# Supplementary material for: Self-association of MreC as a regulatory signal in bacterial cell wall elongation
Source: Nat Commun. 2021 May 20;12:2987. doi: 10.1038/s41467-021-22957-9 (PMC8137920; doi:10.1038/s41467-021-22957-9)
Supplement: Supplementary file 4 — Source Data [file 41467_2021_22957_MOESM4_ESM.zip]

Archive with 1,561 entries (1,552 files):
- Martins2-Source-Data/
- Martins2-Source-Data/Sup Fig 6_uncropped-gels.xlsx
- __MACOSX/
- __MACOSX/Martins2-Source-Data/
- __MACOSX/Martins2-Source-Data/._Sup Fig 6_uncropped-gels.xlsx
- Martins2-Source-Data/.DS_Store
- __MACOSX/Martins2-Source-Data/._.DS_Store
- Martins2-Source-Data/~$uncropped-gels.xlsx
- __MACOSX/Martins2-Source-Data/._~$uncropped-gels.xlsx
- Martins2-Source-Data/AUC_rawdata/
- Martins2-Source-Data/AUC_rawdata/E.coli/
- Martins2-Source-Data/AUC_rawdata/E.coli/00038.RA3
- Martins2-Source-Data/AUC_rawdata/E.coli/00004.RA3
- Martins2-Source-Data/AUC_rawdata/E.coli/00010.RA3
- Martins2-Source-Data/AUC_rawdata/E.coli/00206.RA3
- Martins2-Source-Data/AUC_rawdata/E.coli/00212.RA3
- Martins2-Source-Data/AUC_rawdata/E.coli/00158.RA3
- Martins2-Source-Data/AUC_rawdata/E.coli/00170.RA3
- Martins2-Source-Data/AUC_rawdata/E.coli/00164.RA3
- Martins2-Source-Data/AUC_rawdata/E.coli/00165.RA3
- Martins2-Source-Data/AUC_rawdata/E.coli/00171.RA3
- Martins2-Source-Data/AUC_rawdata/E.coli/00159.RA3
- Martins2-Source-Data/AUC_rawdata/E.coli/00213.RA3
- Martins2-Source-Data/AUC_rawdata/E.coli/00207.RA3
- Martins2-Source-Data/AUC_rawdata/E.coli/00011.RA3
- Martins2-Source-Data/AUC_rawdata/E.coli/00005.RA3
- Martins2-Source-Data/AUC_rawdata/E.coli/00039.RA3
- Martins2-Source-Data/AUC_rawdata/E.coli/00013.RA3
- Martins2-Source-Data/AUC_rawdata/E.coli/00007.RA3
- Martins2-Source-Data/AUC_rawdata/E.coli/00239.RA3
- Martins2-Source-Data/AUC_rawdata/E.coli/00211.RA3
- Martins2-Source-Data/AUC_rawdata/E.coli/00205.RA3
- Martins2-Source-Data/AUC_rawdata/E.coli/00167.RA3
- Martins2-Source-Data/AUC_rawdata/E.coli/00173.RA3
- Martins2-Source-Data/AUC_rawdata/E.coli/00198.RA3
- Martins2-Source-Data/AUC_rawdata/E.coli/00199.RA3
- Martins2-Source-Data/AUC_rawdata/E.coli/00172.RA3
- Martins2-Source-Data/AUC_rawdata/E.coli/00166.RA3
- Martins2-Source-Data/AUC_rawdata/E.coli/00204.RA3
- Martins2-Source-Data/AUC_rawdata/E.coli/00210.RA3
- Martins2-Source-Data/AUC_rawdata/E.coli/00238.RA3
- Martins2-Source-Data/AUC_rawdata/E.coli/00006.RA3
- Martins2-Source-Data/AUC_rawdata/E.coli/00012.RA3
- Martins2-Source-Data/AUC_rawdata/E.coli/00016.RA3
- Martins2-Source-Data/AUC_rawdata/E.coli/00002.RA3
- Martins2-Source-Data/AUC_rawdata/E.coli/00214.RA3
- Martins2-Source-Data/AUC_rawdata/E.coli/00200.RA3
- Martins2-Source-Data/AUC_rawdata/E.coli/00228.RA3
- Martins2-Source-Data/AUC_rawdata/E.coli/00162.RA3
- Martins2-Source-Data/AUC_rawdata/E.coli/00176.RA3
- Martins2-Source-Data/AUC_rawdata/E.coli/00189.RA3
- Martins2-Source-Data/AUC_rawdata/E.coli/00188.RA3
- Martins2-Source-Data/AUC_rawdata/E.coli/00177.RA3
- Martins2-Source-Data/AUC_rawdata/E.coli/00163.RA3
- Martins2-Source-Data/AUC_rawdata/E.coli/00229.RA3
- Martins2-Source-Data/AUC_rawdata/E.coli/00201.RA3
- Martins2-Source-Data/AUC_rawdata/E.coli/00215.RA3
- Martins2-Source-Data/AUC_rawdata/E.coli/00003.RA3
- Martins2-Source-Data/AUC_rawdata/E.coli/00017.RA3
- Martins2-Source-Data/AUC_rawdata/E.coli/00001.RA3
- Martins2-Source-Data/AUC_rawdata/E.coli/00015.RA3
- Martins2-Source-Data/AUC_rawdata/E.coli/00029.RA3
- Martins2-Source-Data/AUC_rawdata/E.coli/00203.RA3
- Martins2-Source-Data/AUC_rawdata/E.coli/00217.RA3
- Martins2-Source-Data/AUC_rawdata/E.coli/00175.RA3
- Martins2-Source-Data/AUC_rawdata/E.coli/00161.RA3
- Martins2-Source-Data/AUC_rawdata/E.coli/00149.RA3
- Martins2-Source-Data/AUC_rawdata/E.coli/00148.RA3
- Martins2-Source-Data/AUC_rawdata/E.coli/00160.RA3
- Martins2-Source-Data/AUC_rawdata/E.coli/00174.RA3
- Martins2-Source-Data/AUC_rawdata/E.coli/00216.RA3
- Martins2-Source-Data/AUC_rawdata/E.coli/00202.RA3
- Martins2-Source-Data/AUC_rawdata/E.coli/00028.RA3
- Martins2-Source-Data/AUC_rawdata/E.coli/00014.RA3
- Martins2-Source-Data/AUC_rawdata/E.coli/00067.RA3
- Martins2-Source-Data/AUC_rawdata/E.coli/00073.RA3
- Martins2-Source-Data/AUC_rawdata/E.coli/00098.RA3
- Martins2-Source-Data/AUC_rawdata/E.coli/00259.RA3
- Martins2-Source-Data/AUC_rawdata/E.coli/00265.RA3
- Martins2-Source-Data/AUC_rawdata/E.coli/00271.RA3
- Martins2-Source-Data/AUC_rawdata/E.coli/00113.RA3
- Martins2-Source-Data/AUC_rawdata/E.coli/00107.RA3
- Martins2-Source-Data/AUC_rawdata/E.coli/00106.RA3
- Martins2-Source-Data/AUC_rawdata/E.coli/00112.RA3
- Martins2-Source-Data/AUC_rawdata/E.coli/00270.RA3
- Martins2-Source-Data/AUC_rawdata/E.coli/00264.RA3
- Martins2-Source-Data/AUC_rawdata/E.coli/00258.RA3
- Martins2-Source-Data/AUC_rawdata/E.coli/00099.RA3
- Martins2-Source-Data/AUC_rawdata/E.coli/00072.RA3
- Martins2-Source-Data/AUC_rawdata/E.coli/00066.RA3
- Martins2-Source-Data/AUC_rawdata/E.coli/00058.RA3
- Martins2-Source-Data/AUC_rawdata/E.coli/00070.RA3
- Martins2-Source-Data/AUC_rawdata/E.coli/00064.RA3
- Martins2-Source-Data/AUC_rawdata/E.coli/00272.RA3
- Martins2-Source-Data/AUC_rawdata/E.coli/00266.RA3
- Martins2-Source-Data/AUC_rawdata/E.coli/00138.RA3
- Martins2-Source-Data/AUC_rawdata/E.coli/00104.RA3
- Martins2-Source-Data/AUC_rawdata/E.coli/00110.RA3
- Martins2-Source-Data/AUC_rawdata/E.coli/00111.RA3
- Martins2-Source-Data/AUC_rawdata/E.coli/00105.RA3
- Martins2-Source-Data/AUC_rawdata/E.coli/00139.RA3
- Martins2-Source-Data/AUC_rawdata/E.coli/00267.RA3
- Martins2-Source-Data/AUC_rawdata/E.coli/00273.RA3
- Martins2-Source-Data/AUC_rawdata/E.coli/00065.RA3
- Martins2-Source-Data/AUC_rawdata/E.coli/00071.RA3
- Martins2-Source-Data/AUC_rawdata/E.coli/00059.RA3
- Martins2-Source-Data/AUC_rawdata/E.coli/00075.RA3
- Martins2-Source-Data/AUC_rawdata/E.coli/00061.RA3
- Martins2-Source-Data/AUC_rawdata/E.coli/00049.RA3
- Martins2-Source-Data/AUC_rawdata/E.coli/00277.RA3
- Martins2-Source-Data/AUC_rawdata/E.coli/00263.RA3
- Martins2-Source-Data/AUC_rawdata/E.coli/00288.RA3
- Martins2-Source-Data/AUC_rawdata/E.coli/00101.RA3
- Martins2-Source-Data/AUC_rawdata/E.coli/00115.RA3
- Martins2-Source-Data/AUC_rawdata/E.coli/00129.RA3
- Martins2-Source-Data/AUC_rawdata/E.coli/00128.RA3
- Martins2-Source-Data/AUC_rawdata/E.coli/00114.RA3
- Martins2-Source-Data/AUC_rawdata/E.coli/00100.RA3
- Martins2-Source-Data/AUC_rawdata/E.coli/00289.RA3
- Martins2-Source-Data/AUC_rawdata/E.coli/00262.RA3
- Martins2-Source-Data/AUC_rawdata/E.coli/00276.RA3
- Martins2-Source-Data/AUC_rawdata/E.coli/00048.RA3
- Martins2-Source-Data/AUC_rawdata/E.coli/00060.RA3
- Martins2-Source-Data/AUC_rawdata/E.coli/00074.RA3
- Martins2-Source-Data/AUC_rawdata/E.coli/00062.RA3
- Martins2-Source-Data/AUC_rawdata/E.coli/00076.RA3
- Martins2-Source-Data/AUC_rawdata/E.coli/00089.RA3
- Martins2-Source-Data/AUC_rawdata/E.coli/00260.RA3
- Martins2-Source-Data/AUC_rawdata/E.coli/00274.RA3
- Martins2-Source-Data/AUC_rawdata/E.coli/00248.RA3
- Martins2-Source-Data/AUC_rawdata/E.coli/00116.RA3
- Martins2-Source-Data/AUC_rawdata/E.coli/00102.RA3
- Martins2-Source-Data/AUC_rawdata/E.coli/00103.RA3
- Martins2-Source-Data/AUC_rawdata/E.coli/00117.RA3
- Martins2-Source-Data/AUC_rawdata/E.coli/00249.RA3
- Martins2-Source-Data/AUC_rawdata/E.coli/00275.RA3
- Martins2-Source-Data/AUC_rawdata/E.coli/00261.RA3
- Martins2-Source-Data/AUC_rawdata/E.coli/00088.RA3
- Martins2-Source-Data/AUC_rawdata/E.coli/00077.RA3
- Martins2-Source-Data/AUC_rawdata/E.coli/00063.RA3
- Martins2-Source-Data/AUC_rawdata/E.coli/00046.RA3
- Martins2-Source-Data/AUC_rawdata/E.coli/00052.RA3
- Martins2-Source-Data/AUC_rawdata/E.coli/00085.RA3
- Martins2-Source-Data/AUC_rawdata/E.coli/00091.RA3
- Martins2-Source-Data/AUC_rawdata/E.coli/00278.RA3
- Martins2-Source-Data/AUC_rawdata/E.coli/00244.RA3
- Martins2-Source-Data/AUC_rawdata/E.coli/00250.RA3
- Martins2-Source-Data/AUC_rawdata/E.coli/00287.RA3
- Martins2-Source-Data/AUC_rawdata/E.coli/00293.RA3
- Martins2-Source-Data/AUC_rawdata/E.coli/00132.RA3
- Martins2-Source-Data/AUC_rawdata/E.coli/00126.RA3
- Martins2-Source-Data/AUC_rawdata/E.coli/00127.RA3
- Martins2-Source-Data/AUC_rawdata/E.coli/00133.RA3
- Martins2-Source-Data/AUC_rawdata/E.coli/00292.RA3
- Martins2-Source-Data/AUC_rawdata/E.coli/00286.RA3
- Martins2-Source-Data/AUC_rawdata/E.coli/00251.RA3
- Martins2-Source-Data/AUC_rawdata/E.coli/00245.RA3
- Martins2-Source-Data/AUC_rawdata/E.coli/00279.RA3
- Martins2-Source-Data/AUC_rawdata/E.coli/00090.RA3
- Martins2-Source-Data/AUC_rawdata/E.coli/00084.RA3
- Martins2-Source-Data/AUC_rawdata/E.coli/00053.RA3
- Martins2-Source-Data/AUC_rawdata/E.coli/00047.RA3
- Martins2-Source-Data/AUC_rawdata/E.coli/00079.RA3
- Martins2-Source-Data/AUC_rawdata/E.coli/00051.RA3
- Martins2-Source-Data/AUC_rawdata/E.coli/00045.RA3
- Martins2-Source-Data/AUC_rawdata/E.coli/00092.RA3
- Martins2-Source-Data/AUC_rawdata/E.coli/00086.RA3
- Martins2-Source-Data/AUC_rawdata/E.coli/00253.RA3
- Martins2-Source-Data/AUC_rawdata/E.coli/00247.RA3
- Martins2-Source-Data/AUC_rawdata/E.coli/00290.RA3
- Martins2-Source-Data/AUC_rawdata/E.coli/00284.RA3
- Martins2-Source-Data/AUC_rawdata/E.coli/00119.RA3
- Martins2-Source-Data/AUC_rawdata/E.coli/00125.RA3
- Martins2-Source-Data/AUC_rawdata/E.coli/00131.RA3
- Martins2-Source-Data/AUC_rawdata/E.coli/00130.RA3
- Martins2-Source-Data/AUC_rawdata/E.coli/00124.RA3
- Martins2-Source-Data/AUC_rawdata/E.coli/00118.RA3
- Martins2-Source-Data/AUC_rawdata/E.coli/00285.RA3
- Martins2-Source-Data/AUC_rawdata/E.coli/00291.RA3
- Martins2-Source-Data/AUC_rawdata/E.coli/00246.RA3
- Martins2-Source-Data/AUC_rawdata/E.coli/00252.RA3
- Martins2-Source-Data/AUC_rawdata/E.coli/00087.RA3
- Martins2-Source-Data/AUC_rawdata/E.coli/00093.RA3
- Martins2-Source-Data/AUC_rawdata/E.coli/00044.RA3
- Martins2-Source-Data/AUC_rawdata/E.coli/00050.RA3
- Martins2-Source-Data/AUC_rawdata/E.coli/00078.RA3
- Martins2-Source-Data/AUC_rawdata/E.coli/00054.RA3
- Martins2-Source-Data/AUC_rawdata/E.coli/00040.RA3
- Martins2-Source-Data/AUC_rawdata/E.coli/00068.RA3
- Martins2-Source-Data/AUC_rawdata/E.coli/00097.RA3
- Martins2-Source-Data/AUC_rawdata/E.coli/00083.RA3
- Martins2-Source-Data/AUC_rawdata/E.coli/00256.RA3
- Martins2-Source-Data/AUC_rawdata/E.coli/00242.RA3
- Martins2-Source-Data/AUC_rawdata/E.coli/00295.RA3
- Martins2-Source-Data/AUC_rawdata/E.coli/00281.RA3
- Martins2-Source-Data/AUC_rawdata/E.coli/00120.RA3
- Martins2-Source-Data/AUC_rawdata/E.coli/00134.RA3
- Martins2-Source-Data/AUC_rawdata/E.coli/00108.RA3
- Martins2-Source-Data/AUC_rawdata/E.coli/00109.RA3
- Martins2-Source-Data/AUC_rawdata/E.coli/00135.RA3
- Martins2-Source-Data/AUC_rawdata/E.coli/00121.RA3
- Martins2-Source-Data/AUC_rawdata/E.coli/00280.RA3
- Martins2-Source-Data/AUC_rawdata/E.coli/00294.RA3
- Martins2-Source-Data/AUC_rawdata/E.coli/00243.RA3
- Martins2-Source-Data/AUC_rawdata/E.coli/00257.RA3
- Martins2-Source-Data/AUC_rawdata/E.coli/00082.RA3
- Martins2-Source-Data/AUC_rawdata/E.coli/00096.RA3
- Martins2-Source-Data/AUC_rawdata/E.coli/00069.RA3
- Martins2-Source-Data/AUC_rawdata/E.coli/00041.RA3
- Martins2-Source-Data/AUC_rawdata/E.coli/00055.RA3
- Martins2-Source-Data/AUC_rawdata/E.coli/00043.RA3
- Martins2-Source-Data/AUC_rawdata/E.coli/00057.RA3
- Martins2-Source-Data/AUC_rawdata/E.coli/00080.RA3
- Martins2-Source-Data/AUC_rawdata/E.coli/00094.RA3
- Martins2-Source-Data/AUC_rawdata/E.coli/00241.RA3
- Martins2-Source-Data/AUC_rawdata/E.coli/00255.RA3
- Martins2-Source-Data/AUC_rawdata/E.coli/00269.RA3
- Martins2-Source-Data/AUC_rawdata/E.coli/00282.RA3
- Martins2-Source-Data/AUC_rawdata/E.coli/00296.RA3
- Martins2-Source-Data/AUC_rawdata/E.coli/00137.RA3
- Martins2-Source-Data/AUC_rawdata/E.coli/00123.RA3
- Martins2-Source-Data/AUC_rawdata/E.coli/00122.RA3
- Martins2-Source-Data/AUC_rawdata/E.coli/00136.RA3
- Martins2-Source-Data/AUC_rawdata/E.coli/00283.RA3
- Martins2-Source-Data/AUC_rawdata/E.coli/00268.RA3
- Martins2-Source-Data/AUC_rawdata/E.coli/00254.RA3
- Martins2-Source-Data/AUC_rawdata/E.coli/00240.RA3
- Martins2-Source-Data/AUC_rawdata/E.coli/00095.RA3
- Martins2-Source-Data/AUC_rawdata/E.coli/00081.RA3
- Martins2-Source-Data/AUC_rawdata/E.coli/00056.RA3
- Martins2-Source-Data/AUC_rawdata/E.coli/00042.RA3
- Martins2-Source-Data/AUC_rawdata/E.coli/00019.RA3
- Martins2-Source-Data/AUC_rawdata/E.coli/00025.RA3
- Martins2-Source-Data/AUC_rawdata/E.coli/00031.RA3
- Martins2-Source-Data/AUC_rawdata/E.coli/00227.RA3
- Martins2-Source-Data/AUC_rawdata/E.coli/00233.RA3
- Martins2-Source-Data/AUC_rawdata/E.coli/00179.RA3
- Martins2-Source-Data/AUC_rawdata/E.coli/00151.RA3
- Martins2-Source-Data/AUC_rawdata/E.coli/00145.RA3
- Martins2-Source-Data/AUC_rawdata/E.coli/00192.RA3
- Martins2-Source-Data/AUC_rawdata/E.coli/00186.RA3
- Martins2-Source-Data/AUC_rawdata/E.coli/00187.RA3
- Martins2-Source-Data/AUC_rawdata/E.coli/00193.RA3
- Martins2-Source-Data/AUC_rawdata/E.coli/00144.RA3
- Martins2-Source-Data/AUC_rawdata/E.coli/00150.RA3
- Martins2-Source-Data/AUC_rawdata/E.coli/00178.RA3
- Martins2-Source-Data/AUC_rawdata/E.coli/00232.RA3
- Martins2-Source-Data/AUC_rawdata/E.coli/00226.RA3
- Martins2-Source-Data/AUC_rawdata/E.coli/00030.RA3
- Martins2-Source-Data/AUC_rawdata/E.coli/00024.RA3
- Martins2-Source-Data/AUC_rawdata/E.coli/00018.RA3
- Martins2-Source-Data/AUC_rawdata/E.coli/00032.RA3
- Martins2-Source-Data/AUC_rawdata/E.coli/00026.RA3
- Martins2-Source-Data/AUC_rawdata/E.coli/00218.RA3
- Martins2-Source-Data/AUC_rawdata/E.coli/00230.RA3
- Martins2-Source-Data/AUC_rawdata/E.coli/00224.RA3
- Martins2-Source-Data/AUC_rawdata/E.coli/00146.RA3
- Martins2-Source-Data/AUC_rawdata/E.coli/00152.RA3
- Martins2-Source-Data/AUC_rawdata/E.coli/00185.RA3
- Martins2-Source-Data/AUC_rawdata/E.coli/00191.RA3
- Martins2-Source-Data/AUC_rawdata/E.coli/00190.RA3
- Martins2-Source-Data/AUC_rawdata/E.coli/00184.RA3
- Martins2-Source-Data/AUC_rawdata/E.coli/00153.RA3
- Martins2-Source-Data/AUC_rawdata/E.coli/00147.RA3
- Martins2-Source-Data/AUC_rawdata/E.coli/00225.RA3
- Martins2-Source-Data/AUC_rawdata/E.coli/00231.RA3
- Martins2-Source-Data/AUC_rawdata/E.coli/00219.RA3
- Martins2-Source-Data/AUC_rawdata/E.coli/00027.RA3
- Martins2-Source-Data/AUC_rawdata/E.coli/00033.RA3
- Martins2-Source-Data/AUC_rawdata/E.coli/00037.RA3
- Martins2-Source-Data/AUC_rawdata/E.coli/00023.RA3
- Martins2-Source-Data/AUC_rawdata/E.coli/00235.RA3
- Martins2-Source-Data/AUC_rawdata/E.coli/00221.RA3
- Martins2-Source-Data/AUC_rawdata/E.coli/00209.RA3
- Martins2-Source-Data/AUC_rawdata/E.coli/00143.RA3
- Martins2-Source-Data/AUC_rawdata/E.coli/00157.RA3
- Martins2-Source-Data/AUC_rawdata/E.coli/00180.RA3
- Martins2-Source-Data/AUC_rawdata/E.coli/00194.RA3
- Martins2-Source-Data/AUC_rawdata/E.coli/00195.RA3
- Martins2-Source-Data/AUC_rawdata/E.coli/00181.RA3
- Martins2-Source-Data/AUC_rawdata/E.coli/00156.RA3
- Martins2-Source-Data/AUC_rawdata/E.coli/00142.RA3
- Martins2-Source-Data/AUC_rawdata/E.coli/00208.RA3
- Martins2-Source-Data/AUC_rawdata/E.coli/00220.RA3
- Martins2-Source-Data/AUC_rawdata/E.coli/00234.RA3
- Martins2-Source-Data/AUC_rawdata/E.coli/00022.RA3
- Martins2-Source-Data/AUC_rawdata/E.coli/00036.RA3
- Martins2-Source-Data/AUC_rawdata/E.coli/00020.RA3
- Martins2-Source-Data/AUC_rawdata/E.coli/00034.RA3
- Martins2-Source-Data/AUC_rawdata/E.coli/00008.RA3
- Martins2-Source-Data/AUC_rawdata/E.coli/00222.RA3
- Martins2-Source-Data/AUC_rawdata/E.coli/00236.RA3
- Martins2-Source-Data/AUC_rawdata/E.coli/00154.RA3
- Martins2-Source-Data/AUC_rawdata/E.coli/00140.RA3
- Martins2-Source-Data/AUC_rawdata/E.coli/00168.RA3
- Martins2-Source-Data/AUC_rawdata/E.coli/00197.RA3
- Martins2-Source-Data/AUC_rawdata/E.coli/00183.RA3
- Martins2-Source-Data/AUC_rawdata/E.coli/00182.RA3
- Martins2-Source-Data/AUC_rawdata/E.coli/00196.RA3
- Martins2-Source-Data/AUC_rawdata/E.coli/00169.RA3
[truncated: 1,261 more entries]
