# Supplementary material for: Self-association of MreC as a regulatory signal in bacterial cell wall elongation
Source: Nat Commun. 2021 May 20;12:2987. doi: 10.1038/s41467-021-22957-9 (PMC8137920; doi:10.1038/s41467-021-22957-9)
Supplement: Supplementary file 4 — Source Data [file 41467_2021_22957_MOESM4_ESM.zip › Martins2-Source-Data/AUC_rawdata/E.coli/00038.RA3]

MREC FHEC 0,8 abs
R 3 20.0 20000 0011105 3.4920E10 280 1 
   5.8000 -5.28000E-0001   0.00000E+0000
   5.8030 -3.04800E-0001   0.00000E+0000
   5.8040 -1.97100E-0001   0.00000E+0000
   5.8050 -2.32900E-0001   0.00000E+0000
   5.8060 -2.07500E-0001   0.00000E+0000
   5.8070 -2.14800E-0001   0.00000E+0000
   5.8090 -1.75800E-0001   0.00000E+0000
   5.8110 -1.39500E-0001   0.00000E+0000
   5.8120 -1.59300E-0001   0.00000E+0000
   5.8130 -1.53900E-0001   0.00000E+0000
   5.8150 -1.89500E-0001   0.00000E+0000
   5.8160 -2.85100E-0001   0.00000E+0000
   5.8180 -3.48300E-0001   0.00000E+0000
   5.8210 -4.71700E-0001   0.00000E+0000
   5.8230 -4.67700E-0001   0.00000E+0000
   5.8250 -5.22500E-0001   0.00000E+0000
   5.8270 -2.96300E-0001   0.00000E+0000
   5.8280 -1.92500E-0001   0.00000E+0000
   5.8290  0.00000E+0000   0.00000E+0000
   5.8300  7.55000E-0002   0.00000E+0000
   5.8320  1.72900E-0001   0.00000E+0000
   5.8340  1.69500E-0001   0.00000E+0000
   5.8350  1.75800E-0001   0.00000E+0000
   5.8370  1.65300E-0001   0.00000E+0000
   5.8390  1.09100E-0001   0.00000E+0000
   5.8410  9.97000E-0002   0.00000E+0000
   5.8420  9.02000E-0002   0.00000E+0000
   5.8460  7.80000E-0002   0.00000E+0000
   5.8470  1.12100E-0001   0.00000E+0000
   5.8480  1.03800E-0001   0.00000E+0000
   5.8510  9.54000E-0002   0.00000E+0000
   5.8520  9.56000E-0002   0.00000E+0000
   5.8530  8.23000E-0002   0.00000E+0000
   5.8540  7.22000E-0002   0.00000E+0000
   5.8580  2.29000E-0002   0.00000E+0000
   5.8610  3.78000E-0002   0.00000E+0000
   5.8620  1.89000E-0002   0.00000E+0000
   5.8650  3.28000E-0002   0.00000E+0000
   5.8660  4.82000E-0002   0.00000E+0000
   5.8680  3.13000E-0002   0.00000E+0000
   5.8710 -3.90000E-0003   0.00000E+0000
   5.8720 -4.03000E-0002   0.00000E+0000
   5.8730 -1.01000E-0002   0.00000E+0000
   5.8750  1.40000E-0002   0.00000E+0000
   5.8780  1.66000E-0002   0.00000E+0000
   5.8800  4.06000E-0002   0.00000E+0000
   5.8830  3.09000E-0002   0.00000E+0000
   5.8850  4.20000E-0003   0.00000E+0000
   5.8880  2.22000E-0002   0.00000E+0000
   5.8890  4.22000E-0002   0.00000E+0000
   5.8920  2.08000E-0002   0.00000E+0000
   5.8940  2.04000E-0002   0.00000E+0000
   5.8960  3.82000E-0002   0.00000E+0000
   5.8980  2.18000E-0002   0.00000E+0000
   5.8990  2.92000E-0002   0.00000E+0000
   5.9020  4.74000E-0002   0.00000E+0000
   5.9040  2.84000E-0002   0.00000E+0000
   5.9060  2.33000E-0002   0.00000E+0000
   5.9080  1.43000E-0002   0.00000E+0000
   5.9090  1.40000E-0002   0.00000E+0000
   5.9130  1.63000E-0002   0.00000E+0000
   5.9150  2.21000E-0002   0.00000E+0000
   5.9180  1.73000E-0002   0.00000E+0000
   5.9200  1.42000E-0002   0.00000E+0000
   5.9220  2.00000E-0003   0.00000E+0000
   5.9250  4.38000E-0002   0.00000E+0000
   5.9270  3.41000E-0002   0.00000E+0000
   5.9280  3.38000E-0002   0.00000E+0000
   5.9300  7.74000E-0002   0.00000E+0000
   5.9330  7.77000E-0002   0.00000E+0000
   5.9350  3.08000E-0002   0.00000E+0000
   5.9370  3.72000E-0002   0.00000E+0000
   5.9390  6.71000E-0002   0.00000E+0000
   5.9400  8.57000E-0002   0.00000E+0000
   5.9460  6.07000E-0002   0.00000E+0000
   5.9470  7.14000E-0002   0.00000E+0000
   5.9490  6.88000E-0002   0.00000E+0000
   5.9510  4.64000E-0002   0.00000E+0000
   5.9520  4.47000E-0002   0.00000E+0000
   5.9540  5.97000E-0002   0.00000E+0000
   5.9580  5.19000E-0002   0.00000E+0000
   5.9600  8.63000E-0002   0.00000E+0000
   5.9610  9.41000E-0002   0.00000E+0000
   5.9630  7.72000E-0002   0.00000E+0000
   5.9650  5.72000E-0002   0.00000E+0000
   5.9680  2.44000E-0002   0.00000E+0000
   5.9710  1.20000E-0002   0.00000E+0000
   5.9730  3.21000E-0002   0.00000E+0000
   5.9740  2.86000E-0002   0.00000E+0000
   5.9770  2.85000E-0002   0.00000E+0000
   5.9790  4.10000E-0003   0.00000E+0000
   5.9820 -5.67300E-0001   0.00000E+0000
   5.9850 -1.09060E+0000   0.00000E+0000
   5.9890 -1.39060E+0000   0.00000E+0000
   5.9900 -1.56280E+0000   0.00000E+0000
   5.9920 -1.83200E+0000   0.00000E+0000
   5.9940 -1.95310E+0000   0.00000E+0000
   5.9970 -2.01770E+0000   0.00000E+0000
   6.0000 -1.93140E+0000   0.00000E+0000
   6.0020 -1.85470E+0000   0.00000E+0000
   6.0040 -1.85010E+0000   0.00000E+0000
   6.0060 -1.76700E+0000   0.00000E+0000
   6.0070 -1.69250E+0000   0.00000E+0000
   6.0090 -1.58310E+0000   0.00000E+0000
   6.0110 -1.31510E+0000   0.00000E+0000
   6.0140 -7.42600E-0001   0.00000E+0000
   6.0160 -3.40200E-0001   0.00000E+0000
   6.0180  1.43800E-0001   0.00000E+0000
   6.0200  1.38600E-0001   0.00000E+0000
   6.0230  1.28800E-0001   0.00000E+0000
   6.0260  1.28200E-0001   0.00000E+0000
   6.0270  1.08000E-0001   0.00000E+0000
   6.0300  1.52100E-0001   0.00000E+0000
   6.0320  1.46100E-0001   0.00000E+0000
   6.0340  1.73600E-0001   0.00000E+0000
   6.0370  1.69700E-0001   0.00000E+0000
   6.0390  9.46000E-0002   0.00000E+0000
   6.0420  9.06000E-0002   0.00000E+0000
   6.0460  1.35300E-0001   0.00000E+0000
   6.0480  1.08600E-0001   0.00000E+0000
   6.0500  1.08900E-0001   0.00000E+0000
   6.0520  1.18700E-0001   0.00000E+0000
   6.0540  1.16900E-0001   0.00000E+0000
   6.0570  1.11100E-0001   0.00000E+0000
   6.0580  1.18700E-0001   0.00000E+0000
   6.0620  1.17600E-0001   0.00000E+0000
   6.0640  1.28200E-0001   0.00000E+0000
   6.0660  1.28800E-0001   0.00000E+0000
   6.0700  1.03600E-0001   0.00000E+0000
   6.0710  1.05900E-0001   0.00000E+0000
   6.0730  1.02800E-0001   0.00000E+0000
   6.0780  1.59500E-0001   0.00000E+0000
   6.0830  1.04400E-0001   0.00000E+0000
   6.0840  3.29100E-0001   0.00000E+0000
   6.0880  1.14000E+0000   0.00000E+0000
   6.0900  1.37640E+0000   0.00000E+0000
   6.0920  1.42520E+0000   0.00000E+0000
   6.0940  1.52180E+0000   0.00000E+0000
   6.0960  2.01700E+0000   0.00000E+0000
   6.1010  2.08700E+0000   0.00000E+0000
   6.1020  2.04340E+0000   0.00000E+0000
   6.1060  2.00540E+0000   0.00000E+0000
   6.1080  1.90240E+0000   0.00000E+0000
   6.1120  1.81360E+0000   0.00000E+0000
   6.1130  1.71060E+0000   0.00000E+0000
   6.1140  1.59360E+0000   0.00000E+0000
   6.1180  9.23900E-0001   0.00000E+0000
   6.1200  1.62600E-0001   0.00000E+0000
   6.1240  1.70100E-0001   0.00000E+0000
   6.1270  2.02900E-0001   0.00000E+0000
   6.1290  1.94700E-0001   0.00000E+0000
   6.1310  1.96700E-0001   0.00000E+0000
   6.1340  1.91700E-0001   0.00000E+0000
   6.1350  1.89600E-0001   0.00000E+0000
   6.1390  1.93800E-0001   0.00000E+0000
   6.1420  1.94400E-0001   0.00000E+0000
   6.1440  1.96300E-0001   0.00000E+0000
   6.1450  2.01400E-0001   0.00000E+0000
   6.1480  2.04500E-0001   0.00000E+0000
   6.1500  2.06200E-0001   0.00000E+0000
   6.1530  2.13200E-0001   0.00000E+0000
   6.1540  2.17500E-0001   0.00000E+0000
   6.1580  2.21000E-0001   0.00000E+0000
   6.1590  2.25900E-0001   0.00000E+0000
   6.1610  2.26700E-0001   0.00000E+0000
   6.1660  2.31800E-0001   0.00000E+0000
   6.1680  2.45800E-0001   0.00000E+0000
   6.1700  2.33200E-0001   0.00000E+0000
   6.1720  2.42700E-0001   0.00000E+0000
   6.1730  2.45900E-0001   0.00000E+0000
   6.1750  2.44000E-0001   0.00000E+0000
   6.1770  2.51100E-0001   0.00000E+0000
   6.1790  2.59300E-0001   0.00000E+0000
   6.1820  2.57200E-0001   0.00000E+0000
   6.1840  2.64200E-0001   0.00000E+0000
   6.1870  2.66000E-0001   0.00000E+0000
   6.1920  2.68300E-0001   0.00000E+0000
   6.1940  2.72500E-0001   0.00000E+0000
   6.1950  2.79500E-0001   0.00000E+0000
   6.1990  2.83800E-0001   0.00000E+0000
   6.2010  2.86400E-0001   0.00000E+0000
   6.2060  2.89800E-0001   0.00000E+0000
   6.2070  2.98500E-0001   0.00000E+0000
   6.2090  2.93700E-0001   0.00000E+0000
   6.2120  3.00100E-0001   0.00000E+0000
   6.2150  3.11000E-0001   0.00000E+0000
   6.2180  3.06100E-0001   0.00000E+0000
   6.2190  3.14200E-0001   0.00000E+0000
   6.2210  3.15300E-0001   0.00000E+0000
   6.2230  3.15900E-0001   0.00000E+0000
   6.2260  3.26800E-0001   0.00000E+0000
   6.2300  2.94800E-0001   0.00000E+0000
   6.2310  2.62500E-0001   0.00000E+0000
   6.2340  2.98900E-0001   0.00000E+0000
   6.2370  3.58200E-0001   0.00000E+0000
   6.2400  3.43700E-0001   0.00000E+0000
   6.2430  3.49300E-0001   0.00000E+0000
   6.2440  3.55100E-0001   0.00000E+0000
   6.2470  3.53500E-0001   0.00000E+0000
   6.2490  3.43200E-0001   0.00000E+0000
   6.2520  3.48800E-0001   0.00000E+0000
   6.2570  3.66700E-0001   0.00000E+0000
   6.2590  3.57500E-0001   0.00000E+0000
   6.2620  3.61200E-0001   0.00000E+0000
   6.2640  3.65300E-0001   0.00000E+0000
   6.2660  3.75600E-0001   0.00000E+0000
   6.2670  3.81900E-0001   0.00000E+0000
   6.2690  3.69400E-0001   0.00000E+0000
   6.2730  3.70900E-0001   0.00000E+0000
   6.2750  3.70900E-0001   0.00000E+0000
   6.2780  3.77200E-0001   0.00000E+0000
   6.2800  3.80000E-0001   0.00000E+0000
   6.2820  3.65800E-0001   0.00000E+0000
   6.2830  3.79500E-0001   0.00000E+0000
   6.2860  3.91800E-0001   0.00000E+0000
   6.2870  3.90900E-0001   0.00000E+0000
   6.2920  3.79300E-0001   0.00000E+0000
   6.2960  3.94100E-0001   0.00000E+0000
   6.2970  3.92900E-0001   0.00000E+0000
   6.3000  3.91200E-0001   0.00000E+0000
   6.3010  3.90600E-0001   0.00000E+0000
   6.3040  3.97500E-0001   0.00000E+0000
   6.3050  3.91300E-0001   0.00000E+0000
   6.3080  4.06300E-0001   0.00000E+0000
   6.3090  4.14200E-0001   0.00000E+0000
   6.3120  3.95000E-0001   0.00000E+0000
   6.3140  3.99500E-0001   0.00000E+0000
   6.3160  4.07900E-0001   0.00000E+0000
   6.3180  4.09500E-0001   0.00000E+0000
   6.3210  4.07900E-0001   0.00000E+0000
   6.3250  4.28600E-0001   0.00000E+0000
   6.3270  4.12700E-0001   0.00000E+0000
   6.3300  3.81700E-0001   0.00000E+0000
   6.3320  3.82600E-0001   0.00000E+0000
   6.3350  4.07800E-0001   0.00000E+0000
   6.3390  4.32600E-0001   0.00000E+0000
   6.3400  4.33900E-0001   0.00000E+0000
   6.3430  4.33800E-0001   0.00000E+0000
   6.3470  4.40000E-0001   0.00000E+0000
   6.3480  4.41400E-0001   0.00000E+0000
   6.3530  4.33400E-0001   0.00000E+0000
   6.3540  4.20500E-0001   0.00000E+0000
   6.3570  4.33400E-0001   0.00000E+0000
   6.3610  4.35500E-0001   0.00000E+0000
   6.3620  4.38000E-0001   0.00000E+0000
   6.3650  4.38000E-0001   0.00000E+0000
   6.3670  4.46000E-0001   0.00000E+0000
   6.3690  4.40300E-0001   0.00000E+0000
   6.3730  4.42800E-0001   0.00000E+0000
   6.3750  4.42700E-0001   0.00000E+0000
   6.3780  4.50200E-0001   0.00000E+0000
   6.3820  4.41400E-0001   0.00000E+0000
   6.3830  4.54100E-0001   0.00000E+0000
   6.3870  4.49000E-0001   0.00000E+0000
   6.3900  4.49800E-0001   0.00000E+0000
   6.3920  4.55700E-0001   0.00000E+0000
   6.3970  4.55200E-0001   0.00000E+0000
   6.3980  4.51900E-0001   0.00000E+0000
   6.4000  4.63600E-0001   0.00000E+0000
   6.4010  4.48800E-0001   0.00000E+0000
   6.4050  4.52800E-0001   0.00000E+0000
   6.4080  4.49500E-0001   0.00000E+0000
   6.4100  4.50200E-0001   0.00000E+0000
   6.4140  4.51700E-0001   0.00000E+0000
   6.4170  4.51200E-0001   0.00000E+0000
   6.4190  4.57600E-0001   0.00000E+0000
   6.4210  4.52100E-0001   0.00000E+0000
   6.4260  4.54500E-0001   0.00000E+0000
   6.4280  4.55100E-0001   0.00000E+0000
   6.4310  4.56800E-0001   0.00000E+0000
   6.4330  4.54600E-0001   0.00000E+0000
   6.4350  4.56400E-0001   0.00000E+0000
   6.4370  4.59900E-0001   0.00000E+0000
   6.4400  4.51900E-0001   0.00000E+0000
   6.4450  4.64700E-0001   0.00000E+0000
   6.4470  4.53900E-0001   0.00000E+0000
   6.4480  4.50400E-0001   0.00000E+0000
   6.4490  4.56500E-0001   0.00000E+0000
   6.4540  4.64500E-0001   0.00000E+0000
   6.4590  4.61500E-0001   0.00000E+0000
   6.4610  4.60800E-0001   0.00000E+0000
   6.4620  4.58400E-0001   0.00000E+0000
   6.4630  4.66100E-0001   0.00000E+0000
   6.4670  4.59800E-0001   0.00000E+0000
   6.4700  4.69200E-0001   0.00000E+0000
   6.4720  4.57000E-0001   0.00000E+0000
   6.4740  4.69400E-0001   0.00000E+0000
   6.4770  4.95700E-0001   0.00000E+0000
   6.4790  5.04200E-0001   0.00000E+0000
   6.4810  4.74200E-0001   0.00000E+0000
   6.4830  4.75400E-0001   0.00000E+0000
   6.4850  4.70300E-0001   0.00000E+0000
   6.4880  4.61900E-0001   0.00000E+0000
   6.4900  4.65000E-0001   0.00000E+0000
   6.4950  4.59600E-0001   0.00000E+0000
   6.4970  4.64400E-0001   0.00000E+0000
   6.4980  4.61400E-0001   0.00000E+0000
   6.4990  4.58300E-0001   0.00000E+0000
   6.5010  4.65800E-0001   0.00000E+0000
   6.5030  4.66200E-0001   0.00000E+0000
   6.5080  4.71900E-0001   0.00000E+0000
   6.5100  4.81300E-0001   0.00000E+0000
   6.5120  4.77800E-0001   0.00000E+0000
   6.5150  4.33500E-0001   0.00000E+0000
   6.5170  4.41900E-0001   0.00000E+0000
   6.5200  4.77100E-0001   0.00000E+0000
   6.5210  4.73200E-0001   0.00000E+0000
   6.5240  4.73200E-0001   0.00000E+0000
   6.5280  4.71600E-0001   0.00000E+0000
   6.5310  4.64500E-0001   0.00000E+0000
   6.5330  4.73000E-0001   0.00000E+0000
   6.5380  4.72500E-0001   0.00000E+0000
   6.5400  4.73900E-0001   0.00000E+0000
   6.5430  4.77400E-0001   0.00000E+0000
   6.5450  4.73400E-0001   0.00000E+0000
   6.5470  4.69400E-0001   0.00000E+0000
   6.5480  4.64200E-0001   0.00000E+0000
   6.5500  4.86600E-0001   0.00000E+0000
   6.5530  4.80600E-0001   0.00000E+0000
   6.5550  4.71400E-0001   0.00000E+0000
   6.5590  4.68800E-0001   0.00000E+0000
   6.5610  4.73900E-0001   0.00000E+0000
   6.5640  4.86100E-0001   0.00000E+0000
   6.5650  4.82500E-0001   0.00000E+0000
   6.5670  4.83700E-0001   0.00000E+0000
   6.5690  4.87400E-0001   0.00000E+0000
   6.5700  4.80700E-0001   0.00000E+0000
   6.5730  4.75900E-0001   0.00000E+0000
   6.5760  4.79400E-0001   0.00000E+0000
   6.5780  4.78300E-0001   0.00000E+0000
   6.5800  4.74800E-0001   0.00000E+0000
   6.5830  4.77000E-0001   0.00000E+0000
   6.5840  4.88400E-0001   0.00000E+0000
   6.5870  4.87000E-0001   0.00000E+0000
   6.5890  4.86500E-0001   0.00000E+0000
   6.5910  4.90000E-0001   0.00000E+0000
   6.5940  4.82400E-0001   0.00000E+0000
   6.5960  4.87400E-0001   0.00000E+0000
   6.5980  4.91100E-0001   0.00000E+0000
   6.6010  4.84000E-0001   0.00000E+0000
   6.6030  5.13500E-0001   0.00000E+0000
   6.6050  5.10300E-0001   0.00000E+0000
   6.6080  4.94500E-0001   0.00000E+0000
   6.6110  4.90600E-0001   0.00000E+0000
   6.6140  4.90400E-0001   0.00000E+0000
   6.6170  4.91800E-0001   0.00000E+0000
   6.6190  4.97000E-0001   0.00000E+0000
   6.6220  5.05300E-0001   0.00000E+0000
   6.6240  5.03700E-0001   0.00000E+0000
   6.6260  5.02400E-0001   0.00000E+0000
   6.6280  5.10200E-0001   0.00000E+0000
   6.6310  5.12600E-0001   0.00000E+0000
   6.6330  5.09800E-0001   0.00000E+0000
   6.6360  5.05100E-0001   0.00000E+0000
   6.6380  5.10900E-0001   0.00000E+0000
   6.6390  5.14100E-0001   0.00000E+0000
   6.6410  5.10800E-0001   0.00000E+0000
   6.6440  5.12000E-0001   0.00000E+0000
   6.6460  5.08100E-0001   0.00000E+0000
   6.6490  5.06900E-0001   0.00000E+0000
   6.6520  5.15100E-0001   0.00000E+0000
   6.6550  5.10100E-0001   0.00000E+0000
   6.6570  5.09300E-0001   0.00000E+0000
   6.6600  5.07800E-0001   0.00000E+0000
   6.6620  5.08100E-0001   0.00000E+0000
   6.6640  5.11200E-0001   0.00000E+0000
   6.6660  5.20200E-0001   0.00000E+0000
   6.6690  5.10400E-0001   0.00000E+0000
   6.6710  5.17900E-0001   0.00000E+0000
   6.6720  5.27300E-0001   0.00000E+0000
   6.6760  5.16700E-0001   0.00000E+0000
   6.6780  5.18800E-0001   0.00000E+0000
   6.6810  5.12900E-0001   0.00000E+0000
   6.6830  5.18500E-0001   0.00000E+0000
   6.6860  5.24600E-0001   0.00000E+0000
   6.6890  5.31300E-0001   0.00000E+0000
   6.6910  5.18500E-0001   0.00000E+0000
   6.6940  5.38500E-0001   0.00000E+0000
   6.6960  5.31100E-0001   0.00000E+0000
   6.7000  5.39900E-0001   0.00000E+0000
   6.7020  5.30300E-0001   0.00000E+0000
   6.7030  5.26400E-0001   0.00000E+0000
   6.7070  5.29400E-0001   0.00000E+0000
   6.7100  5.22000E-0001   0.00000E+0000
   6.7120  5.28400E-0001   0.00000E+0000
   6.7140  5.30000E-0001   0.00000E+0000
   6.7170  5.29200E-0001   0.00000E+0000
   6.7190  5.36800E-0001   0.00000E+0000
   6.7220  5.25500E-0001   0.00000E+0000
   6.7240  5.30800E-0001   0.00000E+0000
   6.7260  5.36400E-0001   0.00000E+0000
   6.7290  5.40600E-0001   0.00000E+0000
   6.7310  5.38000E-0001   0.00000E+0000
   6.7330  5.40700E-0001   0.00000E+0000
   6.7360  5.46500E-0001   0.00000E+0000
   6.7380  5.38300E-0001   0.00000E+0000
   6.7410  5.46000E-0001   0.00000E+0000
   6.7430  5.56900E-0001   0.00000E+0000
   6.7450  5.51000E-0001   0.00000E+0000
   6.7490  5.36700E-0001   0.00000E+0000
   6.7510  5.46000E-0001   0.00000E+0000
   6.7530  5.59000E-0001   0.00000E+0000
   6.7550  5.43200E-0001   0.00000E+0000
   6.7570  5.48200E-0001   0.00000E+0000
   6.7590  5.52900E-0001   0.00000E+0000
   6.7620  5.49700E-0001   0.00000E+0000
   6.7640  5.53900E-0001   0.00000E+0000
   6.7660  5.54900E-0001   0.00000E+0000
   6.7680  5.37400E-0001   0.00000E+0000
   6.7700  5.30300E-0001   0.00000E+0000
   6.7730  5.44100E-0001   0.00000E+0000
   6.7750  5.59500E-0001   0.00000E+0000
   6.7790  5.54800E-0001   0.00000E+0000
   6.7820  5.59800E-0001   0.00000E+0000
   6.7840  5.53200E-0001   0.00000E+0000
   6.7870  5.59100E-0001   0.00000E+0000
   6.7890  5.59000E-0001   0.00000E+0000
   6.7910  5.58700E-0001   0.00000E+0000
   6.7940  5.73600E-0001   0.00000E+0000
   6.7980  5.58600E-0001   0.00000E+0000
   6.8000  5.56100E-0001   0.00000E+0000
   6.8030  5.46300E-0001   0.00000E+0000
   6.8050  5.61500E-0001   0.00000E+0000
   6.8080  5.59200E-0001   0.00000E+0000
   6.8100  5.57000E-0001   0.00000E+0000
   6.8120  5.73300E-0001   0.00000E+0000
   6.8150  5.67600E-0001   0.00000E+0000
   6.8170  5.56900E-0001   0.00000E+0000
   6.8200  5.60200E-0001   0.00000E+0000
   6.8240  5.56000E-0001   0.00000E+0000
   6.8260  5.52400E-0001   0.00000E+0000
   6.8280  5.47600E-0001   0.00000E+0000
   6.8310  5.59600E-0001   0.00000E+0000
   6.8320  5.65000E-0001   0.00000E+0000
   6.8350  5.63300E-0001   0.00000E+0000
   6.8370  5.55700E-0001   0.00000E+0000
   6.8390  5.52700E-0001   0.00000E+0000
   6.8440  5.59700E-0001   0.00000E+0000
   6.8460  5.46500E-0001   0.00000E+0000
   6.8480  5.49500E-0001   0.00000E+0000
   6.8490  5.52000E-0001   0.00000E+0000
   6.8510  5.67800E-0001   0.00000E+0000
   6.8540  5.73100E-0001   0.00000E+0000
   6.8580  5.65300E-0001   0.00000E+0000
   6.8600  5.60800E-0001   0.00000E+0000
   6.8610  5.49400E-0001   0.00000E+0000
   6.8650  5.55200E-0001   0.00000E+0000
   6.8670  5.56200E-0001   0.00000E+0000
   6.8690  5.57200E-0001   0.00000E+0000
   6.8700  5.62100E-0001   0.00000E+0000
   6.8740  5.70500E-0001   0.00000E+0000
   6.8770  5.62800E-0001   0.00000E+0000
   6.8790  5.77300E-0001   0.00000E+0000
   6.8810  5.64200E-0001   0.00000E+0000
   6.8840  5.74400E-0001   0.00000E+0000
   6.8870  5.60900E-0001   0.00000E+0000
   6.8900  5.81600E-0001   0.00000E+0000
   6.8920  5.65200E-0001   0.00000E+0000
   6.8930  5.66700E-0001   0.00000E+0000
   6.8960  5.67600E-0001   0.00000E+0000
   6.8990  5.80100E-0001   0.00000E+0000
   6.9010  5.93300E-0001   0.00000E+0000
   6.9030  5.98700E-0001   0.00000E+0000
   6.9070  5.87800E-0001   0.00000E+0000
   6.9090  5.92600E-0001   0.00000E+0000
   6.9100  5.95700E-0001   0.00000E+0000
   6.9130  5.92000E-0001   0.00000E+0000
   6.9150  5.90200E-0001   0.00000E+0000
   6.9180  5.79900E-0001   0.00000E+0000
   6.9210  5.76800E-0001   0.00000E+0000
   6.9240  5.90800E-0001   0.00000E+0000
   6.9270  5.86300E-0001   0.00000E+0000
   6.9300  5.81100E-0001   0.00000E+0000
   6.9320  5.84300E-0001   0.00000E+0000
   6.9360  5.76700E-0001   0.00000E+0000
   6.9390  5.90900E-0001   0.00000E+0000
   6.9410  6.17400E-0001   0.00000E+0000
   6.9430  5.96300E-0001   0.00000E+0000
   6.9460  5.95800E-0001   0.00000E+0000
   6.9480  5.78800E-0001   0.00000E+0000
   6.9490  5.76700E-0001   0.00000E+0000
   6.9520  5.83600E-0001   0.00000E+0000
   6.9550  5.75600E-0001   0.00000E+0000
   6.9570  5.90300E-0001   0.00000E+0000
   6.9590  6.05400E-0001   0.00000E+0000
   6.9610  5.75300E-0001   0.00000E+0000
   6.9630  5.73900E-0001   0.00000E+0000
   6.9660  5.89600E-0001   0.00000E+0000
   6.9680  5.75600E-0001   0.00000E+0000
   6.9700  5.74500E-0001   0.00000E+0000
   6.9730  5.69500E-0001   0.00000E+0000
   6.9740  5.96500E-0001   0.00000E+0000
   6.9750  5.87200E-0001   0.00000E+0000
   6.9800  5.78500E-0001   0.00000E+0000
   6.9820  5.64700E-0001   0.00000E+0000
   6.9840  5.72700E-0001   0.00000E+0000
   6.9870  5.70600E-0001   0.00000E+0000
   6.9890  5.68100E-0001   0.00000E+0000
   6.9920  5.85200E-0001   0.00000E+0000
   6.9940  6.02700E-0001   0.00000E+0000
   6.9980  6.06600E-0001   0.00000E+0000
   6.9990  5.88300E-0001   0.00000E+0000
   7.0020  5.81500E-0001   0.00000E+0000
   7.0030  5.85700E-0001   0.00000E+0000
   7.0060  5.82400E-0001   0.00000E+0000
   7.0090  6.01500E-0001   0.00000E+0000
   7.0120  6.07200E-0001   0.00000E+0000
   7.0130  6.09300E-0001   0.00000E+0000
   7.0170  5.90800E-0001   0.00000E+0000
   7.0180  5.88500E-0001   0.00000E+0000
   7.0200  6.09600E-0001   0.00000E+0000
   7.0210  6.15800E-0001   0.00000E+0000
   7.0230  6.05200E-0001   0.00000E+0000
   7.0270  6.11200E-0001   0.00000E+0000
   7.0290  6.21700E-0001   0.00000E+0000
   7.0320  6.10400E-0001   0.00000E+0000
   7.0340  6.10500E-0001   0.00000E+0000
   7.0370  6.20500E-0001   0.00000E+0000
   7.0390  6.33200E-0001   0.00000E+0000
   7.0410  6.45800E-0001   0.00000E+0000
   7.0440  6.32800E-0001   0.00000E+0000
   7.0460  6.21600E-0001   0.00000E+0000
   7.0490  6.26700E-0001   0.00000E+0000
   7.0510  6.13800E-0001   0.00000E+0000
   7.0530  6.39500E-0001   0.00000E+0000
   7.0580  6.21100E-0001   0.00000E+0000
   7.0600  6.38500E-0001   0.00000E+0000
   7.0620  6.44900E-0001   0.00000E+0000
   7.0650  6.51800E-0001   0.00000E+0000
   7.0680  6.35200E-0001   0.00000E+0000
   7.0700  6.56100E-0001   0.00000E+0000
   7.0720  6.58600E-0001   0.00000E+0000
   7.0750  6.62100E-0001   0.00000E+0000
   7.0770  6.44100E-0001   0.00000E+0000
   7.0810  6.43600E-0001   0.00000E+0000
   7.0830  6.56900E-0001   0.00000E+0000
   7.0850  6.61100E-0001   0.00000E+0000
   7.0870  6.65700E-0001   0.00000E+0000
   7.0910  6.57200E-0001   0.00000E+0000
   7.0940  6.55300E-0001   0.00000E+0000
   7.0970  6.78300E-0001   0.00000E+0000
   7.0990  6.80200E-0001   0.00000E+0000
   7.1000  6.83300E-0001   0.00000E+0000
