# Supplementary material for: Self-association of MreC as a regulatory signal in bacterial cell wall elongation
Source: Nat Commun. 2021 May 20;12:2987. doi: 10.1038/s41467-021-22957-9 (PMC8137920; doi:10.1038/s41467-021-22957-9)
Supplement: Supplementary file 4 — Source Data [file 41467_2021_22957_MOESM4_ESM.zip › Martins2-Source-Data/AUC_rawdata/E.coli/00004.RA3]

MREC FHEC 0,8 abs
R 3 20.0 20000 0004024 3.8640E09 281 1 
   5.8010 -4.22300E-0001   0.00000E+0000
   5.8030 -2.51400E-0001   0.00000E+0000
   5.8060 -1.96800E-0001   0.00000E+0000
   5.8080 -2.27300E-0001   0.00000E+0000
   5.8100 -1.34400E-0001   0.00000E+0000
   5.8110 -1.00600E-0001   0.00000E+0000
   5.8140 -2.08100E-0001   0.00000E+0000
   5.8160 -3.50300E-0001   0.00000E+0000
   5.8170 -4.66300E-0001   0.00000E+0000
   5.8190 -3.83700E-0001   0.00000E+0000
   5.8220 -5.20800E-0001   0.00000E+0000
   5.8240 -4.07600E-0001   0.00000E+0000
   5.8260 -3.15100E-0001   0.00000E+0000
   5.8280 -4.06000E-0002   0.00000E+0000
   5.8310  1.36600E-0001   0.00000E+0000
   5.8330  1.76500E-0001   0.00000E+0000
   5.8340  1.58500E-0001   0.00000E+0000
   5.8370  9.86000E-0002   0.00000E+0000
   5.8390  9.03000E-0002   0.00000E+0000
   5.8410  1.00900E-0001   0.00000E+0000
   5.8420  9.49000E-0002   0.00000E+0000
   5.8460  8.93000E-0002   0.00000E+0000
   5.8480  1.00300E-0001   0.00000E+0000
   5.8490  9.54000E-0002   0.00000E+0000
   5.8520  9.25000E-0002   0.00000E+0000
   5.8530  8.03000E-0002   0.00000E+0000
   5.8560  3.55000E-0002   0.00000E+0000
   5.8570  1.43000E-0002   0.00000E+0000
   5.8600  3.09000E-0002   0.00000E+0000
   5.8620  2.22000E-0002   0.00000E+0000
   5.8630  2.77000E-0002   0.00000E+0000
   5.8650  3.49000E-0002   0.00000E+0000
   5.8660  3.84000E-0002   0.00000E+0000
   5.8670  3.70000E-0002   0.00000E+0000
   5.8710 -2.13000E-0002   0.00000E+0000
   5.8720 -2.44000E-0002   0.00000E+0000
   5.8740  1.17000E-0002   0.00000E+0000
   5.8770  4.39000E-0002   0.00000E+0000
   5.8780  4.02000E-0002   0.00000E+0000
   5.8820  4.17000E-0002   0.00000E+0000
   5.8840  2.02000E-0002   0.00000E+0000
   5.8850  1.29000E-0002   0.00000E+0000
   5.8870  1.56000E-0002   0.00000E+0000
   5.8880  3.98000E-0002   0.00000E+0000
   5.8900  4.92000E-0002   0.00000E+0000
   5.8940  2.47000E-0002   0.00000E+0000
   5.8960  2.32000E-0002   0.00000E+0000
   5.8990  2.24000E-0002   0.00000E+0000
   5.9000  4.72000E-0002   0.00000E+0000
   5.9030  2.44000E-0002   0.00000E+0000
   5.9040  2.28000E-0002   0.00000E+0000
   5.9060  1.59000E-0002   0.00000E+0000
   5.9080  1.37000E-0002   0.00000E+0000
   5.9100  1.84000E-0002   0.00000E+0000
   5.9130  1.85000E-0002   0.00000E+0000
   5.9150  2.71000E-0002   0.00000E+0000
   5.9180  2.50000E-0002   0.00000E+0000
   5.9200  1.78000E-0002   0.00000E+0000
   5.9220 -4.40000E-0003   0.00000E+0000
   5.9270  2.66000E-0002   0.00000E+0000
   5.9300  5.92000E-0002   0.00000E+0000
   5.9320  7.74000E-0002   0.00000E+0000
   5.9350  3.79000E-0002   0.00000E+0000
   5.9390  5.22000E-0002   0.00000E+0000
   5.9420  6.17000E-0002   0.00000E+0000
   5.9450  7.98000E-0002   0.00000E+0000
   5.9460  8.34000E-0002   0.00000E+0000
   5.9470  7.91000E-0002   0.00000E+0000
   5.9510  7.12000E-0002   0.00000E+0000
   5.9520  5.44000E-0002   0.00000E+0000
   5.9570  6.81000E-0002   0.00000E+0000
   5.9590  1.20800E-0001   0.00000E+0000
   5.9620  9.97000E-0002   0.00000E+0000
   5.9630  9.11000E-0002   0.00000E+0000
   5.9650  5.97000E-0002   0.00000E+0000
   5.9680  3.45000E-0002   0.00000E+0000
   5.9700  1.35000E-0002   0.00000E+0000
   5.9750  4.48000E-0002   0.00000E+0000
   5.9770  3.82000E-0002   0.00000E+0000
   5.9790 -2.46000E-0002   0.00000E+0000
   5.9820 -7.04200E-0001   0.00000E+0000
   5.9830 -1.05610E+0000   0.00000E+0000
   5.9860 -1.28570E+0000   0.00000E+0000
   5.9890 -1.40050E+0000   0.00000E+0000
   5.9910 -1.66410E+0000   0.00000E+0000
   5.9940 -1.83730E+0000   0.00000E+0000
   5.9950 -1.95280E+0000   0.00000E+0000
   5.9970 -1.94690E+0000   0.00000E+0000
   6.0000 -1.98050E+0000   0.00000E+0000
   6.0040 -1.82950E+0000   0.00000E+0000
   6.0050 -1.79370E+0000   0.00000E+0000
   6.0080 -1.66360E+0000   0.00000E+0000
   6.0110 -1.51220E+0000   0.00000E+0000
   6.0130 -1.19060E+0000   0.00000E+0000
   6.0140 -6.81500E-0001   0.00000E+0000
   6.0170 -1.44900E-0001   0.00000E+0000
   6.0180  1.05100E-0001   0.00000E+0000
   6.0210  1.28200E-0001   0.00000E+0000
   6.0230  1.65600E-0001   0.00000E+0000
   6.0250  1.61400E-0001   0.00000E+0000
   6.0260  1.40000E-0001   0.00000E+0000
   6.0300  1.39800E-0001   0.00000E+0000
   6.0340  1.62800E-0001   0.00000E+0000
   6.0350  1.95900E-0001   0.00000E+0000
   6.0390  1.45800E-0001   0.00000E+0000
   6.0420  1.08400E-0001   0.00000E+0000
   6.0440  1.24800E-0001   0.00000E+0000
   6.0470  1.50500E-0001   0.00000E+0000
   6.0490  1.26800E-0001   0.00000E+0000
   6.0500  1.35700E-0001   0.00000E+0000
   6.0520  1.25800E-0001   0.00000E+0000
   6.0580  1.27900E-0001   0.00000E+0000
   6.0600  1.37200E-0001   0.00000E+0000
   6.0630  1.19300E-0001   0.00000E+0000
   6.0650  1.40000E-0001   0.00000E+0000
   6.0670  1.32800E-0001   0.00000E+0000
   6.0700  1.21700E-0001   0.00000E+0000
   6.0720  1.14600E-0001   0.00000E+0000
   6.0730  1.17000E-0001   0.00000E+0000
   6.0770  1.52000E-0001   0.00000E+0000
   6.0800  1.76000E-0001   0.00000E+0000
   6.0820  1.39700E-0001   0.00000E+0000
   6.0850  1.91100E-0001   0.00000E+0000
   6.0860  1.03840E+0000   0.00000E+0000
   6.0890  1.18650E+0000   0.00000E+0000
   6.0910  1.37410E+0000   0.00000E+0000
   6.0940  1.43010E+0000   0.00000E+0000
   6.0960  1.86270E+0000   0.00000E+0000
   6.0990  2.14140E+0000   0.00000E+0000
   6.1010  2.12160E+0000   0.00000E+0000
   6.1040  2.10100E+0000   0.00000E+0000
   6.1080  2.03970E+0000   0.00000E+0000
   6.1120  1.90220E+0000   0.00000E+0000
   6.1130  1.84650E+0000   0.00000E+0000
   6.1140  1.55490E+0000   0.00000E+0000
   6.1190  6.54800E-0001   0.00000E+0000
   6.1220  4.05200E-0001   0.00000E+0000
   6.1260  4.31800E-0001   0.00000E+0000
   6.1280  4.34400E-0001   0.00000E+0000
   6.1300  4.37400E-0001   0.00000E+0000
   6.1330  4.43200E-0001   0.00000E+0000
   6.1350  4.54800E-0001   0.00000E+0000
   6.1380  4.58700E-0001   0.00000E+0000
   6.1420  4.60200E-0001   0.00000E+0000
   6.1460  4.85400E-0001   0.00000E+0000
   6.1470  4.94100E-0001   0.00000E+0000
   6.1500  4.94700E-0001   0.00000E+0000
   6.1510  4.98900E-0001   0.00000E+0000
   6.1540  5.19600E-0001   0.00000E+0000
   6.1560  5.24900E-0001   0.00000E+0000
   6.1590  5.37800E-0001   0.00000E+0000
   6.1610  5.39100E-0001   0.00000E+0000
   6.1630  5.44000E-0001   0.00000E+0000
   6.1650  5.46900E-0001   0.00000E+0000
   6.1680  5.72400E-0001   0.00000E+0000
   6.1690  5.63300E-0001   0.00000E+0000
   6.1720  5.79100E-0001   0.00000E+0000
   6.1750  5.74900E-0001   0.00000E+0000
   6.1760  5.96700E-0001   0.00000E+0000
   6.1780  5.91600E-0001   0.00000E+0000
   6.1810  6.08800E-0001   0.00000E+0000
   6.1860  6.09300E-0001   0.00000E+0000
   6.1920  6.38200E-0001   0.00000E+0000
   6.1940  6.43700E-0001   0.00000E+0000
   6.1950  6.51900E-0001   0.00000E+0000
   6.1990  6.60300E-0001   0.00000E+0000
   6.2000  6.66600E-0001   0.00000E+0000
   6.2040  6.73900E-0001   0.00000E+0000
   6.2080  6.85900E-0001   0.00000E+0000
   6.2110  6.90800E-0001   0.00000E+0000
   6.2140  7.05000E-0001   0.00000E+0000
   6.2180  7.01600E-0001   0.00000E+0000
   6.2190  7.16100E-0001   0.00000E+0000
   6.2220  7.06000E-0001   0.00000E+0000
   6.2250  7.17700E-0001   0.00000E+0000
   6.2270  7.38300E-0001   0.00000E+0000
   6.2290  7.33200E-0001   0.00000E+0000
   6.2300  6.64100E-0001   0.00000E+0000
   6.2320  6.59500E-0001   0.00000E+0000
   6.2340  7.15800E-0001   0.00000E+0000
   6.2370  7.44100E-0001   0.00000E+0000
   6.2390  7.45300E-0001   0.00000E+0000
   6.2410  7.33800E-0001   0.00000E+0000
   6.2430  7.23700E-0001   0.00000E+0000
   6.2450  7.33900E-0001   0.00000E+0000
   6.2480  7.29700E-0001   0.00000E+0000
   6.2500  7.21500E-0001   0.00000E+0000
   6.2530  7.18300E-0001   0.00000E+0000
   6.2550  7.22900E-0001   0.00000E+0000
   6.2560  7.29700E-0001   0.00000E+0000
   6.2590  7.42200E-0001   0.00000E+0000
   6.2610  7.36800E-0001   0.00000E+0000
   6.2640  7.32400E-0001   0.00000E+0000
   6.2660  7.41500E-0001   0.00000E+0000
   6.2680  7.38800E-0001   0.00000E+0000
   6.2700  7.34000E-0001   0.00000E+0000
   6.2720  7.28000E-0001   0.00000E+0000
   6.2740  7.27400E-0001   0.00000E+0000
   6.2770  7.31200E-0001   0.00000E+0000
   6.2800  7.32100E-0001   0.00000E+0000
   6.2810  7.33300E-0001   0.00000E+0000
   6.2840  7.18400E-0001   0.00000E+0000
   6.2860  7.31000E-0001   0.00000E+0000
   6.2890  7.36700E-0001   0.00000E+0000
   6.2920  7.27100E-0001   0.00000E+0000
   6.2930  7.30100E-0001   0.00000E+0000
   6.2950  7.32700E-0001   0.00000E+0000
   6.2980  7.35500E-0001   0.00000E+0000
   6.3000  7.40400E-0001   0.00000E+0000
   6.3030  7.41700E-0001   0.00000E+0000
   6.3050  7.36300E-0001   0.00000E+0000
   6.3070  7.30400E-0001   0.00000E+0000
   6.3090  7.39200E-0001   0.00000E+0000
   6.3120  7.34600E-0001   0.00000E+0000
   6.3140  7.31200E-0001   0.00000E+0000
   6.3160  7.30600E-0001   0.00000E+0000
   6.3210  7.31800E-0001   0.00000E+0000
   6.3230  7.28600E-0001   0.00000E+0000
   6.3240  7.45700E-0001   0.00000E+0000
   6.3280  7.47700E-0001   0.00000E+0000
   6.3300  6.87500E-0001   0.00000E+0000
   6.3330  6.88400E-0001   0.00000E+0000
   6.3350  7.13900E-0001   0.00000E+0000
   6.3360  7.51000E-0001   0.00000E+0000
   6.3380  7.58600E-0001   0.00000E+0000
   6.3400  7.57400E-0001   0.00000E+0000
   6.3420  7.51100E-0001   0.00000E+0000
   6.3430  7.48300E-0001   0.00000E+0000
   6.3460  7.50200E-0001   0.00000E+0000
   6.3480  7.50200E-0001   0.00000E+0000
   6.3500  7.46400E-0001   0.00000E+0000
   6.3530  7.47200E-0001   0.00000E+0000
   6.3550  7.37700E-0001   0.00000E+0000
   6.3570  7.32700E-0001   0.00000E+0000
   6.3600  7.47700E-0001   0.00000E+0000
   6.3620  7.41700E-0001   0.00000E+0000
   6.3650  7.42100E-0001   0.00000E+0000
   6.3670  7.51100E-0001   0.00000E+0000
   6.3690  7.39200E-0001   0.00000E+0000
   6.3720  7.39500E-0001   0.00000E+0000
   6.3730  7.46600E-0001   0.00000E+0000
   6.3760  7.41700E-0001   0.00000E+0000
   6.3780  7.46700E-0001   0.00000E+0000
   6.3810  7.44500E-0001   0.00000E+0000
   6.3830  7.37700E-0001   0.00000E+0000
   6.3860  7.51900E-0001   0.00000E+0000
   6.3880  7.46500E-0001   0.00000E+0000
   6.3900  7.51600E-0001   0.00000E+0000
   6.3920  7.44600E-0001   0.00000E+0000
   6.3940  7.43700E-0001   0.00000E+0000
   6.3970  7.40400E-0001   0.00000E+0000
   6.3980  7.36200E-0001   0.00000E+0000
   6.4000  7.48800E-0001   0.00000E+0000
   6.4040  7.47500E-0001   0.00000E+0000
   6.4050  7.45000E-0001   0.00000E+0000
   6.4080  7.46400E-0001   0.00000E+0000
   6.4090  7.50000E-0001   0.00000E+0000
   6.4120  7.42100E-0001   0.00000E+0000
   6.4140  7.36600E-0001   0.00000E+0000
   6.4160  7.36100E-0001   0.00000E+0000
   6.4190  7.50000E-0001   0.00000E+0000
   6.4220  7.51800E-0001   0.00000E+0000
   6.4230  7.44000E-0001   0.00000E+0000
   6.4260  7.42700E-0001   0.00000E+0000
   6.4280  7.38500E-0001   0.00000E+0000
   6.4300  7.40400E-0001   0.00000E+0000
   6.4310  7.50900E-0001   0.00000E+0000
   6.4330  7.44400E-0001   0.00000E+0000
   6.4360  7.44000E-0001   0.00000E+0000
   6.4390  7.45400E-0001   0.00000E+0000
   6.4400  7.42400E-0001   0.00000E+0000
   6.4420  7.49300E-0001   0.00000E+0000
   6.4460  7.46200E-0001   0.00000E+0000
   6.4470  7.52300E-0001   0.00000E+0000
   6.4480  7.45200E-0001   0.00000E+0000
   6.4510  7.32700E-0001   0.00000E+0000
   6.4540  7.52000E-0001   0.00000E+0000
   6.4570  7.49600E-0001   0.00000E+0000
   6.4580  7.45300E-0001   0.00000E+0000
   6.4600  7.52100E-0001   0.00000E+0000
   6.4630  7.52700E-0001   0.00000E+0000
   6.4660  7.47100E-0001   0.00000E+0000
   6.4670  7.45500E-0001   0.00000E+0000
   6.4700  7.50700E-0001   0.00000E+0000
   6.4720  7.41300E-0001   0.00000E+0000
   6.4740  7.49500E-0001   0.00000E+0000
   6.4760  7.54000E-0001   0.00000E+0000
   6.4790  7.88900E-0001   0.00000E+0000
   6.4810  7.88100E-0001   0.00000E+0000
   6.4820  7.46800E-0001   0.00000E+0000
   6.4840  7.62000E-0001   0.00000E+0000
   6.4860  7.49800E-0001   0.00000E+0000
   6.4880  7.54800E-0001   0.00000E+0000
   6.4900  7.47900E-0001   0.00000E+0000
   6.4920  7.50400E-0001   0.00000E+0000
   6.4950  7.43100E-0001   0.00000E+0000
   6.4970  7.45300E-0001   0.00000E+0000
   6.4980  7.37200E-0001   0.00000E+0000
   6.5000  7.40900E-0001   0.00000E+0000
   6.5020  7.42700E-0001   0.00000E+0000
   6.5060  7.49000E-0001   0.00000E+0000
   6.5080  7.49900E-0001   0.00000E+0000
   6.5110  7.54200E-0001   0.00000E+0000
   6.5150  7.13200E-0001   0.00000E+0000
   6.5200  7.51200E-0001   0.00000E+0000
   6.5220  7.51400E-0001   0.00000E+0000
   6.5240  7.55700E-0001   0.00000E+0000
   6.5270  7.47000E-0001   0.00000E+0000
   6.5290  7.46800E-0001   0.00000E+0000
   6.5310  7.45600E-0001   0.00000E+0000
   6.5340  7.54300E-0001   0.00000E+0000
   6.5370  7.54100E-0001   0.00000E+0000
   6.5380  7.57000E-0001   0.00000E+0000
   6.5410  7.58800E-0001   0.00000E+0000
   6.5430  7.46700E-0001   0.00000E+0000
   6.5450  7.37200E-0001   0.00000E+0000
   6.5470  7.36300E-0001   0.00000E+0000
   6.5490  7.52200E-0001   0.00000E+0000
   6.5520  7.61300E-0001   0.00000E+0000
   6.5540  7.37200E-0001   0.00000E+0000
   6.5580  7.35400E-0001   0.00000E+0000
   6.5600  7.44700E-0001   0.00000E+0000
   6.5620  7.49900E-0001   0.00000E+0000
   6.5640  7.58300E-0001   0.00000E+0000
   6.5670  7.41000E-0001   0.00000E+0000
   6.5690  7.46100E-0001   0.00000E+0000
   6.5710  7.43300E-0001   0.00000E+0000
   6.5740  7.37500E-0001   0.00000E+0000
   6.5760  7.42000E-0001   0.00000E+0000
   6.5780  7.45400E-0001   0.00000E+0000
   6.5800  7.37400E-0001   0.00000E+0000
   6.5830  7.47300E-0001   0.00000E+0000
   6.5860  7.52600E-0001   0.00000E+0000
   6.5870  7.43600E-0001   0.00000E+0000
   6.5910  7.44100E-0001   0.00000E+0000
   6.5930  7.47800E-0001   0.00000E+0000
   6.5940  7.43300E-0001   0.00000E+0000
   6.5960  7.54600E-0001   0.00000E+0000
   6.5980  7.45100E-0001   0.00000E+0000
   6.6010  7.62400E-0001   0.00000E+0000
   6.6030  7.69900E-0001   0.00000E+0000
   6.6050  7.46800E-0001   0.00000E+0000
   6.6070  7.44200E-0001   0.00000E+0000
   6.6090  7.55400E-0001   0.00000E+0000
   6.6120  7.49900E-0001   0.00000E+0000
   6.6150  7.55200E-0001   0.00000E+0000
   6.6170  7.51500E-0001   0.00000E+0000
   6.6190  7.58300E-0001   0.00000E+0000
   6.6210  7.54800E-0001   0.00000E+0000
   6.6240  7.55200E-0001   0.00000E+0000
   6.6260  7.53300E-0001   0.00000E+0000
   6.6280  7.51800E-0001   0.00000E+0000
   6.6310  7.64900E-0001   0.00000E+0000
   6.6320  7.66600E-0001   0.00000E+0000
   6.6340  7.64600E-0001   0.00000E+0000
   6.6360  7.55000E-0001   0.00000E+0000
   6.6390  7.60100E-0001   0.00000E+0000
   6.6400  7.61400E-0001   0.00000E+0000
   6.6420  7.67300E-0001   0.00000E+0000
   6.6440  7.46200E-0001   0.00000E+0000
   6.6460  7.48300E-0001   0.00000E+0000
   6.6490  7.50100E-0001   0.00000E+0000
   6.6530  7.57300E-0001   0.00000E+0000
   6.6550  7.47300E-0001   0.00000E+0000
   6.6570  7.53700E-0001   0.00000E+0000
   6.6580  7.47800E-0001   0.00000E+0000
   6.6600  7.55300E-0001   0.00000E+0000
   6.6620  7.48600E-0001   0.00000E+0000
   6.6680  7.58400E-0001   0.00000E+0000
   6.6690  7.52900E-0001   0.00000E+0000
   6.6710  7.56600E-0001   0.00000E+0000
   6.6740  7.53500E-0001   0.00000E+0000
   6.6760  7.55800E-0001   0.00000E+0000
   6.6780  7.46200E-0001   0.00000E+0000
   6.6790  7.64800E-0001   0.00000E+0000
   6.6830  7.62800E-0001   0.00000E+0000
   6.6840  7.61400E-0001   0.00000E+0000
   6.6860  7.68400E-0001   0.00000E+0000
   6.6890  7.50000E-0001   0.00000E+0000
   6.6910  7.52500E-0001   0.00000E+0000
   6.6930  7.67000E-0001   0.00000E+0000
   6.6960  7.65400E-0001   0.00000E+0000
   6.6980  7.59800E-0001   0.00000E+0000
   6.7010  7.56500E-0001   0.00000E+0000
   6.7030  7.51700E-0001   0.00000E+0000
   6.7060  7.50300E-0001   0.00000E+0000
   6.7080  7.40600E-0001   0.00000E+0000
   6.7110  7.51800E-0001   0.00000E+0000
   6.7140  7.50000E-0001   0.00000E+0000
   6.7160  7.51100E-0001   0.00000E+0000
   6.7190  7.52100E-0001   0.00000E+0000
   6.7200  7.44100E-0001   0.00000E+0000
   6.7220  7.51700E-0001   0.00000E+0000
   6.7240  7.55900E-0001   0.00000E+0000
   6.7270  7.54700E-0001   0.00000E+0000
   6.7300  7.61800E-0001   0.00000E+0000
   6.7310  7.59600E-0001   0.00000E+0000
   6.7330  7.67600E-0001   0.00000E+0000
   6.7360  7.55800E-0001   0.00000E+0000
   6.7400  7.59000E-0001   0.00000E+0000
   6.7410  7.60100E-0001   0.00000E+0000
   6.7430  7.75600E-0001   0.00000E+0000
   6.7450  7.61400E-0001   0.00000E+0000
   6.7490  7.51000E-0001   0.00000E+0000
   6.7500  7.63900E-0001   0.00000E+0000
   6.7550  7.61800E-0001   0.00000E+0000
   6.7570  7.66700E-0001   0.00000E+0000
   6.7610  7.68400E-0001   0.00000E+0000
   6.7630  7.71000E-0001   0.00000E+0000
   6.7660  7.65900E-0001   0.00000E+0000
   6.7670  7.44600E-0001   0.00000E+0000
   6.7720  7.43200E-0001   0.00000E+0000
   6.7730  7.67200E-0001   0.00000E+0000
   6.7770  7.70300E-0001   0.00000E+0000
   6.7790  7.68900E-0001   0.00000E+0000
   6.7820  7.56800E-0001   0.00000E+0000
   6.7840  7.64400E-0001   0.00000E+0000
   6.7860  7.58700E-0001   0.00000E+0000
   6.7890  7.65600E-0001   0.00000E+0000
   6.7910  7.69000E-0001   0.00000E+0000
   6.7930  7.72300E-0001   0.00000E+0000
   6.7950  7.63000E-0001   0.00000E+0000
   6.7970  7.68900E-0001   0.00000E+0000
   6.8000  7.48000E-0001   0.00000E+0000
   6.8010  7.56400E-0001   0.00000E+0000
   6.8050  7.63100E-0001   0.00000E+0000
   6.8070  7.69600E-0001   0.00000E+0000
   6.8100  7.66200E-0001   0.00000E+0000
   6.8130  7.90700E-0001   0.00000E+0000
   6.8160  7.61100E-0001   0.00000E+0000
   6.8180  7.64400E-0001   0.00000E+0000
   6.8200  7.68000E-0001   0.00000E+0000
   6.8230  7.56500E-0001   0.00000E+0000
   6.8260  7.57100E-0001   0.00000E+0000
   6.8280  7.53700E-0001   0.00000E+0000
   6.8310  7.52200E-0001   0.00000E+0000
   6.8330  7.58900E-0001   0.00000E+0000
   6.8350  7.65900E-0001   0.00000E+0000
   6.8370  7.69700E-0001   0.00000E+0000
   6.8390  7.58200E-0001   0.00000E+0000
   6.8410  7.52100E-0001   0.00000E+0000
   6.8440  7.50500E-0001   0.00000E+0000
   6.8460  7.49800E-0001   0.00000E+0000
   6.8490  7.66300E-0001   0.00000E+0000
   6.8510  7.63600E-0001   0.00000E+0000
   6.8540  7.72100E-0001   0.00000E+0000
   6.8560  7.74800E-0001   0.00000E+0000
   6.8570  7.57000E-0001   0.00000E+0000
   6.8620  7.46000E-0001   0.00000E+0000
   6.8630  7.52600E-0001   0.00000E+0000
   6.8670  7.58800E-0001   0.00000E+0000
   6.8690  7.51500E-0001   0.00000E+0000
   6.8720  7.56200E-0001   0.00000E+0000
   6.8750  7.72400E-0001   0.00000E+0000
   6.8770  7.54100E-0001   0.00000E+0000
   6.8790  7.60300E-0001   0.00000E+0000
   6.8810  7.55400E-0001   0.00000E+0000
   6.8840  7.67300E-0001   0.00000E+0000
   6.8860  7.59300E-0001   0.00000E+0000
   6.8890  7.60800E-0001   0.00000E+0000
   6.8910  7.55200E-0001   0.00000E+0000
   6.8930  7.52400E-0001   0.00000E+0000
   6.8960  7.60500E-0001   0.00000E+0000
   6.8990  7.77600E-0001   0.00000E+0000
   6.9020  7.74200E-0001   0.00000E+0000
   6.9040  7.87900E-0001   0.00000E+0000
   6.9060  7.59600E-0001   0.00000E+0000
   6.9080  7.92400E-0001   0.00000E+0000
   6.9120  7.88600E-0001   0.00000E+0000
   6.9140  7.71400E-0001   0.00000E+0000
   6.9170  7.59500E-0001   0.00000E+0000
   6.9180  7.75000E-0001   0.00000E+0000
   6.9210  7.74000E-0001   0.00000E+0000
   6.9230  7.73700E-0001   0.00000E+0000
   6.9260  7.62900E-0001   0.00000E+0000
   6.9280  7.39000E-0001   0.00000E+0000
   6.9300  7.55800E-0001   0.00000E+0000
   6.9320  7.54400E-0001   0.00000E+0000
   6.9350  8.05800E-0001   0.00000E+0000
   6.9370  7.56100E-0001   0.00000E+0000
   6.9390  7.85200E-0001   0.00000E+0000
   6.9420  7.93300E-0001   0.00000E+0000
   6.9440  7.81800E-0001   0.00000E+0000
   6.9460  7.81100E-0001   0.00000E+0000
   6.9480  7.52900E-0001   0.00000E+0000
   6.9500  7.51300E-0001   0.00000E+0000
   6.9530  7.62900E-0001   0.00000E+0000
   6.9550  7.55400E-0001   0.00000E+0000
   6.9580  7.57200E-0001   0.00000E+0000
   6.9590  7.64800E-0001   0.00000E+0000
   6.9610  7.39400E-0001   0.00000E+0000
   6.9650  7.62200E-0001   0.00000E+0000
   6.9670  7.56800E-0001   0.00000E+0000
   6.9700  7.35800E-0001   0.00000E+0000
   6.9720  7.45300E-0001   0.00000E+0000
   6.9750  7.48100E-0001   0.00000E+0000
   6.9770  7.52900E-0001   0.00000E+0000
   6.9790  7.54800E-0001   0.00000E+0000
   6.9820  7.27500E-0001   0.00000E+0000
   6.9840  7.16700E-0001   0.00000E+0000
   6.9860  7.31300E-0001   0.00000E+0000
   6.9890  7.26700E-0001   0.00000E+0000
   6.9910  7.28600E-0001   0.00000E+0000
   6.9930  7.36900E-0001   0.00000E+0000
   6.9940  7.57000E-0001   0.00000E+0000
   6.9980  7.57300E-0001   0.00000E+0000
   7.0000  7.39100E-0001   0.00000E+0000
   7.0030  7.40800E-0001   0.00000E+0000
   7.0050  7.41400E-0001   0.00000E+0000
   7.0070  7.56200E-0001   0.00000E+0000
   7.0100  7.53700E-0001   0.00000E+0000
   7.0130  7.65900E-0001   0.00000E+0000
   7.0160  7.48400E-0001   0.00000E+0000
   7.0170  7.44200E-0001   0.00000E+0000
   7.0200  7.52800E-0001   0.00000E+0000
   7.0210  7.43100E-0001   0.00000E+0000
   7.0230  7.55600E-0001   0.00000E+0000
   7.0260  7.41300E-0001   0.00000E+0000
   7.0280  7.52500E-0001   0.00000E+0000
   7.0300  7.53700E-0001   0.00000E+0000
   7.0340  7.46900E-0001   0.00000E+0000
   7.0350  7.51700E-0001   0.00000E+0000
   7.0370  7.51200E-0001   0.00000E+0000
   7.0390  7.61100E-0001   0.00000E+0000
   7.0420  7.69000E-0001   0.00000E+0000
   7.0440  7.71700E-0001   0.00000E+0000
   7.0460  7.53900E-0001   0.00000E+0000
   7.0480  7.46200E-0001   0.00000E+0000
   7.0490  7.45100E-0001   0.00000E+0000
   7.0520  7.52600E-0001   0.00000E+0000
   7.0540  7.58100E-0001   0.00000E+0000
   7.0570  7.49200E-0001   0.00000E+0000
   7.0590  7.63100E-0001   0.00000E+0000
   7.0620  7.75900E-0001   0.00000E+0000
   7.0650  7.73600E-0001   0.00000E+0000
   7.0660  7.50900E-0001   0.00000E+0000
   7.0690  7.54500E-0001   0.00000E+0000
   7.0710  7.66500E-0001   0.00000E+0000
   7.0750  7.67300E-0001   0.00000E+0000
   7.0770  7.69500E-0001   0.00000E+0000
   7.0790  7.30500E-0001   0.00000E+0000
   7.0800  7.31700E-0001   0.00000E+0000
   7.0830  7.44200E-0001   0.00000E+0000
   7.0840  7.59800E-0001   0.00000E+0000
   7.0870  7.60000E-0001   0.00000E+0000
   7.0900  7.58400E-0001   0.00000E+0000
   7.0920  7.45700E-0001   0.00000E+0000
   7.0930  7.50200E-0001   0.00000E+0000
   7.0970  7.58900E-0001   0.00000E+0000
   7.0990  7.53400E-0001   0.00000E+0000
   7.1010  7.52000E-0001   0.00000E+0000
