# Supplementary material for: Self-association of MreC as a regulatory signal in bacterial cell wall elongation
Source: Nat Commun. 2021 May 20;12:2987. doi: 10.1038/s41467-021-22957-9 (PMC8137920; doi:10.1038/s41467-021-22957-9)
Supplement: Supplementary file 4 — Source Data [file 41467_2021_22957_MOESM4_ESM.zip › Martins2-Source-Data/AUC_rawdata/E.coli/00010.RA3]

MREC FHEC 0,8 abs
R 3 20.0 20000 0005277 9.3480E09 281 1 
   5.8010 -3.77800E-0001   0.00000E+0000
   5.8050 -1.78900E-0001   0.00000E+0000
   5.8070 -2.54500E-0001   0.00000E+0000
   5.8080 -2.01800E-0001   0.00000E+0000
   5.8090 -2.10600E-0001   0.00000E+0000
   5.8100 -1.49700E-0001   0.00000E+0000
   5.8120 -2.10000E-0001   0.00000E+0000
   5.8140 -4.10800E-0001   0.00000E+0000
   5.8160 -5.18300E-0001   0.00000E+0000
   5.8180 -4.10300E-0001   0.00000E+0000
   5.8210 -7.47500E-0001   0.00000E+0000
   5.8230 -5.30400E-0001   0.00000E+0000
   5.8260 -3.09700E-0001   0.00000E+0000
   5.8280 -7.24000E-0002   0.00000E+0000
   5.8310  1.05300E-0001   0.00000E+0000
   5.8330  1.60200E-0001   0.00000E+0000
   5.8350  1.39800E-0001   0.00000E+0000
   5.8370  9.37000E-0002   0.00000E+0000
   5.8390  9.86000E-0002   0.00000E+0000
   5.8420  1.03300E-0001   0.00000E+0000
   5.8440  8.68000E-0002   0.00000E+0000
   5.8460  9.37000E-0002   0.00000E+0000
   5.8470  1.08400E-0001   0.00000E+0000
   5.8490  9.42000E-0002   0.00000E+0000
   5.8510  8.81000E-0002   0.00000E+0000
   5.8540  5.85000E-0002   0.00000E+0000
   5.8560  1.62000E-0002   0.00000E+0000
   5.8570  3.46000E-0002   0.00000E+0000
   5.8590  3.55000E-0002   0.00000E+0000
   5.8600  2.64000E-0002   0.00000E+0000
   5.8630  2.51000E-0002   0.00000E+0000
   5.8650  4.50000E-0002   0.00000E+0000
   5.8660  4.22000E-0002   0.00000E+0000
   5.8670  1.92000E-0002   0.00000E+0000
   5.8700 -1.98000E-0002   0.00000E+0000
   5.8720 -3.45000E-0002   0.00000E+0000
   5.8750  1.80000E-0002   0.00000E+0000
   5.8780  5.20000E-0002   0.00000E+0000
   5.8800  3.23000E-0002   0.00000E+0000
   5.8820  2.81000E-0002   0.00000E+0000
   5.8850  1.78000E-0002   0.00000E+0000
   5.8870  3.00000E-0002   0.00000E+0000
   5.8890  5.06000E-0002   0.00000E+0000
   5.8900  4.95000E-0002   0.00000E+0000
   5.8920  2.49000E-0002   0.00000E+0000
   5.8950  4.75000E-0002   0.00000E+0000
   5.8990  6.60000E-0003   0.00000E+0000
   5.9010  5.00000E-0002   0.00000E+0000
   5.9030  2.77000E-0002   0.00000E+0000
   5.9060  1.76000E-0002   0.00000E+0000
   5.9080  9.70000E-0003   0.00000E+0000
   5.9090  1.26000E-0002   0.00000E+0000
   5.9120  2.35000E-0002   0.00000E+0000
   5.9130  2.23000E-0002   0.00000E+0000
   5.9160  2.67000E-0002   0.00000E+0000
   5.9170  2.37000E-0002   0.00000E+0000
   5.9210 -1.20000E-0003   0.00000E+0000
   5.9220 -4.30000E-0003   0.00000E+0000
   5.9250  3.93000E-0002   0.00000E+0000
   5.9280  4.89000E-0002   0.00000E+0000
   5.9310  7.14000E-0002   0.00000E+0000
   5.9330  7.17000E-0002   0.00000E+0000
   5.9360  3.76000E-0002   0.00000E+0000
   5.9400  6.26000E-0002   0.00000E+0000
   5.9410  8.24000E-0002   0.00000E+0000
   5.9430  6.22000E-0002   0.00000E+0000
   5.9460  8.56000E-0002   0.00000E+0000
   5.9510  7.28000E-0002   0.00000E+0000
   5.9530  4.94000E-0002   0.00000E+0000
   5.9540  6.31000E-0002   0.00000E+0000
   5.9560  6.62000E-0002   0.00000E+0000
   5.9580  6.69000E-0002   0.00000E+0000
   5.9600  1.04700E-0001   0.00000E+0000
   5.9610  1.04500E-0001   0.00000E+0000
   5.9630  7.19000E-0002   0.00000E+0000
   5.9660  3.30000E-0002   0.00000E+0000
   5.9700  2.65000E-0002   0.00000E+0000
   5.9720  1.24000E-0002   0.00000E+0000
   5.9730  4.59000E-0002   0.00000E+0000
   5.9740  4.41000E-0002   0.00000E+0000
   5.9770  5.98000E-0002   0.00000E+0000
   5.9780 -7.31000E-0002   0.00000E+0000
   5.9830 -8.94600E-0001   0.00000E+0000
   5.9850 -1.09910E+0000   0.00000E+0000
   5.9870 -1.30330E+0000   0.00000E+0000
   5.9910 -1.52060E+0000   0.00000E+0000
   5.9920 -1.72530E+0000   0.00000E+0000
   5.9950 -1.95380E+0000   0.00000E+0000
   5.9970 -2.00030E+0000   0.00000E+0000
   5.9990 -1.91950E+0000   0.00000E+0000
   6.0010 -1.88670E+0000   0.00000E+0000
   6.0030 -1.82270E+0000   0.00000E+0000
   6.0040 -1.79690E+0000   0.00000E+0000
   6.0060 -1.66610E+0000   0.00000E+0000
   6.0080 -1.59840E+0000   0.00000E+0000
   6.0110 -1.33170E+0000   0.00000E+0000
   6.0130 -1.06790E+0000   0.00000E+0000
   6.0150 -4.71200E-0001   0.00000E+0000
   6.0160 -1.37800E-0001   0.00000E+0000
   6.0180  1.55400E-0001   0.00000E+0000
   6.0200  1.23100E-0001   0.00000E+0000
   6.0230  1.60600E-0001   0.00000E+0000
   6.0250  1.47300E-0001   0.00000E+0000
   6.0280  1.22200E-0001   0.00000E+0000
   6.0300  1.54000E-0001   0.00000E+0000
   6.0320  1.52400E-0001   0.00000E+0000
   6.0340  1.85800E-0001   0.00000E+0000
   6.0370  1.50600E-0001   0.00000E+0000
   6.0390  1.02600E-0001   0.00000E+0000
   6.0410  9.96000E-0002   0.00000E+0000
   6.0430  1.29300E-0001   0.00000E+0000
   6.0450  1.38400E-0001   0.00000E+0000
   6.0460  1.36700E-0001   0.00000E+0000
   6.0490  1.15800E-0001   0.00000E+0000
   6.0500  1.25700E-0001   0.00000E+0000
   6.0520  1.22700E-0001   0.00000E+0000
   6.0550  1.24400E-0001   0.00000E+0000
   6.0570  1.20600E-0001   0.00000E+0000
   6.0610  1.15500E-0001   0.00000E+0000
   6.0640  1.29400E-0001   0.00000E+0000
   6.0660  1.21400E-0001   0.00000E+0000
   6.0690  1.12800E-0001   0.00000E+0000
   6.0710  1.06400E-0001   0.00000E+0000
   6.0730  1.08900E-0001   0.00000E+0000
   6.0750  1.42000E-0001   0.00000E+0000
   6.0760  1.68500E-0001   0.00000E+0000
   6.0800  1.58800E-0001   0.00000E+0000
   6.0830  8.69400E-0001   0.00000E+0000
   6.0870  1.29740E+0000   0.00000E+0000
   6.0910  1.41990E+0000   0.00000E+0000
   6.0940  1.51030E+0000   0.00000E+0000
   6.0950  1.94830E+0000   0.00000E+0000
   6.0990  2.04200E+0000   0.00000E+0000
   6.1010  2.15440E+0000   0.00000E+0000
   6.1050  2.01470E+0000   0.00000E+0000
   6.1060  1.98670E+0000   0.00000E+0000
   6.1100  1.91340E+0000   0.00000E+0000
   6.1110  1.84490E+0000   0.00000E+0000
   6.1140  1.65370E+0000   0.00000E+0000
   6.1190  5.69000E-0001   0.00000E+0000
   6.1240  2.83800E-0001   0.00000E+0000
   6.1260  3.24600E-0001   0.00000E+0000
   6.1280  3.22100E-0001   0.00000E+0000
   6.1300  3.33300E-0001   0.00000E+0000
   6.1310  3.19200E-0001   0.00000E+0000
   6.1340  3.32900E-0001   0.00000E+0000
   6.1380  3.34800E-0001   0.00000E+0000
   6.1400  3.41800E-0001   0.00000E+0000
   6.1420  3.36600E-0001   0.00000E+0000
   6.1430  3.44100E-0001   0.00000E+0000
   6.1450  3.57000E-0001   0.00000E+0000
   6.1470  3.71800E-0001   0.00000E+0000
   6.1480  3.59100E-0001   0.00000E+0000
   6.1520  3.69800E-0001   0.00000E+0000
   6.1540  3.77300E-0001   0.00000E+0000
   6.1560  3.94600E-0001   0.00000E+0000
   6.1580  3.93600E-0001   0.00000E+0000
   6.1610  4.04000E-0001   0.00000E+0000
   6.1640  4.01200E-0001   0.00000E+0000
   6.1650  4.10800E-0001   0.00000E+0000
   6.1680  4.18300E-0001   0.00000E+0000
   6.1700  4.19100E-0001   0.00000E+0000
   6.1730  4.40300E-0001   0.00000E+0000
   6.1760  4.32500E-0001   0.00000E+0000
   6.1780  4.42300E-0001   0.00000E+0000
   6.1830  4.52700E-0001   0.00000E+0000
   6.1840  4.51400E-0001   0.00000E+0000
   6.1870  4.51300E-0001   0.00000E+0000
   6.1880  4.58700E-0001   0.00000E+0000
   6.1920  4.59200E-0001   0.00000E+0000
   6.1930  4.53300E-0001   0.00000E+0000
   6.1940  4.66500E-0001   0.00000E+0000
   6.1960  4.65300E-0001   0.00000E+0000
   6.1980  4.72500E-0001   0.00000E+0000
   6.2000  4.68000E-0001   0.00000E+0000
   6.2020  4.78600E-0001   0.00000E+0000
   6.2050  4.79900E-0001   0.00000E+0000
   6.2070  4.69400E-0001   0.00000E+0000
   6.2090  4.82300E-0001   0.00000E+0000
   6.2120  4.87100E-0001   0.00000E+0000
   6.2140  4.91800E-0001   0.00000E+0000
   6.2170  4.83900E-0001   0.00000E+0000
   6.2190  4.93800E-0001   0.00000E+0000
   6.2230  4.95700E-0001   0.00000E+0000
   6.2250  5.02600E-0001   0.00000E+0000
   6.2260  5.17200E-0001   0.00000E+0000
   6.2270  5.29000E-0001   0.00000E+0000
   6.2310  4.46400E-0001   0.00000E+0000
   6.2320  4.53700E-0001   0.00000E+0000
   6.2340  5.14800E-0001   0.00000E+0000
   6.2360  5.33900E-0001   0.00000E+0000
   6.2380  5.31700E-0001   0.00000E+0000
   6.2400  5.27400E-0001   0.00000E+0000
   6.2430  5.26000E-0001   0.00000E+0000
   6.2450  5.28700E-0001   0.00000E+0000
   6.2480  5.33000E-0001   0.00000E+0000
   6.2500  5.19400E-0001   0.00000E+0000
   6.2520  5.38700E-0001   0.00000E+0000
   6.2540  5.38600E-0001   0.00000E+0000
   6.2570  5.47400E-0001   0.00000E+0000
   6.2590  5.44600E-0001   0.00000E+0000
   6.2620  5.52600E-0001   0.00000E+0000
   6.2650  5.51600E-0001   0.00000E+0000
   6.2660  5.62300E-0001   0.00000E+0000
   6.2690  5.52900E-0001   0.00000E+0000
   6.2720  5.49400E-0001   0.00000E+0000
   6.2760  5.51600E-0001   0.00000E+0000
   6.2770  5.61300E-0001   0.00000E+0000
   6.2780  5.59700E-0001   0.00000E+0000
   6.2800  5.65000E-0001   0.00000E+0000
   6.2820  5.59200E-0001   0.00000E+0000
   6.2850  5.75800E-0001   0.00000E+0000
   6.2880  5.77100E-0001   0.00000E+0000
   6.2890  5.80500E-0001   0.00000E+0000
   6.2920  5.74300E-0001   0.00000E+0000
   6.2960  5.84900E-0001   0.00000E+0000
   6.2980  5.98900E-0001   0.00000E+0000
   6.3000  5.95200E-0001   0.00000E+0000
   6.3040  5.95600E-0001   0.00000E+0000
   6.3050  5.95000E-0001   0.00000E+0000
   6.3100  6.07900E-0001   0.00000E+0000
   6.3140  5.97800E-0001   0.00000E+0000
   6.3180  6.19500E-0001   0.00000E+0000
   6.3190  6.19500E-0001   0.00000E+0000
   6.3230  6.20500E-0001   0.00000E+0000
   6.3270  6.46000E-0001   0.00000E+0000
   6.3300  5.99800E-0001   0.00000E+0000
   6.3320  6.11600E-0001   0.00000E+0000
   6.3340  6.13100E-0001   0.00000E+0000
   6.3350  6.50000E-0001   0.00000E+0000
   6.3360  6.72100E-0001   0.00000E+0000
   6.3400  6.56100E-0001   0.00000E+0000
   6.3430  6.60400E-0001   0.00000E+0000
   6.3470  6.68000E-0001   0.00000E+0000
   6.3480  6.77800E-0001   0.00000E+0000
   6.3500  6.71600E-0001   0.00000E+0000
   6.3520  6.75600E-0001   0.00000E+0000
   6.3550  6.68100E-0001   0.00000E+0000
   6.3580  6.77300E-0001   0.00000E+0000
   6.3600  6.80300E-0001   0.00000E+0000
   6.3620  6.81800E-0001   0.00000E+0000
   6.3640  6.85300E-0001   0.00000E+0000
   6.3670  6.97900E-0001   0.00000E+0000
   6.3690  6.83300E-0001   0.00000E+0000
   6.3710  7.01100E-0001   0.00000E+0000
   6.3760  6.90000E-0001   0.00000E+0000
   6.3780  7.07000E-0001   0.00000E+0000
   6.3800  6.98700E-0001   0.00000E+0000
   6.3810  6.93200E-0001   0.00000E+0000
   6.3850  7.07600E-0001   0.00000E+0000
   6.3890  6.98000E-0001   0.00000E+0000
   6.3900  7.11500E-0001   0.00000E+0000
   6.3930  7.06400E-0001   0.00000E+0000
   6.3940  7.05800E-0001   0.00000E+0000
   6.3970  7.02400E-0001   0.00000E+0000
   6.3980  7.11700E-0001   0.00000E+0000
   6.4010  7.22600E-0001   0.00000E+0000
   6.4030  7.04300E-0001   0.00000E+0000
   6.4050  7.08100E-0001   0.00000E+0000
   6.4100  7.07200E-0001   0.00000E+0000
   6.4120  7.10500E-0001   0.00000E+0000
   6.4140  6.96000E-0001   0.00000E+0000
   6.4170  7.11400E-0001   0.00000E+0000
   6.4190  7.18500E-0001   0.00000E+0000
   6.4240  7.20600E-0001   0.00000E+0000
   6.4260  7.17200E-0001   0.00000E+0000
   6.4280  7.12800E-0001   0.00000E+0000
   6.4290  7.13200E-0001   0.00000E+0000
   6.4330  7.18800E-0001   0.00000E+0000
   6.4350  7.09800E-0001   0.00000E+0000
   6.4380  7.12700E-0001   0.00000E+0000
   6.4400  7.11600E-0001   0.00000E+0000
   6.4420  7.15000E-0001   0.00000E+0000
   6.4440  7.17000E-0001   0.00000E+0000
   6.4470  7.23700E-0001   0.00000E+0000
   6.4490  7.15100E-0001   0.00000E+0000
   6.4500  7.08300E-0001   0.00000E+0000
   6.4540  7.11800E-0001   0.00000E+0000
   6.4580  7.17600E-0001   0.00000E+0000
   6.4600  7.16800E-0001   0.00000E+0000
   6.4620  7.09500E-0001   0.00000E+0000
   6.4630  7.10000E-0001   0.00000E+0000
   6.4670  7.19200E-0001   0.00000E+0000
   6.4720  7.14800E-0001   0.00000E+0000
   6.4740  7.24800E-0001   0.00000E+0000
   6.4770  7.27900E-0001   0.00000E+0000
   6.4810  7.41400E-0001   0.00000E+0000
   6.4830  7.26700E-0001   0.00000E+0000
   6.4860  7.33100E-0001   0.00000E+0000
   6.4880  7.12900E-0001   0.00000E+0000
   6.4900  7.15900E-0001   0.00000E+0000
   6.4920  7.16800E-0001   0.00000E+0000
   6.4950  7.09400E-0001   0.00000E+0000
   6.4970  7.21700E-0001   0.00000E+0000
   6.4990  7.12200E-0001   0.00000E+0000
   6.5010  7.19800E-0001   0.00000E+0000
   6.5040  7.15100E-0001   0.00000E+0000
   6.5070  7.20800E-0001   0.00000E+0000
   6.5090  7.25000E-0001   0.00000E+0000
   6.5130  7.17000E-0001   0.00000E+0000
   6.5150  6.97300E-0001   0.00000E+0000
   6.5170  7.03900E-0001   0.00000E+0000
   6.5180  7.18900E-0001   0.00000E+0000
   6.5220  7.25700E-0001   0.00000E+0000
   6.5240  7.29700E-0001   0.00000E+0000
   6.5270  7.18500E-0001   0.00000E+0000
   6.5280  7.13000E-0001   0.00000E+0000
   6.5310  7.15500E-0001   0.00000E+0000
   6.5340  7.13200E-0001   0.00000E+0000
   6.5360  7.23000E-0001   0.00000E+0000
   6.5410  7.28400E-0001   0.00000E+0000
   6.5430  7.24600E-0001   0.00000E+0000
   6.5440  7.19000E-0001   0.00000E+0000
   6.5450  7.13700E-0001   0.00000E+0000
   6.5470  7.19300E-0001   0.00000E+0000
   6.5500  7.16200E-0001   0.00000E+0000
   6.5520  7.30200E-0001   0.00000E+0000
   6.5540  7.09500E-0001   0.00000E+0000
   6.5570  7.16200E-0001   0.00000E+0000
   6.5590  7.11500E-0001   0.00000E+0000
   6.5620  7.25500E-0001   0.00000E+0000
   6.5630  7.25200E-0001   0.00000E+0000
   6.5660  7.19700E-0001   0.00000E+0000
   6.5690  7.24500E-0001   0.00000E+0000
   6.5720  7.18500E-0001   0.00000E+0000
   6.5730  7.18100E-0001   0.00000E+0000
   6.5760  7.22400E-0001   0.00000E+0000
   6.5780  7.19800E-0001   0.00000E+0000
   6.5790  7.19000E-0001   0.00000E+0000
   6.5800  7.20400E-0001   0.00000E+0000
   6.5830  7.18300E-0001   0.00000E+0000
   6.5860  7.22300E-0001   0.00000E+0000
   6.5900  7.18400E-0001   0.00000E+0000
   6.5910  7.21100E-0001   0.00000E+0000
   6.5930  7.10900E-0001   0.00000E+0000
   6.5950  7.23700E-0001   0.00000E+0000
   6.5980  7.26800E-0001   0.00000E+0000
   6.6020  7.38300E-0001   0.00000E+0000
   6.6030  7.42700E-0001   0.00000E+0000
   6.6050  7.26700E-0001   0.00000E+0000
   6.6080  7.20200E-0001   0.00000E+0000
   6.6110  7.24200E-0001   0.00000E+0000
   6.6120  7.37200E-0001   0.00000E+0000
   6.6150  7.31300E-0001   0.00000E+0000
   6.6170  7.24200E-0001   0.00000E+0000
   6.6210  7.32500E-0001   0.00000E+0000
   6.6220  7.27800E-0001   0.00000E+0000
   6.6260  7.31700E-0001   0.00000E+0000
   6.6270  7.27900E-0001   0.00000E+0000
   6.6290  7.36800E-0001   0.00000E+0000
   6.6300  7.30300E-0001   0.00000E+0000
   6.6330  7.37500E-0001   0.00000E+0000
   6.6350  7.29000E-0001   0.00000E+0000
   6.6370  7.32200E-0001   0.00000E+0000
   6.6390  7.38400E-0001   0.00000E+0000
   6.6430  7.31300E-0001   0.00000E+0000
   6.6450  7.41800E-0001   0.00000E+0000
   6.6460  7.34700E-0001   0.00000E+0000
   6.6480  7.24500E-0001   0.00000E+0000
   6.6500  7.36100E-0001   0.00000E+0000
   6.6530  7.25600E-0001   0.00000E+0000
   6.6550  7.21700E-0001   0.00000E+0000
   6.6580  7.29800E-0001   0.00000E+0000
   6.6600  7.30200E-0001   0.00000E+0000
   6.6640  7.33800E-0001   0.00000E+0000
   6.6650  7.28400E-0001   0.00000E+0000
   6.6690  7.41600E-0001   0.00000E+0000
   6.6730  7.26900E-0001   0.00000E+0000
   6.6740  7.26200E-0001   0.00000E+0000
   6.6760  7.27800E-0001   0.00000E+0000
   6.6790  7.26500E-0001   0.00000E+0000
   6.6810  7.35200E-0001   0.00000E+0000
   6.6830  7.32500E-0001   0.00000E+0000
   6.6860  7.31100E-0001   0.00000E+0000
   6.6880  7.33800E-0001   0.00000E+0000
   6.6900  7.29200E-0001   0.00000E+0000
   6.6930  7.35100E-0001   0.00000E+0000
   6.6950  7.43900E-0001   0.00000E+0000
   6.7000  7.33400E-0001   0.00000E+0000
   6.7010  7.36100E-0001   0.00000E+0000
   6.7030  7.24200E-0001   0.00000E+0000
   6.7040  7.29500E-0001   0.00000E+0000
   6.7080  7.24200E-0001   0.00000E+0000
   6.7130  7.23900E-0001   0.00000E+0000
   6.7150  7.34800E-0001   0.00000E+0000
   6.7170  7.32100E-0001   0.00000E+0000
   6.7200  7.22500E-0001   0.00000E+0000
   6.7220  7.24300E-0001   0.00000E+0000
   6.7240  7.38800E-0001   0.00000E+0000
   6.7260  7.32800E-0001   0.00000E+0000
   6.7310  7.32500E-0001   0.00000E+0000
   6.7330  7.33400E-0001   0.00000E+0000
   6.7350  7.36500E-0001   0.00000E+0000
   6.7360  7.37700E-0001   0.00000E+0000
   6.7380  7.41600E-0001   0.00000E+0000
   6.7400  7.38500E-0001   0.00000E+0000
   6.7450  7.50700E-0001   0.00000E+0000
   6.7490  7.21000E-0001   0.00000E+0000
   6.7500  7.40000E-0001   0.00000E+0000
   6.7510  7.45700E-0001   0.00000E+0000
   6.7540  7.36600E-0001   0.00000E+0000
   6.7580  7.39200E-0001   0.00000E+0000
   6.7600  7.45600E-0001   0.00000E+0000
   6.7630  7.42200E-0001   0.00000E+0000
   6.7650  7.33800E-0001   0.00000E+0000
   6.7670  7.31600E-0001   0.00000E+0000
   6.7700  7.10200E-0001   0.00000E+0000
   6.7720  7.20900E-0001   0.00000E+0000
   6.7750  7.35800E-0001   0.00000E+0000
   6.7770  7.41800E-0001   0.00000E+0000
   6.7790  7.45100E-0001   0.00000E+0000
   6.7820  7.39800E-0001   0.00000E+0000
   6.7830  7.47500E-0001   0.00000E+0000
   6.7860  7.49600E-0001   0.00000E+0000
   6.7890  7.43000E-0001   0.00000E+0000
   6.7920  7.48200E-0001   0.00000E+0000
   6.7930  7.49600E-0001   0.00000E+0000
   6.7950  7.44100E-0001   0.00000E+0000
   6.7980  7.32900E-0001   0.00000E+0000
   6.8000  7.26300E-0001   0.00000E+0000
   6.8030  7.43700E-0001   0.00000E+0000
   6.8060  7.48300E-0001   0.00000E+0000
   6.8090  7.46000E-0001   0.00000E+0000
   6.8100  7.47700E-0001   0.00000E+0000
   6.8120  7.61400E-0001   0.00000E+0000
   6.8160  7.34100E-0001   0.00000E+0000
   6.8190  7.38900E-0001   0.00000E+0000
   6.8240  7.23000E-0001   0.00000E+0000
   6.8250  7.29600E-0001   0.00000E+0000
   6.8280  7.32600E-0001   0.00000E+0000
   6.8330  7.37900E-0001   0.00000E+0000
   6.8350  7.39200E-0001   0.00000E+0000
   6.8370  7.30600E-0001   0.00000E+0000
   6.8390  7.23200E-0001   0.00000E+0000
   6.8420  7.31800E-0001   0.00000E+0000
   6.8440  7.23300E-0001   0.00000E+0000
   6.8460  7.24600E-0001   0.00000E+0000
   6.8490  7.43900E-0001   0.00000E+0000
   6.8510  7.37600E-0001   0.00000E+0000
   6.8530  7.43800E-0001   0.00000E+0000
   6.8560  7.50100E-0001   0.00000E+0000
   6.8580  7.22200E-0001   0.00000E+0000
   6.8610  7.30000E-0001   0.00000E+0000
   6.8630  7.23900E-0001   0.00000E+0000
   6.8670  7.21100E-0001   0.00000E+0000
   6.8710  7.38300E-0001   0.00000E+0000
   6.8740  7.28100E-0001   0.00000E+0000
   6.8760  7.36600E-0001   0.00000E+0000
   6.8780  7.43900E-0001   0.00000E+0000
   6.8820  7.20800E-0001   0.00000E+0000
   6.8840  7.30400E-0001   0.00000E+0000
   6.8870  7.43700E-0001   0.00000E+0000
   6.8890  7.54000E-0001   0.00000E+0000
   6.8920  7.20800E-0001   0.00000E+0000
   6.8930  7.31700E-0001   0.00000E+0000
   6.8950  7.42200E-0001   0.00000E+0000
   6.8970  7.46800E-0001   0.00000E+0000
   6.8990  7.58600E-0001   0.00000E+0000
   6.9010  7.63700E-0001   0.00000E+0000
   6.9040  7.44000E-0001   0.00000E+0000
   6.9060  7.42000E-0001   0.00000E+0000
   6.9080  7.56800E-0001   0.00000E+0000
   6.9110  7.55300E-0001   0.00000E+0000
   6.9140  7.44900E-0001   0.00000E+0000
   6.9170  7.45600E-0001   0.00000E+0000
   6.9180  7.51500E-0001   0.00000E+0000
   6.9210  7.35800E-0001   0.00000E+0000
   6.9240  7.41200E-0001   0.00000E+0000
   6.9260  7.34000E-0001   0.00000E+0000
   6.9290  7.36800E-0001   0.00000E+0000
   6.9310  7.41000E-0001   0.00000E+0000
   6.9330  7.48900E-0001   0.00000E+0000
   6.9360  7.36700E-0001   0.00000E+0000
   6.9400  7.71900E-0001   0.00000E+0000
   6.9410  7.59300E-0001   0.00000E+0000
   6.9440  7.60900E-0001   0.00000E+0000
   6.9460  7.20200E-0001   0.00000E+0000
   6.9490  7.42400E-0001   0.00000E+0000
   6.9500  7.33500E-0001   0.00000E+0000
   6.9530  7.31800E-0001   0.00000E+0000
   6.9550  7.39500E-0001   0.00000E+0000
   6.9570  7.38700E-0001   0.00000E+0000
   6.9600  7.29700E-0001   0.00000E+0000
   6.9630  7.24500E-0001   0.00000E+0000
   6.9670  7.25800E-0001   0.00000E+0000
   6.9680  7.16100E-0001   0.00000E+0000
   6.9700  7.12400E-0001   0.00000E+0000
   6.9710  7.12500E-0001   0.00000E+0000
   6.9750  7.38100E-0001   0.00000E+0000
   6.9770  7.27700E-0001   0.00000E+0000
   6.9800  7.11400E-0001   0.00000E+0000
   6.9820  6.99500E-0001   0.00000E+0000
   6.9830  7.12100E-0001   0.00000E+0000
   6.9860  7.06800E-0001   0.00000E+0000
   6.9890  7.10100E-0001   0.00000E+0000
   6.9910  7.16300E-0001   0.00000E+0000
   6.9930  7.19700E-0001   0.00000E+0000
   6.9950  7.40500E-0001   0.00000E+0000
   6.9980  7.34700E-0001   0.00000E+0000
   6.9990  7.15100E-0001   0.00000E+0000
   7.0010  7.08400E-0001   0.00000E+0000
   7.0050  7.14700E-0001   0.00000E+0000
   7.0060  7.24000E-0001   0.00000E+0000
   7.0100  7.27400E-0001   0.00000E+0000
   7.0110  7.18400E-0001   0.00000E+0000
   7.0130  7.36400E-0001   0.00000E+0000
   7.0160  7.23100E-0001   0.00000E+0000
   7.0190  7.26000E-0001   0.00000E+0000
   7.0230  7.34100E-0001   0.00000E+0000
   7.0250  7.09600E-0001   0.00000E+0000
   7.0280  7.36200E-0001   0.00000E+0000
   7.0300  7.30600E-0001   0.00000E+0000
   7.0320  7.20900E-0001   0.00000E+0000
   7.0350  7.30400E-0001   0.00000E+0000
   7.0370  7.21100E-0001   0.00000E+0000
   7.0400  7.44600E-0001   0.00000E+0000
   7.0420  7.46500E-0001   0.00000E+0000
   7.0440  7.43400E-0001   0.00000E+0000
   7.0460  7.18800E-0001   0.00000E+0000
   7.0490  7.26800E-0001   0.00000E+0000
   7.0510  7.32400E-0001   0.00000E+0000
   7.0530  7.36500E-0001   0.00000E+0000
   7.0540  7.37300E-0001   0.00000E+0000
   7.0570  7.27300E-0001   0.00000E+0000
   7.0600  7.43300E-0001   0.00000E+0000
   7.0620  7.48900E-0001   0.00000E+0000
   7.0650  7.51800E-0001   0.00000E+0000
   7.0670  7.25600E-0001   0.00000E+0000
   7.0700  7.44100E-0001   0.00000E+0000
   7.0720  7.40900E-0001   0.00000E+0000
   7.0760  7.45000E-0001   0.00000E+0000
   7.0770  7.24500E-0001   0.00000E+0000
   7.0800  7.17200E-0001   0.00000E+0000
   7.0820  7.23700E-0001   0.00000E+0000
   7.0840  7.27800E-0001   0.00000E+0000
   7.0870  7.28000E-0001   0.00000E+0000
   7.0900  7.40800E-0001   0.00000E+0000
   7.0920  7.22300E-0001   0.00000E+0000
   7.0930  7.23300E-0001   0.00000E+0000
   7.0960  7.37300E-0001   0.00000E+0000
   7.0970  7.34000E-0001   0.00000E+0000
   7.1000  7.33000E-0001   0.00000E+0000
