# Supplementary material for: Self-association of MreC as a regulatory signal in bacterial cell wall elongation
Source: Nat Commun. 2021 May 20;12:2987. doi: 10.1038/s41467-021-22957-9 (PMC8137920; doi:10.1038/s41467-021-22957-9)
Supplement: Supplementary file 4 — Source Data [file 41467_2021_22957_MOESM4_ESM.zip › Martins2-Source-Data/AUC_rawdata/E.coli/00206.RA3]

MREC FHEC 0,8 abs
R 3 20.0 20000 0046150 1.8860E11 281 1 
   5.8010 -4.47100E-0001   0.00000E+0000
   5.8030 -1.85800E-0001   0.00000E+0000
   5.8040 -2.24500E-0001   0.00000E+0000
   5.8050 -1.35100E-0001   0.00000E+0000
   5.8070 -1.81600E-0001   0.00000E+0000
   5.8080 -1.96200E-0001   0.00000E+0000
   5.8100 -1.97300E-0001   0.00000E+0000
   5.8120 -2.15900E-0001   0.00000E+0000
   5.8150 -4.49100E-0001   0.00000E+0000
   5.8160 -4.28400E-0001   0.00000E+0000
   5.8170 -3.88600E-0001   0.00000E+0000
   5.8180 -7.08700E-0001   0.00000E+0000
   5.8210 -6.17700E-0001   0.00000E+0000
   5.8240 -3.42000E-0001   0.00000E+0000
   5.8250 -2.67500E-0001   0.00000E+0000
   5.8280 -4.83000E-0002   0.00000E+0000
   5.8300  1.37600E-0001   0.00000E+0000
   5.8320  1.47900E-0001   0.00000E+0000
   5.8340  1.61000E-0001   0.00000E+0000
   5.8350  1.18500E-0001   0.00000E+0000
   5.8360  9.54000E-0002   0.00000E+0000
   5.8370  1.00400E-0001   0.00000E+0000
   5.8390  9.21000E-0002   0.00000E+0000
   5.8410  9.12000E-0002   0.00000E+0000
   5.8420  8.16000E-0002   0.00000E+0000
   5.8440  7.87000E-0002   0.00000E+0000
   5.8460  1.03800E-0001   0.00000E+0000
   5.8480  8.42000E-0002   0.00000E+0000
   5.8490  8.73000E-0002   0.00000E+0000
   5.8520  7.16000E-0002   0.00000E+0000
   5.8530  5.71000E-0002   0.00000E+0000
   5.8550  2.37000E-0002   0.00000E+0000
   5.8580  3.62000E-0002   0.00000E+0000
   5.8600  3.00000E-0002   0.00000E+0000
   5.8620  2.17000E-0002   0.00000E+0000
   5.8650  3.75000E-0002   0.00000E+0000
   5.8660  3.11000E-0002   0.00000E+0000
   5.8680 -3.93000E-0002   0.00000E+0000
   5.8690 -5.02000E-0002   0.00000E+0000
   5.8720 -1.04000E-0002   0.00000E+0000
   5.8730  7.90000E-0003   0.00000E+0000
   5.8750  3.70000E-0003   0.00000E+0000
   5.8760  2.16000E-0002   0.00000E+0000
   5.8780  3.62000E-0002   0.00000E+0000
   5.8810  2.98000E-0002   0.00000E+0000
   5.8830  1.00000E-0002   0.00000E+0000
   5.8850  1.19000E-0002   0.00000E+0000
   5.8870  4.06000E-0002   0.00000E+0000
   5.8890  4.35000E-0002   0.00000E+0000
   5.8910  1.27000E-0002   0.00000E+0000
   5.8920  2.02000E-0002   0.00000E+0000
   5.8940  3.18000E-0002   0.00000E+0000
   5.8970  2.76000E-0002   0.00000E+0000
   5.8990  4.54000E-0002   0.00000E+0000
   5.9010  3.20000E-0002   0.00000E+0000
   5.9040  1.54000E-0002   0.00000E+0000
   5.9060  1.06000E-0002   0.00000E+0000
   5.9080  1.71000E-0002   0.00000E+0000
   5.9130  2.39000E-0002   0.00000E+0000
   5.9150  2.49000E-0002   0.00000E+0000
   5.9170  1.54000E-0002   0.00000E+0000
   5.9180 -5.30000E-0003   0.00000E+0000
   5.9210  1.51000E-0002   0.00000E+0000
   5.9220  5.18000E-0002   0.00000E+0000
   5.9240  3.09000E-0002   0.00000E+0000
   5.9250  3.40000E-0002   0.00000E+0000
   5.9280  8.18000E-0002   0.00000E+0000
   5.9320  6.37000E-0002   0.00000E+0000
   5.9330  3.67000E-0002   0.00000E+0000
   5.9340  2.65000E-0002   0.00000E+0000
   5.9370  7.11000E-0002   0.00000E+0000
   5.9400  6.36000E-0002   0.00000E+0000
   5.9420  6.90000E-0002   0.00000E+0000
   5.9450  6.05000E-0002   0.00000E+0000
   5.9470  6.14000E-0002   0.00000E+0000
   5.9510  3.57000E-0002   0.00000E+0000
   5.9520  4.91000E-0002   0.00000E+0000
   5.9540  5.90000E-0002   0.00000E+0000
   5.9560  6.77000E-0002   0.00000E+0000
   5.9590  9.90000E-0002   0.00000E+0000
   5.9610  8.75000E-0002   0.00000E+0000
   5.9630  6.55000E-0002   0.00000E+0000
   5.9650  2.88000E-0002   0.00000E+0000
   5.9660  2.63000E-0002   0.00000E+0000
   5.9680  2.20000E-0002   0.00000E+0000
   5.9700  1.47000E-0002   0.00000E+0000
   5.9730  4.64000E-0002   0.00000E+0000
   5.9750  2.39000E-0002   0.00000E+0000
   5.9770  5.65000E-0002   0.00000E+0000
   5.9780  7.26000E-0002   0.00000E+0000
   5.9830 -1.00550E+0000   0.00000E+0000
   5.9860 -1.30610E+0000   0.00000E+0000
   5.9880 -1.41570E+0000   0.00000E+0000
   5.9920 -1.80650E+0000   0.00000E+0000
   5.9930 -1.93120E+0000   0.00000E+0000
   5.9960 -1.98670E+0000   0.00000E+0000
   5.9970 -1.97850E+0000   0.00000E+0000
   6.0000 -1.89290E+0000   0.00000E+0000
   6.0040 -1.83130E+0000   0.00000E+0000
   6.0080 -1.68560E+0000   0.00000E+0000
   6.0110 -1.45170E+0000   0.00000E+0000
   6.0130 -6.47100E-0001   0.00000E+0000
   6.0160 -3.05500E-0001   0.00000E+0000
   6.0200  1.63900E-0001   0.00000E+0000
   6.0210  1.30700E-0001   0.00000E+0000
   6.0230  1.53200E-0001   0.00000E+0000
   6.0250  1.23000E-0001   0.00000E+0000
   6.0290  1.30200E-0001   0.00000E+0000
   6.0300  1.33700E-0001   0.00000E+0000
   6.0330  1.44000E-0001   0.00000E+0000
   6.0340  1.75000E-0001   0.00000E+0000
   6.0370  1.33500E-0001   0.00000E+0000
   6.0390  9.41000E-0002   0.00000E+0000
   6.0410  9.82000E-0002   0.00000E+0000
   6.0430  1.20200E-0001   0.00000E+0000
   6.0450  1.15100E-0001   0.00000E+0000
   6.0470  1.02500E-0001   0.00000E+0000
   6.0510  1.11300E-0001   0.00000E+0000
   6.0550  1.18900E-0001   0.00000E+0000
   6.0570  1.07700E-0001   0.00000E+0000
   6.0590  1.14700E-0001   0.00000E+0000
   6.0610  1.08600E-0001   0.00000E+0000
   6.0640  1.13000E-0001   0.00000E+0000
   6.0660  1.11300E-0001   0.00000E+0000
   6.0690  1.09100E-0001   0.00000E+0000
   6.0710  9.73000E-0002   0.00000E+0000
   6.0720  1.00100E-0001   0.00000E+0000
   6.0760  1.43400E-0001   0.00000E+0000
   6.0780  1.56900E-0001   0.00000E+0000
   6.0810  1.48600E-0001   0.00000E+0000
   6.0830  1.15300E-0001   0.00000E+0000
   6.0850  1.61800E-0001   0.00000E+0000
   6.0900  1.40200E+0000   0.00000E+0000
   6.0940  1.45090E+0000   0.00000E+0000
   6.0960  1.49100E+0000   0.00000E+0000
   6.0990  1.96810E+0000   0.00000E+0000
   6.1030  2.01990E+0000   0.00000E+0000
   6.1060  1.96630E+0000   0.00000E+0000
   6.1070  1.93080E+0000   0.00000E+0000
   6.1110  1.87400E+0000   0.00000E+0000
   6.1130  1.74780E+0000   0.00000E+0000
   6.1140  1.67040E+0000   0.00000E+0000
   6.1180  1.19750E+0000   0.00000E+0000
   6.1210  4.26000E-0002   0.00000E+0000
   6.1280  1.10100E-0001   0.00000E+0000
   6.1290  1.04200E-0001   0.00000E+0000
   6.1300  9.80000E-0002   0.00000E+0000
   6.1330  1.00200E-0001   0.00000E+0000
   6.1360  9.03000E-0002   0.00000E+0000
   6.1370  8.17000E-0002   0.00000E+0000
   6.1400  8.22000E-0002   0.00000E+0000
   6.1410  8.21000E-0002   0.00000E+0000
   6.1450  7.32000E-0002   0.00000E+0000
   6.1470  7.94000E-0002   0.00000E+0000
   6.1490  7.79000E-0002   0.00000E+0000
   6.1510  7.71000E-0002   0.00000E+0000
   6.1530  7.36000E-0002   0.00000E+0000
   6.1540  7.89000E-0002   0.00000E+0000
   6.1560  8.35000E-0002   0.00000E+0000
   6.1580  8.24000E-0002   0.00000E+0000
   6.1610  8.32000E-0002   0.00000E+0000
   6.1630  7.68000E-0002   0.00000E+0000
   6.1660  8.42000E-0002   0.00000E+0000
   6.1680  8.24000E-0002   0.00000E+0000
   6.1700  8.39000E-0002   0.00000E+0000
   6.1730  8.16000E-0002   0.00000E+0000
   6.1760  8.62000E-0002   0.00000E+0000
   6.1800  8.66000E-0002   0.00000E+0000
   6.1810  8.56000E-0002   0.00000E+0000
   6.1840  8.64000E-0002   0.00000E+0000
   6.1860  7.79000E-0002   0.00000E+0000
   6.1900  8.41000E-0002   0.00000E+0000
   6.1940  7.93000E-0002   0.00000E+0000
   6.1950  8.38000E-0002   0.00000E+0000
   6.1970  8.46000E-0002   0.00000E+0000
   6.1990  8.29000E-0002   0.00000E+0000
   6.2020  8.47000E-0002   0.00000E+0000
   6.2040  8.56000E-0002   0.00000E+0000
   6.2070  8.56000E-0002   0.00000E+0000
   6.2110  8.40000E-0002   0.00000E+0000
   6.2160  9.28000E-0002   0.00000E+0000
   6.2200  8.87000E-0002   0.00000E+0000
   6.2210  9.15000E-0002   0.00000E+0000
   6.2240  9.35000E-0002   0.00000E+0000
   6.2250  9.47000E-0002   0.00000E+0000
   6.2280  1.15000E-0001   0.00000E+0000
   6.2300  1.11300E-0001   0.00000E+0000
   6.2320  3.25000E-0002   0.00000E+0000
   6.2330  3.53000E-0002   0.00000E+0000
   6.2360  9.19000E-0002   0.00000E+0000
   6.2380  1.21900E-0001   0.00000E+0000
   6.2410  1.09100E-0001   0.00000E+0000
   6.2430  1.00200E-0001   0.00000E+0000
   6.2450  1.08800E-0001   0.00000E+0000
   6.2470  1.05600E-0001   0.00000E+0000
   6.2500  1.07800E-0001   0.00000E+0000
   6.2510  9.44000E-0002   0.00000E+0000
   6.2530  9.74000E-0002   0.00000E+0000
   6.2540  9.82000E-0002   0.00000E+0000
   6.2570  1.08200E-0001   0.00000E+0000
   6.2590  1.10200E-0001   0.00000E+0000
   6.2640  1.08500E-0001   0.00000E+0000
   6.2670  1.03900E-0001   0.00000E+0000
   6.2680  1.17800E-0001   0.00000E+0000
   6.2730  1.04400E-0001   0.00000E+0000
   6.2750  1.00500E-0001   0.00000E+0000
   6.2770  1.11200E-0001   0.00000E+0000
   6.2800  1.14200E-0001   0.00000E+0000
   6.2820  1.06100E-0001   0.00000E+0000
   6.2840  1.02900E-0001   0.00000E+0000
   6.2860  1.14400E-0001   0.00000E+0000
   6.2880  1.15600E-0001   0.00000E+0000
   6.2920  1.10300E-0001   0.00000E+0000
   6.2930  1.11600E-0001   0.00000E+0000
   6.2940  1.15300E-0001   0.00000E+0000
   6.2950  1.13500E-0001   0.00000E+0000
   6.2980  1.19500E-0001   0.00000E+0000
   6.3000  1.22700E-0001   0.00000E+0000
   6.3020  1.21800E-0001   0.00000E+0000
   6.3050  1.19700E-0001   0.00000E+0000
   6.3070  1.22000E-0001   0.00000E+0000
   6.3120  1.34500E-0001   0.00000E+0000
   6.3140  1.17600E-0001   0.00000E+0000
   6.3170  1.19100E-0001   0.00000E+0000
   6.3180  1.26300E-0001   0.00000E+0000
   6.3210  1.24800E-0001   0.00000E+0000
   6.3230  1.22700E-0001   0.00000E+0000
   6.3260  1.40400E-0001   0.00000E+0000
   6.3280  1.53900E-0001   0.00000E+0000
   6.3300  8.62000E-0002   0.00000E+0000
   6.3320  8.29000E-0002   0.00000E+0000
   6.3360  1.11400E-0001   0.00000E+0000
   6.3370  1.52700E-0001   0.00000E+0000
   6.3390  1.48700E-0001   0.00000E+0000
   6.3420  1.50200E-0001   0.00000E+0000
   6.3430  1.42300E-0001   0.00000E+0000
   6.3450  1.44200E-0001   0.00000E+0000
   6.3480  1.55700E-0001   0.00000E+0000
   6.3500  1.51600E-0001   0.00000E+0000
   6.3520  1.44100E-0001   0.00000E+0000
   6.3530  1.43400E-0001   0.00000E+0000
   6.3570  1.39500E-0001   0.00000E+0000
   6.3600  1.50400E-0001   0.00000E+0000
   6.3620  1.45800E-0001   0.00000E+0000
   6.3660  1.52000E-0001   0.00000E+0000
   6.3690  1.59000E-0001   0.00000E+0000
   6.3710  1.51300E-0001   0.00000E+0000
   6.3730  1.58300E-0001   0.00000E+0000
   6.3760  1.58600E-0001   0.00000E+0000
   6.3800  1.57800E-0001   0.00000E+0000
   6.3810  1.55700E-0001   0.00000E+0000
   6.3850  1.76300E-0001   0.00000E+0000
   6.3880  1.75000E-0001   0.00000E+0000
   6.3900  1.76500E-0001   0.00000E+0000
   6.3930  1.74800E-0001   0.00000E+0000
   6.3950  1.73500E-0001   0.00000E+0000
   6.3960  1.67800E-0001   0.00000E+0000
   6.3980  1.66200E-0001   0.00000E+0000
   6.4000  1.74100E-0001   0.00000E+0000
   6.4030  1.79600E-0001   0.00000E+0000
   6.4050  1.76500E-0001   0.00000E+0000
   6.4070  1.79600E-0001   0.00000E+0000
   6.4100  1.81000E-0001   0.00000E+0000
   6.4120  1.78100E-0001   0.00000E+0000
   6.4160  1.70700E-0001   0.00000E+0000
   6.4190  1.78500E-0001   0.00000E+0000
   6.4210  1.83900E-0001   0.00000E+0000
   6.4240  1.90200E-0001   0.00000E+0000
   6.4260  1.92100E-0001   0.00000E+0000
   6.4280  1.84600E-0001   0.00000E+0000
   6.4310  1.92600E-0001   0.00000E+0000
   6.4350  1.94600E-0001   0.00000E+0000
   6.4370  1.96900E-0001   0.00000E+0000
   6.4400  1.95600E-0001   0.00000E+0000
   6.4410  1.96900E-0001   0.00000E+0000
   6.4440  2.05200E-0001   0.00000E+0000
   6.4470  2.00700E-0001   0.00000E+0000
   6.4480  1.99200E-0001   0.00000E+0000
   6.4510  1.95100E-0001   0.00000E+0000
   6.4530  1.98400E-0001   0.00000E+0000
   6.4540  2.09900E-0001   0.00000E+0000
   6.4570  2.10300E-0001   0.00000E+0000
   6.4580  2.00200E-0001   0.00000E+0000
   6.4610  2.13100E-0001   0.00000E+0000
   6.4630  2.02400E-0001   0.00000E+0000
   6.4670  2.13500E-0001   0.00000E+0000
   6.4690  2.07200E-0001   0.00000E+0000
   6.4720  2.10500E-0001   0.00000E+0000
   6.4740  2.14200E-0001   0.00000E+0000
   6.4760  2.36100E-0001   0.00000E+0000
   6.4790  2.61000E-0001   0.00000E+0000
   6.4810  2.33900E-0001   0.00000E+0000
   6.4830  2.30100E-0001   0.00000E+0000
   6.4860  2.31400E-0001   0.00000E+0000
   6.4880  2.23500E-0001   0.00000E+0000
   6.4910  2.24700E-0001   0.00000E+0000
   6.4930  2.28600E-0001   0.00000E+0000
   6.4950  2.23400E-0001   0.00000E+0000
   6.4970  2.35700E-0001   0.00000E+0000
   6.4990  2.27100E-0001   0.00000E+0000
   6.5020  2.32700E-0001   0.00000E+0000
   6.5040  2.35100E-0001   0.00000E+0000
   6.5060  2.31200E-0001   0.00000E+0000
   6.5070  2.37500E-0001   0.00000E+0000
   6.5100  2.46400E-0001   0.00000E+0000
   6.5110  2.57800E-0001   0.00000E+0000
   6.5130  2.43300E-0001   0.00000E+0000
   6.5170  2.16900E-0001   0.00000E+0000
   6.5180  2.43400E-0001   0.00000E+0000
   6.5220  2.52800E-0001   0.00000E+0000
   6.5230  2.53100E-0001   0.00000E+0000
   6.5260  2.50500E-0001   0.00000E+0000
   6.5290  2.50400E-0001   0.00000E+0000
   6.5310  2.54200E-0001   0.00000E+0000
   6.5340  2.44300E-0001   0.00000E+0000
   6.5370  2.50400E-0001   0.00000E+0000
   6.5390  2.60500E-0001   0.00000E+0000
   6.5400  2.61300E-0001   0.00000E+0000
   6.5410  2.66500E-0001   0.00000E+0000
   6.5450  2.55000E-0001   0.00000E+0000
   6.5470  2.51700E-0001   0.00000E+0000
   6.5500  2.57200E-0001   0.00000E+0000
   6.5530  2.68200E-0001   0.00000E+0000
   6.5550  2.58200E-0001   0.00000E+0000
   6.5570  2.60400E-0001   0.00000E+0000
   6.5590  2.66600E-0001   0.00000E+0000
   6.5620  2.71400E-0001   0.00000E+0000
   6.5640  2.68300E-0001   0.00000E+0000
   6.5660  2.71800E-0001   0.00000E+0000
   6.5680  2.71300E-0001   0.00000E+0000
   6.5710  2.73300E-0001   0.00000E+0000
   6.5730  2.64000E-0001   0.00000E+0000
   6.5750  2.77100E-0001   0.00000E+0000
   6.5770  2.74700E-0001   0.00000E+0000
   6.5800  2.70200E-0001   0.00000E+0000
   6.5830  2.82700E-0001   0.00000E+0000
   6.5840  2.80700E-0001   0.00000E+0000
   6.5860  2.85500E-0001   0.00000E+0000
   6.5900  2.87400E-0001   0.00000E+0000
   6.5910  2.79000E-0001   0.00000E+0000
   6.5930  2.88700E-0001   0.00000E+0000
   6.5960  2.91600E-0001   0.00000E+0000
   6.5980  2.83700E-0001   0.00000E+0000
   6.5990  2.85300E-0001   0.00000E+0000
   6.6020  3.13900E-0001   0.00000E+0000
   6.6050  2.88800E-0001   0.00000E+0000
   6.6070  2.90600E-0001   0.00000E+0000
   6.6100  2.93500E-0001   0.00000E+0000
   6.6120  2.97800E-0001   0.00000E+0000
   6.6140  2.99100E-0001   0.00000E+0000
   6.6170  2.98900E-0001   0.00000E+0000
   6.6210  3.11600E-0001   0.00000E+0000
   6.6250  2.99900E-0001   0.00000E+0000
   6.6260  3.06500E-0001   0.00000E+0000
   6.6300  3.13900E-0001   0.00000E+0000
   6.6310  3.20400E-0001   0.00000E+0000
   6.6340  3.10900E-0001   0.00000E+0000
   6.6350  3.06800E-0001   0.00000E+0000
   6.6380  3.17700E-0001   0.00000E+0000
   6.6390  3.14100E-0001   0.00000E+0000
   6.6420  3.16900E-0001   0.00000E+0000
   6.6440  3.16200E-0001   0.00000E+0000
   6.6460  3.01900E-0001   0.00000E+0000
   6.6490  3.15300E-0001   0.00000E+0000
   6.6520  3.14900E-0001   0.00000E+0000
   6.6530  3.15400E-0001   0.00000E+0000
   6.6550  3.16000E-0001   0.00000E+0000
   6.6570  3.20500E-0001   0.00000E+0000
   6.6600  3.19800E-0001   0.00000E+0000
   6.6620  3.33500E-0001   0.00000E+0000
   6.6650  3.20600E-0001   0.00000E+0000
   6.6680  3.23900E-0001   0.00000E+0000
   6.6700  3.28500E-0001   0.00000E+0000
   6.6720  3.27200E-0001   0.00000E+0000
   6.6740  3.22200E-0001   0.00000E+0000
   6.6770  3.29200E-0001   0.00000E+0000
   6.6800  3.32400E-0001   0.00000E+0000
   6.6820  3.36900E-0001   0.00000E+0000
   6.6850  3.35400E-0001   0.00000E+0000
   6.6860  3.32100E-0001   0.00000E+0000
   6.6890  3.25100E-0001   0.00000E+0000
   6.6910  3.46800E-0001   0.00000E+0000
   6.6940  3.51800E-0001   0.00000E+0000
   6.6960  3.47800E-0001   0.00000E+0000
   6.6970  3.39400E-0001   0.00000E+0000
   6.7010  3.46100E-0001   0.00000E+0000
   6.7030  3.34700E-0001   0.00000E+0000
   6.7060  3.38800E-0001   0.00000E+0000
   6.7080  3.38000E-0001   0.00000E+0000
   6.7100  3.40700E-0001   0.00000E+0000
   6.7120  3.38500E-0001   0.00000E+0000
   6.7150  3.47500E-0001   0.00000E+0000
   6.7190  3.45200E-0001   0.00000E+0000
   6.7210  3.44200E-0001   0.00000E+0000
   6.7240  3.46900E-0001   0.00000E+0000
   6.7260  3.49800E-0001   0.00000E+0000
   6.7280  3.52000E-0001   0.00000E+0000
   6.7310  3.55700E-0001   0.00000E+0000
   6.7320  3.54500E-0001   0.00000E+0000
   6.7360  3.54600E-0001   0.00000E+0000
   6.7380  3.58400E-0001   0.00000E+0000
   6.7400  3.55600E-0001   0.00000E+0000
   6.7420  3.71200E-0001   0.00000E+0000
   6.7450  3.60500E-0001   0.00000E+0000
   6.7480  3.45400E-0001   0.00000E+0000
   6.7500  3.66400E-0001   0.00000E+0000
   6.7510  3.64300E-0001   0.00000E+0000
   6.7540  3.62800E-0001   0.00000E+0000
   6.7570  3.64200E-0001   0.00000E+0000
   6.7610  3.69400E-0001   0.00000E+0000
   6.7620  3.71800E-0001   0.00000E+0000
   6.7630  3.70400E-0001   0.00000E+0000
   6.7650  3.75300E-0001   0.00000E+0000
   6.7700  3.47100E-0001   0.00000E+0000
   6.7730  3.63200E-0001   0.00000E+0000
   6.7750  3.77700E-0001   0.00000E+0000
   6.7770  3.74700E-0001   0.00000E+0000
   6.7790  3.76800E-0001   0.00000E+0000
   6.7830  3.78500E-0001   0.00000E+0000
   6.7840  3.68100E-0001   0.00000E+0000
   6.7870  3.79300E-0001   0.00000E+0000
   6.7880  3.68200E-0001   0.00000E+0000
   6.7910  3.87900E-0001   0.00000E+0000
   6.7930  3.80300E-0001   0.00000E+0000
   6.7960  3.75800E-0001   0.00000E+0000
   6.7990  3.66600E-0001   0.00000E+0000
   6.8010  3.68800E-0001   0.00000E+0000
   6.8040  3.82400E-0001   0.00000E+0000
   6.8060  3.83500E-0001   0.00000E+0000
   6.8090  3.91300E-0001   0.00000E+0000
   6.8120  4.10600E-0001   0.00000E+0000
   6.8150  3.93100E-0001   0.00000E+0000
   6.8170  3.96200E-0001   0.00000E+0000
   6.8190  3.91800E-0001   0.00000E+0000
   6.8240  3.72800E-0001   0.00000E+0000
   6.8250  3.73700E-0001   0.00000E+0000
   6.8280  3.79100E-0001   0.00000E+0000
   6.8310  3.78900E-0001   0.00000E+0000
   6.8330  3.91400E-0001   0.00000E+0000
   6.8360  3.96300E-0001   0.00000E+0000
   6.8390  3.87900E-0001   0.00000E+0000
   6.8410  3.91000E-0001   0.00000E+0000
   6.8440  3.79700E-0001   0.00000E+0000
   6.8480  3.78800E-0001   0.00000E+0000
   6.8510  3.93600E-0001   0.00000E+0000
   6.8530  4.02200E-0001   0.00000E+0000
   6.8560  3.91900E-0001   0.00000E+0000
   6.8590  3.83200E-0001   0.00000E+0000
   6.8620  3.90300E-0001   0.00000E+0000
   6.8650  3.82200E-0001   0.00000E+0000
   6.8680  3.88300E-0001   0.00000E+0000
   6.8720  3.95400E-0001   0.00000E+0000
   6.8740  4.13100E-0001   0.00000E+0000
   6.8760  4.07100E-0001   0.00000E+0000
   6.8790  4.06900E-0001   0.00000E+0000
   6.8810  4.01500E-0001   0.00000E+0000
   6.8830  4.04300E-0001   0.00000E+0000
   6.8860  4.06000E-0001   0.00000E+0000
   6.8900  4.18000E-0001   0.00000E+0000
   6.8930  3.99700E-0001   0.00000E+0000
   6.8940  4.03300E-0001   0.00000E+0000
   6.8970  4.11000E-0001   0.00000E+0000
   6.8990  4.17300E-0001   0.00000E+0000
   6.9010  4.34600E-0001   0.00000E+0000
   6.9030  4.32600E-0001   0.00000E+0000
   6.9060  4.26100E-0001   0.00000E+0000
   6.9080  4.20700E-0001   0.00000E+0000
   6.9110  4.31900E-0001   0.00000E+0000
   6.9130  4.26900E-0001   0.00000E+0000
   6.9150  4.30900E-0001   0.00000E+0000
   6.9180  4.22900E-0001   0.00000E+0000
   6.9210  4.15100E-0001   0.00000E+0000
   6.9230  4.33200E-0001   0.00000E+0000
   6.9270  4.29900E-0001   0.00000E+0000
   6.9290  4.15300E-0001   0.00000E+0000
   6.9300  4.25100E-0001   0.00000E+0000
   6.9340  4.35300E-0001   0.00000E+0000
   6.9360  4.31800E-0001   0.00000E+0000
   6.9390  4.24700E-0001   0.00000E+0000
   6.9430  4.61700E-0001   0.00000E+0000
   6.9440  4.46200E-0001   0.00000E+0000
   6.9480  4.24200E-0001   0.00000E+0000
   6.9490  4.20900E-0001   0.00000E+0000
   6.9520  4.24000E-0001   0.00000E+0000
   6.9530  4.31100E-0001   0.00000E+0000
   6.9550  4.33100E-0001   0.00000E+0000
   6.9590  4.47500E-0001   0.00000E+0000
   6.9610  4.26000E-0001   0.00000E+0000
   6.9640  4.32000E-0001   0.00000E+0000
   6.9660  4.33900E-0001   0.00000E+0000
   6.9680  4.33800E-0001   0.00000E+0000
   6.9720  4.24000E-0001   0.00000E+0000
   6.9740  4.35900E-0001   0.00000E+0000
   6.9750  4.47700E-0001   0.00000E+0000
   6.9790  4.38600E-0001   0.00000E+0000
   6.9810  4.36800E-0001   0.00000E+0000
   6.9840  4.15700E-0001   0.00000E+0000
   6.9890  4.32600E-0001   0.00000E+0000
   6.9910  4.35700E-0001   0.00000E+0000
   6.9930  4.50300E-0001   0.00000E+0000
   6.9960  4.64600E-0001   0.00000E+0000
   6.9980  4.67000E-0001   0.00000E+0000
   7.0000  4.39300E-0001   0.00000E+0000
   7.0030  4.54400E-0001   0.00000E+0000
   7.0050  4.53700E-0001   0.00000E+0000
   7.0090  4.71200E-0001   0.00000E+0000
   7.0110  4.79600E-0001   0.00000E+0000
   7.0140  4.82900E-0001   0.00000E+0000
   7.0160  4.74800E-0001   0.00000E+0000
   7.0180  4.75200E-0001   0.00000E+0000
   7.0200  4.99400E-0001   0.00000E+0000
   7.0250  4.85900E-0001   0.00000E+0000
   7.0260  4.85800E-0001   0.00000E+0000
   7.0270  4.96600E-0001   0.00000E+0000
   7.0300  5.12400E-0001   0.00000E+0000
   7.0350  5.02000E-0001   0.00000E+0000
   7.0380  5.08700E-0001   0.00000E+0000
   7.0390  5.15600E-0001   0.00000E+0000
   7.0400  5.31200E-0001   0.00000E+0000
   7.0420  5.47100E-0001   0.00000E+0000
   7.0440  5.48800E-0001   0.00000E+0000
   7.0480  5.35100E-0001   0.00000E+0000
   7.0500  5.49500E-0001   0.00000E+0000
   7.0530  5.55600E-0001   0.00000E+0000
   7.0550  5.63300E-0001   0.00000E+0000
   7.0580  5.65100E-0001   0.00000E+0000
   7.0600  5.73500E-0001   0.00000E+0000
   7.0620  6.01400E-0001   0.00000E+0000
   7.0660  6.00600E-0001   0.00000E+0000
   7.0680  5.94500E-0001   0.00000E+0000
   7.0690  5.96300E-0001   0.00000E+0000
   7.0720  6.21900E-0001   0.00000E+0000
   7.0730  6.30600E-0001   0.00000E+0000
   7.0770  6.37800E-0001   0.00000E+0000
   7.0790  6.27900E-0001   0.00000E+0000
   7.0810  6.43300E-0001   0.00000E+0000
   7.0830  6.51400E-0001   0.00000E+0000
   7.0850  6.84200E-0001   0.00000E+0000
   7.0870  7.08300E-0001   0.00000E+0000
   7.0910  7.12000E-0001   0.00000E+0000
   7.0920  7.21000E-0001   0.00000E+0000
   7.0960  7.40700E-0001   0.00000E+0000
   7.0970  7.49900E-0001   0.00000E+0000
   7.0990  7.53100E-0001   0.00000E+0000
   7.1020  7.88100E-0001   0.00000E+0000
