# Supplementary material for: Self-association of MreC as a regulatory signal in bacterial cell wall elongation
Source: Nat Commun. 2021 May 20;12:2987. doi: 10.1038/s41467-021-22957-9 (PMC8137920; doi:10.1038/s41467-021-22957-9)
Supplement: Supplementary file 4 — Source Data [file 41467_2021_22957_MOESM4_ESM.zip › Martins2-Source-Data/AUC_rawdata/E.coli/00212.RA3]

MREC FHEC 0,8 abs
R 3 20.0 20000 0047399 1.9410E11 281 1 
   5.8010 -3.39900E-0001   0.00000E+0000
   5.8020 -2.95600E-0001   0.00000E+0000
   5.8040 -1.96300E-0001   0.00000E+0000
   5.8060 -1.97600E-0001   0.00000E+0000
   5.8070 -2.80800E-0001   0.00000E+0000
   5.8090 -2.08800E-0001   0.00000E+0000
   5.8100 -1.36800E-0001   0.00000E+0000
   5.8110 -2.10400E-0001   0.00000E+0000
   5.8120 -4.81300E-0001   0.00000E+0000
   5.8140  1.02200E-0001   0.00000E+0000
   5.8150 -3.22700E-0001   0.00000E+0000
   5.8160 -4.05400E-0001   0.00000E+0000
   5.8180 -3.64500E-0001   0.00000E+0000
   5.8210 -5.42800E-0001   0.00000E+0000
   5.8230 -4.47900E-0001   0.00000E+0000
   5.8250 -2.63800E-0001   0.00000E+0000
   5.8270 -1.51800E-0001   0.00000E+0000
   5.8280  1.88000E-0002   0.00000E+0000
   5.8300  6.33000E-0002   0.00000E+0000
   5.8320  1.71400E-0001   0.00000E+0000
   5.8340  1.62800E-0001   0.00000E+0000
   5.8350  1.44800E-0001   0.00000E+0000
   5.8370  1.16800E-0001   0.00000E+0000
   5.8380  1.18700E-0001   0.00000E+0000
   5.8390  1.09300E-0001   0.00000E+0000
   5.8420  9.81000E-0002   0.00000E+0000
   5.8440  8.13000E-0002   0.00000E+0000
   5.8460  1.00500E-0001   0.00000E+0000
   5.8490  9.91000E-0002   0.00000E+0000
   5.8520  9.67000E-0002   0.00000E+0000
   5.8540  4.73000E-0002   0.00000E+0000
   5.8570  2.13000E-0002   0.00000E+0000
   5.8590  4.01000E-0002   0.00000E+0000
   5.8620  2.56000E-0002   0.00000E+0000
   5.8630  2.69000E-0002   0.00000E+0000
   5.8660  3.92000E-0002   0.00000E+0000
   5.8700 -4.22000E-0002   0.00000E+0000
   5.8710 -3.65000E-0002   0.00000E+0000
   5.8730 -1.31000E-0002   0.00000E+0000
   5.8760  7.00000E-0003   0.00000E+0000
   5.8780  4.67000E-0002   0.00000E+0000
   5.8800  4.28000E-0002   0.00000E+0000
   5.8840  1.84000E-0002   0.00000E+0000
   5.8850  1.38000E-0002   0.00000E+0000
   5.8870  2.62000E-0002   0.00000E+0000
   5.8880  2.86000E-0002   0.00000E+0000
   5.8900  4.82000E-0002   0.00000E+0000
   5.8940  3.37000E-0002   0.00000E+0000
   5.8950  2.40000E-0002   0.00000E+0000
   5.8990  2.73000E-0002   0.00000E+0000
   5.9000  5.28000E-0002   0.00000E+0000
   5.9030  2.27000E-0002   0.00000E+0000
   5.9060  1.54000E-0002   0.00000E+0000
   5.9090  1.42000E-0002   0.00000E+0000
   5.9120  2.30000E-0002   0.00000E+0000
   5.9140  1.41000E-0002   0.00000E+0000
   5.9150  2.21000E-0002   0.00000E+0000
   5.9180  2.23000E-0002   0.00000E+0000
   5.9190  1.30000E-0003   0.00000E+0000
   5.9210  2.15000E-0002   0.00000E+0000
   5.9220  4.77000E-0002   0.00000E+0000
   5.9260  2.67000E-0002   0.00000E+0000
   5.9270  5.31000E-0002   0.00000E+0000
   5.9320  8.14000E-0002   0.00000E+0000
   5.9330  3.01000E-0002   0.00000E+0000
   5.9350  3.30000E-0002   0.00000E+0000
   5.9380  5.24000E-0002   0.00000E+0000
   5.9420  5.42000E-0002   0.00000E+0000
   5.9460  6.73000E-0002   0.00000E+0000
   5.9490  5.65000E-0002   0.00000E+0000
   5.9500  4.61000E-0002   0.00000E+0000
   5.9540  4.66000E-0002   0.00000E+0000
   5.9560  6.38000E-0002   0.00000E+0000
   5.9570  6.53000E-0002   0.00000E+0000
   5.9580  8.34000E-0002   0.00000E+0000
   5.9610  8.24000E-0002   0.00000E+0000
   5.9630  7.71000E-0002   0.00000E+0000
   5.9650  3.39000E-0002   0.00000E+0000
   5.9680  1.95000E-0002   0.00000E+0000
   5.9700  1.51000E-0002   0.00000E+0000
   5.9720  4.11000E-0002   0.00000E+0000
   5.9750  2.30000E-0002   0.00000E+0000
   5.9770  6.37000E-0002   0.00000E+0000
   5.9790 -1.50000E-0001   0.00000E+0000
   5.9830 -8.70800E-0001   0.00000E+0000
   5.9870 -1.26430E+0000   0.00000E+0000
   5.9900 -1.54920E+0000   0.00000E+0000
   5.9910 -1.68970E+0000   0.00000E+0000
   5.9940 -1.97270E+0000   0.00000E+0000
   5.9950 -1.97230E+0000   0.00000E+0000
   5.9980 -1.95930E+0000   0.00000E+0000
   6.0010 -1.90770E+0000   0.00000E+0000
   6.0020 -1.83010E+0000   0.00000E+0000
   6.0040 -1.75690E+0000   0.00000E+0000
   6.0070 -1.66400E+0000   0.00000E+0000
   6.0090 -1.58630E+0000   0.00000E+0000
   6.0110 -1.15960E+0000   0.00000E+0000
   6.0140 -7.14700E-0001   0.00000E+0000
   6.0160 -5.98000E-0002   0.00000E+0000
   6.0200  1.26800E-0001   0.00000E+0000
   6.0220  1.46100E-0001   0.00000E+0000
   6.0250  1.43700E-0001   0.00000E+0000
   6.0270  1.24800E-0001   0.00000E+0000
   6.0290  1.42500E-0001   0.00000E+0000
   6.0320  1.46000E-0001   0.00000E+0000
   6.0340  1.57500E-0001   0.00000E+0000
   6.0350  1.47500E-0001   0.00000E+0000
   6.0370  1.06700E-0001   0.00000E+0000
   6.0400  9.43000E-0002   0.00000E+0000
   6.0420  1.19000E-0001   0.00000E+0000
   6.0450  1.19500E-0001   0.00000E+0000
   6.0470  1.07200E-0001   0.00000E+0000
   6.0490  1.10100E-0001   0.00000E+0000
   6.0510  1.16900E-0001   0.00000E+0000
   6.0540  1.24300E-0001   0.00000E+0000
   6.0560  1.10200E-0001   0.00000E+0000
   6.0570  1.17000E-0001   0.00000E+0000
   6.0600  1.10700E-0001   0.00000E+0000
   6.0620  1.04500E-0001   0.00000E+0000
   6.0640  1.16300E-0001   0.00000E+0000
   6.0650  1.09200E-0001   0.00000E+0000
   6.0680  1.04800E-0001   0.00000E+0000
   6.0710  9.89000E-0002   0.00000E+0000
   6.0720  9.38000E-0002   0.00000E+0000
   6.0750  1.40800E-0001   0.00000E+0000
   6.0770  1.53100E-0001   0.00000E+0000
   6.0800  1.49900E-0001   0.00000E+0000
   6.0820  1.02700E-0001   0.00000E+0000
   6.0830  2.77800E-0001   0.00000E+0000
   6.0850  1.21310E+0000   0.00000E+0000
   6.0890  1.39810E+0000   0.00000E+0000
   6.0920  1.45150E+0000   0.00000E+0000
   6.0940  1.80940E+0000   0.00000E+0000
   6.0990  2.03410E+0000   0.00000E+0000
   6.1010  2.01680E+0000   0.00000E+0000
   6.1030  1.95560E+0000   0.00000E+0000
   6.1050  1.88900E+0000   0.00000E+0000
   6.1070  1.82570E+0000   0.00000E+0000
   6.1120  1.75920E+0000   0.00000E+0000
   6.1130  1.55480E+0000   0.00000E+0000
   6.1160  1.23180E+0000   0.00000E+0000
   6.1200  2.88800E-0001   0.00000E+0000
   6.1230  5.22000E-0002   0.00000E+0000
   6.1250  1.11000E-0001   0.00000E+0000
   6.1280  9.65000E-0002   0.00000E+0000
   6.1290  1.03400E-0001   0.00000E+0000
   6.1330  8.39000E-0002   0.00000E+0000
   6.1350  9.13000E-0002   0.00000E+0000
   6.1370  8.01000E-0002   0.00000E+0000
   6.1400  7.31000E-0002   0.00000E+0000
   6.1420  7.13000E-0002   0.00000E+0000
   6.1460  8.66000E-0002   0.00000E+0000
   6.1470  7.53000E-0002   0.00000E+0000
   6.1500  7.28000E-0002   0.00000E+0000
   6.1520  7.60000E-0002   0.00000E+0000
   6.1560  8.42000E-0002   0.00000E+0000
   6.1580  8.59000E-0002   0.00000E+0000
   6.1610  7.92000E-0002   0.00000E+0000
   6.1630  8.07000E-0002   0.00000E+0000
   6.1650  7.92000E-0002   0.00000E+0000
   6.1670  8.81000E-0002   0.00000E+0000
   6.1680  8.07000E-0002   0.00000E+0000
   6.1710  8.33000E-0002   0.00000E+0000
   6.1750  7.97000E-0002   0.00000E+0000
   6.1760  8.23000E-0002   0.00000E+0000
   6.1790  8.43000E-0002   0.00000E+0000
   6.1800  8.51000E-0002   0.00000E+0000
   6.1820  8.45000E-0002   0.00000E+0000
   6.1870  8.04000E-0002   0.00000E+0000
   6.1900  8.01000E-0002   0.00000E+0000
   6.1920  7.69000E-0002   0.00000E+0000
   6.1940  8.35000E-0002   0.00000E+0000
   6.1960  8.72000E-0002   0.00000E+0000
   6.2000  8.69000E-0002   0.00000E+0000
   6.2060  8.70000E-0002   0.00000E+0000
   6.2070  8.36000E-0002   0.00000E+0000
   6.2090  8.95000E-0002   0.00000E+0000
   6.2120  8.70000E-0002   0.00000E+0000
   6.2160  9.27000E-0002   0.00000E+0000
   6.2180  8.75000E-0002   0.00000E+0000
   6.2190  9.02000E-0002   0.00000E+0000
   6.2210  9.35000E-0002   0.00000E+0000
   6.2240  8.96000E-0002   0.00000E+0000
   6.2260  1.17100E-0001   0.00000E+0000
   6.2290  8.50000E-0002   0.00000E+0000
   6.2310  4.08000E-0002   0.00000E+0000
   6.2330  5.11000E-0002   0.00000E+0000
   6.2390  1.07700E-0001   0.00000E+0000
   6.2400  9.81000E-0002   0.00000E+0000
   6.2430  1.00800E-0001   0.00000E+0000
   6.2450  1.01800E-0001   0.00000E+0000
   6.2480  9.70000E-0002   0.00000E+0000
   6.2490  9.56000E-0002   0.00000E+0000
   6.2530  1.00900E-0001   0.00000E+0000
   6.2560  1.00800E-0001   0.00000E+0000
   6.2580  1.06800E-0001   0.00000E+0000
   6.2590  1.08100E-0001   0.00000E+0000
   6.2620  1.06500E-0001   0.00000E+0000
   6.2640  1.04300E-0001   0.00000E+0000
   6.2670  1.09000E-0001   0.00000E+0000
   6.2680  1.11000E-0001   0.00000E+0000
   6.2690  9.54000E-0002   0.00000E+0000
   6.2710  1.03300E-0001   0.00000E+0000
   6.2730  1.00700E-0001   0.00000E+0000
   6.2750  1.01200E-0001   0.00000E+0000
   6.2780  1.09200E-0001   0.00000E+0000
   6.2800  1.05500E-0001   0.00000E+0000
   6.2820  9.86000E-0002   0.00000E+0000
   6.2850  1.03400E-0001   0.00000E+0000
   6.2860  1.15900E-0001   0.00000E+0000
   6.2890  1.19800E-0001   0.00000E+0000
   6.2920  1.06200E-0001   0.00000E+0000
   6.2940  1.04100E-0001   0.00000E+0000
   6.2960  1.20700E-0001   0.00000E+0000
   6.2980  1.21200E-0001   0.00000E+0000
   6.3000  1.16900E-0001   0.00000E+0000
   6.3050  1.20800E-0001   0.00000E+0000
   6.3070  1.19200E-0001   0.00000E+0000
   6.3080  1.27300E-0001   0.00000E+0000
   6.3120  1.17800E-0001   0.00000E+0000
   6.3130  1.13600E-0001   0.00000E+0000
   6.3160  1.14400E-0001   0.00000E+0000
   6.3190  1.16300E-0001   0.00000E+0000
   6.3210  1.17700E-0001   0.00000E+0000
   6.3250  1.45300E-0001   0.00000E+0000
   6.3280  1.10400E-0001   0.00000E+0000
   6.3300  7.58000E-0002   0.00000E+0000
   6.3330  9.27000E-0002   0.00000E+0000
   6.3350  1.25100E-0001   0.00000E+0000
   6.3370  1.50100E-0001   0.00000E+0000
   6.3390  1.47200E-0001   0.00000E+0000
   6.3410  1.40600E-0001   0.00000E+0000
   6.3440  1.41000E-0001   0.00000E+0000
   6.3460  1.53900E-0001   0.00000E+0000
   6.3480  1.48600E-0001   0.00000E+0000
   6.3510  1.45100E-0001   0.00000E+0000
   6.3520  1.37400E-0001   0.00000E+0000
   6.3540  1.34300E-0001   0.00000E+0000
   6.3570  1.45900E-0001   0.00000E+0000
   6.3600  1.37100E-0001   0.00000E+0000
   6.3620  1.41300E-0001   0.00000E+0000
   6.3670  1.43900E-0001   0.00000E+0000
   6.3680  1.43600E-0001   0.00000E+0000
   6.3710  1.42500E-0001   0.00000E+0000
   6.3720  1.59000E-0001   0.00000E+0000
   6.3730  1.52700E-0001   0.00000E+0000
   6.3760  1.51400E-0001   0.00000E+0000
   6.3780  1.61000E-0001   0.00000E+0000
   6.3790  1.55900E-0001   0.00000E+0000
   6.3830  1.56900E-0001   0.00000E+0000
   6.3850  1.67300E-0001   0.00000E+0000
   6.3880  1.61500E-0001   0.00000E+0000
   6.3890  1.70400E-0001   0.00000E+0000
   6.3920  1.70300E-0001   0.00000E+0000
   6.3930  1.75500E-0001   0.00000E+0000
   6.3970  1.65400E-0001   0.00000E+0000
   6.3990  1.78400E-0001   0.00000E+0000
   6.4020  1.72500E-0001   0.00000E+0000
   6.4040  1.65700E-0001   0.00000E+0000
   6.4070  1.69200E-0001   0.00000E+0000
   6.4090  1.73700E-0001   0.00000E+0000
   6.4100  1.75500E-0001   0.00000E+0000
   6.4120  1.71800E-0001   0.00000E+0000
   6.4150  1.57900E-0001   0.00000E+0000
   6.4170  1.78800E-0001   0.00000E+0000
   6.4190  1.82800E-0001   0.00000E+0000
   6.4200  1.80400E-0001   0.00000E+0000
   6.4230  1.80500E-0001   0.00000E+0000
   6.4260  1.83600E-0001   0.00000E+0000
   6.4280  1.82000E-0001   0.00000E+0000
   6.4290  1.84400E-0001   0.00000E+0000
   6.4340  1.87000E-0001   0.00000E+0000
   6.4360  1.89600E-0001   0.00000E+0000
   6.4370  1.92500E-0001   0.00000E+0000
   6.4410  1.91800E-0001   0.00000E+0000
   6.4430  1.98900E-0001   0.00000E+0000
   6.4470  2.04200E-0001   0.00000E+0000
   6.4490  1.87800E-0001   0.00000E+0000
   6.4510  1.94000E-0001   0.00000E+0000
   6.4550  2.04800E-0001   0.00000E+0000
   6.4560  1.96500E-0001   0.00000E+0000
   6.4590  1.95800E-0001   0.00000E+0000
   6.4600  2.01300E-0001   0.00000E+0000
   6.4620  2.00400E-0001   0.00000E+0000
   6.4650  2.06800E-0001   0.00000E+0000
   6.4680  2.01500E-0001   0.00000E+0000
   6.4700  2.06600E-0001   0.00000E+0000
   6.4720  2.06700E-0001   0.00000E+0000
   6.4740  2.16500E-0001   0.00000E+0000
   6.4770  2.36300E-0001   0.00000E+0000
   6.4780  2.56000E-0001   0.00000E+0000
   6.4810  2.34000E-0001   0.00000E+0000
   6.4850  2.25300E-0001   0.00000E+0000
   6.4880  2.18000E-0001   0.00000E+0000
   6.4900  2.22800E-0001   0.00000E+0000
   6.4910  2.22300E-0001   0.00000E+0000
   6.4950  2.23800E-0001   0.00000E+0000
   6.4970  2.20800E-0001   0.00000E+0000
   6.4990  2.22300E-0001   0.00000E+0000
   6.5020  2.28600E-0001   0.00000E+0000
   6.5040  2.32500E-0001   0.00000E+0000
   6.5060  2.28900E-0001   0.00000E+0000
   6.5080  2.37400E-0001   0.00000E+0000
   6.5100  2.43800E-0001   0.00000E+0000
   6.5130  2.22900E-0001   0.00000E+0000
   6.5140  2.03600E-0001   0.00000E+0000
   6.5170  2.33700E-0001   0.00000E+0000
   6.5190  2.38400E-0001   0.00000E+0000
   6.5220  2.51700E-0001   0.00000E+0000
   6.5260  2.43400E-0001   0.00000E+0000
   6.5270  2.42200E-0001   0.00000E+0000
   6.5310  2.40000E-0001   0.00000E+0000
   6.5330  2.39900E-0001   0.00000E+0000
   6.5360  2.48000E-0001   0.00000E+0000
   6.5380  2.44300E-0001   0.00000E+0000
   6.5400  2.60200E-0001   0.00000E+0000
   6.5430  2.52800E-0001   0.00000E+0000
   6.5450  2.50700E-0001   0.00000E+0000
   6.5470  2.57300E-0001   0.00000E+0000
   6.5510  2.72800E-0001   0.00000E+0000
   6.5530  2.54400E-0001   0.00000E+0000
   6.5540  2.55500E-0001   0.00000E+0000
   6.5550  2.47800E-0001   0.00000E+0000
   6.5590  2.57400E-0001   0.00000E+0000
   6.5620  2.57900E-0001   0.00000E+0000
   6.5630  2.66600E-0001   0.00000E+0000
   6.5650  2.64800E-0001   0.00000E+0000
   6.5660  2.64400E-0001   0.00000E+0000
   6.5690  2.73600E-0001   0.00000E+0000
   6.5720  2.59600E-0001   0.00000E+0000
   6.5730  2.61500E-0001   0.00000E+0000
   6.5760  2.72200E-0001   0.00000E+0000
   6.5770  2.68700E-0001   0.00000E+0000
   6.5790  2.65300E-0001   0.00000E+0000
   6.5810  2.73300E-0001   0.00000E+0000
   6.5850  2.78900E-0001   0.00000E+0000
   6.5870  2.73200E-0001   0.00000E+0000
   6.5900  2.81000E-0001   0.00000E+0000
   6.5910  2.73900E-0001   0.00000E+0000
   6.5930  2.80100E-0001   0.00000E+0000
   6.5950  2.82200E-0001   0.00000E+0000
   6.5980  2.75800E-0001   0.00000E+0000
   6.6000  3.01500E-0001   0.00000E+0000
   6.6030  3.03700E-0001   0.00000E+0000
   6.6050  2.85600E-0001   0.00000E+0000
   6.6070  2.85700E-0001   0.00000E+0000
   6.6100  2.85600E-0001   0.00000E+0000
   6.6140  2.99400E-0001   0.00000E+0000
   6.6170  2.90600E-0001   0.00000E+0000
   6.6190  2.95800E-0001   0.00000E+0000
   6.6210  2.92600E-0001   0.00000E+0000
   6.6230  2.89800E-0001   0.00000E+0000
   6.6260  3.00800E-0001   0.00000E+0000
   6.6280  3.08200E-0001   0.00000E+0000
   6.6310  3.06900E-0001   0.00000E+0000
   6.6330  3.04500E-0001   0.00000E+0000
   6.6350  3.00700E-0001   0.00000E+0000
   6.6370  3.08900E-0001   0.00000E+0000
   6.6390  3.11100E-0001   0.00000E+0000
   6.6420  3.19100E-0001   0.00000E+0000
   6.6460  3.05100E-0001   0.00000E+0000
   6.6470  3.01400E-0001   0.00000E+0000
   6.6490  3.06800E-0001   0.00000E+0000
   6.6520  3.10900E-0001   0.00000E+0000
   6.6530  3.14300E-0001   0.00000E+0000
   6.6560  3.08500E-0001   0.00000E+0000
   6.6580  3.15000E-0001   0.00000E+0000
   6.6600  3.14300E-0001   0.00000E+0000
   6.6640  3.17500E-0001   0.00000E+0000
   6.6650  3.23900E-0001   0.00000E+0000
   6.6670  3.21700E-0001   0.00000E+0000
   6.6700  3.26600E-0001   0.00000E+0000
   6.6720  3.20600E-0001   0.00000E+0000
   6.6740  3.28800E-0001   0.00000E+0000
   6.6760  3.23900E-0001   0.00000E+0000
   6.6790  3.26600E-0001   0.00000E+0000
   6.6810  3.32400E-0001   0.00000E+0000
   6.6840  3.34600E-0001   0.00000E+0000
   6.6880  3.27800E-0001   0.00000E+0000
   6.6890  3.18700E-0001   0.00000E+0000
   6.6910  3.35300E-0001   0.00000E+0000
   6.6950  3.36700E-0001   0.00000E+0000
   6.6960  3.42300E-0001   0.00000E+0000
   6.6990  3.35600E-0001   0.00000E+0000
   6.7010  3.29200E-0001   0.00000E+0000
   6.7040  3.26500E-0001   0.00000E+0000
   6.7050  3.32700E-0001   0.00000E+0000
   6.7070  3.36600E-0001   0.00000E+0000
   6.7100  3.37700E-0001   0.00000E+0000
   6.7120  3.32400E-0001   0.00000E+0000
   6.7150  3.35400E-0001   0.00000E+0000
   6.7170  3.44600E-0001   0.00000E+0000
   6.7190  3.32600E-0001   0.00000E+0000
   6.7200  3.33200E-0001   0.00000E+0000
   6.7240  3.38300E-0001   0.00000E+0000
   6.7260  3.46500E-0001   0.00000E+0000
   6.7280  3.55600E-0001   0.00000E+0000
   6.7310  3.45000E-0001   0.00000E+0000
   6.7320  3.54000E-0001   0.00000E+0000
   6.7340  3.59200E-0001   0.00000E+0000
   6.7380  3.51200E-0001   0.00000E+0000
   6.7420  3.65900E-0001   0.00000E+0000
   6.7450  3.59800E-0001   0.00000E+0000
   6.7490  3.48500E-0001   0.00000E+0000
   6.7510  3.65100E-0001   0.00000E+0000
   6.7550  3.55800E-0001   0.00000E+0000
   6.7570  3.64300E-0001   0.00000E+0000
   6.7580  3.62900E-0001   0.00000E+0000
   6.7610  3.69600E-0001   0.00000E+0000
   6.7630  3.68000E-0001   0.00000E+0000
   6.7660  3.62900E-0001   0.00000E+0000
   6.7670  3.51700E-0001   0.00000E+0000
   6.7700  3.42100E-0001   0.00000E+0000
   6.7720  3.57000E-0001   0.00000E+0000
   6.7750  3.72700E-0001   0.00000E+0000
   6.7770  3.72600E-0001   0.00000E+0000
   6.7790  3.66500E-0001   0.00000E+0000
   6.7800  3.71400E-0001   0.00000E+0000
   6.7820  3.71800E-0001   0.00000E+0000
   6.7860  3.77100E-0001   0.00000E+0000
   6.7880  3.72000E-0001   0.00000E+0000
   6.7910  3.76100E-0001   0.00000E+0000
   6.7960  3.82100E-0001   0.00000E+0000
   6.7990  3.56000E-0001   0.00000E+0000
   6.8010  3.66700E-0001   0.00000E+0000
   6.8040  3.80200E-0001   0.00000E+0000
   6.8060  3.83500E-0001   0.00000E+0000
   6.8090  3.86900E-0001   0.00000E+0000
   6.8120  4.04700E-0001   0.00000E+0000
   6.8130  3.77100E-0001   0.00000E+0000
   6.8160  3.84500E-0001   0.00000E+0000
   6.8180  3.85800E-0001   0.00000E+0000
   6.8200  3.81800E-0001   0.00000E+0000
   6.8220  3.79200E-0001   0.00000E+0000
   6.8250  3.71800E-0001   0.00000E+0000
   6.8260  3.80700E-0001   0.00000E+0000
   6.8290  3.82300E-0001   0.00000E+0000
   6.8310  3.90300E-0001   0.00000E+0000
   6.8360  3.90200E-0001   0.00000E+0000
   6.8370  3.84200E-0001   0.00000E+0000
   6.8390  3.82900E-0001   0.00000E+0000
   6.8410  3.78900E-0001   0.00000E+0000
   6.8450  3.76100E-0001   0.00000E+0000
   6.8480  3.99500E-0001   0.00000E+0000
   6.8510  4.04200E-0001   0.00000E+0000
   6.8520  4.08100E-0001   0.00000E+0000
   6.8550  4.06700E-0001   0.00000E+0000
   6.8560  3.85100E-0001   0.00000E+0000
   6.8580  3.83200E-0001   0.00000E+0000
   6.8620  3.83400E-0001   0.00000E+0000
   6.8640  3.85700E-0001   0.00000E+0000
   6.8670  3.88500E-0001   0.00000E+0000
   6.8690  3.94400E-0001   0.00000E+0000
   6.8720  3.98000E-0001   0.00000E+0000
   6.8740  3.98500E-0001   0.00000E+0000
   6.8760  4.09500E-0001   0.00000E+0000
   6.8790  3.97200E-0001   0.00000E+0000
   6.8800  3.91800E-0001   0.00000E+0000
   6.8830  3.97800E-0001   0.00000E+0000
   6.8860  4.00600E-0001   0.00000E+0000
   6.8880  4.10200E-0001   0.00000E+0000
   6.8910  4.06200E-0001   0.00000E+0000
   6.8940  4.02700E-0001   0.00000E+0000
   6.8960  4.20200E-0001   0.00000E+0000
   6.8990  4.32900E-0001   0.00000E+0000
   6.9010  4.34400E-0001   0.00000E+0000
   6.9030  4.33000E-0001   0.00000E+0000
   6.9060  4.29800E-0001   0.00000E+0000
   6.9080  4.21200E-0001   0.00000E+0000
   6.9100  4.36200E-0001   0.00000E+0000
   6.9130  4.31200E-0001   0.00000E+0000
   6.9150  4.11900E-0001   0.00000E+0000
   6.9170  4.18800E-0001   0.00000E+0000
   6.9190  4.19300E-0001   0.00000E+0000
   6.9200  4.21800E-0001   0.00000E+0000
   6.9240  4.31300E-0001   0.00000E+0000
   6.9260  4.11300E-0001   0.00000E+0000
   6.9290  4.18800E-0001   0.00000E+0000
   6.9340  4.40400E-0001   0.00000E+0000
   6.9360  4.13800E-0001   0.00000E+0000
   6.9380  4.40200E-0001   0.00000E+0000
   6.9410  4.64700E-0001   0.00000E+0000
   6.9430  4.52900E-0001   0.00000E+0000
   6.9460  4.37300E-0001   0.00000E+0000
   6.9480  4.22200E-0001   0.00000E+0000
   6.9510  4.31600E-0001   0.00000E+0000
   6.9520  4.31800E-0001   0.00000E+0000
   6.9550  4.25300E-0001   0.00000E+0000
   6.9560  4.38600E-0001   0.00000E+0000
   6.9600  4.33900E-0001   0.00000E+0000
   6.9620  4.28600E-0001   0.00000E+0000
   6.9650  4.40400E-0001   0.00000E+0000
   6.9670  4.31500E-0001   0.00000E+0000
   6.9690  4.20000E-0001   0.00000E+0000
   6.9720  4.31900E-0001   0.00000E+0000
   6.9730  4.46900E-0001   0.00000E+0000
   6.9750  4.37500E-0001   0.00000E+0000
   6.9780  4.36300E-0001   0.00000E+0000
   6.9800  4.19400E-0001   0.00000E+0000
   6.9830  4.12800E-0001   0.00000E+0000
   6.9850  4.36300E-0001   0.00000E+0000
   6.9860  4.23500E-0001   0.00000E+0000
   6.9900  4.33500E-0001   0.00000E+0000
   6.9920  4.52100E-0001   0.00000E+0000
   6.9960  4.72800E-0001   0.00000E+0000
   6.9980  4.66500E-0001   0.00000E+0000
   7.0000  4.42200E-0001   0.00000E+0000
   7.0030  4.52400E-0001   0.00000E+0000
   7.0050  4.56600E-0001   0.00000E+0000
   7.0080  4.78900E-0001   0.00000E+0000
   7.0100  4.78500E-0001   0.00000E+0000
   7.0110  4.90700E-0001   0.00000E+0000
   7.0120  4.81400E-0001   0.00000E+0000
   7.0150  4.69100E-0001   0.00000E+0000
   7.0170  4.74500E-0001   0.00000E+0000
   7.0210  4.96700E-0001   0.00000E+0000
   7.0230  4.80800E-0001   0.00000E+0000
   7.0250  4.91100E-0001   0.00000E+0000
   7.0280  5.09100E-0001   0.00000E+0000
   7.0300  5.09700E-0001   0.00000E+0000
   7.0340  5.01600E-0001   0.00000E+0000
   7.0350  5.15200E-0001   0.00000E+0000
   7.0380  5.24500E-0001   0.00000E+0000
   7.0410  5.36700E-0001   0.00000E+0000
   7.0420  5.48900E-0001   0.00000E+0000
   7.0460  5.39400E-0001   0.00000E+0000
   7.0480  5.38300E-0001   0.00000E+0000
   7.0500  5.57600E-0001   0.00000E+0000
   7.0530  5.61100E-0001   0.00000E+0000
   7.0550  5.69000E-0001   0.00000E+0000
   7.0570  5.66900E-0001   0.00000E+0000
   7.0600  5.90000E-0001   0.00000E+0000
   7.0610  5.94500E-0001   0.00000E+0000
   7.0650  6.05200E-0001   0.00000E+0000
   7.0660  6.03300E-0001   0.00000E+0000
   7.0690  6.14100E-0001   0.00000E+0000
   7.0710  6.40200E-0001   0.00000E+0000
   7.0730  6.49700E-0001   0.00000E+0000
   7.0760  6.45300E-0001   0.00000E+0000
   7.0790  6.36800E-0001   0.00000E+0000
   7.0810  6.57900E-0001   0.00000E+0000
   7.0840  6.78600E-0001   0.00000E+0000
   7.0860  7.10500E-0001   0.00000E+0000
   7.0900  7.07500E-0001   0.00000E+0000
   7.0910  7.27300E-0001   0.00000E+0000
   7.0930  7.30700E-0001   0.00000E+0000
   7.0960  7.56700E-0001   0.00000E+0000
   7.1000  7.87900E-0001   0.00000E+0000
