# Supplementary material for: Self-association of MreC as a regulatory signal in bacterial cell wall elongation
Source: Nat Commun. 2021 May 20;12:2987. doi: 10.1038/s41467-021-22957-9 (PMC8137920; doi:10.1038/s41467-021-22957-9)
Supplement: Supplementary file 4 — Source Data [file 41467_2021_22957_MOESM4_ESM.zip › Martins2-Source-Data/AUC_rawdata/E.coli/00158.RA3]

MREC FHEC 0,8 abs
R 3 20.0 20000 0036162 1.4480E11 281 1 
   5.8010 -4.87900E-0001   0.00000E+0000
   5.8070 -2.13400E-0001   0.00000E+0000
   5.8080 -1.85400E-0001   0.00000E+0000
   5.8100 -1.48700E-0001   0.00000E+0000
   5.8110 -2.05300E-0001   0.00000E+0000
   5.8120 -8.68000E-0002   0.00000E+0000
   5.8140 -2.64100E-0001   0.00000E+0000
   5.8160 -2.81900E-0001   0.00000E+0000
   5.8180 -4.39900E-0001   0.00000E+0000
   5.8190 -4.43200E-0001   0.00000E+0000
   5.8210 -4.83700E-0001   0.00000E+0000
   5.8230 -6.74200E-0001   0.00000E+0000
   5.8250 -4.45600E-0001   0.00000E+0000
   5.8280 -1.58100E-0001   0.00000E+0000
   5.8310  1.31000E-0001   0.00000E+0000
   5.8320  1.23400E-0001   0.00000E+0000
   5.8340  1.51100E-0001   0.00000E+0000
   5.8370  1.28500E-0001   0.00000E+0000
   5.8390  8.98000E-0002   0.00000E+0000
   5.8410  1.14100E-0001   0.00000E+0000
   5.8420  9.69000E-0002   0.00000E+0000
   5.8440  7.14000E-0002   0.00000E+0000
   5.8460  7.99000E-0002   0.00000E+0000
   5.8480  1.10500E-0001   0.00000E+0000
   5.8500  8.99000E-0002   0.00000E+0000
   5.8520  8.76000E-0002   0.00000E+0000
   5.8540  6.62000E-0002   0.00000E+0000
   5.8570  1.81000E-0002   0.00000E+0000
   5.8580  3.85000E-0002   0.00000E+0000
   5.8590  4.46000E-0002   0.00000E+0000
   5.8620  2.77000E-0002   0.00000E+0000
   5.8650  3.48000E-0002   0.00000E+0000
   5.8670  3.87000E-0002   0.00000E+0000
   5.8700 -1.80000E-0002   0.00000E+0000
   5.8720 -3.61000E-0002   0.00000E+0000
   5.8730 -1.30000E-0002   0.00000E+0000
   5.8750  4.00000E-0003   0.00000E+0000
   5.8780  1.94000E-0002   0.00000E+0000
   5.8790  5.19000E-0002   0.00000E+0000
   5.8800  3.83000E-0002   0.00000E+0000
   5.8840  3.16000E-0002   0.00000E+0000
   5.8870  1.63000E-0002   0.00000E+0000
   5.8890  2.94000E-0002   0.00000E+0000
   5.8920  4.27000E-0002   0.00000E+0000
   5.8940  2.80000E-0002   0.00000E+0000
   5.8950  3.73000E-0002   0.00000E+0000
   5.8990  1.88000E-0002   0.00000E+0000
   5.9010  4.49000E-0002   0.00000E+0000
   5.9030  2.83000E-0002   0.00000E+0000
   5.9040  2.23000E-0002   0.00000E+0000
   5.9060  6.60000E-0003   0.00000E+0000
   5.9080  8.50000E-0003   0.00000E+0000
   5.9100  1.83000E-0002   0.00000E+0000
   5.9120  1.57000E-0002   0.00000E+0000
   5.9150  2.05000E-0002   0.00000E+0000
   5.9170  2.56000E-0002   0.00000E+0000
   5.9200  4.50000E-0003   0.00000E+0000
   5.9210  6.60000E-0003   0.00000E+0000
   5.9220  3.57000E-0002   0.00000E+0000
   5.9250  3.20000E-0002   0.00000E+0000
   5.9270  2.54000E-0002   0.00000E+0000
   5.9280  4.95000E-0002   0.00000E+0000
   5.9310  7.74000E-0002   0.00000E+0000
   5.9320  7.17000E-0002   0.00000E+0000
   5.9340  2.93000E-0002   0.00000E+0000
   5.9360  2.95000E-0002   0.00000E+0000
   5.9390  4.75000E-0002   0.00000E+0000
   5.9430  5.65000E-0002   0.00000E+0000
   5.9450  7.22000E-0002   0.00000E+0000
   5.9470  6.15000E-0002   0.00000E+0000
   5.9480  6.19000E-0002   0.00000E+0000
   5.9510  4.15000E-0002   0.00000E+0000
   5.9540  5.31000E-0002   0.00000E+0000
   5.9560  5.63000E-0002   0.00000E+0000
   5.9580  7.58000E-0002   0.00000E+0000
   5.9610  9.39000E-0002   0.00000E+0000
   5.9630  8.38000E-0002   0.00000E+0000
   5.9640  6.80000E-0002   0.00000E+0000
   5.9660  3.08000E-0002   0.00000E+0000
   5.9680  2.39000E-0002   0.00000E+0000
   5.9700  1.78000E-0002   0.00000E+0000
   5.9720  3.87000E-0002   0.00000E+0000
   5.9750  3.55000E-0002   0.00000E+0000
   5.9770  4.05000E-0002   0.00000E+0000
   5.9790  8.18000E-0002   0.00000E+0000
   5.9820 -3.56300E-0001   0.00000E+0000
   5.9830 -7.51500E-0001   0.00000E+0000
   5.9850 -1.21180E+0000   0.00000E+0000
   5.9870 -1.30640E+0000   0.00000E+0000
   5.9900 -1.43730E+0000   0.00000E+0000
   5.9940 -1.94530E+0000   0.00000E+0000
   5.9950 -1.97030E+0000   0.00000E+0000
   5.9990 -1.97570E+0000   0.00000E+0000
   6.0010 -1.91900E+0000   0.00000E+0000
   6.0040 -1.81460E+0000   0.00000E+0000
   6.0060 -1.77980E+0000   0.00000E+0000
   6.0080 -1.65990E+0000   0.00000E+0000
   6.0110 -1.37430E+0000   0.00000E+0000
   6.0130 -1.07020E+0000   0.00000E+0000
   6.0160 -2.69700E-0001   0.00000E+0000
   6.0180  6.31000E-0002   0.00000E+0000
   6.0200  1.44000E-0001   0.00000E+0000
   6.0220  1.21800E-0001   0.00000E+0000
   6.0250  1.45600E-0001   0.00000E+0000
   6.0270  1.07600E-0001   0.00000E+0000
   6.0280  1.20600E-0001   0.00000E+0000
   6.0290  1.41100E-0001   0.00000E+0000
   6.0320  1.38100E-0001   0.00000E+0000
   6.0330  1.69600E-0001   0.00000E+0000
   6.0370  1.52700E-0001   0.00000E+0000
   6.0390  9.90000E-0002   0.00000E+0000
   6.0410  9.65000E-0002   0.00000E+0000
   6.0420  1.08600E-0001   0.00000E+0000
   6.0450  1.27400E-0001   0.00000E+0000
   6.0460  1.10800E-0001   0.00000E+0000
   6.0490  1.01600E-0001   0.00000E+0000
   6.0510  1.16800E-0001   0.00000E+0000
   6.0530  1.15400E-0001   0.00000E+0000
   6.0550  1.15400E-0001   0.00000E+0000
   6.0570  1.17900E-0001   0.00000E+0000
   6.0600  1.09700E-0001   0.00000E+0000
   6.0630  1.13200E-0001   0.00000E+0000
   6.0640  1.19900E-0001   0.00000E+0000
   6.0660  1.09800E-0001   0.00000E+0000
   6.0680  1.03900E-0001   0.00000E+0000
   6.0710  9.46000E-0002   0.00000E+0000
   6.0730  1.14100E-0001   0.00000E+0000
   6.0770  1.46600E-0001   0.00000E+0000
   6.0780  1.57300E-0001   0.00000E+0000
   6.0820  1.48900E-0001   0.00000E+0000
   6.0830  1.50200E-0001   0.00000E+0000
   6.0850  1.18370E+0000   0.00000E+0000
   6.0890  1.37630E+0000   0.00000E+0000
   6.0920  1.42410E+0000   0.00000E+0000
   6.0940  1.55470E+0000   0.00000E+0000
   6.0990  2.05470E+0000   0.00000E+0000
   6.1010  2.02650E+0000   0.00000E+0000
   6.1030  1.98230E+0000   0.00000E+0000
   6.1060  1.90380E+0000   0.00000E+0000
   6.1070  1.88110E+0000   0.00000E+0000
   6.1100  1.77570E+0000   0.00000E+0000
   6.1120  1.68290E+0000   0.00000E+0000
   6.1140  1.52710E+0000   0.00000E+0000
   6.1150  6.67400E-0001   0.00000E+0000
   6.1210  5.78000E-0002   0.00000E+0000
   6.1240  5.67000E-0002   0.00000E+0000
   6.1260  1.10500E-0001   0.00000E+0000
   6.1280  1.07600E-0001   0.00000E+0000
   6.1300  1.03200E-0001   0.00000E+0000
   6.1320  9.87000E-0002   0.00000E+0000
   6.1350  1.00600E-0001   0.00000E+0000
   6.1360  8.86000E-0002   0.00000E+0000
   6.1390  8.86000E-0002   0.00000E+0000
   6.1400  7.71000E-0002   0.00000E+0000
   6.1440  9.04000E-0002   0.00000E+0000
   6.1450  9.14000E-0002   0.00000E+0000
   6.1490  8.41000E-0002   0.00000E+0000
   6.1500  8.22000E-0002   0.00000E+0000
   6.1520  8.37000E-0002   0.00000E+0000
   6.1540  9.45000E-0002   0.00000E+0000
   6.1570  8.71000E-0002   0.00000E+0000
   6.1590  9.43000E-0002   0.00000E+0000
   6.1630  9.19000E-0002   0.00000E+0000
   6.1640  8.70000E-0002   0.00000E+0000
   6.1660  9.31000E-0002   0.00000E+0000
   6.1710  8.24000E-0002   0.00000E+0000
   6.1720  9.45000E-0002   0.00000E+0000
   6.1750  9.28000E-0002   0.00000E+0000
   6.1780  9.46000E-0002   0.00000E+0000
   6.1800  9.57000E-0002   0.00000E+0000
   6.1810  9.66000E-0002   0.00000E+0000
   6.1850  9.80000E-0002   0.00000E+0000
   6.1880  9.41000E-0002   0.00000E+0000
   6.1900  9.23000E-0002   0.00000E+0000
   6.1940  9.87000E-0002   0.00000E+0000
   6.1970  9.96000E-0002   0.00000E+0000
   6.1980  1.00300E-0001   0.00000E+0000
   6.2010  1.02800E-0001   0.00000E+0000
   6.2030  1.02000E-0001   0.00000E+0000
   6.2060  9.94000E-0002   0.00000E+0000
   6.2080  1.05000E-0001   0.00000E+0000
   6.2090  1.03600E-0001   0.00000E+0000
   6.2110  1.04200E-0001   0.00000E+0000
   6.2150  1.11600E-0001   0.00000E+0000
   6.2170  1.03300E-0001   0.00000E+0000
   6.2190  1.10500E-0001   0.00000E+0000
   6.2220  1.08800E-0001   0.00000E+0000
   6.2230  1.19900E-0001   0.00000E+0000
   6.2280  1.37400E-0001   0.00000E+0000
   6.2290  9.59000E-0002   0.00000E+0000
   6.2310  5.02000E-0002   0.00000E+0000
   6.2340  1.23700E-0001   0.00000E+0000
   6.2360  1.42000E-0001   0.00000E+0000
   6.2390  1.26500E-0001   0.00000E+0000
   6.2410  1.23000E-0001   0.00000E+0000
   6.2430  1.29500E-0001   0.00000E+0000
   6.2450  1.29000E-0001   0.00000E+0000
   6.2480  1.31200E-0001   0.00000E+0000
   6.2500  1.15300E-0001   0.00000E+0000
   6.2530  1.23200E-0001   0.00000E+0000
   6.2570  1.32600E-0001   0.00000E+0000
   6.2620  1.33200E-0001   0.00000E+0000
   6.2670  1.39300E-0001   0.00000E+0000
   6.2680  1.40500E-0001   0.00000E+0000
   6.2690  1.37400E-0001   0.00000E+0000
   6.2720  1.33500E-0001   0.00000E+0000
   6.2740  1.39700E-0001   0.00000E+0000
   6.2770  1.42100E-0001   0.00000E+0000
   6.2790  1.39800E-0001   0.00000E+0000
   6.2800  1.34000E-0001   0.00000E+0000
   6.2820  1.31500E-0001   0.00000E+0000
   6.2850  1.39400E-0001   0.00000E+0000
   6.2860  1.48900E-0001   0.00000E+0000
   6.2900  1.46500E-0001   0.00000E+0000
   6.2920  1.46600E-0001   0.00000E+0000
   6.2940  1.52700E-0001   0.00000E+0000
   6.2970  1.56700E-0001   0.00000E+0000
   6.3000  1.49300E-0001   0.00000E+0000
   6.3020  1.58400E-0001   0.00000E+0000
   6.3050  1.55200E-0001   0.00000E+0000
   6.3090  1.70400E-0001   0.00000E+0000
   6.3110  1.71200E-0001   0.00000E+0000
   6.3140  1.57400E-0001   0.00000E+0000
   6.3180  1.65000E-0001   0.00000E+0000
   6.3190  1.58900E-0001   0.00000E+0000
   6.3210  1.63200E-0001   0.00000E+0000
   6.3230  1.68300E-0001   0.00000E+0000
   6.3250  1.89700E-0001   0.00000E+0000
   6.3280  1.79600E-0001   0.00000E+0000
   6.3300  1.15600E-0001   0.00000E+0000
   6.3340  1.52500E-0001   0.00000E+0000
   6.3350  1.90100E-0001   0.00000E+0000
   6.3380  1.88300E-0001   0.00000E+0000
   6.3390  1.90000E-0001   0.00000E+0000
   6.3430  1.87600E-0001   0.00000E+0000
   6.3450  1.88800E-0001   0.00000E+0000
   6.3480  1.95400E-0001   0.00000E+0000
   6.3500  1.89800E-0001   0.00000E+0000
   6.3520  1.91800E-0001   0.00000E+0000
   6.3530  1.82500E-0001   0.00000E+0000
   6.3550  1.85700E-0001   0.00000E+0000
   6.3560  1.96700E-0001   0.00000E+0000
   6.3610  1.93000E-0001   0.00000E+0000
   6.3620  1.99100E-0001   0.00000E+0000
   6.3640  1.99300E-0001   0.00000E+0000
   6.3660  2.04600E-0001   0.00000E+0000
   6.3690  1.93600E-0001   0.00000E+0000
   6.3710  2.02800E-0001   0.00000E+0000
   6.3740  2.08500E-0001   0.00000E+0000
   6.3750  2.07500E-0001   0.00000E+0000
   6.3780  2.09500E-0001   0.00000E+0000
   6.3810  2.07400E-0001   0.00000E+0000
   6.3830  2.07200E-0001   0.00000E+0000
   6.3850  2.24200E-0001   0.00000E+0000
   6.3870  2.28300E-0001   0.00000E+0000
   6.3900  2.21700E-0001   0.00000E+0000
   6.3920  2.19000E-0001   0.00000E+0000
   6.3960  2.18300E-0001   0.00000E+0000
   6.3970  2.24700E-0001   0.00000E+0000
   6.4000  2.32800E-0001   0.00000E+0000
   6.4010  2.35000E-0001   0.00000E+0000
   6.4050  2.28300E-0001   0.00000E+0000
   6.4060  2.30600E-0001   0.00000E+0000
   6.4100  2.35300E-0001   0.00000E+0000
   6.4120  2.29800E-0001   0.00000E+0000
   6.4140  2.31800E-0001   0.00000E+0000
   6.4170  2.41000E-0001   0.00000E+0000
   6.4190  2.36400E-0001   0.00000E+0000
   6.4230  2.38600E-0001   0.00000E+0000
   6.4260  2.42500E-0001   0.00000E+0000
   6.4280  2.34900E-0001   0.00000E+0000
   6.4290  2.47400E-0001   0.00000E+0000
   6.4310  2.47300E-0001   0.00000E+0000
   6.4350  2.49800E-0001   0.00000E+0000
   6.4380  2.51700E-0001   0.00000E+0000
   6.4400  2.43200E-0001   0.00000E+0000
   6.4430  2.60200E-0001   0.00000E+0000
   6.4440  2.60300E-0001   0.00000E+0000
   6.4480  2.57800E-0001   0.00000E+0000
   6.4500  2.49800E-0001   0.00000E+0000
   6.4530  2.57800E-0001   0.00000E+0000
   6.4560  2.70500E-0001   0.00000E+0000
   6.4590  2.59200E-0001   0.00000E+0000
   6.4600  2.66200E-0001   0.00000E+0000
   6.4630  2.66000E-0001   0.00000E+0000
   6.4670  2.70700E-0001   0.00000E+0000
   6.4700  2.69100E-0001   0.00000E+0000
   6.4720  2.70100E-0001   0.00000E+0000
   6.4740  2.80800E-0001   0.00000E+0000
   6.4760  2.85600E-0001   0.00000E+0000
   6.4790  3.17400E-0001   0.00000E+0000
   6.4810  3.17000E-0001   0.00000E+0000
   6.4830  2.82600E-0001   0.00000E+0000
   6.4840  2.88900E-0001   0.00000E+0000
   6.4880  2.76100E-0001   0.00000E+0000
   6.4900  2.89900E-0001   0.00000E+0000
   6.4920  2.82300E-0001   0.00000E+0000
   6.4930  2.88000E-0001   0.00000E+0000
   6.4970  2.85400E-0001   0.00000E+0000
   6.4980  2.88400E-0001   0.00000E+0000
   6.5010  2.94400E-0001   0.00000E+0000
   6.5020  2.96300E-0001   0.00000E+0000
   6.5050  2.90900E-0001   0.00000E+0000
   6.5110  3.04300E-0001   0.00000E+0000
   6.5120  3.07400E-0001   0.00000E+0000
   6.5140  2.83300E-0001   0.00000E+0000
   6.5150  2.68400E-0001   0.00000E+0000
   6.5190  2.93000E-0001   0.00000E+0000
   6.5200  3.06200E-0001   0.00000E+0000
   6.5240  3.10600E-0001   0.00000E+0000
   6.5250  3.07600E-0001   0.00000E+0000
   6.5260  3.08700E-0001   0.00000E+0000
   6.5290  2.99200E-0001   0.00000E+0000
   6.5310  2.96600E-0001   0.00000E+0000
   6.5340  2.96400E-0001   0.00000E+0000
   6.5380  3.05800E-0001   0.00000E+0000
   6.5390  3.11000E-0001   0.00000E+0000
   6.5420  3.16400E-0001   0.00000E+0000
   6.5450  3.05400E-0001   0.00000E+0000
   6.5480  3.05700E-0001   0.00000E+0000
   6.5500  3.19100E-0001   0.00000E+0000
   6.5530  3.23800E-0001   0.00000E+0000
   6.5540  3.12000E-0001   0.00000E+0000
   6.5570  3.09500E-0001   0.00000E+0000
   6.5590  3.10100E-0001   0.00000E+0000
   6.5610  3.13500E-0001   0.00000E+0000
   6.5620  3.17300E-0001   0.00000E+0000
   6.5660  3.26500E-0001   0.00000E+0000
   6.5680  3.22600E-0001   0.00000E+0000
   6.5710  3.23100E-0001   0.00000E+0000
   6.5720  3.17000E-0001   0.00000E+0000
   6.5740  3.13700E-0001   0.00000E+0000
   6.5770  3.27000E-0001   0.00000E+0000
   6.5790  3.19500E-0001   0.00000E+0000
   6.5800  3.16900E-0001   0.00000E+0000
   6.5820  3.26100E-0001   0.00000E+0000
   6.5840  3.28900E-0001   0.00000E+0000
   6.5870  3.31400E-0001   0.00000E+0000
   6.5900  3.34400E-0001   0.00000E+0000
   6.5930  3.29300E-0001   0.00000E+0000
   6.5940  3.32100E-0001   0.00000E+0000
   6.5960  3.40500E-0001   0.00000E+0000
   6.5980  3.37700E-0001   0.00000E+0000
   6.6010  3.45700E-0001   0.00000E+0000
   6.6030  3.61600E-0001   0.00000E+0000
   6.6050  3.56600E-0001   0.00000E+0000
   6.6100  3.38100E-0001   0.00000E+0000
   6.6120  3.41500E-0001   0.00000E+0000
   6.6150  3.42300E-0001   0.00000E+0000
   6.6170  3.45200E-0001   0.00000E+0000
   6.6190  3.40300E-0001   0.00000E+0000
   6.6210  3.47900E-0001   0.00000E+0000
   6.6240  3.51900E-0001   0.00000E+0000
   6.6250  3.43900E-0001   0.00000E+0000
   6.6280  3.50200E-0001   0.00000E+0000
   6.6290  3.52200E-0001   0.00000E+0000
   6.6320  3.54400E-0001   0.00000E+0000
   6.6340  3.59700E-0001   0.00000E+0000
   6.6370  3.48200E-0001   0.00000E+0000
   6.6380  3.56200E-0001   0.00000E+0000
   6.6410  3.61000E-0001   0.00000E+0000
   6.6450  3.55700E-0001   0.00000E+0000
   6.6460  3.57000E-0001   0.00000E+0000
   6.6500  3.54400E-0001   0.00000E+0000
   6.6530  3.55800E-0001   0.00000E+0000
   6.6560  3.55700E-0001   0.00000E+0000
   6.6570  3.63100E-0001   0.00000E+0000
   6.6600  3.52700E-0001   0.00000E+0000
   6.6620  3.57000E-0001   0.00000E+0000
   6.6650  3.58400E-0001   0.00000E+0000
   6.6670  3.58300E-0001   0.00000E+0000
   6.6690  3.65800E-0001   0.00000E+0000
   6.6710  3.66200E-0001   0.00000E+0000
   6.6730  3.63000E-0001   0.00000E+0000
   6.6760  3.60900E-0001   0.00000E+0000
   6.6780  3.58100E-0001   0.00000E+0000
   6.6810  3.69400E-0001   0.00000E+0000
   6.6830  3.71200E-0001   0.00000E+0000
   6.6860  3.72500E-0001   0.00000E+0000
   6.6880  3.61200E-0001   0.00000E+0000
   6.6900  3.59700E-0001   0.00000E+0000
   6.6910  3.67100E-0001   0.00000E+0000
   6.6960  3.74400E-0001   0.00000E+0000
   6.6990  3.75400E-0001   0.00000E+0000
   6.7010  3.64500E-0001   0.00000E+0000
   6.7030  3.69100E-0001   0.00000E+0000
   6.7050  3.66400E-0001   0.00000E+0000
   6.7080  3.65400E-0001   0.00000E+0000
   6.7100  3.72800E-0001   0.00000E+0000
   6.7120  3.73600E-0001   0.00000E+0000
   6.7150  3.74800E-0001   0.00000E+0000
   6.7170  3.71600E-0001   0.00000E+0000
   6.7190  3.78800E-0001   0.00000E+0000
   6.7210  3.69800E-0001   0.00000E+0000
   6.7240  3.72800E-0001   0.00000E+0000
   6.7260  3.79900E-0001   0.00000E+0000
   6.7290  3.80900E-0001   0.00000E+0000
   6.7310  3.84400E-0001   0.00000E+0000
   6.7340  3.77200E-0001   0.00000E+0000
   6.7360  3.82700E-0001   0.00000E+0000
   6.7390  3.90500E-0001   0.00000E+0000
   6.7420  3.91400E-0001   0.00000E+0000
   6.7450  3.95200E-0001   0.00000E+0000
   6.7480  3.87300E-0001   0.00000E+0000
   6.7500  3.71800E-0001   0.00000E+0000
   6.7510  3.84800E-0001   0.00000E+0000
   6.7550  3.93800E-0001   0.00000E+0000
   6.7570  3.94800E-0001   0.00000E+0000
   6.7600  3.93300E-0001   0.00000E+0000
   6.7620  3.94200E-0001   0.00000E+0000
   6.7650  3.97000E-0001   0.00000E+0000
   6.7680  3.93300E-0001   0.00000E+0000
   6.7700  3.76700E-0001   0.00000E+0000
   6.7720  3.80000E-0001   0.00000E+0000
   6.7730  3.88800E-0001   0.00000E+0000
   6.7760  3.99900E-0001   0.00000E+0000
   6.7770  3.98100E-0001   0.00000E+0000
   6.7820  3.96800E-0001   0.00000E+0000
   6.7860  4.06700E-0001   0.00000E+0000
   6.7870  4.02400E-0001   0.00000E+0000
   6.7910  3.99300E-0001   0.00000E+0000
   6.7920  4.06300E-0001   0.00000E+0000
   6.7960  4.10400E-0001   0.00000E+0000
   6.7980  3.99100E-0001   0.00000E+0000
   6.8000  3.93300E-0001   0.00000E+0000
   6.8030  3.96700E-0001   0.00000E+0000
   6.8050  4.13500E-0001   0.00000E+0000
   6.8070  4.10300E-0001   0.00000E+0000
   6.8100  4.13100E-0001   0.00000E+0000
   6.8140  4.22400E-0001   0.00000E+0000
   6.8150  4.00600E-0001   0.00000E+0000
   6.8170  4.04200E-0001   0.00000E+0000
   6.8190  4.11800E-0001   0.00000E+0000
   6.8230  4.08800E-0001   0.00000E+0000
   6.8250  3.94000E-0001   0.00000E+0000
   6.8270  4.02700E-0001   0.00000E+0000
   6.8280  4.00800E-0001   0.00000E+0000
   6.8310  4.03000E-0001   0.00000E+0000
   6.8330  4.11400E-0001   0.00000E+0000
   6.8370  4.04500E-0001   0.00000E+0000
   6.8390  4.08300E-0001   0.00000E+0000
   6.8410  3.91700E-0001   0.00000E+0000
   6.8440  4.00600E-0001   0.00000E+0000
   6.8460  4.03900E-0001   0.00000E+0000
   6.8490  4.08000E-0001   0.00000E+0000
   6.8510  4.12400E-0001   0.00000E+0000
   6.8530  4.22100E-0001   0.00000E+0000
   6.8580  4.13500E-0001   0.00000E+0000
   6.8600  4.04300E-0001   0.00000E+0000
   6.8620  3.97000E-0001   0.00000E+0000
   6.8630  4.11500E-0001   0.00000E+0000
   6.8670  4.04300E-0001   0.00000E+0000
   6.8690  4.09900E-0001   0.00000E+0000
   6.8720  4.13000E-0001   0.00000E+0000
   6.8740  4.16600E-0001   0.00000E+0000
   6.8760  4.10000E-0001   0.00000E+0000
   6.8790  4.21300E-0001   0.00000E+0000
   6.8810  4.18700E-0001   0.00000E+0000
   6.8830  4.25300E-0001   0.00000E+0000
   6.8860  4.13900E-0001   0.00000E+0000
   6.8870  4.24600E-0001   0.00000E+0000
   6.8890  4.21700E-0001   0.00000E+0000
   6.8930  4.19400E-0001   0.00000E+0000
   6.8960  4.24700E-0001   0.00000E+0000
   6.8990  4.37100E-0001   0.00000E+0000
   6.9030  4.59200E-0001   0.00000E+0000
   6.9050  4.39400E-0001   0.00000E+0000
   6.9080  4.31300E-0001   0.00000E+0000
   6.9110  4.53000E-0001   0.00000E+0000
   6.9130  4.48700E-0001   0.00000E+0000
   6.9150  4.40400E-0001   0.00000E+0000
   6.9170  4.30400E-0001   0.00000E+0000
   6.9200  4.35200E-0001   0.00000E+0000
   6.9210  4.32100E-0001   0.00000E+0000
   6.9240  4.42400E-0001   0.00000E+0000
   6.9250  4.42700E-0001   0.00000E+0000
   6.9280  4.26200E-0001   0.00000E+0000
   6.9300  4.40500E-0001   0.00000E+0000
   6.9340  4.42800E-0001   0.00000E+0000
   6.9360  4.44700E-0001   0.00000E+0000
   6.9390  4.35800E-0001   0.00000E+0000
   6.9400  4.69400E-0001   0.00000E+0000
   6.9430  4.62000E-0001   0.00000E+0000
   6.9450  4.42600E-0001   0.00000E+0000
   6.9480  4.31100E-0001   0.00000E+0000
   6.9510  4.34400E-0001   0.00000E+0000
   6.9540  4.36100E-0001   0.00000E+0000
   6.9560  4.48000E-0001   0.00000E+0000
   6.9590  4.51700E-0001   0.00000E+0000
   6.9610  4.32200E-0001   0.00000E+0000
   6.9630  4.35200E-0001   0.00000E+0000
   6.9660  4.39100E-0001   0.00000E+0000
   6.9680  4.32500E-0001   0.00000E+0000
   6.9720  4.27400E-0001   0.00000E+0000
   6.9730  4.46600E-0001   0.00000E+0000
   6.9750  4.47300E-0001   0.00000E+0000
   6.9770  4.51200E-0001   0.00000E+0000
   6.9790  4.36700E-0001   0.00000E+0000
   6.9800  4.33400E-0001   0.00000E+0000
   6.9840  4.32000E-0001   0.00000E+0000
   6.9870  4.39100E-0001   0.00000E+0000
   6.9900  4.35400E-0001   0.00000E+0000
   6.9950  4.69000E-0001   0.00000E+0000
   6.9980  4.65200E-0001   0.00000E+0000
   7.0000  4.44200E-0001   0.00000E+0000
   7.0020  4.54600E-0001   0.00000E+0000
   7.0040  4.57800E-0001   0.00000E+0000
   7.0060  4.54100E-0001   0.00000E+0000
   7.0090  4.73100E-0001   0.00000E+0000
   7.0110  4.75800E-0001   0.00000E+0000
   7.0130  4.83500E-0001   0.00000E+0000
   7.0170  4.67100E-0001   0.00000E+0000
   7.0180  4.73100E-0001   0.00000E+0000
   7.0210  4.89800E-0001   0.00000E+0000
   7.0220  4.82300E-0001   0.00000E+0000
   7.0250  4.72000E-0001   0.00000E+0000
   7.0270  4.93700E-0001   0.00000E+0000
   7.0300  4.94600E-0001   0.00000E+0000
   7.0330  4.83400E-0001   0.00000E+0000
   7.0340  4.89800E-0001   0.00000E+0000
   7.0370  4.97500E-0001   0.00000E+0000
   7.0420  5.30200E-0001   0.00000E+0000
   7.0440  5.24300E-0001   0.00000E+0000
   7.0460  5.27900E-0001   0.00000E+0000
   7.0490  5.15800E-0001   0.00000E+0000
   7.0510  5.26400E-0001   0.00000E+0000
   7.0540  5.30500E-0001   0.00000E+0000
   7.0550  5.39900E-0001   0.00000E+0000
   7.0570  5.53500E-0001   0.00000E+0000
   7.0600  5.61900E-0001   0.00000E+0000
   7.0630  5.60300E-0001   0.00000E+0000
   7.0650  5.63800E-0001   0.00000E+0000
   7.0660  5.71200E-0001   0.00000E+0000
   7.0690  5.87300E-0001   0.00000E+0000
   7.0720  5.95400E-0001   0.00000E+0000
   7.0740  6.00800E-0001   0.00000E+0000
   7.0760  6.00100E-0001   0.00000E+0000
   7.0790  5.82400E-0001   0.00000E+0000
   7.0820  6.04200E-0001   0.00000E+0000
   7.0850  6.38600E-0001   0.00000E+0000
   7.0880  6.36300E-0001   0.00000E+0000
   7.0900  6.47300E-0001   0.00000E+0000
   7.0920  6.58400E-0001   0.00000E+0000
   7.0940  6.64000E-0001   0.00000E+0000
   7.0970  6.81600E-0001   0.00000E+0000
   7.0990  7.05400E-0001   0.00000E+0000
   7.1010  6.99400E-0001   0.00000E+0000
