# Supplementary material for: Self-association of MreC as a regulatory signal in bacterial cell wall elongation
Source: Nat Commun. 2021 May 20;12:2987. doi: 10.1038/s41467-021-22957-9 (PMC8137920; doi:10.1038/s41467-021-22957-9)
Supplement: Supplementary file 4 — Source Data [file 41467_2021_22957_MOESM4_ESM.zip › Martins2-Source-Data/AUC_rawdata/E.coli/00170.RA3]

MREC FHEC 0,8 abs
R 3 20.0 20000 0038662 1.5580E11 281 1 
   5.8000 -5.07900E-0001   0.00000E+0000
   5.8030 -4.46200E-0001   0.00000E+0000
   5.8040 -3.05800E-0001   0.00000E+0000
   5.8050 -2.79900E-0001   0.00000E+0000
   5.8060 -2.58800E-0001   0.00000E+0000
   5.8070 -2.56000E-0001   0.00000E+0000
   5.8080 -2.05300E-0001   0.00000E+0000
   5.8100 -1.51500E-0001   0.00000E+0000
   5.8110 -2.12700E-0001   0.00000E+0000
   5.8130 -1.94900E-0001   0.00000E+0000
   5.8140 -1.92800E-0001   0.00000E+0000
   5.8160 -2.00100E-0001   0.00000E+0000
   5.8170 -2.38800E-0001   0.00000E+0000
   5.8180 -4.16400E-0001   0.00000E+0000
   5.8210 -4.64700E-0001   0.00000E+0000
   5.8230 -6.80300E-0001   0.00000E+0000
   5.8250 -6.44600E-0001   0.00000E+0000
   5.8280 -4.05900E-0001   0.00000E+0000
   5.8320 -1.74700E-0001   0.00000E+0000
   5.8340  1.50600E-0001   0.00000E+0000
   5.8350  1.51600E-0001   0.00000E+0000
   5.8370  1.38900E-0001   0.00000E+0000
   5.8390  1.13100E-0001   0.00000E+0000
   5.8410  9.47000E-0002   0.00000E+0000
   5.8420  9.93000E-0002   0.00000E+0000
   5.8440  9.90000E-0002   0.00000E+0000
   5.8460  6.33000E-0002   0.00000E+0000
   5.8510  9.66000E-0002   0.00000E+0000
   5.8530  8.78000E-0002   0.00000E+0000
   5.8540  8.54000E-0002   0.00000E+0000
   5.8550  8.10000E-0002   0.00000E+0000
   5.8580  3.47000E-0002   0.00000E+0000
   5.8590  1.21000E-0002   0.00000E+0000
   5.8620  3.24000E-0002   0.00000E+0000
   5.8640  1.87000E-0002   0.00000E+0000
   5.8650  2.37000E-0002   0.00000E+0000
   5.8680  4.13000E-0002   0.00000E+0000
   5.8690  2.49000E-0002   0.00000E+0000
   5.8720 -1.32000E-0002   0.00000E+0000
   5.8750 -2.65000E-0002   0.00000E+0000
   5.8780  7.30000E-0003   0.00000E+0000
   5.8810  4.83000E-0002   0.00000E+0000
   5.8820  3.80000E-0002   0.00000E+0000
   5.8840  3.57000E-0002   0.00000E+0000
   5.8850  1.83000E-0002   0.00000E+0000
   5.8890  7.60000E-0003   0.00000E+0000
   5.8920  4.92000E-0002   0.00000E+0000
   5.8940  1.47000E-0002   0.00000E+0000
   5.8970  4.25000E-0002   0.00000E+0000
   5.8990  1.70000E-0002   0.00000E+0000
   5.9010  6.40000E-0003   0.00000E+0000
   5.9030  4.39000E-0002   0.00000E+0000
   5.9060  2.53000E-0002   0.00000E+0000
   5.9080  1.31000E-0002   0.00000E+0000
   5.9100  1.27000E-0002   0.00000E+0000
   5.9120  2.27000E-0002   0.00000E+0000
   5.9150  2.57000E-0002   0.00000E+0000
   5.9170  2.03000E-0002   0.00000E+0000
   5.9200  2.64000E-0002   0.00000E+0000
   5.9220  3.00000E-0003   0.00000E+0000
   5.9230  1.20000E-0003   0.00000E+0000
   5.9240  3.03000E-0002   0.00000E+0000
   5.9250  3.79000E-0002   0.00000E+0000
   5.9280  2.63000E-0002   0.00000E+0000
   5.9300  5.20000E-0002   0.00000E+0000
   5.9320  7.94000E-0002   0.00000E+0000
   5.9340  7.40000E-0002   0.00000E+0000
   5.9360  2.60000E-0002   0.00000E+0000
   5.9380  3.50000E-0002   0.00000E+0000
   5.9400  7.84000E-0002   0.00000E+0000
   5.9420  6.10000E-0002   0.00000E+0000
   5.9450  6.07000E-0002   0.00000E+0000
   5.9470  7.94000E-0002   0.00000E+0000
   5.9490  7.01000E-0002   0.00000E+0000
   5.9520  4.47000E-0002   0.00000E+0000
   5.9540  4.57000E-0002   0.00000E+0000
   5.9560  6.42000E-0002   0.00000E+0000
   5.9590  6.76000E-0002   0.00000E+0000
   5.9610  9.37000E-0002   0.00000E+0000
   5.9630  9.00000E-0002   0.00000E+0000
   5.9650  7.22000E-0002   0.00000E+0000
   5.9680  3.75000E-0002   0.00000E+0000
   5.9710  1.45000E-0002   0.00000E+0000
   5.9720  2.87000E-0002   0.00000E+0000
   5.9740  4.25000E-0002   0.00000E+0000
   5.9770  3.01000E-0002   0.00000E+0000
   5.9790  7.71000E-0002   0.00000E+0000
   5.9820 -1.47800E-0001   0.00000E+0000
   5.9830 -7.92600E-0001   0.00000E+0000
   5.9840 -1.10250E+0000   0.00000E+0000
   5.9870 -1.32250E+0000   0.00000E+0000
   5.9880 -1.42050E+0000   0.00000E+0000
   5.9910 -1.60940E+0000   0.00000E+0000
   5.9930 -1.68260E+0000   0.00000E+0000
   5.9950 -1.97590E+0000   0.00000E+0000
   5.9970 -2.01780E+0000   0.00000E+0000
   6.0010 -1.92670E+0000   0.00000E+0000
   6.0020 -1.89210E+0000   0.00000E+0000
   6.0040 -1.83400E+0000   0.00000E+0000
   6.0070 -1.74800E+0000   0.00000E+0000
   6.0110 -1.56170E+0000   0.00000E+0000
   6.0130 -1.10050E+0000   0.00000E+0000
   6.0140 -3.73200E-0001   0.00000E+0000
   6.0180  1.10000E-0002   0.00000E+0000
   6.0190  1.44800E-0001   0.00000E+0000
   6.0210  1.35700E-0001   0.00000E+0000
   6.0250  1.46600E-0001   0.00000E+0000
   6.0280  1.07000E-0001   0.00000E+0000
   6.0290  1.16900E-0001   0.00000E+0000
   6.0300  1.44100E-0001   0.00000E+0000
   6.0320  1.37200E-0001   0.00000E+0000
   6.0350  1.63400E-0001   0.00000E+0000
   6.0370  1.56600E-0001   0.00000E+0000
   6.0390  9.17000E-0002   0.00000E+0000
   6.0410  1.00500E-0001   0.00000E+0000
   6.0440  1.20800E-0001   0.00000E+0000
   6.0470  1.26900E-0001   0.00000E+0000
   6.0480  1.04200E-0001   0.00000E+0000
   6.0510  1.06700E-0001   0.00000E+0000
   6.0520  1.17600E-0001   0.00000E+0000
   6.0550  1.24200E-0001   0.00000E+0000
   6.0570  1.10600E-0001   0.00000E+0000
   6.0590  1.10900E-0001   0.00000E+0000
   6.0620  1.14800E-0001   0.00000E+0000
   6.0640  1.11900E-0001   0.00000E+0000
   6.0660  1.22100E-0001   0.00000E+0000
   6.0680  1.05900E-0001   0.00000E+0000
   6.0700  1.02000E-0001   0.00000E+0000
   6.0730  9.61000E-0002   0.00000E+0000
   6.0750  1.12500E-0001   0.00000E+0000
   6.0770  1.40600E-0001   0.00000E+0000
   6.0780  1.54500E-0001   0.00000E+0000
   6.0820  1.45100E-0001   0.00000E+0000
   6.0850  3.10200E-0001   0.00000E+0000
   6.0870  1.23780E+0000   0.00000E+0000
   6.0920  1.40500E+0000   0.00000E+0000
   6.0950  1.51970E+0000   0.00000E+0000
   6.0960  1.89690E+0000   0.00000E+0000
   6.0990  2.01540E+0000   0.00000E+0000
   6.1030  2.02450E+0000   0.00000E+0000
   6.1060  1.92560E+0000   0.00000E+0000
   6.1080  1.89670E+0000   0.00000E+0000
   6.1090  1.86360E+0000   0.00000E+0000
   6.1110  1.79560E+0000   0.00000E+0000
   6.1130  1.67210E+0000   0.00000E+0000
   6.1170  1.41800E+0000   0.00000E+0000
   6.1180  6.63300E-0001   0.00000E+0000
   6.1220  5.25000E-0002   0.00000E+0000
   6.1260  1.02300E-0001   0.00000E+0000
   6.1280  1.06200E-0001   0.00000E+0000
   6.1310  9.65000E-0002   0.00000E+0000
   6.1340  8.80000E-0002   0.00000E+0000
   6.1360  8.88000E-0002   0.00000E+0000
   6.1370  8.11000E-0002   0.00000E+0000
   6.1400  7.94000E-0002   0.00000E+0000
   6.1430  7.63000E-0002   0.00000E+0000
   6.1450  7.98000E-0002   0.00000E+0000
   6.1470  7.86000E-0002   0.00000E+0000
   6.1490  8.57000E-0002   0.00000E+0000
   6.1510  8.36000E-0002   0.00000E+0000
   6.1540  8.96000E-0002   0.00000E+0000
   6.1560  8.71000E-0002   0.00000E+0000
   6.1580  8.78000E-0002   0.00000E+0000
   6.1610  8.73000E-0002   0.00000E+0000
   6.1630  8.56000E-0002   0.00000E+0000
   6.1640  8.60000E-0002   0.00000E+0000
   6.1670  9.25000E-0002   0.00000E+0000
   6.1680  9.31000E-0002   0.00000E+0000
   6.1720  8.69000E-0002   0.00000E+0000
   6.1750  8.85000E-0002   0.00000E+0000
   6.1760  9.00000E-0002   0.00000E+0000
   6.1770  9.15000E-0002   0.00000E+0000
   6.1800  9.38000E-0002   0.00000E+0000
   6.1810  9.22000E-0002   0.00000E+0000
   6.1850  8.78000E-0002   0.00000E+0000
   6.1860  8.70000E-0002   0.00000E+0000
   6.1900  9.12000E-0002   0.00000E+0000
   6.1920  9.21000E-0002   0.00000E+0000
   6.1940  9.84000E-0002   0.00000E+0000
   6.1950  9.39000E-0002   0.00000E+0000
   6.1990  9.58000E-0002   0.00000E+0000
   6.2010  9.82000E-0002   0.00000E+0000
   6.2040  9.93000E-0002   0.00000E+0000
   6.2060  9.48000E-0002   0.00000E+0000
   6.2070  9.60000E-0002   0.00000E+0000
   6.2090  1.02100E-0001   0.00000E+0000
   6.2110  1.01400E-0001   0.00000E+0000
   6.2140  1.01400E-0001   0.00000E+0000
   6.2160  1.03900E-0001   0.00000E+0000
   6.2180  1.03500E-0001   0.00000E+0000
   6.2200  1.05400E-0001   0.00000E+0000
   6.2230  1.05900E-0001   0.00000E+0000
   6.2250  1.09300E-0001   0.00000E+0000
   6.2280  1.38200E-0001   0.00000E+0000
   6.2290  1.11100E-0001   0.00000E+0000
   6.2300  6.95000E-0002   0.00000E+0000
   6.2330  4.80000E-0002   0.00000E+0000
   6.2360  8.99000E-0002   0.00000E+0000
   6.2380  1.38000E-0001   0.00000E+0000
   6.2400  1.24400E-0001   0.00000E+0000
   6.2430  1.18800E-0001   0.00000E+0000
   6.2450  1.14100E-0001   0.00000E+0000
   6.2470  1.21500E-0001   0.00000E+0000
   6.2520  1.10400E-0001   0.00000E+0000
   6.2530  1.13000E-0001   0.00000E+0000
   6.2570  1.24400E-0001   0.00000E+0000
   6.2590  1.34900E-0001   0.00000E+0000
   6.2610  1.28500E-0001   0.00000E+0000
   6.2620  1.22000E-0001   0.00000E+0000
   6.2660  1.30600E-0001   0.00000E+0000
   6.2680  1.34900E-0001   0.00000E+0000
   6.2690  1.34400E-0001   0.00000E+0000
   6.2710  1.24200E-0001   0.00000E+0000
   6.2730  1.21300E-0001   0.00000E+0000
   6.2750  1.30700E-0001   0.00000E+0000
   6.2780  1.36200E-0001   0.00000E+0000
   6.2790  1.33800E-0001   0.00000E+0000
   6.2840  1.23500E-0001   0.00000E+0000
   6.2850  1.34400E-0001   0.00000E+0000
   6.2880  1.39700E-0001   0.00000E+0000
   6.2890  1.40500E-0001   0.00000E+0000
   6.2920  1.32400E-0001   0.00000E+0000
   6.2930  1.35600E-0001   0.00000E+0000
   6.2980  1.42000E-0001   0.00000E+0000
   6.3000  1.44600E-0001   0.00000E+0000
   6.3020  1.44600E-0001   0.00000E+0000
   6.3040  1.41400E-0001   0.00000E+0000
   6.3070  1.48600E-0001   0.00000E+0000
   6.3120  1.60600E-0001   0.00000E+0000
   6.3140  1.37000E-0001   0.00000E+0000
   6.3160  1.36600E-0001   0.00000E+0000
   6.3180  1.51400E-0001   0.00000E+0000
   6.3210  1.52400E-0001   0.00000E+0000
   6.3230  1.53600E-0001   0.00000E+0000
   6.3250  1.57900E-0001   0.00000E+0000
   6.3270  1.77900E-0001   0.00000E+0000
   6.3280  1.67100E-0001   0.00000E+0000
   6.3320  1.11600E-0001   0.00000E+0000
   6.3350  1.21800E-0001   0.00000E+0000
   6.3360  1.72800E-0001   0.00000E+0000
   6.3380  1.84600E-0001   0.00000E+0000
   6.3420  1.76600E-0001   0.00000E+0000
   6.3430  1.74400E-0001   0.00000E+0000
   6.3460  1.74200E-0001   0.00000E+0000
   6.3490  1.87800E-0001   0.00000E+0000
   6.3500  1.79400E-0001   0.00000E+0000
   6.3520  1.74200E-0001   0.00000E+0000
   6.3540  1.69900E-0001   0.00000E+0000
   6.3550  1.77300E-0001   0.00000E+0000
   6.3580  1.78000E-0001   0.00000E+0000
   6.3610  1.76800E-0001   0.00000E+0000
   6.3640  1.79300E-0001   0.00000E+0000
   6.3660  1.83800E-0001   0.00000E+0000
   6.3670  1.80400E-0001   0.00000E+0000
   6.3690  1.79300E-0001   0.00000E+0000
   6.3710  1.89600E-0001   0.00000E+0000
   6.3740  1.96100E-0001   0.00000E+0000
   6.3760  1.91800E-0001   0.00000E+0000
   6.3780  1.94700E-0001   0.00000E+0000
   6.3790  1.94200E-0001   0.00000E+0000
   6.3830  1.94900E-0001   0.00000E+0000
   6.3850  2.10000E-0001   0.00000E+0000
   6.3870  1.98200E-0001   0.00000E+0000
   6.3920  2.16300E-0001   0.00000E+0000
   6.3930  2.03800E-0001   0.00000E+0000
   6.3950  2.09000E-0001   0.00000E+0000
   6.3960  2.07700E-0001   0.00000E+0000
   6.3980  2.07300E-0001   0.00000E+0000
   6.4010  2.26700E-0001   0.00000E+0000
   6.4050  2.16800E-0001   0.00000E+0000
   6.4070  2.15700E-0001   0.00000E+0000
   6.4090  2.19600E-0001   0.00000E+0000
   6.4120  2.18000E-0001   0.00000E+0000
   6.4160  2.20700E-0001   0.00000E+0000
   6.4200  2.24400E-0001   0.00000E+0000
   6.4210  2.24000E-0001   0.00000E+0000
   6.4220  2.30900E-0001   0.00000E+0000
   6.4260  2.26500E-0001   0.00000E+0000
   6.4280  2.30500E-0001   0.00000E+0000
   6.4310  2.30700E-0001   0.00000E+0000
   6.4330  2.31800E-0001   0.00000E+0000
   6.4350  2.34900E-0001   0.00000E+0000
   6.4400  2.39900E-0001   0.00000E+0000
   6.4410  2.39000E-0001   0.00000E+0000
   6.4430  2.39800E-0001   0.00000E+0000
   6.4470  2.41400E-0001   0.00000E+0000
   6.4480  2.45300E-0001   0.00000E+0000
   6.4530  2.42900E-0001   0.00000E+0000
   6.4540  2.52900E-0001   0.00000E+0000
   6.4580  2.40600E-0001   0.00000E+0000
   6.4590  2.49600E-0001   0.00000E+0000
   6.4620  2.52500E-0001   0.00000E+0000
   6.4650  2.56700E-0001   0.00000E+0000
   6.4670  2.51000E-0001   0.00000E+0000
   6.4690  2.46800E-0001   0.00000E+0000
   6.4720  2.52000E-0001   0.00000E+0000
   6.4740  2.63300E-0001   0.00000E+0000
   6.4760  2.72800E-0001   0.00000E+0000
   6.4780  2.95400E-0001   0.00000E+0000
   6.4810  2.89200E-0001   0.00000E+0000
   6.4830  2.65800E-0001   0.00000E+0000
   6.4850  2.78600E-0001   0.00000E+0000
   6.4880  2.60400E-0001   0.00000E+0000
   6.4900  2.70600E-0001   0.00000E+0000
   6.4920  2.68400E-0001   0.00000E+0000
   6.4950  2.69900E-0001   0.00000E+0000
   6.4970  2.74100E-0001   0.00000E+0000
   6.4990  2.66400E-0001   0.00000E+0000
   6.5020  2.81300E-0001   0.00000E+0000
   6.5040  2.76800E-0001   0.00000E+0000
   6.5070  2.73500E-0001   0.00000E+0000
   6.5090  2.78900E-0001   0.00000E+0000
   6.5100  2.92600E-0001   0.00000E+0000
   6.5120  2.89400E-0001   0.00000E+0000
   6.5150  2.66000E-0001   0.00000E+0000
   6.5170  2.61600E-0001   0.00000E+0000
   6.5190  2.86700E-0001   0.00000E+0000
   6.5220  2.95700E-0001   0.00000E+0000
   6.5240  2.92600E-0001   0.00000E+0000
   6.5260  2.94300E-0001   0.00000E+0000
   6.5270  2.89000E-0001   0.00000E+0000
   6.5320  2.87300E-0001   0.00000E+0000
   6.5360  2.89300E-0001   0.00000E+0000
   6.5400  2.87900E-0001   0.00000E+0000
   6.5420  3.05500E-0001   0.00000E+0000
   6.5450  2.90700E-0001   0.00000E+0000
   6.5470  2.97000E-0001   0.00000E+0000
   6.5500  3.07300E-0001   0.00000E+0000
   6.5530  3.04500E-0001   0.00000E+0000
   6.5550  2.92500E-0001   0.00000E+0000
   6.5590  2.95300E-0001   0.00000E+0000
   6.5600  3.01300E-0001   0.00000E+0000
   6.5630  3.14900E-0001   0.00000E+0000
   6.5670  3.08700E-0001   0.00000E+0000
   6.5690  3.05500E-0001   0.00000E+0000
   6.5700  3.09500E-0001   0.00000E+0000
   6.5720  3.01400E-0001   0.00000E+0000
   6.5740  3.12200E-0001   0.00000E+0000
   6.5760  3.11900E-0001   0.00000E+0000
   6.5770  3.08500E-0001   0.00000E+0000
   6.5790  2.99300E-0001   0.00000E+0000
   6.5810  3.08200E-0001   0.00000E+0000
   6.5840  3.17200E-0001   0.00000E+0000
   6.5870  3.17400E-0001   0.00000E+0000
   6.5900  3.15200E-0001   0.00000E+0000
   6.5910  3.21400E-0001   0.00000E+0000
   6.5950  3.24300E-0001   0.00000E+0000
   6.5960  3.22000E-0001   0.00000E+0000
   6.5980  3.20400E-0001   0.00000E+0000
   6.6010  3.32600E-0001   0.00000E+0000
   6.6030  3.47000E-0001   0.00000E+0000
   6.6050  3.35900E-0001   0.00000E+0000
   6.6080  3.30100E-0001   0.00000E+0000
   6.6090  3.24700E-0001   0.00000E+0000
   6.6120  3.33800E-0001   0.00000E+0000
   6.6160  3.29900E-0001   0.00000E+0000
   6.6170  3.33400E-0001   0.00000E+0000
   6.6210  3.36500E-0001   0.00000E+0000
   6.6230  3.37900E-0001   0.00000E+0000
   6.6240  3.31400E-0001   0.00000E+0000
   6.6260  3.36100E-0001   0.00000E+0000
   6.6280  3.44000E-0001   0.00000E+0000
   6.6320  3.51700E-0001   0.00000E+0000
   6.6340  3.40200E-0001   0.00000E+0000
   6.6360  3.45100E-0001   0.00000E+0000
   6.6380  3.47200E-0001   0.00000E+0000
   6.6400  3.57000E-0001   0.00000E+0000
   6.6440  3.47600E-0001   0.00000E+0000
   6.6460  3.38000E-0001   0.00000E+0000
   6.6490  3.34800E-0001   0.00000E+0000
   6.6510  3.54500E-0001   0.00000E+0000
   6.6530  3.42500E-0001   0.00000E+0000
   6.6550  3.48200E-0001   0.00000E+0000
   6.6570  3.48900E-0001   0.00000E+0000
   6.6590  3.47900E-0001   0.00000E+0000
   6.6620  3.56000E-0001   0.00000E+0000
   6.6650  3.44700E-0001   0.00000E+0000
   6.6670  3.49900E-0001   0.00000E+0000
   6.6690  3.54400E-0001   0.00000E+0000
   6.6700  3.50400E-0001   0.00000E+0000
   6.6740  3.57100E-0001   0.00000E+0000
   6.6760  3.53800E-0001   0.00000E+0000
   6.6780  3.54300E-0001   0.00000E+0000
   6.6790  3.65200E-0001   0.00000E+0000
   6.6830  3.57300E-0001   0.00000E+0000
   6.6840  3.64200E-0001   0.00000E+0000
   6.6880  3.63600E-0001   0.00000E+0000
   6.6890  3.57900E-0001   0.00000E+0000
   6.6910  3.56700E-0001   0.00000E+0000
   6.6940  3.73700E-0001   0.00000E+0000
   6.6960  3.74000E-0001   0.00000E+0000
   6.7010  3.64700E-0001   0.00000E+0000
   6.7020  3.60300E-0001   0.00000E+0000
   6.7050  3.56300E-0001   0.00000E+0000
   6.7080  3.63000E-0001   0.00000E+0000
   6.7100  3.64100E-0001   0.00000E+0000
   6.7120  3.68400E-0001   0.00000E+0000
   6.7140  3.67100E-0001   0.00000E+0000
   6.7170  3.62000E-0001   0.00000E+0000
   6.7190  3.68000E-0001   0.00000E+0000
   6.7220  3.72300E-0001   0.00000E+0000
   6.7240  3.73900E-0001   0.00000E+0000
   6.7280  3.76000E-0001   0.00000E+0000
   6.7310  3.74900E-0001   0.00000E+0000
   6.7330  3.71900E-0001   0.00000E+0000
   6.7360  3.78800E-0001   0.00000E+0000
   6.7380  3.83200E-0001   0.00000E+0000
   6.7400  3.77800E-0001   0.00000E+0000
   6.7420  3.91000E-0001   0.00000E+0000
   6.7450  3.81100E-0001   0.00000E+0000
   6.7470  3.61400E-0001   0.00000E+0000
   6.7500  3.75600E-0001   0.00000E+0000
   6.7530  3.87500E-0001   0.00000E+0000
   6.7560  3.83600E-0001   0.00000E+0000
   6.7580  3.91100E-0001   0.00000E+0000
   6.7600  3.87100E-0001   0.00000E+0000
   6.7630  3.88700E-0001   0.00000E+0000
   6.7650  3.88500E-0001   0.00000E+0000
   6.7670  3.77800E-0001   0.00000E+0000
   6.7690  3.63000E-0001   0.00000E+0000
   6.7700  3.58200E-0001   0.00000E+0000
   6.7740  3.79900E-0001   0.00000E+0000
   6.7760  3.97000E-0001   0.00000E+0000
   6.7790  3.94000E-0001   0.00000E+0000
   6.7810  3.91100E-0001   0.00000E+0000
   6.7830  3.85900E-0001   0.00000E+0000
   6.7850  3.90800E-0001   0.00000E+0000
   6.7880  3.93600E-0001   0.00000E+0000
   6.7910  3.98900E-0001   0.00000E+0000
   6.7930  3.99800E-0001   0.00000E+0000
   6.7960  3.96900E-0001   0.00000E+0000
   6.7980  3.79100E-0001   0.00000E+0000
   6.8000  3.89700E-0001   0.00000E+0000
   6.8010  4.03500E-0001   0.00000E+0000
   6.8060  4.01000E-0001   0.00000E+0000
   6.8080  4.01900E-0001   0.00000E+0000
   6.8100  4.22300E-0001   0.00000E+0000
   6.8130  3.93800E-0001   0.00000E+0000
   6.8150  3.99400E-0001   0.00000E+0000
   6.8170  3.97600E-0001   0.00000E+0000
   6.8200  4.02200E-0001   0.00000E+0000
   6.8220  3.87200E-0001   0.00000E+0000
   6.8240  3.92300E-0001   0.00000E+0000
   6.8260  3.88300E-0001   0.00000E+0000
   6.8290  4.02300E-0001   0.00000E+0000
   6.8330  4.05200E-0001   0.00000E+0000
   6.8360  4.06500E-0001   0.00000E+0000
   6.8410  3.92800E-0001   0.00000E+0000
   6.8440  3.92300E-0001   0.00000E+0000
   6.8460  3.88700E-0001   0.00000E+0000
   6.8510  4.10000E-0001   0.00000E+0000
   6.8530  4.13100E-0001   0.00000E+0000
   6.8550  4.12000E-0001   0.00000E+0000
   6.8560  4.06700E-0001   0.00000E+0000
   6.8590  4.03200E-0001   0.00000E+0000
   6.8600  3.98400E-0001   0.00000E+0000
   6.8650  4.03800E-0001   0.00000E+0000
   6.8670  4.02700E-0001   0.00000E+0000
   6.8680  4.12800E-0001   0.00000E+0000
   6.8700  4.09700E-0001   0.00000E+0000
   6.8720  4.23600E-0001   0.00000E+0000
   6.8740  4.11300E-0001   0.00000E+0000
   6.8790  4.21500E-0001   0.00000E+0000
   6.8810  4.09100E-0001   0.00000E+0000
   6.8820  4.18400E-0001   0.00000E+0000
   6.8860  4.08500E-0001   0.00000E+0000
   6.8870  4.21700E-0001   0.00000E+0000
   6.8900  4.19200E-0001   0.00000E+0000
   6.8930  4.16600E-0001   0.00000E+0000
   6.8940  4.16400E-0001   0.00000E+0000
   6.8990  4.39400E-0001   0.00000E+0000
   6.9010  4.45600E-0001   0.00000E+0000
   6.9040  4.40900E-0001   0.00000E+0000
   6.9050  4.24500E-0001   0.00000E+0000
   6.9080  4.40300E-0001   0.00000E+0000
   6.9120  4.40300E-0001   0.00000E+0000
   6.9130  4.39200E-0001   0.00000E+0000
   6.9150  4.31200E-0001   0.00000E+0000
   6.9170  4.28300E-0001   0.00000E+0000
   6.9200  4.24600E-0001   0.00000E+0000
   6.9220  4.38500E-0001   0.00000E+0000
   6.9250  4.39500E-0001   0.00000E+0000
   6.9260  4.31400E-0001   0.00000E+0000
   6.9290  4.27000E-0001   0.00000E+0000
   6.9310  4.37700E-0001   0.00000E+0000
   6.9320  4.50100E-0001   0.00000E+0000
   6.9370  4.34600E-0001   0.00000E+0000
   6.9380  4.61900E-0001   0.00000E+0000
   6.9430  4.61600E-0001   0.00000E+0000
   6.9440  4.50800E-0001   0.00000E+0000
   6.9480  4.24600E-0001   0.00000E+0000
   6.9490  4.23000E-0001   0.00000E+0000
   6.9520  4.37800E-0001   0.00000E+0000
   6.9540  4.38800E-0001   0.00000E+0000
   6.9560  4.35600E-0001   0.00000E+0000
   6.9590  4.45300E-0001   0.00000E+0000
   6.9610  4.27100E-0001   0.00000E+0000
   6.9620  4.31300E-0001   0.00000E+0000
   6.9650  4.49600E-0001   0.00000E+0000
   6.9680  4.31500E-0001   0.00000E+0000
   6.9690  4.26800E-0001   0.00000E+0000
   6.9720  4.35400E-0001   0.00000E+0000
   6.9740  4.46100E-0001   0.00000E+0000
   6.9770  4.47200E-0001   0.00000E+0000
   6.9790  4.39000E-0001   0.00000E+0000
   6.9820  4.20600E-0001   0.00000E+0000
   6.9840  4.24300E-0001   0.00000E+0000
   6.9860  4.35000E-0001   0.00000E+0000
   6.9890  4.35000E-0001   0.00000E+0000
   6.9910  4.47500E-0001   0.00000E+0000
   6.9940  4.68500E-0001   0.00000E+0000
   6.9960  4.69800E-0001   0.00000E+0000
   6.9980  4.61500E-0001   0.00000E+0000
   7.0000  4.36800E-0001   0.00000E+0000
   7.0030  4.46400E-0001   0.00000E+0000
   7.0040  4.52800E-0001   0.00000E+0000
   7.0090  4.67700E-0001   0.00000E+0000
   7.0100  4.69300E-0001   0.00000E+0000
   7.0130  4.77000E-0001   0.00000E+0000
   7.0160  4.59200E-0001   0.00000E+0000
   7.0190  4.70400E-0001   0.00000E+0000
   7.0200  4.90300E-0001   0.00000E+0000
   7.0220  4.92300E-0001   0.00000E+0000
   7.0230  4.70900E-0001   0.00000E+0000
   7.0250  4.63600E-0001   0.00000E+0000
   7.0290  5.00700E-0001   0.00000E+0000
   7.0310  4.92500E-0001   0.00000E+0000
   7.0340  4.99900E-0001   0.00000E+0000
   7.0370  4.92500E-0001   0.00000E+0000
   7.0390  5.29700E-0001   0.00000E+0000
   7.0420  5.32300E-0001   0.00000E+0000
   7.0460  5.23400E-0001   0.00000E+0000
   7.0470  5.22100E-0001   0.00000E+0000
   7.0490  5.21900E-0001   0.00000E+0000
   7.0510  5.37100E-0001   0.00000E+0000
   7.0540  5.46900E-0001   0.00000E+0000
   7.0580  5.49600E-0001   0.00000E+0000
   7.0590  5.62400E-0001   0.00000E+0000
   7.0620  5.71700E-0001   0.00000E+0000
   7.0640  5.85000E-0001   0.00000E+0000
   7.0650  5.82200E-0001   0.00000E+0000
   7.0680  5.75100E-0001   0.00000E+0000
   7.0700  5.99300E-0001   0.00000E+0000
   7.0730  6.06100E-0001   0.00000E+0000
   7.0760  6.05600E-0001   0.00000E+0000
   7.0790  5.99900E-0001   0.00000E+0000
   7.0810  6.23600E-0001   0.00000E+0000
   7.0840  6.53100E-0001   0.00000E+0000
   7.0870  6.50500E-0001   0.00000E+0000
   7.0900  6.58900E-0001   0.00000E+0000
   7.0920  6.77200E-0001   0.00000E+0000
   7.0950  6.87600E-0001   0.00000E+0000
   7.0970  7.05900E-0001   0.00000E+0000
   7.0990  7.22400E-0001   0.00000E+0000
   7.1020  7.43200E-0001   0.00000E+0000
