# Supplementary material for: Self-association of MreC as a regulatory signal in bacterial cell wall elongation
Source: Nat Commun. 2021 May 20;12:2987. doi: 10.1038/s41467-021-22957-9 (PMC8137920; doi:10.1038/s41467-021-22957-9)
Supplement: Supplementary file 4 — Source Data [file 41467_2021_22957_MOESM4_ESM.zip › Martins2-Source-Data/AUC_rawdata/E.coli/00164.RA3]

MREC FHEC 0,8 abs
R 3 20.0 20000 0037413 1.5030E11 281 1 
   5.8030 -3.72100E-0001   0.00000E+0000
   5.8050 -1.52200E-0001   0.00000E+0000
   5.8060 -2.11300E-0001   0.00000E+0000
   5.8070 -1.83800E-0001   0.00000E+0000
   5.8100 -1.74600E-0001   0.00000E+0000
   5.8110 -1.80800E-0001   0.00000E+0000
   5.8120 -1.65800E-0001   0.00000E+0000
   5.8130 -3.04800E-0001   0.00000E+0000
   5.8150 -3.71300E-0001   0.00000E+0000
   5.8170 -4.51200E-0001   0.00000E+0000
   5.8210 -5.80900E-0001   0.00000E+0000
   5.8220 -6.62300E-0001   0.00000E+0000
   5.8240 -3.05500E-0001   0.00000E+0000
   5.8250 -1.86200E-0001   0.00000E+0000
   5.8260 -1.24400E-0001   0.00000E+0000
   5.8280  1.47000E-0002   0.00000E+0000
   5.8290  1.13300E-0001   0.00000E+0000
   5.8310  1.40000E-0001   0.00000E+0000
   5.8340  1.09900E-0001   0.00000E+0000
   5.8370  8.79000E-0002   0.00000E+0000
   5.8390  1.04600E-0001   0.00000E+0000
   5.8410  9.26000E-0002   0.00000E+0000
   5.8420  8.04000E-0002   0.00000E+0000
   5.8430  7.90000E-0002   0.00000E+0000
   5.8460  9.59000E-0002   0.00000E+0000
   5.8480  1.02900E-0001   0.00000E+0000
   5.8490  7.82000E-0002   0.00000E+0000
   5.8510  8.07000E-0002   0.00000E+0000
   5.8520  7.20000E-0002   0.00000E+0000
   5.8530  6.68000E-0002   0.00000E+0000
   5.8540  1.33000E-0002   0.00000E+0000
   5.8550  2.02000E-0002   0.00000E+0000
   5.8590  3.09000E-0002   0.00000E+0000
   5.8600  2.13000E-0002   0.00000E+0000
   5.8620  3.32000E-0002   0.00000E+0000
   5.8670  2.96000E-0002   0.00000E+0000
   5.8680 -1.71000E-0002   0.00000E+0000
   5.8710 -4.76000E-0002   0.00000E+0000
   5.8720 -3.45000E-0002   0.00000E+0000
   5.8730  8.40000E-0003   0.00000E+0000
   5.8740  4.60000E-0003   0.00000E+0000
   5.8780  4.87000E-0002   0.00000E+0000
   5.8820  2.59000E-0002   0.00000E+0000
   5.8840  9.80000E-0003   0.00000E+0000
   5.8850  1.89000E-0002   0.00000E+0000
   5.8870  3.89000E-0002   0.00000E+0000
   5.8890  4.74000E-0002   0.00000E+0000
   5.8920  1.03000E-0002   0.00000E+0000
   5.8940  3.69000E-0002   0.00000E+0000
   5.8960  1.10000E-0002   0.00000E+0000
   5.8970  4.30000E-0003   0.00000E+0000
   5.8990  4.72000E-0002   0.00000E+0000
   5.9010  4.43000E-0002   0.00000E+0000
   5.9020  2.82000E-0002   0.00000E+0000
   5.9030  2.27000E-0002   0.00000E+0000
   5.9050  1.33000E-0002   0.00000E+0000
   5.9060  6.10000E-0003   0.00000E+0000
   5.9100  2.10000E-0002   0.00000E+0000
   5.9130  2.14000E-0002   0.00000E+0000
   5.9150  2.18000E-0002   0.00000E+0000
   5.9170  1.87000E-0002   0.00000E+0000
   5.9190  1.10000E-0003   0.00000E+0000
   5.9210  3.51000E-0002   0.00000E+0000
   5.9240  3.97000E-0002   0.00000E+0000
   5.9260  3.36000E-0002   0.00000E+0000
   5.9270  5.23000E-0002   0.00000E+0000
   5.9310  8.20000E-0002   0.00000E+0000
   5.9330  2.93000E-0002   0.00000E+0000
   5.9350  5.25000E-0002   0.00000E+0000
   5.9380  7.76000E-0002   0.00000E+0000
   5.9390  6.65000E-0002   0.00000E+0000
   5.9440  6.12000E-0002   0.00000E+0000
   5.9460  6.21000E-0002   0.00000E+0000
   5.9500  4.69000E-0002   0.00000E+0000
   5.9520  5.04000E-0002   0.00000E+0000
   5.9530  5.90000E-0002   0.00000E+0000
   5.9560  6.17000E-0002   0.00000E+0000
   5.9600  9.12000E-0002   0.00000E+0000
   5.9630  7.43000E-0002   0.00000E+0000
   5.9650  3.43000E-0002   0.00000E+0000
   5.9660  1.68000E-0002   0.00000E+0000
   5.9700  2.13000E-0002   0.00000E+0000
   5.9730  3.36000E-0002   0.00000E+0000
   5.9740  3.03000E-0002   0.00000E+0000
   5.9780 -7.80000E-0003   0.00000E+0000
   5.9790 -4.86000E-0001   0.00000E+0000
   5.9830 -1.07370E+0000   0.00000E+0000
   5.9860 -1.33940E+0000   0.00000E+0000
   5.9900 -1.62880E+0000   0.00000E+0000
   5.9910 -1.89510E+0000   0.00000E+0000
   5.9940 -1.96820E+0000   0.00000E+0000
   5.9950 -1.95410E+0000   0.00000E+0000
   5.9980 -1.97060E+0000   0.00000E+0000
   5.9990 -1.91320E+0000   0.00000E+0000
   6.0010 -1.87120E+0000   0.00000E+0000
   6.0030 -1.80880E+0000   0.00000E+0000
   6.0060 -1.66700E+0000   0.00000E+0000
   6.0080 -1.64260E+0000   0.00000E+0000
   6.0100 -1.35090E+0000   0.00000E+0000
   6.0110 -1.11820E+0000   0.00000E+0000
   6.0130 -4.30000E-0001   0.00000E+0000
   6.0160 -6.62000E-0002   0.00000E+0000
   6.0200  1.36100E-0001   0.00000E+0000
   6.0220  1.50400E-0001   0.00000E+0000
   6.0230  1.42800E-0001   0.00000E+0000
   6.0270  1.28000E-0001   0.00000E+0000
   6.0290  1.41000E-0001   0.00000E+0000
   6.0320  1.43900E-0001   0.00000E+0000
   6.0340  1.76500E-0001   0.00000E+0000
   6.0370  1.05600E-0001   0.00000E+0000
   6.0390  8.96000E-0002   0.00000E+0000
   6.0410  1.03000E-0001   0.00000E+0000
   6.0450  1.30800E-0001   0.00000E+0000
   6.0460  1.05300E-0001   0.00000E+0000
   6.0490  1.09200E-0001   0.00000E+0000
   6.0500  1.17200E-0001   0.00000E+0000
   6.0520  1.12600E-0001   0.00000E+0000
   6.0530  1.23900E-0001   0.00000E+0000
   6.0580  1.10100E-0001   0.00000E+0000
   6.0610  1.08600E-0001   0.00000E+0000
   6.0630  1.14500E-0001   0.00000E+0000
   6.0660  1.20900E-0001   0.00000E+0000
   6.0680  1.02800E-0001   0.00000E+0000
   6.0710  9.26000E-0002   0.00000E+0000
   6.0720  1.04800E-0001   0.00000E+0000
   6.0750  1.48400E-0001   0.00000E+0000
   6.0760  1.56400E-0001   0.00000E+0000
   6.0800  1.45900E-0001   0.00000E+0000
   6.0810  9.80000E-0002   0.00000E+0000
   6.0830  4.76400E-0001   0.00000E+0000
   6.0850  1.15960E+0000   0.00000E+0000
   6.0890  1.38150E+0000   0.00000E+0000
   6.0920  1.44680E+0000   0.00000E+0000
   6.0940  1.69320E+0000   0.00000E+0000
   6.0960  2.02490E+0000   0.00000E+0000
   6.1000  2.06510E+0000   0.00000E+0000
   6.1040  1.92610E+0000   0.00000E+0000
   6.1060  1.87130E+0000   0.00000E+0000
   6.1110  1.79070E+0000   0.00000E+0000
   6.1160  1.46570E+0000   0.00000E+0000
   6.1180  6.41500E-0001   0.00000E+0000
   6.1210  4.65000E-0002   0.00000E+0000
   6.1240  1.09000E-0001   0.00000E+0000
   6.1280  1.00200E-0001   0.00000E+0000
   6.1290  1.06700E-0001   0.00000E+0000
   6.1330  8.91000E-0002   0.00000E+0000
   6.1350  9.23000E-0002   0.00000E+0000
   6.1370  8.27000E-0002   0.00000E+0000
   6.1400  8.09000E-0002   0.00000E+0000
   6.1420  7.48000E-0002   0.00000E+0000
   6.1450  8.51000E-0002   0.00000E+0000
   6.1460  8.78000E-0002   0.00000E+0000
   6.1490  8.39000E-0002   0.00000E+0000
   6.1500  7.98000E-0002   0.00000E+0000
   6.1520  8.56000E-0002   0.00000E+0000
   6.1530  8.56000E-0002   0.00000E+0000
   6.1560  9.21000E-0002   0.00000E+0000
   6.1580  9.45000E-0002   0.00000E+0000
   6.1610  8.43000E-0002   0.00000E+0000
   6.1630  8.45000E-0002   0.00000E+0000
   6.1660  8.78000E-0002   0.00000E+0000
   6.1680  9.70000E-0002   0.00000E+0000
   6.1690  8.81000E-0002   0.00000E+0000
   6.1720  8.95000E-0002   0.00000E+0000
   6.1740  8.99000E-0002   0.00000E+0000
   6.1760  9.29000E-0002   0.00000E+0000
   6.1790  9.34000E-0002   0.00000E+0000
   6.1810  9.25000E-0002   0.00000E+0000
   6.1830  9.27000E-0002   0.00000E+0000
   6.1870  8.89000E-0002   0.00000E+0000
   6.1880  9.31000E-0002   0.00000E+0000
   6.1920  9.75000E-0002   0.00000E+0000
   6.1950  9.92000E-0002   0.00000E+0000
   6.1970  9.79000E-0002   0.00000E+0000
   6.1980  9.40000E-0002   0.00000E+0000
   6.1990  9.60000E-0002   0.00000E+0000
   6.2010  9.66000E-0002   0.00000E+0000
   6.2060  9.59000E-0002   0.00000E+0000
   6.2070  9.83000E-0002   0.00000E+0000
   6.2100  9.88000E-0002   0.00000E+0000
   6.2110  1.05200E-0001   0.00000E+0000
   6.2140  1.04000E-0001   0.00000E+0000
   6.2160  1.06900E-0001   0.00000E+0000
   6.2190  1.11800E-0001   0.00000E+0000
   6.2220  1.05300E-0001   0.00000E+0000
   6.2240  1.09100E-0001   0.00000E+0000
   6.2250  1.29300E-0001   0.00000E+0000
   6.2280  1.27900E-0001   0.00000E+0000
   6.2300  7.89000E-0002   0.00000E+0000
   6.2330  4.98000E-0002   0.00000E+0000
   6.2340  7.48000E-0002   0.00000E+0000
   6.2350  1.38000E-0001   0.00000E+0000
   6.2380  1.31600E-0001   0.00000E+0000
   6.2410  1.20800E-0001   0.00000E+0000
   6.2430  1.16500E-0001   0.00000E+0000
   6.2450  1.24500E-0001   0.00000E+0000
   6.2470  1.22300E-0001   0.00000E+0000
   6.2490  1.14500E-0001   0.00000E+0000
   6.2520  1.20500E-0001   0.00000E+0000
   6.2540  1.28900E-0001   0.00000E+0000
   6.2590  1.33200E-0001   0.00000E+0000
   6.2600  1.26200E-0001   0.00000E+0000
   6.2640  1.24500E-0001   0.00000E+0000
   6.2650  1.41700E-0001   0.00000E+0000
   6.2680  1.40100E-0001   0.00000E+0000
   6.2690  1.30700E-0001   0.00000E+0000
   6.2730  1.23400E-0001   0.00000E+0000
   6.2770  1.37200E-0001   0.00000E+0000
   6.2780  1.36400E-0001   0.00000E+0000
   6.2810  1.33500E-0001   0.00000E+0000
   6.2830  1.35200E-0001   0.00000E+0000
   6.2860  1.41200E-0001   0.00000E+0000
   6.2890  1.44000E-0001   0.00000E+0000
   6.2920  1.39700E-0001   0.00000E+0000
   6.2930  1.43600E-0001   0.00000E+0000
   6.2950  1.46400E-0001   0.00000E+0000
   6.2990  1.51300E-0001   0.00000E+0000
   6.3000  1.48400E-0001   0.00000E+0000
   6.3020  1.47700E-0001   0.00000E+0000
   6.3040  1.53200E-0001   0.00000E+0000
   6.3070  1.46800E-0001   0.00000E+0000
   6.3120  1.58800E-0001   0.00000E+0000
   6.3150  1.49000E-0001   0.00000E+0000
   6.3170  1.58800E-0001   0.00000E+0000
   6.3200  1.56400E-0001   0.00000E+0000
   6.3210  1.57900E-0001   0.00000E+0000
   6.3230  1.64300E-0001   0.00000E+0000
   6.3260  1.80500E-0001   0.00000E+0000
   6.3280  1.72800E-0001   0.00000E+0000
   6.3300  1.16000E-0001   0.00000E+0000
   6.3330  1.25600E-0001   0.00000E+0000
   6.3350  1.44400E-0001   0.00000E+0000
   6.3390  1.83700E-0001   0.00000E+0000
   6.3420  1.83500E-0001   0.00000E+0000
   6.3430  1.76700E-0001   0.00000E+0000
   6.3450  1.85600E-0001   0.00000E+0000
   6.3460  1.86300E-0001   0.00000E+0000
   6.3480  1.85100E-0001   0.00000E+0000
   6.3500  1.83800E-0001   0.00000E+0000
   6.3520  1.78500E-0001   0.00000E+0000
   6.3550  1.76600E-0001   0.00000E+0000
   6.3570  1.83000E-0001   0.00000E+0000
   6.3590  1.87500E-0001   0.00000E+0000
   6.3610  1.84800E-0001   0.00000E+0000
   6.3660  1.85600E-0001   0.00000E+0000
   6.3690  1.92900E-0001   0.00000E+0000
   6.3710  1.90900E-0001   0.00000E+0000
   6.3730  1.99900E-0001   0.00000E+0000
   6.3750  2.03600E-0001   0.00000E+0000
   6.3790  2.00600E-0001   0.00000E+0000
   6.3810  1.99800E-0001   0.00000E+0000
   6.3830  2.06200E-0001   0.00000E+0000
   6.3850  2.13900E-0001   0.00000E+0000
   6.3870  2.13800E-0001   0.00000E+0000
   6.3890  2.13000E-0001   0.00000E+0000
   6.3910  2.18900E-0001   0.00000E+0000
   6.3930  2.20400E-0001   0.00000E+0000
   6.3970  2.17600E-0001   0.00000E+0000
   6.4000  2.17500E-0001   0.00000E+0000
   6.4010  2.26300E-0001   0.00000E+0000
   6.4040  2.21100E-0001   0.00000E+0000
   6.4050  2.19100E-0001   0.00000E+0000
   6.4090  2.21500E-0001   0.00000E+0000
   6.4100  2.22300E-0001   0.00000E+0000
   6.4140  2.25500E-0001   0.00000E+0000
   6.4150  2.19000E-0001   0.00000E+0000
   6.4170  2.27200E-0001   0.00000E+0000
   6.4190  2.31200E-0001   0.00000E+0000
   6.4220  2.33400E-0001   0.00000E+0000
   6.4240  2.32700E-0001   0.00000E+0000
   6.4280  2.33700E-0001   0.00000E+0000
   6.4300  2.36700E-0001   0.00000E+0000
   6.4320  2.41100E-0001   0.00000E+0000
   6.4330  2.40400E-0001   0.00000E+0000
   6.4350  2.40200E-0001   0.00000E+0000
   6.4380  2.43100E-0001   0.00000E+0000
   6.4400  2.44700E-0001   0.00000E+0000
   6.4420  2.52600E-0001   0.00000E+0000
   6.4450  2.52500E-0001   0.00000E+0000
   6.4470  2.55000E-0001   0.00000E+0000
   6.4480  2.48700E-0001   0.00000E+0000
   6.4510  2.42900E-0001   0.00000E+0000
   6.4540  2.55400E-0001   0.00000E+0000
   6.4560  2.59800E-0001   0.00000E+0000
   6.4590  2.44800E-0001   0.00000E+0000
   6.4600  2.56800E-0001   0.00000E+0000
   6.4630  2.50800E-0001   0.00000E+0000
   6.4670  2.58000E-0001   0.00000E+0000
   6.4690  2.59700E-0001   0.00000E+0000
   6.4720  2.59700E-0001   0.00000E+0000
   6.4740  2.65200E-0001   0.00000E+0000
   6.4760  2.88800E-0001   0.00000E+0000
   6.4780  3.14500E-0001   0.00000E+0000
   6.4800  2.80600E-0001   0.00000E+0000
   6.4830  2.81300E-0001   0.00000E+0000
   6.4860  2.80100E-0001   0.00000E+0000
   6.4880  2.68200E-0001   0.00000E+0000
   6.4900  2.76400E-0001   0.00000E+0000
   6.4920  2.76600E-0001   0.00000E+0000
   6.4940  2.76200E-0001   0.00000E+0000
   6.4970  2.73900E-0001   0.00000E+0000
   6.4980  2.78300E-0001   0.00000E+0000
   6.5020  2.83400E-0001   0.00000E+0000
   6.5040  2.85900E-0001   0.00000E+0000
   6.5060  2.82200E-0001   0.00000E+0000
   6.5070  2.91600E-0001   0.00000E+0000
   6.5110  2.98200E-0001   0.00000E+0000
   6.5130  2.84900E-0001   0.00000E+0000
   6.5160  2.60500E-0001   0.00000E+0000
   6.5170  2.75400E-0001   0.00000E+0000
   6.5200  3.00300E-0001   0.00000E+0000
   6.5210  3.05000E-0001   0.00000E+0000
   6.5240  3.02100E-0001   0.00000E+0000
   6.5270  2.91400E-0001   0.00000E+0000
   6.5290  2.98400E-0001   0.00000E+0000
   6.5310  2.98300E-0001   0.00000E+0000
   6.5330  2.98000E-0001   0.00000E+0000
   6.5340  3.04500E-0001   0.00000E+0000
   6.5380  3.01800E-0001   0.00000E+0000
   6.5400  3.11200E-0001   0.00000E+0000
   6.5430  3.09700E-0001   0.00000E+0000
   6.5440  3.03400E-0001   0.00000E+0000
   6.5470  3.05900E-0001   0.00000E+0000
   6.5480  3.16200E-0001   0.00000E+0000
   6.5520  3.05000E-0001   0.00000E+0000
   6.5540  3.02900E-0001   0.00000E+0000
   6.5590  3.10100E-0001   0.00000E+0000
   6.5600  3.09900E-0001   0.00000E+0000
   6.5630  3.13900E-0001   0.00000E+0000
   6.5650  3.14700E-0001   0.00000E+0000
   6.5690  3.19100E-0001   0.00000E+0000
   6.5710  3.09200E-0001   0.00000E+0000
   6.5750  3.13900E-0001   0.00000E+0000
   6.5770  3.16100E-0001   0.00000E+0000
   6.5790  3.11300E-0001   0.00000E+0000
   6.5810  3.21300E-0001   0.00000E+0000
   6.5830  3.24100E-0001   0.00000E+0000
   6.5870  3.22900E-0001   0.00000E+0000
   6.5880  3.18000E-0001   0.00000E+0000
   6.5910  3.26300E-0001   0.00000E+0000
   6.5950  3.27900E-0001   0.00000E+0000
   6.5960  3.27000E-0001   0.00000E+0000
   6.5980  3.30500E-0001   0.00000E+0000
   6.6000  3.49000E-0001   0.00000E+0000
   6.6030  3.54900E-0001   0.00000E+0000
   6.6050  3.37800E-0001   0.00000E+0000
   6.6070  3.25800E-0001   0.00000E+0000
   6.6090  3.27400E-0001   0.00000E+0000
   6.6120  3.42500E-0001   0.00000E+0000
   6.6150  3.43800E-0001   0.00000E+0000
   6.6170  3.36700E-0001   0.00000E+0000
   6.6190  3.49100E-0001   0.00000E+0000
   6.6210  3.41700E-0001   0.00000E+0000
   6.6230  3.42000E-0001   0.00000E+0000
   6.6260  3.50900E-0001   0.00000E+0000
   6.6290  3.50300E-0001   0.00000E+0000
   6.6330  3.60900E-0001   0.00000E+0000
   6.6340  3.54600E-0001   0.00000E+0000
   6.6370  3.51900E-0001   0.00000E+0000
   6.6390  3.55700E-0001   0.00000E+0000
   6.6420  3.53400E-0001   0.00000E+0000
   6.6450  3.48100E-0001   0.00000E+0000
   6.6460  3.43000E-0001   0.00000E+0000
   6.6470  3.43000E-0001   0.00000E+0000
   6.6510  3.51700E-0001   0.00000E+0000
   6.6530  3.51100E-0001   0.00000E+0000
   6.6550  3.49100E-0001   0.00000E+0000
   6.6590  3.50200E-0001   0.00000E+0000
   6.6620  3.57800E-0001   0.00000E+0000
   6.6640  3.53100E-0001   0.00000E+0000
   6.6650  3.51700E-0001   0.00000E+0000
   6.6670  3.58600E-0001   0.00000E+0000
   6.6690  3.58700E-0001   0.00000E+0000
   6.6730  3.57700E-0001   0.00000E+0000
   6.6750  3.61300E-0001   0.00000E+0000
   6.6770  3.54700E-0001   0.00000E+0000
   6.6810  3.65600E-0001   0.00000E+0000
   6.6830  3.66100E-0001   0.00000E+0000
   6.6870  3.57700E-0001   0.00000E+0000
   6.6880  3.62700E-0001   0.00000E+0000
   6.6900  3.61600E-0001   0.00000E+0000
   6.6920  3.67400E-0001   0.00000E+0000
   6.6950  3.75400E-0001   0.00000E+0000
   6.6960  3.73500E-0001   0.00000E+0000
   6.6990  3.71600E-0001   0.00000E+0000
   6.7010  3.69300E-0001   0.00000E+0000
   6.7030  3.64900E-0001   0.00000E+0000
   6.7060  3.67500E-0001   0.00000E+0000
   6.7080  3.66800E-0001   0.00000E+0000
   6.7110  3.68400E-0001   0.00000E+0000
   6.7130  3.71500E-0001   0.00000E+0000
   6.7150  3.62400E-0001   0.00000E+0000
   6.7170  3.69100E-0001   0.00000E+0000
   6.7200  3.67300E-0001   0.00000E+0000
   6.7210  3.66100E-0001   0.00000E+0000
   6.7240  3.80000E-0001   0.00000E+0000
   6.7290  3.81300E-0001   0.00000E+0000
   6.7320  3.76600E-0001   0.00000E+0000
   6.7330  3.81900E-0001   0.00000E+0000
   6.7370  3.78900E-0001   0.00000E+0000
   6.7390  3.80900E-0001   0.00000E+0000
   6.7420  3.91600E-0001   0.00000E+0000
   6.7430  3.92000E-0001   0.00000E+0000
   6.7450  3.81500E-0001   0.00000E+0000
   6.7460  3.66700E-0001   0.00000E+0000
   6.7500  3.86100E-0001   0.00000E+0000
   6.7540  3.80800E-0001   0.00000E+0000
   6.7570  3.91800E-0001   0.00000E+0000
   6.7590  3.92900E-0001   0.00000E+0000
   6.7600  3.87200E-0001   0.00000E+0000
   6.7630  3.88800E-0001   0.00000E+0000
   6.7650  3.94200E-0001   0.00000E+0000
   6.7690  3.60400E-0001   0.00000E+0000
   6.7720  3.81300E-0001   0.00000E+0000
   6.7740  3.96900E-0001   0.00000E+0000
   6.7750  4.07200E-0001   0.00000E+0000
   6.7780  3.91300E-0001   0.00000E+0000
   6.7810  3.94100E-0001   0.00000E+0000
   6.7820  3.98700E-0001   0.00000E+0000
   6.7860  3.92700E-0001   0.00000E+0000
   6.7880  3.94100E-0001   0.00000E+0000
   6.7900  4.02800E-0001   0.00000E+0000
   6.7910  4.03800E-0001   0.00000E+0000
   6.7960  3.98100E-0001   0.00000E+0000
   6.8000  3.79200E-0001   0.00000E+0000
   6.8010  4.03000E-0001   0.00000E+0000
   6.8050  4.07700E-0001   0.00000E+0000
   6.8060  4.03500E-0001   0.00000E+0000
   6.8080  4.11200E-0001   0.00000E+0000
   6.8120  4.25500E-0001   0.00000E+0000
   6.8130  3.96700E-0001   0.00000E+0000
   6.8160  4.07800E-0001   0.00000E+0000
   6.8180  4.10900E-0001   0.00000E+0000
   6.8220  3.86700E-0001   0.00000E+0000
   6.8230  3.94300E-0001   0.00000E+0000
   6.8250  4.02200E-0001   0.00000E+0000
   6.8270  3.84500E-0001   0.00000E+0000
   6.8300  4.02700E-0001   0.00000E+0000
   6.8340  4.06300E-0001   0.00000E+0000
   6.8370  4.04200E-0001   0.00000E+0000
   6.8390  3.90400E-0001   0.00000E+0000
   6.8420  3.98300E-0001   0.00000E+0000
   6.8460  3.97300E-0001   0.00000E+0000
   6.8490  4.18500E-0001   0.00000E+0000
   6.8510  4.07100E-0001   0.00000E+0000
   6.8530  4.18600E-0001   0.00000E+0000
   6.8560  4.00500E-0001   0.00000E+0000
   6.8600  3.98800E-0001   0.00000E+0000
   6.8630  4.01200E-0001   0.00000E+0000
   6.8650  4.11500E-0001   0.00000E+0000
   6.8690  4.07500E-0001   0.00000E+0000
   6.8700  4.16700E-0001   0.00000E+0000
   6.8740  4.15700E-0001   0.00000E+0000
   6.8760  4.10600E-0001   0.00000E+0000
   6.8790  4.10400E-0001   0.00000E+0000
   6.8810  4.13200E-0001   0.00000E+0000
   6.8830  4.17700E-0001   0.00000E+0000
   6.8860  4.16300E-0001   0.00000E+0000
   6.8870  4.23000E-0001   0.00000E+0000
   6.8910  4.15400E-0001   0.00000E+0000
   6.8930  4.10600E-0001   0.00000E+0000
   6.8940  4.17900E-0001   0.00000E+0000
   6.8970  4.30200E-0001   0.00000E+0000
   6.8990  4.41800E-0001   0.00000E+0000
   6.9010  4.48300E-0001   0.00000E+0000
   6.9050  4.44700E-0001   0.00000E+0000
   6.9060  4.31800E-0001   0.00000E+0000
   6.9080  4.45000E-0001   0.00000E+0000
   6.9100  4.46400E-0001   0.00000E+0000
   6.9150  4.38000E-0001   0.00000E+0000
   6.9170  4.34700E-0001   0.00000E+0000
   6.9200  4.24800E-0001   0.00000E+0000
   6.9240  4.37700E-0001   0.00000E+0000
   6.9250  4.41300E-0001   0.00000E+0000
   6.9270  4.23200E-0001   0.00000E+0000
   6.9290  4.30200E-0001   0.00000E+0000
   6.9320  4.44000E-0001   0.00000E+0000
   6.9340  4.57400E-0001   0.00000E+0000
   6.9360  4.26000E-0001   0.00000E+0000
   6.9390  4.55500E-0001   0.00000E+0000
   6.9410  4.81000E-0001   0.00000E+0000
   6.9430  4.48200E-0001   0.00000E+0000
   6.9450  4.48700E-0001   0.00000E+0000
   6.9460  4.28500E-0001   0.00000E+0000
   6.9490  4.35000E-0001   0.00000E+0000
   6.9510  4.37400E-0001   0.00000E+0000
   6.9530  4.39500E-0001   0.00000E+0000
   6.9550  4.32300E-0001   0.00000E+0000
   6.9570  4.44700E-0001   0.00000E+0000
   6.9610  4.40100E-0001   0.00000E+0000
   6.9630  4.32700E-0001   0.00000E+0000
   6.9670  4.38200E-0001   0.00000E+0000
   6.9680  4.30600E-0001   0.00000E+0000
   6.9720  4.32000E-0001   0.00000E+0000
   6.9740  4.43100E-0001   0.00000E+0000
   6.9760  4.41200E-0001   0.00000E+0000
   6.9790  4.43800E-0001   0.00000E+0000
   6.9820  4.13600E-0001   0.00000E+0000
   6.9840  4.15500E-0001   0.00000E+0000
   6.9860  4.27300E-0001   0.00000E+0000
   6.9890  4.28700E-0001   0.00000E+0000
   6.9910  4.38100E-0001   0.00000E+0000
   6.9930  4.63100E-0001   0.00000E+0000
   6.9940  4.69900E-0001   0.00000E+0000
   6.9980  4.70900E-0001   0.00000E+0000
   6.9990  4.57000E-0001   0.00000E+0000
   7.0020  4.48100E-0001   0.00000E+0000
   7.0040  4.50000E-0001   0.00000E+0000
   7.0070  4.64900E-0001   0.00000E+0000
   7.0100  4.70500E-0001   0.00000E+0000
   7.0130  4.78800E-0001   0.00000E+0000
   7.0150  4.69500E-0001   0.00000E+0000
   7.0170  4.70300E-0001   0.00000E+0000
   7.0190  4.84000E-0001   0.00000E+0000
   7.0230  4.91500E-0001   0.00000E+0000
   7.0250  4.75600E-0001   0.00000E+0000
   7.0290  4.84900E-0001   0.00000E+0000
   7.0300  5.03100E-0001   0.00000E+0000
   7.0330  4.90200E-0001   0.00000E+0000
   7.0350  5.04800E-0001   0.00000E+0000
   7.0390  5.27900E-0001   0.00000E+0000
   7.0410  5.32600E-0001   0.00000E+0000
   7.0440  5.23600E-0001   0.00000E+0000
   7.0460  5.16100E-0001   0.00000E+0000
   7.0480  5.15900E-0001   0.00000E+0000
   7.0510  5.29100E-0001   0.00000E+0000
   7.0530  5.35000E-0001   0.00000E+0000
   7.0550  5.43500E-0001   0.00000E+0000
   7.0580  5.44000E-0001   0.00000E+0000
   7.0600  5.61400E-0001   0.00000E+0000
   7.0620  5.79600E-0001   0.00000E+0000
   7.0650  5.66200E-0001   0.00000E+0000
   7.0680  5.68000E-0001   0.00000E+0000
   7.0700  5.98700E-0001   0.00000E+0000
   7.0730  6.04400E-0001   0.00000E+0000
   7.0760  5.99500E-0001   0.00000E+0000
   7.0780  5.95700E-0001   0.00000E+0000
   7.0800  5.95500E-0001   0.00000E+0000
   7.0820  6.06000E-0001   0.00000E+0000
   7.0840  6.32400E-0001   0.00000E+0000
   7.0880  6.46600E-0001   0.00000E+0000
   7.0890  6.49900E-0001   0.00000E+0000
   7.0930  6.55500E-0001   0.00000E+0000
   7.0940  6.77300E-0001   0.00000E+0000
   7.0960  6.89600E-0001   0.00000E+0000
   7.0970  7.07100E-0001   0.00000E+0000
   7.1010  7.19500E-0001   0.00000E+0000
