# Supplementary material for: Self-association of MreC as a regulatory signal in bacterial cell wall elongation
Source: Nat Commun. 2021 May 20;12:2987. doi: 10.1038/s41467-021-22957-9 (PMC8137920; doi:10.1038/s41467-021-22957-9)
Supplement: Supplementary file 4 — Source Data [file 41467_2021_22957_MOESM4_ESM.zip › Martins2-Source-Data/AUC_rawdata/E.coli/00165.RA3]

MREC FHEC 0,8 abs
R 3 20.0 20000 0037620 1.5120E11 281 1 
   5.8000 -3.96200E-0001   0.00000E+0000
   5.8030 -2.89700E-0001   0.00000E+0000
   5.8040 -2.12700E-0001   0.00000E+0000
   5.8050 -2.75500E-0001   0.00000E+0000
   5.8070 -2.70900E-0001   0.00000E+0000
   5.8090 -1.85200E-0001   0.00000E+0000
   5.8100 -1.33200E-0001   0.00000E+0000
   5.8110 -1.94200E-0001   0.00000E+0000
   5.8130 -1.62000E-0001   0.00000E+0000
   5.8140 -1.42700E-0001   0.00000E+0000
   5.8150 -1.59900E-0001   0.00000E+0000
   5.8160 -2.27400E-0001   0.00000E+0000
   5.8180 -3.46700E-0001   0.00000E+0000
   5.8200 -4.84100E-0001   0.00000E+0000
   5.8210 -4.00800E-0001   0.00000E+0000
   5.8230 -3.72700E-0001   0.00000E+0000
   5.8250 -5.42700E-0001   0.00000E+0000
   5.8270 -4.63800E-0001   0.00000E+0000
   5.8280 -2.40300E-0001   0.00000E+0000
   5.8290 -1.11100E-0001   0.00000E+0000
   5.8320  9.10000E-0002   0.00000E+0000
   5.8330  1.30300E-0001   0.00000E+0000
   5.8340  1.50000E-0001   0.00000E+0000
   5.8370  1.50200E-0001   0.00000E+0000
   5.8390  1.22300E-0001   0.00000E+0000
   5.8410  1.27900E-0001   0.00000E+0000
   5.8420  1.07000E-0001   0.00000E+0000
   5.8430  1.05400E-0001   0.00000E+0000
   5.8440  9.66000E-0002   0.00000E+0000
   5.8460  7.86000E-0002   0.00000E+0000
   5.8480  9.15000E-0002   0.00000E+0000
   5.8510  1.02800E-0001   0.00000E+0000
   5.8530  9.89000E-0002   0.00000E+0000
   5.8550  9.29000E-0002   0.00000E+0000
   5.8570  3.40000E-0002   0.00000E+0000
   5.8590  1.85000E-0002   0.00000E+0000
   5.8600  3.95000E-0002   0.00000E+0000
   5.8620  4.04000E-0002   0.00000E+0000
   5.8650  2.24000E-0002   0.00000E+0000
   5.8660  4.40000E-0002   0.00000E+0000
   5.8690  3.19000E-0002   0.00000E+0000
   5.8710 -2.06000E-0002   0.00000E+0000
   5.8720 -4.72000E-0002   0.00000E+0000
   5.8730 -3.48000E-0002   0.00000E+0000
   5.8750 -4.30000E-0003   0.00000E+0000
   5.8780  1.14000E-0002   0.00000E+0000
   5.8800  4.82000E-0002   0.00000E+0000
   5.8830  3.46000E-0002   0.00000E+0000
   5.8850  2.65000E-0002   0.00000E+0000
   5.8870  1.18000E-0002   0.00000E+0000
   5.8890  2.42000E-0002   0.00000E+0000
   5.8900  5.03000E-0002   0.00000E+0000
   5.8930  2.03000E-0002   0.00000E+0000
   5.8940  1.64000E-0002   0.00000E+0000
   5.8970  3.69000E-0002   0.00000E+0000
   5.9000  8.00000E-0003   0.00000E+0000
   5.9010  4.05000E-0002   0.00000E+0000
   5.9030  4.25000E-0002   0.00000E+0000
   5.9060  2.01000E-0002   0.00000E+0000
   5.9080  1.79000E-0002   0.00000E+0000
   5.9090  1.04000E-0002   0.00000E+0000
   5.9110  1.21000E-0002   0.00000E+0000
   5.9120  2.32000E-0002   0.00000E+0000
   5.9130  2.45000E-0002   0.00000E+0000
   5.9170  2.56000E-0002   0.00000E+0000
   5.9200  2.81000E-0002   0.00000E+0000
   5.9230  1.87000E-0002   0.00000E+0000
   5.9250  5.10000E-0003   0.00000E+0000
   5.9260  3.81000E-0002   0.00000E+0000
   5.9280  3.23000E-0002   0.00000E+0000
   5.9310  5.23000E-0002   0.00000E+0000
   5.9340  7.64000E-0002   0.00000E+0000
   5.9350  4.68000E-0002   0.00000E+0000
   5.9390  2.52000E-0002   0.00000E+0000
   5.9400  6.46000E-0002   0.00000E+0000
   5.9430  6.53000E-0002   0.00000E+0000
   5.9460  5.73000E-0002   0.00000E+0000
   5.9470  7.89000E-0002   0.00000E+0000
   5.9510  6.28000E-0002   0.00000E+0000
   5.9520  6.00000E-0002   0.00000E+0000
   5.9540  3.72000E-0002   0.00000E+0000
   5.9580  5.68000E-0002   0.00000E+0000
   5.9600  5.64000E-0002   0.00000E+0000
   5.9620  9.11000E-0002   0.00000E+0000
   5.9630  8.55000E-0002   0.00000E+0000
   5.9660  2.63000E-0002   0.00000E+0000
   5.9670  2.37000E-0002   0.00000E+0000
   5.9700  2.45000E-0002   0.00000E+0000
   5.9720  1.64000E-0002   0.00000E+0000
   5.9740  4.95000E-0002   0.00000E+0000
   5.9770  2.11000E-0002   0.00000E+0000
   5.9790  6.90000E-0002   0.00000E+0000
   5.9820 -7.01200E-0001   0.00000E+0000
   5.9840 -1.00430E+0000   0.00000E+0000
   5.9860 -1.28060E+0000   0.00000E+0000
   5.9880 -1.35820E+0000   0.00000E+0000
   5.9900 -1.54390E+0000   0.00000E+0000
   5.9910 -1.67040E+0000   0.00000E+0000
   5.9940 -1.99280E+0000   0.00000E+0000
   5.9950 -2.03930E+0000   0.00000E+0000
   5.9980 -1.96520E+0000   0.00000E+0000
   6.0010 -1.93860E+0000   0.00000E+0000
   6.0040 -1.84340E+0000   0.00000E+0000
   6.0050 -1.75990E+0000   0.00000E+0000
   6.0070 -1.69570E+0000   0.00000E+0000
   6.0090 -1.62630E+0000   0.00000E+0000
   6.0120 -1.34810E+0000   0.00000E+0000
   6.0130 -9.52200E-0001   0.00000E+0000
   6.0160 -3.57300E-0001   0.00000E+0000
   6.0180 -4.91000E-0002   0.00000E+0000
   6.0200  1.59000E-0001   0.00000E+0000
   6.0210  1.34500E-0001   0.00000E+0000
   6.0230  1.48500E-0001   0.00000E+0000
   6.0250  1.29800E-0001   0.00000E+0000
   6.0270  1.16400E-0001   0.00000E+0000
   6.0290  1.34100E-0001   0.00000E+0000
   6.0320  1.37400E-0001   0.00000E+0000
   6.0340  1.61700E-0001   0.00000E+0000
   6.0360  1.60400E-0001   0.00000E+0000
   6.0390  9.93000E-0002   0.00000E+0000
   6.0400  9.83000E-0002   0.00000E+0000
   6.0440  1.08300E-0001   0.00000E+0000
   6.0460  1.26700E-0001   0.00000E+0000
   6.0480  1.04000E-0001   0.00000E+0000
   6.0490  1.02400E-0001   0.00000E+0000
   6.0510  1.16100E-0001   0.00000E+0000
   6.0530  1.14000E-0001   0.00000E+0000
   6.0550  1.09300E-0001   0.00000E+0000
   6.0570  1.11000E-0001   0.00000E+0000
   6.0590  1.12100E-0001   0.00000E+0000
   6.0620  1.03600E-0001   0.00000E+0000
   6.0670  1.25100E-0001   0.00000E+0000
   6.0700  1.00800E-0001   0.00000E+0000
   6.0710  1.00000E-0001   0.00000E+0000
   6.0750  1.22000E-0001   0.00000E+0000
   6.0760  1.56800E-0001   0.00000E+0000
   6.0790  1.51900E-0001   0.00000E+0000
   6.0820  1.43500E-0001   0.00000E+0000
   6.0840  9.42000E-0002   0.00000E+0000
   6.0860  1.06010E+0000   0.00000E+0000
   6.0890  1.36050E+0000   0.00000E+0000
   6.0920  1.44650E+0000   0.00000E+0000
   6.0960  1.77140E+0000   0.00000E+0000
   6.0990  2.01800E+0000   0.00000E+0000
   6.1010  2.04910E+0000   0.00000E+0000
   6.1030  1.96960E+0000   0.00000E+0000
   6.1060  1.90700E+0000   0.00000E+0000
   6.1080  1.84110E+0000   0.00000E+0000
   6.1110  1.77650E+0000   0.00000E+0000
   6.1130  1.71250E+0000   0.00000E+0000
   6.1140  1.71010E+0000   0.00000E+0000
   6.1160  1.17110E+0000   0.00000E+0000
   6.1200  4.31000E-0002   0.00000E+0000
   6.1250  7.75000E-0002   0.00000E+0000
   6.1260  1.17000E-0001   0.00000E+0000
   6.1270  1.08400E-0001   0.00000E+0000
   6.1300  9.87000E-0002   0.00000E+0000
   6.1320  9.47000E-0002   0.00000E+0000
   6.1360  9.35000E-0002   0.00000E+0000
   6.1390  9.09000E-0002   0.00000E+0000
   6.1400  7.72000E-0002   0.00000E+0000
   6.1440  7.66000E-0002   0.00000E+0000
   6.1450  8.94000E-0002   0.00000E+0000
   6.1480  8.56000E-0002   0.00000E+0000
   6.1490  8.66000E-0002   0.00000E+0000
   6.1510  7.88000E-0002   0.00000E+0000
   6.1520  8.70000E-0002   0.00000E+0000
   6.1560  9.10000E-0002   0.00000E+0000
   6.1590  9.08000E-0002   0.00000E+0000
   6.1630  8.87000E-0002   0.00000E+0000
   6.1640  8.77000E-0002   0.00000E+0000
   6.1650  9.00000E-0002   0.00000E+0000
   6.1670  9.33000E-0002   0.00000E+0000
   6.1690  9.63000E-0002   0.00000E+0000
   6.1710  8.26000E-0002   0.00000E+0000
   6.1750  9.08000E-0002   0.00000E+0000
   6.1780  9.50000E-0002   0.00000E+0000
   6.1800  9.51000E-0002   0.00000E+0000
   6.1820  9.27000E-0002   0.00000E+0000
   6.1830  9.22000E-0002   0.00000E+0000
   6.1860  9.19000E-0002   0.00000E+0000
   6.1880  9.71000E-0002   0.00000E+0000
   6.1940  9.70000E-0002   0.00000E+0000
   6.1960  9.37000E-0002   0.00000E+0000
   6.1990  9.39000E-0002   0.00000E+0000
   6.2000  9.99000E-0002   0.00000E+0000
   6.2040  1.00200E-0001   0.00000E+0000
   6.2060  9.94000E-0002   0.00000E+0000
   6.2110  9.87000E-0002   0.00000E+0000
   6.2120  1.01400E-0001   0.00000E+0000
   6.2130  1.05300E-0001   0.00000E+0000
   6.2160  1.07400E-0001   0.00000E+0000
   6.2190  1.08300E-0001   0.00000E+0000
   6.2210  1.07800E-0001   0.00000E+0000
   6.2250  1.07000E-0001   0.00000E+0000
   6.2260  1.17200E-0001   0.00000E+0000
   6.2280  1.39100E-0001   0.00000E+0000
   6.2310  5.20000E-0002   0.00000E+0000
   6.2370  1.28300E-0001   0.00000E+0000
   6.2410  1.17600E-0001   0.00000E+0000
   6.2430  1.19700E-0001   0.00000E+0000
   6.2450  1.20400E-0001   0.00000E+0000
   6.2470  1.27600E-0001   0.00000E+0000
   6.2500  1.16400E-0001   0.00000E+0000
   6.2520  1.14300E-0001   0.00000E+0000
   6.2540  1.18000E-0001   0.00000E+0000
   6.2550  1.30300E-0001   0.00000E+0000
   6.2580  1.29000E-0001   0.00000E+0000
   6.2590  1.28400E-0001   0.00000E+0000
   6.2620  1.25300E-0001   0.00000E+0000
   6.2640  1.35500E-0001   0.00000E+0000
   6.2670  1.41800E-0001   0.00000E+0000
   6.2680  1.27600E-0001   0.00000E+0000
   6.2700  1.26300E-0001   0.00000E+0000
   6.2730  1.27300E-0001   0.00000E+0000
   6.2740  1.37300E-0001   0.00000E+0000
   6.2760  1.38000E-0001   0.00000E+0000
   6.2800  1.29900E-0001   0.00000E+0000
   6.2820  1.28200E-0001   0.00000E+0000
   6.2830  1.36300E-0001   0.00000E+0000
   6.2860  1.43300E-0001   0.00000E+0000
   6.2880  1.36700E-0001   0.00000E+0000
   6.2920  1.36200E-0001   0.00000E+0000
   6.2940  1.43100E-0001   0.00000E+0000
   6.2960  1.47300E-0001   0.00000E+0000
   6.2990  1.48500E-0001   0.00000E+0000
   6.3000  1.51400E-0001   0.00000E+0000
   6.3050  1.52100E-0001   0.00000E+0000
   6.3070  1.46600E-0001   0.00000E+0000
   6.3090  1.64500E-0001   0.00000E+0000
   6.3110  1.50000E-0001   0.00000E+0000
   6.3140  1.47500E-0001   0.00000E+0000
   6.3160  1.55500E-0001   0.00000E+0000
   6.3180  1.58000E-0001   0.00000E+0000
   6.3190  1.49700E-0001   0.00000E+0000
   6.3230  1.54800E-0001   0.00000E+0000
   6.3250  1.76400E-0001   0.00000E+0000
   6.3260  1.85200E-0001   0.00000E+0000
   6.3290  1.29800E-0001   0.00000E+0000
   6.3300  1.20100E-0001   0.00000E+0000
   6.3330  1.32500E-0001   0.00000E+0000
   6.3340  1.66900E-0001   0.00000E+0000
   6.3380  1.88200E-0001   0.00000E+0000
   6.3410  1.79700E-0001   0.00000E+0000
   6.3430  1.80600E-0001   0.00000E+0000
   6.3480  1.88300E-0001   0.00000E+0000
   6.3500  1.88400E-0001   0.00000E+0000
   6.3530  1.80300E-0001   0.00000E+0000
   6.3570  1.74700E-0001   0.00000E+0000
   6.3600  1.83000E-0001   0.00000E+0000
   6.3610  1.84000E-0001   0.00000E+0000
   6.3640  1.91000E-0001   0.00000E+0000
   6.3670  1.93900E-0001   0.00000E+0000
   6.3690  1.86200E-0001   0.00000E+0000
   6.3710  1.90100E-0001   0.00000E+0000
   6.3730  2.02400E-0001   0.00000E+0000
   6.3750  1.97300E-0001   0.00000E+0000
   6.3780  2.01000E-0001   0.00000E+0000
   6.3810  1.98600E-0001   0.00000E+0000
   6.3830  1.99400E-0001   0.00000E+0000
   6.3850  2.04400E-0001   0.00000E+0000
   6.3860  2.23700E-0001   0.00000E+0000
   6.3890  2.13400E-0001   0.00000E+0000
   6.3920  2.17900E-0001   0.00000E+0000
   6.3930  2.13200E-0001   0.00000E+0000
   6.3960  2.16000E-0001   0.00000E+0000
   6.3980  2.16800E-0001   0.00000E+0000
   6.4000  2.16200E-0001   0.00000E+0000
   6.4010  2.25400E-0001   0.00000E+0000
   6.4040  2.19700E-0001   0.00000E+0000
   6.4060  2.18900E-0001   0.00000E+0000
   6.4090  2.21700E-0001   0.00000E+0000
   6.4110  2.19200E-0001   0.00000E+0000
   6.4130  2.18500E-0001   0.00000E+0000
   6.4150  2.18300E-0001   0.00000E+0000
   6.4170  2.35900E-0001   0.00000E+0000
   6.4210  2.32200E-0001   0.00000E+0000
   6.4240  2.35900E-0001   0.00000E+0000
   6.4260  2.32400E-0001   0.00000E+0000
   6.4280  2.32200E-0001   0.00000E+0000
   6.4300  2.32100E-0001   0.00000E+0000
   6.4320  2.36700E-0001   0.00000E+0000
   6.4360  2.46300E-0001   0.00000E+0000
   6.4380  2.41500E-0001   0.00000E+0000
   6.4400  2.37200E-0001   0.00000E+0000
   6.4420  2.45400E-0001   0.00000E+0000
   6.4450  2.51600E-0001   0.00000E+0000
   6.4470  2.50900E-0001   0.00000E+0000
   6.4490  2.49600E-0001   0.00000E+0000
   6.4510  2.42100E-0001   0.00000E+0000
   6.4520  2.52200E-0001   0.00000E+0000
   6.4550  2.59200E-0001   0.00000E+0000
   6.4590  2.46800E-0001   0.00000E+0000
   6.4600  2.52700E-0001   0.00000E+0000
   6.4620  2.51700E-0001   0.00000E+0000
   6.4650  2.63600E-0001   0.00000E+0000
   6.4670  2.62400E-0001   0.00000E+0000
   6.4700  2.57500E-0001   0.00000E+0000
   6.4720  2.58300E-0001   0.00000E+0000
   6.4740  2.61000E-0001   0.00000E+0000
   6.4750  2.74200E-0001   0.00000E+0000
   6.4780  3.06500E-0001   0.00000E+0000
   6.4790  2.99600E-0001   0.00000E+0000
   6.4830  2.72900E-0001   0.00000E+0000
   6.4850  2.88600E-0001   0.00000E+0000
   6.4880  2.68400E-0001   0.00000E+0000
   6.4900  2.76100E-0001   0.00000E+0000
   6.4920  2.72100E-0001   0.00000E+0000
   6.4930  2.76900E-0001   0.00000E+0000
   6.4970  2.80600E-0001   0.00000E+0000
   6.5000  2.72600E-0001   0.00000E+0000
   6.5020  2.77000E-0001   0.00000E+0000
   6.5040  2.85800E-0001   0.00000E+0000
   6.5060  2.83400E-0001   0.00000E+0000
   6.5070  2.84300E-0001   0.00000E+0000
   6.5100  2.96400E-0001   0.00000E+0000
   6.5120  2.90100E-0001   0.00000E+0000
   6.5150  2.66000E-0001   0.00000E+0000
   6.5170  2.60700E-0001   0.00000E+0000
   6.5200  2.96400E-0001   0.00000E+0000
   6.5210  3.04700E-0001   0.00000E+0000
   6.5240  2.98400E-0001   0.00000E+0000
   6.5260  3.07100E-0001   0.00000E+0000
   6.5280  2.88200E-0001   0.00000E+0000
   6.5320  2.93300E-0001   0.00000E+0000
   6.5330  2.91400E-0001   0.00000E+0000
   6.5350  2.98600E-0001   0.00000E+0000
   6.5380  3.03400E-0001   0.00000E+0000
   6.5400  3.04200E-0001   0.00000E+0000
   6.5440  3.00900E-0001   0.00000E+0000
   6.5450  2.91200E-0001   0.00000E+0000
   6.5470  2.91200E-0001   0.00000E+0000
   6.5500  3.18100E-0001   0.00000E+0000
   6.5530  2.97900E-0001   0.00000E+0000
   6.5550  3.07400E-0001   0.00000E+0000
   6.5570  2.98500E-0001   0.00000E+0000
   6.5590  2.98100E-0001   0.00000E+0000
   6.5610  3.10500E-0001   0.00000E+0000
   6.5630  3.09400E-0001   0.00000E+0000
   6.5650  3.11500E-0001   0.00000E+0000
   6.5670  3.11800E-0001   0.00000E+0000
   6.5690  3.14900E-0001   0.00000E+0000
   6.5710  3.19800E-0001   0.00000E+0000
   6.5730  3.06600E-0001   0.00000E+0000
   6.5760  3.07200E-0001   0.00000E+0000
   6.5790  3.06200E-0001   0.00000E+0000
   6.5810  3.19100E-0001   0.00000E+0000
   6.5830  3.16900E-0001   0.00000E+0000
   6.5850  3.23200E-0001   0.00000E+0000
   6.5860  3.24500E-0001   0.00000E+0000
   6.5890  3.22400E-0001   0.00000E+0000
   6.5910  3.22800E-0001   0.00000E+0000
   6.5940  3.30800E-0001   0.00000E+0000
   6.5980  3.27000E-0001   0.00000E+0000
   6.6000  3.30600E-0001   0.00000E+0000
   6.6010  3.52500E-0001   0.00000E+0000
   6.6050  3.40100E-0001   0.00000E+0000
   6.6070  3.36300E-0001   0.00000E+0000
   6.6090  3.28500E-0001   0.00000E+0000
   6.6120  3.35400E-0001   0.00000E+0000
   6.6140  3.35300E-0001   0.00000E+0000
   6.6170  3.40600E-0001   0.00000E+0000
   6.6190  3.35000E-0001   0.00000E+0000
   6.6200  3.49900E-0001   0.00000E+0000
   6.6230  3.40400E-0001   0.00000E+0000
   6.6250  3.41200E-0001   0.00000E+0000
   6.6260  3.46900E-0001   0.00000E+0000
   6.6290  3.39400E-0001   0.00000E+0000
   6.6320  3.55800E-0001   0.00000E+0000
   6.6340  3.43000E-0001   0.00000E+0000
   6.6360  3.53800E-0001   0.00000E+0000
   6.6390  3.55100E-0001   0.00000E+0000
   6.6410  3.59500E-0001   0.00000E+0000
   6.6440  3.54900E-0001   0.00000E+0000
   6.6460  3.47300E-0001   0.00000E+0000
   6.6490  3.45300E-0001   0.00000E+0000
   6.6510  3.54900E-0001   0.00000E+0000
   6.6540  3.48100E-0001   0.00000E+0000
   6.6550  3.54000E-0001   0.00000E+0000
   6.6580  3.50300E-0001   0.00000E+0000
   6.6620  3.51100E-0001   0.00000E+0000
   6.6630  3.52900E-0001   0.00000E+0000
   6.6650  3.57200E-0001   0.00000E+0000
   6.6690  3.51100E-0001   0.00000E+0000
   6.6710  3.61600E-0001   0.00000E+0000
   6.6730  3.57100E-0001   0.00000E+0000
   6.6750  3.59000E-0001   0.00000E+0000
   6.6770  3.52600E-0001   0.00000E+0000
   6.6800  3.64400E-0001   0.00000E+0000
   6.6830  3.61700E-0001   0.00000E+0000
   6.6850  3.63300E-0001   0.00000E+0000
   6.6870  3.60400E-0001   0.00000E+0000
   6.6890  3.59600E-0001   0.00000E+0000
   6.6910  3.66700E-0001   0.00000E+0000
   6.6940  3.71500E-0001   0.00000E+0000
   6.6960  3.69700E-0001   0.00000E+0000
   6.6980  3.73500E-0001   0.00000E+0000
   6.7010  3.67200E-0001   0.00000E+0000
   6.7030  3.58300E-0001   0.00000E+0000
   6.7050  3.70800E-0001   0.00000E+0000
   6.7080  3.64600E-0001   0.00000E+0000
   6.7100  3.67300E-0001   0.00000E+0000
   6.7120  3.72700E-0001   0.00000E+0000
   6.7150  3.69800E-0001   0.00000E+0000
   6.7170  3.59400E-0001   0.00000E+0000
   6.7210  3.70100E-0001   0.00000E+0000
   6.7220  3.69200E-0001   0.00000E+0000
   6.7240  3.70900E-0001   0.00000E+0000
   6.7260  3.71300E-0001   0.00000E+0000
   6.7290  3.80200E-0001   0.00000E+0000
   6.7320  3.77700E-0001   0.00000E+0000
   6.7340  3.79400E-0001   0.00000E+0000
   6.7380  3.84700E-0001   0.00000E+0000
   6.7390  3.82800E-0001   0.00000E+0000
   6.7420  3.93400E-0001   0.00000E+0000
   6.7440  3.84300E-0001   0.00000E+0000
   6.7460  3.74500E-0001   0.00000E+0000
   6.7470  3.81400E-0001   0.00000E+0000
   6.7510  3.95600E-0001   0.00000E+0000
   6.7540  3.84000E-0001   0.00000E+0000
   6.7570  3.89500E-0001   0.00000E+0000
   6.7580  3.90900E-0001   0.00000E+0000
   6.7590  3.89000E-0001   0.00000E+0000
   6.7620  3.83500E-0001   0.00000E+0000
   6.7650  3.87000E-0001   0.00000E+0000
   6.7680  3.70500E-0001   0.00000E+0000
   6.7700  3.71300E-0001   0.00000E+0000
   6.7730  3.87400E-0001   0.00000E+0000
   6.7750  3.99300E-0001   0.00000E+0000
   6.7770  4.03300E-0001   0.00000E+0000
   6.7790  3.97300E-0001   0.00000E+0000
   6.7810  3.94700E-0001   0.00000E+0000
   6.7840  3.97700E-0001   0.00000E+0000
   6.7860  3.99300E-0001   0.00000E+0000
   6.7890  3.89700E-0001   0.00000E+0000
   6.7910  4.06600E-0001   0.00000E+0000
   6.7930  3.99900E-0001   0.00000E+0000
   6.7960  3.98800E-0001   0.00000E+0000
   6.8000  3.82000E-0001   0.00000E+0000
   6.8010  3.95900E-0001   0.00000E+0000
   6.8040  4.09600E-0001   0.00000E+0000
   6.8060  4.00600E-0001   0.00000E+0000
   6.8100  4.02100E-0001   0.00000E+0000
   6.8110  4.31000E-0001   0.00000E+0000
   6.8150  3.95100E-0001   0.00000E+0000
   6.8160  4.11100E-0001   0.00000E+0000
   6.8180  3.97100E-0001   0.00000E+0000
   6.8210  4.02200E-0001   0.00000E+0000
   6.8230  3.86300E-0001   0.00000E+0000
   6.8250  3.91400E-0001   0.00000E+0000
   6.8270  3.94400E-0001   0.00000E+0000
   6.8320  4.17100E-0001   0.00000E+0000
   6.8360  4.02900E-0001   0.00000E+0000
   6.8390  4.00800E-0001   0.00000E+0000
   6.8410  4.02700E-0001   0.00000E+0000
   6.8440  3.88700E-0001   0.00000E+0000
   6.8460  3.93100E-0001   0.00000E+0000
   6.8480  4.06600E-0001   0.00000E+0000
   6.8510  4.03300E-0001   0.00000E+0000
   6.8520  4.19900E-0001   0.00000E+0000
   6.8560  4.03300E-0001   0.00000E+0000
   6.8580  3.93500E-0001   0.00000E+0000
   6.8600  3.98200E-0001   0.00000E+0000
   6.8640  3.99300E-0001   0.00000E+0000
   6.8660  3.97900E-0001   0.00000E+0000
   6.8690  4.05300E-0001   0.00000E+0000
   6.8720  4.23900E-0001   0.00000E+0000
   6.8740  4.14600E-0001   0.00000E+0000
   6.8770  4.21000E-0001   0.00000E+0000
   6.8790  4.11200E-0001   0.00000E+0000
   6.8830  4.18400E-0001   0.00000E+0000
   6.8860  4.24400E-0001   0.00000E+0000
   6.8870  4.21900E-0001   0.00000E+0000
   6.8890  4.21500E-0001   0.00000E+0000
   6.8920  4.10900E-0001   0.00000E+0000
   6.8950  4.27200E-0001   0.00000E+0000
   6.8980  4.38500E-0001   0.00000E+0000
   6.8990  4.46800E-0001   0.00000E+0000
   6.9010  4.41900E-0001   0.00000E+0000
   6.9050  4.40200E-0001   0.00000E+0000
   6.9070  4.32900E-0001   0.00000E+0000
   6.9090  4.54600E-0001   0.00000E+0000
   6.9120  4.34700E-0001   0.00000E+0000
   6.9140  4.26100E-0001   0.00000E+0000
   6.9170  4.41100E-0001   0.00000E+0000
   6.9180  4.20400E-0001   0.00000E+0000
   6.9210  4.23900E-0001   0.00000E+0000
   6.9220  4.31100E-0001   0.00000E+0000
   6.9240  4.45200E-0001   0.00000E+0000
   6.9270  4.31200E-0001   0.00000E+0000
   6.9290  4.36900E-0001   0.00000E+0000
   6.9300  4.37100E-0001   0.00000E+0000
   6.9350  4.51100E-0001   0.00000E+0000
   6.9370  4.31000E-0001   0.00000E+0000
   6.9410  4.67100E-0001   0.00000E+0000
   6.9430  4.64100E-0001   0.00000E+0000
   6.9460  4.48500E-0001   0.00000E+0000
   6.9480  4.24900E-0001   0.00000E+0000
   6.9490  4.34600E-0001   0.00000E+0000
   6.9520  4.45600E-0001   0.00000E+0000
   6.9550  4.28000E-0001   0.00000E+0000
   6.9580  4.50100E-0001   0.00000E+0000
   6.9590  4.46900E-0001   0.00000E+0000
   6.9610  4.26600E-0001   0.00000E+0000
   6.9630  4.33000E-0001   0.00000E+0000
   6.9670  4.48100E-0001   0.00000E+0000
   6.9700  4.29600E-0001   0.00000E+0000
   6.9720  4.35500E-0001   0.00000E+0000
   6.9730  4.43200E-0001   0.00000E+0000
   6.9750  4.56100E-0001   0.00000E+0000
   6.9770  4.46300E-0001   0.00000E+0000
   6.9800  4.38300E-0001   0.00000E+0000
   6.9820  4.17500E-0001   0.00000E+0000
   6.9840  4.29100E-0001   0.00000E+0000
   6.9870  4.30300E-0001   0.00000E+0000
   6.9890  4.29500E-0001   0.00000E+0000
   6.9930  4.50100E-0001   0.00000E+0000
   6.9950  4.65500E-0001   0.00000E+0000
   6.9980  4.60800E-0001   0.00000E+0000
   7.0000  4.43000E-0001   0.00000E+0000
   7.0020  4.43900E-0001   0.00000E+0000
   7.0030  4.50700E-0001   0.00000E+0000
   7.0070  4.64400E-0001   0.00000E+0000
   7.0100  4.69100E-0001   0.00000E+0000
   7.0110  4.72300E-0001   0.00000E+0000
   7.0130  4.77800E-0001   0.00000E+0000
   7.0170  4.66000E-0001   0.00000E+0000
   7.0180  4.67700E-0001   0.00000E+0000
   7.0210  4.91400E-0001   0.00000E+0000
   7.0240  4.72200E-0001   0.00000E+0000
   7.0280  4.90500E-0001   0.00000E+0000
   7.0340  4.90900E-0001   0.00000E+0000
   7.0350  4.99700E-0001   0.00000E+0000
   7.0380  5.10300E-0001   0.00000E+0000
   7.0390  5.27000E-0001   0.00000E+0000
   7.0420  5.28900E-0001   0.00000E+0000
   7.0460  5.23200E-0001   0.00000E+0000
   7.0470  5.18000E-0001   0.00000E+0000
   7.0510  5.23700E-0001   0.00000E+0000
   7.0530  5.40500E-0001   0.00000E+0000
   7.0550  5.38700E-0001   0.00000E+0000
   7.0580  5.53400E-0001   0.00000E+0000
   7.0600  5.63300E-0001   0.00000E+0000
   7.0620  5.65600E-0001   0.00000E+0000
   7.0650  5.78600E-0001   0.00000E+0000
   7.0670  5.79400E-0001   0.00000E+0000
   7.0690  5.76800E-0001   0.00000E+0000
   7.0710  6.02300E-0001   0.00000E+0000
   7.0730  6.01200E-0001   0.00000E+0000
   7.0750  6.04300E-0001   0.00000E+0000
   7.0790  5.98900E-0001   0.00000E+0000
   7.0800  6.08900E-0001   0.00000E+0000
   7.0830  6.34800E-0001   0.00000E+0000
   7.0850  6.41900E-0001   0.00000E+0000
   7.0870  6.53900E-0001   0.00000E+0000
   7.0900  6.51300E-0001   0.00000E+0000
   7.0940  6.78800E-0001   0.00000E+0000
   7.0970  6.83600E-0001   0.00000E+0000
   7.0990  7.06000E-0001   0.00000E+0000
   7.1010  7.31900E-0001   0.00000E+0000
