# Supplementary material for: Self-association of MreC as a regulatory signal in bacterial cell wall elongation
Source: Nat Commun. 2021 May 20;12:2987. doi: 10.1038/s41467-021-22957-9 (PMC8137920; doi:10.1038/s41467-021-22957-9)
Supplement: Supplementary file 4 — Source Data [file 41467_2021_22957_MOESM4_ESM.zip › Martins2-Source-Data/AUC_rawdata/E.coli/00171.RA3]

MREC FHEC 0,8 abs
R 3 20.0 20000 0038874 1.5670E11 281 1 
   5.8010 -4.64700E-0001   0.00000E+0000
   5.8050 -1.93500E-0001   0.00000E+0000
   5.8060 -2.62600E-0001   0.00000E+0000
   5.8070 -1.40100E-0001   0.00000E+0000
   5.8100 -1.88200E-0001   0.00000E+0000
   5.8110 -1.07900E-0001   0.00000E+0000
   5.8120 -1.26600E-0001   0.00000E+0000
   5.8140 -2.52300E-0001   0.00000E+0000
   5.8160 -4.23700E-0001   0.00000E+0000
   5.8190 -3.89200E-0001   0.00000E+0000
   5.8200 -5.12000E-0001   0.00000E+0000
   5.8210 -5.21800E-0001   0.00000E+0000
   5.8220 -5.75300E-0001   0.00000E+0000
   5.8250 -4.48600E-0001   0.00000E+0000
   5.8280 -1.20200E-0001   0.00000E+0000
   5.8300  1.14600E-0001   0.00000E+0000
   5.8320  1.14300E-0001   0.00000E+0000
   5.8340  1.60300E-0001   0.00000E+0000
   5.8370  1.26000E-0001   0.00000E+0000
   5.8390  9.48000E-0002   0.00000E+0000
   5.8410  9.51000E-0002   0.00000E+0000
   5.8420  9.11000E-0002   0.00000E+0000
   5.8440  9.04000E-0002   0.00000E+0000
   5.8450  1.04700E-0001   0.00000E+0000
   5.8480  1.24000E-0001   0.00000E+0000
   5.8500  9.03000E-0002   0.00000E+0000
   5.8510  9.69000E-0002   0.00000E+0000
   5.8530  8.49000E-0002   0.00000E+0000
   5.8540  4.25000E-0002   0.00000E+0000
   5.8570  1.74000E-0002   0.00000E+0000
   5.8580  4.41000E-0002   0.00000E+0000
   5.8590  3.77000E-0002   0.00000E+0000
   5.8600  2.66000E-0002   0.00000E+0000
   5.8630  2.35000E-0002   0.00000E+0000
   5.8640  4.37000E-0002   0.00000E+0000
   5.8650  3.74000E-0002   0.00000E+0000
   5.8660  2.33000E-0002   0.00000E+0000
   5.8680 -2.50000E-0003   0.00000E+0000
   5.8710 -4.47000E-0002   0.00000E+0000
   5.8730 -1.98000E-0002   0.00000E+0000
   5.8760  1.87000E-0002   0.00000E+0000
   5.8780  5.27000E-0002   0.00000E+0000
   5.8800  3.44000E-0002   0.00000E+0000
   5.8820  3.28000E-0002   0.00000E+0000
   5.8840  1.26000E-0002   0.00000E+0000
   5.8850  1.39000E-0002   0.00000E+0000
   5.8890  4.29000E-0002   0.00000E+0000
   5.8910  2.70000E-0002   0.00000E+0000
   5.8940  2.12000E-0002   0.00000E+0000
   5.8960  8.90000E-0003   0.00000E+0000
   5.8990  1.87000E-0002   0.00000E+0000
   5.9010  4.71000E-0002   0.00000E+0000
   5.9020  2.45000E-0002   0.00000E+0000
   5.9060  7.20000E-0003   0.00000E+0000
   5.9090  2.07000E-0002   0.00000E+0000
   5.9100  2.21000E-0002   0.00000E+0000
   5.9110  2.59000E-0002   0.00000E+0000
   5.9150  1.98000E-0002   0.00000E+0000
   5.9170  2.07000E-0002   0.00000E+0000
   5.9200  1.55000E-0002   0.00000E+0000
   5.9210  1.44000E-0002   0.00000E+0000
   5.9230  4.52000E-0002   0.00000E+0000
   5.9270  6.00000E-0002   0.00000E+0000
   5.9300  7.18000E-0002   0.00000E+0000
   5.9320  6.80000E-0002   0.00000E+0000
   5.9340  2.43000E-0002   0.00000E+0000
   5.9390  7.83000E-0002   0.00000E+0000
   5.9400  6.46000E-0002   0.00000E+0000
   5.9430  6.24000E-0002   0.00000E+0000
   5.9450  7.34000E-0002   0.00000E+0000
   5.9460  6.61000E-0002   0.00000E+0000
   5.9520  3.86000E-0002   0.00000E+0000
   5.9530  5.80000E-0002   0.00000E+0000
   5.9560  5.66000E-0002   0.00000E+0000
   5.9580  7.28000E-0002   0.00000E+0000
   5.9610  8.04000E-0002   0.00000E+0000
   5.9630  5.71000E-0002   0.00000E+0000
   5.9650  2.21000E-0002   0.00000E+0000
   5.9660  2.08000E-0002   0.00000E+0000
   5.9690  1.73000E-0002   0.00000E+0000
   5.9710  3.07000E-0002   0.00000E+0000
   5.9740  2.71000E-0002   0.00000E+0000
   5.9750  4.60000E-0002   0.00000E+0000
   5.9790 -1.72300E-0001   0.00000E+0000
   5.9800 -6.39800E-0001   0.00000E+0000
   5.9830 -1.16530E+0000   0.00000E+0000
   5.9840 -1.29340E+0000   0.00000E+0000
   5.9880 -1.45380E+0000   0.00000E+0000
   5.9910 -1.88260E+0000   0.00000E+0000
   5.9940 -1.94240E+0000   0.00000E+0000
   5.9970 -2.02380E+0000   0.00000E+0000
   6.0000 -1.89200E+0000   0.00000E+0000
   6.0010 -1.86070E+0000   0.00000E+0000
   6.0040 -1.78200E+0000   0.00000E+0000
   6.0050 -1.71630E+0000   0.00000E+0000
   6.0080 -1.61700E+0000   0.00000E+0000
   6.0090 -1.42970E+0000   0.00000E+0000
   6.0110 -9.55800E-0001   0.00000E+0000
   6.0130 -6.74700E-0001   0.00000E+0000
   6.0140 -8.40000E-0002   0.00000E+0000
   6.0160  8.02000E-0002   0.00000E+0000
   6.0190  1.37600E-0001   0.00000E+0000
   6.0200  1.41500E-0001   0.00000E+0000
   6.0230  1.32100E-0001   0.00000E+0000
   6.0250  1.14300E-0001   0.00000E+0000
   6.0290  1.41200E-0001   0.00000E+0000
   6.0300  1.36000E-0001   0.00000E+0000
   6.0330  1.71200E-0001   0.00000E+0000
   6.0340  1.55400E-0001   0.00000E+0000
   6.0370  9.48000E-0002   0.00000E+0000
   6.0390  9.87000E-0002   0.00000E+0000
   6.0410  1.04200E-0001   0.00000E+0000
   6.0430  1.26600E-0001   0.00000E+0000
   6.0460  1.06400E-0001   0.00000E+0000
   6.0480  1.07500E-0001   0.00000E+0000
   6.0500  1.20500E-0001   0.00000E+0000
   6.0510  1.10600E-0001   0.00000E+0000
   6.0550  1.16100E-0001   0.00000E+0000
   6.0570  1.18900E-0001   0.00000E+0000
   6.0590  1.10400E-0001   0.00000E+0000
   6.0620  1.17300E-0001   0.00000E+0000
   6.0640  1.23900E-0001   0.00000E+0000
   6.0650  1.07700E-0001   0.00000E+0000
   6.0690  9.88000E-0002   0.00000E+0000
   6.0710  9.79000E-0002   0.00000E+0000
   6.0750  1.29200E-0001   0.00000E+0000
   6.0760  1.57600E-0001   0.00000E+0000
   6.0770  1.51700E-0001   0.00000E+0000
   6.0810  1.15400E-0001   0.00000E+0000
   6.0820  1.95700E-0001   0.00000E+0000
   6.0850  1.15640E+0000   0.00000E+0000
   6.0890  1.37440E+0000   0.00000E+0000
   6.0910  1.40400E+0000   0.00000E+0000
   6.0940  1.54550E+0000   0.00000E+0000
   6.0960  2.00580E+0000   0.00000E+0000
   6.0990  2.07980E+0000   0.00000E+0000
   6.1010  1.98720E+0000   0.00000E+0000
   6.1020  1.96790E+0000   0.00000E+0000
   6.1060  1.89770E+0000   0.00000E+0000
   6.1080  1.82470E+0000   0.00000E+0000
   6.1100  1.77590E+0000   0.00000E+0000
   6.1110  1.73220E+0000   0.00000E+0000
   6.1140  1.53070E+0000   0.00000E+0000
   6.1150  6.09900E-0001   0.00000E+0000
   6.1190  4.82000E-0002   0.00000E+0000
   6.1230  1.15300E-0001   0.00000E+0000
   6.1260  1.06200E-0001   0.00000E+0000
   6.1290  9.86000E-0002   0.00000E+0000
   6.1320  9.28000E-0002   0.00000E+0000
   6.1350  9.19000E-0002   0.00000E+0000
   6.1370  8.26000E-0002   0.00000E+0000
   6.1380  8.75000E-0002   0.00000E+0000
   6.1390  7.93000E-0002   0.00000E+0000
   6.1430  7.85000E-0002   0.00000E+0000
   6.1440  8.79000E-0002   0.00000E+0000
   6.1470  8.36000E-0002   0.00000E+0000
   6.1490  8.11000E-0002   0.00000E+0000
   6.1510  8.12000E-0002   0.00000E+0000
   6.1520  8.42000E-0002   0.00000E+0000
   6.1540  8.54000E-0002   0.00000E+0000
   6.1560  9.22000E-0002   0.00000E+0000
   6.1630  9.12000E-0002   0.00000E+0000
   6.1660  8.48000E-0002   0.00000E+0000
   6.1680  9.66000E-0002   0.00000E+0000
   6.1710  8.82000E-0002   0.00000E+0000
   6.1730  9.24000E-0002   0.00000E+0000
   6.1760  8.38000E-0002   0.00000E+0000
   6.1790  9.13000E-0002   0.00000E+0000
   6.1810  9.10000E-0002   0.00000E+0000
   6.1830  9.72000E-0002   0.00000E+0000
   6.1850  9.13000E-0002   0.00000E+0000
   6.1870  9.16000E-0002   0.00000E+0000
   6.1900  8.79000E-0002   0.00000E+0000
   6.1920  8.64000E-0002   0.00000E+0000
   6.1950  9.51000E-0002   0.00000E+0000
   6.1960  8.98000E-0002   0.00000E+0000
   6.1970  9.07000E-0002   0.00000E+0000
   6.2000  9.22000E-0002   0.00000E+0000
   6.2020  9.53000E-0002   0.00000E+0000
   6.2050  9.21000E-0002   0.00000E+0000
   6.2060  9.51000E-0002   0.00000E+0000
   6.2080  1.00000E-0001   0.00000E+0000
   6.2120  1.00100E-0001   0.00000E+0000
   6.2140  9.95000E-0002   0.00000E+0000
   6.2180  1.03700E-0001   0.00000E+0000
   6.2190  1.01500E-0001   0.00000E+0000
   6.2210  1.02400E-0001   0.00000E+0000
   6.2230  1.01500E-0001   0.00000E+0000
   6.2260  1.26100E-0001   0.00000E+0000
   6.2290  1.17200E-0001   0.00000E+0000
   6.2310  4.26000E-0002   0.00000E+0000
   6.2330  6.37000E-0002   0.00000E+0000
   6.2350  1.32700E-0001   0.00000E+0000
   6.2370  1.36800E-0001   0.00000E+0000
   6.2400  1.23200E-0001   0.00000E+0000
   6.2430  1.12000E-0001   0.00000E+0000
   6.2440  1.20100E-0001   0.00000E+0000
   6.2470  1.13400E-0001   0.00000E+0000
   6.2480  1.16300E-0001   0.00000E+0000
   6.2500  1.13500E-0001   0.00000E+0000
   6.2520  1.16000E-0001   0.00000E+0000
   6.2540  1.23700E-0001   0.00000E+0000
   6.2570  1.22500E-0001   0.00000E+0000
   6.2590  1.28900E-0001   0.00000E+0000
   6.2600  1.31100E-0001   0.00000E+0000
   6.2610  1.23000E-0001   0.00000E+0000
   6.2650  1.27600E-0001   0.00000E+0000
   6.2670  1.35900E-0001   0.00000E+0000
   6.2690  1.26900E-0001   0.00000E+0000
   6.2710  1.21800E-0001   0.00000E+0000
   6.2740  1.27200E-0001   0.00000E+0000
   6.2770  1.30700E-0001   0.00000E+0000
   6.2800  1.26100E-0001   0.00000E+0000
   6.2820  1.21500E-0001   0.00000E+0000
   6.2850  1.32600E-0001   0.00000E+0000
   6.2860  1.36000E-0001   0.00000E+0000
   6.2890  1.38200E-0001   0.00000E+0000
   6.2920  1.29400E-0001   0.00000E+0000
   6.2950  1.37600E-0001   0.00000E+0000
   6.2970  1.47900E-0001   0.00000E+0000
   6.2990  1.42700E-0001   0.00000E+0000
   6.3010  1.41100E-0001   0.00000E+0000
   6.3040  1.45100E-0001   0.00000E+0000
   6.3060  1.39700E-0001   0.00000E+0000
   6.3070  1.47700E-0001   0.00000E+0000
   6.3110  1.57300E-0001   0.00000E+0000
   6.3120  1.46500E-0001   0.00000E+0000
   6.3140  1.38000E-0001   0.00000E+0000
   6.3160  1.44200E-0001   0.00000E+0000
   6.3190  1.52600E-0001   0.00000E+0000
   6.3210  1.52000E-0001   0.00000E+0000
   6.3230  1.55100E-0001   0.00000E+0000
   6.3250  1.74200E-0001   0.00000E+0000
   6.3290  1.26600E-0001   0.00000E+0000
   6.3300  1.10000E-0001   0.00000E+0000
   6.3330  1.31900E-0001   0.00000E+0000
   6.3350  1.68000E-0001   0.00000E+0000
   6.3380  1.72400E-0001   0.00000E+0000
   6.3400  1.80200E-0001   0.00000E+0000
   6.3420  1.69200E-0001   0.00000E+0000
   6.3430  1.78100E-0001   0.00000E+0000
   6.3470  1.81300E-0001   0.00000E+0000
   6.3490  1.83400E-0001   0.00000E+0000
   6.3510  1.75700E-0001   0.00000E+0000
   6.3520  1.72900E-0001   0.00000E+0000
   6.3550  1.72100E-0001   0.00000E+0000
   6.3570  1.78300E-0001   0.00000E+0000
   6.3600  1.76700E-0001   0.00000E+0000
   6.3620  1.85800E-0001   0.00000E+0000
   6.3640  1.85900E-0001   0.00000E+0000
   6.3660  1.89500E-0001   0.00000E+0000
   6.3690  1.84100E-0001   0.00000E+0000
   6.3720  1.85200E-0001   0.00000E+0000
   6.3740  1.90500E-0001   0.00000E+0000
   6.3760  2.01000E-0001   0.00000E+0000
   6.3790  1.99300E-0001   0.00000E+0000
   6.3810  1.92300E-0001   0.00000E+0000
   6.3830  2.00300E-0001   0.00000E+0000
   6.3850  2.05200E-0001   0.00000E+0000
   6.3870  2.05500E-0001   0.00000E+0000
   6.3910  2.11400E-0001   0.00000E+0000
   6.3930  2.07700E-0001   0.00000E+0000
   6.3940  2.06300E-0001   0.00000E+0000
   6.3970  2.03000E-0001   0.00000E+0000
   6.4000  2.13500E-0001   0.00000E+0000
   6.4030  2.15900E-0001   0.00000E+0000
   6.4050  2.17000E-0001   0.00000E+0000
   6.4090  2.15800E-0001   0.00000E+0000
   6.4100  2.20900E-0001   0.00000E+0000
   6.4110  2.17700E-0001   0.00000E+0000
   6.4140  2.07900E-0001   0.00000E+0000
   6.4170  2.20300E-0001   0.00000E+0000
   6.4180  2.26700E-0001   0.00000E+0000
   6.4210  2.19500E-0001   0.00000E+0000
   6.4240  2.29400E-0001   0.00000E+0000
   6.4260  2.24200E-0001   0.00000E+0000
   6.4280  2.23100E-0001   0.00000E+0000
   6.4310  2.30300E-0001   0.00000E+0000
   6.4330  2.30200E-0001   0.00000E+0000
   6.4360  2.28500E-0001   0.00000E+0000
   6.4370  2.40800E-0001   0.00000E+0000
   6.4410  2.31600E-0001   0.00000E+0000
   6.4430  2.42100E-0001   0.00000E+0000
   6.4450  2.45700E-0001   0.00000E+0000
   6.4470  2.40700E-0001   0.00000E+0000
   6.4480  2.38300E-0001   0.00000E+0000
   6.4520  2.30700E-0001   0.00000E+0000
   6.4540  2.50000E-0001   0.00000E+0000
   6.4560  2.48100E-0001   0.00000E+0000
   6.4570  2.39300E-0001   0.00000E+0000
   6.4600  2.49800E-0001   0.00000E+0000
   6.4610  2.41100E-0001   0.00000E+0000
   6.4660  2.53600E-0001   0.00000E+0000
   6.4690  2.50600E-0001   0.00000E+0000
   6.4720  2.61000E-0001   0.00000E+0000
   6.4740  2.85200E-0001   0.00000E+0000
   6.4780  2.94000E-0001   0.00000E+0000
   6.4810  2.62000E-0001   0.00000E+0000
   6.4820  2.80100E-0001   0.00000E+0000
   6.4830  2.73000E-0001   0.00000E+0000
   6.4850  2.66900E-0001   0.00000E+0000
   6.4880  2.67700E-0001   0.00000E+0000
   6.4910  2.65900E-0001   0.00000E+0000
   6.4930  2.72700E-0001   0.00000E+0000
   6.4970  2.75100E-0001   0.00000E+0000
   6.4980  2.77700E-0001   0.00000E+0000
   6.5020  2.68500E-0001   0.00000E+0000
   6.5030  2.76800E-0001   0.00000E+0000
   6.5060  2.80400E-0001   0.00000E+0000
   6.5080  2.87300E-0001   0.00000E+0000
   6.5100  2.90500E-0001   0.00000E+0000
   6.5120  2.62900E-0001   0.00000E+0000
   6.5150  2.61300E-0001   0.00000E+0000
   6.5170  2.80100E-0001   0.00000E+0000
   6.5190  2.95700E-0001   0.00000E+0000
   6.5230  2.93600E-0001   0.00000E+0000
   6.5260  2.87700E-0001   0.00000E+0000
   6.5280  2.89700E-0001   0.00000E+0000
   6.5290  2.87000E-0001   0.00000E+0000
   6.5310  2.90400E-0001   0.00000E+0000
   6.5330  2.91900E-0001   0.00000E+0000
   6.5360  2.95500E-0001   0.00000E+0000
   6.5380  2.99000E-0001   0.00000E+0000
   6.5410  2.98300E-0001   0.00000E+0000
   6.5430  2.93200E-0001   0.00000E+0000
   6.5450  2.82900E-0001   0.00000E+0000
   6.5480  2.99600E-0001   0.00000E+0000
   6.5500  3.11800E-0001   0.00000E+0000
   6.5530  2.93700E-0001   0.00000E+0000
   6.5540  2.97700E-0001   0.00000E+0000
   6.5570  2.99200E-0001   0.00000E+0000
   6.5590  3.02300E-0001   0.00000E+0000
   6.5620  3.00700E-0001   0.00000E+0000
   6.5640  3.10200E-0001   0.00000E+0000
   6.5650  3.06000E-0001   0.00000E+0000
   6.5680  3.07900E-0001   0.00000E+0000
   6.5700  3.09700E-0001   0.00000E+0000
   6.5710  3.07100E-0001   0.00000E+0000
   6.5750  3.05000E-0001   0.00000E+0000
   6.5770  3.00000E-0001   0.00000E+0000
   6.5800  3.06800E-0001   0.00000E+0000
   6.5820  3.15800E-0001   0.00000E+0000
   6.5830  3.15800E-0001   0.00000E+0000
   6.5840  3.14800E-0001   0.00000E+0000
   6.5880  3.16500E-0001   0.00000E+0000
   6.5900  3.13200E-0001   0.00000E+0000
   6.5940  3.19100E-0001   0.00000E+0000
   6.5950  3.23800E-0001   0.00000E+0000
   6.5980  3.17800E-0001   0.00000E+0000
   6.6010  3.49700E-0001   0.00000E+0000
   6.6030  3.35900E-0001   0.00000E+0000
   6.6070  3.29500E-0001   0.00000E+0000
   6.6100  3.29200E-0001   0.00000E+0000
   6.6120  3.30800E-0001   0.00000E+0000
   6.6140  3.32200E-0001   0.00000E+0000
   6.6170  3.27400E-0001   0.00000E+0000
   6.6190  3.35300E-0001   0.00000E+0000
   6.6220  3.31900E-0001   0.00000E+0000
   6.6240  3.39900E-0001   0.00000E+0000
   6.6260  3.45400E-0001   0.00000E+0000
   6.6280  3.46900E-0001   0.00000E+0000
   6.6310  3.51000E-0001   0.00000E+0000
   6.6340  3.41800E-0001   0.00000E+0000
   6.6360  3.46300E-0001   0.00000E+0000
   6.6380  3.41400E-0001   0.00000E+0000
   6.6410  3.54500E-0001   0.00000E+0000
   6.6430  3.48300E-0001   0.00000E+0000
   6.6450  3.43100E-0001   0.00000E+0000
   6.6460  3.34600E-0001   0.00000E+0000
   6.6500  3.42200E-0001   0.00000E+0000
   6.6520  3.38600E-0001   0.00000E+0000
   6.6550  3.40800E-0001   0.00000E+0000
   6.6580  3.41700E-0001   0.00000E+0000
   6.6600  3.44100E-0001   0.00000E+0000
   6.6640  3.51700E-0001   0.00000E+0000
   6.6650  3.46400E-0001   0.00000E+0000
   6.6690  3.53600E-0001   0.00000E+0000
   6.6700  3.58000E-0001   0.00000E+0000
   6.6730  3.54700E-0001   0.00000E+0000
   6.6750  3.47900E-0001   0.00000E+0000
   6.6780  3.55500E-0001   0.00000E+0000
   6.6810  3.66100E-0001   0.00000E+0000
   6.6820  3.56500E-0001   0.00000E+0000
   6.6860  3.63400E-0001   0.00000E+0000
   6.6870  3.66200E-0001   0.00000E+0000
   6.6900  3.59000E-0001   0.00000E+0000
   6.6920  3.64900E-0001   0.00000E+0000
   6.6940  3.65000E-0001   0.00000E+0000
   6.6970  3.69500E-0001   0.00000E+0000
   6.6990  3.60100E-0001   0.00000E+0000
   6.7010  3.59900E-0001   0.00000E+0000
   6.7030  3.55000E-0001   0.00000E+0000
   6.7050  3.59100E-0001   0.00000E+0000
   6.7080  3.60100E-0001   0.00000E+0000
   6.7100  3.61500E-0001   0.00000E+0000
   6.7120  3.63400E-0001   0.00000E+0000
   6.7150  3.68600E-0001   0.00000E+0000
   6.7170  3.63000E-0001   0.00000E+0000
   6.7200  3.62000E-0001   0.00000E+0000
   6.7220  3.64200E-0001   0.00000E+0000
   6.7260  3.69400E-0001   0.00000E+0000
   6.7280  3.78400E-0001   0.00000E+0000
   6.7310  3.72100E-0001   0.00000E+0000
   6.7340  3.81900E-0001   0.00000E+0000
   6.7360  3.69300E-0001   0.00000E+0000
   6.7380  3.81000E-0001   0.00000E+0000
   6.7410  3.85600E-0001   0.00000E+0000
   6.7430  3.97300E-0001   0.00000E+0000
   6.7450  3.77600E-0001   0.00000E+0000
   6.7470  3.68800E-0001   0.00000E+0000
   6.7500  3.81000E-0001   0.00000E+0000
   6.7530  3.87900E-0001   0.00000E+0000
   6.7550  3.84600E-0001   0.00000E+0000
   6.7570  3.87900E-0001   0.00000E+0000
   6.7580  3.79000E-0001   0.00000E+0000
   6.7620  3.94100E-0001   0.00000E+0000
   6.7640  3.85600E-0001   0.00000E+0000
   6.7660  3.85500E-0001   0.00000E+0000
   6.7680  3.66700E-0001   0.00000E+0000
   6.7700  3.71100E-0001   0.00000E+0000
   6.7730  3.82300E-0001   0.00000E+0000
   6.7750  3.92800E-0001   0.00000E+0000
   6.7790  3.90200E-0001   0.00000E+0000
   6.7810  3.86000E-0001   0.00000E+0000
   6.7840  3.89300E-0001   0.00000E+0000
   6.7860  4.00700E-0001   0.00000E+0000
   6.7890  3.90200E-0001   0.00000E+0000
   6.7910  4.02400E-0001   0.00000E+0000
   6.7930  4.01000E-0001   0.00000E+0000
   6.7960  3.98600E-0001   0.00000E+0000
   6.8000  3.86300E-0001   0.00000E+0000
   6.8010  3.94900E-0001   0.00000E+0000
   6.8040  4.02400E-0001   0.00000E+0000
   6.8060  3.99600E-0001   0.00000E+0000
   6.8080  4.01500E-0001   0.00000E+0000
   6.8120  4.19200E-0001   0.00000E+0000
   6.8140  3.97500E-0001   0.00000E+0000
   6.8170  4.07700E-0001   0.00000E+0000
   6.8200  4.03000E-0001   0.00000E+0000
   6.8220  3.88900E-0001   0.00000E+0000
   6.8250  3.92800E-0001   0.00000E+0000
   6.8270  3.87200E-0001   0.00000E+0000
   6.8300  4.07300E-0001   0.00000E+0000
   6.8320  3.97500E-0001   0.00000E+0000
   6.8340  4.04800E-0001   0.00000E+0000
   6.8360  3.96900E-0001   0.00000E+0000
   6.8390  3.93500E-0001   0.00000E+0000
   6.8410  3.94400E-0001   0.00000E+0000
   6.8440  3.93600E-0001   0.00000E+0000
   6.8460  3.95500E-0001   0.00000E+0000
   6.8490  4.10500E-0001   0.00000E+0000
   6.8520  4.09000E-0001   0.00000E+0000
   6.8550  4.19900E-0001   0.00000E+0000
   6.8580  3.99100E-0001   0.00000E+0000
   6.8620  4.02000E-0001   0.00000E+0000
   6.8640  3.96500E-0001   0.00000E+0000
   6.8670  4.06400E-0001   0.00000E+0000
   6.8690  4.06800E-0001   0.00000E+0000
   6.8720  4.15600E-0001   0.00000E+0000
   6.8740  4.09300E-0001   0.00000E+0000
   6.8760  4.16700E-0001   0.00000E+0000
   6.8790  4.02600E-0001   0.00000E+0000
   6.8810  4.08000E-0001   0.00000E+0000
   6.8850  4.08300E-0001   0.00000E+0000
   6.8860  4.13400E-0001   0.00000E+0000
   6.8880  4.27600E-0001   0.00000E+0000
   6.8910  4.07300E-0001   0.00000E+0000
   6.8930  4.14900E-0001   0.00000E+0000
   6.8960  4.22700E-0001   0.00000E+0000
   6.8970  4.36200E-0001   0.00000E+0000
   6.9000  4.38200E-0001   0.00000E+0000
   6.9020  4.48800E-0001   0.00000E+0000
   6.9040  4.33700E-0001   0.00000E+0000
   6.9060  4.26800E-0001   0.00000E+0000
   6.9090  4.38400E-0001   0.00000E+0000
   6.9100  4.41400E-0001   0.00000E+0000
   6.9140  4.40700E-0001   0.00000E+0000
   6.9160  4.31400E-0001   0.00000E+0000
   6.9190  4.29200E-0001   0.00000E+0000
   6.9210  4.25200E-0001   0.00000E+0000
   6.9240  4.45700E-0001   0.00000E+0000
   6.9260  4.38300E-0001   0.00000E+0000
   6.9290  4.22900E-0001   0.00000E+0000
   6.9300  4.32600E-0001   0.00000E+0000
   6.9330  4.55000E-0001   0.00000E+0000
   6.9360  4.35900E-0001   0.00000E+0000
   6.9380  4.53400E-0001   0.00000E+0000
   6.9410  4.66500E-0001   0.00000E+0000
   6.9430  4.50900E-0001   0.00000E+0000
   6.9440  4.50700E-0001   0.00000E+0000
   6.9470  4.29600E-0001   0.00000E+0000
   6.9490  4.29400E-0001   0.00000E+0000
   6.9520  4.41600E-0001   0.00000E+0000
   6.9550  4.36400E-0001   0.00000E+0000
   6.9560  4.38900E-0001   0.00000E+0000
   6.9590  4.53800E-0001   0.00000E+0000
   6.9610  4.38000E-0001   0.00000E+0000
   6.9630  4.31500E-0001   0.00000E+0000
   6.9650  4.43900E-0001   0.00000E+0000
   6.9680  4.30400E-0001   0.00000E+0000
   6.9710  4.26700E-0001   0.00000E+0000
   6.9740  4.47500E-0001   0.00000E+0000
   6.9760  4.43500E-0001   0.00000E+0000
   6.9790  4.33300E-0001   0.00000E+0000
   6.9810  4.20700E-0001   0.00000E+0000
   6.9840  4.19700E-0001   0.00000E+0000
   6.9870  4.35000E-0001   0.00000E+0000
   6.9880  4.31800E-0001   0.00000E+0000
   6.9910  4.34200E-0001   0.00000E+0000
   6.9930  4.51000E-0001   0.00000E+0000
   6.9960  4.74700E-0001   0.00000E+0000
   6.9980  4.66000E-0001   0.00000E+0000
   6.9990  4.41000E-0001   0.00000E+0000
   7.0010  4.40500E-0001   0.00000E+0000
   7.0030  4.49900E-0001   0.00000E+0000
   7.0050  4.53800E-0001   0.00000E+0000
   7.0080  4.70800E-0001   0.00000E+0000
   7.0100  4.79200E-0001   0.00000E+0000
   7.0130  4.80900E-0001   0.00000E+0000
   7.0150  4.68800E-0001   0.00000E+0000
   7.0170  4.67200E-0001   0.00000E+0000
   7.0190  4.93000E-0001   0.00000E+0000
   7.0220  4.91300E-0001   0.00000E+0000
   7.0250  4.79400E-0001   0.00000E+0000
   7.0270  4.83200E-0001   0.00000E+0000
   7.0290  4.96100E-0001   0.00000E+0000
   7.0330  4.96300E-0001   0.00000E+0000
   7.0350  4.97500E-0001   0.00000E+0000
   7.0380  5.14400E-0001   0.00000E+0000
   7.0410  5.31200E-0001   0.00000E+0000
   7.0420  5.33900E-0001   0.00000E+0000
   7.0440  5.28900E-0001   0.00000E+0000
   7.0470  5.22000E-0001   0.00000E+0000
   7.0490  5.26700E-0001   0.00000E+0000
   7.0530  5.34000E-0001   0.00000E+0000
   7.0540  5.45800E-0001   0.00000E+0000
   7.0570  5.44200E-0001   0.00000E+0000
   7.0590  5.61800E-0001   0.00000E+0000
   7.0610  5.68800E-0001   0.00000E+0000
   7.0630  5.85000E-0001   0.00000E+0000
   7.0650  5.69100E-0001   0.00000E+0000
   7.0690  5.86900E-0001   0.00000E+0000
   7.0720  6.07800E-0001   0.00000E+0000
   7.0730  5.97200E-0001   0.00000E+0000
   7.0750  6.04100E-0001   0.00000E+0000
   7.0790  5.93600E-0001   0.00000E+0000
   7.0810  6.13100E-0001   0.00000E+0000
   7.0840  6.34900E-0001   0.00000E+0000
   7.0860  6.63200E-0001   0.00000E+0000
   7.0890  6.59300E-0001   0.00000E+0000
   7.0910  6.64500E-0001   0.00000E+0000
   7.0930  6.84200E-0001   0.00000E+0000
   7.0970  7.07200E-0001   0.00000E+0000
   7.0980  7.11000E-0001   0.00000E+0000
   7.1010  7.39800E-0001   0.00000E+0000
