# Supplementary material for: Self-association of MreC as a regulatory signal in bacterial cell wall elongation
Source: Nat Commun. 2021 May 20;12:2987. doi: 10.1038/s41467-021-22957-9 (PMC8137920; doi:10.1038/s41467-021-22957-9)
Supplement: Supplementary file 4 — Source Data [file 41467_2021_22957_MOESM4_ESM.zip › Martins2-Source-Data/AUC_rawdata/E.coli/00159.RA3]

MREC FHEC 0,8 abs
R 3 20.0 20000 0036371 1.4570E11 281 1 
   5.8010 -4.44500E-0001   0.00000E+0000
   5.8070 -1.55000E-0001   0.00000E+0000
   5.8090 -1.99100E-0001   0.00000E+0000
   5.8100 -2.27800E-0001   0.00000E+0000
   5.8120 -1.71200E-0001   0.00000E+0000
   5.8130 -1.82300E-0001   0.00000E+0000
   5.8150 -2.16200E-0001   0.00000E+0000
   5.8160 -2.06700E-0001   0.00000E+0000
   5.8180 -3.48100E-0001   0.00000E+0000
   5.8210 -5.79500E-0001   0.00000E+0000
   5.8230 -5.33900E-0001   0.00000E+0000
   5.8260 -6.81400E-0001   0.00000E+0000
   5.8280 -3.71800E-0001   0.00000E+0000
   5.8290 -1.72000E-0001   0.00000E+0000
   5.8320  4.22000E-0002   0.00000E+0000
   5.8340  1.64900E-0001   0.00000E+0000
   5.8370  1.43100E-0001   0.00000E+0000
   5.8410  9.61000E-0002   0.00000E+0000
   5.8440  9.06000E-0002   0.00000E+0000
   5.8460  6.72000E-0002   0.00000E+0000
   5.8490  9.38000E-0002   0.00000E+0000
   5.8510  9.88000E-0002   0.00000E+0000
   5.8530  8.78000E-0002   0.00000E+0000
   5.8540  9.59000E-0002   0.00000E+0000
   5.8550  6.16000E-0002   0.00000E+0000
   5.8570  3.49000E-0002   0.00000E+0000
   5.8590  2.58000E-0002   0.00000E+0000
   5.8620  3.19000E-0002   0.00000E+0000
   5.8650  1.65000E-0002   0.00000E+0000
   5.8660  4.38000E-0002   0.00000E+0000
   5.8680  4.43000E-0002   0.00000E+0000
   5.8700  4.00000E-0003   0.00000E+0000
   5.8720 -2.47000E-0002   0.00000E+0000
   5.8730 -3.66000E-0002   0.00000E+0000
   5.8770  2.50000E-0003   0.00000E+0000
   5.8780  4.30000E-0003   0.00000E+0000
   5.8800  3.68000E-0002   0.00000E+0000
   5.8830  3.69000E-0002   0.00000E+0000
   5.8850  1.95000E-0002   0.00000E+0000
   5.8870  8.10000E-0003   0.00000E+0000
   5.8900  2.97000E-0002   0.00000E+0000
   5.8920  4.34000E-0002   0.00000E+0000
   5.8940  1.49000E-0002   0.00000E+0000
   5.8970  4.88000E-0002   0.00000E+0000
   5.8980  1.15000E-0002   0.00000E+0000
   5.9000  1.04000E-0002   0.00000E+0000
   5.9010  4.19000E-0002   0.00000E+0000
   5.9030  3.75000E-0002   0.00000E+0000
   5.9060  2.10000E-0002   0.00000E+0000
   5.9070  1.83000E-0002   0.00000E+0000
   5.9090  1.14000E-0002   0.00000E+0000
   5.9110  1.71000E-0002   0.00000E+0000
   5.9150  2.76000E-0002   0.00000E+0000
   5.9160  2.30000E-0002   0.00000E+0000
   5.9180  1.62000E-0002   0.00000E+0000
   5.9200  1.36000E-0002   0.00000E+0000
   5.9220 -2.10000E-0003   0.00000E+0000
   5.9260  4.54000E-0002   0.00000E+0000
   5.9270  2.52000E-0002   0.00000E+0000
   5.9280  3.61000E-0002   0.00000E+0000
   5.9310  6.85000E-0002   0.00000E+0000
   5.9330  6.64000E-0002   0.00000E+0000
   5.9360  3.16000E-0002   0.00000E+0000
   5.9370  3.53000E-0002   0.00000E+0000
   5.9390  5.99000E-0002   0.00000E+0000
   5.9400  7.48000E-0002   0.00000E+0000
   5.9420  5.70000E-0002   0.00000E+0000
   5.9460  6.91000E-0002   0.00000E+0000
   5.9480  5.55000E-0002   0.00000E+0000
   5.9510  6.53000E-0002   0.00000E+0000
   5.9520  4.21000E-0002   0.00000E+0000
   5.9540  4.69000E-0002   0.00000E+0000
   5.9560  5.98000E-0002   0.00000E+0000
   5.9580  6.11000E-0002   0.00000E+0000
   5.9610  1.02500E-0001   0.00000E+0000
   5.9630  8.82000E-0002   0.00000E+0000
   5.9640  6.25000E-0002   0.00000E+0000
   5.9670  3.11000E-0002   0.00000E+0000
   5.9680  1.71000E-0002   0.00000E+0000
   5.9700  2.31000E-0002   0.00000E+0000
   5.9720  3.49000E-0002   0.00000E+0000
   5.9760  2.34000E-0002   0.00000E+0000
   5.9780  7.16000E-0002   0.00000E+0000
   5.9800 -9.43000E-0002   0.00000E+0000
   5.9820 -6.20700E-0001   0.00000E+0000
   5.9830 -1.08630E+0000   0.00000E+0000
   5.9870 -1.32070E+0000   0.00000E+0000
   5.9890 -1.42450E+0000   0.00000E+0000
   5.9910 -1.59370E+0000   0.00000E+0000
   5.9930 -1.78950E+0000   0.00000E+0000
   5.9950 -1.98500E+0000   0.00000E+0000
   5.9980 -1.95640E+0000   0.00000E+0000
   6.0010 -1.90430E+0000   0.00000E+0000
   6.0020 -1.88200E+0000   0.00000E+0000
   6.0050 -1.78030E+0000   0.00000E+0000
   6.0070 -1.70400E+0000   0.00000E+0000
   6.0090 -1.52200E+0000   0.00000E+0000
   6.0110 -1.32090E+0000   0.00000E+0000
   6.0130 -8.18300E-0001   0.00000E+0000
   6.0160 -2.02800E-0001   0.00000E+0000
   6.0180  1.53300E-0001   0.00000E+0000
   6.0200  1.22200E-0001   0.00000E+0000
   6.0230  1.47700E-0001   0.00000E+0000
   6.0260  1.34100E-0001   0.00000E+0000
   6.0270  1.05900E-0001   0.00000E+0000
   6.0300  1.42800E-0001   0.00000E+0000
   6.0320  1.42200E-0001   0.00000E+0000
   6.0330  1.58500E-0001   0.00000E+0000
   6.0350  1.68700E-0001   0.00000E+0000
   6.0370  1.08600E-0001   0.00000E+0000
   6.0390  9.39000E-0002   0.00000E+0000
   6.0420  9.54000E-0002   0.00000E+0000
   6.0440  1.22400E-0001   0.00000E+0000
   6.0470  1.16800E-0001   0.00000E+0000
   6.0480  1.03200E-0001   0.00000E+0000
   6.0510  1.11800E-0001   0.00000E+0000
   6.0520  1.13000E-0001   0.00000E+0000
   6.0550  1.19700E-0001   0.00000E+0000
   6.0560  1.15600E-0001   0.00000E+0000
   6.0590  1.15400E-0001   0.00000E+0000
   6.0610  1.12900E-0001   0.00000E+0000
   6.0630  1.07700E-0001   0.00000E+0000
   6.0650  1.18800E-0001   0.00000E+0000
   6.0660  1.14100E-0001   0.00000E+0000
   6.0690  1.01800E-0001   0.00000E+0000
   6.0710  9.97000E-0002   0.00000E+0000
   6.0730  1.09100E-0001   0.00000E+0000
   6.0770  1.55500E-0001   0.00000E+0000
   6.0780  1.53900E-0001   0.00000E+0000
   6.0810  1.38200E-0001   0.00000E+0000
   6.0830  9.39000E-0002   0.00000E+0000
   6.0850  8.53300E-0001   0.00000E+0000
   6.0870  1.22000E+0000   0.00000E+0000
   6.0910  1.37380E+0000   0.00000E+0000
   6.0940  1.46410E+0000   0.00000E+0000
   6.0980  2.03540E+0000   0.00000E+0000
   6.1020  2.01430E+0000   0.00000E+0000
   6.1040  1.99400E+0000   0.00000E+0000
   6.1070  1.90640E+0000   0.00000E+0000
   6.1100  1.86270E+0000   0.00000E+0000
   6.1110  1.77610E+0000   0.00000E+0000
   6.1130  1.70660E+0000   0.00000E+0000
   6.1170  1.29910E+0000   0.00000E+0000
   6.1190  2.56500E-0001   0.00000E+0000
   6.1230  5.68000E-0002   0.00000E+0000
   6.1280  1.17700E-0001   0.00000E+0000
   6.1310  1.08100E-0001   0.00000E+0000
   6.1350  9.25000E-0002   0.00000E+0000
   6.1370  9.08000E-0002   0.00000E+0000
   6.1390  8.37000E-0002   0.00000E+0000
   6.1420  8.10000E-0002   0.00000E+0000
   6.1440  7.98000E-0002   0.00000E+0000
   6.1480  9.01000E-0002   0.00000E+0000
   6.1490  8.31000E-0002   0.00000E+0000
   6.1520  7.75000E-0002   0.00000E+0000
   6.1530  8.10000E-0002   0.00000E+0000
   6.1560  9.03000E-0002   0.00000E+0000
   6.1580  9.10000E-0002   0.00000E+0000
   6.1610  8.90000E-0002   0.00000E+0000
   6.1630  9.46000E-0002   0.00000E+0000
   6.1650  8.53000E-0002   0.00000E+0000
   6.1680  9.12000E-0002   0.00000E+0000
   6.1700  9.83000E-0002   0.00000E+0000
   6.1730  9.10000E-0002   0.00000E+0000
   6.1760  9.41000E-0002   0.00000E+0000
   6.1780  9.65000E-0002   0.00000E+0000
   6.1790  9.28000E-0002   0.00000E+0000
   6.1810  9.76000E-0002   0.00000E+0000
   6.1830  9.64000E-0002   0.00000E+0000
   6.1860  9.59000E-0002   0.00000E+0000
   6.1890  9.29000E-0002   0.00000E+0000
   6.1900  9.09000E-0002   0.00000E+0000
   6.1930  1.01800E-0001   0.00000E+0000
   6.1950  9.68000E-0002   0.00000E+0000
   6.1970  9.79000E-0002   0.00000E+0000
   6.2000  9.83000E-0002   0.00000E+0000
   6.2020  9.95000E-0002   0.00000E+0000
   6.2040  9.61000E-0002   0.00000E+0000
   6.2060  1.00400E-0001   0.00000E+0000
   6.2090  9.92000E-0002   0.00000E+0000
   6.2110  1.07000E-0001   0.00000E+0000
   6.2140  1.04500E-0001   0.00000E+0000
   6.2160  1.06900E-0001   0.00000E+0000
   6.2190  1.06400E-0001   0.00000E+0000
   6.2200  1.12300E-0001   0.00000E+0000
   6.2230  1.08200E-0001   0.00000E+0000
   6.2250  1.10200E-0001   0.00000E+0000
   6.2270  1.27800E-0001   0.00000E+0000
   6.2290  1.36300E-0001   0.00000E+0000
   6.2320  5.48000E-0002   0.00000E+0000
   6.2340  4.54000E-0002   0.00000E+0000
   6.2370  1.09900E-0001   0.00000E+0000
   6.2380  1.46500E-0001   0.00000E+0000
   6.2410  1.31400E-0001   0.00000E+0000
   6.2440  1.23900E-0001   0.00000E+0000
   6.2450  1.27700E-0001   0.00000E+0000
   6.2490  1.30300E-0001   0.00000E+0000
   6.2500  1.17300E-0001   0.00000E+0000
   6.2540  1.16700E-0001   0.00000E+0000
   6.2570  1.34800E-0001   0.00000E+0000
   6.2590  1.33000E-0001   0.00000E+0000
   6.2640  1.34400E-0001   0.00000E+0000
   6.2680  1.42700E-0001   0.00000E+0000
   6.2690  1.45000E-0001   0.00000E+0000
   6.2710  1.33600E-0001   0.00000E+0000
   6.2730  1.35700E-0001   0.00000E+0000
   6.2750  1.34500E-0001   0.00000E+0000
   6.2770  1.39500E-0001   0.00000E+0000
   6.2800  1.39100E-0001   0.00000E+0000
   6.2820  1.39400E-0001   0.00000E+0000
   6.2840  1.28300E-0001   0.00000E+0000
   6.2860  1.47400E-0001   0.00000E+0000
   6.2890  1.46800E-0001   0.00000E+0000
   6.2900  1.47700E-0001   0.00000E+0000
   6.2930  1.35400E-0001   0.00000E+0000
   6.2940  1.44100E-0001   0.00000E+0000
   6.2980  1.52000E-0001   0.00000E+0000
   6.3000  1.58000E-0001   0.00000E+0000
   6.3020  1.55300E-0001   0.00000E+0000
   6.3060  1.58000E-0001   0.00000E+0000
   6.3090  1.54800E-0001   0.00000E+0000
   6.3120  1.64500E-0001   0.00000E+0000
   6.3140  1.61100E-0001   0.00000E+0000
   6.3160  1.46900E-0001   0.00000E+0000
   6.3170  1.59500E-0001   0.00000E+0000
   6.3210  1.62700E-0001   0.00000E+0000
   6.3230  1.62000E-0001   0.00000E+0000
   6.3260  1.70100E-0001   0.00000E+0000
   6.3280  1.93000E-0001   0.00000E+0000
   6.3300  1.31600E-0001   0.00000E+0000
   6.3320  1.22900E-0001   0.00000E+0000
   6.3350  1.40000E-0001   0.00000E+0000
   6.3370  1.68200E-0001   0.00000E+0000
   6.3400  1.83200E-0001   0.00000E+0000
   6.3420  1.86400E-0001   0.00000E+0000
   6.3430  1.82500E-0001   0.00000E+0000
   6.3460  1.88700E-0001   0.00000E+0000
   6.3480  1.95000E-0001   0.00000E+0000
   6.3510  1.86100E-0001   0.00000E+0000
   6.3530  1.90900E-0001   0.00000E+0000
   6.3550  1.82900E-0001   0.00000E+0000
   6.3580  1.85100E-0001   0.00000E+0000
   6.3620  1.92300E-0001   0.00000E+0000
   6.3660  1.99100E-0001   0.00000E+0000
   6.3670  2.03900E-0001   0.00000E+0000
   6.3700  1.98600E-0001   0.00000E+0000
   6.3710  1.95600E-0001   0.00000E+0000
   6.3750  2.14600E-0001   0.00000E+0000
   6.3770  2.08200E-0001   0.00000E+0000
   6.3810  2.17300E-0001   0.00000E+0000
   6.3830  2.09900E-0001   0.00000E+0000
   6.3850  2.03900E-0001   0.00000E+0000
   6.3870  2.22500E-0001   0.00000E+0000
   6.3890  2.26000E-0001   0.00000E+0000
   6.3920  2.18500E-0001   0.00000E+0000
   6.3940  2.20300E-0001   0.00000E+0000
   6.3960  2.22700E-0001   0.00000E+0000
   6.3970  2.19300E-0001   0.00000E+0000
   6.4000  2.29200E-0001   0.00000E+0000
   6.4010  2.33400E-0001   0.00000E+0000
   6.4060  2.25400E-0001   0.00000E+0000
   6.4070  2.28400E-0001   0.00000E+0000
   6.4100  2.35300E-0001   0.00000E+0000
   6.4120  2.29100E-0001   0.00000E+0000
   6.4150  2.29000E-0001   0.00000E+0000
   6.4170  2.18600E-0001   0.00000E+0000
   6.4190  2.39200E-0001   0.00000E+0000
   6.4210  2.36900E-0001   0.00000E+0000
   6.4230  2.42300E-0001   0.00000E+0000
   6.4260  2.41900E-0001   0.00000E+0000
   6.4280  2.39700E-0001   0.00000E+0000
   6.4330  2.43400E-0001   0.00000E+0000
   6.4350  2.50900E-0001   0.00000E+0000
   6.4380  2.49300E-0001   0.00000E+0000
   6.4390  2.49100E-0001   0.00000E+0000
   6.4410  2.47000E-0001   0.00000E+0000
   6.4460  2.58100E-0001   0.00000E+0000
   6.4480  2.62500E-0001   0.00000E+0000
   6.4510  2.51600E-0001   0.00000E+0000
   6.4520  2.51500E-0001   0.00000E+0000
   6.4560  2.65200E-0001   0.00000E+0000
   6.4580  2.66300E-0001   0.00000E+0000
   6.4600  2.58200E-0001   0.00000E+0000
   6.4620  2.58400E-0001   0.00000E+0000
   6.4650  2.63000E-0001   0.00000E+0000
   6.4660  2.63100E-0001   0.00000E+0000
   6.4690  2.61900E-0001   0.00000E+0000
   6.4700  2.70500E-0001   0.00000E+0000
   6.4740  2.65900E-0001   0.00000E+0000
   6.4760  2.78800E-0001   0.00000E+0000
   6.4790  2.99500E-0001   0.00000E+0000
   6.4820  2.97800E-0001   0.00000E+0000
   6.4840  2.73800E-0001   0.00000E+0000
   6.4860  2.94600E-0001   0.00000E+0000
   6.4880  2.80800E-0001   0.00000E+0000
   6.4900  2.86400E-0001   0.00000E+0000
   6.4930  2.85500E-0001   0.00000E+0000
   6.4950  2.78600E-0001   0.00000E+0000
   6.4970  2.78900E-0001   0.00000E+0000
   6.4990  2.80500E-0001   0.00000E+0000
   6.5000  2.84400E-0001   0.00000E+0000
   6.5040  2.85600E-0001   0.00000E+0000
   6.5060  2.95600E-0001   0.00000E+0000
   6.5090  2.94900E-0001   0.00000E+0000
   6.5100  3.00600E-0001   0.00000E+0000
   6.5130  3.02300E-0001   0.00000E+0000
   6.5160  2.77900E-0001   0.00000E+0000
   6.5170  2.81400E-0001   0.00000E+0000
   6.5200  3.03900E-0001   0.00000E+0000
   6.5220  3.08900E-0001   0.00000E+0000
   6.5250  2.99800E-0001   0.00000E+0000
   6.5270  3.05000E-0001   0.00000E+0000
   6.5290  3.02000E-0001   0.00000E+0000
   6.5310  3.00800E-0001   0.00000E+0000
   6.5320  3.03200E-0001   0.00000E+0000
   6.5360  2.97900E-0001   0.00000E+0000
   6.5380  3.05900E-0001   0.00000E+0000
   6.5400  3.12100E-0001   0.00000E+0000
   6.5410  3.15700E-0001   0.00000E+0000
   6.5450  3.02300E-0001   0.00000E+0000
   6.5460  3.00300E-0001   0.00000E+0000
   6.5500  3.12600E-0001   0.00000E+0000
   6.5520  3.14100E-0001   0.00000E+0000
   6.5540  3.05100E-0001   0.00000E+0000
   6.5570  3.08800E-0001   0.00000E+0000
   6.5590  3.14400E-0001   0.00000E+0000
   6.5640  3.20000E-0001   0.00000E+0000
   6.5650  3.19900E-0001   0.00000E+0000
   6.5690  3.24500E-0001   0.00000E+0000
   6.5710  3.20200E-0001   0.00000E+0000
   6.5720  3.14400E-0001   0.00000E+0000
   6.5740  3.12100E-0001   0.00000E+0000
   6.5770  3.21500E-0001   0.00000E+0000
   6.5790  3.14900E-0001   0.00000E+0000
   6.5820  3.26700E-0001   0.00000E+0000
   6.5830  3.30400E-0001   0.00000E+0000
   6.5860  3.27100E-0001   0.00000E+0000
   6.5870  3.29200E-0001   0.00000E+0000
   6.5880  3.25800E-0001   0.00000E+0000
   6.5890  3.27900E-0001   0.00000E+0000
   6.5930  3.30600E-0001   0.00000E+0000
   6.5950  3.30000E-0001   0.00000E+0000
   6.5980  3.29400E-0001   0.00000E+0000
   6.6000  3.34700E-0001   0.00000E+0000
   6.6030  3.55400E-0001   0.00000E+0000
   6.6050  3.46800E-0001   0.00000E+0000
   6.6070  3.38100E-0001   0.00000E+0000
   6.6090  3.33800E-0001   0.00000E+0000
   6.6120  3.41000E-0001   0.00000E+0000
   6.6150  3.45700E-0001   0.00000E+0000
   6.6190  3.42700E-0001   0.00000E+0000
   6.6210  3.55700E-0001   0.00000E+0000
   6.6240  3.40800E-0001   0.00000E+0000
   6.6270  3.51000E-0001   0.00000E+0000
   6.6280  3.57600E-0001   0.00000E+0000
   6.6310  3.57500E-0001   0.00000E+0000
   6.6330  3.61200E-0001   0.00000E+0000
   6.6350  3.43400E-0001   0.00000E+0000
   6.6380  3.56800E-0001   0.00000E+0000
   6.6390  3.55900E-0001   0.00000E+0000
   6.6430  3.57400E-0001   0.00000E+0000
   6.6440  3.57800E-0001   0.00000E+0000
   6.6460  3.51000E-0001   0.00000E+0000
   6.6490  3.54600E-0001   0.00000E+0000
   6.6520  3.56900E-0001   0.00000E+0000
   6.6540  3.51900E-0001   0.00000E+0000
   6.6550  3.55500E-0001   0.00000E+0000
   6.6590  3.60200E-0001   0.00000E+0000
   6.6600  3.58100E-0001   0.00000E+0000
   6.6640  3.62300E-0001   0.00000E+0000
   6.6660  3.59400E-0001   0.00000E+0000
   6.6690  3.60900E-0001   0.00000E+0000
   6.6730  3.59400E-0001   0.00000E+0000
   6.6750  3.58400E-0001   0.00000E+0000
   6.6780  3.63900E-0001   0.00000E+0000
   6.6790  3.68900E-0001   0.00000E+0000
   6.6830  3.65400E-0001   0.00000E+0000
   6.6840  3.70000E-0001   0.00000E+0000
   6.6850  3.72500E-0001   0.00000E+0000
   6.6890  3.63600E-0001   0.00000E+0000
   6.6910  3.74700E-0001   0.00000E+0000
   6.6940  3.78100E-0001   0.00000E+0000
   6.6980  3.74300E-0001   0.00000E+0000
   6.6990  3.67400E-0001   0.00000E+0000
   6.7030  3.65500E-0001   0.00000E+0000
   6.7070  3.63600E-0001   0.00000E+0000
   6.7100  3.76500E-0001   0.00000E+0000
   6.7120  3.71700E-0001   0.00000E+0000
   6.7140  3.67600E-0001   0.00000E+0000
   6.7170  3.69400E-0001   0.00000E+0000
   6.7190  3.67900E-0001   0.00000E+0000
   6.7220  3.73800E-0001   0.00000E+0000
   6.7240  3.75000E-0001   0.00000E+0000
   6.7260  3.79700E-0001   0.00000E+0000
   6.7280  3.83900E-0001   0.00000E+0000
   6.7310  3.83900E-0001   0.00000E+0000
   6.7320  3.79000E-0001   0.00000E+0000
   6.7330  3.82700E-0001   0.00000E+0000
   6.7370  3.82100E-0001   0.00000E+0000
   6.7380  3.83500E-0001   0.00000E+0000
   6.7410  3.95600E-0001   0.00000E+0000
   6.7450  3.88900E-0001   0.00000E+0000
   6.7460  3.70300E-0001   0.00000E+0000
   6.7490  3.79400E-0001   0.00000E+0000
   6.7510  3.95500E-0001   0.00000E+0000
   6.7560  3.89600E-0001   0.00000E+0000
   6.7580  3.93300E-0001   0.00000E+0000
   6.7630  3.97000E-0001   0.00000E+0000
   6.7650  3.95100E-0001   0.00000E+0000
   6.7690  3.71600E-0001   0.00000E+0000
   6.7730  3.84600E-0001   0.00000E+0000
   6.7750  4.03500E-0001   0.00000E+0000
   6.7760  3.90900E-0001   0.00000E+0000
   6.7790  4.01500E-0001   0.00000E+0000
   6.7810  3.95600E-0001   0.00000E+0000
   6.7840  3.99400E-0001   0.00000E+0000
   6.7860  4.01700E-0001   0.00000E+0000
   6.7880  4.05200E-0001   0.00000E+0000
   6.7890  3.90000E-0001   0.00000E+0000
   6.7910  4.05900E-0001   0.00000E+0000
   6.7940  3.97700E-0001   0.00000E+0000
   6.7980  3.95600E-0001   0.00000E+0000
   6.8000  3.85700E-0001   0.00000E+0000
   6.8020  3.99500E-0001   0.00000E+0000
   6.8040  4.03600E-0001   0.00000E+0000
   6.8070  4.09100E-0001   0.00000E+0000
   6.8100  4.11400E-0001   0.00000E+0000
   6.8130  4.25300E-0001   0.00000E+0000
   6.8150  4.02800E-0001   0.00000E+0000
   6.8190  4.04200E-0001   0.00000E+0000
   6.8200  4.10300E-0001   0.00000E+0000
   6.8230  3.94200E-0001   0.00000E+0000
   6.8250  4.02600E-0001   0.00000E+0000
   6.8270  3.98500E-0001   0.00000E+0000
   6.8310  4.03100E-0001   0.00000E+0000
   6.8320  4.13200E-0001   0.00000E+0000
   6.8340  4.14900E-0001   0.00000E+0000
   6.8370  4.03400E-0001   0.00000E+0000
   6.8390  4.02000E-0001   0.00000E+0000
   6.8410  3.98600E-0001   0.00000E+0000
   6.8430  3.99400E-0001   0.00000E+0000
   6.8460  4.02400E-0001   0.00000E+0000
   6.8490  4.15300E-0001   0.00000E+0000
   6.8520  4.09600E-0001   0.00000E+0000
   6.8530  4.25400E-0001   0.00000E+0000
   6.8560  4.14400E-0001   0.00000E+0000
   6.8580  3.97700E-0001   0.00000E+0000
   6.8630  4.03100E-0001   0.00000E+0000
   6.8650  4.04400E-0001   0.00000E+0000
   6.8670  4.07500E-0001   0.00000E+0000
   6.8680  4.08500E-0001   0.00000E+0000
   6.8710  4.10400E-0001   0.00000E+0000
   6.8720  4.20500E-0001   0.00000E+0000
   6.8750  4.13800E-0001   0.00000E+0000
   6.8790  4.13000E-0001   0.00000E+0000
   6.8810  4.12700E-0001   0.00000E+0000
   6.8830  4.21600E-0001   0.00000E+0000
   6.8860  4.18100E-0001   0.00000E+0000
   6.8870  4.17400E-0001   0.00000E+0000
   6.8880  4.28100E-0001   0.00000E+0000
   6.8920  4.12100E-0001   0.00000E+0000
   6.8930  4.24000E-0001   0.00000E+0000
   6.8960  4.27100E-0001   0.00000E+0000
   6.8990  4.41600E-0001   0.00000E+0000
   6.9010  4.49500E-0001   0.00000E+0000
   6.9040  4.37400E-0001   0.00000E+0000
   6.9070  4.36800E-0001   0.00000E+0000
   6.9080  4.44400E-0001   0.00000E+0000
   6.9110  4.58800E-0001   0.00000E+0000
   6.9140  4.44000E-0001   0.00000E+0000
   6.9160  4.38200E-0001   0.00000E+0000
   6.9180  4.33100E-0001   0.00000E+0000
   6.9200  4.42900E-0001   0.00000E+0000
   6.9230  4.38700E-0001   0.00000E+0000
   6.9250  4.53700E-0001   0.00000E+0000
   6.9290  4.25100E-0001   0.00000E+0000
   6.9300  4.34800E-0001   0.00000E+0000
   6.9320  4.46500E-0001   0.00000E+0000
   6.9350  4.53100E-0001   0.00000E+0000
   6.9370  4.37200E-0001   0.00000E+0000
   6.9390  4.58800E-0001   0.00000E+0000
   6.9420  4.70600E-0001   0.00000E+0000
   6.9440  4.57800E-0001   0.00000E+0000
   6.9450  4.48200E-0001   0.00000E+0000
   6.9470  4.29200E-0001   0.00000E+0000
   6.9490  4.37700E-0001   0.00000E+0000
   6.9530  4.38700E-0001   0.00000E+0000
   6.9550  4.37200E-0001   0.00000E+0000
   6.9590  4.50800E-0001   0.00000E+0000
   6.9610  4.37200E-0001   0.00000E+0000
   6.9630  4.23500E-0001   0.00000E+0000
   6.9640  4.38600E-0001   0.00000E+0000
   6.9680  4.42000E-0001   0.00000E+0000
   6.9710  4.32500E-0001   0.00000E+0000
   6.9730  4.44800E-0001   0.00000E+0000
   6.9750  4.49400E-0001   0.00000E+0000
   6.9770  4.36000E-0001   0.00000E+0000
   6.9800  4.34500E-0001   0.00000E+0000
   6.9820  4.17700E-0001   0.00000E+0000
   6.9840  4.28600E-0001   0.00000E+0000
   6.9870  4.41100E-0001   0.00000E+0000
   6.9890  4.37700E-0001   0.00000E+0000
   6.9910  4.36800E-0001   0.00000E+0000
   6.9930  4.57200E-0001   0.00000E+0000
   6.9960  4.75300E-0001   0.00000E+0000
   6.9980  4.51700E-0001   0.00000E+0000
   7.0020  4.52800E-0001   0.00000E+0000
   7.0050  4.54800E-0001   0.00000E+0000
   7.0070  4.60900E-0001   0.00000E+0000
   7.0100  4.67900E-0001   0.00000E+0000
   7.0110  4.78200E-0001   0.00000E+0000
   7.0150  4.79200E-0001   0.00000E+0000
   7.0180  4.65900E-0001   0.00000E+0000
   7.0200  4.89400E-0001   0.00000E+0000
   7.0230  4.88400E-0001   0.00000E+0000
   7.0250  4.74300E-0001   0.00000E+0000
   7.0270  4.92100E-0001   0.00000E+0000
   7.0300  4.92600E-0001   0.00000E+0000
   7.0330  4.95200E-0001   0.00000E+0000
   7.0350  4.97800E-0001   0.00000E+0000
   7.0370  5.05200E-0001   0.00000E+0000
   7.0390  5.14300E-0001   0.00000E+0000
   7.0410  5.32900E-0001   0.00000E+0000
   7.0440  5.21000E-0001   0.00000E+0000
   7.0460  5.15000E-0001   0.00000E+0000
   7.0490  5.18100E-0001   0.00000E+0000
   7.0530  5.31900E-0001   0.00000E+0000
   7.0550  5.47700E-0001   0.00000E+0000
   7.0590  5.35100E-0001   0.00000E+0000
   7.0610  5.47700E-0001   0.00000E+0000
   7.0620  5.65600E-0001   0.00000E+0000
   7.0650  5.78700E-0001   0.00000E+0000
   7.0660  5.63500E-0001   0.00000E+0000
   7.0690  5.95100E-0001   0.00000E+0000
   7.0720  6.19600E-0001   0.00000E+0000
   7.0730  6.02000E-0001   0.00000E+0000
   7.0770  6.02900E-0001   0.00000E+0000
   7.0800  5.86300E-0001   0.00000E+0000
   7.0810  5.98100E-0001   0.00000E+0000
   7.0840  6.43200E-0001   0.00000E+0000
   7.0870  6.55900E-0001   0.00000E+0000
   7.0900  6.53000E-0001   0.00000E+0000
   7.0910  6.46200E-0001   0.00000E+0000
   7.0940  6.64800E-0001   0.00000E+0000
   7.0970  6.90100E-0001   0.00000E+0000
   7.0990  7.02600E-0001   0.00000E+0000
   7.1010  7.27100E-0001   0.00000E+0000
