# Supplementary material for: Self-association of MreC as a regulatory signal in bacterial cell wall elongation
Source: Nat Commun. 2021 May 20;12:2987. doi: 10.1038/s41467-021-22957-9 (PMC8137920; doi:10.1038/s41467-021-22957-9)
Supplement: Supplementary file 4 — Source Data [file 41467_2021_22957_MOESM4_ESM.zip › Martins2-Source-Data/AUC_rawdata/E.coli/00213.RA3]

MREC FHEC 0,8 abs
R 3 20.0 20000 0047608 1.9500E11 281 1 
   5.8010 -4.06600E-0001   0.00000E+0000
   5.8040 -1.17900E-0001   0.00000E+0000
   5.8050 -2.39200E-0001   0.00000E+0000
   5.8060 -1.98900E-0001   0.00000E+0000
   5.8070 -2.61900E-0001   0.00000E+0000
   5.8080 -1.60000E-0001   0.00000E+0000
   5.8100 -1.91100E-0001   0.00000E+0000
   5.8110 -1.65800E-0001   0.00000E+0000
   5.8130 -1.35300E-0001   0.00000E+0000
   5.8140 -1.25500E-0001   0.00000E+0000
   5.8160 -4.21100E-0001   0.00000E+0000
   5.8180 -4.82000E-0001   0.00000E+0000
   5.8210 -3.55900E-0001   0.00000E+0000
   5.8220 -5.00500E-0001   0.00000E+0000
   5.8230 -6.22100E-0001   0.00000E+0000
   5.8250 -3.25300E-0001   0.00000E+0000
   5.8280 -1.01500E-0001   0.00000E+0000
   5.8300  1.00800E-0001   0.00000E+0000
   5.8320  1.75800E-0001   0.00000E+0000
   5.8340  1.59400E-0001   0.00000E+0000
   5.8360  1.40800E-0001   0.00000E+0000
   5.8370  1.12100E-0001   0.00000E+0000
   5.8390  1.15300E-0001   0.00000E+0000
   5.8420  1.06700E-0001   0.00000E+0000
   5.8450  7.24000E-0002   0.00000E+0000
   5.8480  1.09500E-0001   0.00000E+0000
   5.8490  1.16700E-0001   0.00000E+0000
   5.8500  9.04000E-0002   0.00000E+0000
   5.8510  9.65000E-0002   0.00000E+0000
   5.8550  7.49000E-0002   0.00000E+0000
   5.8560  2.73000E-0002   0.00000E+0000
   5.8580  3.79000E-0002   0.00000E+0000
   5.8610  2.41000E-0002   0.00000E+0000
   5.8620  1.68000E-0002   0.00000E+0000
   5.8650  3.78000E-0002   0.00000E+0000
   5.8660  3.52000E-0002   0.00000E+0000
   5.8680  1.38000E-0002   0.00000E+0000
   5.8720 -5.53000E-0002   0.00000E+0000
   5.8750  4.40000E-0003   0.00000E+0000
   5.8780  5.19000E-0002   0.00000E+0000
   5.8810  3.16000E-0002   0.00000E+0000
   5.8820  1.99000E-0002   0.00000E+0000
   5.8850  1.00000E-0002   0.00000E+0000
   5.8880  3.18000E-0002   0.00000E+0000
   5.8900  3.91000E-0002   0.00000E+0000
   5.8920  1.51000E-0002   0.00000E+0000
   5.8940  3.94000E-0002   0.00000E+0000
   5.8970  2.80000E-0003   0.00000E+0000
   5.8990  1.88000E-0002   0.00000E+0000
   5.9010  4.81000E-0002   0.00000E+0000
   5.9030  2.51000E-0002   0.00000E+0000
   5.9060  1.22000E-0002   0.00000E+0000
   5.9080  5.20000E-0003   0.00000E+0000
   5.9110  1.51000E-0002   0.00000E+0000
   5.9130  2.26000E-0002   0.00000E+0000
   5.9150  2.13000E-0002   0.00000E+0000
   5.9160  2.35000E-0002   0.00000E+0000
   5.9170  2.54000E-0002   0.00000E+0000
   5.9200 -2.00000E-0003   0.00000E+0000
   5.9220  2.40000E-0002   0.00000E+0000
   5.9240  4.19000E-0002   0.00000E+0000
   5.9270  3.21000E-0002   0.00000E+0000
   5.9280  3.11000E-0002   0.00000E+0000
   5.9300  8.32000E-0002   0.00000E+0000
   5.9320  7.84000E-0002   0.00000E+0000
   5.9340  2.13000E-0002   0.00000E+0000
   5.9370  4.33000E-0002   0.00000E+0000
   5.9380  7.77000E-0002   0.00000E+0000
   5.9420  6.58000E-0002   0.00000E+0000
   5.9430  5.35000E-0002   0.00000E+0000
   5.9480  5.57000E-0002   0.00000E+0000
   5.9490  5.30000E-0002   0.00000E+0000
   5.9520  3.78000E-0002   0.00000E+0000
   5.9540  5.16000E-0002   0.00000E+0000
   5.9560  6.26000E-0002   0.00000E+0000
   5.9580  8.01000E-0002   0.00000E+0000
   5.9600  9.59000E-0002   0.00000E+0000
   5.9610  8.95000E-0002   0.00000E+0000
   5.9630  5.96000E-0002   0.00000E+0000
   5.9650  2.60000E-0002   0.00000E+0000
   5.9680  2.00000E-0002   0.00000E+0000
   5.9700  2.38000E-0002   0.00000E+0000
   5.9710  2.80000E-0002   0.00000E+0000
   5.9720  4.01000E-0002   0.00000E+0000
   5.9740  2.98000E-0002   0.00000E+0000
   5.9770  6.94000E-0002   0.00000E+0000
   5.9800 -3.75600E-0001   0.00000E+0000
   5.9820 -7.92400E-0001   0.00000E+0000
   5.9830 -1.08370E+0000   0.00000E+0000
   5.9840 -1.23790E+0000   0.00000E+0000
   5.9870 -1.36540E+0000   0.00000E+0000
   5.9890 -1.51960E+0000   0.00000E+0000
   5.9910 -1.78000E+0000   0.00000E+0000
   5.9930 -1.92430E+0000   0.00000E+0000
   5.9950 -2.01300E+0000   0.00000E+0000
   5.9980 -1.96670E+0000   0.00000E+0000
   6.0010 -1.93810E+0000   0.00000E+0000
   6.0020 -1.86450E+0000   0.00000E+0000
   6.0040 -1.78700E+0000   0.00000E+0000
   6.0070 -1.66250E+0000   0.00000E+0000
   6.0090 -1.55570E+0000   0.00000E+0000
   6.0110 -1.30010E+0000   0.00000E+0000
   6.0140 -8.46800E-0001   0.00000E+0000
   6.0190  1.07300E-0001   0.00000E+0000
   6.0200  1.51800E-0001   0.00000E+0000
   6.0230  1.37800E-0001   0.00000E+0000
   6.0250  1.24800E-0001   0.00000E+0000
   6.0260  1.10300E-0001   0.00000E+0000
   6.0280  1.38700E-0001   0.00000E+0000
   6.0320  1.45200E-0001   0.00000E+0000
   6.0330  1.69700E-0001   0.00000E+0000
   6.0360  1.54400E-0001   0.00000E+0000
   6.0380  9.25000E-0002   0.00000E+0000
   6.0400  9.61000E-0002   0.00000E+0000
   6.0440  1.17800E-0001   0.00000E+0000
   6.0450  1.29300E-0001   0.00000E+0000
   6.0480  1.04400E-0001   0.00000E+0000
   6.0490  1.08400E-0001   0.00000E+0000
   6.0510  1.17300E-0001   0.00000E+0000
   6.0560  1.14600E-0001   0.00000E+0000
   6.0580  1.18200E-0001   0.00000E+0000
   6.0610  1.09200E-0001   0.00000E+0000
   6.0620  1.08600E-0001   0.00000E+0000
   6.0640  1.19300E-0001   0.00000E+0000
   6.0660  1.07400E-0001   0.00000E+0000
   6.0680  1.05800E-0001   0.00000E+0000
   6.0710  9.54000E-0002   0.00000E+0000
   6.0730  1.19300E-0001   0.00000E+0000
   6.0760  1.44400E-0001   0.00000E+0000
   6.0780  1.50800E-0001   0.00000E+0000
   6.0810  1.35200E-0001   0.00000E+0000
   6.0830  8.93000E-0002   0.00000E+0000
   6.0850  1.19140E+0000   0.00000E+0000
   6.0880  1.39540E+0000   0.00000E+0000
   6.0920  1.41370E+0000   0.00000E+0000
   6.0940  1.50190E+0000   0.00000E+0000
   6.0960  1.80090E+0000   0.00000E+0000
   6.0990  2.05110E+0000   0.00000E+0000
   6.1010  2.04280E+0000   0.00000E+0000
   6.1050  1.92790E+0000   0.00000E+0000
   6.1070  1.84760E+0000   0.00000E+0000
   6.1090  1.81480E+0000   0.00000E+0000
   6.1100  1.74280E+0000   0.00000E+0000
   6.1140  1.62570E+0000   0.00000E+0000
   6.1160  1.22820E+0000   0.00000E+0000
   6.1180  2.79500E-0001   0.00000E+0000
   6.1230  3.53000E-0002   0.00000E+0000
   6.1240  1.02600E-0001   0.00000E+0000
   6.1250  1.10300E-0001   0.00000E+0000
   6.1280  9.43000E-0002   0.00000E+0000
   6.1300  9.15000E-0002   0.00000E+0000
   6.1330  8.74000E-0002   0.00000E+0000
   6.1350  8.26000E-0002   0.00000E+0000
   6.1370  8.34000E-0002   0.00000E+0000
   6.1380  8.80000E-0002   0.00000E+0000
   6.1420  7.43000E-0002   0.00000E+0000
   6.1440  8.41000E-0002   0.00000E+0000
   6.1470  7.56000E-0002   0.00000E+0000
   6.1490  7.29000E-0002   0.00000E+0000
   6.1520  8.09000E-0002   0.00000E+0000
   6.1530  7.72000E-0002   0.00000E+0000
   6.1560  7.94000E-0002   0.00000E+0000
   6.1620  8.33000E-0002   0.00000E+0000
   6.1640  7.92000E-0002   0.00000E+0000
   6.1660  8.29000E-0002   0.00000E+0000
   6.1680  7.94000E-0002   0.00000E+0000
   6.1690  8.34000E-0002   0.00000E+0000
   6.1720  8.49000E-0002   0.00000E+0000
   6.1740  8.39000E-0002   0.00000E+0000
   6.1780  8.13000E-0002   0.00000E+0000
   6.1790  8.99000E-0002   0.00000E+0000
   6.1810  7.76000E-0002   0.00000E+0000
   6.1830  8.49000E-0002   0.00000E+0000
   6.1850  7.84000E-0002   0.00000E+0000
   6.1860  7.97000E-0002   0.00000E+0000
   6.1900  8.52000E-0002   0.00000E+0000
   6.1920  8.15000E-0002   0.00000E+0000
   6.1940  8.71000E-0002   0.00000E+0000
   6.1950  7.56000E-0002   0.00000E+0000
   6.1990  8.55000E-0002   0.00000E+0000
   6.2030  8.30000E-0002   0.00000E+0000
   6.2040  8.17000E-0002   0.00000E+0000
   6.2080  8.49000E-0002   0.00000E+0000
   6.2100  8.31000E-0002   0.00000E+0000
   6.2110  8.73000E-0002   0.00000E+0000
   6.2140  9.17000E-0002   0.00000E+0000
   6.2160  8.76000E-0002   0.00000E+0000
   6.2210  9.11000E-0002   0.00000E+0000
   6.2230  8.93000E-0002   0.00000E+0000
   6.2250  9.72000E-0002   0.00000E+0000
   6.2280  8.56000E-0002   0.00000E+0000
   6.2300  3.66000E-0002   0.00000E+0000
   6.2350  5.19000E-0002   0.00000E+0000
   6.2380  1.12100E-0001   0.00000E+0000
   6.2430  9.79000E-0002   0.00000E+0000
   6.2470  9.98000E-0002   0.00000E+0000
   6.2500  8.93000E-0002   0.00000E+0000
   6.2510  9.23000E-0002   0.00000E+0000
   6.2540  9.72000E-0002   0.00000E+0000
   6.2570  1.04300E-0001   0.00000E+0000
   6.2610  1.02200E-0001   0.00000E+0000
   6.2640  1.04400E-0001   0.00000E+0000
   6.2660  1.12300E-0001   0.00000E+0000
   6.2710  1.01100E-0001   0.00000E+0000
   6.2720  9.88000E-0002   0.00000E+0000
   6.2730  1.05300E-0001   0.00000E+0000
   6.2740  1.03600E-0001   0.00000E+0000
   6.2760  1.09300E-0001   0.00000E+0000
   6.2770  1.10300E-0001   0.00000E+0000
   6.2810  9.99000E-0002   0.00000E+0000
   6.2860  1.19100E-0001   0.00000E+0000
   6.2870  1.09500E-0001   0.00000E+0000
   6.2910  1.07300E-0001   0.00000E+0000
   6.2930  1.11500E-0001   0.00000E+0000
   6.2960  1.17100E-0001   0.00000E+0000
   6.2990  1.19600E-0001   0.00000E+0000
   6.3000  1.20100E-0001   0.00000E+0000
   6.3050  1.19400E-0001   0.00000E+0000
   6.3070  1.15000E-0001   0.00000E+0000
   6.3090  1.28000E-0001   0.00000E+0000
   6.3110  1.19700E-0001   0.00000E+0000
   6.3140  1.15300E-0001   0.00000E+0000
   6.3160  1.19400E-0001   0.00000E+0000
   6.3180  1.19200E-0001   0.00000E+0000
   6.3230  1.24000E-0001   0.00000E+0000
   6.3260  1.51100E-0001   0.00000E+0000
   6.3270  1.32200E-0001   0.00000E+0000
   6.3300  8.31000E-0002   0.00000E+0000
   6.3320  7.91000E-0002   0.00000E+0000
   6.3350  1.23300E-0001   0.00000E+0000
   6.3370  1.52700E-0001   0.00000E+0000
   6.3390  1.46500E-0001   0.00000E+0000
   6.3420  1.39700E-0001   0.00000E+0000
   6.3440  1.41700E-0001   0.00000E+0000
   6.3450  1.49500E-0001   0.00000E+0000
   6.3480  1.49400E-0001   0.00000E+0000
   6.3520  1.41900E-0001   0.00000E+0000
   6.3530  1.40300E-0001   0.00000E+0000
   6.3550  1.34700E-0001   0.00000E+0000
   6.3570  1.44700E-0001   0.00000E+0000
   6.3590  1.36400E-0001   0.00000E+0000
   6.3620  1.48900E-0001   0.00000E+0000
   6.3640  1.43500E-0001   0.00000E+0000
   6.3660  1.54900E-0001   0.00000E+0000
   6.3690  1.44600E-0001   0.00000E+0000
   6.3710  1.58600E-0001   0.00000E+0000
   6.3730  1.58400E-0001   0.00000E+0000
   6.3750  1.54900E-0001   0.00000E+0000
   6.3760  1.61000E-0001   0.00000E+0000
   6.3790  1.59400E-0001   0.00000E+0000
   6.3810  1.50700E-0001   0.00000E+0000
   6.3830  1.52000E-0001   0.00000E+0000
   6.3870  1.63300E-0001   0.00000E+0000
   6.3900  1.68200E-0001   0.00000E+0000
   6.3920  1.66600E-0001   0.00000E+0000
   6.3940  1.64100E-0001   0.00000E+0000
   6.3980  1.66200E-0001   0.00000E+0000
   6.4000  1.76600E-0001   0.00000E+0000
   6.4040  1.75500E-0001   0.00000E+0000
   6.4050  1.65700E-0001   0.00000E+0000
   6.4080  1.76900E-0001   0.00000E+0000
   6.4100  1.69500E-0001   0.00000E+0000
   6.4120  1.72700E-0001   0.00000E+0000
   6.4150  1.64700E-0001   0.00000E+0000
   6.4160  1.69100E-0001   0.00000E+0000
   6.4190  1.82900E-0001   0.00000E+0000
   6.4210  1.79000E-0001   0.00000E+0000
   6.4240  1.79000E-0001   0.00000E+0000
   6.4280  1.79200E-0001   0.00000E+0000
   6.4310  1.82500E-0001   0.00000E+0000
   6.4330  1.90700E-0001   0.00000E+0000
   6.4350  1.88800E-0001   0.00000E+0000
   6.4370  1.95000E-0001   0.00000E+0000
   6.4400  1.82300E-0001   0.00000E+0000
   6.4420  1.97200E-0001   0.00000E+0000
   6.4440  1.98200E-0001   0.00000E+0000
   6.4460  1.96600E-0001   0.00000E+0000
   6.4480  1.90800E-0001   0.00000E+0000
   6.4510  1.90700E-0001   0.00000E+0000
   6.4540  2.07500E-0001   0.00000E+0000
   6.4560  2.06500E-0001   0.00000E+0000
   6.4580  1.92200E-0001   0.00000E+0000
   6.4590  2.01700E-0001   0.00000E+0000
   6.4630  2.00500E-0001   0.00000E+0000
   6.4640  2.06700E-0001   0.00000E+0000
   6.4670  2.05700E-0001   0.00000E+0000
   6.4700  2.06500E-0001   0.00000E+0000
   6.4720  2.11300E-0001   0.00000E+0000
   6.4740  2.09500E-0001   0.00000E+0000
   6.4760  2.23900E-0001   0.00000E+0000
   6.4780  2.51800E-0001   0.00000E+0000
   6.4810  2.41100E-0001   0.00000E+0000
   6.4850  2.32400E-0001   0.00000E+0000
   6.4870  2.16300E-0001   0.00000E+0000
   6.4900  2.20500E-0001   0.00000E+0000
   6.4910  2.17300E-0001   0.00000E+0000
   6.4930  2.19800E-0001   0.00000E+0000
   6.4950  2.25300E-0001   0.00000E+0000
   6.4970  2.20300E-0001   0.00000E+0000
   6.5000  2.15300E-0001   0.00000E+0000
   6.5010  2.26500E-0001   0.00000E+0000
   6.5040  2.28200E-0001   0.00000E+0000
   6.5070  2.33300E-0001   0.00000E+0000
   6.5100  2.41100E-0001   0.00000E+0000
   6.5120  2.34700E-0001   0.00000E+0000
   6.5150  2.23500E-0001   0.00000E+0000
   6.5170  2.13400E-0001   0.00000E+0000
   6.5210  2.43000E-0001   0.00000E+0000
   6.5220  2.48000E-0001   0.00000E+0000
   6.5240  2.44800E-0001   0.00000E+0000
   6.5260  2.51200E-0001   0.00000E+0000
   6.5290  2.34700E-0001   0.00000E+0000
   6.5310  2.39500E-0001   0.00000E+0000
   6.5340  2.42000E-0001   0.00000E+0000
   6.5360  2.44600E-0001   0.00000E+0000
   6.5380  2.49000E-0001   0.00000E+0000
   6.5400  2.54100E-0001   0.00000E+0000
   6.5430  2.57400E-0001   0.00000E+0000
   6.5440  2.52700E-0001   0.00000E+0000
   6.5470  2.43800E-0001   0.00000E+0000
   6.5490  2.63200E-0001   0.00000E+0000
   6.5520  2.62100E-0001   0.00000E+0000
   6.5540  2.50800E-0001   0.00000E+0000
   6.5570  2.50800E-0001   0.00000E+0000
   6.5590  2.50500E-0001   0.00000E+0000
   6.5610  2.63000E-0001   0.00000E+0000
   6.5630  2.64600E-0001   0.00000E+0000
   6.5650  2.61700E-0001   0.00000E+0000
   6.5670  2.61700E-0001   0.00000E+0000
   6.5710  2.69600E-0001   0.00000E+0000
   6.5720  2.61600E-0001   0.00000E+0000
   6.5740  2.63100E-0001   0.00000E+0000
   6.5770  2.71100E-0001   0.00000E+0000
   6.5790  2.64600E-0001   0.00000E+0000
   6.5810  2.66600E-0001   0.00000E+0000
   6.5840  2.78600E-0001   0.00000E+0000
   6.5860  2.76100E-0001   0.00000E+0000
   6.5890  2.77100E-0001   0.00000E+0000
   6.5900  2.72400E-0001   0.00000E+0000
   6.5930  2.78400E-0001   0.00000E+0000
   6.5950  2.84900E-0001   0.00000E+0000
   6.5980  2.85000E-0001   0.00000E+0000
   6.6000  2.76600E-0001   0.00000E+0000
   6.6020  3.07100E-0001   0.00000E+0000
   6.6050  3.06100E-0001   0.00000E+0000
   6.6070  2.95500E-0001   0.00000E+0000
   6.6080  2.85800E-0001   0.00000E+0000
   6.6110  2.92700E-0001   0.00000E+0000
   6.6130  2.94500E-0001   0.00000E+0000
   6.6140  2.94000E-0001   0.00000E+0000
   6.6170  2.88200E-0001   0.00000E+0000
   6.6210  3.10600E-0001   0.00000E+0000
   6.6220  2.93300E-0001   0.00000E+0000
   6.6250  2.92200E-0001   0.00000E+0000
   6.6270  3.08900E-0001   0.00000E+0000
   6.6280  3.07500E-0001   0.00000E+0000
   6.6320  3.11500E-0001   0.00000E+0000
   6.6340  3.14100E-0001   0.00000E+0000
   6.6370  2.97100E-0001   0.00000E+0000
   6.6390  3.04700E-0001   0.00000E+0000
   6.6420  3.10200E-0001   0.00000E+0000
   6.6430  3.16200E-0001   0.00000E+0000
   6.6460  3.07500E-0001   0.00000E+0000
   6.6510  3.08300E-0001   0.00000E+0000
   6.6520  3.11100E-0001   0.00000E+0000
   6.6560  3.06700E-0001   0.00000E+0000
   6.6600  3.07500E-0001   0.00000E+0000
   6.6620  3.16800E-0001   0.00000E+0000
   6.6650  3.08800E-0001   0.00000E+0000
   6.6680  3.21000E-0001   0.00000E+0000
   6.6700  3.20200E-0001   0.00000E+0000
   6.6730  3.17400E-0001   0.00000E+0000
   6.6760  3.14700E-0001   0.00000E+0000
   6.6790  3.23200E-0001   0.00000E+0000
   6.6820  3.25500E-0001   0.00000E+0000
   6.6840  3.29400E-0001   0.00000E+0000
   6.6880  3.28400E-0001   0.00000E+0000
   6.6890  3.22400E-0001   0.00000E+0000
   6.6920  3.24000E-0001   0.00000E+0000
   6.6940  3.39100E-0001   0.00000E+0000
   6.6970  3.34800E-0001   0.00000E+0000
   6.7000  3.35000E-0001   0.00000E+0000
   6.7040  3.33500E-0001   0.00000E+0000
   6.7050  3.27000E-0001   0.00000E+0000
   6.7070  3.32000E-0001   0.00000E+0000
   6.7100  3.30400E-0001   0.00000E+0000
   6.7110  3.43400E-0001   0.00000E+0000
   6.7150  3.28700E-0001   0.00000E+0000
   6.7170  3.38000E-0001   0.00000E+0000
   6.7190  3.37100E-0001   0.00000E+0000
   6.7210  3.40800E-0001   0.00000E+0000
   6.7230  3.43300E-0001   0.00000E+0000
   6.7260  3.47600E-0001   0.00000E+0000
   6.7290  3.54000E-0001   0.00000E+0000
   6.7300  3.45600E-0001   0.00000E+0000
   6.7320  3.52700E-0001   0.00000E+0000
   6.7340  3.53600E-0001   0.00000E+0000
   6.7370  3.51800E-0001   0.00000E+0000
   6.7410  3.55400E-0001   0.00000E+0000
   6.7420  3.64700E-0001   0.00000E+0000
   6.7460  3.47000E-0001   0.00000E+0000
   6.7480  3.45900E-0001   0.00000E+0000
   6.7500  3.65400E-0001   0.00000E+0000
   6.7540  3.57300E-0001   0.00000E+0000
   6.7550  3.62400E-0001   0.00000E+0000
   6.7580  3.62100E-0001   0.00000E+0000
   6.7610  3.65900E-0001   0.00000E+0000
   6.7630  3.63200E-0001   0.00000E+0000
   6.7650  3.68200E-0001   0.00000E+0000
   6.7670  3.45700E-0001   0.00000E+0000
   6.7700  3.43000E-0001   0.00000E+0000
   6.7730  3.52700E-0001   0.00000E+0000
   6.7740  3.66100E-0001   0.00000E+0000
   6.7750  3.74000E-0001   0.00000E+0000
   6.7790  3.73900E-0001   0.00000E+0000
   6.7820  3.67900E-0001   0.00000E+0000
   6.7830  3.73100E-0001   0.00000E+0000
   6.7860  3.74300E-0001   0.00000E+0000
   6.7910  3.69900E-0001   0.00000E+0000
   6.7940  3.79800E-0001   0.00000E+0000
   6.7970  3.71500E-0001   0.00000E+0000
   6.8000  3.59200E-0001   0.00000E+0000
   6.8030  3.76600E-0001   0.00000E+0000
   6.8040  3.82000E-0001   0.00000E+0000
   6.8080  3.74300E-0001   0.00000E+0000
   6.8100  3.86000E-0001   0.00000E+0000
   6.8120  4.06300E-0001   0.00000E+0000
   6.8150  3.74200E-0001   0.00000E+0000
   6.8170  3.86400E-0001   0.00000E+0000
   6.8190  3.84900E-0001   0.00000E+0000
   6.8220  3.76200E-0001   0.00000E+0000
   6.8240  3.78400E-0001   0.00000E+0000
   6.8250  3.75300E-0001   0.00000E+0000
   6.8280  3.77000E-0001   0.00000E+0000
   6.8310  3.85800E-0001   0.00000E+0000
   6.8340  3.84200E-0001   0.00000E+0000
   6.8370  3.88800E-0001   0.00000E+0000
   6.8390  3.87100E-0001   0.00000E+0000
   6.8410  3.79200E-0001   0.00000E+0000
   6.8440  3.86000E-0001   0.00000E+0000
   6.8480  3.86500E-0001   0.00000E+0000
   6.8500  3.96900E-0001   0.00000E+0000
   6.8530  3.89800E-0001   0.00000E+0000
   6.8550  4.06500E-0001   0.00000E+0000
   6.8560  3.90200E-0001   0.00000E+0000
   6.8600  3.82800E-0001   0.00000E+0000
   6.8620  3.88800E-0001   0.00000E+0000
   6.8650  3.86200E-0001   0.00000E+0000
   6.8670  3.90100E-0001   0.00000E+0000
   6.8690  3.99300E-0001   0.00000E+0000
   6.8710  3.98800E-0001   0.00000E+0000
   6.8740  3.91500E-0001   0.00000E+0000
   6.8760  3.98700E-0001   0.00000E+0000
   6.8790  4.06800E-0001   0.00000E+0000
   6.8800  3.89100E-0001   0.00000E+0000
   6.8830  4.02400E-0001   0.00000E+0000
   6.8860  3.98700E-0001   0.00000E+0000
   6.8880  4.05200E-0001   0.00000E+0000
   6.8900  3.97800E-0001   0.00000E+0000
   6.8930  3.97900E-0001   0.00000E+0000
   6.8960  4.12300E-0001   0.00000E+0000
   6.8980  4.31000E-0001   0.00000E+0000
   6.9010  4.35700E-0001   0.00000E+0000
   6.9040  4.20900E-0001   0.00000E+0000
   6.9060  4.19900E-0001   0.00000E+0000
   6.9090  4.27800E-0001   0.00000E+0000
   6.9100  4.37900E-0001   0.00000E+0000
   6.9120  4.29800E-0001   0.00000E+0000
   6.9150  4.20400E-0001   0.00000E+0000
   6.9180  4.18700E-0001   0.00000E+0000
   6.9200  4.08300E-0001   0.00000E+0000
   6.9220  4.22700E-0001   0.00000E+0000
   6.9250  4.23000E-0001   0.00000E+0000
   6.9270  4.24700E-0001   0.00000E+0000
   6.9290  4.25000E-0001   0.00000E+0000
   6.9330  4.40900E-0001   0.00000E+0000
   6.9340  4.38100E-0001   0.00000E+0000
   6.9370  4.28200E-0001   0.00000E+0000
   6.9390  4.56400E-0001   0.00000E+0000
   6.9420  4.53600E-0001   0.00000E+0000
   6.9450  4.31200E-0001   0.00000E+0000
   6.9480  4.23000E-0001   0.00000E+0000
   6.9490  4.29500E-0001   0.00000E+0000
   6.9520  4.34300E-0001   0.00000E+0000
   6.9550  4.23600E-0001   0.00000E+0000
   6.9580  4.40500E-0001   0.00000E+0000
   6.9590  4.42400E-0001   0.00000E+0000
   6.9620  4.22900E-0001   0.00000E+0000
   6.9630  4.19100E-0001   0.00000E+0000
   6.9660  4.28000E-0001   0.00000E+0000
   6.9700  4.22200E-0001   0.00000E+0000
   6.9710  4.30500E-0001   0.00000E+0000
   6.9730  4.44100E-0001   0.00000E+0000
   6.9750  4.40700E-0001   0.00000E+0000
   6.9770  4.39700E-0001   0.00000E+0000
   6.9800  4.27300E-0001   0.00000E+0000
   6.9820  4.12700E-0001   0.00000E+0000
   6.9840  4.23600E-0001   0.00000E+0000
   6.9870  4.31200E-0001   0.00000E+0000
   6.9890  4.29000E-0001   0.00000E+0000
   6.9910  4.51900E-0001   0.00000E+0000
   6.9940  4.61600E-0001   0.00000E+0000
   6.9980  4.62000E-0001   0.00000E+0000
   6.9990  4.44800E-0001   0.00000E+0000
   7.0030  4.59500E-0001   0.00000E+0000
   7.0050  4.62900E-0001   0.00000E+0000
   7.0070  4.69500E-0001   0.00000E+0000
   7.0080  4.68800E-0001   0.00000E+0000
   7.0110  4.78800E-0001   0.00000E+0000
   7.0130  4.86000E-0001   0.00000E+0000
   7.0150  4.73300E-0001   0.00000E+0000
   7.0190  4.89400E-0001   0.00000E+0000
   7.0220  4.79800E-0001   0.00000E+0000
   7.0230  4.88200E-0001   0.00000E+0000
   7.0260  4.82400E-0001   0.00000E+0000
   7.0280  5.07100E-0001   0.00000E+0000
   7.0300  5.02500E-0001   0.00000E+0000
   7.0330  5.07300E-0001   0.00000E+0000
   7.0350  5.18000E-0001   0.00000E+0000
   7.0370  5.33900E-0001   0.00000E+0000
   7.0410  5.46500E-0001   0.00000E+0000
   7.0430  5.42600E-0001   0.00000E+0000
   7.0460  5.44400E-0001   0.00000E+0000
   7.0480  5.40800E-0001   0.00000E+0000
   7.0500  5.49100E-0001   0.00000E+0000
   7.0520  5.60000E-0001   0.00000E+0000
   7.0550  5.72900E-0001   0.00000E+0000
   7.0580  5.76000E-0001   0.00000E+0000
   7.0600  5.91600E-0001   0.00000E+0000
   7.0620  6.04000E-0001   0.00000E+0000
   7.0650  5.99400E-0001   0.00000E+0000
   7.0660  6.09200E-0001   0.00000E+0000
   7.0690  6.18000E-0001   0.00000E+0000
   7.0730  6.39600E-0001   0.00000E+0000
   7.0760  6.49300E-0001   0.00000E+0000
   7.0770  6.40000E-0001   0.00000E+0000
   7.0790  6.37700E-0001   0.00000E+0000
   7.0800  6.53800E-0001   0.00000E+0000
   7.0840  6.80400E-0001   0.00000E+0000
   7.0870  7.00400E-0001   0.00000E+0000
   7.0890  7.05400E-0001   0.00000E+0000
   7.0920  7.20100E-0001   0.00000E+0000
   7.0940  7.40500E-0001   0.00000E+0000
   7.0970  7.71100E-0001   0.00000E+0000
   7.0990  7.76900E-0001   0.00000E+0000
   7.1020  7.99200E-0001   0.00000E+0000
