# Supplementary material for: Self-association of MreC as a regulatory signal in bacterial cell wall elongation
Source: Nat Commun. 2021 May 20;12:2987. doi: 10.1038/s41467-021-22957-9 (PMC8137920; doi:10.1038/s41467-021-22957-9)
Supplement: Supplementary file 4 — Source Data [file 41467_2021_22957_MOESM4_ESM.zip › Martins2-Source-Data/AUC_rawdata/E.coli/00207.RA3]

MREC FHEC 0,8 abs
R 3 20.0 20000 0046354 1.8950E11 281 1 
   5.8000 -3.30200E-0001   0.00000E+0000
   5.8020 -2.68800E-0001   0.00000E+0000
   5.8040 -2.48600E-0001   0.00000E+0000
   5.8070 -2.31700E-0001   0.00000E+0000
   5.8090 -2.10200E-0001   0.00000E+0000
   5.8100 -1.30900E-0001   0.00000E+0000
   5.8110 -7.46000E-0002   0.00000E+0000
   5.8140 -1.71400E-0001   0.00000E+0000
   5.8150 -2.21100E-0001   0.00000E+0000
   5.8160 -3.16600E-0001   0.00000E+0000
   5.8180 -4.49200E-0001   0.00000E+0000
   5.8200 -4.69400E-0001   0.00000E+0000
   5.8210 -3.79700E-0001   0.00000E+0000
   5.8220 -4.28400E-0001   0.00000E+0000
   5.8230 -3.90100E-0001   0.00000E+0000
   5.8260 -4.08100E-0001   0.00000E+0000
   5.8290 -9.19000E-0002   0.00000E+0000
   5.8320  1.34100E-0001   0.00000E+0000
   5.8340  1.34800E-0001   0.00000E+0000
   5.8350  1.52800E-0001   0.00000E+0000
   5.8370  1.10500E-0001   0.00000E+0000
   5.8390  9.81000E-0002   0.00000E+0000
   5.8420  9.83000E-0002   0.00000E+0000
   5.8440  9.06000E-0002   0.00000E+0000
   5.8460  7.79000E-0002   0.00000E+0000
   5.8480  9.81000E-0002   0.00000E+0000
   5.8490  8.56000E-0002   0.00000E+0000
   5.8510  9.33000E-0002   0.00000E+0000
   5.8540  6.63000E-0002   0.00000E+0000
   5.8550  4.40000E-0002   0.00000E+0000
   5.8580  3.05000E-0002   0.00000E+0000
   5.8590  3.97000E-0002   0.00000E+0000
   5.8600  3.41000E-0002   0.00000E+0000
   5.8620  1.45000E-0002   0.00000E+0000
   5.8640  2.61000E-0002   0.00000E+0000
   5.8670  3.93000E-0002   0.00000E+0000
   5.8680  2.16000E-0002   0.00000E+0000
   5.8700 -3.15000E-0002   0.00000E+0000
   5.8710 -4.18000E-0002   0.00000E+0000
   5.8730 -2.22000E-0002   0.00000E+0000
   5.8740  8.00000E-0004   0.00000E+0000
   5.8770  1.93000E-0002   0.00000E+0000
   5.8780  3.83000E-0002   0.00000E+0000
   5.8800  4.46000E-0002   0.00000E+0000
   5.8820  3.05000E-0002   0.00000E+0000
   5.8850  1.60000E-0002   0.00000E+0000
   5.8870  2.14000E-0002   0.00000E+0000
   5.8880  3.05000E-0002   0.00000E+0000
   5.8910  3.98000E-0002   0.00000E+0000
   5.8920  1.07000E-0002   0.00000E+0000
   5.8940  3.12000E-0002   0.00000E+0000
   5.8950  3.48000E-0002   0.00000E+0000
   5.8990  1.25000E-0002   0.00000E+0000
   5.9000  4.17000E-0002   0.00000E+0000
   5.9020  3.03000E-0002   0.00000E+0000
   5.9030  2.28000E-0002   0.00000E+0000
   5.9060  1.65000E-0002   0.00000E+0000
   5.9100  1.33000E-0002   0.00000E+0000
   5.9130  2.66000E-0002   0.00000E+0000
   5.9150  2.78000E-0002   0.00000E+0000
   5.9180  2.70000E-0002   0.00000E+0000
   5.9200  2.06000E-0002   0.00000E+0000
   5.9210 -1.30000E-0002   0.00000E+0000
   5.9220  1.14000E-0002   0.00000E+0000
   5.9250  4.06000E-0002   0.00000E+0000
   5.9270  3.59000E-0002   0.00000E+0000
   5.9280  3.06000E-0002   0.00000E+0000
   5.9300  8.28000E-0002   0.00000E+0000
   5.9320  7.22000E-0002   0.00000E+0000
   5.9340  5.42000E-0002   0.00000E+0000
   5.9370  3.13000E-0002   0.00000E+0000
   5.9420  6.78000E-0002   0.00000E+0000
   5.9440  5.54000E-0002   0.00000E+0000
   5.9460  7.32000E-0002   0.00000E+0000
   5.9480  6.52000E-0002   0.00000E+0000
   5.9510  4.62000E-0002   0.00000E+0000
   5.9530  5.08000E-0002   0.00000E+0000
   5.9540  6.00000E-0002   0.00000E+0000
   5.9580  6.38000E-0002   0.00000E+0000
   5.9600  9.15000E-0002   0.00000E+0000
   5.9610  9.06000E-0002   0.00000E+0000
   5.9630  8.13000E-0002   0.00000E+0000
   5.9650  4.91000E-0002   0.00000E+0000
   5.9660  2.50000E-0002   0.00000E+0000
   5.9700  2.07000E-0002   0.00000E+0000
   5.9710  1.49000E-0002   0.00000E+0000
   5.9740  4.51000E-0002   0.00000E+0000
   5.9750  2.39000E-0002   0.00000E+0000
   5.9780  6.67000E-0002   0.00000E+0000
   5.9830 -5.83000E-0001   0.00000E+0000
   5.9860 -1.26180E+0000   0.00000E+0000
   5.9870 -1.35230E+0000   0.00000E+0000
   5.9900 -1.52700E+0000   0.00000E+0000
   5.9930 -1.74330E+0000   0.00000E+0000
   5.9950 -1.93480E+0000   0.00000E+0000
   5.9970 -1.94290E+0000   0.00000E+0000
   6.0010 -1.93520E+0000   0.00000E+0000
   6.0020 -1.90700E+0000   0.00000E+0000
   6.0030 -1.86170E+0000   0.00000E+0000
   6.0050 -1.79520E+0000   0.00000E+0000
   6.0070 -1.72300E+0000   0.00000E+0000
   6.0120 -1.44570E+0000   0.00000E+0000
   6.0130 -1.11420E+0000   0.00000E+0000
   6.0170 -4.23000E-0001   0.00000E+0000
   6.0190 -2.00000E-0002   0.00000E+0000
   6.0200  1.64500E-0001   0.00000E+0000
   6.0210  1.34200E-0001   0.00000E+0000
   6.0230  1.33500E-0001   0.00000E+0000
   6.0250  1.51400E-0001   0.00000E+0000
   6.0280  1.10100E-0001   0.00000E+0000
   6.0300  1.38500E-0001   0.00000E+0000
   6.0320  1.41200E-0001   0.00000E+0000
   6.0350  1.58300E-0001   0.00000E+0000
   6.0380  1.39000E-0001   0.00000E+0000
   6.0390  9.10000E-0002   0.00000E+0000
   6.0420  9.50000E-0002   0.00000E+0000
   6.0440  1.22600E-0001   0.00000E+0000
   6.0470  1.16400E-0001   0.00000E+0000
   6.0490  1.04200E-0001   0.00000E+0000
   6.0510  1.12000E-0001   0.00000E+0000
   6.0520  1.18000E-0001   0.00000E+0000
   6.0550  1.15600E-0001   0.00000E+0000
   6.0570  1.16700E-0001   0.00000E+0000
   6.0590  1.12700E-0001   0.00000E+0000
   6.0620  1.10400E-0001   0.00000E+0000
   6.0640  1.10000E-0001   0.00000E+0000
   6.0690  1.05900E-0001   0.00000E+0000
   6.0710  1.05100E-0001   0.00000E+0000
   6.0730  1.02600E-0001   0.00000E+0000
   6.0740  9.86000E-0002   0.00000E+0000
   6.0780  1.41500E-0001   0.00000E+0000
   6.0790  1.52600E-0001   0.00000E+0000
   6.0820  1.43900E-0001   0.00000E+0000
   6.0870  4.58700E-0001   0.00000E+0000
   6.0890  1.25510E+0000   0.00000E+0000
   6.0920  1.37940E+0000   0.00000E+0000
   6.0940  1.45090E+0000   0.00000E+0000
   6.0960  1.74570E+0000   0.00000E+0000
   6.1010  2.03790E+0000   0.00000E+0000
   6.1030  2.02130E+0000   0.00000E+0000
   6.1070  1.96170E+0000   0.00000E+0000
   6.1090  1.91310E+0000   0.00000E+0000
   6.1100  1.89000E+0000   0.00000E+0000
   6.1130  1.79520E+0000   0.00000E+0000
   6.1140  1.65650E+0000   0.00000E+0000
   6.1190  1.50450E+0000   0.00000E+0000
   6.1200  1.02310E+0000   0.00000E+0000
   6.1230  3.12200E-0001   0.00000E+0000
   6.1250  5.91000E-0002   0.00000E+0000
   6.1280  1.11100E-0001   0.00000E+0000
   6.1300  9.93000E-0002   0.00000E+0000
   6.1320  9.20000E-0002   0.00000E+0000
   6.1350  8.75000E-0002   0.00000E+0000
   6.1390  8.35000E-0002   0.00000E+0000
   6.1420  7.40000E-0002   0.00000E+0000
   6.1440  7.20000E-0002   0.00000E+0000
   6.1450  7.82000E-0002   0.00000E+0000
   6.1490  8.36000E-0002   0.00000E+0000
   6.1530  7.32000E-0002   0.00000E+0000
   6.1540  7.81000E-0002   0.00000E+0000
   6.1570  8.34000E-0002   0.00000E+0000
   6.1580  8.08000E-0002   0.00000E+0000
   6.1610  8.74000E-0002   0.00000E+0000
   6.1640  8.20000E-0002   0.00000E+0000
   6.1650  7.94000E-0002   0.00000E+0000
   6.1670  8.06000E-0002   0.00000E+0000
   6.1700  8.55000E-0002   0.00000E+0000
   6.1710  8.13000E-0002   0.00000E+0000
   6.1750  8.65000E-0002   0.00000E+0000
   6.1780  8.63000E-0002   0.00000E+0000
   6.1830  8.63000E-0002   0.00000E+0000
   6.1840  7.75000E-0002   0.00000E+0000
   6.1880  8.19000E-0002   0.00000E+0000
   6.1900  8.21000E-0002   0.00000E+0000
   6.1930  8.42000E-0002   0.00000E+0000
   6.1940  8.48000E-0002   0.00000E+0000
   6.1970  8.13000E-0002   0.00000E+0000
   6.1990  8.03000E-0002   0.00000E+0000
   6.2010  8.67000E-0002   0.00000E+0000
   6.2040  8.70000E-0002   0.00000E+0000
   6.2070  8.72000E-0002   0.00000E+0000
   6.2080  8.62000E-0002   0.00000E+0000
   6.2100  8.86000E-0002   0.00000E+0000
   6.2120  8.38000E-0002   0.00000E+0000
   6.2150  9.34000E-0002   0.00000E+0000
   6.2160  9.05000E-0002   0.00000E+0000
   6.2180  8.61000E-0002   0.00000E+0000
   6.2200  9.11000E-0002   0.00000E+0000
   6.2240  9.22000E-0002   0.00000E+0000
   6.2250  9.33000E-0002   0.00000E+0000
   6.2270  1.02400E-0001   0.00000E+0000
   6.2280  1.21900E-0001   0.00000E+0000
   6.2300  1.04000E-0001   0.00000E+0000
   6.2310  6.27000E-0002   0.00000E+0000
   6.2340  3.78000E-0002   0.00000E+0000
   6.2360  8.28000E-0002   0.00000E+0000
   6.2390  1.19100E-0001   0.00000E+0000
   6.2410  1.03200E-0001   0.00000E+0000
   6.2450  1.05000E-0001   0.00000E+0000
   6.2500  1.02100E-0001   0.00000E+0000
   6.2520  9.43000E-0002   0.00000E+0000
   6.2540  9.43000E-0002   0.00000E+0000
   6.2550  1.05700E-0001   0.00000E+0000
   6.2590  1.14200E-0001   0.00000E+0000
   6.2610  1.06400E-0001   0.00000E+0000
   6.2640  1.08300E-0001   0.00000E+0000
   6.2660  1.08100E-0001   0.00000E+0000
   6.2680  1.23600E-0001   0.00000E+0000
   6.2710  1.04200E-0001   0.00000E+0000
   6.2720  1.02400E-0001   0.00000E+0000
   6.2740  1.00400E-0001   0.00000E+0000
   6.2770  1.09400E-0001   0.00000E+0000
   6.2810  1.07000E-0001   0.00000E+0000
   6.2840  1.02300E-0001   0.00000E+0000
   6.2850  1.03900E-0001   0.00000E+0000
   6.2860  1.14400E-0001   0.00000E+0000
   6.2880  1.25600E-0001   0.00000E+0000
   6.2900  1.15000E-0001   0.00000E+0000
   6.2930  1.14400E-0001   0.00000E+0000
   6.2960  1.16200E-0001   0.00000E+0000
   6.3000  1.22700E-0001   0.00000E+0000
   6.3020  1.22200E-0001   0.00000E+0000
   6.3040  1.17300E-0001   0.00000E+0000
   6.3070  1.15800E-0001   0.00000E+0000
   6.3110  1.23000E-0001   0.00000E+0000
   6.3120  1.36200E-0001   0.00000E+0000
   6.3140  1.24100E-0001   0.00000E+0000
   6.3160  1.13900E-0001   0.00000E+0000
   6.3180  1.20800E-0001   0.00000E+0000
   6.3210  1.21600E-0001   0.00000E+0000
   6.3230  1.28800E-0001   0.00000E+0000
   6.3250  1.24500E-0001   0.00000E+0000
   6.3260  1.42700E-0001   0.00000E+0000
   6.3300  1.10800E-0001   0.00000E+0000
   6.3310  7.81000E-0002   0.00000E+0000
   6.3340  8.93000E-0002   0.00000E+0000
   6.3360  1.16100E-0001   0.00000E+0000
   6.3380  1.53800E-0001   0.00000E+0000
   6.3410  1.52900E-0001   0.00000E+0000
   6.3440  1.42000E-0001   0.00000E+0000
   6.3450  1.48100E-0001   0.00000E+0000
   6.3480  1.48300E-0001   0.00000E+0000
   6.3490  1.50000E-0001   0.00000E+0000
   6.3520  1.43000E-0001   0.00000E+0000
   6.3550  1.40900E-0001   0.00000E+0000
   6.3570  1.35400E-0001   0.00000E+0000
   6.3590  1.51100E-0001   0.00000E+0000
   6.3620  1.43300E-0001   0.00000E+0000
   6.3640  1.51000E-0001   0.00000E+0000
   6.3660  1.48800E-0001   0.00000E+0000
   6.3680  1.57200E-0001   0.00000E+0000
   6.3710  1.53000E-0001   0.00000E+0000
   6.3740  1.60200E-0001   0.00000E+0000
   6.3750  1.53500E-0001   0.00000E+0000
   6.3780  1.67400E-0001   0.00000E+0000
   6.3810  1.62100E-0001   0.00000E+0000
   6.3820  1.62800E-0001   0.00000E+0000
   6.3850  1.70700E-0001   0.00000E+0000
   6.3890  1.70200E-0001   0.00000E+0000
   6.3910  1.78200E-0001   0.00000E+0000
   6.3940  1.72800E-0001   0.00000E+0000
   6.3960  1.63300E-0001   0.00000E+0000
   6.3970  1.72100E-0001   0.00000E+0000
   6.3980  1.75000E-0001   0.00000E+0000
   6.4020  1.81600E-0001   0.00000E+0000
   6.4030  1.72600E-0001   0.00000E+0000
   6.4060  1.75900E-0001   0.00000E+0000
   6.4080  1.80300E-0001   0.00000E+0000
   6.4100  1.82300E-0001   0.00000E+0000
   6.4120  1.78700E-0001   0.00000E+0000
   6.4150  1.76100E-0001   0.00000E+0000
   6.4170  1.72100E-0001   0.00000E+0000
   6.4190  1.87200E-0001   0.00000E+0000
   6.4210  1.79100E-0001   0.00000E+0000
   6.4240  1.87700E-0001   0.00000E+0000
   6.4280  1.83300E-0001   0.00000E+0000
   6.4290  1.90100E-0001   0.00000E+0000
   6.4330  1.96000E-0001   0.00000E+0000
   6.4350  1.89000E-0001   0.00000E+0000
   6.4370  1.90000E-0001   0.00000E+0000
   6.4380  2.02200E-0001   0.00000E+0000
   6.4420  1.90200E-0001   0.00000E+0000
   6.4430  2.00400E-0001   0.00000E+0000
   6.4460  2.07600E-0001   0.00000E+0000
   6.4480  2.02000E-0001   0.00000E+0000
   6.4500  1.93300E-0001   0.00000E+0000
   6.4520  1.95900E-0001   0.00000E+0000
   6.4550  2.03900E-0001   0.00000E+0000
   6.4560  1.99100E-0001   0.00000E+0000
   6.4600  1.99600E-0001   0.00000E+0000
   6.4620  2.07800E-0001   0.00000E+0000
   6.4650  2.12100E-0001   0.00000E+0000
   6.4670  2.05000E-0001   0.00000E+0000
   6.4700  2.11300E-0001   0.00000E+0000
   6.4720  2.16000E-0001   0.00000E+0000
   6.4760  2.26500E-0001   0.00000E+0000
   6.4770  2.41000E-0001   0.00000E+0000
   6.4780  2.61900E-0001   0.00000E+0000
   6.4790  2.25900E-0001   0.00000E+0000
   6.4830  2.35400E-0001   0.00000E+0000
   6.4860  2.16800E-0001   0.00000E+0000
   6.4880  2.31600E-0001   0.00000E+0000
   6.4910  2.21600E-0001   0.00000E+0000
   6.4930  2.26800E-0001   0.00000E+0000
   6.4950  2.30600E-0001   0.00000E+0000
   6.4970  2.23300E-0001   0.00000E+0000
   6.4980  2.30800E-0001   0.00000E+0000
   6.5020  2.32900E-0001   0.00000E+0000
   6.5030  2.39500E-0001   0.00000E+0000
   6.5060  2.40500E-0001   0.00000E+0000
   6.5090  2.42000E-0001   0.00000E+0000
   6.5110  2.48600E-0001   0.00000E+0000
   6.5130  2.27600E-0001   0.00000E+0000
   6.5150  2.15100E-0001   0.00000E+0000
   6.5190  2.46800E-0001   0.00000E+0000
   6.5240  2.48000E-0001   0.00000E+0000
   6.5260  2.48600E-0001   0.00000E+0000
   6.5290  2.45200E-0001   0.00000E+0000
   6.5310  2.47800E-0001   0.00000E+0000
   6.5330  2.37300E-0001   0.00000E+0000
   6.5340  2.49300E-0001   0.00000E+0000
   6.5380  2.55000E-0001   0.00000E+0000
   6.5400  2.65900E-0001   0.00000E+0000
   6.5430  2.58400E-0001   0.00000E+0000
   6.5450  2.53000E-0001   0.00000E+0000
   6.5470  2.56500E-0001   0.00000E+0000
   6.5490  2.70100E-0001   0.00000E+0000
   6.5520  2.73800E-0001   0.00000E+0000
   6.5560  2.54200E-0001   0.00000E+0000
   6.5580  2.61800E-0001   0.00000E+0000
   6.5590  2.61700E-0001   0.00000E+0000
   6.5610  2.73700E-0001   0.00000E+0000
   6.5640  2.66000E-0001   0.00000E+0000
   6.5660  2.73600E-0001   0.00000E+0000
   6.5680  2.72000E-0001   0.00000E+0000
   6.5710  2.75900E-0001   0.00000E+0000
   6.5730  2.65900E-0001   0.00000E+0000
   6.5750  2.75300E-0001   0.00000E+0000
   6.5770  2.72000E-0001   0.00000E+0000
   6.5830  2.80000E-0001   0.00000E+0000
   6.5850  2.81000E-0001   0.00000E+0000
   6.5870  2.79700E-0001   0.00000E+0000
   6.5880  2.76600E-0001   0.00000E+0000
   6.5910  2.83800E-0001   0.00000E+0000
   6.5940  2.95400E-0001   0.00000E+0000
   6.5960  2.85600E-0001   0.00000E+0000
   6.5980  2.86000E-0001   0.00000E+0000
   6.6010  3.03200E-0001   0.00000E+0000
   6.6050  2.98100E-0001   0.00000E+0000
   6.6070  2.90800E-0001   0.00000E+0000
   6.6100  2.91700E-0001   0.00000E+0000
   6.6120  2.93400E-0001   0.00000E+0000
   6.6140  3.03900E-0001   0.00000E+0000
   6.6170  3.01200E-0001   0.00000E+0000
   6.6190  2.94300E-0001   0.00000E+0000
   6.6210  3.05500E-0001   0.00000E+0000
   6.6220  3.02300E-0001   0.00000E+0000
   6.6240  2.93100E-0001   0.00000E+0000
   6.6260  3.11400E-0001   0.00000E+0000
   6.6300  3.12500E-0001   0.00000E+0000
   6.6330  3.20100E-0001   0.00000E+0000
   6.6350  3.10800E-0001   0.00000E+0000
   6.6380  3.20700E-0001   0.00000E+0000
   6.6400  3.03600E-0001   0.00000E+0000
   6.6410  3.19700E-0001   0.00000E+0000
   6.6450  3.14600E-0001   0.00000E+0000
   6.6480  3.07200E-0001   0.00000E+0000
   6.6490  3.12500E-0001   0.00000E+0000
   6.6520  3.16500E-0001   0.00000E+0000
   6.6530  3.11500E-0001   0.00000E+0000
   6.6560  3.16900E-0001   0.00000E+0000
   6.6580  3.18500E-0001   0.00000E+0000
   6.6600  3.21000E-0001   0.00000E+0000
   6.6620  3.19500E-0001   0.00000E+0000
   6.6640  3.17800E-0001   0.00000E+0000
   6.6670  3.18300E-0001   0.00000E+0000
   6.6690  3.27000E-0001   0.00000E+0000
   6.6720  3.22000E-0001   0.00000E+0000
   6.6740  3.27500E-0001   0.00000E+0000
   6.6760  3.19700E-0001   0.00000E+0000
   6.6780  3.26300E-0001   0.00000E+0000
   6.6800  3.34500E-0001   0.00000E+0000
   6.6830  3.37300E-0001   0.00000E+0000
   6.6860  3.33100E-0001   0.00000E+0000
   6.6890  3.25300E-0001   0.00000E+0000
   6.6910  3.35900E-0001   0.00000E+0000
   6.6940  3.34700E-0001   0.00000E+0000
   6.6960  3.45700E-0001   0.00000E+0000
   6.6980  3.41800E-0001   0.00000E+0000
   6.7010  3.33600E-0001   0.00000E+0000
   6.7030  3.32600E-0001   0.00000E+0000
   6.7050  3.34700E-0001   0.00000E+0000
   6.7080  3.33200E-0001   0.00000E+0000
   6.7100  3.37800E-0001   0.00000E+0000
   6.7120  3.43400E-0001   0.00000E+0000
   6.7150  3.41700E-0001   0.00000E+0000
   6.7190  3.40700E-0001   0.00000E+0000
   6.7240  3.49300E-0001   0.00000E+0000
   6.7260  3.53300E-0001   0.00000E+0000
   6.7280  3.55200E-0001   0.00000E+0000
   6.7330  3.44800E-0001   0.00000E+0000
   6.7360  3.56900E-0001   0.00000E+0000
   6.7380  3.52200E-0001   0.00000E+0000
   6.7410  3.65500E-0001   0.00000E+0000
   6.7450  3.59200E-0001   0.00000E+0000
   6.7470  3.45800E-0001   0.00000E+0000
   6.7500  3.58900E-0001   0.00000E+0000
   6.7510  3.66500E-0001   0.00000E+0000
   6.7540  3.63600E-0001   0.00000E+0000
   6.7550  3.67200E-0001   0.00000E+0000
   6.7590  3.67500E-0001   0.00000E+0000
   6.7600  3.65200E-0001   0.00000E+0000
   6.7630  3.71800E-0001   0.00000E+0000
   6.7650  3.72900E-0001   0.00000E+0000
   6.7670  3.57700E-0001   0.00000E+0000
   6.7700  3.43500E-0001   0.00000E+0000
   6.7720  3.50500E-0001   0.00000E+0000
   6.7740  3.75800E-0001   0.00000E+0000
   6.7770  3.76600E-0001   0.00000E+0000
   6.7790  3.74300E-0001   0.00000E+0000
   6.7820  3.70700E-0001   0.00000E+0000
   6.7860  3.75200E-0001   0.00000E+0000
   6.7880  3.77000E-0001   0.00000E+0000
   6.7910  3.73800E-0001   0.00000E+0000
   6.7940  3.86200E-0001   0.00000E+0000
   6.7980  3.66400E-0001   0.00000E+0000
   6.8010  3.68700E-0001   0.00000E+0000
   6.8030  3.84500E-0001   0.00000E+0000
   6.8050  3.82600E-0001   0.00000E+0000
   6.8070  3.82200E-0001   0.00000E+0000
   6.8110  4.00200E-0001   0.00000E+0000
   6.8120  4.08500E-0001   0.00000E+0000
   6.8160  3.75000E-0001   0.00000E+0000
   6.8170  3.94600E-0001   0.00000E+0000
   6.8200  3.95900E-0001   0.00000E+0000
   6.8210  3.88200E-0001   0.00000E+0000
   6.8240  3.66200E-0001   0.00000E+0000
   6.8260  3.75200E-0001   0.00000E+0000
   6.8300  3.74700E-0001   0.00000E+0000
   6.8330  3.94100E-0001   0.00000E+0000
   6.8360  3.97000E-0001   0.00000E+0000
   6.8370  3.90300E-0001   0.00000E+0000
   6.8390  3.82900E-0001   0.00000E+0000
   6.8420  3.85400E-0001   0.00000E+0000
   6.8440  3.76600E-0001   0.00000E+0000
   6.8490  3.81700E-0001   0.00000E+0000
   6.8500  3.94000E-0001   0.00000E+0000
   6.8530  3.93800E-0001   0.00000E+0000
   6.8560  4.10100E-0001   0.00000E+0000
   6.8580  3.97000E-0001   0.00000E+0000
   6.8600  3.84300E-0001   0.00000E+0000
   6.8630  3.83100E-0001   0.00000E+0000
   6.8650  3.94000E-0001   0.00000E+0000
   6.8670  3.92200E-0001   0.00000E+0000
   6.8700  3.96900E-0001   0.00000E+0000
   6.8720  4.01100E-0001   0.00000E+0000
   6.8740  3.98300E-0001   0.00000E+0000
   6.8770  4.05400E-0001   0.00000E+0000
   6.8790  4.03100E-0001   0.00000E+0000
   6.8820  4.04800E-0001   0.00000E+0000
   6.8830  4.02800E-0001   0.00000E+0000
   6.8860  4.04400E-0001   0.00000E+0000
   6.8890  4.19900E-0001   0.00000E+0000
   6.8930  4.06400E-0001   0.00000E+0000
   6.8940  4.04700E-0001   0.00000E+0000
   6.8970  4.14900E-0001   0.00000E+0000
   6.8990  4.29300E-0001   0.00000E+0000
   6.9010  4.34400E-0001   0.00000E+0000
   6.9030  4.26800E-0001   0.00000E+0000
   6.9060  4.14500E-0001   0.00000E+0000
   6.9090  4.27700E-0001   0.00000E+0000
   6.9110  4.36900E-0001   0.00000E+0000
   6.9130  4.28000E-0001   0.00000E+0000
   6.9150  4.23100E-0001   0.00000E+0000
   6.9180  4.13800E-0001   0.00000E+0000
   6.9200  4.18000E-0001   0.00000E+0000
   6.9230  4.30300E-0001   0.00000E+0000
   6.9260  4.26600E-0001   0.00000E+0000
   6.9280  4.15400E-0001   0.00000E+0000
   6.9300  4.26900E-0001   0.00000E+0000
   6.9350  4.45200E-0001   0.00000E+0000
   6.9370  4.18200E-0001   0.00000E+0000
   6.9380  4.30100E-0001   0.00000E+0000
   6.9400  4.66500E-0001   0.00000E+0000
   6.9430  4.49100E-0001   0.00000E+0000
   6.9450  4.36300E-0001   0.00000E+0000
   6.9470  4.28700E-0001   0.00000E+0000
   6.9490  4.24400E-0001   0.00000E+0000
   6.9520  4.34200E-0001   0.00000E+0000
   6.9530  4.25100E-0001   0.00000E+0000
   6.9560  4.24300E-0001   0.00000E+0000
   6.9590  4.41000E-0001   0.00000E+0000
   6.9610  4.20600E-0001   0.00000E+0000
   6.9630  4.26500E-0001   0.00000E+0000
   6.9650  4.38700E-0001   0.00000E+0000
   6.9680  4.28300E-0001   0.00000E+0000
   6.9700  4.29200E-0001   0.00000E+0000
   6.9730  4.33100E-0001   0.00000E+0000
   6.9750  4.38600E-0001   0.00000E+0000
   6.9770  4.41100E-0001   0.00000E+0000
   6.9800  4.34300E-0001   0.00000E+0000
   6.9820  4.12400E-0001   0.00000E+0000
   6.9840  4.30900E-0001   0.00000E+0000
   6.9850  4.30900E-0001   0.00000E+0000
   6.9900  4.31500E-0001   0.00000E+0000
   6.9920  4.48400E-0001   0.00000E+0000
   6.9940  4.56700E-0001   0.00000E+0000
   6.9970  4.76400E-0001   0.00000E+0000
   7.0000  4.37300E-0001   0.00000E+0000
   7.0020  4.53700E-0001   0.00000E+0000
   7.0050  4.51500E-0001   0.00000E+0000
   7.0070  4.55400E-0001   0.00000E+0000
   7.0090  4.70200E-0001   0.00000E+0000
   7.0110  4.82400E-0001   0.00000E+0000
   7.0140  4.76400E-0001   0.00000E+0000
   7.0170  4.71200E-0001   0.00000E+0000
   7.0200  4.98000E-0001   0.00000E+0000
   7.0230  4.77600E-0001   0.00000E+0000
   7.0250  4.94200E-0001   0.00000E+0000
   7.0280  5.02900E-0001   0.00000E+0000
   7.0300  5.04700E-0001   0.00000E+0000
   7.0330  5.10000E-0001   0.00000E+0000
   7.0360  5.12700E-0001   0.00000E+0000
   7.0390  5.22200E-0001   0.00000E+0000
   7.0400  5.40300E-0001   0.00000E+0000
   7.0430  5.51400E-0001   0.00000E+0000
   7.0450  5.39800E-0001   0.00000E+0000
   7.0480  5.35700E-0001   0.00000E+0000
   7.0490  5.38600E-0001   0.00000E+0000
   7.0530  5.52100E-0001   0.00000E+0000
   7.0540  5.67800E-0001   0.00000E+0000
   7.0580  5.62100E-0001   0.00000E+0000
   7.0590  5.79200E-0001   0.00000E+0000
   7.0620  5.88100E-0001   0.00000E+0000
   7.0640  6.01900E-0001   0.00000E+0000
   7.0660  5.99800E-0001   0.00000E+0000
   7.0680  5.93900E-0001   0.00000E+0000
   7.0690  6.13900E-0001   0.00000E+0000
   7.0730  6.33100E-0001   0.00000E+0000
   7.0760  6.32900E-0001   0.00000E+0000
   7.0790  6.33800E-0001   0.00000E+0000
   7.0810  6.53000E-0001   0.00000E+0000
   7.0830  6.78800E-0001   0.00000E+0000
   7.0860  6.89000E-0001   0.00000E+0000
   7.0890  7.01900E-0001   0.00000E+0000
   7.0920  7.21800E-0001   0.00000E+0000
   7.0940  7.44100E-0001   0.00000E+0000
   7.0970  7.61400E-0001   0.00000E+0000
   7.0990  7.68900E-0001   0.00000E+0000
   7.1010  7.83300E-0001   0.00000E+0000
