# Supplementary material for: Self-association of MreC as a regulatory signal in bacterial cell wall elongation
Source: Nat Commun. 2021 May 20;12:2987. doi: 10.1038/s41467-021-22957-9 (PMC8137920; doi:10.1038/s41467-021-22957-9)
Supplement: Supplementary file 4 — Source Data [file 41467_2021_22957_MOESM4_ESM.zip › Martins2-Source-Data/AUC_rawdata/E.coli/00011.RA3]

MREC FHEC 0,8 abs
R 3 20.0 20000 0005486 1.0260E10 281 1 
   5.8000 -3.75100E-0001   0.00000E+0000
   5.8040 -2.26500E-0001   0.00000E+0000
   5.8050 -2.90900E-0001   0.00000E+0000
   5.8060 -2.55600E-0001   0.00000E+0000
   5.8070 -2.82800E-0001   0.00000E+0000
   5.8090 -1.29700E-0001   0.00000E+0000
   5.8110 -1.43900E-0001   0.00000E+0000
   5.8130 -1.55300E-0001   0.00000E+0000
   5.8140 -1.64100E-0001   0.00000E+0000
   5.8150 -1.64500E-0001   0.00000E+0000
   5.8180 -3.86200E-0001   0.00000E+0000
   5.8200 -4.37300E-0001   0.00000E+0000
   5.8230 -5.47900E-0001   0.00000E+0000
   5.8250 -5.28800E-0001   0.00000E+0000
   5.8260 -2.96200E-0001   0.00000E+0000
   5.8270 -1.78500E-0001   0.00000E+0000
   5.8290 -7.40000E-0002   0.00000E+0000
   5.8300  3.82000E-0002   0.00000E+0000
   5.8320  1.66700E-0001   0.00000E+0000
   5.8340  1.48500E-0001   0.00000E+0000
   5.8370  1.14900E-0001   0.00000E+0000
   5.8390  1.11000E-0001   0.00000E+0000
   5.8410  1.04900E-0001   0.00000E+0000
   5.8420  1.03900E-0001   0.00000E+0000
   5.8460  6.45000E-0002   0.00000E+0000
   5.8480  1.12800E-0001   0.00000E+0000
   5.8490  1.02600E-0001   0.00000E+0000
   5.8510  8.84000E-0002   0.00000E+0000
   5.8540  9.76000E-0002   0.00000E+0000
   5.8560  4.55000E-0002   0.00000E+0000
   5.8580  1.96000E-0002   0.00000E+0000
   5.8590  4.86000E-0002   0.00000E+0000
   5.8600  4.12000E-0002   0.00000E+0000
   5.8620  1.87000E-0002   0.00000E+0000
   5.8640  2.98000E-0002   0.00000E+0000
   5.8660  4.64000E-0002   0.00000E+0000
   5.8670  3.05000E-0002   0.00000E+0000
   5.8700 -9.70000E-0003   0.00000E+0000
   5.8710 -2.72000E-0002   0.00000E+0000
   5.8750 -3.09000E-0002   0.00000E+0000
   5.8780  3.55000E-0002   0.00000E+0000
   5.8800  4.41000E-0002   0.00000E+0000
   5.8840  3.05000E-0002   0.00000E+0000
   5.8850  1.68000E-0002   0.00000E+0000
   5.8870  1.80000E-0002   0.00000E+0000
   5.8890  4.77000E-0002   0.00000E+0000
   5.8920  4.55000E-0002   0.00000E+0000
   5.8940  2.18000E-0002   0.00000E+0000
   5.8950  4.15000E-0002   0.00000E+0000
   5.8990  8.10000E-0003   0.00000E+0000
   5.9000  1.94000E-0002   0.00000E+0000
   5.9020  4.73000E-0002   0.00000E+0000
   5.9030  3.77000E-0002   0.00000E+0000
   5.9060  2.80000E-0002   0.00000E+0000
   5.9080  1.75000E-0002   0.00000E+0000
   5.9090  1.13000E-0002   0.00000E+0000
   5.9110  1.75000E-0002   0.00000E+0000
   5.9150  2.36000E-0002   0.00000E+0000
   5.9180  2.33000E-0002   0.00000E+0000
   5.9210  1.25000E-0002   0.00000E+0000
   5.9220  6.90000E-0003   0.00000E+0000
   5.9260  5.18000E-0002   0.00000E+0000
   5.9280  4.07000E-0002   0.00000E+0000
   5.9290  2.59000E-0002   0.00000E+0000
   5.9320  7.86000E-0002   0.00000E+0000
   5.9330  7.80000E-0002   0.00000E+0000
   5.9360  4.02000E-0002   0.00000E+0000
   5.9370  2.90000E-0002   0.00000E+0000
   5.9400  6.94000E-0002   0.00000E+0000
   5.9410  8.18000E-0002   0.00000E+0000
   5.9440  7.36000E-0002   0.00000E+0000
   5.9460  7.56000E-0002   0.00000E+0000
   5.9490  7.81000E-0002   0.00000E+0000
   5.9510  6.52000E-0002   0.00000E+0000
   5.9540  5.02000E-0002   0.00000E+0000
   5.9570  6.52000E-0002   0.00000E+0000
   5.9580  8.54000E-0002   0.00000E+0000
   5.9610  9.50000E-0002   0.00000E+0000
   5.9650  6.04000E-0002   0.00000E+0000
   5.9660  3.10000E-0002   0.00000E+0000
   5.9680  2.80000E-0002   0.00000E+0000
   5.9700  1.71000E-0002   0.00000E+0000
   5.9730  3.10000E-0002   0.00000E+0000
   5.9740  4.08000E-0002   0.00000E+0000
   5.9770  4.36000E-0002   0.00000E+0000
   5.9790  5.19000E-0002   0.00000E+0000
   5.9820 -6.94000E-0001   0.00000E+0000
   5.9860 -1.19190E+0000   0.00000E+0000
   5.9870 -1.29750E+0000   0.00000E+0000
   5.9880 -1.36930E+0000   0.00000E+0000
   5.9900 -1.47180E+0000   0.00000E+0000
   5.9930 -1.87590E+0000   0.00000E+0000
   5.9950 -1.94990E+0000   0.00000E+0000
   5.9980 -1.94450E+0000   0.00000E+0000
   6.0000 -1.85840E+0000   0.00000E+0000
   6.0020 -1.83040E+0000   0.00000E+0000
   6.0030 -1.84810E+0000   0.00000E+0000
   6.0060 -1.67490E+0000   0.00000E+0000
   6.0090 -1.57630E+0000   0.00000E+0000
   6.0110 -1.05830E+0000   0.00000E+0000
   6.0140 -6.90000E-0001   0.00000E+0000
   6.0160 -2.14200E-0001   0.00000E+0000
   6.0180  1.53500E-0001   0.00000E+0000
   6.0200  1.44900E-0001   0.00000E+0000
   6.0230  1.56600E-0001   0.00000E+0000
   6.0250  1.49300E-0001   0.00000E+0000
   6.0270  1.20600E-0001   0.00000E+0000
   6.0280  1.44300E-0001   0.00000E+0000
   6.0300  1.56600E-0001   0.00000E+0000
   6.0320  1.55400E-0001   0.00000E+0000
   6.0330  1.75500E-0001   0.00000E+0000
   6.0360  1.59300E-0001   0.00000E+0000
   6.0390  9.68000E-0002   0.00000E+0000
   6.0420  1.06100E-0001   0.00000E+0000
   6.0440  1.24500E-0001   0.00000E+0000
   6.0460  1.37200E-0001   0.00000E+0000
   6.0490  1.11600E-0001   0.00000E+0000
   6.0510  1.31500E-0001   0.00000E+0000
   6.0520  1.18400E-0001   0.00000E+0000
   6.0550  1.27800E-0001   0.00000E+0000
   6.0570  1.25200E-0001   0.00000E+0000
   6.0590  1.26700E-0001   0.00000E+0000
   6.0620  1.14400E-0001   0.00000E+0000
   6.0640  1.28400E-0001   0.00000E+0000
   6.0680  1.28100E-0001   0.00000E+0000
   6.0710  1.09500E-0001   0.00000E+0000
   6.0720  1.08600E-0001   0.00000E+0000
   6.0750  1.25300E-0001   0.00000E+0000
   6.0770  1.68300E-0001   0.00000E+0000
   6.0800  1.58100E-0001   0.00000E+0000
   6.0810  1.12200E-0001   0.00000E+0000
   6.0830  1.48400E-0001   0.00000E+0000
   6.0850  9.85900E-0001   0.00000E+0000
   6.0870  1.21930E+0000   0.00000E+0000
   6.0900  1.37280E+0000   0.00000E+0000
   6.0940  1.53500E+0000   0.00000E+0000
   6.0960  2.04250E+0000   0.00000E+0000
   6.0990  2.13130E+0000   0.00000E+0000
   6.1010  2.12540E+0000   0.00000E+0000
   6.1040  2.04920E+0000   0.00000E+0000
   6.1070  1.97480E+0000   0.00000E+0000
   6.1090  1.95440E+0000   0.00000E+0000
   6.1140  1.76820E+0000   0.00000E+0000
   6.1180  4.30200E-0001   0.00000E+0000
   6.1230  2.50200E-0001   0.00000E+0000
   6.1260  3.21000E-0001   0.00000E+0000
   6.1290  3.20800E-0001   0.00000E+0000
   6.1300  3.26100E-0001   0.00000E+0000
   6.1330  3.15100E-0001   0.00000E+0000
   6.1370  3.26500E-0001   0.00000E+0000
   6.1380  3.34300E-0001   0.00000E+0000
   6.1400  3.27100E-0001   0.00000E+0000
   6.1420  3.37400E-0001   0.00000E+0000
   6.1450  3.52200E-0001   0.00000E+0000
   6.1480  3.48900E-0001   0.00000E+0000
   6.1510  3.54000E-0001   0.00000E+0000
   6.1520  3.60500E-0001   0.00000E+0000
   6.1560  3.75600E-0001   0.00000E+0000
   6.1590  3.85000E-0001   0.00000E+0000
   6.1610  3.91100E-0001   0.00000E+0000
   6.1630  3.90400E-0001   0.00000E+0000
   6.1650  3.95100E-0001   0.00000E+0000
   6.1660  4.11600E-0001   0.00000E+0000
   6.1680  4.17800E-0001   0.00000E+0000
   6.1690  4.17900E-0001   0.00000E+0000
   6.1730  4.19200E-0001   0.00000E+0000
   6.1750  4.26400E-0001   0.00000E+0000
   6.1760  4.25400E-0001   0.00000E+0000
   6.1780  4.33900E-0001   0.00000E+0000
   6.1810  4.33700E-0001   0.00000E+0000
   6.1830  4.36400E-0001   0.00000E+0000
   6.1860  4.36200E-0001   0.00000E+0000
   6.1870  4.46700E-0001   0.00000E+0000
   6.1880  4.43600E-0001   0.00000E+0000
   6.1940  4.47700E-0001   0.00000E+0000
   6.1950  4.59000E-0001   0.00000E+0000
   6.1970  4.55800E-0001   0.00000E+0000
   6.2000  4.54200E-0001   0.00000E+0000
   6.2030  4.61600E-0001   0.00000E+0000
   6.2050  4.61400E-0001   0.00000E+0000
   6.2070  4.68900E-0001   0.00000E+0000
   6.2110  4.70400E-0001   0.00000E+0000
   6.2140  4.71800E-0001   0.00000E+0000
   6.2150  4.75100E-0001   0.00000E+0000
   6.2160  4.74500E-0001   0.00000E+0000
   6.2180  4.79000E-0001   0.00000E+0000
   6.2200  4.81100E-0001   0.00000E+0000
   6.2250  4.89500E-0001   0.00000E+0000
   6.2280  5.04300E-0001   0.00000E+0000
   6.2300  4.58700E-0001   0.00000E+0000
   6.2310  4.27600E-0001   0.00000E+0000
   6.2340  4.82800E-0001   0.00000E+0000
   6.2370  5.20000E-0001   0.00000E+0000
   6.2410  5.11600E-0001   0.00000E+0000
   6.2430  5.10700E-0001   0.00000E+0000
   6.2450  5.09900E-0001   0.00000E+0000
   6.2480  5.14800E-0001   0.00000E+0000
   6.2490  5.06300E-0001   0.00000E+0000
   6.2540  5.19600E-0001   0.00000E+0000
   6.2570  5.35200E-0001   0.00000E+0000
   6.2590  5.25300E-0001   0.00000E+0000
   6.2610  5.29300E-0001   0.00000E+0000
   6.2640  5.32300E-0001   0.00000E+0000
   6.2680  5.50700E-0001   0.00000E+0000
   6.2730  5.27000E-0001   0.00000E+0000
   6.2750  5.47100E-0001   0.00000E+0000
   6.2770  5.42700E-0001   0.00000E+0000
   6.2800  5.47100E-0001   0.00000E+0000
   6.2810  5.36000E-0001   0.00000E+0000
   6.2840  5.44200E-0001   0.00000E+0000
   6.2850  5.50300E-0001   0.00000E+0000
   6.2880  5.59600E-0001   0.00000E+0000
   6.2910  5.56000E-0001   0.00000E+0000
   6.2930  5.69100E-0001   0.00000E+0000
   6.2950  5.64800E-0001   0.00000E+0000
   6.2990  5.67500E-0001   0.00000E+0000
   6.3000  5.66800E-0001   0.00000E+0000
   6.3020  5.68100E-0001   0.00000E+0000
   6.3050  5.76900E-0001   0.00000E+0000
   6.3060  5.72700E-0001   0.00000E+0000
   6.3070  5.61400E-0001   0.00000E+0000
   6.3120  5.82300E-0001   0.00000E+0000
   6.3170  5.77800E-0001   0.00000E+0000
   6.3190  5.81400E-0001   0.00000E+0000
   6.3210  5.94900E-0001   0.00000E+0000
   6.3240  5.94300E-0001   0.00000E+0000
   6.3250  6.10300E-0001   0.00000E+0000
   6.3280  5.90200E-0001   0.00000E+0000
   6.3300  5.54500E-0001   0.00000E+0000
   6.3330  5.73900E-0001   0.00000E+0000
   6.3340  5.83600E-0001   0.00000E+0000
   6.3350  6.12700E-0001   0.00000E+0000
   6.3370  6.25200E-0001   0.00000E+0000
   6.3390  6.24600E-0001   0.00000E+0000
   6.3420  6.23200E-0001   0.00000E+0000
   6.3450  6.30200E-0001   0.00000E+0000
   6.3460  6.30300E-0001   0.00000E+0000
   6.3480  6.39000E-0001   0.00000E+0000
   6.3500  6.39300E-0001   0.00000E+0000
   6.3530  6.35100E-0001   0.00000E+0000
   6.3550  6.34200E-0001   0.00000E+0000
   6.3580  6.48500E-0001   0.00000E+0000
   6.3600  6.41000E-0001   0.00000E+0000
   6.3620  6.49800E-0001   0.00000E+0000
   6.3640  6.51200E-0001   0.00000E+0000
   6.3670  6.54200E-0001   0.00000E+0000
   6.3690  6.55700E-0001   0.00000E+0000
   6.3710  6.60700E-0001   0.00000E+0000
   6.3730  6.72500E-0001   0.00000E+0000
   6.3760  6.69800E-0001   0.00000E+0000
   6.3780  6.81000E-0001   0.00000E+0000
   6.3800  6.75000E-0001   0.00000E+0000
   6.3810  6.75000E-0001   0.00000E+0000
   6.3850  6.79100E-0001   0.00000E+0000
   6.3860  6.86700E-0001   0.00000E+0000
   6.3890  6.87700E-0001   0.00000E+0000
   6.3900  6.92100E-0001   0.00000E+0000
   6.3940  6.94400E-0001   0.00000E+0000
   6.3960  6.81400E-0001   0.00000E+0000
   6.3980  6.96400E-0001   0.00000E+0000
   6.4010  7.02100E-0001   0.00000E+0000
   6.4040  6.97300E-0001   0.00000E+0000
   6.4050  6.91300E-0001   0.00000E+0000
   6.4080  7.00600E-0001   0.00000E+0000
   6.4100  7.00400E-0001   0.00000E+0000
   6.4120  7.02100E-0001   0.00000E+0000
   6.4150  7.00700E-0001   0.00000E+0000
   6.4170  6.90400E-0001   0.00000E+0000
   6.4220  7.04600E-0001   0.00000E+0000
   6.4240  7.08400E-0001   0.00000E+0000
   6.4260  7.05800E-0001   0.00000E+0000
   6.4290  7.05700E-0001   0.00000E+0000
   6.4320  6.99900E-0001   0.00000E+0000
   6.4330  7.11700E-0001   0.00000E+0000
   6.4350  7.13000E-0001   0.00000E+0000
   6.4360  7.10300E-0001   0.00000E+0000
   6.4400  7.09000E-0001   0.00000E+0000
   6.4430  7.10700E-0001   0.00000E+0000
   6.4470  7.20100E-0001   0.00000E+0000
   6.4480  7.08300E-0001   0.00000E+0000
   6.4510  7.03400E-0001   0.00000E+0000
   6.4570  7.19800E-0001   0.00000E+0000
   6.4590  7.01300E-0001   0.00000E+0000
   6.4600  7.05000E-0001   0.00000E+0000
   6.4610  7.07300E-0001   0.00000E+0000
   6.4640  7.05500E-0001   0.00000E+0000
   6.4670  7.08500E-0001   0.00000E+0000
   6.4690  7.02900E-0001   0.00000E+0000
   6.4700  7.07800E-0001   0.00000E+0000
   6.4720  7.07900E-0001   0.00000E+0000
   6.4740  7.11100E-0001   0.00000E+0000
   6.4760  7.16600E-0001   0.00000E+0000
   6.4780  7.46200E-0001   0.00000E+0000
   6.4810  7.59400E-0001   0.00000E+0000
   6.4830  7.08800E-0001   0.00000E+0000
   6.4850  7.37800E-0001   0.00000E+0000
   6.4870  7.10600E-0001   0.00000E+0000
   6.4900  7.16800E-0001   0.00000E+0000
   6.4920  7.15900E-0001   0.00000E+0000
   6.4940  7.08900E-0001   0.00000E+0000
   6.4970  7.15000E-0001   0.00000E+0000
   6.5000  7.08200E-0001   0.00000E+0000
   6.5010  7.10500E-0001   0.00000E+0000
   6.5030  7.18200E-0001   0.00000E+0000
   6.5050  7.17800E-0001   0.00000E+0000
   6.5090  7.12600E-0001   0.00000E+0000
   6.5100  7.21500E-0001   0.00000E+0000
   6.5130  7.07100E-0001   0.00000E+0000
   6.5150  7.08500E-0001   0.00000E+0000
   6.5170  6.90400E-0001   0.00000E+0000
   6.5200  7.17200E-0001   0.00000E+0000
   6.5240  7.17600E-0001   0.00000E+0000
   6.5250  7.20200E-0001   0.00000E+0000
   6.5280  7.13500E-0001   0.00000E+0000
   6.5290  7.02400E-0001   0.00000E+0000
   6.5310  7.22800E-0001   0.00000E+0000
   6.5340  7.09200E-0001   0.00000E+0000
   6.5360  7.17600E-0001   0.00000E+0000
   6.5380  7.13000E-0001   0.00000E+0000
   6.5410  7.19500E-0001   0.00000E+0000
   6.5430  7.13400E-0001   0.00000E+0000
   6.5460  7.14400E-0001   0.00000E+0000
   6.5480  7.09500E-0001   0.00000E+0000
   6.5500  7.17000E-0001   0.00000E+0000
   6.5530  7.19300E-0001   0.00000E+0000
   6.5560  7.09300E-0001   0.00000E+0000
   6.5590  7.10800E-0001   0.00000E+0000
   6.5610  7.17800E-0001   0.00000E+0000
   6.5640  7.24200E-0001   0.00000E+0000
   6.5650  7.20500E-0001   0.00000E+0000
   6.5670  7.17900E-0001   0.00000E+0000
   6.5690  7.20800E-0001   0.00000E+0000
   6.5720  7.13200E-0001   0.00000E+0000
   6.5740  7.10000E-0001   0.00000E+0000
   6.5780  7.12100E-0001   0.00000E+0000
   6.5790  7.16300E-0001   0.00000E+0000
   6.5810  7.03500E-0001   0.00000E+0000
   6.5820  7.06600E-0001   0.00000E+0000
   6.5840  7.20400E-0001   0.00000E+0000
   6.5860  7.18100E-0001   0.00000E+0000
   6.5890  7.15600E-0001   0.00000E+0000
   6.5910  7.09200E-0001   0.00000E+0000
   6.5930  7.06000E-0001   0.00000E+0000
   6.5960  7.21600E-0001   0.00000E+0000
   6.6000  7.16300E-0001   0.00000E+0000
   6.6010  7.36000E-0001   0.00000E+0000
   6.6030  7.42300E-0001   0.00000E+0000
   6.6050  7.18200E-0001   0.00000E+0000
   6.6090  7.24900E-0001   0.00000E+0000
   6.6110  7.19200E-0001   0.00000E+0000
   6.6140  7.25700E-0001   0.00000E+0000
   6.6150  7.24100E-0001   0.00000E+0000
   6.6190  7.22900E-0001   0.00000E+0000
   6.6210  7.20900E-0001   0.00000E+0000
   6.6240  7.31100E-0001   0.00000E+0000
   6.6260  7.27500E-0001   0.00000E+0000
   6.6280  7.33500E-0001   0.00000E+0000
   6.6310  7.23200E-0001   0.00000E+0000
   6.6330  7.30700E-0001   0.00000E+0000
   6.6350  7.35000E-0001   0.00000E+0000
   6.6380  7.25800E-0001   0.00000E+0000
   6.6390  7.30500E-0001   0.00000E+0000
   6.6430  7.31800E-0001   0.00000E+0000
   6.6450  7.23900E-0001   0.00000E+0000
   6.6460  7.23000E-0001   0.00000E+0000
   6.6490  7.19100E-0001   0.00000E+0000
   6.6500  7.23400E-0001   0.00000E+0000
   6.6530  7.16700E-0001   0.00000E+0000
   6.6570  7.30600E-0001   0.00000E+0000
   6.6600  7.21900E-0001   0.00000E+0000
   6.6630  7.26200E-0001   0.00000E+0000
   6.6650  7.14300E-0001   0.00000E+0000
   6.6670  7.21700E-0001   0.00000E+0000
   6.6690  7.25400E-0001   0.00000E+0000
   6.6720  7.27400E-0001   0.00000E+0000
   6.6740  7.24100E-0001   0.00000E+0000
   6.6760  7.34600E-0001   0.00000E+0000
   6.6780  7.21600E-0001   0.00000E+0000
   6.6810  7.33900E-0001   0.00000E+0000
   6.6830  7.36900E-0001   0.00000E+0000
   6.6850  7.27800E-0001   0.00000E+0000
   6.6880  7.29700E-0001   0.00000E+0000
   6.6890  7.28800E-0001   0.00000E+0000
   6.6910  7.28400E-0001   0.00000E+0000
   6.6950  7.43600E-0001   0.00000E+0000
   6.6960  7.40300E-0001   0.00000E+0000
   6.6990  7.30600E-0001   0.00000E+0000
   6.7010  7.23900E-0001   0.00000E+0000
   6.7050  7.29700E-0001   0.00000E+0000
   6.7070  7.16700E-0001   0.00000E+0000
   6.7090  7.25300E-0001   0.00000E+0000
   6.7120  7.23900E-0001   0.00000E+0000
   6.7150  7.32800E-0001   0.00000E+0000
   6.7170  7.31200E-0001   0.00000E+0000
   6.7200  7.28900E-0001   0.00000E+0000
   6.7220  7.21100E-0001   0.00000E+0000
   6.7240  7.25700E-0001   0.00000E+0000
   6.7260  7.29200E-0001   0.00000E+0000
   6.7290  7.26300E-0001   0.00000E+0000
   6.7310  7.29300E-0001   0.00000E+0000
   6.7340  7.25400E-0001   0.00000E+0000
   6.7360  7.27100E-0001   0.00000E+0000
   6.7390  7.26300E-0001   0.00000E+0000
   6.7400  7.32100E-0001   0.00000E+0000
   6.7430  7.40600E-0001   0.00000E+0000
   6.7460  7.33500E-0001   0.00000E+0000
   6.7500  7.22000E-0001   0.00000E+0000
   6.7520  7.33400E-0001   0.00000E+0000
   6.7530  7.43400E-0001   0.00000E+0000
   6.7560  7.34200E-0001   0.00000E+0000
   6.7580  7.42700E-0001   0.00000E+0000
   6.7620  7.38800E-0001   0.00000E+0000
   6.7630  7.36400E-0001   0.00000E+0000
   6.7660  7.34600E-0001   0.00000E+0000
   6.7690  7.32800E-0001   0.00000E+0000
   6.7700  7.04800E-0001   0.00000E+0000
   6.7730  7.20000E-0001   0.00000E+0000
   6.7770  7.41700E-0001   0.00000E+0000
   6.7800  7.39800E-0001   0.00000E+0000
   6.7810  7.31800E-0001   0.00000E+0000
   6.7830  7.32200E-0001   0.00000E+0000
   6.7840  7.34700E-0001   0.00000E+0000
   6.7870  7.32900E-0001   0.00000E+0000
   6.7900  7.27400E-0001   0.00000E+0000
   6.7930  7.49900E-0001   0.00000E+0000
   6.7960  7.42700E-0001   0.00000E+0000
   6.7980  7.39500E-0001   0.00000E+0000
   6.8000  7.38400E-0001   0.00000E+0000
   6.8030  7.29800E-0001   0.00000E+0000
   6.8050  7.39400E-0001   0.00000E+0000
   6.8070  7.44600E-0001   0.00000E+0000
   6.8100  7.38200E-0001   0.00000E+0000
   6.8140  7.61200E-0001   0.00000E+0000
   6.8170  7.36900E-0001   0.00000E+0000
   6.8190  7.45900E-0001   0.00000E+0000
   6.8210  7.51100E-0001   0.00000E+0000
   6.8240  7.20300E-0001   0.00000E+0000
   6.8260  7.37600E-0001   0.00000E+0000
   6.8280  7.30700E-0001   0.00000E+0000
   6.8320  7.33400E-0001   0.00000E+0000
   6.8340  7.27100E-0001   0.00000E+0000
   6.8370  7.38800E-0001   0.00000E+0000
   6.8390  7.35100E-0001   0.00000E+0000
   6.8430  7.20100E-0001   0.00000E+0000
   6.8450  7.24700E-0001   0.00000E+0000
   6.8490  7.29200E-0001   0.00000E+0000
   6.8510  7.33000E-0001   0.00000E+0000
   6.8530  7.29900E-0001   0.00000E+0000
   6.8550  7.39600E-0001   0.00000E+0000
   6.8590  7.18300E-0001   0.00000E+0000
   6.8600  7.22900E-0001   0.00000E+0000
   6.8640  7.26600E-0001   0.00000E+0000
   6.8650  7.20900E-0001   0.00000E+0000
   6.8690  7.23800E-0001   0.00000E+0000
   6.8710  7.26600E-0001   0.00000E+0000
   6.8740  7.41100E-0001   0.00000E+0000
   6.8750  7.34900E-0001   0.00000E+0000
   6.8790  7.38800E-0001   0.00000E+0000
   6.8810  7.32400E-0001   0.00000E+0000
   6.8830  7.32400E-0001   0.00000E+0000
   6.8860  7.36100E-0001   0.00000E+0000
   6.8900  7.42500E-0001   0.00000E+0000
   6.8930  7.32300E-0001   0.00000E+0000
   6.8940  7.31800E-0001   0.00000E+0000
   6.8950  7.28000E-0001   0.00000E+0000
   6.8990  7.56100E-0001   0.00000E+0000
   6.9000  7.59300E-0001   0.00000E+0000
   6.9040  7.48100E-0001   0.00000E+0000
   6.9060  7.46300E-0001   0.00000E+0000
   6.9080  7.41500E-0001   0.00000E+0000
   6.9110  7.63200E-0001   0.00000E+0000
   6.9120  7.53900E-0001   0.00000E+0000
   6.9150  7.47300E-0001   0.00000E+0000
   6.9180  7.37700E-0001   0.00000E+0000
   6.9200  7.27600E-0001   0.00000E+0000
   6.9220  7.30200E-0001   0.00000E+0000
   6.9250  7.44800E-0001   0.00000E+0000
   6.9290  7.42900E-0001   0.00000E+0000
   6.9320  7.38300E-0001   0.00000E+0000
   6.9340  7.53500E-0001   0.00000E+0000
   6.9370  7.29900E-0001   0.00000E+0000
   6.9380  7.48100E-0001   0.00000E+0000
   6.9410  7.71900E-0001   0.00000E+0000
   6.9440  7.51100E-0001   0.00000E+0000
   6.9480  7.22700E-0001   0.00000E+0000
   6.9490  7.28300E-0001   0.00000E+0000
   6.9510  7.36500E-0001   0.00000E+0000
   6.9530  7.41400E-0001   0.00000E+0000
   6.9560  7.43400E-0001   0.00000E+0000
   6.9590  7.34700E-0001   0.00000E+0000
   6.9610  7.18100E-0001   0.00000E+0000
   6.9620  7.19100E-0001   0.00000E+0000
   6.9660  7.33700E-0001   0.00000E+0000
   6.9680  7.19000E-0001   0.00000E+0000
   6.9700  7.09600E-0001   0.00000E+0000
   6.9730  7.22300E-0001   0.00000E+0000
   6.9750  7.28600E-0001   0.00000E+0000
   6.9770  7.31400E-0001   0.00000E+0000
   6.9790  7.20400E-0001   0.00000E+0000
   6.9820  6.94500E-0001   0.00000E+0000
   6.9840  6.96900E-0001   0.00000E+0000
   6.9860  7.01300E-0001   0.00000E+0000
   6.9890  7.06000E-0001   0.00000E+0000
   6.9910  7.16600E-0001   0.00000E+0000
   6.9940  7.29200E-0001   0.00000E+0000
   6.9970  7.42300E-0001   0.00000E+0000
   7.0000  7.03800E-0001   0.00000E+0000
   7.0030  7.19400E-0001   0.00000E+0000
   7.0040  7.16000E-0001   0.00000E+0000
   7.0070  7.13500E-0001   0.00000E+0000
   7.0100  7.21900E-0001   0.00000E+0000
   7.0110  7.31500E-0001   0.00000E+0000
   7.0140  7.21200E-0001   0.00000E+0000
   7.0160  7.21700E-0001   0.00000E+0000
   7.0190  7.30700E-0001   0.00000E+0000
   7.0210  7.28100E-0001   0.00000E+0000
   7.0230  7.19600E-0001   0.00000E+0000
   7.0250  7.22100E-0001   0.00000E+0000
   7.0280  7.26400E-0001   0.00000E+0000
   7.0300  7.38800E-0001   0.00000E+0000
   7.0330  7.21000E-0001   0.00000E+0000
   7.0350  7.19200E-0001   0.00000E+0000
   7.0380  7.41600E-0001   0.00000E+0000
   7.0410  7.40000E-0001   0.00000E+0000
   7.0440  7.45300E-0001   0.00000E+0000
   7.0460  7.29300E-0001   0.00000E+0000
   7.0490  7.21800E-0001   0.00000E+0000
   7.0510  7.25700E-0001   0.00000E+0000
   7.0540  7.40500E-0001   0.00000E+0000
   7.0550  7.25100E-0001   0.00000E+0000
   7.0580  7.23800E-0001   0.00000E+0000
   7.0600  7.36800E-0001   0.00000E+0000
   7.0630  7.47600E-0001   0.00000E+0000
   7.0650  7.36400E-0001   0.00000E+0000
   7.0680  7.23300E-0001   0.00000E+0000
   7.0700  7.34900E-0001   0.00000E+0000
   7.0720  7.42700E-0001   0.00000E+0000
   7.0750  7.37300E-0001   0.00000E+0000
   7.0770  7.24000E-0001   0.00000E+0000
   7.0790  7.13400E-0001   0.00000E+0000
   7.0800  7.22700E-0001   0.00000E+0000
   7.0840  7.25000E-0001   0.00000E+0000
   7.0860  7.42500E-0001   0.00000E+0000
   7.0900  7.37500E-0001   0.00000E+0000
   7.0920  7.17300E-0001   0.00000E+0000
   7.0940  7.19300E-0001   0.00000E+0000
   7.0970  7.38500E-0001   0.00000E+0000
   7.0990  7.33200E-0001   0.00000E+0000
   7.1020  7.33400E-0001   0.00000E+0000
