# Supplementary material for: Self-association of MreC as a regulatory signal in bacterial cell wall elongation
Source: Nat Commun. 2021 May 20;12:2987. doi: 10.1038/s41467-021-22957-9 (PMC8137920; doi:10.1038/s41467-021-22957-9)
Supplement: Supplementary file 4 — Source Data [file 41467_2021_22957_MOESM4_ESM.zip › Martins2-Source-Data/AUC_rawdata/E.coli/00005.RA3]

MREC FHEC 0,8 abs
R 3 19.9 20000 0004231 4.7770E09 281 1 
   5.8030 -3.40300E-0001   0.00000E+0000
   5.8040 -1.92200E-0001   0.00000E+0000
   5.8050 -2.29100E-0001   0.00000E+0000
   5.8060 -1.88300E-0001   0.00000E+0000
   5.8070 -3.17700E-0001   0.00000E+0000
   5.8090 -1.40300E-0001   0.00000E+0000
   5.8100 -1.55100E-0001   0.00000E+0000
   5.8120 -1.67300E-0001   0.00000E+0000
   5.8140 -1.98800E-0001   0.00000E+0000
   5.8150 -2.20800E-0001   0.00000E+0000
   5.8160 -3.85800E-0001   0.00000E+0000
   5.8180 -4.32600E-0001   0.00000E+0000
   5.8210 -6.26800E-0001   0.00000E+0000
   5.8230 -5.23400E-0001   0.00000E+0000
   5.8260 -2.67900E-0001   0.00000E+0000
   5.8280 -7.68000E-0002   0.00000E+0000
   5.8300  1.21900E-0001   0.00000E+0000
   5.8320  1.76200E-0001   0.00000E+0000
   5.8330  1.69600E-0001   0.00000E+0000
   5.8360  1.18900E-0001   0.00000E+0000
   5.8370  1.29400E-0001   0.00000E+0000
   5.8390  1.12200E-0001   0.00000E+0000
   5.8410  1.03400E-0001   0.00000E+0000
   5.8420  9.11000E-0002   0.00000E+0000
   5.8460  9.61000E-0002   0.00000E+0000
   5.8480  1.08800E-0001   0.00000E+0000
   5.8490  9.15000E-0002   0.00000E+0000
   5.8530  9.15000E-0002   0.00000E+0000
   5.8550  3.95000E-0002   0.00000E+0000
   5.8580  3.40000E-0002   0.00000E+0000
   5.8600  3.21000E-0002   0.00000E+0000
   5.8610  2.80000E-0002   0.00000E+0000
   5.8630  1.50000E-0002   0.00000E+0000
   5.8640  3.56000E-0002   0.00000E+0000
   5.8650  3.91000E-0002   0.00000E+0000
   5.8660  3.10000E-0002   0.00000E+0000
   5.8690  3.30000E-0003   0.00000E+0000
   5.8710 -3.26000E-0002   0.00000E+0000
   5.8730  1.26000E-0002   0.00000E+0000
   5.8770  1.39000E-0002   0.00000E+0000
   5.8780  4.09000E-0002   0.00000E+0000
   5.8800  3.63000E-0002   0.00000E+0000
   5.8820  3.75000E-0002   0.00000E+0000
   5.8850  1.83000E-0002   0.00000E+0000
   5.8870  2.47000E-0002   0.00000E+0000
   5.8890  3.53000E-0002   0.00000E+0000
   5.8920  2.16000E-0002   0.00000E+0000
   5.8940  4.90000E-0002   0.00000E+0000
   5.8970  1.01000E-0002   0.00000E+0000
   5.8980  7.80000E-0003   0.00000E+0000
   5.8990  1.76000E-0002   0.00000E+0000
   5.9000  4.35000E-0002   0.00000E+0000
   5.9030  3.18000E-0002   0.00000E+0000
   5.9050  1.92000E-0002   0.00000E+0000
   5.9070  1.61000E-0002   0.00000E+0000
   5.9080  1.10000E-0002   0.00000E+0000
   5.9110  2.42000E-0002   0.00000E+0000
   5.9140  2.52000E-0002   0.00000E+0000
   5.9170  1.86000E-0002   0.00000E+0000
   5.9180  2.07000E-0002   0.00000E+0000
   5.9190  2.57000E-0002   0.00000E+0000
   5.9200  2.08000E-0002   0.00000E+0000
   5.9230  2.09000E-0002   0.00000E+0000
   5.9250  4.56000E-0002   0.00000E+0000
   5.9270  3.06000E-0002   0.00000E+0000
   5.9280  5.30000E-0002   0.00000E+0000
   5.9310  7.98000E-0002   0.00000E+0000
   5.9320  7.53000E-0002   0.00000E+0000
   5.9350  2.43000E-0002   0.00000E+0000
   5.9380  5.94000E-0002   0.00000E+0000
   5.9410  8.54000E-0002   0.00000E+0000
   5.9420  6.44000E-0002   0.00000E+0000
   5.9450  7.11000E-0002   0.00000E+0000
   5.9460  9.02000E-0002   0.00000E+0000
   5.9510  8.79000E-0002   0.00000E+0000
   5.9540  6.24000E-0002   0.00000E+0000
   5.9550  6.47000E-0002   0.00000E+0000
   5.9590  8.71000E-0002   0.00000E+0000
   5.9610  1.02800E-0001   0.00000E+0000
   5.9650  6.51000E-0002   0.00000E+0000
   5.9680  3.06000E-0002   0.00000E+0000
   5.9700  2.90000E-0002   0.00000E+0000
   5.9710  2.69000E-0002   0.00000E+0000
   5.9750  4.30000E-0002   0.00000E+0000
   5.9760  3.15000E-0002   0.00000E+0000
   5.9800  1.89000E-0002   0.00000E+0000
   5.9830 -9.33900E-0001   0.00000E+0000
   5.9840 -1.11170E+0000   0.00000E+0000
   5.9890 -1.30820E+0000   0.00000E+0000
   5.9900 -1.59750E+0000   0.00000E+0000
   5.9930 -1.84200E+0000   0.00000E+0000
   5.9940 -1.93850E+0000   0.00000E+0000
   5.9950 -1.96140E+0000   0.00000E+0000
   5.9970 -1.94360E+0000   0.00000E+0000
   6.0000 -1.94830E+0000   0.00000E+0000
   6.0020 -1.82830E+0000   0.00000E+0000
   6.0040 -1.81400E+0000   0.00000E+0000
   6.0060 -1.61550E+0000   0.00000E+0000
   6.0090 -1.51630E+0000   0.00000E+0000
   6.0110 -1.17370E+0000   0.00000E+0000
   6.0140 -7.47800E-0001   0.00000E+0000
   6.0160 -1.76000E-0001   0.00000E+0000
   6.0180  1.26700E-0001   0.00000E+0000
   6.0200  1.52700E-0001   0.00000E+0000
   6.0220  1.22600E-0001   0.00000E+0000
   6.0250  1.51700E-0001   0.00000E+0000
   6.0270  1.19900E-0001   0.00000E+0000
   6.0300  1.53600E-0001   0.00000E+0000
   6.0340  1.83600E-0001   0.00000E+0000
   6.0370  1.78300E-0001   0.00000E+0000
   6.0390  1.25100E-0001   0.00000E+0000
   6.0420  1.04200E-0001   0.00000E+0000
   6.0440  1.30500E-0001   0.00000E+0000
   6.0480  1.34200E-0001   0.00000E+0000
   6.0510  1.29100E-0001   0.00000E+0000
   6.0530  1.18400E-0001   0.00000E+0000
   6.0550  1.33300E-0001   0.00000E+0000
   6.0570  1.23100E-0001   0.00000E+0000
   6.0590  1.35900E-0001   0.00000E+0000
   6.0620  1.26700E-0001   0.00000E+0000
   6.0640  1.21400E-0001   0.00000E+0000
   6.0660  1.37600E-0001   0.00000E+0000
   6.0690  1.26300E-0001   0.00000E+0000
   6.0730  1.08600E-0001   0.00000E+0000
   6.0740  1.22200E-0001   0.00000E+0000
   6.0780  1.69700E-0001   0.00000E+0000
   6.0790  1.61500E-0001   0.00000E+0000
   6.0820  1.22000E-0001   0.00000E+0000
   6.0830  1.23800E-0001   0.00000E+0000
   6.0870  1.10920E+0000   0.00000E+0000
   6.0920  1.36650E+0000   0.00000E+0000
   6.0940  1.45070E+0000   0.00000E+0000
   6.0960  1.57750E+0000   0.00000E+0000
   6.0990  2.07620E+0000   0.00000E+0000
   6.1010  2.17380E+0000   0.00000E+0000
   6.1030  2.11310E+0000   0.00000E+0000
   6.1050  2.08340E+0000   0.00000E+0000
   6.1090  2.06100E+0000   0.00000E+0000
   6.1110  2.01970E+0000   0.00000E+0000
   6.1130  1.92230E+0000   0.00000E+0000
   6.1140  1.86990E+0000   0.00000E+0000
   6.1180  1.50260E+0000   0.00000E+0000
   6.1190  7.25500E-0001   0.00000E+0000
   6.1230  3.82000E-0001   0.00000E+0000
   6.1270  3.71900E-0001   0.00000E+0000
   6.1280  4.02200E-0001   0.00000E+0000
   6.1320  4.09600E-0001   0.00000E+0000
   6.1370  4.18600E-0001   0.00000E+0000
   6.1380  4.20100E-0001   0.00000E+0000
   6.1400  4.22700E-0001   0.00000E+0000
   6.1450  4.38300E-0001   0.00000E+0000
   6.1470  4.49700E-0001   0.00000E+0000
   6.1490  4.62700E-0001   0.00000E+0000
   6.1520  4.64700E-0001   0.00000E+0000
   6.1540  4.62300E-0001   0.00000E+0000
   6.1570  4.82500E-0001   0.00000E+0000
   6.1590  4.97100E-0001   0.00000E+0000
   6.1630  4.99100E-0001   0.00000E+0000
   6.1640  4.96100E-0001   0.00000E+0000
   6.1680  5.13700E-0001   0.00000E+0000
   6.1720  5.20700E-0001   0.00000E+0000
   6.1760  5.36500E-0001   0.00000E+0000
   6.1780  5.37500E-0001   0.00000E+0000
   6.1810  5.52200E-0001   0.00000E+0000
   6.1830  5.58600E-0001   0.00000E+0000
   6.1860  5.60100E-0001   0.00000E+0000
   6.1880  5.67000E-0001   0.00000E+0000
   6.1900  5.72400E-0001   0.00000E+0000
   6.1930  5.80000E-0001   0.00000E+0000
   6.1950  5.84600E-0001   0.00000E+0000
   6.1980  5.89500E-0001   0.00000E+0000
   6.1990  5.98600E-0001   0.00000E+0000
   6.2020  5.97500E-0001   0.00000E+0000
   6.2030  6.06200E-0001   0.00000E+0000
   6.2070  6.07400E-0001   0.00000E+0000
   6.2090  6.25200E-0001   0.00000E+0000
   6.2110  6.28400E-0001   0.00000E+0000
   6.2130  6.27300E-0001   0.00000E+0000
   6.2160  6.44300E-0001   0.00000E+0000
   6.2210  6.52400E-0001   0.00000E+0000
   6.2230  6.57400E-0001   0.00000E+0000
   6.2250  6.69000E-0001   0.00000E+0000
   6.2270  6.80300E-0001   0.00000E+0000
   6.2290  7.00400E-0001   0.00000E+0000
   6.2310  6.57900E-0001   0.00000E+0000
   6.2330  6.16200E-0001   0.00000E+0000
   6.2360  6.70300E-0001   0.00000E+0000
   6.2380  7.15400E-0001   0.00000E+0000
   6.2410  7.08200E-0001   0.00000E+0000
   6.2430  7.11100E-0001   0.00000E+0000
   6.2450  7.08200E-0001   0.00000E+0000
   6.2470  7.09800E-0001   0.00000E+0000
   6.2500  7.20600E-0001   0.00000E+0000
   6.2520  7.13400E-0001   0.00000E+0000
   6.2550  7.14600E-0001   0.00000E+0000
   6.2590  7.28500E-0001   0.00000E+0000
   6.2620  7.21300E-0001   0.00000E+0000
   6.2640  7.19300E-0001   0.00000E+0000
   6.2660  7.28400E-0001   0.00000E+0000
   6.2690  7.26300E-0001   0.00000E+0000
   6.2710  7.24300E-0001   0.00000E+0000
   6.2740  7.06300E-0001   0.00000E+0000
   6.2750  7.19000E-0001   0.00000E+0000
   6.2790  7.33400E-0001   0.00000E+0000
   6.2800  7.23700E-0001   0.00000E+0000
   6.2830  7.18800E-0001   0.00000E+0000
   6.2850  7.12900E-0001   0.00000E+0000
   6.2860  7.28800E-0001   0.00000E+0000
   6.2890  7.31700E-0001   0.00000E+0000
   6.2920  7.22400E-0001   0.00000E+0000
   6.2930  7.12900E-0001   0.00000E+0000
   6.2960  7.20900E-0001   0.00000E+0000
   6.2980  7.29600E-0001   0.00000E+0000
   6.3000  7.32500E-0001   0.00000E+0000
   6.3040  7.19800E-0001   0.00000E+0000
   6.3050  7.20000E-0001   0.00000E+0000
   6.3090  7.25300E-0001   0.00000E+0000
   6.3110  7.37800E-0001   0.00000E+0000
   6.3140  7.23300E-0001   0.00000E+0000
   6.3160  7.20000E-0001   0.00000E+0000
   6.3180  7.21400E-0001   0.00000E+0000
   6.3210  7.26000E-0001   0.00000E+0000
   6.3230  7.30200E-0001   0.00000E+0000
   6.3260  7.23100E-0001   0.00000E+0000
   6.3280  7.49200E-0001   0.00000E+0000
   6.3300  7.15100E-0001   0.00000E+0000
   6.3330  6.82600E-0001   0.00000E+0000
   6.3370  7.31400E-0001   0.00000E+0000
   6.3400  7.43100E-0001   0.00000E+0000
   6.3420  7.52700E-0001   0.00000E+0000
   6.3430  7.30300E-0001   0.00000E+0000
   6.3470  7.33000E-0001   0.00000E+0000
   6.3480  7.43300E-0001   0.00000E+0000
   6.3500  7.37800E-0001   0.00000E+0000
   6.3530  7.38200E-0001   0.00000E+0000
   6.3550  7.38800E-0001   0.00000E+0000
   6.3570  7.29000E-0001   0.00000E+0000
   6.3610  7.29600E-0001   0.00000E+0000
   6.3640  7.38500E-0001   0.00000E+0000
   6.3690  7.31900E-0001   0.00000E+0000
   6.3710  7.27300E-0001   0.00000E+0000
   6.3730  7.37100E-0001   0.00000E+0000
   6.3740  7.40200E-0001   0.00000E+0000
   6.3780  7.34900E-0001   0.00000E+0000
   6.3800  7.40400E-0001   0.00000E+0000
   6.3820  7.32600E-0001   0.00000E+0000
   6.3830  7.31500E-0001   0.00000E+0000
   6.3850  7.47700E-0001   0.00000E+0000
   6.3880  7.48200E-0001   0.00000E+0000
   6.3900  7.46500E-0001   0.00000E+0000
   6.3920  7.51400E-0001   0.00000E+0000
   6.3930  7.44300E-0001   0.00000E+0000
   6.3970  7.38500E-0001   0.00000E+0000
   6.3990  7.44900E-0001   0.00000E+0000
   6.4010  7.43100E-0001   0.00000E+0000
   6.4030  7.43600E-0001   0.00000E+0000
   6.4080  7.36300E-0001   0.00000E+0000
   6.4100  7.47500E-0001   0.00000E+0000
   6.4120  7.39100E-0001   0.00000E+0000
   6.4130  7.46300E-0001   0.00000E+0000
   6.4170  7.29500E-0001   0.00000E+0000
   6.4190  7.41400E-0001   0.00000E+0000
   6.4220  7.52700E-0001   0.00000E+0000
   6.4230  7.61000E-0001   0.00000E+0000
   6.4260  7.46400E-0001   0.00000E+0000
   6.4280  7.27800E-0001   0.00000E+0000
   6.4310  7.33400E-0001   0.00000E+0000
   6.4350  7.40900E-0001   0.00000E+0000
   6.4370  7.36300E-0001   0.00000E+0000
   6.4400  7.37500E-0001   0.00000E+0000
   6.4440  7.38400E-0001   0.00000E+0000
   6.4450  7.51600E-0001   0.00000E+0000
   6.4480  7.37700E-0001   0.00000E+0000
   6.4490  7.39200E-0001   0.00000E+0000
   6.4540  7.40800E-0001   0.00000E+0000
   6.4550  7.39300E-0001   0.00000E+0000
   6.4580  7.31500E-0001   0.00000E+0000
   6.4590  7.37000E-0001   0.00000E+0000
   6.4600  7.39100E-0001   0.00000E+0000
   6.4620  7.39100E-0001   0.00000E+0000
   6.4650  7.41300E-0001   0.00000E+0000
   6.4660  7.33000E-0001   0.00000E+0000
   6.4700  7.39500E-0001   0.00000E+0000
   6.4720  7.40500E-0001   0.00000E+0000
   6.4760  7.53600E-0001   0.00000E+0000
   6.4770  7.75100E-0001   0.00000E+0000
   6.4790  7.74400E-0001   0.00000E+0000
   6.4810  7.39700E-0001   0.00000E+0000
   6.4830  7.56100E-0001   0.00000E+0000
   6.4850  7.42300E-0001   0.00000E+0000
   6.4880  7.38600E-0001   0.00000E+0000
   6.4910  7.36600E-0001   0.00000E+0000
   6.4930  7.38100E-0001   0.00000E+0000
   6.4940  7.38200E-0001   0.00000E+0000
   6.4970  7.39200E-0001   0.00000E+0000
   6.4990  7.26300E-0001   0.00000E+0000
   6.5020  7.39200E-0001   0.00000E+0000
   6.5070  7.46100E-0001   0.00000E+0000
   6.5090  7.44100E-0001   0.00000E+0000
   6.5100  7.54400E-0001   0.00000E+0000
   6.5120  7.49100E-0001   0.00000E+0000
   6.5150  7.01500E-0001   0.00000E+0000
   6.5190  7.40100E-0001   0.00000E+0000
   6.5210  7.55700E-0001   0.00000E+0000
   6.5240  7.46200E-0001   0.00000E+0000
   6.5260  7.47200E-0001   0.00000E+0000
   6.5290  7.37400E-0001   0.00000E+0000
   6.5310  7.33000E-0001   0.00000E+0000
   6.5340  7.30200E-0001   0.00000E+0000
   6.5380  7.43200E-0001   0.00000E+0000
   6.5390  7.43900E-0001   0.00000E+0000
   6.5410  7.48000E-0001   0.00000E+0000
   6.5430  7.42900E-0001   0.00000E+0000
   6.5450  7.40600E-0001   0.00000E+0000
   6.5460  7.38900E-0001   0.00000E+0000
   6.5500  7.45000E-0001   0.00000E+0000
   6.5540  7.28200E-0001   0.00000E+0000
   6.5570  7.31200E-0001   0.00000E+0000
   6.5590  7.30900E-0001   0.00000E+0000
   6.5600  7.41900E-0001   0.00000E+0000
   6.5640  7.41200E-0001   0.00000E+0000
   6.5680  7.36500E-0001   0.00000E+0000
   6.5690  7.44800E-0001   0.00000E+0000
   6.5730  7.32600E-0001   0.00000E+0000
   6.5750  7.39500E-0001   0.00000E+0000
   6.5780  7.49600E-0001   0.00000E+0000
   6.5800  7.34600E-0001   0.00000E+0000
   6.5830  7.43500E-0001   0.00000E+0000
   6.5850  7.42400E-0001   0.00000E+0000
   6.5870  7.49300E-0001   0.00000E+0000
   6.5900  7.41800E-0001   0.00000E+0000
   6.5910  7.43600E-0001   0.00000E+0000
   6.5940  7.42000E-0001   0.00000E+0000
   6.5960  7.45100E-0001   0.00000E+0000
   6.5980  7.49000E-0001   0.00000E+0000
   6.6000  7.40700E-0001   0.00000E+0000
   6.6010  7.52500E-0001   0.00000E+0000
   6.6030  7.65600E-0001   0.00000E+0000
   6.6050  7.55800E-0001   0.00000E+0000
   6.6080  7.43200E-0001   0.00000E+0000
   6.6100  7.50600E-0001   0.00000E+0000
   6.6130  7.44000E-0001   0.00000E+0000
   6.6150  7.52200E-0001   0.00000E+0000
   6.6170  7.46400E-0001   0.00000E+0000
   6.6180  7.51700E-0001   0.00000E+0000
   6.6220  7.40800E-0001   0.00000E+0000
   6.6240  7.49900E-0001   0.00000E+0000
   6.6260  7.34700E-0001   0.00000E+0000
   6.6270  7.49500E-0001   0.00000E+0000
   6.6310  7.50300E-0001   0.00000E+0000
   6.6330  7.62400E-0001   0.00000E+0000
   6.6380  7.46600E-0001   0.00000E+0000
   6.6390  7.51400E-0001   0.00000E+0000
   6.6410  7.61800E-0001   0.00000E+0000
   6.6440  7.52700E-0001   0.00000E+0000
   6.6460  7.48700E-0001   0.00000E+0000
   6.6500  7.38300E-0001   0.00000E+0000
   6.6530  7.47100E-0001   0.00000E+0000
   6.6550  7.40000E-0001   0.00000E+0000
   6.6580  7.45600E-0001   0.00000E+0000
   6.6600  7.45300E-0001   0.00000E+0000
   6.6620  7.40200E-0001   0.00000E+0000
   6.6650  7.51500E-0001   0.00000E+0000
   6.6670  7.55000E-0001   0.00000E+0000
   6.6690  7.50300E-0001   0.00000E+0000
   6.6710  7.56300E-0001   0.00000E+0000
   6.6740  7.51200E-0001   0.00000E+0000
   6.6770  7.45800E-0001   0.00000E+0000
   6.6790  7.42800E-0001   0.00000E+0000
   6.6810  7.55700E-0001   0.00000E+0000
   6.6840  7.54500E-0001   0.00000E+0000
   6.6860  7.54000E-0001   0.00000E+0000
   6.6880  7.45900E-0001   0.00000E+0000
   6.6900  7.50300E-0001   0.00000E+0000
   6.6940  7.61000E-0001   0.00000E+0000
   6.6960  7.49700E-0001   0.00000E+0000
   6.6970  7.62800E-0001   0.00000E+0000
   6.6990  7.52600E-0001   0.00000E+0000
   6.7030  7.50700E-0001   0.00000E+0000
   6.7050  7.44200E-0001   0.00000E+0000
   6.7080  7.47800E-0001   0.00000E+0000
   6.7100  7.47500E-0001   0.00000E+0000
   6.7110  7.44900E-0001   0.00000E+0000
   6.7150  7.46500E-0001   0.00000E+0000
   6.7170  7.45800E-0001   0.00000E+0000
   6.7200  7.42800E-0001   0.00000E+0000
   6.7220  7.50000E-0001   0.00000E+0000
   6.7250  7.54900E-0001   0.00000E+0000
   6.7270  7.47200E-0001   0.00000E+0000
   6.7290  7.50000E-0001   0.00000E+0000
   6.7310  7.55200E-0001   0.00000E+0000
   6.7330  7.47400E-0001   0.00000E+0000
   6.7360  7.53300E-0001   0.00000E+0000
   6.7380  7.49400E-0001   0.00000E+0000
   6.7410  7.50600E-0001   0.00000E+0000
   6.7430  7.67500E-0001   0.00000E+0000
   6.7450  7.60000E-0001   0.00000E+0000
   6.7470  7.42800E-0001   0.00000E+0000
   6.7500  7.48400E-0001   0.00000E+0000
   6.7520  7.62200E-0001   0.00000E+0000
   6.7550  7.59100E-0001   0.00000E+0000
   6.7570  7.52200E-0001   0.00000E+0000
   6.7590  7.56500E-0001   0.00000E+0000
   6.7620  7.63100E-0001   0.00000E+0000
   6.7640  7.66800E-0001   0.00000E+0000
   6.7650  7.60300E-0001   0.00000E+0000
   6.7700  7.24000E-0001   0.00000E+0000
   6.7720  7.41200E-0001   0.00000E+0000
   6.7750  7.68200E-0001   0.00000E+0000
   6.7770  7.61800E-0001   0.00000E+0000
   6.7780  7.66000E-0001   0.00000E+0000
   6.7820  7.55400E-0001   0.00000E+0000
   6.7850  7.61800E-0001   0.00000E+0000
   6.7870  7.57000E-0001   0.00000E+0000
   6.7880  7.62000E-0001   0.00000E+0000
   6.7910  7.57300E-0001   0.00000E+0000
   6.7930  7.70000E-0001   0.00000E+0000
   6.7960  7.56000E-0001   0.00000E+0000
   6.7980  7.63000E-0001   0.00000E+0000
   6.8000  7.45500E-0001   0.00000E+0000
   6.8030  7.43000E-0001   0.00000E+0000
   6.8050  7.62500E-0001   0.00000E+0000
   6.8070  7.63100E-0001   0.00000E+0000
   6.8120  7.73600E-0001   0.00000E+0000
   6.8150  7.84000E-0001   0.00000E+0000
   6.8170  7.60700E-0001   0.00000E+0000
   6.8190  7.66100E-0001   0.00000E+0000
   6.8210  7.64100E-0001   0.00000E+0000
   6.8240  7.60300E-0001   0.00000E+0000
   6.8260  7.45800E-0001   0.00000E+0000
   6.8280  7.50000E-0001   0.00000E+0000
   6.8310  7.53900E-0001   0.00000E+0000
   6.8320  7.61000E-0001   0.00000E+0000
   6.8350  7.65700E-0001   0.00000E+0000
   6.8380  7.62200E-0001   0.00000E+0000
   6.8410  7.45200E-0001   0.00000E+0000
   6.8430  7.54900E-0001   0.00000E+0000
   6.8440  7.48400E-0001   0.00000E+0000
   6.8460  7.37000E-0001   0.00000E+0000
   6.8500  7.51100E-0001   0.00000E+0000
   6.8510  7.54800E-0001   0.00000E+0000
   6.8550  7.61900E-0001   0.00000E+0000
   6.8580  7.54400E-0001   0.00000E+0000
   6.8610  7.35700E-0001   0.00000E+0000
   6.8620  7.41700E-0001   0.00000E+0000
   6.8650  7.44300E-0001   0.00000E+0000
   6.8680  7.39400E-0001   0.00000E+0000
   6.8690  7.51500E-0001   0.00000E+0000
   6.8720  7.61700E-0001   0.00000E+0000
   6.8740  7.63100E-0001   0.00000E+0000
   6.8760  7.49400E-0001   0.00000E+0000
   6.8790  7.61100E-0001   0.00000E+0000
   6.8810  7.47700E-0001   0.00000E+0000
   6.8830  7.63800E-0001   0.00000E+0000
   6.8860  7.49000E-0001   0.00000E+0000
   6.8880  7.60200E-0001   0.00000E+0000
   6.8910  7.65300E-0001   0.00000E+0000
   6.8930  7.54400E-0001   0.00000E+0000
   6.8960  7.50600E-0001   0.00000E+0000
   6.8970  7.55700E-0001   0.00000E+0000
   6.8990  7.69800E-0001   0.00000E+0000
   6.9010  7.76100E-0001   0.00000E+0000
   6.9050  7.69800E-0001   0.00000E+0000
   6.9060  7.59000E-0001   0.00000E+0000
   6.9100  7.73500E-0001   0.00000E+0000
   6.9120  7.70900E-0001   0.00000E+0000
   6.9150  7.69900E-0001   0.00000E+0000
   6.9190  7.60400E-0001   0.00000E+0000
   6.9200  7.60900E-0001   0.00000E+0000
   6.9220  7.57700E-0001   0.00000E+0000
   6.9260  7.67600E-0001   0.00000E+0000
   6.9290  7.56300E-0001   0.00000E+0000
   6.9320  7.57500E-0001   0.00000E+0000
   6.9340  7.76500E-0001   0.00000E+0000
   6.9360  7.56800E-0001   0.00000E+0000
   6.9390  7.76400E-0001   0.00000E+0000
   6.9410  7.95000E-0001   0.00000E+0000
   6.9430  7.81300E-0001   0.00000E+0000
   6.9450  7.75100E-0001   0.00000E+0000
   6.9470  7.55900E-0001   0.00000E+0000
   6.9500  7.50400E-0001   0.00000E+0000
   6.9530  7.50300E-0001   0.00000E+0000
   6.9550  7.49900E-0001   0.00000E+0000
   6.9580  7.64300E-0001   0.00000E+0000
   6.9600  7.47000E-0001   0.00000E+0000
   6.9610  7.44300E-0001   0.00000E+0000
   6.9630  7.48200E-0001   0.00000E+0000
   6.9670  7.52200E-0001   0.00000E+0000
   6.9700  7.32400E-0001   0.00000E+0000
   6.9720  7.30200E-0001   0.00000E+0000
   6.9740  7.54700E-0001   0.00000E+0000
   6.9770  7.43300E-0001   0.00000E+0000
   6.9780  7.53900E-0001   0.00000E+0000
   6.9810  7.27400E-0001   0.00000E+0000
   6.9830  7.11400E-0001   0.00000E+0000
   6.9860  7.21600E-0001   0.00000E+0000
   6.9890  7.21400E-0001   0.00000E+0000
   6.9910  7.24100E-0001   0.00000E+0000
   6.9920  7.32700E-0001   0.00000E+0000
   6.9960  7.47900E-0001   0.00000E+0000
   6.9980  7.57600E-0001   0.00000E+0000
   6.9990  7.48900E-0001   0.00000E+0000
   7.0010  7.23900E-0001   0.00000E+0000
   7.0030  7.36300E-0001   0.00000E+0000
   7.0070  7.33800E-0001   0.00000E+0000
   7.0100  7.47300E-0001   0.00000E+0000
   7.0130  7.61000E-0001   0.00000E+0000
   7.0150  7.50900E-0001   0.00000E+0000
   7.0170  7.40500E-0001   0.00000E+0000
   7.0210  7.45700E-0001   0.00000E+0000
   7.0220  7.56700E-0001   0.00000E+0000
   7.0250  7.33400E-0001   0.00000E+0000
   7.0280  7.50700E-0001   0.00000E+0000
   7.0300  7.57600E-0001   0.00000E+0000
   7.0320  7.41900E-0001   0.00000E+0000
   7.0340  7.47300E-0001   0.00000E+0000
   7.0370  7.43600E-0001   0.00000E+0000
   7.0390  7.47000E-0001   0.00000E+0000
   7.0410  7.65700E-0001   0.00000E+0000
   7.0440  7.62800E-0001   0.00000E+0000
   7.0460  7.48700E-0001   0.00000E+0000
   7.0480  7.45400E-0001   0.00000E+0000
   7.0510  7.44700E-0001   0.00000E+0000
   7.0530  7.51800E-0001   0.00000E+0000
   7.0550  7.56700E-0001   0.00000E+0000
   7.0580  7.43700E-0001   0.00000E+0000
   7.0620  7.58400E-0001   0.00000E+0000
   7.0640  7.62800E-0001   0.00000E+0000
   7.0660  7.54500E-0001   0.00000E+0000
   7.0680  7.49400E-0001   0.00000E+0000
   7.0720  7.64800E-0001   0.00000E+0000
   7.0730  7.66800E-0001   0.00000E+0000
   7.0750  7.60500E-0001   0.00000E+0000
   7.0780  7.41300E-0001   0.00000E+0000
   7.0800  7.32800E-0001   0.00000E+0000
   7.0830  7.44700E-0001   0.00000E+0000
   7.0840  7.43900E-0001   0.00000E+0000
   7.0870  7.53400E-0001   0.00000E+0000
   7.0900  7.55400E-0001   0.00000E+0000
   7.0920  7.38700E-0001   0.00000E+0000
   7.0940  7.37600E-0001   0.00000E+0000
   7.0970  7.51500E-0001   0.00000E+0000
   7.0990  7.48200E-0001   0.00000E+0000
   7.1010  7.45100E-0001   0.00000E+0000
