# Supplementary material for: Self-association of MreC as a regulatory signal in bacterial cell wall elongation
Source: Nat Commun. 2021 May 20;12:2987. doi: 10.1038/s41467-021-22957-9 (PMC8137920; doi:10.1038/s41467-021-22957-9)
Supplement: Supplementary file 4 — Source Data [file 41467_2021_22957_MOESM4_ESM.zip › Martins2-Source-Data/AUC_rawdata/E.coli/00039.RA3]

MREC FHEC 0,8 abs
R 3 20.0 20000 0011314 3.5840E10 281 1 
   5.8000 -4.87800E-0001   0.00000E+0000
   5.8030 -3.92700E-0001   0.00000E+0000
   5.8050 -2.83800E-0001   0.00000E+0000
   5.8060 -1.79600E-0001   0.00000E+0000
   5.8070 -1.82700E-0001   0.00000E+0000
   5.8090 -1.66600E-0001   0.00000E+0000
   5.8110 -1.18700E-0001   0.00000E+0000
   5.8130 -1.64500E-0001   0.00000E+0000
   5.8140 -1.64800E-0001   0.00000E+0000
   5.8160 -2.89800E-0001   0.00000E+0000
   5.8180 -3.90800E-0001   0.00000E+0000
   5.8190 -4.83400E-0001   0.00000E+0000
   5.8210 -4.52300E-0001   0.00000E+0000
   5.8230 -6.08400E-0001   0.00000E+0000
   5.8250 -4.83100E-0001   0.00000E+0000
   5.8270 -3.84300E-0001   0.00000E+0000
   5.8300  6.83000E-0002   0.00000E+0000
   5.8320  1.53600E-0001   0.00000E+0000
   5.8350  1.43600E-0001   0.00000E+0000
   5.8370  1.24300E-0001   0.00000E+0000
   5.8390  1.12700E-0001   0.00000E+0000
   5.8410  1.04200E-0001   0.00000E+0000
   5.8420  8.87000E-0002   0.00000E+0000
   5.8440  7.63000E-0002   0.00000E+0000
   5.8460  8.87000E-0002   0.00000E+0000
   5.8480  1.15600E-0001   0.00000E+0000
   5.8510  9.16000E-0002   0.00000E+0000
   5.8530  9.51000E-0002   0.00000E+0000
   5.8540  6.42000E-0002   0.00000E+0000
   5.8560  3.17000E-0002   0.00000E+0000
   5.8570  1.25000E-0002   0.00000E+0000
   5.8600  4.88000E-0002   0.00000E+0000
   5.8620  2.23000E-0002   0.00000E+0000
   5.8650  3.17000E-0002   0.00000E+0000
   5.8660  3.20000E-0002   0.00000E+0000
   5.8680  2.53000E-0002   0.00000E+0000
   5.8710 -2.25000E-0002   0.00000E+0000
   5.8730 -3.83000E-0002   0.00000E+0000
   5.8750  1.31000E-0002   0.00000E+0000
   5.8760  1.23000E-0002   0.00000E+0000
   5.8780  4.75000E-0002   0.00000E+0000
   5.8830  3.05000E-0002   0.00000E+0000
   5.8840  1.26000E-0002   0.00000E+0000
   5.8870  1.26000E-0002   0.00000E+0000
   5.8890  4.89000E-0002   0.00000E+0000
   5.8900  4.96000E-0002   0.00000E+0000
   5.8920  1.53000E-0002   0.00000E+0000
   5.8940  3.72000E-0002   0.00000E+0000
   5.8960  2.75000E-0002   0.00000E+0000
   5.8990  3.86000E-0002   0.00000E+0000
   5.9010  4.79000E-0002   0.00000E+0000
   5.9030  2.63000E-0002   0.00000E+0000
   5.9040  2.36000E-0002   0.00000E+0000
   5.9060  1.63000E-0002   0.00000E+0000
   5.9080  1.37000E-0002   0.00000E+0000
   5.9100  2.17000E-0002   0.00000E+0000
   5.9150  2.43000E-0002   0.00000E+0000
   5.9160  2.79000E-0002   0.00000E+0000
   5.9200  2.19000E-0002   0.00000E+0000
   5.9230  1.71000E-0002   0.00000E+0000
   5.9240  3.46000E-0002   0.00000E+0000
   5.9270  2.99000E-0002   0.00000E+0000
   5.9310  7.99000E-0002   0.00000E+0000
   5.9330  7.69000E-0002   0.00000E+0000
   5.9350  3.25000E-0002   0.00000E+0000
   5.9360  3.30000E-0002   0.00000E+0000
   5.9390  6.38000E-0002   0.00000E+0000
   5.9400  8.71000E-0002   0.00000E+0000
   5.9430  5.89000E-0002   0.00000E+0000
   5.9450  7.14000E-0002   0.00000E+0000
   5.9470  6.14000E-0002   0.00000E+0000
   5.9490  7.01000E-0002   0.00000E+0000
   5.9510  5.05000E-0002   0.00000E+0000
   5.9520  4.20000E-0002   0.00000E+0000
   5.9540  5.25000E-0002   0.00000E+0000
   5.9580  6.87000E-0002   0.00000E+0000
   5.9610  1.00000E-0001   0.00000E+0000
   5.9630  8.39000E-0002   0.00000E+0000
   5.9660  3.60000E-0002   0.00000E+0000
   5.9680  2.14000E-0002   0.00000E+0000
   5.9700  2.10000E-0002   0.00000E+0000
   5.9720  9.10000E-0003   0.00000E+0000
   5.9750  2.62000E-0002   0.00000E+0000
   5.9770  5.31000E-0002   0.00000E+0000
   5.9800 -1.63100E-0001   0.00000E+0000
   5.9810 -4.72100E-0001   0.00000E+0000
   5.9830 -1.01180E+0000   0.00000E+0000
   5.9840 -1.15250E+0000   0.00000E+0000
   5.9890 -1.42140E+0000   0.00000E+0000
   5.9900 -1.55100E+0000   0.00000E+0000
   5.9930 -1.88290E+0000   0.00000E+0000
   5.9940 -1.92890E+0000   0.00000E+0000
   5.9950 -1.94020E+0000   0.00000E+0000
   5.9980 -1.95850E+0000   0.00000E+0000
   6.0000 -1.89090E+0000   0.00000E+0000
   6.0020 -1.88340E+0000   0.00000E+0000
   6.0060 -1.75710E+0000   0.00000E+0000
   6.0080 -1.67840E+0000   0.00000E+0000
   6.0090 -1.57240E+0000   0.00000E+0000
   6.0110 -1.44330E+0000   0.00000E+0000
   6.0140 -9.08900E-0001   0.00000E+0000
   6.0150 -4.47100E-0001   0.00000E+0000
   6.0180  1.07000E-0001   0.00000E+0000
   6.0200  1.61100E-0001   0.00000E+0000
   6.0220  1.19200E-0001   0.00000E+0000
   6.0230  1.50100E-0001   0.00000E+0000
   6.0260  1.35100E-0001   0.00000E+0000
   6.0280  1.16700E-0001   0.00000E+0000
   6.0300  1.49200E-0001   0.00000E+0000
   6.0320  1.45400E-0001   0.00000E+0000
   6.0330  1.64900E-0001   0.00000E+0000
   6.0370  1.71000E-0001   0.00000E+0000
   6.0390  1.02200E-0001   0.00000E+0000
   6.0420  9.21000E-0002   0.00000E+0000
   6.0440  1.11200E-0001   0.00000E+0000
   6.0450  1.29700E-0001   0.00000E+0000
   6.0480  1.22000E-0001   0.00000E+0000
   6.0500  1.10000E-0001   0.00000E+0000
   6.0520  1.17100E-0001   0.00000E+0000
   6.0570  1.28100E-0001   0.00000E+0000
   6.0610  1.24500E-0001   0.00000E+0000
   6.0620  1.08800E-0001   0.00000E+0000
   6.0650  1.13400E-0001   0.00000E+0000
   6.0670  1.25300E-0001   0.00000E+0000
   6.0710  1.11700E-0001   0.00000E+0000
   6.0730  1.03400E-0001   0.00000E+0000
   6.0760  1.10100E-0001   0.00000E+0000
   6.0770  1.26700E-0001   0.00000E+0000
   6.0800  1.67000E-0001   0.00000E+0000
   6.0820  1.48600E-0001   0.00000E+0000
   6.0850  1.07800E-0001   0.00000E+0000
   6.0870  1.22460E+0000   0.00000E+0000
   6.0920  1.41170E+0000   0.00000E+0000
   6.0940  1.48390E+0000   0.00000E+0000
   6.0960  1.53060E+0000   0.00000E+0000
   6.0980  2.06120E+0000   0.00000E+0000
   6.1020  2.10570E+0000   0.00000E+0000
   6.1040  2.02890E+0000   0.00000E+0000
   6.1060  2.00880E+0000   0.00000E+0000
   6.1080  1.95930E+0000   0.00000E+0000
   6.1100  1.88490E+0000   0.00000E+0000
   6.1140  1.80810E+0000   0.00000E+0000
   6.1190  1.18300E+0000   0.00000E+0000
   6.1230  1.92400E-0001   0.00000E+0000
   6.1270  1.55600E-0001   0.00000E+0000
   6.1280  1.95800E-0001   0.00000E+0000
   6.1300  1.96100E-0001   0.00000E+0000
   6.1320  1.94700E-0001   0.00000E+0000
   6.1350  1.89100E-0001   0.00000E+0000
   6.1380  1.85900E-0001   0.00000E+0000
   6.1400  1.86100E-0001   0.00000E+0000
   6.1420  1.85900E-0001   0.00000E+0000
   6.1440  1.85000E-0001   0.00000E+0000
   6.1470  1.99400E-0001   0.00000E+0000
   6.1490  2.01700E-0001   0.00000E+0000
   6.1520  2.01100E-0001   0.00000E+0000
   6.1550  2.10800E-0001   0.00000E+0000
   6.1590  2.26600E-0001   0.00000E+0000
   6.1630  2.22800E-0001   0.00000E+0000
   6.1670  2.29200E-0001   0.00000E+0000
   6.1690  2.38700E-0001   0.00000E+0000
   6.1720  2.31300E-0001   0.00000E+0000
   6.1740  2.39200E-0001   0.00000E+0000
   6.1750  2.46000E-0001   0.00000E+0000
   6.1770  2.41800E-0001   0.00000E+0000
   6.1800  2.46800E-0001   0.00000E+0000
   6.1820  2.56300E-0001   0.00000E+0000
   6.1850  2.53000E-0001   0.00000E+0000
   6.1870  2.56200E-0001   0.00000E+0000
   6.1900  2.57100E-0001   0.00000E+0000
   6.1920  2.64200E-0001   0.00000E+0000
   6.1940  2.62200E-0001   0.00000E+0000
   6.1960  2.68700E-0001   0.00000E+0000
   6.1970  2.78300E-0001   0.00000E+0000
   6.2020  2.79600E-0001   0.00000E+0000
   6.2040  2.80200E-0001   0.00000E+0000
   6.2070  2.86100E-0001   0.00000E+0000
   6.2090  2.93600E-0001   0.00000E+0000
   6.2130  2.91500E-0001   0.00000E+0000
   6.2160  3.00800E-0001   0.00000E+0000
   6.2190  3.01700E-0001   0.00000E+0000
   6.2210  3.05800E-0001   0.00000E+0000
   6.2240  3.13400E-0001   0.00000E+0000
   6.2270  3.25400E-0001   0.00000E+0000
   6.2300  3.44600E-0001   0.00000E+0000
   6.2310  3.08000E-0001   0.00000E+0000
   6.2340  2.59200E-0001   0.00000E+0000
   6.2350  2.80400E-0001   0.00000E+0000
   6.2380  3.50000E-0001   0.00000E+0000
   6.2400  3.58100E-0001   0.00000E+0000
   6.2410  3.42100E-0001   0.00000E+0000
   6.2430  3.37500E-0001   0.00000E+0000
   6.2450  3.41400E-0001   0.00000E+0000
   6.2470  3.47500E-0001   0.00000E+0000
   6.2500  3.43800E-0001   0.00000E+0000
   6.2530  3.40600E-0001   0.00000E+0000
   6.2540  3.45400E-0001   0.00000E+0000
   6.2570  3.57300E-0001   0.00000E+0000
   6.2600  3.62600E-0001   0.00000E+0000
   6.2640  3.60600E-0001   0.00000E+0000
   6.2660  3.66200E-0001   0.00000E+0000
   6.2680  3.73700E-0001   0.00000E+0000
   6.2710  3.72800E-0001   0.00000E+0000
   6.2730  3.64900E-0001   0.00000E+0000
   6.2740  3.60700E-0001   0.00000E+0000
   6.2770  3.71100E-0001   0.00000E+0000
   6.2800  3.75600E-0001   0.00000E+0000
   6.2820  3.72500E-0001   0.00000E+0000
   6.2840  3.62900E-0001   0.00000E+0000
   6.2860  3.79700E-0001   0.00000E+0000
   6.2900  3.84500E-0001   0.00000E+0000
   6.2920  3.78100E-0001   0.00000E+0000
   6.2930  3.81300E-0001   0.00000E+0000
   6.2960  3.88600E-0001   0.00000E+0000
   6.2990  3.98400E-0001   0.00000E+0000
   6.3000  3.88200E-0001   0.00000E+0000
   6.3020  3.87200E-0001   0.00000E+0000
   6.3050  3.88500E-0001   0.00000E+0000
   6.3070  3.94600E-0001   0.00000E+0000
   6.3100  4.09400E-0001   0.00000E+0000
   6.3130  4.03300E-0001   0.00000E+0000
   6.3160  3.94300E-0001   0.00000E+0000
   6.3180  4.04900E-0001   0.00000E+0000
   6.3230  4.07500E-0001   0.00000E+0000
   6.3250  4.11400E-0001   0.00000E+0000
   6.3280  4.29200E-0001   0.00000E+0000
   6.3310  3.68700E-0001   0.00000E+0000
   6.3340  3.83700E-0001   0.00000E+0000
   6.3360  4.28000E-0001   0.00000E+0000
   6.3390  4.31800E-0001   0.00000E+0000
   6.3400  4.37200E-0001   0.00000E+0000
   6.3430  4.21700E-0001   0.00000E+0000
   6.3460  4.33700E-0001   0.00000E+0000
   6.3480  4.38200E-0001   0.00000E+0000
   6.3500  4.32500E-0001   0.00000E+0000
   6.3530  4.32800E-0001   0.00000E+0000
   6.3570  4.30300E-0001   0.00000E+0000
   6.3600  4.28600E-0001   0.00000E+0000
   6.3620  4.31000E-0001   0.00000E+0000
   6.3640  4.40200E-0001   0.00000E+0000
   6.3660  4.40100E-0001   0.00000E+0000
   6.3670  4.36800E-0001   0.00000E+0000
   6.3710  4.31300E-0001   0.00000E+0000
   6.3740  4.42400E-0001   0.00000E+0000
   6.3760  4.41500E-0001   0.00000E+0000
   6.3780  4.48800E-0001   0.00000E+0000
   6.3800  4.41100E-0001   0.00000E+0000
   6.3820  4.34200E-0001   0.00000E+0000
   6.3850  4.51600E-0001   0.00000E+0000
   6.3860  4.51000E-0001   0.00000E+0000
   6.3890  4.48000E-0001   0.00000E+0000
   6.3920  4.58000E-0001   0.00000E+0000
   6.3930  4.48400E-0001   0.00000E+0000
   6.3960  4.52100E-0001   0.00000E+0000
   6.3970  4.46200E-0001   0.00000E+0000
   6.3980  4.50800E-0001   0.00000E+0000
   6.4010  4.61100E-0001   0.00000E+0000
   6.4040  4.47700E-0001   0.00000E+0000
   6.4060  4.50800E-0001   0.00000E+0000
   6.4080  4.44800E-0001   0.00000E+0000
   6.4100  4.52300E-0001   0.00000E+0000
   6.4120  4.45600E-0001   0.00000E+0000
   6.4150  4.37400E-0001   0.00000E+0000
   6.4170  4.50500E-0001   0.00000E+0000
   6.4200  4.56000E-0001   0.00000E+0000
   6.4220  4.53100E-0001   0.00000E+0000
   6.4240  4.56900E-0001   0.00000E+0000
   6.4260  4.51000E-0001   0.00000E+0000
   6.4280  4.60300E-0001   0.00000E+0000
   6.4300  4.55900E-0001   0.00000E+0000
   6.4340  4.58100E-0001   0.00000E+0000
   6.4350  4.53700E-0001   0.00000E+0000
   6.4370  4.59000E-0001   0.00000E+0000
   6.4380  4.60200E-0001   0.00000E+0000
   6.4410  4.58700E-0001   0.00000E+0000
   6.4420  4.58800E-0001   0.00000E+0000
   6.4460  4.64000E-0001   0.00000E+0000
   6.4470  4.58600E-0001   0.00000E+0000
   6.4490  4.50100E-0001   0.00000E+0000
   6.4510  4.51600E-0001   0.00000E+0000
   6.4540  4.60700E-0001   0.00000E+0000
   6.4560  4.59500E-0001   0.00000E+0000
   6.4590  4.58900E-0001   0.00000E+0000
   6.4600  4.55200E-0001   0.00000E+0000
   6.4630  4.62900E-0001   0.00000E+0000
   6.4650  4.62400E-0001   0.00000E+0000
   6.4670  4.55800E-0001   0.00000E+0000
   6.4690  4.53500E-0001   0.00000E+0000
   6.4720  4.58800E-0001   0.00000E+0000
   6.4750  4.69700E-0001   0.00000E+0000
   6.4770  4.88800E-0001   0.00000E+0000
   6.4790  5.03500E-0001   0.00000E+0000
   6.4810  4.81200E-0001   0.00000E+0000
   6.4850  4.69100E-0001   0.00000E+0000
   6.4880  4.67900E-0001   0.00000E+0000
   6.4900  4.65000E-0001   0.00000E+0000
   6.4920  4.68100E-0001   0.00000E+0000
   6.4950  4.55500E-0001   0.00000E+0000
   6.4970  4.57200E-0001   0.00000E+0000
   6.5000  4.62000E-0001   0.00000E+0000
   6.5030  4.64800E-0001   0.00000E+0000
   6.5070  4.62400E-0001   0.00000E+0000
   6.5080  4.79700E-0001   0.00000E+0000
   6.5120  4.60000E-0001   0.00000E+0000
   6.5150  4.41000E-0001   0.00000E+0000
   6.5180  4.55000E-0001   0.00000E+0000
   6.5220  4.72000E-0001   0.00000E+0000
   6.5240  4.76100E-0001   0.00000E+0000
   6.5280  4.71100E-0001   0.00000E+0000
   6.5290  4.59400E-0001   0.00000E+0000
   6.5310  4.72300E-0001   0.00000E+0000
   6.5340  4.66800E-0001   0.00000E+0000
   6.5360  4.73300E-0001   0.00000E+0000
   6.5380  4.70800E-0001   0.00000E+0000
   6.5410  4.82400E-0001   0.00000E+0000
   6.5430  4.70000E-0001   0.00000E+0000
   6.5480  4.58000E-0001   0.00000E+0000
   6.5500  4.84900E-0001   0.00000E+0000
   6.5520  4.83400E-0001   0.00000E+0000
   6.5540  4.64600E-0001   0.00000E+0000
   6.5550  4.67400E-0001   0.00000E+0000
   6.5570  4.68700E-0001   0.00000E+0000
   6.5590  4.77900E-0001   0.00000E+0000
   6.5620  4.75500E-0001   0.00000E+0000
   6.5650  4.73000E-0001   0.00000E+0000
   6.5680  4.79000E-0001   0.00000E+0000
   6.5700  4.80200E-0001   0.00000E+0000
   6.5710  4.74500E-0001   0.00000E+0000
   6.5760  4.78000E-0001   0.00000E+0000
   6.5770  4.82500E-0001   0.00000E+0000
   6.5790  4.69300E-0001   0.00000E+0000
   6.5810  4.75500E-0001   0.00000E+0000
   6.5830  4.84600E-0001   0.00000E+0000
   6.5840  4.83300E-0001   0.00000E+0000
   6.5860  4.76100E-0001   0.00000E+0000
   6.5880  4.77200E-0001   0.00000E+0000
   6.5910  4.74500E-0001   0.00000E+0000
   6.5940  4.84600E-0001   0.00000E+0000
   6.5960  4.84200E-0001   0.00000E+0000
   6.6000  4.89700E-0001   0.00000E+0000
   6.6010  5.09300E-0001   0.00000E+0000
   6.6050  4.98500E-0001   0.00000E+0000
   6.6070  4.85500E-0001   0.00000E+0000
   6.6100  4.86700E-0001   0.00000E+0000
   6.6120  4.93900E-0001   0.00000E+0000
   6.6140  4.94200E-0001   0.00000E+0000
   6.6150  4.89600E-0001   0.00000E+0000
   6.6190  4.95500E-0001   0.00000E+0000
   6.6210  5.03100E-0001   0.00000E+0000
   6.6230  4.92100E-0001   0.00000E+0000
   6.6240  4.89300E-0001   0.00000E+0000
   6.6260  5.05900E-0001   0.00000E+0000
   6.6280  5.01000E-0001   0.00000E+0000
   6.6320  5.06200E-0001   0.00000E+0000
   6.6340  5.10800E-0001   0.00000E+0000
   6.6350  4.96900E-0001   0.00000E+0000
   6.6360  5.14100E-0001   0.00000E+0000
   6.6390  5.11800E-0001   0.00000E+0000
   6.6420  5.05500E-0001   0.00000E+0000
   6.6450  5.08400E-0001   0.00000E+0000
   6.6480  4.89700E-0001   0.00000E+0000
   6.6490  5.03100E-0001   0.00000E+0000
   6.6530  5.01100E-0001   0.00000E+0000
   6.6550  5.02300E-0001   0.00000E+0000
   6.6580  5.06100E-0001   0.00000E+0000
   6.6600  5.04200E-0001   0.00000E+0000
   6.6610  5.04800E-0001   0.00000E+0000
   6.6650  5.07500E-0001   0.00000E+0000
   6.6680  5.14300E-0001   0.00000E+0000
   6.6690  5.14400E-0001   0.00000E+0000
   6.6710  5.10900E-0001   0.00000E+0000
   6.6740  5.17900E-0001   0.00000E+0000
   6.6760  5.15800E-0001   0.00000E+0000
   6.6780  5.14000E-0001   0.00000E+0000
   6.6800  5.13700E-0001   0.00000E+0000
   6.6830  5.29800E-0001   0.00000E+0000
   6.6840  5.18700E-0001   0.00000E+0000
   6.6880  5.20800E-0001   0.00000E+0000
   6.6900  5.19000E-0001   0.00000E+0000
   6.6920  5.27900E-0001   0.00000E+0000
   6.6950  5.33500E-0001   0.00000E+0000
   6.6960  5.27300E-0001   0.00000E+0000
   6.6990  5.19300E-0001   0.00000E+0000
   6.7010  5.23100E-0001   0.00000E+0000
   6.7050  5.18600E-0001   0.00000E+0000
   6.7060  5.23300E-0001   0.00000E+0000
   6.7100  5.18000E-0001   0.00000E+0000
   6.7120  5.25700E-0001   0.00000E+0000
   6.7150  5.25000E-0001   0.00000E+0000
   6.7190  5.24700E-0001   0.00000E+0000
   6.7200  5.23400E-0001   0.00000E+0000
   6.7210  5.21400E-0001   0.00000E+0000
   6.7240  5.33100E-0001   0.00000E+0000
   6.7260  5.23100E-0001   0.00000E+0000
   6.7290  5.33700E-0001   0.00000E+0000
   6.7310  5.34200E-0001   0.00000E+0000
   6.7330  5.33900E-0001   0.00000E+0000
   6.7360  5.37000E-0001   0.00000E+0000
   6.7380  5.38800E-0001   0.00000E+0000
   6.7400  5.39900E-0001   0.00000E+0000
   6.7430  5.47900E-0001   0.00000E+0000
   6.7450  5.42800E-0001   0.00000E+0000
   6.7470  5.29700E-0001   0.00000E+0000
   6.7500  5.45000E-0001   0.00000E+0000
   6.7530  5.46000E-0001   0.00000E+0000
   6.7550  5.45100E-0001   0.00000E+0000
   6.7560  5.45000E-0001   0.00000E+0000
   6.7590  5.44700E-0001   0.00000E+0000
   6.7630  5.48600E-0001   0.00000E+0000
   6.7650  5.45500E-0001   0.00000E+0000
   6.7680  5.39700E-0001   0.00000E+0000
   6.7700  5.35500E-0001   0.00000E+0000
   6.7740  5.46900E-0001   0.00000E+0000
   6.7760  5.54400E-0001   0.00000E+0000
   6.7790  5.50800E-0001   0.00000E+0000
   6.7810  5.57400E-0001   0.00000E+0000
   6.7860  5.48300E-0001   0.00000E+0000
   6.7890  5.59100E-0001   0.00000E+0000
   6.7910  5.57600E-0001   0.00000E+0000
   6.7940  5.61000E-0001   0.00000E+0000
   6.7960  5.51700E-0001   0.00000E+0000
   6.7980  5.53800E-0001   0.00000E+0000
   6.8010  5.40100E-0001   0.00000E+0000
   6.8020  5.56500E-0001   0.00000E+0000
   6.8050  5.64500E-0001   0.00000E+0000
   6.8070  5.58500E-0001   0.00000E+0000
   6.8100  5.73700E-0001   0.00000E+0000
   6.8140  5.55500E-0001   0.00000E+0000
   6.8170  5.59300E-0001   0.00000E+0000
   6.8190  5.59300E-0001   0.00000E+0000
   6.8210  5.62700E-0001   0.00000E+0000
   6.8240  5.34100E-0001   0.00000E+0000
   6.8250  5.50300E-0001   0.00000E+0000
   6.8280  5.46600E-0001   0.00000E+0000
   6.8320  5.62400E-0001   0.00000E+0000
   6.8350  5.55700E-0001   0.00000E+0000
   6.8370  5.61100E-0001   0.00000E+0000
   6.8390  5.49500E-0001   0.00000E+0000
   6.8430  5.44900E-0001   0.00000E+0000
   6.8460  5.42100E-0001   0.00000E+0000
   6.8490  5.58300E-0001   0.00000E+0000
   6.8510  5.62600E-0001   0.00000E+0000
   6.8530  5.64700E-0001   0.00000E+0000
   6.8550  5.74400E-0001   0.00000E+0000
   6.8580  5.54600E-0001   0.00000E+0000
   6.8600  5.38200E-0001   0.00000E+0000
   6.8620  5.52600E-0001   0.00000E+0000
   6.8650  5.56300E-0001   0.00000E+0000
   6.8680  5.56900E-0001   0.00000E+0000
   6.8720  5.58700E-0001   0.00000E+0000
   6.8740  5.70200E-0001   0.00000E+0000
   6.8760  5.57800E-0001   0.00000E+0000
   6.8790  5.72600E-0001   0.00000E+0000
   6.8810  5.62500E-0001   0.00000E+0000
   6.8840  5.69400E-0001   0.00000E+0000
   6.8860  5.56600E-0001   0.00000E+0000
   6.8870  5.65400E-0001   0.00000E+0000
   6.8900  5.74300E-0001   0.00000E+0000
   6.8930  5.59400E-0001   0.00000E+0000
   6.8940  5.61000E-0001   0.00000E+0000
   6.8970  5.75000E-0001   0.00000E+0000
   6.8990  5.94000E-0001   0.00000E+0000
   6.9010  5.89300E-0001   0.00000E+0000
   6.9050  5.83400E-0001   0.00000E+0000
   6.9060  5.72400E-0001   0.00000E+0000
   6.9100  5.89200E-0001   0.00000E+0000
   6.9110  5.92600E-0001   0.00000E+0000
   6.9150  5.78500E-0001   0.00000E+0000
   6.9180  5.68400E-0001   0.00000E+0000
   6.9200  5.74300E-0001   0.00000E+0000
   6.9220  5.78200E-0001   0.00000E+0000
   6.9240  5.87800E-0001   0.00000E+0000
   6.9270  5.73700E-0001   0.00000E+0000
   6.9290  5.67800E-0001   0.00000E+0000
   6.9320  5.76300E-0001   0.00000E+0000
   6.9340  5.92700E-0001   0.00000E+0000
   6.9360  5.81000E-0001   0.00000E+0000
   6.9380  5.80800E-0001   0.00000E+0000
   6.9410  6.18400E-0001   0.00000E+0000
   6.9430  5.96700E-0001   0.00000E+0000
   6.9450  5.91300E-0001   0.00000E+0000
   6.9480  5.76900E-0001   0.00000E+0000
   6.9500  5.79100E-0001   0.00000E+0000
   6.9530  5.74900E-0001   0.00000E+0000
   6.9550  5.71800E-0001   0.00000E+0000
   6.9570  5.91300E-0001   0.00000E+0000
   6.9610  5.83100E-0001   0.00000E+0000
   6.9630  5.66700E-0001   0.00000E+0000
   6.9650  5.81200E-0001   0.00000E+0000
   6.9680  5.65100E-0001   0.00000E+0000
   6.9700  5.64600E-0001   0.00000E+0000
   6.9730  5.68100E-0001   0.00000E+0000
   6.9750  5.78400E-0001   0.00000E+0000
   6.9790  5.68800E-0001   0.00000E+0000
   6.9800  5.60000E-0001   0.00000E+0000
   6.9820  5.49500E-0001   0.00000E+0000
   6.9840  5.46900E-0001   0.00000E+0000
   6.9860  5.55700E-0001   0.00000E+0000
   6.9890  5.65000E-0001   0.00000E+0000
   6.9910  5.61100E-0001   0.00000E+0000
   6.9940  5.89800E-0001   0.00000E+0000
   6.9960  6.01400E-0001   0.00000E+0000
   6.9980  6.02100E-0001   0.00000E+0000
   7.0030  5.75000E-0001   0.00000E+0000
   7.0070  5.87900E-0001   0.00000E+0000
   7.0100  5.92400E-0001   0.00000E+0000
   7.0140  5.95400E-0001   0.00000E+0000
   7.0160  5.87300E-0001   0.00000E+0000
   7.0170  5.84400E-0001   0.00000E+0000
   7.0180  5.97000E-0001   0.00000E+0000
   7.0230  6.09200E-0001   0.00000E+0000
   7.0250  5.82300E-0001   0.00000E+0000
   7.0270  5.97900E-0001   0.00000E+0000
   7.0300  6.00200E-0001   0.00000E+0000
   7.0350  6.04500E-0001   0.00000E+0000
   7.0370  6.07300E-0001   0.00000E+0000
   7.0380  6.17300E-0001   0.00000E+0000
   7.0410  6.29800E-0001   0.00000E+0000
   7.0430  6.35900E-0001   0.00000E+0000
   7.0450  6.17700E-0001   0.00000E+0000
   7.0480  6.13100E-0001   0.00000E+0000
   7.0500  6.08100E-0001   0.00000E+0000
   7.0520  6.15200E-0001   0.00000E+0000
   7.0540  6.27200E-0001   0.00000E+0000
   7.0580  6.13700E-0001   0.00000E+0000
   7.0600  6.25800E-0001   0.00000E+0000
   7.0610  6.40400E-0001   0.00000E+0000
   7.0650  6.47200E-0001   0.00000E+0000
   7.0670  6.23800E-0001   0.00000E+0000
   7.0700  6.60100E-0001   0.00000E+0000
   7.0720  6.55800E-0001   0.00000E+0000
   7.0740  6.44600E-0001   0.00000E+0000
   7.0760  6.44800E-0001   0.00000E+0000
   7.0790  6.18700E-0001   0.00000E+0000
   7.0800  6.30900E-0001   0.00000E+0000
   7.0850  6.55900E-0001   0.00000E+0000
   7.0860  6.45600E-0001   0.00000E+0000
   7.0870  6.58300E-0001   0.00000E+0000
   7.0900  6.52800E-0001   0.00000E+0000
   7.0920  6.47500E-0001   0.00000E+0000
   7.0940  6.48000E-0001   0.00000E+0000
   7.0970  6.69400E-0001   0.00000E+0000
   7.0990  6.65900E-0001   0.00000E+0000
   7.1010  6.79000E-0001   0.00000E+0000
