# Supplementary material for: Self-association of MreC as a regulatory signal in bacterial cell wall elongation
Source: Nat Commun. 2021 May 20;12:2987. doi: 10.1038/s41467-021-22957-9 (PMC8137920; doi:10.1038/s41467-021-22957-9)
Supplement: Supplementary file 4 — Source Data [file 41467_2021_22957_MOESM4_ESM.zip › Martins2-Source-Data/AUC_rawdata/E.coli/00013.RA3]

MREC FHEC 0,8 abs
R 3 20.0 20000 0005902 1.2080E10 281 1 
   5.8000 -4.18300E-0001   0.00000E+0000
   5.8030 -3.25300E-0001   0.00000E+0000
   5.8040 -2.18800E-0001   0.00000E+0000
   5.8060 -2.14200E-0001   0.00000E+0000
   5.8070 -1.81200E-0001   0.00000E+0000
   5.8080 -1.43500E-0001   0.00000E+0000
   5.8100 -2.33200E-0001   0.00000E+0000
   5.8110 -2.01600E-0001   0.00000E+0000
   5.8130 -1.78500E-0001   0.00000E+0000
   5.8150 -3.17800E-0001   0.00000E+0000
   5.8160 -3.51900E-0001   0.00000E+0000
   5.8190 -4.26700E-0001   0.00000E+0000
   5.8210 -6.27400E-0001   0.00000E+0000
   5.8230 -4.90800E-0001   0.00000E+0000
   5.8250 -3.61900E-0001   0.00000E+0000
   5.8270 -1.50500E-0001   0.00000E+0000
   5.8280 -1.74000E-0002   0.00000E+0000
   5.8300  1.21100E-0001   0.00000E+0000
   5.8320  1.53500E-0001   0.00000E+0000
   5.8340  1.59200E-0001   0.00000E+0000
   5.8360  1.09600E-0001   0.00000E+0000
   5.8370  9.37000E-0002   0.00000E+0000
   5.8390  1.09200E-0001   0.00000E+0000
   5.8410  1.04300E-0001   0.00000E+0000
   5.8420  9.18000E-0002   0.00000E+0000
   5.8440  9.04000E-0002   0.00000E+0000
   5.8460  1.10500E-0001   0.00000E+0000
   5.8480  9.22000E-0002   0.00000E+0000
   5.8490  9.76000E-0002   0.00000E+0000
   5.8520  7.96000E-0002   0.00000E+0000
   5.8530  6.39000E-0002   0.00000E+0000
   5.8540  3.08000E-0002   0.00000E+0000
   5.8580  2.45000E-0002   0.00000E+0000
   5.8590  1.72000E-0002   0.00000E+0000
   5.8620  2.34000E-0002   0.00000E+0000
   5.8630  3.88000E-0002   0.00000E+0000
   5.8650  4.24000E-0002   0.00000E+0000
   5.8660  2.66000E-0002   0.00000E+0000
   5.8690 -1.71000E-0002   0.00000E+0000
   5.8720 -3.31000E-0002   0.00000E+0000
   5.8730 -1.52000E-0002   0.00000E+0000
   5.8750  3.02000E-0002   0.00000E+0000
   5.8780  4.80000E-0002   0.00000E+0000
   5.8800  3.21000E-0002   0.00000E+0000
   5.8810  3.36000E-0002   0.00000E+0000
   5.8830  1.64000E-0002   0.00000E+0000
   5.8860  1.62000E-0002   0.00000E+0000
   5.8870  4.69000E-0002   0.00000E+0000
   5.8900  4.97000E-0002   0.00000E+0000
   5.8930  2.54000E-0002   0.00000E+0000
   5.8940  4.23000E-0002   0.00000E+0000
   5.8970  5.30000E-0003   0.00000E+0000
   5.8980  3.11000E-0002   0.00000E+0000
   5.8990  4.90000E-0002   0.00000E+0000
   5.9030  2.62000E-0002   0.00000E+0000
   5.9040  1.74000E-0002   0.00000E+0000
   5.9060  1.92000E-0002   0.00000E+0000
   5.9080  1.37000E-0002   0.00000E+0000
   5.9110  1.61000E-0002   0.00000E+0000
   5.9130  2.21000E-0002   0.00000E+0000
   5.9150  2.25000E-0002   0.00000E+0000
   5.9170  2.37000E-0002   0.00000E+0000
   5.9200  1.92000E-0002   0.00000E+0000
   5.9210 -4.60000E-0003   0.00000E+0000
   5.9230  1.19000E-0002   0.00000E+0000
   5.9250  5.35000E-0002   0.00000E+0000
   5.9270  2.22000E-0002   0.00000E+0000
   5.9290  7.11000E-0002   0.00000E+0000
   5.9310  7.52000E-0002   0.00000E+0000
   5.9330  3.80000E-0002   0.00000E+0000
   5.9350  2.72000E-0002   0.00000E+0000
   5.9390  6.65000E-0002   0.00000E+0000
   5.9400  8.27000E-0002   0.00000E+0000
   5.9420  6.42000E-0002   0.00000E+0000
   5.9440  8.53000E-0002   0.00000E+0000
   5.9470  7.48000E-0002   0.00000E+0000
   5.9490  5.75000E-0002   0.00000E+0000
   5.9510  4.44000E-0002   0.00000E+0000
   5.9530  5.78000E-0002   0.00000E+0000
   5.9540  6.43000E-0002   0.00000E+0000
   5.9590  7.55000E-0002   0.00000E+0000
   5.9610  9.91000E-0002   0.00000E+0000
   5.9630  8.59000E-0002   0.00000E+0000
   5.9660  3.30000E-0002   0.00000E+0000
   5.9680  2.40000E-0002   0.00000E+0000
   5.9710  1.14000E-0002   0.00000E+0000
   5.9720  4.32000E-0002   0.00000E+0000
   5.9750  2.90000E-0002   0.00000E+0000
   5.9770  5.97000E-0002   0.00000E+0000
   5.9790 -1.80100E-0001   0.00000E+0000
   5.9820 -7.21000E-0001   0.00000E+0000
   5.9860 -1.25040E+0000   0.00000E+0000
   5.9870 -1.36900E+0000   0.00000E+0000
   5.9890 -1.44770E+0000   0.00000E+0000
   5.9900 -1.62730E+0000   0.00000E+0000
   5.9910 -1.70380E+0000   0.00000E+0000
   5.9950 -1.94590E+0000   0.00000E+0000
   5.9990 -1.89500E+0000   0.00000E+0000
   6.0010 -1.86670E+0000   0.00000E+0000
   6.0040 -1.81360E+0000   0.00000E+0000
   6.0050 -1.68670E+0000   0.00000E+0000
   6.0080 -1.56630E+0000   0.00000E+0000
   6.0110 -1.34600E+0000   0.00000E+0000
   6.0120 -8.89700E-0001   0.00000E+0000
   6.0140 -4.36200E-0001   0.00000E+0000
   6.0170  1.17500E-0001   0.00000E+0000
   6.0190  1.40600E-0001   0.00000E+0000
   6.0210  1.21800E-0001   0.00000E+0000
   6.0230  1.58400E-0001   0.00000E+0000
   6.0250  1.36900E-0001   0.00000E+0000
   6.0280  1.35200E-0001   0.00000E+0000
   6.0300  1.58200E-0001   0.00000E+0000
   6.0310  1.51500E-0001   0.00000E+0000
   6.0340  1.59200E-0001   0.00000E+0000
   6.0350  1.82600E-0001   0.00000E+0000
   6.0380  1.34600E-0001   0.00000E+0000
   6.0390  9.84000E-0002   0.00000E+0000
   6.0420  1.03300E-0001   0.00000E+0000
   6.0440  1.21400E-0001   0.00000E+0000
   6.0460  1.34400E-0001   0.00000E+0000
   6.0490  1.09900E-0001   0.00000E+0000
   6.0510  1.22900E-0001   0.00000E+0000
   6.0530  1.15400E-0001   0.00000E+0000
   6.0550  1.28300E-0001   0.00000E+0000
   6.0570  1.24200E-0001   0.00000E+0000
   6.0590  1.27000E-0001   0.00000E+0000
   6.0620  1.16600E-0001   0.00000E+0000
   6.0640  1.26400E-0001   0.00000E+0000
   6.0660  1.25700E-0001   0.00000E+0000
   6.0700  1.14900E-0001   0.00000E+0000
   6.0710  1.05000E-0001   0.00000E+0000
   6.0730  1.05400E-0001   0.00000E+0000
   6.0770  1.42200E-0001   0.00000E+0000
   6.0780  1.64900E-0001   0.00000E+0000
   6.0820  1.57700E-0001   0.00000E+0000
   6.0830  1.18700E-0001   0.00000E+0000
   6.0850  8.46800E-0001   0.00000E+0000
   6.0870  1.14660E+0000   0.00000E+0000
   6.0890  1.21790E+0000   0.00000E+0000
   6.0920  1.41400E+0000   0.00000E+0000
   6.0940  1.49780E+0000   0.00000E+0000
   6.0960  1.99840E+0000   0.00000E+0000
   6.1010  2.12380E+0000   0.00000E+0000
   6.1040  2.06990E+0000   0.00000E+0000
   6.1060  2.03560E+0000   0.00000E+0000
   6.1080  1.98530E+0000   0.00000E+0000
   6.1120  1.90520E+0000   0.00000E+0000
   6.1130  1.82380E+0000   0.00000E+0000
   6.1150  1.66810E+0000   0.00000E+0000
   6.1160  1.61070E+0000   0.00000E+0000
   6.1190  5.68100E-0001   0.00000E+0000
   6.1240  2.51200E-0001   0.00000E+0000
   6.1280  3.02100E-0001   0.00000E+0000
   6.1300  2.98600E-0001   0.00000E+0000
   6.1320  3.02700E-0001   0.00000E+0000
   6.1340  2.98100E-0001   0.00000E+0000
   6.1360  3.06900E-0001   0.00000E+0000
   6.1380  3.03400E-0001   0.00000E+0000
   6.1400  3.12700E-0001   0.00000E+0000
   6.1420  3.10700E-0001   0.00000E+0000
   6.1450  3.24100E-0001   0.00000E+0000
   6.1470  3.31700E-0001   0.00000E+0000
   6.1490  3.31200E-0001   0.00000E+0000
   6.1510  3.39300E-0001   0.00000E+0000
   6.1540  3.40900E-0001   0.00000E+0000
   6.1560  3.55100E-0001   0.00000E+0000
   6.1590  3.58000E-0001   0.00000E+0000
   6.1610  3.68700E-0001   0.00000E+0000
   6.1640  3.66000E-0001   0.00000E+0000
   6.1650  3.73800E-0001   0.00000E+0000
   6.1680  3.89900E-0001   0.00000E+0000
   6.1700  3.84800E-0001   0.00000E+0000
   6.1720  3.94800E-0001   0.00000E+0000
   6.1740  3.90500E-0001   0.00000E+0000
   6.1760  4.02500E-0001   0.00000E+0000
   6.1770  4.04600E-0001   0.00000E+0000
   6.1810  4.13100E-0001   0.00000E+0000
   6.1830  4.18400E-0001   0.00000E+0000
   6.1850  4.13500E-0001   0.00000E+0000
   6.1870  4.25700E-0001   0.00000E+0000
   6.1900  4.19100E-0001   0.00000E+0000
   6.1930  4.26800E-0001   0.00000E+0000
   6.1950  4.30200E-0001   0.00000E+0000
   6.1970  4.36900E-0001   0.00000E+0000
   6.1990  4.36400E-0001   0.00000E+0000
   6.2020  4.41100E-0001   0.00000E+0000
   6.2040  4.48700E-0001   0.00000E+0000
   6.2060  4.38900E-0001   0.00000E+0000
   6.2090  4.47400E-0001   0.00000E+0000
   6.2110  4.53000E-0001   0.00000E+0000
   6.2130  4.59300E-0001   0.00000E+0000
   6.2170  4.61000E-0001   0.00000E+0000
   6.2180  4.55400E-0001   0.00000E+0000
   6.2200  4.58400E-0001   0.00000E+0000
   6.2230  4.67700E-0001   0.00000E+0000
   6.2240  4.68800E-0001   0.00000E+0000
   6.2270  4.93000E-0001   0.00000E+0000
   6.2300  4.60500E-0001   0.00000E+0000
   6.2310  4.12500E-0001   0.00000E+0000
   6.2340  4.45300E-0001   0.00000E+0000
   6.2360  4.95000E-0001   0.00000E+0000
   6.2380  5.03100E-0001   0.00000E+0000
   6.2400  4.88600E-0001   0.00000E+0000
   6.2430  4.88300E-0001   0.00000E+0000
   6.2450  4.87700E-0001   0.00000E+0000
   6.2470  4.92400E-0001   0.00000E+0000
   6.2500  4.80300E-0001   0.00000E+0000
   6.2520  4.86200E-0001   0.00000E+0000
   6.2550  4.94800E-0001   0.00000E+0000
   6.2570  5.01200E-0001   0.00000E+0000
   6.2590  5.00600E-0001   0.00000E+0000
   6.2610  4.99400E-0001   0.00000E+0000
   6.2640  5.02900E-0001   0.00000E+0000
   6.2660  5.09400E-0001   0.00000E+0000
   6.2680  5.10800E-0001   0.00000E+0000
   6.2710  5.05100E-0001   0.00000E+0000
   6.2730  5.00300E-0001   0.00000E+0000
   6.2750  5.11400E-0001   0.00000E+0000
   6.2770  5.14700E-0001   0.00000E+0000
   6.2800  5.18700E-0001   0.00000E+0000
   6.2810  5.07500E-0001   0.00000E+0000
   6.2850  5.12800E-0001   0.00000E+0000
   6.2860  5.26300E-0001   0.00000E+0000
   6.2890  5.31900E-0001   0.00000E+0000
   6.2920  5.17900E-0001   0.00000E+0000
   6.2930  5.25200E-0001   0.00000E+0000
   6.2970  5.30200E-0001   0.00000E+0000
   6.2990  5.30400E-0001   0.00000E+0000
   6.3020  5.35000E-0001   0.00000E+0000
   6.3060  5.30800E-0001   0.00000E+0000
   6.3070  5.43500E-0001   0.00000E+0000
   6.3090  5.56100E-0001   0.00000E+0000
   6.3110  5.41200E-0001   0.00000E+0000
   6.3140  5.33400E-0001   0.00000E+0000
   6.3160  5.43500E-0001   0.00000E+0000
   6.3190  5.42200E-0001   0.00000E+0000
   6.3210  5.44100E-0001   0.00000E+0000
   6.3240  5.47700E-0001   0.00000E+0000
   6.3250  5.70000E-0001   0.00000E+0000
   6.3280  5.37800E-0001   0.00000E+0000
   6.3310  5.03200E-0001   0.00000E+0000
   6.3320  5.21800E-0001   0.00000E+0000
   6.3330  5.27400E-0001   0.00000E+0000
   6.3360  5.76000E-0001   0.00000E+0000
   6.3370  5.76200E-0001   0.00000E+0000
   6.3410  5.79000E-0001   0.00000E+0000
   6.3430  5.77300E-0001   0.00000E+0000
   6.3460  5.83200E-0001   0.00000E+0000
   6.3480  5.86400E-0001   0.00000E+0000
   6.3500  5.82400E-0001   0.00000E+0000
   6.3510  5.82200E-0001   0.00000E+0000
   6.3550  5.80800E-0001   0.00000E+0000
   6.3570  5.81600E-0001   0.00000E+0000
   6.3600  5.84000E-0001   0.00000E+0000
   6.3610  5.91500E-0001   0.00000E+0000
   6.3640  5.93000E-0001   0.00000E+0000
   6.3660  6.03000E-0001   0.00000E+0000
   6.3690  5.97200E-0001   0.00000E+0000
   6.3710  6.00000E-0001   0.00000E+0000
   6.3730  6.07800E-0001   0.00000E+0000
   6.3780  6.14100E-0001   0.00000E+0000
   6.3790  6.22400E-0001   0.00000E+0000
   6.3800  6.10200E-0001   0.00000E+0000
   6.3830  6.15600E-0001   0.00000E+0000
   6.3850  6.22300E-0001   0.00000E+0000
   6.3870  6.35600E-0001   0.00000E+0000
   6.3900  6.31100E-0001   0.00000E+0000
   6.3920  6.36600E-0001   0.00000E+0000
   6.3940  6.29700E-0001   0.00000E+0000
   6.3960  6.31900E-0001   0.00000E+0000
   6.3980  6.36900E-0001   0.00000E+0000
   6.4010  6.42600E-0001   0.00000E+0000
   6.4020  6.37300E-0001   0.00000E+0000
   6.4060  6.36700E-0001   0.00000E+0000
   6.4090  6.37200E-0001   0.00000E+0000
   6.4100  6.50100E-0001   0.00000E+0000
   6.4120  6.52400E-0001   0.00000E+0000
   6.4140  6.40200E-0001   0.00000E+0000
   6.4160  6.49300E-0001   0.00000E+0000
   6.4170  6.64200E-0001   0.00000E+0000
   6.4190  6.54600E-0001   0.00000E+0000
   6.4210  6.70900E-0001   0.00000E+0000
   6.4240  6.59600E-0001   0.00000E+0000
   6.4270  6.70100E-0001   0.00000E+0000
   6.4290  6.65000E-0001   0.00000E+0000
   6.4310  6.74200E-0001   0.00000E+0000
   6.4350  6.85000E-0001   0.00000E+0000
   6.4360  6.86000E-0001   0.00000E+0000
   6.4380  6.83800E-0001   0.00000E+0000
   6.4420  6.91800E-0001   0.00000E+0000
   6.4450  6.88500E-0001   0.00000E+0000
   6.4470  6.90100E-0001   0.00000E+0000
   6.4490  6.82000E-0001   0.00000E+0000
   6.4500  6.78900E-0001   0.00000E+0000
   6.4540  6.94900E-0001   0.00000E+0000
   6.4560  6.85500E-0001   0.00000E+0000
   6.4580  6.92300E-0001   0.00000E+0000
   6.4600  6.94300E-0001   0.00000E+0000
   6.4630  6.92000E-0001   0.00000E+0000
   6.4640  6.90700E-0001   0.00000E+0000
   6.4670  6.95100E-0001   0.00000E+0000
   6.4680  6.94500E-0001   0.00000E+0000
   6.4720  6.95800E-0001   0.00000E+0000
   6.4740  6.98800E-0001   0.00000E+0000
   6.4760  7.15400E-0001   0.00000E+0000
   6.4770  7.46700E-0001   0.00000E+0000
   6.4810  7.26500E-0001   0.00000E+0000
   6.4860  7.17100E-0001   0.00000E+0000
   6.4880  7.03600E-0001   0.00000E+0000
   6.4900  7.02000E-0001   0.00000E+0000
   6.4920  7.02700E-0001   0.00000E+0000
   6.4940  6.98500E-0001   0.00000E+0000
   6.4960  6.99700E-0001   0.00000E+0000
   6.4980  7.03400E-0001   0.00000E+0000
   6.5030  7.09200E-0001   0.00000E+0000
   6.5060  6.97700E-0001   0.00000E+0000
   6.5080  7.05100E-0001   0.00000E+0000
   6.5120  7.01700E-0001   0.00000E+0000
   6.5140  6.96200E-0001   0.00000E+0000
   6.5160  6.98000E-0001   0.00000E+0000
   6.5170  7.00600E-0001   0.00000E+0000
   6.5190  7.19800E-0001   0.00000E+0000
   6.5210  7.17200E-0001   0.00000E+0000
   6.5240  7.17700E-0001   0.00000E+0000
   6.5260  7.02900E-0001   0.00000E+0000
   6.5290  6.98800E-0001   0.00000E+0000
   6.5310  7.10100E-0001   0.00000E+0000
   6.5320  6.95600E-0001   0.00000E+0000
   6.5330  7.04900E-0001   0.00000E+0000
   6.5360  7.05400E-0001   0.00000E+0000
   6.5380  7.15600E-0001   0.00000E+0000
   6.5410  7.17300E-0001   0.00000E+0000
   6.5430  7.06800E-0001   0.00000E+0000
   6.5450  7.08900E-0001   0.00000E+0000
   6.5500  7.18900E-0001   0.00000E+0000
   6.5520  7.08900E-0001   0.00000E+0000
   6.5540  7.06300E-0001   0.00000E+0000
   6.5570  7.04400E-0001   0.00000E+0000
   6.5600  7.04200E-0001   0.00000E+0000
   6.5610  7.04100E-0001   0.00000E+0000
   6.5650  7.13600E-0001   0.00000E+0000
   6.5670  7.04900E-0001   0.00000E+0000
   6.5730  7.01500E-0001   0.00000E+0000
   6.5750  7.02600E-0001   0.00000E+0000
   6.5770  7.03700E-0001   0.00000E+0000
   6.5790  6.97200E-0001   0.00000E+0000
   6.5800  7.12800E-0001   0.00000E+0000
   6.5850  7.10000E-0001   0.00000E+0000
   6.5870  7.06900E-0001   0.00000E+0000
   6.5900  7.15700E-0001   0.00000E+0000
   6.5930  7.08400E-0001   0.00000E+0000
   6.5940  7.05000E-0001   0.00000E+0000
   6.5970  7.10300E-0001   0.00000E+0000
   6.6030  7.38600E-0001   0.00000E+0000
   6.6050  7.11900E-0001   0.00000E+0000
   6.6070  7.07800E-0001   0.00000E+0000
   6.6090  7.08300E-0001   0.00000E+0000
   6.6100  7.26300E-0001   0.00000E+0000
   6.6170  7.20500E-0001   0.00000E+0000
   6.6190  7.17800E-0001   0.00000E+0000
   6.6210  7.23800E-0001   0.00000E+0000
   6.6240  7.10100E-0001   0.00000E+0000
   6.6260  7.16600E-0001   0.00000E+0000
   6.6310  7.23200E-0001   0.00000E+0000
   6.6330  7.25500E-0001   0.00000E+0000
   6.6380  7.16500E-0001   0.00000E+0000
   6.6390  7.23900E-0001   0.00000E+0000
   6.6420  7.21000E-0001   0.00000E+0000
   6.6460  7.19300E-0001   0.00000E+0000
   6.6480  7.15400E-0001   0.00000E+0000
   6.6500  7.25500E-0001   0.00000E+0000
   6.6520  7.11200E-0001   0.00000E+0000
   6.6550  7.08900E-0001   0.00000E+0000
   6.6580  7.09700E-0001   0.00000E+0000
   6.6600  7.15400E-0001   0.00000E+0000
   6.6630  7.16200E-0001   0.00000E+0000
   6.6650  7.18700E-0001   0.00000E+0000
   6.6670  7.23100E-0001   0.00000E+0000
   6.6700  7.15500E-0001   0.00000E+0000
   6.6720  7.15900E-0001   0.00000E+0000
   6.6730  7.16100E-0001   0.00000E+0000
   6.6770  7.18300E-0001   0.00000E+0000
   6.6790  7.17800E-0001   0.00000E+0000
   6.6830  7.15100E-0001   0.00000E+0000
   6.6850  7.14300E-0001   0.00000E+0000
   6.6870  7.18600E-0001   0.00000E+0000
   6.6900  7.15100E-0001   0.00000E+0000
   6.6920  7.24500E-0001   0.00000E+0000
   6.6960  7.25700E-0001   0.00000E+0000
   6.6970  7.22200E-0001   0.00000E+0000
   6.6980  7.31600E-0001   0.00000E+0000
   6.7030  7.17100E-0001   0.00000E+0000
   6.7050  7.15500E-0001   0.00000E+0000
   6.7080  7.22400E-0001   0.00000E+0000
   6.7110  7.12900E-0001   0.00000E+0000
   6.7130  7.20700E-0001   0.00000E+0000
   6.7150  7.13200E-0001   0.00000E+0000
   6.7180  7.12100E-0001   0.00000E+0000
   6.7220  7.14200E-0001   0.00000E+0000
   6.7240  7.21500E-0001   0.00000E+0000
   6.7270  7.25200E-0001   0.00000E+0000
   6.7300  7.21100E-0001   0.00000E+0000
   6.7310  7.18900E-0001   0.00000E+0000
   6.7350  7.33900E-0001   0.00000E+0000
   6.7360  7.27300E-0001   0.00000E+0000
   6.7390  7.32100E-0001   0.00000E+0000
   6.7430  7.27500E-0001   0.00000E+0000
   6.7450  7.35600E-0001   0.00000E+0000
   6.7480  7.09700E-0001   0.00000E+0000
   6.7510  7.33200E-0001   0.00000E+0000
   6.7540  7.38600E-0001   0.00000E+0000
   6.7550  7.23000E-0001   0.00000E+0000
   6.7570  7.37500E-0001   0.00000E+0000
   6.7610  7.24500E-0001   0.00000E+0000
   6.7630  7.35300E-0001   0.00000E+0000
   6.7660  7.22500E-0001   0.00000E+0000
   6.7690  7.20000E-0001   0.00000E+0000
   6.7700  6.95400E-0001   0.00000E+0000
   6.7720  7.10800E-0001   0.00000E+0000
   6.7750  7.29400E-0001   0.00000E+0000
   6.7770  7.31300E-0001   0.00000E+0000
   6.7800  7.29500E-0001   0.00000E+0000
   6.7830  7.27800E-0001   0.00000E+0000
   6.7840  7.28500E-0001   0.00000E+0000
   6.7860  7.30400E-0001   0.00000E+0000
   6.7890  7.33300E-0001   0.00000E+0000
   6.7930  7.36400E-0001   0.00000E+0000
   6.7960  7.32300E-0001   0.00000E+0000
   6.7980  7.25300E-0001   0.00000E+0000
   6.8010  7.17000E-0001   0.00000E+0000
   6.8030  7.30100E-0001   0.00000E+0000
   6.8070  7.26500E-0001   0.00000E+0000
   6.8090  7.39100E-0001   0.00000E+0000
   6.8120  7.48200E-0001   0.00000E+0000
   6.8150  7.44000E-0001   0.00000E+0000
   6.8170  7.18000E-0001   0.00000E+0000
   6.8190  7.41700E-0001   0.00000E+0000
   6.8210  7.29900E-0001   0.00000E+0000
   6.8240  7.22700E-0001   0.00000E+0000
   6.8250  7.18000E-0001   0.00000E+0000
   6.8280  7.24400E-0001   0.00000E+0000
   6.8290  7.22500E-0001   0.00000E+0000
   6.8320  7.37600E-0001   0.00000E+0000
   6.8350  7.33200E-0001   0.00000E+0000
   6.8370  7.34800E-0001   0.00000E+0000
   6.8400  7.18800E-0001   0.00000E+0000
   6.8430  7.28800E-0001   0.00000E+0000
   6.8440  7.06400E-0001   0.00000E+0000
   6.8470  7.23100E-0001   0.00000E+0000
   6.8510  7.31400E-0001   0.00000E+0000
   6.8530  7.26800E-0001   0.00000E+0000
   6.8560  7.41400E-0001   0.00000E+0000
   6.8600  7.23700E-0001   0.00000E+0000
   6.8620  7.19800E-0001   0.00000E+0000
   6.8650  7.26500E-0001   0.00000E+0000
   6.8670  7.14500E-0001   0.00000E+0000
   6.8690  7.26800E-0001   0.00000E+0000
   6.8720  7.27500E-0001   0.00000E+0000
   6.8740  7.32500E-0001   0.00000E+0000
   6.8760  7.28000E-0001   0.00000E+0000
   6.8790  7.35200E-0001   0.00000E+0000
   6.8810  7.29000E-0001   0.00000E+0000
   6.8820  7.21000E-0001   0.00000E+0000
   6.8860  7.22500E-0001   0.00000E+0000
   6.8870  7.24200E-0001   0.00000E+0000
   6.8900  7.36000E-0001   0.00000E+0000
   6.8920  7.22300E-0001   0.00000E+0000
   6.8940  7.22700E-0001   0.00000E+0000
   6.8990  7.38900E-0001   0.00000E+0000
   6.9010  7.45700E-0001   0.00000E+0000
   6.9060  7.49000E-0001   0.00000E+0000
   6.9080  7.39000E-0001   0.00000E+0000
   6.9110  7.49300E-0001   0.00000E+0000
   6.9130  7.44600E-0001   0.00000E+0000
   6.9150  7.35300E-0001   0.00000E+0000
   6.9170  7.23900E-0001   0.00000E+0000
   6.9200  7.38300E-0001   0.00000E+0000
   6.9220  7.21400E-0001   0.00000E+0000
   6.9250  7.37500E-0001   0.00000E+0000
   6.9260  7.24400E-0001   0.00000E+0000
   6.9290  7.19700E-0001   0.00000E+0000
   6.9310  7.31000E-0001   0.00000E+0000
   6.9340  7.41800E-0001   0.00000E+0000
   6.9360  7.41700E-0001   0.00000E+0000
   6.9380  7.23100E-0001   0.00000E+0000
   6.9410  7.32800E-0001   0.00000E+0000
   6.9440  7.46700E-0001   0.00000E+0000
   6.9480  7.24800E-0001   0.00000E+0000
   6.9500  7.22100E-0001   0.00000E+0000
   6.9520  7.29500E-0001   0.00000E+0000
   6.9550  7.30900E-0001   0.00000E+0000
   6.9590  7.28300E-0001   0.00000E+0000
   6.9610  7.19500E-0001   0.00000E+0000
   6.9630  7.09800E-0001   0.00000E+0000
   6.9650  7.26400E-0001   0.00000E+0000
   6.9680  7.13900E-0001   0.00000E+0000
   6.9700  7.03300E-0001   0.00000E+0000
   6.9730  7.05200E-0001   0.00000E+0000
   6.9750  7.16300E-0001   0.00000E+0000
   6.9770  7.16000E-0001   0.00000E+0000
   6.9790  7.11900E-0001   0.00000E+0000
   6.9820  6.99600E-0001   0.00000E+0000
   6.9840  6.89200E-0001   0.00000E+0000
   6.9890  6.97700E-0001   0.00000E+0000
   6.9910  7.00400E-0001   0.00000E+0000
   6.9930  7.11700E-0001   0.00000E+0000
   6.9950  7.17100E-0001   0.00000E+0000
   6.9980  7.24000E-0001   0.00000E+0000
   7.0030  7.10300E-0001   0.00000E+0000
   7.0050  7.09800E-0001   0.00000E+0000
   7.0070  7.18600E-0001   0.00000E+0000
   7.0100  7.20800E-0001   0.00000E+0000
   7.0140  7.27600E-0001   0.00000E+0000
   7.0170  7.17500E-0001   0.00000E+0000
   7.0180  7.14500E-0001   0.00000E+0000
   7.0210  7.38300E-0001   0.00000E+0000
   7.0230  7.22000E-0001   0.00000E+0000
   7.0250  7.07700E-0001   0.00000E+0000
   7.0290  7.24700E-0001   0.00000E+0000
   7.0300  7.22500E-0001   0.00000E+0000
   7.0320  7.10500E-0001   0.00000E+0000
   7.0350  7.10200E-0001   0.00000E+0000
   7.0370  7.15400E-0001   0.00000E+0000
   7.0390  7.39000E-0001   0.00000E+0000
   7.0420  7.41900E-0001   0.00000E+0000
   7.0440  7.36300E-0001   0.00000E+0000
   7.0480  7.19600E-0001   0.00000E+0000
   7.0490  7.16900E-0001   0.00000E+0000
   7.0530  7.27300E-0001   0.00000E+0000
   7.0560  7.26100E-0001   0.00000E+0000
   7.0580  7.26500E-0001   0.00000E+0000
   7.0600  7.24800E-0001   0.00000E+0000
   7.0620  7.39100E-0001   0.00000E+0000
   7.0650  7.37800E-0001   0.00000E+0000
   7.0670  7.22500E-0001   0.00000E+0000
   7.0690  7.33900E-0001   0.00000E+0000
   7.0720  7.29900E-0001   0.00000E+0000
   7.0730  7.29000E-0001   0.00000E+0000
   7.0760  7.33100E-0001   0.00000E+0000
   7.0790  7.03700E-0001   0.00000E+0000
   7.0800  7.09400E-0001   0.00000E+0000
   7.0830  7.02400E-0001   0.00000E+0000
   7.0850  7.34100E-0001   0.00000E+0000
   7.0870  7.29200E-0001   0.00000E+0000
   7.0900  7.24400E-0001   0.00000E+0000
   7.0920  7.13700E-0001   0.00000E+0000
   7.0960  7.25800E-0001   0.00000E+0000
   7.0970  7.21800E-0001   0.00000E+0000
   7.1000  7.26000E-0001   0.00000E+0000
