# Supplementary material for: Self-association of MreC as a regulatory signal in bacterial cell wall elongation
Source: Nat Commun. 2021 May 20;12:2987. doi: 10.1038/s41467-021-22957-9 (PMC8137920; doi:10.1038/s41467-021-22957-9)
Supplement: Supplementary file 4 — Source Data [file 41467_2021_22957_MOESM4_ESM.zip › Martins2-Source-Data/AUC_rawdata/E.coli/00007.RA3]

MREC FHEC 0,8 abs
R 3 20.0 20000 0004654 6.6290E09 281 1 
   5.8030 -4.65900E-0001   0.00000E+0000
   5.8050 -2.62300E-0001   0.00000E+0000
   5.8060 -1.99000E-0001   0.00000E+0000
   5.8070 -1.88400E-0001   0.00000E+0000
   5.8080 -2.14600E-0001   0.00000E+0000
   5.8100 -1.38600E-0001   0.00000E+0000
   5.8110 -1.96600E-0001   0.00000E+0000
   5.8120 -1.28700E-0001   0.00000E+0000
   5.8140 -1.29100E-0001   0.00000E+0000
   5.8150 -1.47700E-0001   0.00000E+0000
   5.8160 -1.98400E-0001   0.00000E+0000
   5.8170 -3.00100E-0001   0.00000E+0000
   5.8180 -3.57500E-0001   0.00000E+0000
   5.8190 -4.53600E-0001   0.00000E+0000
   5.8210 -5.53800E-0001   0.00000E+0000
   5.8220 -4.93800E-0001   0.00000E+0000
   5.8230 -6.90800E-0001   0.00000E+0000
   5.8250 -3.58000E-0001   0.00000E+0000
   5.8280 -2.08600E-0001   0.00000E+0000
   5.8300  6.68000E-0002   0.00000E+0000
   5.8320  1.15700E-0001   0.00000E+0000
   5.8340  1.67700E-0001   0.00000E+0000
   5.8370  1.52400E-0001   0.00000E+0000
   5.8390  1.15100E-0001   0.00000E+0000
   5.8400  8.81000E-0002   0.00000E+0000
   5.8440  9.58000E-0002   0.00000E+0000
   5.8460  8.11000E-0002   0.00000E+0000
   5.8470  8.61000E-0002   0.00000E+0000
   5.8480  1.08900E-0001   0.00000E+0000
   5.8510  9.96000E-0002   0.00000E+0000
   5.8530  9.95000E-0002   0.00000E+0000
   5.8540  7.87000E-0002   0.00000E+0000
   5.8560  6.04000E-0002   0.00000E+0000
   5.8580  3.76000E-0002   0.00000E+0000
   5.8590  5.44000E-0002   0.00000E+0000
   5.8600  3.77000E-0002   0.00000E+0000
   5.8630  1.86000E-0002   0.00000E+0000
   5.8650  1.54000E-0002   0.00000E+0000
   5.8660  4.93000E-0002   0.00000E+0000
   5.8690  3.40000E-0002   0.00000E+0000
   5.8700 -1.20000E-0003   0.00000E+0000
   5.8710 -3.14000E-0002   0.00000E+0000
   5.8730 -1.80000E-0002   0.00000E+0000
   5.8750  4.10000E-0003   0.00000E+0000
   5.8760  1.26000E-0002   0.00000E+0000
   5.8780  3.02000E-0002   0.00000E+0000
   5.8800  4.52000E-0002   0.00000E+0000
   5.8820  3.26000E-0002   0.00000E+0000
   5.8840  3.62000E-0002   0.00000E+0000
   5.8850  1.84000E-0002   0.00000E+0000
   5.8880  2.28000E-0002   0.00000E+0000
   5.8900  3.88000E-0002   0.00000E+0000
   5.8920  4.88000E-0002   0.00000E+0000
   5.8940  2.01000E-0002   0.00000E+0000
   5.8960  4.84000E-0002   0.00000E+0000
   5.8990  1.62000E-0002   0.00000E+0000
   5.9010  4.17000E-0002   0.00000E+0000
   5.9040  4.17000E-0002   0.00000E+0000
   5.9050  1.86000E-0002   0.00000E+0000
   5.9080  1.20000E-0002   0.00000E+0000
   5.9100  1.20000E-0002   0.00000E+0000
   5.9130  1.47000E-0002   0.00000E+0000
   5.9160  1.98000E-0002   0.00000E+0000
   5.9170  2.38000E-0002   0.00000E+0000
   5.9200  2.31000E-0002   0.00000E+0000
   5.9210  2.07000E-0002   0.00000E+0000
   5.9220 -5.60000E-0003   0.00000E+0000
   5.9260  4.10000E-0002   0.00000E+0000
   5.9270  2.95000E-0002   0.00000E+0000
   5.9300  3.56000E-0002   0.00000E+0000
   5.9310  5.28000E-0002   0.00000E+0000
   5.9330  7.62000E-0002   0.00000E+0000
   5.9340  6.89000E-0002   0.00000E+0000
   5.9370  3.35000E-0002   0.00000E+0000
   5.9390  7.50000E-0002   0.00000E+0000
   5.9420  7.21000E-0002   0.00000E+0000
   5.9430  6.05000E-0002   0.00000E+0000
   5.9460  8.95000E-0002   0.00000E+0000
   5.9470  7.20000E-0002   0.00000E+0000
   5.9510  7.96000E-0002   0.00000E+0000
   5.9520  4.55000E-0002   0.00000E+0000
   5.9540  5.98000E-0002   0.00000E+0000
   5.9560  7.12000E-0002   0.00000E+0000
   5.9580  7.93000E-0002   0.00000E+0000
   5.9610  1.03700E-0001   0.00000E+0000
   5.9630  8.49000E-0002   0.00000E+0000
   5.9660  5.35000E-0002   0.00000E+0000
   5.9700  2.50000E-0002   0.00000E+0000
   5.9710  2.07000E-0002   0.00000E+0000
   5.9750  3.99000E-0002   0.00000E+0000
   5.9780  5.67000E-0002   0.00000E+0000
   5.9800  2.52000E-0002   0.00000E+0000
   5.9830 -7.96200E-0001   0.00000E+0000
   5.9850 -1.10590E+0000   0.00000E+0000
   5.9880 -1.32610E+0000   0.00000E+0000
   5.9910 -1.56690E+0000   0.00000E+0000
   5.9930 -1.71450E+0000   0.00000E+0000
   5.9960 -1.90180E+0000   0.00000E+0000
   5.9980 -1.98880E+0000   0.00000E+0000
   6.0010 -1.91240E+0000   0.00000E+0000
   6.0020 -1.85010E+0000   0.00000E+0000
   6.0050 -1.84850E+0000   0.00000E+0000
   6.0090 -1.57890E+0000   0.00000E+0000
   6.0110 -1.43140E+0000   0.00000E+0000
   6.0130 -9.65200E-0001   0.00000E+0000
   6.0140 -5.92600E-0001   0.00000E+0000
   6.0160  4.75000E-0002   0.00000E+0000
   6.0180  1.45900E-0001   0.00000E+0000
   6.0210  1.28800E-0001   0.00000E+0000
   6.0240  1.56900E-0001   0.00000E+0000
   6.0260  1.53600E-0001   0.00000E+0000
   6.0270  1.33700E-0001   0.00000E+0000
   6.0300  1.40600E-0001   0.00000E+0000
   6.0320  1.61600E-0001   0.00000E+0000
   6.0340  1.63900E-0001   0.00000E+0000
   6.0360  1.88100E-0001   0.00000E+0000
   6.0390  1.15600E-0001   0.00000E+0000
   6.0410  9.59000E-0002   0.00000E+0000
   6.0430  1.16400E-0001   0.00000E+0000
   6.0450  1.37300E-0001   0.00000E+0000
   6.0470  1.38300E-0001   0.00000E+0000
   6.0480  1.16500E-0001   0.00000E+0000
   6.0510  1.20100E-0001   0.00000E+0000
   6.0520  1.20900E-0001   0.00000E+0000
   6.0550  1.30100E-0001   0.00000E+0000
   6.0570  1.22100E-0001   0.00000E+0000
   6.0600  1.29500E-0001   0.00000E+0000
   6.0640  1.18400E-0001   0.00000E+0000
   6.0660  1.39200E-0001   0.00000E+0000
   6.0680  1.26800E-0001   0.00000E+0000
   6.0690  1.18100E-0001   0.00000E+0000
   6.0720  1.09100E-0001   0.00000E+0000
   6.0730  1.09400E-0001   0.00000E+0000
   6.0760  1.35800E-0001   0.00000E+0000
   6.0780  1.69600E-0001   0.00000E+0000
   6.0800  1.57200E-0001   0.00000E+0000
   6.0830  1.48900E-0001   0.00000E+0000
   6.0850  8.70700E-0001   0.00000E+0000
   6.0880  1.22440E+0000   0.00000E+0000
   6.0920  1.41700E+0000   0.00000E+0000
   6.0940  1.49990E+0000   0.00000E+0000
   6.0960  2.06880E+0000   0.00000E+0000
   6.0990  2.10260E+0000   0.00000E+0000
   6.1030  2.11460E+0000   0.00000E+0000
   6.1060  2.01690E+0000   0.00000E+0000
   6.1090  1.97930E+0000   0.00000E+0000
   6.1100  1.92280E+0000   0.00000E+0000
   6.1130  1.85280E+0000   0.00000E+0000
   6.1140  1.79350E+0000   0.00000E+0000
   6.1160  1.52970E+0000   0.00000E+0000
   6.1180  5.65500E-0001   0.00000E+0000
   6.1220  3.00500E-0001   0.00000E+0000
   6.1260  3.40600E-0001   0.00000E+0000
   6.1270  3.66000E-0001   0.00000E+0000
   6.1280  3.63800E-0001   0.00000E+0000
   6.1300  3.69900E-0001   0.00000E+0000
   6.1330  3.73200E-0001   0.00000E+0000
   6.1350  3.74000E-0001   0.00000E+0000
   6.1380  3.87300E-0001   0.00000E+0000
   6.1400  3.86700E-0001   0.00000E+0000
   6.1420  3.84200E-0001   0.00000E+0000
   6.1440  3.92700E-0001   0.00000E+0000
   6.1470  4.15400E-0001   0.00000E+0000
   6.1480  4.14300E-0001   0.00000E+0000
   6.1520  4.17900E-0001   0.00000E+0000
   6.1540  4.28600E-0001   0.00000E+0000
   6.1560  4.37100E-0001   0.00000E+0000
   6.1610  4.49200E-0001   0.00000E+0000
   6.1640  4.60800E-0001   0.00000E+0000
   6.1650  4.63000E-0001   0.00000E+0000
   6.1680  4.75100E-0001   0.00000E+0000
   6.1690  4.66100E-0001   0.00000E+0000
   6.1720  4.73300E-0001   0.00000E+0000
   6.1750  4.77200E-0001   0.00000E+0000
   6.1770  4.82800E-0001   0.00000E+0000
   6.1790  4.90600E-0001   0.00000E+0000
   6.1810  4.86200E-0001   0.00000E+0000
   6.1830  4.93400E-0001   0.00000E+0000
   6.1860  4.95400E-0001   0.00000E+0000
   6.1870  5.04300E-0001   0.00000E+0000
   6.1900  5.07600E-0001   0.00000E+0000
   6.1930  5.08800E-0001   0.00000E+0000
   6.1950  5.15400E-0001   0.00000E+0000
   6.1970  5.22500E-0001   0.00000E+0000
   6.2000  5.21800E-0001   0.00000E+0000
   6.2010  5.23900E-0001   0.00000E+0000
   6.2040  5.23300E-0001   0.00000E+0000
   6.2060  5.35900E-0001   0.00000E+0000
   6.2090  5.34700E-0001   0.00000E+0000
   6.2110  5.35000E-0001   0.00000E+0000
   6.2130  5.45500E-0001   0.00000E+0000
   6.2140  5.49300E-0001   0.00000E+0000
   6.2180  5.48300E-0001   0.00000E+0000
   6.2210  5.57900E-0001   0.00000E+0000
   6.2230  5.63200E-0001   0.00000E+0000
   6.2250  5.85000E-0001   0.00000E+0000
   6.2270  5.93600E-0001   0.00000E+0000
   6.2300  5.20900E-0001   0.00000E+0000
   6.2320  5.14700E-0001   0.00000E+0000
   6.2330  5.58500E-0001   0.00000E+0000
   6.2370  6.12900E-0001   0.00000E+0000
   6.2380  6.05300E-0001   0.00000E+0000
   6.2420  5.99800E-0001   0.00000E+0000
   6.2430  6.11300E-0001   0.00000E+0000
   6.2450  6.21200E-0001   0.00000E+0000
   6.2480  6.16500E-0001   0.00000E+0000
   6.2500  6.15600E-0001   0.00000E+0000
   6.2540  6.27500E-0001   0.00000E+0000
   6.2570  6.45300E-0001   0.00000E+0000
   6.2590  6.40800E-0001   0.00000E+0000
   6.2610  6.44800E-0001   0.00000E+0000
   6.2640  6.52900E-0001   0.00000E+0000
   6.2660  6.66700E-0001   0.00000E+0000
   6.2680  6.63700E-0001   0.00000E+0000
   6.2710  6.54200E-0001   0.00000E+0000
   6.2730  6.55100E-0001   0.00000E+0000
   6.2780  6.69200E-0001   0.00000E+0000
   6.2810  6.68500E-0001   0.00000E+0000
   6.2850  6.76800E-0001   0.00000E+0000
   6.2860  6.93200E-0001   0.00000E+0000
   6.2910  6.84400E-0001   0.00000E+0000
   6.2930  6.91300E-0001   0.00000E+0000
   6.2950  7.01800E-0001   0.00000E+0000
   6.2980  7.00800E-0001   0.00000E+0000
   6.3000  7.00600E-0001   0.00000E+0000
   6.3010  7.00400E-0001   0.00000E+0000
   6.3040  6.98000E-0001   0.00000E+0000
   6.3050  6.96700E-0001   0.00000E+0000
   6.3080  7.16900E-0001   0.00000E+0000
   6.3090  7.13300E-0001   0.00000E+0000
   6.3140  6.97200E-0001   0.00000E+0000
   6.3160  7.13200E-0001   0.00000E+0000
   6.3180  7.11000E-0001   0.00000E+0000
   6.3210  7.10200E-0001   0.00000E+0000
   6.3230  7.00700E-0001   0.00000E+0000
   6.3250  7.33700E-0001   0.00000E+0000
   6.3270  7.07300E-0001   0.00000E+0000
   6.3300  6.64200E-0001   0.00000E+0000
   6.3310  6.72500E-0001   0.00000E+0000
   6.3350  7.03600E-0001   0.00000E+0000
   6.3360  7.39300E-0001   0.00000E+0000
   6.3390  7.29700E-0001   0.00000E+0000
   6.3410  7.22800E-0001   0.00000E+0000
   6.3430  7.29200E-0001   0.00000E+0000
   6.3460  7.24400E-0001   0.00000E+0000
   6.3470  7.34900E-0001   0.00000E+0000
   6.3490  7.29900E-0001   0.00000E+0000
   6.3510  7.21300E-0001   0.00000E+0000
   6.3530  7.13700E-0001   0.00000E+0000
   6.3570  7.18400E-0001   0.00000E+0000
   6.3610  7.17200E-0001   0.00000E+0000
   6.3620  7.18400E-0001   0.00000E+0000
   6.3640  7.23600E-0001   0.00000E+0000
   6.3670  7.26200E-0001   0.00000E+0000
   6.3690  7.19500E-0001   0.00000E+0000
   6.3700  7.16200E-0001   0.00000E+0000
   6.3730  7.27200E-0001   0.00000E+0000
   6.3750  7.19300E-0001   0.00000E+0000
   6.3780  7.27600E-0001   0.00000E+0000
   6.3800  7.20300E-0001   0.00000E+0000
   6.3830  7.26500E-0001   0.00000E+0000
   6.3850  7.31200E-0001   0.00000E+0000
   6.3860  7.29700E-0001   0.00000E+0000
   6.3870  7.37600E-0001   0.00000E+0000
   6.3900  7.31500E-0001   0.00000E+0000
   6.3930  7.27100E-0001   0.00000E+0000
   6.3960  7.26300E-0001   0.00000E+0000
   6.3980  7.29500E-0001   0.00000E+0000
   6.4000  7.32500E-0001   0.00000E+0000
   6.4010  7.27400E-0001   0.00000E+0000
   6.4040  7.30600E-0001   0.00000E+0000
   6.4050  7.25900E-0001   0.00000E+0000
   6.4090  7.22000E-0001   0.00000E+0000
   6.4100  7.27300E-0001   0.00000E+0000
   6.4120  7.28400E-0001   0.00000E+0000
   6.4150  7.18300E-0001   0.00000E+0000
   6.4170  7.25200E-0001   0.00000E+0000
   6.4190  7.24700E-0001   0.00000E+0000
   6.4210  7.31400E-0001   0.00000E+0000
   6.4230  7.32100E-0001   0.00000E+0000
   6.4260  7.23100E-0001   0.00000E+0000
   6.4280  7.23700E-0001   0.00000E+0000
   6.4310  7.26000E-0001   0.00000E+0000
   6.4330  7.30500E-0001   0.00000E+0000
   6.4360  7.36300E-0001   0.00000E+0000
   6.4380  7.31300E-0001   0.00000E+0000
   6.4400  7.27700E-0001   0.00000E+0000
   6.4420  7.34500E-0001   0.00000E+0000
   6.4440  7.39400E-0001   0.00000E+0000
   6.4460  7.36600E-0001   0.00000E+0000
   6.4490  7.28300E-0001   0.00000E+0000
   6.4500  7.28300E-0001   0.00000E+0000
   6.4540  7.37200E-0001   0.00000E+0000
   6.4560  7.26200E-0001   0.00000E+0000
   6.4590  7.19000E-0001   0.00000E+0000
   6.4620  7.30000E-0001   0.00000E+0000
   6.4640  7.21600E-0001   0.00000E+0000
   6.4670  7.24300E-0001   0.00000E+0000
   6.4680  7.22700E-0001   0.00000E+0000
   6.4700  7.30500E-0001   0.00000E+0000
   6.4720  7.24500E-0001   0.00000E+0000
   6.4750  7.35800E-0001   0.00000E+0000
   6.4760  7.59200E-0001   0.00000E+0000
   6.4790  7.69300E-0001   0.00000E+0000
   6.4820  7.34200E-0001   0.00000E+0000
   6.4840  7.43300E-0001   0.00000E+0000
   6.4860  7.46000E-0001   0.00000E+0000
   6.4880  7.25500E-0001   0.00000E+0000
   6.4900  7.29000E-0001   0.00000E+0000
   6.4940  7.19100E-0001   0.00000E+0000
   6.4960  7.23300E-0001   0.00000E+0000
   6.4990  7.32900E-0001   0.00000E+0000
   6.5000  7.27300E-0001   0.00000E+0000
   6.5020  7.30400E-0001   0.00000E+0000
   6.5040  7.30900E-0001   0.00000E+0000
   6.5060  7.33100E-0001   0.00000E+0000
   6.5090  7.28700E-0001   0.00000E+0000
   6.5100  7.39000E-0001   0.00000E+0000
   6.5130  7.34400E-0001   0.00000E+0000
   6.5150  7.03100E-0001   0.00000E+0000
   6.5170  7.22500E-0001   0.00000E+0000
   6.5190  7.26600E-0001   0.00000E+0000
   6.5200  7.42700E-0001   0.00000E+0000
   6.5240  7.42200E-0001   0.00000E+0000
   6.5260  7.36600E-0001   0.00000E+0000
   6.5290  7.28600E-0001   0.00000E+0000
   6.5330  7.21700E-0001   0.00000E+0000
   6.5360  7.32900E-0001   0.00000E+0000
   6.5390  7.32700E-0001   0.00000E+0000
   6.5410  7.46400E-0001   0.00000E+0000
   6.5430  7.34800E-0001   0.00000E+0000
   6.5450  7.32300E-0001   0.00000E+0000
   6.5470  7.22200E-0001   0.00000E+0000
   6.5500  7.29200E-0001   0.00000E+0000
   6.5520  7.35400E-0001   0.00000E+0000
   6.5550  7.30800E-0001   0.00000E+0000
   6.5570  7.26100E-0001   0.00000E+0000
   6.5590  7.25700E-0001   0.00000E+0000
   6.5610  7.41000E-0001   0.00000E+0000
   6.5620  7.30800E-0001   0.00000E+0000
   6.5640  7.30600E-0001   0.00000E+0000
   6.5670  7.33200E-0001   0.00000E+0000
   6.5690  7.34800E-0001   0.00000E+0000
   6.5710  7.29600E-0001   0.00000E+0000
   6.5740  7.23300E-0001   0.00000E+0000
   6.5770  7.27300E-0001   0.00000E+0000
   6.5800  7.16600E-0001   0.00000E+0000
   6.5830  7.38200E-0001   0.00000E+0000
   6.5840  7.29800E-0001   0.00000E+0000
   6.5880  7.29200E-0001   0.00000E+0000
   6.5900  7.33600E-0001   0.00000E+0000
   6.5930  7.29500E-0001   0.00000E+0000
   6.5940  7.32100E-0001   0.00000E+0000
   6.5960  7.37300E-0001   0.00000E+0000
   6.5980  7.27300E-0001   0.00000E+0000
   6.6000  7.49500E-0001   0.00000E+0000
   6.6030  7.51800E-0001   0.00000E+0000
   6.6050  7.46200E-0001   0.00000E+0000
   6.6070  7.38600E-0001   0.00000E+0000
   6.6080  7.28100E-0001   0.00000E+0000
   6.6120  7.36800E-0001   0.00000E+0000
   6.6140  7.35700E-0001   0.00000E+0000
   6.6170  7.35600E-0001   0.00000E+0000
   6.6190  7.41900E-0001   0.00000E+0000
   6.6210  7.49500E-0001   0.00000E+0000
   6.6230  7.44900E-0001   0.00000E+0000
   6.6260  7.39700E-0001   0.00000E+0000
   6.6270  7.36700E-0001   0.00000E+0000
   6.6310  7.48400E-0001   0.00000E+0000
   6.6330  7.47100E-0001   0.00000E+0000
   6.6350  7.40800E-0001   0.00000E+0000
   6.6380  7.47500E-0001   0.00000E+0000
   6.6410  7.43500E-0001   0.00000E+0000
   6.6430  7.41600E-0001   0.00000E+0000
   6.6460  7.33400E-0001   0.00000E+0000
   6.6470  7.34000E-0001   0.00000E+0000
   6.6500  7.45300E-0001   0.00000E+0000
   6.6520  7.39400E-0001   0.00000E+0000
   6.6540  7.36300E-0001   0.00000E+0000
   6.6560  7.48300E-0001   0.00000E+0000
   6.6600  7.38500E-0001   0.00000E+0000
   6.6630  7.39400E-0001   0.00000E+0000
   6.6650  7.37000E-0001   0.00000E+0000
   6.6690  7.42600E-0001   0.00000E+0000
   6.6710  7.42900E-0001   0.00000E+0000
   6.6720  7.36600E-0001   0.00000E+0000
   6.6760  7.43800E-0001   0.00000E+0000
   6.6810  7.38800E-0001   0.00000E+0000
   6.6830  7.47200E-0001   0.00000E+0000
   6.6850  7.37700E-0001   0.00000E+0000
   6.6860  7.43700E-0001   0.00000E+0000
   6.6880  7.41800E-0001   0.00000E+0000
   6.6900  7.40000E-0001   0.00000E+0000
   6.6930  7.53400E-0001   0.00000E+0000
   6.6950  7.44700E-0001   0.00000E+0000
   6.6980  7.45400E-0001   0.00000E+0000
   6.7010  7.44400E-0001   0.00000E+0000
   6.7030  7.30300E-0001   0.00000E+0000
   6.7050  7.36700E-0001   0.00000E+0000
   6.7070  7.42900E-0001   0.00000E+0000
   6.7090  7.32600E-0001   0.00000E+0000
   6.7120  7.39500E-0001   0.00000E+0000
   6.7150  7.35800E-0001   0.00000E+0000
   6.7190  7.30000E-0001   0.00000E+0000
   6.7220  7.34800E-0001   0.00000E+0000
   6.7240  7.44700E-0001   0.00000E+0000
   6.7260  7.48100E-0001   0.00000E+0000
   6.7290  7.48500E-0001   0.00000E+0000
   6.7320  7.43600E-0001   0.00000E+0000
   6.7340  7.50400E-0001   0.00000E+0000
   6.7370  7.42200E-0001   0.00000E+0000
   6.7380  7.49200E-0001   0.00000E+0000
   6.7420  7.63300E-0001   0.00000E+0000
   6.7430  7.62700E-0001   0.00000E+0000
   6.7470  7.33300E-0001   0.00000E+0000
   6.7490  7.38500E-0001   0.00000E+0000
   6.7510  7.63300E-0001   0.00000E+0000
   6.7550  7.55700E-0001   0.00000E+0000
   6.7570  7.57500E-0001   0.00000E+0000
   6.7600  7.50100E-0001   0.00000E+0000
   6.7610  7.56900E-0001   0.00000E+0000
   6.7630  7.55200E-0001   0.00000E+0000
   6.7640  7.43700E-0001   0.00000E+0000
   6.7670  7.33000E-0001   0.00000E+0000
   6.7700  7.22900E-0001   0.00000E+0000
   6.7720  7.43700E-0001   0.00000E+0000
   6.7740  7.53500E-0001   0.00000E+0000
   6.7770  7.56900E-0001   0.00000E+0000
   6.7800  7.51200E-0001   0.00000E+0000
   6.7820  7.52100E-0001   0.00000E+0000
   6.7850  7.46300E-0001   0.00000E+0000
   6.7860  7.54600E-0001   0.00000E+0000
   6.7910  7.44800E-0001   0.00000E+0000
   6.7930  7.62700E-0001   0.00000E+0000
   6.7960  7.52100E-0001   0.00000E+0000
   6.7980  7.40600E-0001   0.00000E+0000
   6.8000  7.37600E-0001   0.00000E+0000
   6.8020  7.48900E-0001   0.00000E+0000
   6.8050  7.58700E-0001   0.00000E+0000
   6.8060  7.58000E-0001   0.00000E+0000
   6.8080  7.51300E-0001   0.00000E+0000
   6.8120  7.71200E-0001   0.00000E+0000
   6.8140  7.76900E-0001   0.00000E+0000
   6.8170  7.43600E-0001   0.00000E+0000
   6.8200  7.50200E-0001   0.00000E+0000
   6.8230  7.32600E-0001   0.00000E+0000
   6.8250  7.35200E-0001   0.00000E+0000
   6.8280  7.39500E-0001   0.00000E+0000
   6.8310  7.52600E-0001   0.00000E+0000
   6.8320  7.58400E-0001   0.00000E+0000
   6.8350  7.44900E-0001   0.00000E+0000
   6.8370  7.46600E-0001   0.00000E+0000
   6.8390  7.42100E-0001   0.00000E+0000
   6.8440  7.38500E-0001   0.00000E+0000
   6.8460  7.41000E-0001   0.00000E+0000
   6.8480  7.40300E-0001   0.00000E+0000
   6.8490  7.48500E-0001   0.00000E+0000
   6.8530  7.53300E-0001   0.00000E+0000
   6.8560  7.55600E-0001   0.00000E+0000
   6.8580  7.32700E-0001   0.00000E+0000
   6.8600  7.26900E-0001   0.00000E+0000
   6.8610  7.28700E-0001   0.00000E+0000
   6.8630  7.33300E-0001   0.00000E+0000
   6.8650  7.37600E-0001   0.00000E+0000
   6.8680  7.39100E-0001   0.00000E+0000
   6.8720  7.51700E-0001   0.00000E+0000
   6.8740  7.47600E-0001   0.00000E+0000
   6.8790  7.42400E-0001   0.00000E+0000
   6.8810  7.54400E-0001   0.00000E+0000
   6.8840  7.46700E-0001   0.00000E+0000
   6.8880  7.47200E-0001   0.00000E+0000
   6.8910  7.37400E-0001   0.00000E+0000
   6.8930  7.43300E-0001   0.00000E+0000
   6.8970  7.59800E-0001   0.00000E+0000
   6.8990  7.70800E-0001   0.00000E+0000
   6.9030  7.71000E-0001   0.00000E+0000
   6.9060  7.61400E-0001   0.00000E+0000
   6.9080  7.71200E-0001   0.00000E+0000
   6.9110  7.62800E-0001   0.00000E+0000
   6.9130  7.58300E-0001   0.00000E+0000
   6.9150  7.56800E-0001   0.00000E+0000
   6.9180  7.48700E-0001   0.00000E+0000
   6.9200  7.43500E-0001   0.00000E+0000
   6.9220  7.54300E-0001   0.00000E+0000
   6.9260  7.51600E-0001   0.00000E+0000
   6.9290  7.43100E-0001   0.00000E+0000
   6.9300  7.47200E-0001   0.00000E+0000
   6.9310  7.48200E-0001   0.00000E+0000
   6.9340  7.71500E-0001   0.00000E+0000
   6.9360  7.45800E-0001   0.00000E+0000
   6.9410  7.79100E-0001   0.00000E+0000
   6.9430  7.76500E-0001   0.00000E+0000
   6.9440  7.55600E-0001   0.00000E+0000
   6.9470  7.32100E-0001   0.00000E+0000
   6.9500  7.36900E-0001   0.00000E+0000
   6.9520  7.44400E-0001   0.00000E+0000
   6.9550  7.28300E-0001   0.00000E+0000
   6.9580  7.46100E-0001   0.00000E+0000
   6.9590  7.46000E-0001   0.00000E+0000
   6.9610  7.24800E-0001   0.00000E+0000
   6.9630  7.37400E-0001   0.00000E+0000
   6.9660  7.42900E-0001   0.00000E+0000
   6.9680  7.30500E-0001   0.00000E+0000
   6.9710  7.30100E-0001   0.00000E+0000
   6.9740  7.39400E-0001   0.00000E+0000
   6.9770  7.45300E-0001   0.00000E+0000
   6.9800  7.28300E-0001   0.00000E+0000
   6.9820  7.16700E-0001   0.00000E+0000
   6.9840  7.12500E-0001   0.00000E+0000
   6.9860  7.28400E-0001   0.00000E+0000
   6.9910  7.14900E-0001   0.00000E+0000
   6.9930  7.34500E-0001   0.00000E+0000
   6.9960  7.50600E-0001   0.00000E+0000
   6.9970  7.46800E-0001   0.00000E+0000
   7.0000  7.24900E-0001   0.00000E+0000
   7.0030  7.30700E-0001   0.00000E+0000
   7.0040  7.20000E-0001   0.00000E+0000
   7.0070  7.31600E-0001   0.00000E+0000
   7.0100  7.30600E-0001   0.00000E+0000
   7.0110  7.40200E-0001   0.00000E+0000
   7.0140  7.35300E-0001   0.00000E+0000
   7.0150  7.31000E-0001   0.00000E+0000
   7.0180  7.37600E-0001   0.00000E+0000
   7.0210  7.43800E-0001   0.00000E+0000
   7.0230  7.42400E-0001   0.00000E+0000
   7.0250  7.21200E-0001   0.00000E+0000
   7.0280  7.45800E-0001   0.00000E+0000
   7.0300  7.40800E-0001   0.00000E+0000
   7.0330  7.35100E-0001   0.00000E+0000
   7.0350  7.33100E-0001   0.00000E+0000
   7.0370  7.40600E-0001   0.00000E+0000
   7.0390  7.59800E-0001   0.00000E+0000
   7.0420  7.59600E-0001   0.00000E+0000
   7.0450  7.39200E-0001   0.00000E+0000
   7.0480  7.40600E-0001   0.00000E+0000
   7.0520  7.42000E-0001   0.00000E+0000
   7.0540  7.43800E-0001   0.00000E+0000
   7.0560  7.33400E-0001   0.00000E+0000
   7.0600  7.43700E-0001   0.00000E+0000
   7.0610  7.46900E-0001   0.00000E+0000
   7.0640  7.47200E-0001   0.00000E+0000
   7.0650  7.43100E-0001   0.00000E+0000
   7.0670  7.46800E-0001   0.00000E+0000
   7.0690  7.38200E-0001   0.00000E+0000
   7.0730  7.56700E-0001   0.00000E+0000
   7.0750  7.47000E-0001   0.00000E+0000
   7.0790  7.36200E-0001   0.00000E+0000
   7.0810  7.33200E-0001   0.00000E+0000
   7.0840  7.33800E-0001   0.00000E+0000
   7.0860  7.40000E-0001   0.00000E+0000
   7.0880  7.46300E-0001   0.00000E+0000
   7.0910  7.28000E-0001   0.00000E+0000
   7.0930  7.26100E-0001   0.00000E+0000
   7.0960  7.39500E-0001   0.00000E+0000
   7.0990  7.45300E-0001   0.00000E+0000
   7.1010  7.35800E-0001   0.00000E+0000
