# Supplementary material for: Self-association of MreC as a regulatory signal in bacterial cell wall elongation
Source: Nat Commun. 2021 May 20;12:2987. doi: 10.1038/s41467-021-22957-9 (PMC8137920; doi:10.1038/s41467-021-22957-9)
Supplement: Supplementary file 4 — Source Data [file 41467_2021_22957_MOESM4_ESM.zip › Martins2-Source-Data/AUC_rawdata/E.coli/00239.RA3]

MREC FHEC 0,8 abs
R 3 20.0 20000 0053026 2.1880E11 281 1 
   5.8000 -4.76000E-0001   0.00000E+0000
   5.8050 -2.73300E-0001   0.00000E+0000
   5.8070 -1.59300E-0001   0.00000E+0000
   5.8090 -1.95600E-0001   0.00000E+0000
   5.8100 -1.29300E-0001   0.00000E+0000
   5.8110 -1.78900E-0001   0.00000E+0000
   5.8120 -1.55700E-0001   0.00000E+0000
   5.8150 -1.69400E-0001   0.00000E+0000
   5.8160 -1.82100E-0001   0.00000E+0000
   5.8180 -4.98100E-0001   0.00000E+0000
   5.8210 -4.32300E-0001   0.00000E+0000
   5.8220 -4.62000E-0001   0.00000E+0000
   5.8230 -4.58600E-0001   0.00000E+0000
   5.8250 -5.60700E-0001   0.00000E+0000
   5.8280 -1.05900E-0001   0.00000E+0000
   5.8300 -2.15000E-0002   0.00000E+0000
   5.8320  1.32400E-0001   0.00000E+0000
   5.8350  1.48500E-0001   0.00000E+0000
   5.8360  1.62000E-0001   0.00000E+0000
   5.8390  8.53000E-0002   0.00000E+0000
   5.8410  1.10000E-0001   0.00000E+0000
   5.8420  1.10900E-0001   0.00000E+0000
   5.8440  8.93000E-0002   0.00000E+0000
   5.8460  7.71000E-0002   0.00000E+0000
   5.8480  8.57000E-0002   0.00000E+0000
   5.8510  8.79000E-0002   0.00000E+0000
   5.8530  7.99000E-0002   0.00000E+0000
   5.8550  7.66000E-0002   0.00000E+0000
   5.8590  1.89000E-0002   0.00000E+0000
   5.8620  2.10000E-0002   0.00000E+0000
   5.8640  1.99000E-0002   0.00000E+0000
   5.8660  3.98000E-0002   0.00000E+0000
   5.8690  3.58000E-0002   0.00000E+0000
   5.8720 -1.63000E-0002   0.00000E+0000
   5.8730 -4.09000E-0002   0.00000E+0000
   5.8750 -1.96000E-0002   0.00000E+0000
   5.8780  4.10000E-0003   0.00000E+0000
   5.8800  3.89000E-0002   0.00000E+0000
   5.8820  3.86000E-0002   0.00000E+0000
   5.8840  3.57000E-0002   0.00000E+0000
   5.8850  2.11000E-0002   0.00000E+0000
   5.8890  2.03000E-0002   0.00000E+0000
   5.8920  5.09000E-0002   0.00000E+0000
   5.8940  1.84000E-0002   0.00000E+0000
   5.8960  2.56000E-0002   0.00000E+0000
   5.8970  3.88000E-0002   0.00000E+0000
   5.8990  1.00000E-0002   0.00000E+0000
   5.9010  2.14000E-0002   0.00000E+0000
   5.9030  5.18000E-0002   0.00000E+0000
   5.9040  3.69000E-0002   0.00000E+0000
   5.9060  2.44000E-0002   0.00000E+0000
   5.9080  1.68000E-0002   0.00000E+0000
   5.9110  1.54000E-0002   0.00000E+0000
   5.9130  1.17000E-0002   0.00000E+0000
   5.9150  2.17000E-0002   0.00000E+0000
   5.9160  2.39000E-0002   0.00000E+0000
   5.9190  1.53000E-0002   0.00000E+0000
   5.9200  2.77000E-0002   0.00000E+0000
   5.9230 -7.00000E-0003   0.00000E+0000
   5.9250  2.90000E-0002   0.00000E+0000
   5.9280  3.15000E-0002   0.00000E+0000
   5.9300  2.90000E-0002   0.00000E+0000
   5.9330  6.76000E-0002   0.00000E+0000
   5.9350  7.12000E-0002   0.00000E+0000
   5.9380  3.88000E-0002   0.00000E+0000
   5.9400  6.80000E-0002   0.00000E+0000
   5.9420  7.90000E-0002   0.00000E+0000
   5.9440  5.73000E-0002   0.00000E+0000
   5.9460  6.54000E-0002   0.00000E+0000
   5.9470  6.88000E-0002   0.00000E+0000
   5.9500  6.11000E-0002   0.00000E+0000
   5.9510  6.01000E-0002   0.00000E+0000
   5.9540  3.32000E-0002   0.00000E+0000
   5.9590  5.91000E-0002   0.00000E+0000
   5.9610  6.29000E-0002   0.00000E+0000
   5.9630  9.12000E-0002   0.00000E+0000
   5.9660  4.98000E-0002   0.00000E+0000
   5.9690  1.62000E-0002   0.00000E+0000
   5.9710  1.60000E-0002   0.00000E+0000
   5.9730  3.76000E-0002   0.00000E+0000
   5.9770  3.07000E-0002   0.00000E+0000
   5.9800  6.20000E-0002   0.00000E+0000
   5.9820 -1.69300E-0001   0.00000E+0000
   5.9840 -1.00830E+0000   0.00000E+0000
   5.9860 -1.20600E+0000   0.00000E+0000
   5.9890 -1.35200E+0000   0.00000E+0000
   5.9900 -1.41640E+0000   0.00000E+0000
   5.9920 -1.60410E+0000   0.00000E+0000
   5.9930 -1.81200E+0000   0.00000E+0000
   5.9950 -1.94750E+0000   0.00000E+0000
   5.9980 -2.02790E+0000   0.00000E+0000
   6.0010 -1.94090E+0000   0.00000E+0000
   6.0040 -1.89410E+0000   0.00000E+0000
   6.0060 -1.80110E+0000   0.00000E+0000
   6.0110 -1.58690E+0000   0.00000E+0000
   6.0140 -1.04640E+0000   0.00000E+0000
   6.0180 -3.33000E-0002   0.00000E+0000
   6.0200  1.63400E-0001   0.00000E+0000
   6.0230  1.27200E-0001   0.00000E+0000
   6.0250  1.52100E-0001   0.00000E+0000
   6.0270  1.16600E-0001   0.00000E+0000
   6.0300  1.14000E-0001   0.00000E+0000
   6.0320  1.35000E-0001   0.00000E+0000
   6.0340  1.42000E-0001   0.00000E+0000
   6.0370  1.68700E-0001   0.00000E+0000
   6.0390  9.42000E-0002   0.00000E+0000
   6.0410  9.73000E-0002   0.00000E+0000
   6.0440  1.06900E-0001   0.00000E+0000
   6.0470  1.21200E-0001   0.00000E+0000
   6.0480  1.01800E-0001   0.00000E+0000
   6.0520  1.14300E-0001   0.00000E+0000
   6.0530  1.14200E-0001   0.00000E+0000
   6.0570  1.11700E-0001   0.00000E+0000
   6.0590  1.18500E-0001   0.00000E+0000
   6.0610  1.08700E-0001   0.00000E+0000
   6.0640  1.17400E-0001   0.00000E+0000
   6.0670  1.12800E-0001   0.00000E+0000
   6.0690  1.06900E-0001   0.00000E+0000
   6.0710  1.04400E-0001   0.00000E+0000
   6.0730  1.02700E-0001   0.00000E+0000
   6.0760  1.39500E-0001   0.00000E+0000
   6.0780  1.57100E-0001   0.00000E+0000
   6.0800  1.54400E-0001   0.00000E+0000
   6.0830  9.27000E-0002   0.00000E+0000
   6.0850  9.41700E-0001   0.00000E+0000
   6.0870  1.16130E+0000   0.00000E+0000
   6.0920  1.35420E+0000   0.00000E+0000
   6.0940  1.42770E+0000   0.00000E+0000
   6.0960  1.54960E+0000   0.00000E+0000
   6.0990  2.02520E+0000   0.00000E+0000
   6.1010  2.07550E+0000   0.00000E+0000
   6.1030  1.98230E+0000   0.00000E+0000
   6.1050  1.94440E+0000   0.00000E+0000
   6.1090  1.85670E+0000   0.00000E+0000
   6.1100  1.82690E+0000   0.00000E+0000
   6.1130  1.60060E+0000   0.00000E+0000
   6.1160  1.21640E+0000   0.00000E+0000
   6.1190  9.04700E-0001   0.00000E+0000
   6.1210  7.59000E-0002   0.00000E+0000
   6.1260  9.49000E-0002   0.00000E+0000
   6.1280  1.06200E-0001   0.00000E+0000
   6.1300  9.36000E-0002   0.00000E+0000
   6.1320  9.65000E-0002   0.00000E+0000
   6.1330  8.84000E-0002   0.00000E+0000
   6.1350  8.72000E-0002   0.00000E+0000
   6.1370  8.11000E-0002   0.00000E+0000
   6.1400  7.79000E-0002   0.00000E+0000
   6.1420  7.43000E-0002   0.00000E+0000
   6.1440  7.09000E-0002   0.00000E+0000
   6.1470  8.41000E-0002   0.00000E+0000
   6.1490  7.56000E-0002   0.00000E+0000
   6.1510  7.66000E-0002   0.00000E+0000
   6.1530  7.79000E-0002   0.00000E+0000
   6.1560  8.15000E-0002   0.00000E+0000
   6.1580  8.29000E-0002   0.00000E+0000
   6.1590  8.19000E-0002   0.00000E+0000
   6.1630  7.52000E-0002   0.00000E+0000
   6.1650  7.63000E-0002   0.00000E+0000
   6.1670  8.76000E-0002   0.00000E+0000
   6.1690  8.59000E-0002   0.00000E+0000
   6.1730  7.86000E-0002   0.00000E+0000
   6.1750  7.82000E-0002   0.00000E+0000
   6.1770  8.06000E-0002   0.00000E+0000
   6.1780  8.42000E-0002   0.00000E+0000
   6.1810  8.13000E-0002   0.00000E+0000
   6.1830  8.04000E-0002   0.00000E+0000
   6.1850  7.64000E-0002   0.00000E+0000
   6.1890  7.99000E-0002   0.00000E+0000
   6.1900  7.66000E-0002   0.00000E+0000
   6.1930  7.87000E-0002   0.00000E+0000
   6.1940  8.02000E-0002   0.00000E+0000
   6.1970  8.12000E-0002   0.00000E+0000
   6.1990  8.55000E-0002   0.00000E+0000
   6.2010  8.29000E-0002   0.00000E+0000
   6.2040  7.62000E-0002   0.00000E+0000
   6.2060  8.31000E-0002   0.00000E+0000
   6.2090  7.75000E-0002   0.00000E+0000
   6.2110  8.57000E-0002   0.00000E+0000
   6.2130  8.45000E-0002   0.00000E+0000
   6.2150  8.30000E-0002   0.00000E+0000
   6.2180  8.73000E-0002   0.00000E+0000
   6.2200  8.53000E-0002   0.00000E+0000
   6.2230  8.93000E-0002   0.00000E+0000
   6.2250  9.37000E-0002   0.00000E+0000
   6.2260  1.10500E-0001   0.00000E+0000
   6.2290  6.90000E-0002   0.00000E+0000
   6.2310  3.28000E-0002   0.00000E+0000
   6.2320  3.63000E-0002   0.00000E+0000
   6.2340  7.98000E-0002   0.00000E+0000
   6.2360  1.13900E-0001   0.00000E+0000
   6.2400  9.92000E-0002   0.00000E+0000
   6.2430  9.58000E-0002   0.00000E+0000
   6.2450  9.91000E-0002   0.00000E+0000
   6.2480  9.22000E-0002   0.00000E+0000
   6.2500  8.41000E-0002   0.00000E+0000
   6.2520  9.53000E-0002   0.00000E+0000
   6.2540  9.77000E-0002   0.00000E+0000
   6.2570  1.00600E-0001   0.00000E+0000
   6.2590  1.05500E-0001   0.00000E+0000
   6.2610  9.82000E-0002   0.00000E+0000
   6.2640  9.83000E-0002   0.00000E+0000
   6.2660  1.06300E-0001   0.00000E+0000
   6.2710  9.51000E-0002   0.00000E+0000
   6.2720  8.71000E-0002   0.00000E+0000
   6.2730  9.98000E-0002   0.00000E+0000
   6.2740  1.01400E-0001   0.00000E+0000
   6.2760  1.05600E-0001   0.00000E+0000
   6.2790  9.68000E-0002   0.00000E+0000
   6.2810  9.38000E-0002   0.00000E+0000
   6.2840  9.51000E-0002   0.00000E+0000
   6.2850  1.10400E-0001   0.00000E+0000
   6.2860  1.06200E-0001   0.00000E+0000
   6.2890  1.01100E-0001   0.00000E+0000
   6.2910  9.83000E-0002   0.00000E+0000
   6.2930  1.07700E-0001   0.00000E+0000
   6.2960  1.09200E-0001   0.00000E+0000
   6.2990  1.05100E-0001   0.00000E+0000
   6.3000  1.05100E-0001   0.00000E+0000
   6.3020  1.08200E-0001   0.00000E+0000
   6.3060  1.06000E-0001   0.00000E+0000
   6.3090  1.13300E-0001   0.00000E+0000
   6.3110  1.10300E-0001   0.00000E+0000
   6.3120  1.01900E-0001   0.00000E+0000
   6.3140  1.03500E-0001   0.00000E+0000
   6.3160  1.15700E-0001   0.00000E+0000
   6.3190  1.05800E-0001   0.00000E+0000
   6.3210  1.07100E-0001   0.00000E+0000
   6.3240  1.16000E-0001   0.00000E+0000
   6.3260  1.36000E-0001   0.00000E+0000
   6.3280  8.69000E-0002   0.00000E+0000
   6.3300  6.01000E-0002   0.00000E+0000
   6.3320  8.55000E-0002   0.00000E+0000
   6.3350  1.16400E-0001   0.00000E+0000
   6.3370  1.31400E-0001   0.00000E+0000
   6.3400  1.33800E-0001   0.00000E+0000
   6.3420  1.28900E-0001   0.00000E+0000
   6.3430  1.28900E-0001   0.00000E+0000
   6.3450  1.30300E-0001   0.00000E+0000
   6.3500  1.28300E-0001   0.00000E+0000
   6.3520  1.22700E-0001   0.00000E+0000
   6.3550  1.17800E-0001   0.00000E+0000
   6.3570  1.32900E-0001   0.00000E+0000
   6.3590  1.27800E-0001   0.00000E+0000
   6.3610  1.25600E-0001   0.00000E+0000
   6.3640  1.32400E-0001   0.00000E+0000
   6.3690  1.31600E-0001   0.00000E+0000
   6.3710  1.34100E-0001   0.00000E+0000
   6.3730  1.40200E-0001   0.00000E+0000
   6.3760  1.35700E-0001   0.00000E+0000
   6.3780  1.46400E-0001   0.00000E+0000
   6.3820  1.35000E-0001   0.00000E+0000
   6.3830  1.45100E-0001   0.00000E+0000
   6.3850  1.53500E-0001   0.00000E+0000
   6.3870  1.46700E-0001   0.00000E+0000
   6.3890  1.48100E-0001   0.00000E+0000
   6.3900  1.51900E-0001   0.00000E+0000
   6.3940  1.47000E-0001   0.00000E+0000
   6.3950  1.47700E-0001   0.00000E+0000
   6.3980  1.47000E-0001   0.00000E+0000
   6.4000  1.60900E-0001   0.00000E+0000
   6.4040  1.51100E-0001   0.00000E+0000
   6.4050  1.53700E-0001   0.00000E+0000
   6.4070  1.55700E-0001   0.00000E+0000
   6.4090  1.57900E-0001   0.00000E+0000
   6.4140  1.54200E-0001   0.00000E+0000
   6.4180  1.61700E-0001   0.00000E+0000
   6.4200  1.57700E-0001   0.00000E+0000
   6.4210  1.58400E-0001   0.00000E+0000
   6.4230  1.60800E-0001   0.00000E+0000
   6.4260  1.59700E-0001   0.00000E+0000
   6.4290  1.59000E-0001   0.00000E+0000
   6.4300  1.68400E-0001   0.00000E+0000
   6.4310  1.65600E-0001   0.00000E+0000
   6.4330  1.67000E-0001   0.00000E+0000
   6.4350  1.71800E-0001   0.00000E+0000
   6.4390  1.67500E-0001   0.00000E+0000
   6.4410  1.74300E-0001   0.00000E+0000
   6.4440  1.74500E-0001   0.00000E+0000
   6.4480  1.74500E-0001   0.00000E+0000
   6.4490  1.63500E-0001   0.00000E+0000
   6.4530  1.77000E-0001   0.00000E+0000
   6.4550  1.82300E-0001   0.00000E+0000
   6.4580  1.77300E-0001   0.00000E+0000
   6.4590  1.75100E-0001   0.00000E+0000
   6.4620  1.77300E-0001   0.00000E+0000
   6.4660  1.80600E-0001   0.00000E+0000
   6.4680  1.78400E-0001   0.00000E+0000
   6.4720  1.77800E-0001   0.00000E+0000
   6.4750  2.00200E-0001   0.00000E+0000
   6.4770  2.21300E-0001   0.00000E+0000
   6.4780  2.21800E-0001   0.00000E+0000
   6.4810  2.01200E-0001   0.00000E+0000
   6.4840  2.07200E-0001   0.00000E+0000
   6.4850  1.91900E-0001   0.00000E+0000
   6.4880  1.98900E-0001   0.00000E+0000
   6.4900  1.98100E-0001   0.00000E+0000
   6.4920  1.92300E-0001   0.00000E+0000
   6.4970  2.04500E-0001   0.00000E+0000
   6.4990  1.95900E-0001   0.00000E+0000
   6.5010  2.07300E-0001   0.00000E+0000
   6.5020  1.95100E-0001   0.00000E+0000
   6.5050  2.04000E-0001   0.00000E+0000
   6.5090  2.07600E-0001   0.00000E+0000
   6.5100  2.24000E-0001   0.00000E+0000
   6.5120  2.12400E-0001   0.00000E+0000
   6.5150  1.84100E-0001   0.00000E+0000
   6.5170  1.91200E-0001   0.00000E+0000
   6.5200  2.13600E-0001   0.00000E+0000
   6.5240  2.25100E-0001   0.00000E+0000
   6.5260  2.25000E-0001   0.00000E+0000
   6.5290  2.08700E-0001   0.00000E+0000
   6.5310  2.15400E-0001   0.00000E+0000
   6.5340  2.13700E-0001   0.00000E+0000
   6.5360  2.26600E-0001   0.00000E+0000
   6.5380  2.19300E-0001   0.00000E+0000
   6.5410  2.37100E-0001   0.00000E+0000
   6.5440  2.24400E-0001   0.00000E+0000
   6.5470  2.20300E-0001   0.00000E+0000
   6.5480  2.19800E-0001   0.00000E+0000
   6.5500  2.41100E-0001   0.00000E+0000
   6.5520  2.31300E-0001   0.00000E+0000
   6.5560  2.22600E-0001   0.00000E+0000
   6.5580  2.32700E-0001   0.00000E+0000
   6.5610  2.27700E-0001   0.00000E+0000
   6.5620  2.38900E-0001   0.00000E+0000
   6.5650  2.41200E-0001   0.00000E+0000
   6.5660  2.42300E-0001   0.00000E+0000
   6.5690  2.50000E-0001   0.00000E+0000
   6.5710  2.42700E-0001   0.00000E+0000
   6.5730  2.37700E-0001   0.00000E+0000
   6.5760  2.39400E-0001   0.00000E+0000
   6.5770  2.42900E-0001   0.00000E+0000
   6.5790  2.34000E-0001   0.00000E+0000
   6.5830  2.50400E-0001   0.00000E+0000
   6.5850  2.54100E-0001   0.00000E+0000
   6.5870  2.49000E-0001   0.00000E+0000
   6.5900  2.52100E-0001   0.00000E+0000
   6.5910  2.47400E-0001   0.00000E+0000
   6.5940  2.52200E-0001   0.00000E+0000
   6.5960  2.54500E-0001   0.00000E+0000
   6.6000  2.66300E-0001   0.00000E+0000
   6.6030  2.78400E-0001   0.00000E+0000
   6.6050  2.69600E-0001   0.00000E+0000
   6.6070  2.60000E-0001   0.00000E+0000
   6.6100  2.60100E-0001   0.00000E+0000
   6.6120  2.68800E-0001   0.00000E+0000
   6.6140  2.71900E-0001   0.00000E+0000
   6.6170  2.68700E-0001   0.00000E+0000
   6.6190  2.72600E-0001   0.00000E+0000
   6.6210  2.83600E-0001   0.00000E+0000
   6.6230  2.76900E-0001   0.00000E+0000
   6.6240  2.74600E-0001   0.00000E+0000
   6.6270  2.82400E-0001   0.00000E+0000
   6.6300  2.86600E-0001   0.00000E+0000
   6.6320  2.87600E-0001   0.00000E+0000
   6.6330  2.92100E-0001   0.00000E+0000
   6.6360  2.80700E-0001   0.00000E+0000
   6.6390  2.88900E-0001   0.00000E+0000
   6.6410  2.94100E-0001   0.00000E+0000
   6.6430  2.89300E-0001   0.00000E+0000
   6.6460  2.81300E-0001   0.00000E+0000
   6.6490  2.80900E-0001   0.00000E+0000
   6.6510  2.84200E-0001   0.00000E+0000
   6.6550  2.79100E-0001   0.00000E+0000
   6.6570  2.88600E-0001   0.00000E+0000
   6.6600  2.88600E-0001   0.00000E+0000
   6.6610  3.01800E-0001   0.00000E+0000
   6.6640  2.91200E-0001   0.00000E+0000
   6.6650  2.95000E-0001   0.00000E+0000
   6.6670  3.02500E-0001   0.00000E+0000
   6.6690  3.02500E-0001   0.00000E+0000
   6.6720  3.01200E-0001   0.00000E+0000
   6.6740  3.00700E-0001   0.00000E+0000
   6.6760  2.95700E-0001   0.00000E+0000
   6.6780  3.05400E-0001   0.00000E+0000
   6.6810  3.08200E-0001   0.00000E+0000
   6.6830  3.14200E-0001   0.00000E+0000
   6.6860  3.12500E-0001   0.00000E+0000
   6.6890  3.06300E-0001   0.00000E+0000
   6.6910  3.10300E-0001   0.00000E+0000
   6.6940  3.20300E-0001   0.00000E+0000
   6.6960  3.22600E-0001   0.00000E+0000
   6.6990  3.13300E-0001   0.00000E+0000
   6.7010  3.10600E-0001   0.00000E+0000
   6.7040  3.15600E-0001   0.00000E+0000
   6.7070  3.10300E-0001   0.00000E+0000
   6.7100  3.14400E-0001   0.00000E+0000
   6.7120  3.18600E-0001   0.00000E+0000
   6.7140  3.18100E-0001   0.00000E+0000
   6.7170  3.19200E-0001   0.00000E+0000
   6.7200  3.12800E-0001   0.00000E+0000
   6.7220  3.19000E-0001   0.00000E+0000
   6.7240  3.23000E-0001   0.00000E+0000
   6.7250  3.27500E-0001   0.00000E+0000
   6.7280  3.31800E-0001   0.00000E+0000
   6.7300  3.30000E-0001   0.00000E+0000
   6.7320  3.35200E-0001   0.00000E+0000
   6.7340  3.34800E-0001   0.00000E+0000
   6.7380  3.36400E-0001   0.00000E+0000
   6.7390  3.41600E-0001   0.00000E+0000
   6.7430  3.42500E-0001   0.00000E+0000
   6.7450  3.38100E-0001   0.00000E+0000
   6.7480  3.26200E-0001   0.00000E+0000
   6.7490  3.51300E-0001   0.00000E+0000
   6.7510  3.47100E-0001   0.00000E+0000
   6.7560  3.45600E-0001   0.00000E+0000
   6.7590  3.51100E-0001   0.00000E+0000
   6.7610  3.58900E-0001   0.00000E+0000
   6.7630  3.46000E-0001   0.00000E+0000
   6.7650  3.54500E-0001   0.00000E+0000
   6.7670  3.30800E-0001   0.00000E+0000
   6.7700  3.30900E-0001   0.00000E+0000
   6.7730  3.51700E-0001   0.00000E+0000
   6.7740  3.65300E-0001   0.00000E+0000
   6.7770  3.59600E-0001   0.00000E+0000
   6.7790  3.57100E-0001   0.00000E+0000
   6.7830  3.51500E-0001   0.00000E+0000
   6.7890  3.58200E-0001   0.00000E+0000
   6.7920  3.68500E-0001   0.00000E+0000
   6.7940  3.72300E-0001   0.00000E+0000
   6.7960  3.61200E-0001   0.00000E+0000
   6.7980  3.50000E-0001   0.00000E+0000
   6.8030  3.68500E-0001   0.00000E+0000
   6.8060  3.76500E-0001   0.00000E+0000
   6.8080  3.73700E-0001   0.00000E+0000
   6.8120  3.87500E-0001   0.00000E+0000
   6.8140  3.74400E-0001   0.00000E+0000
   6.8160  3.76800E-0001   0.00000E+0000
   6.8190  3.69600E-0001   0.00000E+0000
   6.8200  3.73700E-0001   0.00000E+0000
   6.8230  3.61400E-0001   0.00000E+0000
   6.8250  3.67900E-0001   0.00000E+0000
   6.8280  3.65400E-0001   0.00000E+0000
   6.8320  3.80800E-0001   0.00000E+0000
   6.8360  3.79500E-0001   0.00000E+0000
   6.8410  3.66300E-0001   0.00000E+0000
   6.8440  3.67300E-0001   0.00000E+0000
   6.8460  3.73200E-0001   0.00000E+0000
   6.8490  3.86200E-0001   0.00000E+0000
   6.8510  3.88900E-0001   0.00000E+0000
   6.8540  3.98100E-0001   0.00000E+0000
   6.8560  3.85700E-0001   0.00000E+0000
   6.8600  3.77100E-0001   0.00000E+0000
   6.8620  3.78400E-0001   0.00000E+0000
   6.8650  3.84800E-0001   0.00000E+0000
   6.8660  3.87700E-0001   0.00000E+0000
   6.8680  3.85800E-0001   0.00000E+0000
   6.8710  3.88500E-0001   0.00000E+0000
   6.8730  3.95800E-0001   0.00000E+0000
   6.8740  3.90900E-0001   0.00000E+0000
   6.8780  3.92100E-0001   0.00000E+0000
   6.8810  3.94600E-0001   0.00000E+0000
   6.8830  3.90100E-0001   0.00000E+0000
   6.8860  3.98600E-0001   0.00000E+0000
   6.8900  4.06400E-0001   0.00000E+0000
   6.8930  3.97400E-0001   0.00000E+0000
   6.8940  3.96100E-0001   0.00000E+0000
   6.8970  4.14800E-0001   0.00000E+0000
   6.8990  4.21300E-0001   0.00000E+0000
   6.9020  4.21200E-0001   0.00000E+0000
   6.9050  4.18900E-0001   0.00000E+0000
   6.9080  4.17100E-0001   0.00000E+0000
   6.9090  4.27700E-0001   0.00000E+0000
   6.9120  4.27100E-0001   0.00000E+0000
   6.9140  4.16700E-0001   0.00000E+0000
   6.9170  4.11600E-0001   0.00000E+0000
   6.9180  4.06400E-0001   0.00000E+0000
   6.9220  4.20000E-0001   0.00000E+0000
   6.9250  4.30400E-0001   0.00000E+0000
   6.9290  4.17800E-0001   0.00000E+0000
   6.9300  4.20800E-0001   0.00000E+0000
   6.9330  4.39300E-0001   0.00000E+0000
   6.9340  4.28400E-0001   0.00000E+0000
   6.9380  4.31600E-0001   0.00000E+0000
   6.9390  4.52700E-0001   0.00000E+0000
   6.9430  4.43600E-0001   0.00000E+0000
   6.9450  4.28900E-0001   0.00000E+0000
   6.9470  4.20100E-0001   0.00000E+0000
   6.9490  4.18500E-0001   0.00000E+0000
   6.9520  4.22700E-0001   0.00000E+0000
   6.9550  4.25200E-0001   0.00000E+0000
   6.9560  4.36100E-0001   0.00000E+0000
   6.9600  4.30800E-0001   0.00000E+0000
   6.9620  4.34000E-0001   0.00000E+0000
   6.9660  4.37800E-0001   0.00000E+0000
   6.9670  4.30800E-0001   0.00000E+0000
   6.9700  4.19900E-0001   0.00000E+0000
   6.9720  4.32600E-0001   0.00000E+0000
   6.9750  4.50200E-0001   0.00000E+0000
   6.9770  4.45700E-0001   0.00000E+0000
   6.9790  4.33800E-0001   0.00000E+0000
   6.9800  4.37800E-0001   0.00000E+0000
   6.9820  4.16500E-0001   0.00000E+0000
   6.9840  4.24800E-0001   0.00000E+0000
   6.9870  4.36400E-0001   0.00000E+0000
   6.9890  4.35400E-0001   0.00000E+0000
   6.9920  4.54400E-0001   0.00000E+0000
   6.9950  4.72900E-0001   0.00000E+0000
   6.9980  4.67300E-0001   0.00000E+0000
   7.0000  4.50300E-0001   0.00000E+0000
   7.0030  4.58900E-0001   0.00000E+0000
   7.0050  4.67100E-0001   0.00000E+0000
   7.0080  4.76000E-0001   0.00000E+0000
   7.0100  4.82900E-0001   0.00000E+0000
   7.0110  4.85900E-0001   0.00000E+0000
   7.0170  4.82700E-0001   0.00000E+0000
   7.0180  4.88700E-0001   0.00000E+0000
   7.0210  5.12900E-0001   0.00000E+0000
   7.0230  4.90500E-0001   0.00000E+0000
   7.0250  4.99600E-0001   0.00000E+0000
   7.0280  5.14300E-0001   0.00000E+0000
   7.0300  5.14900E-0001   0.00000E+0000
   7.0320  5.11500E-0001   0.00000E+0000
   7.0350  5.32300E-0001   0.00000E+0000
   7.0370  5.38100E-0001   0.00000E+0000
   7.0390  5.54700E-0001   0.00000E+0000
   7.0410  5.64600E-0001   0.00000E+0000
   7.0440  5.53100E-0001   0.00000E+0000
   7.0480  5.57600E-0001   0.00000E+0000
   7.0490  5.64100E-0001   0.00000E+0000
   7.0510  5.79000E-0001   0.00000E+0000
   7.0540  5.87100E-0001   0.00000E+0000
   7.0580  5.82700E-0001   0.00000E+0000
   7.0590  6.10700E-0001   0.00000E+0000
   7.0620  6.19800E-0001   0.00000E+0000
   7.0650  6.18500E-0001   0.00000E+0000
   7.0670  6.27900E-0001   0.00000E+0000
   7.0690  6.33400E-0001   0.00000E+0000
   7.0720  6.72600E-0001   0.00000E+0000
   7.0740  6.75900E-0001   0.00000E+0000
   7.0760  6.68900E-0001   0.00000E+0000
   7.0780  6.66100E-0001   0.00000E+0000
   7.0800  6.74000E-0001   0.00000E+0000
   7.0830  6.96500E-0001   0.00000E+0000
   7.0840  7.25700E-0001   0.00000E+0000
   7.0870  7.46000E-0001   0.00000E+0000
   7.0910  7.49700E-0001   0.00000E+0000
   7.0920  7.55800E-0001   0.00000E+0000
   7.0940  7.87200E-0001   0.00000E+0000
   7.0970  8.10900E-0001   0.00000E+0000
   7.1010  8.44100E-0001   0.00000E+0000
