# Supplementary material for: Self-association of MreC as a regulatory signal in bacterial cell wall elongation
Source: Nat Commun. 2021 May 20;12:2987. doi: 10.1038/s41467-021-22957-9 (PMC8137920; doi:10.1038/s41467-021-22957-9)
Supplement: Supplementary file 4 — Source Data [file 41467_2021_22957_MOESM4_ESM.zip › Martins2-Source-Data/AUC_rawdata/E.coli/00211.RA3]

MREC FHEC 0,8 abs
R 3 20.0 20000 0047192 1.9320E11 281 1 
   5.8000 -3.90500E-0001   0.00000E+0000
   5.8030 -3.91000E-0001   0.00000E+0000
   5.8040 -2.88600E-0001   0.00000E+0000
   5.8050 -2.22300E-0001   0.00000E+0000
   5.8070 -2.61200E-0001   0.00000E+0000
   5.8090 -2.34500E-0001   0.00000E+0000
   5.8100 -2.90000E-0001   0.00000E+0000
   5.8110 -1.34200E-0001   0.00000E+0000
   5.8130 -2.22100E-0001   0.00000E+0000
   5.8140 -1.57100E-0001   0.00000E+0000
   5.8150 -2.27000E-0001   0.00000E+0000
   5.8160 -2.83800E-0001   0.00000E+0000
   5.8190 -4.64900E-0001   0.00000E+0000
   5.8210 -4.33200E-0001   0.00000E+0000
   5.8230 -4.92100E-0001   0.00000E+0000
   5.8250 -5.03600E-0001   0.00000E+0000
   5.8270 -3.83100E-0001   0.00000E+0000
   5.8280 -2.23800E-0001   0.00000E+0000
   5.8300  2.93000E-0002   0.00000E+0000
   5.8320  9.57000E-0002   0.00000E+0000
   5.8340  1.59100E-0001   0.00000E+0000
   5.8370  1.55700E-0001   0.00000E+0000
   5.8400  1.20100E-0001   0.00000E+0000
   5.8410  8.40000E-0002   0.00000E+0000
   5.8440  9.20000E-0002   0.00000E+0000
   5.8460  8.73000E-0002   0.00000E+0000
   5.8480  9.77000E-0002   0.00000E+0000
   5.8510  1.11500E-0001   0.00000E+0000
   5.8530  9.95000E-0002   0.00000E+0000
   5.8550  8.03000E-0002   0.00000E+0000
   5.8570  6.28000E-0002   0.00000E+0000
   5.8580  2.53000E-0002   0.00000E+0000
   5.8600  2.85000E-0002   0.00000E+0000
   5.8610  3.93000E-0002   0.00000E+0000
   5.8620  3.32000E-0002   0.00000E+0000
   5.8650  1.92000E-0002   0.00000E+0000
   5.8680  4.26000E-0002   0.00000E+0000
   5.8700  2.22000E-0002   0.00000E+0000
   5.8720 -3.74000E-0002   0.00000E+0000
   5.8730 -4.86000E-0002   0.00000E+0000
   5.8760 -4.20000E-0003   0.00000E+0000
   5.8770  5.10000E-0003   0.00000E+0000
   5.8800  5.14000E-0002   0.00000E+0000
   5.8840  3.04000E-0002   0.00000E+0000
   5.8850  1.44000E-0002   0.00000E+0000
   5.8870  1.98000E-0002   0.00000E+0000
   5.8880  2.44000E-0002   0.00000E+0000
   5.8920  5.11000E-0002   0.00000E+0000
   5.8940  1.50000E-0002   0.00000E+0000
   5.8960  4.57000E-0002   0.00000E+0000
   5.8990  3.50000E-0003   0.00000E+0000
   5.9010  2.19000E-0002   0.00000E+0000
   5.9020  4.64000E-0002   0.00000E+0000
   5.9030  3.27000E-0002   0.00000E+0000
   5.9060  1.88000E-0002   0.00000E+0000
   5.9070  1.33000E-0002   0.00000E+0000
   5.9110  1.19000E-0002   0.00000E+0000
   5.9130  1.72000E-0002   0.00000E+0000
   5.9150  2.31000E-0002   0.00000E+0000
   5.9170  2.31000E-0002   0.00000E+0000
   5.9180  2.59000E-0002   0.00000E+0000
   5.9230  1.80000E-0003   0.00000E+0000
   5.9250  4.93000E-0002   0.00000E+0000
   5.9270  3.28000E-0002   0.00000E+0000
   5.9280  2.74000E-0002   0.00000E+0000
   5.9300  5.39000E-0002   0.00000E+0000
   5.9310  6.45000E-0002   0.00000E+0000
   5.9320  6.81000E-0002   0.00000E+0000
   5.9350  2.95000E-0002   0.00000E+0000
   5.9390  4.50000E-0002   0.00000E+0000
   5.9400  7.36000E-0002   0.00000E+0000
   5.9420  6.07000E-0002   0.00000E+0000
   5.9440  5.64000E-0002   0.00000E+0000
   5.9470  6.96000E-0002   0.00000E+0000
   5.9490  6.08000E-0002   0.00000E+0000
   5.9510  5.13000E-0002   0.00000E+0000
   5.9520  3.65000E-0002   0.00000E+0000
   5.9540  4.60000E-0002   0.00000E+0000
   5.9580  5.94000E-0002   0.00000E+0000
   5.9600  7.19000E-0002   0.00000E+0000
   5.9610  8.95000E-0002   0.00000E+0000
   5.9630  8.73000E-0002   0.00000E+0000
   5.9660  7.41000E-0002   0.00000E+0000
   5.9700  2.34000E-0002   0.00000E+0000
   5.9710  1.71000E-0002   0.00000E+0000
   5.9740  3.68000E-0002   0.00000E+0000
   5.9750  3.61000E-0002   0.00000E+0000
   5.9790  2.85000E-0002   0.00000E+0000
   5.9810  6.41000E-0002   0.00000E+0000
   5.9830 -7.55800E-0001   0.00000E+0000
   5.9860 -1.09340E+0000   0.00000E+0000
   5.9870 -1.29540E+0000   0.00000E+0000
   5.9880 -1.35050E+0000   0.00000E+0000
   5.9900 -1.50150E+0000   0.00000E+0000
   5.9930 -1.73780E+0000   0.00000E+0000
   5.9950 -1.96540E+0000   0.00000E+0000
   5.9980 -1.99680E+0000   0.00000E+0000
   6.0010 -1.93770E+0000   0.00000E+0000
   6.0020 -1.91680E+0000   0.00000E+0000
   6.0040 -1.84240E+0000   0.00000E+0000
   6.0070 -1.79160E+0000   0.00000E+0000
   6.0090 -1.66460E+0000   0.00000E+0000
   6.0110 -1.60040E+0000   0.00000E+0000
   6.0130 -1.29960E+0000   0.00000E+0000
   6.0140 -1.07520E+0000   0.00000E+0000
   6.0160 -4.56700E-0001   0.00000E+0000
   6.0180 -1.08400E-0001   0.00000E+0000
   6.0210  1.67500E-0001   0.00000E+0000
   6.0230  1.20300E-0001   0.00000E+0000
   6.0250  1.53000E-0001   0.00000E+0000
   6.0270  1.21100E-0001   0.00000E+0000
   6.0300  1.27400E-0001   0.00000E+0000
   6.0320  1.39600E-0001   0.00000E+0000
   6.0340  1.60800E-0001   0.00000E+0000
   6.0360  1.74000E-0001   0.00000E+0000
   6.0390  1.08700E-0001   0.00000E+0000
   6.0410  9.13000E-0002   0.00000E+0000
   6.0440  1.04100E-0001   0.00000E+0000
   6.0470  1.25300E-0001   0.00000E+0000
   6.0480  1.15300E-0001   0.00000E+0000
   6.0500  1.04700E-0001   0.00000E+0000
   6.0520  1.14800E-0001   0.00000E+0000
   6.0530  1.16600E-0001   0.00000E+0000
   6.0570  1.19400E-0001   0.00000E+0000
   6.0590  1.18800E-0001   0.00000E+0000
   6.0610  1.10700E-0001   0.00000E+0000
   6.0640  1.12000E-0001   0.00000E+0000
   6.0660  1.24400E-0001   0.00000E+0000
   6.0690  1.10000E-0001   0.00000E+0000
   6.0710  1.07300E-0001   0.00000E+0000
   6.0730  9.58000E-0002   0.00000E+0000
   6.0760  1.12300E-0001   0.00000E+0000
   6.0780  1.48600E-0001   0.00000E+0000
   6.0800  1.59100E-0001   0.00000E+0000
   6.0830  1.36400E-0001   0.00000E+0000
   6.0840  1.03300E-0001   0.00000E+0000
   6.0870  1.11030E+0000   0.00000E+0000
   6.0920  1.37320E+0000   0.00000E+0000
   6.0940  1.41020E+0000   0.00000E+0000
   6.0970  1.47710E+0000   0.00000E+0000
   6.0980  1.85610E+0000   0.00000E+0000
   6.1010  2.04690E+0000   0.00000E+0000
   6.1050  1.96990E+0000   0.00000E+0000
   6.1070  1.95480E+0000   0.00000E+0000
   6.1090  1.87820E+0000   0.00000E+0000
   6.1100  1.84940E+0000   0.00000E+0000
   6.1130  1.78290E+0000   0.00000E+0000
   6.1140  1.68150E+0000   0.00000E+0000
   6.1180  1.33020E+0000   0.00000E+0000
   6.1210  1.26300E-0001   0.00000E+0000
   6.1270  1.07200E-0001   0.00000E+0000
   6.1300  1.11800E-0001   0.00000E+0000
   6.1320  9.88000E-0002   0.00000E+0000
   6.1330  1.00500E-0001   0.00000E+0000
   6.1360  8.68000E-0002   0.00000E+0000
   6.1370  8.55000E-0002   0.00000E+0000
   6.1380  8.43000E-0002   0.00000E+0000
   6.1420  7.70000E-0002   0.00000E+0000
   6.1440  7.75000E-0002   0.00000E+0000
   6.1470  7.87000E-0002   0.00000E+0000
   6.1490  8.17000E-0002   0.00000E+0000
   6.1520  8.05000E-0002   0.00000E+0000
   6.1530  7.51000E-0002   0.00000E+0000
   6.1560  7.76000E-0002   0.00000E+0000
   6.1580  8.38000E-0002   0.00000E+0000
   6.1600  8.32000E-0002   0.00000E+0000
   6.1630  8.10000E-0002   0.00000E+0000
   6.1660  8.01000E-0002   0.00000E+0000
   6.1670  8.70000E-0002   0.00000E+0000
   6.1700  7.98000E-0002   0.00000E+0000
   6.1720  7.84000E-0002   0.00000E+0000
   6.1740  7.98000E-0002   0.00000E+0000
   6.1770  8.10000E-0002   0.00000E+0000
   6.1800  8.80000E-0002   0.00000E+0000
   6.1830  7.87000E-0002   0.00000E+0000
   6.1850  8.26000E-0002   0.00000E+0000
   6.1860  7.91000E-0002   0.00000E+0000
   6.1880  8.24000E-0002   0.00000E+0000
   6.1920  8.18000E-0002   0.00000E+0000
   6.1940  8.10000E-0002   0.00000E+0000
   6.1950  8.35000E-0002   0.00000E+0000
   6.1970  8.21000E-0002   0.00000E+0000
   6.1990  8.03000E-0002   0.00000E+0000
   6.2010  8.62000E-0002   0.00000E+0000
   6.2040  8.47000E-0002   0.00000E+0000
   6.2060  8.31000E-0002   0.00000E+0000
   6.2090  8.51000E-0002   0.00000E+0000
   6.2130  8.78000E-0002   0.00000E+0000
   6.2150  8.90000E-0002   0.00000E+0000
   6.2170  8.75000E-0002   0.00000E+0000
   6.2190  8.78000E-0002   0.00000E+0000
   6.2210  8.59000E-0002   0.00000E+0000
   6.2220  9.58000E-0002   0.00000E+0000
   6.2250  9.47000E-0002   0.00000E+0000
   6.2290  1.15000E-0001   0.00000E+0000
   6.2310  3.91000E-0002   0.00000E+0000
   6.2350  5.47000E-0002   0.00000E+0000
   6.2360  1.09700E-0001   0.00000E+0000
   6.2380  1.22400E-0001   0.00000E+0000
   6.2410  9.80000E-0002   0.00000E+0000
   6.2420  9.79000E-0002   0.00000E+0000
   6.2450  1.02400E-0001   0.00000E+0000
   6.2470  1.02800E-0001   0.00000E+0000
   6.2520  9.82000E-0002   0.00000E+0000
   6.2540  9.39000E-0002   0.00000E+0000
   6.2590  1.08900E-0001   0.00000E+0000
   6.2640  1.04500E-0001   0.00000E+0000
   6.2680  1.16900E-0001   0.00000E+0000
   6.2700  1.03300E-0001   0.00000E+0000
   6.2720  1.00200E-0001   0.00000E+0000
   6.2770  1.07200E-0001   0.00000E+0000
   6.2800  1.11000E-0001   0.00000E+0000
   6.2810  1.01000E-0001   0.00000E+0000
   6.2830  9.88000E-0002   0.00000E+0000
   6.2860  1.10300E-0001   0.00000E+0000
   6.2900  1.12400E-0001   0.00000E+0000
   6.2910  1.10400E-0001   0.00000E+0000
   6.2940  1.07300E-0001   0.00000E+0000
   6.2960  1.15600E-0001   0.00000E+0000
   6.2990  1.17300E-0001   0.00000E+0000
   6.3000  1.12400E-0001   0.00000E+0000
   6.3020  1.17100E-0001   0.00000E+0000
   6.3040  1.14800E-0001   0.00000E+0000
   6.3070  1.13500E-0001   0.00000E+0000
   6.3090  1.16300E-0001   0.00000E+0000
   6.3110  1.31700E-0001   0.00000E+0000
   6.3120  1.17700E-0001   0.00000E+0000
   6.3160  1.12400E-0001   0.00000E+0000
   6.3180  1.23600E-0001   0.00000E+0000
   6.3210  1.21700E-0001   0.00000E+0000
   6.3230  1.20900E-0001   0.00000E+0000
   6.3260  1.27900E-0001   0.00000E+0000
   6.3280  1.51700E-0001   0.00000E+0000
   6.3300  6.95000E-0002   0.00000E+0000
   6.3330  8.51000E-0002   0.00000E+0000
   6.3350  1.00900E-0001   0.00000E+0000
   6.3390  1.50700E-0001   0.00000E+0000
   6.3420  1.41900E-0001   0.00000E+0000
   6.3430  1.40200E-0001   0.00000E+0000
   6.3460  1.42400E-0001   0.00000E+0000
   6.3480  1.49500E-0001   0.00000E+0000
   6.3510  1.40400E-0001   0.00000E+0000
   6.3530  1.41600E-0001   0.00000E+0000
   6.3550  1.36300E-0001   0.00000E+0000
   6.3570  1.38300E-0001   0.00000E+0000
   6.3600  1.46800E-0001   0.00000E+0000
   6.3610  1.40800E-0001   0.00000E+0000
   6.3640  1.48000E-0001   0.00000E+0000
   6.3670  1.56300E-0001   0.00000E+0000
   6.3690  1.50100E-0001   0.00000E+0000
   6.3710  1.48000E-0001   0.00000E+0000
   6.3730  1.59000E-0001   0.00000E+0000
   6.3760  1.54500E-0001   0.00000E+0000
   6.3780  1.64200E-0001   0.00000E+0000
   6.3800  1.59200E-0001   0.00000E+0000
   6.3830  1.54900E-0001   0.00000E+0000
   6.3850  1.61100E-0001   0.00000E+0000
   6.3870  1.67800E-0001   0.00000E+0000
   6.3890  1.69700E-0001   0.00000E+0000
   6.3920  1.66100E-0001   0.00000E+0000
   6.3960  1.64700E-0001   0.00000E+0000
   6.3980  1.70400E-0001   0.00000E+0000
   6.4000  1.70800E-0001   0.00000E+0000
   6.4020  1.78400E-0001   0.00000E+0000
   6.4050  1.75000E-0001   0.00000E+0000
   6.4070  1.68100E-0001   0.00000E+0000
   6.4100  1.78700E-0001   0.00000E+0000
   6.4120  1.79000E-0001   0.00000E+0000
   6.4140  1.76800E-0001   0.00000E+0000
   6.4150  1.68600E-0001   0.00000E+0000
   6.4170  1.66900E-0001   0.00000E+0000
   6.4210  1.82700E-0001   0.00000E+0000
   6.4230  1.83500E-0001   0.00000E+0000
   6.4260  1.87100E-0001   0.00000E+0000
   6.4280  1.82800E-0001   0.00000E+0000
   6.4330  1.86200E-0001   0.00000E+0000
   6.4360  1.86300E-0001   0.00000E+0000
   6.4400  1.92500E-0001   0.00000E+0000
   6.4410  1.87100E-0001   0.00000E+0000
   6.4430  1.87600E-0001   0.00000E+0000
   6.4460  2.02000E-0001   0.00000E+0000
   6.4490  1.99900E-0001   0.00000E+0000
   6.4510  1.87200E-0001   0.00000E+0000
   6.4540  1.95300E-0001   0.00000E+0000
   6.4560  1.99100E-0001   0.00000E+0000
   6.4590  2.07900E-0001   0.00000E+0000
   6.4620  1.98600E-0001   0.00000E+0000
   6.4660  2.01000E-0001   0.00000E+0000
   6.4690  2.01600E-0001   0.00000E+0000
   6.4700  1.99800E-0001   0.00000E+0000
   6.4720  2.02500E-0001   0.00000E+0000
   6.4750  2.09300E-0001   0.00000E+0000
   6.4770  2.28500E-0001   0.00000E+0000
   6.4790  2.41200E-0001   0.00000E+0000
   6.4810  2.26200E-0001   0.00000E+0000
   6.4840  2.22500E-0001   0.00000E+0000
   6.4860  2.24600E-0001   0.00000E+0000
   6.4880  2.11200E-0001   0.00000E+0000
   6.4910  2.22200E-0001   0.00000E+0000
   6.4930  2.17900E-0001   0.00000E+0000
   6.4950  2.19600E-0001   0.00000E+0000
   6.4970  2.30000E-0001   0.00000E+0000
   6.4980  2.26100E-0001   0.00000E+0000
   6.5020  2.25400E-0001   0.00000E+0000
   6.5030  2.29100E-0001   0.00000E+0000
   6.5040  2.26400E-0001   0.00000E+0000
   6.5080  2.40900E-0001   0.00000E+0000
   6.5090  2.38100E-0001   0.00000E+0000
   6.5130  2.36600E-0001   0.00000E+0000
   6.5150  2.24800E-0001   0.00000E+0000
   6.5170  2.11200E-0001   0.00000E+0000
   6.5210  2.44100E-0001   0.00000E+0000
   6.5240  2.49600E-0001   0.00000E+0000
   6.5270  2.55400E-0001   0.00000E+0000
   6.5290  2.48800E-0001   0.00000E+0000
   6.5310  2.33000E-0001   0.00000E+0000
   6.5350  2.44400E-0001   0.00000E+0000
   6.5380  2.46400E-0001   0.00000E+0000
   6.5400  2.52800E-0001   0.00000E+0000
   6.5420  2.64000E-0001   0.00000E+0000
   6.5450  2.54400E-0001   0.00000E+0000
   6.5490  2.51900E-0001   0.00000E+0000
   6.5520  2.66600E-0001   0.00000E+0000
   6.5540  2.61600E-0001   0.00000E+0000
   6.5550  2.52300E-0001   0.00000E+0000
   6.5570  2.54000E-0001   0.00000E+0000
   6.5590  2.58800E-0001   0.00000E+0000
   6.5610  2.53500E-0001   0.00000E+0000
   6.5630  2.55800E-0001   0.00000E+0000
   6.5650  2.77600E-0001   0.00000E+0000
   6.5680  2.70900E-0001   0.00000E+0000
   6.5710  2.68700E-0001   0.00000E+0000
   6.5720  2.67100E-0001   0.00000E+0000
   6.5760  2.63900E-0001   0.00000E+0000
   6.5770  2.67500E-0001   0.00000E+0000
   6.5810  2.60100E-0001   0.00000E+0000
   6.5830  2.76900E-0001   0.00000E+0000
   6.5840  2.78000E-0001   0.00000E+0000
   6.5880  2.79600E-0001   0.00000E+0000
   6.5910  2.73800E-0001   0.00000E+0000
   6.5950  2.86100E-0001   0.00000E+0000
   6.5980  2.79800E-0001   0.00000E+0000
   6.6000  2.79300E-0001   0.00000E+0000
   6.6020  2.96300E-0001   0.00000E+0000
   6.6050  3.03800E-0001   0.00000E+0000
   6.6070  2.93200E-0001   0.00000E+0000
   6.6090  2.80800E-0001   0.00000E+0000
   6.6120  2.85100E-0001   0.00000E+0000
   6.6140  2.98100E-0001   0.00000E+0000
   6.6150  2.92300E-0001   0.00000E+0000
   6.6180  2.90300E-0001   0.00000E+0000
   6.6190  2.93100E-0001   0.00000E+0000
   6.6220  3.04500E-0001   0.00000E+0000
   6.6260  2.97700E-0001   0.00000E+0000
   6.6270  3.01700E-0001   0.00000E+0000
   6.6280  3.05600E-0001   0.00000E+0000
   6.6330  3.08900E-0001   0.00000E+0000
   6.6350  3.18700E-0001   0.00000E+0000
   6.6370  3.03800E-0001   0.00000E+0000
   6.6390  3.05700E-0001   0.00000E+0000
   6.6410  3.12500E-0001   0.00000E+0000
   6.6440  3.12800E-0001   0.00000E+0000
   6.6460  3.10700E-0001   0.00000E+0000
   6.6490  3.01300E-0001   0.00000E+0000
   6.6510  3.13000E-0001   0.00000E+0000
   6.6540  3.11400E-0001   0.00000E+0000
   6.6560  3.15400E-0001   0.00000E+0000
   6.6600  3.21500E-0001   0.00000E+0000
   6.6630  3.14500E-0001   0.00000E+0000
   6.6640  3.15100E-0001   0.00000E+0000
   6.6680  3.15900E-0001   0.00000E+0000
   6.6700  3.23300E-0001   0.00000E+0000
   6.6740  3.19500E-0001   0.00000E+0000
   6.6760  3.25100E-0001   0.00000E+0000
   6.6790  3.24600E-0001   0.00000E+0000
   6.6830  3.24900E-0001   0.00000E+0000
   6.6840  3.27200E-0001   0.00000E+0000
   6.6870  3.27400E-0001   0.00000E+0000
   6.6880  3.25300E-0001   0.00000E+0000
   6.6910  3.25000E-0001   0.00000E+0000
   6.6920  3.31900E-0001   0.00000E+0000
   6.6950  3.37300E-0001   0.00000E+0000
   6.6970  3.45600E-0001   0.00000E+0000
   6.7010  3.38200E-0001   0.00000E+0000
   6.7030  3.37000E-0001   0.00000E+0000
   6.7050  3.26100E-0001   0.00000E+0000
   6.7060  3.37500E-0001   0.00000E+0000
   6.7080  3.37600E-0001   0.00000E+0000
   6.7100  3.34900E-0001   0.00000E+0000
   6.7130  3.42400E-0001   0.00000E+0000
   6.7170  3.34400E-0001   0.00000E+0000
   6.7190  3.39800E-0001   0.00000E+0000
   6.7220  3.37800E-0001   0.00000E+0000
   6.7240  3.40200E-0001   0.00000E+0000
   6.7270  3.48000E-0001   0.00000E+0000
   6.7280  3.48200E-0001   0.00000E+0000
   6.7310  3.57800E-0001   0.00000E+0000
   6.7330  3.49100E-0001   0.00000E+0000
   6.7360  3.50400E-0001   0.00000E+0000
   6.7380  3.53500E-0001   0.00000E+0000
   6.7400  3.50000E-0001   0.00000E+0000
   6.7430  3.73900E-0001   0.00000E+0000
   6.7440  3.58800E-0001   0.00000E+0000
   6.7470  3.50600E-0001   0.00000E+0000
   6.7490  3.47300E-0001   0.00000E+0000
   6.7520  3.71400E-0001   0.00000E+0000
   6.7550  3.59500E-0001   0.00000E+0000
   6.7580  3.64900E-0001   0.00000E+0000
   6.7600  3.60100E-0001   0.00000E+0000
   6.7620  3.64300E-0001   0.00000E+0000
   6.7650  3.61200E-0001   0.00000E+0000
   6.7680  3.58100E-0001   0.00000E+0000
   6.7700  3.38100E-0001   0.00000E+0000
   6.7720  3.48900E-0001   0.00000E+0000
   6.7750  3.78600E-0001   0.00000E+0000
   6.7770  3.69500E-0001   0.00000E+0000
   6.7800  3.70900E-0001   0.00000E+0000
   6.7820  3.75700E-0001   0.00000E+0000
   6.7850  3.73500E-0001   0.00000E+0000
   6.7880  3.81300E-0001   0.00000E+0000
   6.7910  3.67800E-0001   0.00000E+0000
   6.7930  3.88800E-0001   0.00000E+0000
   6.7950  3.72600E-0001   0.00000E+0000
   6.7980  3.80900E-0001   0.00000E+0000
   6.8000  3.53800E-0001   0.00000E+0000
   6.8020  3.73400E-0001   0.00000E+0000
   6.8040  3.83800E-0001   0.00000E+0000
   6.8050  3.84700E-0001   0.00000E+0000
   6.8080  3.90700E-0001   0.00000E+0000
   6.8110  4.02100E-0001   0.00000E+0000
   6.8140  3.85900E-0001   0.00000E+0000
   6.8150  3.77800E-0001   0.00000E+0000
   6.8180  3.89800E-0001   0.00000E+0000
   6.8200  3.89900E-0001   0.00000E+0000
   6.8240  3.70200E-0001   0.00000E+0000
   6.8250  3.73000E-0001   0.00000E+0000
   6.8290  3.75000E-0001   0.00000E+0000
   6.8310  3.93800E-0001   0.00000E+0000
   6.8330  3.82100E-0001   0.00000E+0000
   6.8370  3.91200E-0001   0.00000E+0000
   6.8390  3.80500E-0001   0.00000E+0000
   6.8410  3.78300E-0001   0.00000E+0000
   6.8430  3.79300E-0001   0.00000E+0000
   6.8460  3.77000E-0001   0.00000E+0000
   6.8490  3.88100E-0001   0.00000E+0000
   6.8500  3.97600E-0001   0.00000E+0000
   6.8530  3.98900E-0001   0.00000E+0000
   6.8550  4.04100E-0001   0.00000E+0000
   6.8580  3.77000E-0001   0.00000E+0000
   6.8600  3.80400E-0001   0.00000E+0000
   6.8620  3.97100E-0001   0.00000E+0000
   6.8650  3.76900E-0001   0.00000E+0000
   6.8670  3.93100E-0001   0.00000E+0000
   6.8700  3.96200E-0001   0.00000E+0000
   6.8730  4.05800E-0001   0.00000E+0000
   6.8750  4.05000E-0001   0.00000E+0000
   6.8780  4.02500E-0001   0.00000E+0000
   6.8810  3.93500E-0001   0.00000E+0000
   6.8820  4.10900E-0001   0.00000E+0000
   6.8860  4.01300E-0001   0.00000E+0000
   6.8870  4.09500E-0001   0.00000E+0000
   6.8900  3.99000E-0001   0.00000E+0000
   6.8920  4.03500E-0001   0.00000E+0000
   6.8940  4.05300E-0001   0.00000E+0000
   6.8960  4.08500E-0001   0.00000E+0000
   6.8990  4.31100E-0001   0.00000E+0000
   6.9010  4.34900E-0001   0.00000E+0000
   6.9040  4.35800E-0001   0.00000E+0000
   6.9050  4.25300E-0001   0.00000E+0000
   6.9080  4.27600E-0001   0.00000E+0000
   6.9110  4.36100E-0001   0.00000E+0000
   6.9130  4.20600E-0001   0.00000E+0000
   6.9160  4.12700E-0001   0.00000E+0000
   6.9180  4.16300E-0001   0.00000E+0000
   6.9210  4.09400E-0001   0.00000E+0000
   6.9230  4.27600E-0001   0.00000E+0000
   6.9250  4.28700E-0001   0.00000E+0000
   6.9290  4.22900E-0001   0.00000E+0000
   6.9300  4.26100E-0001   0.00000E+0000
   6.9320  4.33600E-0001   0.00000E+0000
   6.9340  4.44200E-0001   0.00000E+0000
   6.9360  4.21600E-0001   0.00000E+0000
   6.9380  4.33300E-0001   0.00000E+0000
   6.9410  4.57600E-0001   0.00000E+0000
   6.9440  4.44300E-0001   0.00000E+0000
   6.9460  4.36000E-0001   0.00000E+0000
   6.9490  4.20200E-0001   0.00000E+0000
   6.9510  4.29400E-0001   0.00000E+0000
   6.9550  4.34700E-0001   0.00000E+0000
   6.9580  4.35800E-0001   0.00000E+0000
   6.9590  4.40400E-0001   0.00000E+0000
   6.9610  4.37300E-0001   0.00000E+0000
   6.9640  4.35200E-0001   0.00000E+0000
   6.9680  4.34400E-0001   0.00000E+0000
   6.9690  4.19900E-0001   0.00000E+0000
   6.9720  4.33200E-0001   0.00000E+0000
   6.9740  4.46800E-0001   0.00000E+0000
   6.9760  4.41200E-0001   0.00000E+0000
   6.9790  4.34700E-0001   0.00000E+0000
   6.9820  4.21600E-0001   0.00000E+0000
   6.9830  4.15300E-0001   0.00000E+0000
   6.9850  4.31000E-0001   0.00000E+0000
   6.9870  4.28300E-0001   0.00000E+0000
   6.9910  4.26200E-0001   0.00000E+0000
   6.9920  4.48800E-0001   0.00000E+0000
   6.9950  4.72100E-0001   0.00000E+0000
   6.9980  4.71200E-0001   0.00000E+0000
   6.9990  4.45000E-0001   0.00000E+0000
   7.0010  4.43900E-0001   0.00000E+0000
   7.0030  4.59700E-0001   0.00000E+0000
   7.0050  4.61900E-0001   0.00000E+0000
   7.0080  4.73900E-0001   0.00000E+0000
   7.0120  4.84000E-0001   0.00000E+0000
   7.0140  4.64200E-0001   0.00000E+0000
   7.0170  4.73600E-0001   0.00000E+0000
   7.0210  4.96900E-0001   0.00000E+0000
   7.0230  4.82200E-0001   0.00000E+0000
   7.0250  4.89700E-0001   0.00000E+0000
   7.0280  5.05600E-0001   0.00000E+0000
   7.0300  5.08700E-0001   0.00000E+0000
   7.0320  4.95900E-0001   0.00000E+0000
   7.0350  5.11100E-0001   0.00000E+0000
   7.0380  5.26700E-0001   0.00000E+0000
   7.0390  5.44000E-0001   0.00000E+0000
   7.0420  5.53100E-0001   0.00000E+0000
   7.0450  5.41000E-0001   0.00000E+0000
   7.0470  5.42500E-0001   0.00000E+0000
   7.0480  5.51400E-0001   0.00000E+0000
   7.0510  5.50100E-0001   0.00000E+0000
   7.0530  5.64100E-0001   0.00000E+0000
   7.0560  5.63300E-0001   0.00000E+0000
   7.0570  5.80500E-0001   0.00000E+0000
   7.0610  5.99200E-0001   0.00000E+0000
   7.0630  6.05600E-0001   0.00000E+0000
   7.0650  6.09900E-0001   0.00000E+0000
   7.0700  6.11100E-0001   0.00000E+0000
   7.0720  6.39000E-0001   0.00000E+0000
   7.0740  6.43500E-0001   0.00000E+0000
   7.0750  6.41600E-0001   0.00000E+0000
   7.0790  6.26100E-0001   0.00000E+0000
   7.0810  6.50200E-0001   0.00000E+0000
   7.0840  6.82400E-0001   0.00000E+0000
   7.0850  6.96200E-0001   0.00000E+0000
   7.0870  6.99700E-0001   0.00000E+0000
   7.0900  7.10600E-0001   0.00000E+0000
   7.0920  7.35000E-0001   0.00000E+0000
   7.0950  7.45400E-0001   0.00000E+0000
   7.0970  7.72100E-0001   0.00000E+0000
   7.0990  7.78300E-0001   0.00000E+0000
   7.1020  8.04200E-0001   0.00000E+0000
