# Supplementary material for: Self-association of MreC as a regulatory signal in bacterial cell wall elongation
Source: Nat Commun. 2021 May 20;12:2987. doi: 10.1038/s41467-021-22957-9 (PMC8137920; doi:10.1038/s41467-021-22957-9)
Supplement: Supplementary file 4 — Source Data [file 41467_2021_22957_MOESM4_ESM.zip › Martins2-Source-Data/AUC_rawdata/E.coli/00205.RA3]

MREC FHEC 0,8 abs
R 3 20.0 20000 0045942 1.8770E11 281 1 
   5.8030 -4.16300E-0001   0.00000E+0000
   5.8070 -2.75800E-0001   0.00000E+0000
   5.8100 -2.90800E-0001   0.00000E+0000
   5.8110 -1.90500E-0001   0.00000E+0000
   5.8120 -1.57200E-0001   0.00000E+0000
   5.8140 -2.58100E-0001   0.00000E+0000
   5.8160 -3.54500E-0001   0.00000E+0000
   5.8190 -3.70500E-0001   0.00000E+0000
   5.8210 -5.16600E-0001   0.00000E+0000
   5.8240 -5.91900E-0001   0.00000E+0000
   5.8250 -4.44400E-0001   0.00000E+0000
   5.8270 -3.01100E-0001   0.00000E+0000
   5.8280 -2.17500E-0001   0.00000E+0000
   5.8300  4.09000E-0002   0.00000E+0000
   5.8320  1.00300E-0001   0.00000E+0000
   5.8340  1.59000E-0001   0.00000E+0000
   5.8350  1.47100E-0001   0.00000E+0000
   5.8370  1.11000E-0001   0.00000E+0000
   5.8380  1.01300E-0001   0.00000E+0000
   5.8390  1.09400E-0001   0.00000E+0000
   5.8420  8.50000E-0002   0.00000E+0000
   5.8440  1.04700E-0001   0.00000E+0000
   5.8460  8.73000E-0002   0.00000E+0000
   5.8490  1.16500E-0001   0.00000E+0000
   5.8510  8.01000E-0002   0.00000E+0000
   5.8530  8.72000E-0002   0.00000E+0000
   5.8560  4.52000E-0002   0.00000E+0000
   5.8570  3.22000E-0002   0.00000E+0000
   5.8580  3.00000E-0002   0.00000E+0000
   5.8590  3.69000E-0002   0.00000E+0000
   5.8620  2.45000E-0002   0.00000E+0000
   5.8630  1.88000E-0002   0.00000E+0000
   5.8660  3.49000E-0002   0.00000E+0000
   5.8680  2.94000E-0002   0.00000E+0000
   5.8700 -6.10000E-0003   0.00000E+0000
   5.8720 -4.77000E-0002   0.00000E+0000
   5.8740  1.10000E-0003   0.00000E+0000
   5.8750  1.09000E-0002   0.00000E+0000
   5.8780  1.50000E-0002   0.00000E+0000
   5.8810  3.97000E-0002   0.00000E+0000
   5.8830  3.19000E-0002   0.00000E+0000
   5.8850  8.30000E-0003   0.00000E+0000
   5.8890  3.00000E-0002   0.00000E+0000
   5.8900  3.83000E-0002   0.00000E+0000
   5.8910  4.65000E-0002   0.00000E+0000
   5.8920  4.70000E-0002   0.00000E+0000
   5.8940  1.38000E-0002   0.00000E+0000
   5.8960  3.63000E-0002   0.00000E+0000
   5.8990  3.90000E-0003   0.00000E+0000
   5.9000  2.81000E-0002   0.00000E+0000
   5.9020  4.22000E-0002   0.00000E+0000
   5.9040  2.08000E-0002   0.00000E+0000
   5.9060  1.51000E-0002   0.00000E+0000
   5.9080  6.40000E-0003   0.00000E+0000
   5.9100  1.94000E-0002   0.00000E+0000
   5.9130  2.59000E-0002   0.00000E+0000
   5.9150  2.34000E-0002   0.00000E+0000
   5.9180  2.01000E-0002   0.00000E+0000
   5.9200  1.23000E-0002   0.00000E+0000
   5.9210 -3.50000E-0003   0.00000E+0000
   5.9250  3.57000E-0002   0.00000E+0000
   5.9260  4.11000E-0002   0.00000E+0000
   5.9280  2.89000E-0002   0.00000E+0000
   5.9300  5.80000E-0002   0.00000E+0000
   5.9310  7.10000E-0002   0.00000E+0000
   5.9330  7.21000E-0002   0.00000E+0000
   5.9350  3.12000E-0002   0.00000E+0000
   5.9360  3.63000E-0002   0.00000E+0000
   5.9390  6.29000E-0002   0.00000E+0000
   5.9400  7.54000E-0002   0.00000E+0000
   5.9440  5.14000E-0002   0.00000E+0000
   5.9450  7.93000E-0002   0.00000E+0000
   5.9480  5.33000E-0002   0.00000E+0000
   5.9510  6.52000E-0002   0.00000E+0000
   5.9520  3.87000E-0002   0.00000E+0000
   5.9560  5.01000E-0002   0.00000E+0000
   5.9600  7.83000E-0002   0.00000E+0000
   5.9610  8.70000E-0002   0.00000E+0000
   5.9640  7.04000E-0002   0.00000E+0000
   5.9650  5.06000E-0002   0.00000E+0000
   5.9680  1.44000E-0002   0.00000E+0000
   5.9700  1.87000E-0002   0.00000E+0000
   5.9720  3.91000E-0002   0.00000E+0000
   5.9750  2.37000E-0002   0.00000E+0000
   5.9770  5.67000E-0002   0.00000E+0000
   5.9810 -2.02100E-0001   0.00000E+0000
   5.9830 -7.61300E-0001   0.00000E+0000
   5.9840 -1.09440E+0000   0.00000E+0000
   5.9850 -1.23920E+0000   0.00000E+0000
   5.9890 -1.38110E+0000   0.00000E+0000
   5.9920 -1.71190E+0000   0.00000E+0000
   5.9940 -1.95510E+0000   0.00000E+0000
   5.9950 -2.01740E+0000   0.00000E+0000
   5.9990 -1.96200E+0000   0.00000E+0000
   6.0010 -1.87470E+0000   0.00000E+0000
   6.0050 -1.79160E+0000   0.00000E+0000
   6.0060 -1.70710E+0000   0.00000E+0000
   6.0090 -1.57700E+0000   0.00000E+0000
   6.0110 -1.35810E+0000   0.00000E+0000
   6.0130 -7.73700E-0001   0.00000E+0000
   6.0140 -3.07200E-0001   0.00000E+0000
   6.0200  1.68600E-0001   0.00000E+0000
   6.0220  1.25100E-0001   0.00000E+0000
   6.0250  1.43100E-0001   0.00000E+0000
   6.0270  1.14100E-0001   0.00000E+0000
   6.0300  1.35100E-0001   0.00000E+0000
   6.0320  1.33500E-0001   0.00000E+0000
   6.0330  1.49300E-0001   0.00000E+0000
   6.0370  1.54000E-0001   0.00000E+0000
   6.0390  1.12500E-0001   0.00000E+0000
   6.0400  9.35000E-0002   0.00000E+0000
   6.0420  9.56000E-0002   0.00000E+0000
   6.0450  1.26100E-0001   0.00000E+0000
   6.0470  1.23000E-0001   0.00000E+0000
   6.0500  1.00800E-0001   0.00000E+0000
   6.0510  1.15700E-0001   0.00000E+0000
   6.0520  1.08300E-0001   0.00000E+0000
   6.0540  1.19000E-0001   0.00000E+0000
   6.0570  1.18300E-0001   0.00000E+0000
   6.0590  1.13800E-0001   0.00000E+0000
   6.0630  1.09000E-0001   0.00000E+0000
   6.0640  1.12800E-0001   0.00000E+0000
   6.0660  1.09200E-0001   0.00000E+0000
   6.0690  1.00400E-0001   0.00000E+0000
   6.0710  9.34000E-0002   0.00000E+0000
   6.0760  1.39300E-0001   0.00000E+0000
   6.0780  1.53000E-0001   0.00000E+0000
   6.0800  1.41000E-0001   0.00000E+0000
   6.0820  8.96000E-0002   0.00000E+0000
   6.0850  6.11500E-0001   0.00000E+0000
   6.0870  1.19420E+0000   0.00000E+0000
   6.0890  1.36780E+0000   0.00000E+0000
   6.0920  1.42110E+0000   0.00000E+0000
   6.0940  1.56250E+0000   0.00000E+0000
   6.0960  1.99070E+0000   0.00000E+0000
   6.1010  2.03790E+0000   0.00000E+0000
   6.1060  1.93980E+0000   0.00000E+0000
   6.1070  1.88830E+0000   0.00000E+0000
   6.1110  1.82320E+0000   0.00000E+0000
   6.1140  1.53600E+0000   0.00000E+0000
   6.1160  9.14000E-0001   0.00000E+0000
   6.1200  4.80000E-0002   0.00000E+0000
   6.1250  9.01000E-0002   0.00000E+0000
   6.1280  1.01600E-0001   0.00000E+0000
   6.1320  9.93000E-0002   0.00000E+0000
   6.1330  9.23000E-0002   0.00000E+0000
   6.1360  8.59000E-0002   0.00000E+0000
   6.1380  8.00000E-0002   0.00000E+0000
   6.1390  7.82000E-0002   0.00000E+0000
   6.1420  7.27000E-0002   0.00000E+0000
   6.1440  8.01000E-0002   0.00000E+0000
   6.1470  8.48000E-0002   0.00000E+0000
   6.1490  8.11000E-0002   0.00000E+0000
   6.1500  7.72000E-0002   0.00000E+0000
   6.1540  7.51000E-0002   0.00000E+0000
   6.1560  8.35000E-0002   0.00000E+0000
   6.1610  8.27000E-0002   0.00000E+0000
   6.1650  7.67000E-0002   0.00000E+0000
   6.1660  8.16000E-0002   0.00000E+0000
   6.1680  9.06000E-0002   0.00000E+0000
   6.1690  7.55000E-0002   0.00000E+0000
   6.1720  8.30000E-0002   0.00000E+0000
   6.1750  8.57000E-0002   0.00000E+0000
   6.1780  8.43000E-0002   0.00000E+0000
   6.1810  8.29000E-0002   0.00000E+0000
   6.1840  8.52000E-0002   0.00000E+0000
   6.1860  7.61000E-0002   0.00000E+0000
   6.1870  8.49000E-0002   0.00000E+0000
   6.1880  8.47000E-0002   0.00000E+0000
   6.1920  7.98000E-0002   0.00000E+0000
   6.1970  8.38000E-0002   0.00000E+0000
   6.2020  8.22000E-0002   0.00000E+0000
   6.2060  8.29000E-0002   0.00000E+0000
   6.2090  8.84000E-0002   0.00000E+0000
   6.2110  8.48000E-0002   0.00000E+0000
   6.2140  9.65000E-0002   0.00000E+0000
   6.2150  9.25000E-0002   0.00000E+0000
   6.2170  9.56000E-0002   0.00000E+0000
   6.2190  8.96000E-0002   0.00000E+0000
   6.2240  9.31000E-0002   0.00000E+0000
   6.2280  1.25700E-0001   0.00000E+0000
   6.2310  2.73000E-0002   0.00000E+0000
   6.2330  3.68000E-0002   0.00000E+0000
   6.2360  9.68000E-0002   0.00000E+0000
   6.2400  1.05400E-0001   0.00000E+0000
   6.2420  9.90000E-0002   0.00000E+0000
   6.2450  1.07600E-0001   0.00000E+0000
   6.2490  9.83000E-0002   0.00000E+0000
   6.2500  9.73000E-0002   0.00000E+0000
   6.2540  1.04600E-0001   0.00000E+0000
   6.2570  1.11900E-0001   0.00000E+0000
   6.2600  1.11400E-0001   0.00000E+0000
   6.2610  1.04700E-0001   0.00000E+0000
   6.2650  1.13400E-0001   0.00000E+0000
   6.2680  1.19200E-0001   0.00000E+0000
   6.2740  9.61000E-0002   0.00000E+0000
   6.2780  1.17200E-0001   0.00000E+0000
   6.2800  1.11100E-0001   0.00000E+0000
   6.2810  1.05400E-0001   0.00000E+0000
   6.2840  1.07700E-0001   0.00000E+0000
   6.2850  1.20200E-0001   0.00000E+0000
   6.2880  1.14600E-0001   0.00000E+0000
   6.2930  1.16400E-0001   0.00000E+0000
   6.2940  1.19600E-0001   0.00000E+0000
   6.2970  1.19500E-0001   0.00000E+0000
   6.2980  1.21100E-0001   0.00000E+0000
   6.3020  1.22000E-0001   0.00000E+0000
   6.3070  1.17000E-0001   0.00000E+0000
   6.3090  1.33800E-0001   0.00000E+0000
   6.3110  1.27200E-0001   0.00000E+0000
   6.3140  1.14800E-0001   0.00000E+0000
   6.3160  1.18000E-0001   0.00000E+0000
   6.3170  1.23100E-0001   0.00000E+0000
   6.3190  1.27300E-0001   0.00000E+0000
   6.3210  1.23400E-0001   0.00000E+0000
   6.3230  1.28900E-0001   0.00000E+0000
   6.3260  1.48000E-0001   0.00000E+0000
   6.3280  1.14100E-0001   0.00000E+0000
   6.3300  8.87000E-0002   0.00000E+0000
   6.3320  1.01000E-0001   0.00000E+0000
   6.3340  1.16200E-0001   0.00000E+0000
   6.3360  1.54800E-0001   0.00000E+0000
   6.3380  1.51000E-0001   0.00000E+0000
   6.3410  1.45600E-0001   0.00000E+0000
   6.3430  1.43900E-0001   0.00000E+0000
   6.3460  1.47900E-0001   0.00000E+0000
   6.3470  1.51600E-0001   0.00000E+0000
   6.3500  1.46400E-0001   0.00000E+0000
   6.3520  1.43100E-0001   0.00000E+0000
   6.3550  1.41300E-0001   0.00000E+0000
   6.3570  1.42300E-0001   0.00000E+0000
   6.3600  1.47800E-0001   0.00000E+0000
   6.3620  1.45200E-0001   0.00000E+0000
   6.3640  1.50000E-0001   0.00000E+0000
   6.3670  1.55500E-0001   0.00000E+0000
   6.3690  1.52500E-0001   0.00000E+0000
   6.3730  1.58200E-0001   0.00000E+0000
   6.3750  1.53800E-0001   0.00000E+0000
   6.3780  1.69300E-0001   0.00000E+0000
   6.3790  1.66900E-0001   0.00000E+0000
   6.3820  1.58500E-0001   0.00000E+0000
   6.3830  1.70100E-0001   0.00000E+0000
   6.3860  1.80200E-0001   0.00000E+0000
   6.3870  1.69900E-0001   0.00000E+0000
   6.3900  1.77200E-0001   0.00000E+0000
   6.3910  1.72300E-0001   0.00000E+0000
   6.3950  1.71700E-0001   0.00000E+0000
   6.3970  1.74500E-0001   0.00000E+0000
   6.4000  1.84500E-0001   0.00000E+0000
   6.4020  1.84900E-0001   0.00000E+0000
   6.4050  1.78900E-0001   0.00000E+0000
   6.4060  1.76200E-0001   0.00000E+0000
   6.4080  1.78500E-0001   0.00000E+0000
   6.4100  1.79500E-0001   0.00000E+0000
   6.4130  1.80500E-0001   0.00000E+0000
   6.4140  1.69000E-0001   0.00000E+0000
   6.4180  1.81400E-0001   0.00000E+0000
   6.4190  1.89200E-0001   0.00000E+0000
   6.4220  1.86100E-0001   0.00000E+0000
   6.4240  1.87900E-0001   0.00000E+0000
   6.4260  1.86400E-0001   0.00000E+0000
   6.4280  1.88800E-0001   0.00000E+0000
   6.4300  1.90000E-0001   0.00000E+0000
   6.4310  1.90000E-0001   0.00000E+0000
   6.4330  1.92200E-0001   0.00000E+0000
   6.4350  1.92000E-0001   0.00000E+0000
   6.4400  2.00200E-0001   0.00000E+0000
   6.4440  2.03800E-0001   0.00000E+0000
   6.4450  2.03800E-0001   0.00000E+0000
   6.4480  1.99800E-0001   0.00000E+0000
   6.4510  1.99200E-0001   0.00000E+0000
   6.4540  2.01400E-0001   0.00000E+0000
   6.4550  2.11300E-0001   0.00000E+0000
   6.4590  2.05000E-0001   0.00000E+0000
   6.4600  2.10800E-0001   0.00000E+0000
   6.4630  2.05600E-0001   0.00000E+0000
   6.4660  2.17800E-0001   0.00000E+0000
   6.4690  2.14800E-0001   0.00000E+0000
   6.4720  2.09700E-0001   0.00000E+0000
   6.4730  2.19900E-0001   0.00000E+0000
   6.4760  2.32200E-0001   0.00000E+0000
   6.4810  2.39300E-0001   0.00000E+0000
   6.4820  2.31200E-0001   0.00000E+0000
   6.4850  2.42600E-0001   0.00000E+0000
   6.4860  2.13700E-0001   0.00000E+0000
   6.4880  2.31100E-0001   0.00000E+0000
   6.4900  2.31200E-0001   0.00000E+0000
   6.4940  2.28900E-0001   0.00000E+0000
   6.4970  2.37600E-0001   0.00000E+0000
   6.4990  2.25600E-0001   0.00000E+0000
   6.5000  2.35900E-0001   0.00000E+0000
   6.5030  2.32200E-0001   0.00000E+0000
   6.5040  2.43200E-0001   0.00000E+0000
   6.5070  2.40900E-0001   0.00000E+0000
   6.5090  2.45700E-0001   0.00000E+0000
   6.5130  2.36200E-0001   0.00000E+0000
   6.5150  2.22000E-0001   0.00000E+0000
   6.5170  2.27500E-0001   0.00000E+0000
   6.5180  2.45100E-0001   0.00000E+0000
   6.5220  2.60600E-0001   0.00000E+0000
   6.5240  2.56500E-0001   0.00000E+0000
   6.5260  2.54300E-0001   0.00000E+0000
   6.5280  2.56600E-0001   0.00000E+0000
   6.5300  2.43300E-0001   0.00000E+0000
   6.5310  2.52900E-0001   0.00000E+0000
   6.5340  2.44900E-0001   0.00000E+0000
   6.5360  2.56000E-0001   0.00000E+0000
   6.5390  2.44500E-0001   0.00000E+0000
   6.5400  2.65500E-0001   0.00000E+0000
   6.5430  2.66700E-0001   0.00000E+0000
   6.5450  2.55800E-0001   0.00000E+0000
   6.5480  2.48200E-0001   0.00000E+0000
   6.5500  2.80100E-0001   0.00000E+0000
   6.5520  2.69800E-0001   0.00000E+0000
   6.5540  2.61200E-0001   0.00000E+0000
   6.5570  2.54400E-0001   0.00000E+0000
   6.5600  2.69700E-0001   0.00000E+0000
   6.5630  2.66600E-0001   0.00000E+0000
   6.5650  2.76000E-0001   0.00000E+0000
   6.5670  2.69100E-0001   0.00000E+0000
   6.5680  2.75000E-0001   0.00000E+0000
   6.5710  2.72300E-0001   0.00000E+0000
   6.5730  2.65600E-0001   0.00000E+0000
   6.5750  2.72300E-0001   0.00000E+0000
   6.5770  2.79400E-0001   0.00000E+0000
   6.5790  2.69300E-0001   0.00000E+0000
   6.5810  2.81100E-0001   0.00000E+0000
   6.5840  2.79800E-0001   0.00000E+0000
   6.5860  2.88900E-0001   0.00000E+0000
   6.5890  2.84200E-0001   0.00000E+0000
   6.5910  2.88700E-0001   0.00000E+0000
   6.5950  2.86700E-0001   0.00000E+0000
   6.5980  2.85300E-0001   0.00000E+0000
   6.6000  2.96700E-0001   0.00000E+0000
   6.6030  3.14500E-0001   0.00000E+0000
   6.6070  2.95900E-0001   0.00000E+0000
   6.6100  3.00800E-0001   0.00000E+0000
   6.6120  3.00100E-0001   0.00000E+0000
   6.6150  3.03100E-0001   0.00000E+0000
   6.6170  2.99300E-0001   0.00000E+0000
   6.6210  2.98500E-0001   0.00000E+0000
   6.6220  3.06700E-0001   0.00000E+0000
   6.6250  3.03700E-0001   0.00000E+0000
   6.6260  3.11800E-0001   0.00000E+0000
   6.6290  3.08500E-0001   0.00000E+0000
   6.6310  3.13500E-0001   0.00000E+0000
   6.6330  3.19500E-0001   0.00000E+0000
   6.6350  3.15800E-0001   0.00000E+0000
   6.6360  3.07800E-0001   0.00000E+0000
   6.6380  3.16700E-0001   0.00000E+0000
   6.6410  3.24100E-0001   0.00000E+0000
   6.6440  3.23500E-0001   0.00000E+0000
   6.6460  3.14900E-0001   0.00000E+0000
   6.6480  3.03600E-0001   0.00000E+0000
   6.6500  3.22000E-0001   0.00000E+0000
   6.6510  3.18100E-0001   0.00000E+0000
   6.6550  3.11800E-0001   0.00000E+0000
   6.6580  3.21600E-0001   0.00000E+0000
   6.6600  3.22300E-0001   0.00000E+0000
   6.6640  3.21200E-0001   0.00000E+0000
   6.6650  3.29100E-0001   0.00000E+0000
   6.6690  3.31200E-0001   0.00000E+0000
   6.6710  3.29700E-0001   0.00000E+0000
   6.6750  3.28000E-0001   0.00000E+0000
   6.6770  3.26600E-0001   0.00000E+0000
   6.6800  3.35400E-0001   0.00000E+0000
   6.6830  3.35100E-0001   0.00000E+0000
   6.6850  3.37800E-0001   0.00000E+0000
   6.6860  3.33800E-0001   0.00000E+0000
   6.6870  3.37500E-0001   0.00000E+0000
   6.6910  3.34100E-0001   0.00000E+0000
   6.6940  3.45800E-0001   0.00000E+0000
   6.6950  3.49800E-0001   0.00000E+0000
   6.7000  3.44500E-0001   0.00000E+0000
   6.7010  3.33000E-0001   0.00000E+0000
   6.7030  3.31100E-0001   0.00000E+0000
   6.7050  3.37600E-0001   0.00000E+0000
   6.7070  3.35100E-0001   0.00000E+0000
   6.7090  3.36900E-0001   0.00000E+0000
   6.7130  3.47400E-0001   0.00000E+0000
   6.7160  3.44200E-0001   0.00000E+0000
   6.7190  3.44400E-0001   0.00000E+0000
   6.7200  3.41900E-0001   0.00000E+0000
   6.7220  3.46400E-0001   0.00000E+0000
   6.7240  3.46500E-0001   0.00000E+0000
   6.7260  3.51200E-0001   0.00000E+0000
   6.7280  3.55500E-0001   0.00000E+0000
   6.7310  3.52700E-0001   0.00000E+0000
   6.7320  3.50100E-0001   0.00000E+0000
   6.7340  3.58800E-0001   0.00000E+0000
   6.7360  3.53700E-0001   0.00000E+0000
   6.7380  3.63200E-0001   0.00000E+0000
   6.7400  3.68600E-0001   0.00000E+0000
   6.7440  3.60400E-0001   0.00000E+0000
   6.7480  3.44200E-0001   0.00000E+0000
   6.7500  3.57000E-0001   0.00000E+0000
   6.7520  3.75800E-0001   0.00000E+0000
   6.7540  3.61200E-0001   0.00000E+0000
   6.7570  3.71400E-0001   0.00000E+0000
   6.7590  3.70800E-0001   0.00000E+0000
   6.7610  3.71500E-0001   0.00000E+0000
   6.7630  3.70100E-0001   0.00000E+0000
   6.7650  3.65000E-0001   0.00000E+0000
   6.7680  3.36600E-0001   0.00000E+0000
   6.7700  3.51300E-0001   0.00000E+0000
   6.7740  3.73800E-0001   0.00000E+0000
   6.7760  3.78900E-0001   0.00000E+0000
   6.7770  3.71400E-0001   0.00000E+0000
   6.7810  3.72000E-0001   0.00000E+0000
   6.7820  3.69400E-0001   0.00000E+0000
   6.7850  3.80100E-0001   0.00000E+0000
   6.7860  3.81700E-0001   0.00000E+0000
   6.7910  3.80200E-0001   0.00000E+0000
   6.7920  3.83300E-0001   0.00000E+0000
   6.7960  3.80600E-0001   0.00000E+0000
   6.7970  3.69500E-0001   0.00000E+0000
   6.8000  3.61500E-0001   0.00000E+0000
   6.8010  3.82400E-0001   0.00000E+0000
   6.8040  3.94100E-0001   0.00000E+0000
   6.8060  3.79300E-0001   0.00000E+0000
   6.8090  3.87300E-0001   0.00000E+0000
   6.8120  4.07600E-0001   0.00000E+0000
   6.8130  3.82600E-0001   0.00000E+0000
   6.8160  3.93200E-0001   0.00000E+0000
   6.8180  3.88900E-0001   0.00000E+0000
   6.8200  3.87800E-0001   0.00000E+0000
   6.8220  3.74300E-0001   0.00000E+0000
   6.8250  3.78700E-0001   0.00000E+0000
   6.8270  3.81000E-0001   0.00000E+0000
   6.8290  3.92400E-0001   0.00000E+0000
   6.8320  3.91700E-0001   0.00000E+0000
   6.8340  3.91600E-0001   0.00000E+0000
   6.8360  3.88300E-0001   0.00000E+0000
   6.8370  3.84400E-0001   0.00000E+0000
   6.8410  3.85800E-0001   0.00000E+0000
   6.8430  3.86900E-0001   0.00000E+0000
   6.8460  3.85400E-0001   0.00000E+0000
   6.8510  3.94600E-0001   0.00000E+0000
   6.8540  4.02200E-0001   0.00000E+0000
   6.8560  3.94000E-0001   0.00000E+0000
   6.8590  3.83000E-0001   0.00000E+0000
   6.8600  3.89800E-0001   0.00000E+0000
   6.8640  3.86200E-0001   0.00000E+0000
   6.8650  3.94200E-0001   0.00000E+0000
   6.8690  3.94300E-0001   0.00000E+0000
   6.8710  4.07300E-0001   0.00000E+0000
   6.8740  4.05300E-0001   0.00000E+0000
   6.8780  4.01200E-0001   0.00000E+0000
   6.8790  3.98200E-0001   0.00000E+0000
   6.8810  3.94500E-0001   0.00000E+0000
   6.8820  4.02000E-0001   0.00000E+0000
   6.8850  4.08300E-0001   0.00000E+0000
   6.8880  4.12600E-0001   0.00000E+0000
   6.8900  4.00000E-0001   0.00000E+0000
   6.8940  3.98700E-0001   0.00000E+0000
   6.8960  4.12800E-0001   0.00000E+0000
   6.8990  4.27800E-0001   0.00000E+0000
   6.9020  4.30000E-0001   0.00000E+0000
   6.9040  4.29000E-0001   0.00000E+0000
   6.9070  4.22600E-0001   0.00000E+0000
   6.9090  4.37400E-0001   0.00000E+0000
   6.9100  4.29200E-0001   0.00000E+0000
   6.9130  4.31000E-0001   0.00000E+0000
   6.9170  4.17100E-0001   0.00000E+0000
   6.9180  4.14700E-0001   0.00000E+0000
   6.9210  4.15300E-0001   0.00000E+0000
   6.9220  4.31000E-0001   0.00000E+0000
   6.9240  4.32400E-0001   0.00000E+0000
   6.9270  4.19300E-0001   0.00000E+0000
   6.9300  4.29600E-0001   0.00000E+0000
   6.9310  4.38200E-0001   0.00000E+0000
   6.9340  4.43400E-0001   0.00000E+0000
   6.9360  4.19100E-0001   0.00000E+0000
   6.9380  4.33300E-0001   0.00000E+0000
   6.9410  4.61400E-0001   0.00000E+0000
   6.9430  4.49600E-0001   0.00000E+0000
   6.9460  4.41800E-0001   0.00000E+0000
   6.9490  4.18500E-0001   0.00000E+0000
   6.9530  4.29600E-0001   0.00000E+0000
   6.9550  4.24800E-0001   0.00000E+0000
   6.9580  4.44100E-0001   0.00000E+0000
   6.9600  4.35100E-0001   0.00000E+0000
   6.9630  4.36300E-0001   0.00000E+0000
   6.9650  4.43600E-0001   0.00000E+0000
   6.9680  4.28800E-0001   0.00000E+0000
   6.9690  4.22700E-0001   0.00000E+0000
   6.9730  4.35200E-0001   0.00000E+0000
   6.9740  4.43300E-0001   0.00000E+0000
   6.9780  4.37100E-0001   0.00000E+0000
   6.9790  4.39700E-0001   0.00000E+0000
   6.9800  4.26400E-0001   0.00000E+0000
   6.9840  4.28900E-0001   0.00000E+0000
   6.9860  4.41300E-0001   0.00000E+0000
   6.9890  4.34000E-0001   0.00000E+0000
   6.9920  4.53900E-0001   0.00000E+0000
   6.9930  4.62700E-0001   0.00000E+0000
   6.9960  4.69400E-0001   0.00000E+0000
   6.9980  4.49800E-0001   0.00000E+0000
   7.0010  4.47800E-0001   0.00000E+0000
   7.0040  4.50800E-0001   0.00000E+0000
   7.0070  4.68600E-0001   0.00000E+0000
   7.0100  4.74800E-0001   0.00000E+0000
   7.0120  4.84500E-0001   0.00000E+0000
   7.0140  4.77100E-0001   0.00000E+0000
   7.0170  4.72000E-0001   0.00000E+0000
   7.0180  4.94100E-0001   0.00000E+0000
   7.0210  4.92500E-0001   0.00000E+0000
   7.0250  4.81200E-0001   0.00000E+0000
   7.0270  4.99300E-0001   0.00000E+0000
   7.0300  5.06700E-0001   0.00000E+0000
   7.0310  5.03600E-0001   0.00000E+0000
   7.0350  5.07800E-0001   0.00000E+0000
   7.0360  5.09400E-0001   0.00000E+0000
   7.0390  5.27900E-0001   0.00000E+0000
   7.0400  5.55800E-0001   0.00000E+0000
   7.0430  5.46500E-0001   0.00000E+0000
   7.0450  5.44900E-0001   0.00000E+0000
   7.0480  5.30800E-0001   0.00000E+0000
   7.0510  5.49400E-0001   0.00000E+0000
   7.0530  5.59900E-0001   0.00000E+0000
   7.0550  5.63000E-0001   0.00000E+0000
   7.0570  5.66800E-0001   0.00000E+0000
   7.0600  5.72400E-0001   0.00000E+0000
   7.0620  5.98200E-0001   0.00000E+0000
   7.0650  5.98300E-0001   0.00000E+0000
   7.0660  5.94300E-0001   0.00000E+0000
   7.0720  6.31400E-0001   0.00000E+0000
   7.0730  6.40800E-0001   0.00000E+0000
   7.0760  6.38700E-0001   0.00000E+0000
   7.0800  6.32200E-0001   0.00000E+0000
   7.0820  6.53200E-0001   0.00000E+0000
   7.0830  6.59800E-0001   0.00000E+0000
   7.0850  6.92300E-0001   0.00000E+0000
   7.0870  6.86000E-0001   0.00000E+0000
   7.0900  7.14200E-0001   0.00000E+0000
   7.0920  7.16500E-0001   0.00000E+0000
   7.0940  7.39500E-0001   0.00000E+0000
   7.0970  7.57700E-0001   0.00000E+0000
   7.0990  7.75300E-0001   0.00000E+0000
   7.1030  8.00900E-0001   0.00000E+0000
