# Supplementary material for: Self-association of MreC as a regulatory signal in bacterial cell wall elongation
Source: Nat Commun. 2021 May 20;12:2987. doi: 10.1038/s41467-021-22957-9 (PMC8137920; doi:10.1038/s41467-021-22957-9)
Supplement: Supplementary file 4 — Source Data [file 41467_2021_22957_MOESM4_ESM.zip › Martins2-Source-Data/AUC_rawdata/E.coli/00167.RA3]

MREC FHEC 0,8 abs
R 3 20.0 20000 0038041 1.5300E11 281 1 
   5.8010 -4.43600E-0001   0.00000E+0000
   5.8030 -4.84500E-0001   0.00000E+0000
   5.8050 -3.02200E-0001   0.00000E+0000
   5.8070 -2.14100E-0001   0.00000E+0000
   5.8080 -1.14600E-0001   0.00000E+0000
   5.8100 -1.07600E-0001   0.00000E+0000
   5.8120 -1.96400E-0001   0.00000E+0000
   5.8140 -9.22000E-0002   0.00000E+0000
   5.8150 -1.41100E-0001   0.00000E+0000
   5.8160 -3.44800E-0001   0.00000E+0000
   5.8180 -3.72600E-0001   0.00000E+0000
   5.8210 -3.88000E-0001   0.00000E+0000
   5.8220 -4.07800E-0001   0.00000E+0000
   5.8240 -6.38600E-0001   0.00000E+0000
   5.8250 -5.03400E-0001   0.00000E+0000
   5.8260 -4.78400E-0001   0.00000E+0000
   5.8270 -3.95700E-0001   0.00000E+0000
   5.8280 -3.21100E-0001   0.00000E+0000
   5.8310  2.10000E-0002   0.00000E+0000
   5.8330  1.14100E-0001   0.00000E+0000
   5.8340  1.65200E-0001   0.00000E+0000
   5.8350  1.71900E-0001   0.00000E+0000
   5.8370  1.47500E-0001   0.00000E+0000
   5.8410  1.06200E-0001   0.00000E+0000
   5.8420  1.05000E-0001   0.00000E+0000
   5.8440  1.01000E-0001   0.00000E+0000
   5.8460  7.39000E-0002   0.00000E+0000
   5.8470  7.81000E-0002   0.00000E+0000
   5.8520  9.33000E-0002   0.00000E+0000
   5.8540  9.24000E-0002   0.00000E+0000
   5.8550  7.86000E-0002   0.00000E+0000
   5.8570  6.00000E-0002   0.00000E+0000
   5.8590  2.09000E-0002   0.00000E+0000
   5.8610  2.98000E-0002   0.00000E+0000
   5.8650  1.35000E-0002   0.00000E+0000
   5.8660  2.53000E-0002   0.00000E+0000
   5.8670  4.24000E-0002   0.00000E+0000
   5.8690  2.00000E-0002   0.00000E+0000
   5.8710  8.00000E-0004   0.00000E+0000
   5.8730 -4.54000E-0002   0.00000E+0000
   5.8750 -4.96000E-0002   0.00000E+0000
   5.8780  3.20000E-0003   0.00000E+0000
   5.8790  2.73000E-0002   0.00000E+0000
   5.8810  4.84000E-0002   0.00000E+0000
   5.8830  3.95000E-0002   0.00000E+0000
   5.8850  2.68000E-0002   0.00000E+0000
   5.8870  4.40000E-0003   0.00000E+0000
   5.8890  1.60000E-0002   0.00000E+0000
   5.8920  4.21000E-0002   0.00000E+0000
   5.8940  2.58000E-0002   0.00000E+0000
   5.8960  2.25000E-0002   0.00000E+0000
   5.8990  3.53000E-0002   0.00000E+0000
   5.9020  4.96000E-0002   0.00000E+0000
   5.9060  2.86000E-0002   0.00000E+0000
   5.9080  2.75000E-0002   0.00000E+0000
   5.9090  1.16000E-0002   0.00000E+0000
   5.9100  1.51000E-0002   0.00000E+0000
   5.9120  6.70000E-0003   0.00000E+0000
   5.9160  1.80000E-0002   0.00000E+0000
   5.9170  2.14000E-0002   0.00000E+0000
   5.9210  2.15000E-0002   0.00000E+0000
   5.9220  1.73000E-0002   0.00000E+0000
   5.9250  7.00000E-0004   0.00000E+0000
   5.9260  2.47000E-0002   0.00000E+0000
   5.9290  3.30000E-0002   0.00000E+0000
   5.9320  5.95000E-0002   0.00000E+0000
   5.9350  7.06000E-0002   0.00000E+0000
   5.9370  4.84000E-0002   0.00000E+0000
   5.9380  3.95000E-0002   0.00000E+0000
   5.9400  3.46000E-0002   0.00000E+0000
   5.9410  5.68000E-0002   0.00000E+0000
   5.9420  7.73000E-0002   0.00000E+0000
   5.9460  5.25000E-0002   0.00000E+0000
   5.9470  7.56000E-0002   0.00000E+0000
   5.9500  7.48000E-0002   0.00000E+0000
   5.9510  5.51000E-0002   0.00000E+0000
   5.9540  4.56000E-0002   0.00000E+0000
   5.9580  6.58000E-0002   0.00000E+0000
   5.9590  6.01000E-0002   0.00000E+0000
   5.9610  8.72000E-0002   0.00000E+0000
   5.9630  8.25000E-0002   0.00000E+0000
   5.9660  6.84000E-0002   0.00000E+0000
   5.9680  2.64000E-0002   0.00000E+0000
   5.9700  1.71000E-0002   0.00000E+0000
   5.9720  1.61000E-0002   0.00000E+0000
   5.9730  2.98000E-0002   0.00000E+0000
   5.9750  3.42000E-0002   0.00000E+0000
   5.9770  2.12000E-0002   0.00000E+0000
   5.9820  6.93000E-0002   0.00000E+0000
   5.9830 -3.80200E-0001   0.00000E+0000
   5.9850 -1.02640E+0000   0.00000E+0000
   5.9860 -1.24230E+0000   0.00000E+0000
   5.9890 -1.34130E+0000   0.00000E+0000
   5.9900 -1.46540E+0000   0.00000E+0000
   5.9930 -1.66050E+0000   0.00000E+0000
   5.9950 -1.89910E+0000   0.00000E+0000
   5.9970 -1.97890E+0000   0.00000E+0000
   5.9990 -2.02690E+0000   0.00000E+0000
   6.0020 -1.92280E+0000   0.00000E+0000
   6.0030 -1.86990E+0000   0.00000E+0000
   6.0060 -1.78730E+0000   0.00000E+0000
   6.0070 -1.70120E+0000   0.00000E+0000
   6.0110 -1.57920E+0000   0.00000E+0000
   6.0130 -1.08310E+0000   0.00000E+0000
   6.0160 -6.43200E-0001   0.00000E+0000
   6.0180 -1.10400E-0001   0.00000E+0000
   6.0230  1.35600E-0001   0.00000E+0000
   6.0250  1.52200E-0001   0.00000E+0000
   6.0280  1.18500E-0001   0.00000E+0000
   6.0300  1.16100E-0001   0.00000E+0000
   6.0310  1.47500E-0001   0.00000E+0000
   6.0320  1.39200E-0001   0.00000E+0000
   6.0370  1.71500E-0001   0.00000E+0000
   6.0390  1.10700E-0001   0.00000E+0000
   6.0410  9.09000E-0002   0.00000E+0000
   6.0470  1.18500E-0001   0.00000E+0000
   6.0510  1.04900E-0001   0.00000E+0000
   6.0550  1.13300E-0001   0.00000E+0000
   6.0570  1.26800E-0001   0.00000E+0000
   6.0580  1.15900E-0001   0.00000E+0000
   6.0610  1.10800E-0001   0.00000E+0000
   6.0630  1.14300E-0001   0.00000E+0000
   6.0640  1.09700E-0001   0.00000E+0000
   6.0660  1.19300E-0001   0.00000E+0000
   6.0690  1.07400E-0001   0.00000E+0000
   6.0710  1.03500E-0001   0.00000E+0000
   6.0720  1.00900E-0001   0.00000E+0000
   6.0750  1.00100E-0001   0.00000E+0000
   6.0820  1.53700E-0001   0.00000E+0000
   6.0830  9.82000E-0002   0.00000E+0000
   6.0850  2.62300E-0001   0.00000E+0000
   6.0860  9.41600E-0001   0.00000E+0000
   6.0890  1.24740E+0000   0.00000E+0000
   6.0920  1.43450E+0000   0.00000E+0000
   6.0950  1.52290E+0000   0.00000E+0000
   6.0970  1.80410E+0000   0.00000E+0000
   6.1010  2.03640E+0000   0.00000E+0000
   6.1030  2.03710E+0000   0.00000E+0000
   6.1060  1.96750E+0000   0.00000E+0000
   6.1080  1.88430E+0000   0.00000E+0000
   6.1110  1.83970E+0000   0.00000E+0000
   6.1140  1.62700E+0000   0.00000E+0000
   6.1180  1.32470E+0000   0.00000E+0000
   6.1190  9.52500E-0001   0.00000E+0000
   6.1210  4.40000E-0002   0.00000E+0000
   6.1280  1.15100E-0001   0.00000E+0000
   6.1300  9.82000E-0002   0.00000E+0000
   6.1330  9.43000E-0002   0.00000E+0000
   6.1360  9.42000E-0002   0.00000E+0000
   6.1380  8.04000E-0002   0.00000E+0000
   6.1400  8.41000E-0002   0.00000E+0000
   6.1420  8.24000E-0002   0.00000E+0000
   6.1470  9.41000E-0002   0.00000E+0000
   6.1500  8.51000E-0002   0.00000E+0000
   6.1530  7.50000E-0002   0.00000E+0000
   6.1560  8.61000E-0002   0.00000E+0000
   6.1570  9.10000E-0002   0.00000E+0000
   6.1590  9.10000E-0002   0.00000E+0000
   6.1610  9.08000E-0002   0.00000E+0000
   6.1640  8.41000E-0002   0.00000E+0000
   6.1660  8.91000E-0002   0.00000E+0000
   6.1680  9.64000E-0002   0.00000E+0000
   6.1690  9.57000E-0002   0.00000E+0000
   6.1710  8.85000E-0002   0.00000E+0000
   6.1720  9.19000E-0002   0.00000E+0000
   6.1770  9.28000E-0002   0.00000E+0000
   6.1780  9.03000E-0002   0.00000E+0000
   6.1810  9.64000E-0002   0.00000E+0000
   6.1850  8.98000E-0002   0.00000E+0000
   6.1870  9.21000E-0002   0.00000E+0000
   6.1930  9.06000E-0002   0.00000E+0000
   6.1940  9.18000E-0002   0.00000E+0000
   6.1950  9.28000E-0002   0.00000E+0000
   6.1990  9.06000E-0002   0.00000E+0000
   6.2030  9.61000E-0002   0.00000E+0000
   6.2040  9.83000E-0002   0.00000E+0000
   6.2060  9.12000E-0002   0.00000E+0000
   6.2070  9.50000E-0002   0.00000E+0000
   6.2090  1.06900E-0001   0.00000E+0000
   6.2110  1.02900E-0001   0.00000E+0000
   6.2140  9.76000E-0002   0.00000E+0000
   6.2160  1.06200E-0001   0.00000E+0000
   6.2180  1.03400E-0001   0.00000E+0000
   6.2210  1.08100E-0001   0.00000E+0000
   6.2250  1.10300E-0001   0.00000E+0000
   6.2260  1.33100E-0001   0.00000E+0000
   6.2300  1.12400E-0001   0.00000E+0000
   6.2310  5.64000E-0002   0.00000E+0000
   6.2340  7.49000E-0002   0.00000E+0000
   6.2360  1.34300E-0001   0.00000E+0000
   6.2380  1.33900E-0001   0.00000E+0000
   6.2410  1.17700E-0001   0.00000E+0000
   6.2430  1.16300E-0001   0.00000E+0000
   6.2470  1.27300E-0001   0.00000E+0000
   6.2500  1.18200E-0001   0.00000E+0000
   6.2520  1.11200E-0001   0.00000E+0000
   6.2540  1.17500E-0001   0.00000E+0000
   6.2570  1.18600E-0001   0.00000E+0000
   6.2590  1.26600E-0001   0.00000E+0000
   6.2610  1.24200E-0001   0.00000E+0000
   6.2650  1.26600E-0001   0.00000E+0000
   6.2660  1.32500E-0001   0.00000E+0000
   6.2680  1.45400E-0001   0.00000E+0000
   6.2690  1.34800E-0001   0.00000E+0000
   6.2730  1.32900E-0001   0.00000E+0000
   6.2750  1.24600E-0001   0.00000E+0000
   6.2770  1.35400E-0001   0.00000E+0000
   6.2800  1.32000E-0001   0.00000E+0000
   6.2810  1.28900E-0001   0.00000E+0000
   6.2840  1.30300E-0001   0.00000E+0000
   6.2860  1.35600E-0001   0.00000E+0000
   6.2880  1.40000E-0001   0.00000E+0000
   6.2910  1.37400E-0001   0.00000E+0000
   6.2930  1.38300E-0001   0.00000E+0000
   6.2950  1.39800E-0001   0.00000E+0000
   6.2970  1.47000E-0001   0.00000E+0000
   6.3000  1.48700E-0001   0.00000E+0000
   6.3020  1.42600E-0001   0.00000E+0000
   6.3050  1.51000E-0001   0.00000E+0000
   6.3070  1.46000E-0001   0.00000E+0000
   6.3090  1.42800E-0001   0.00000E+0000
   6.3120  1.57900E-0001   0.00000E+0000
   6.3140  1.50800E-0001   0.00000E+0000
   6.3170  1.44300E-0001   0.00000E+0000
   6.3180  1.50700E-0001   0.00000E+0000
   6.3210  1.53200E-0001   0.00000E+0000
   6.3230  1.57700E-0001   0.00000E+0000
   6.3260  1.64000E-0001   0.00000E+0000
   6.3280  1.82400E-0001   0.00000E+0000
   6.3300  1.21400E-0001   0.00000E+0000
   6.3330  1.16300E-0001   0.00000E+0000
   6.3360  1.44300E-0001   0.00000E+0000
   6.3370  1.78200E-0001   0.00000E+0000
   6.3410  1.77000E-0001   0.00000E+0000
   6.3420  1.72200E-0001   0.00000E+0000
   6.3460  1.77400E-0001   0.00000E+0000
   6.3470  1.85200E-0001   0.00000E+0000
   6.3500  1.83100E-0001   0.00000E+0000
   6.3510  1.80200E-0001   0.00000E+0000
   6.3530  1.80800E-0001   0.00000E+0000
   6.3550  1.81200E-0001   0.00000E+0000
   6.3580  1.75300E-0001   0.00000E+0000
   6.3600  1.85300E-0001   0.00000E+0000
   6.3610  1.79900E-0001   0.00000E+0000
   6.3640  1.83700E-0001   0.00000E+0000
   6.3670  1.95100E-0001   0.00000E+0000
   6.3710  1.87800E-0001   0.00000E+0000
   6.3730  1.92000E-0001   0.00000E+0000
   6.3760  1.99700E-0001   0.00000E+0000
   6.3780  1.95900E-0001   0.00000E+0000
   6.3810  2.07200E-0001   0.00000E+0000
   6.3820  2.00000E-0001   0.00000E+0000
   6.3850  1.98200E-0001   0.00000E+0000
   6.3860  2.09400E-0001   0.00000E+0000
   6.3900  2.14300E-0001   0.00000E+0000
   6.3920  2.15200E-0001   0.00000E+0000
   6.3950  2.15300E-0001   0.00000E+0000
   6.3960  2.07600E-0001   0.00000E+0000
   6.3980  2.09800E-0001   0.00000E+0000
   6.4000  2.18300E-0001   0.00000E+0000
   6.4030  2.21700E-0001   0.00000E+0000
   6.4050  2.12700E-0001   0.00000E+0000
   6.4080  2.15700E-0001   0.00000E+0000
   6.4090  2.15100E-0001   0.00000E+0000
   6.4120  2.21200E-0001   0.00000E+0000
   6.4160  2.19800E-0001   0.00000E+0000
   6.4170  2.14900E-0001   0.00000E+0000
   6.4190  2.26200E-0001   0.00000E+0000
   6.4210  2.32900E-0001   0.00000E+0000
   6.4240  2.23300E-0001   0.00000E+0000
   6.4260  2.25200E-0001   0.00000E+0000
   6.4280  2.27300E-0001   0.00000E+0000
   6.4300  2.37700E-0001   0.00000E+0000
   6.4330  2.34100E-0001   0.00000E+0000
   6.4350  2.35200E-0001   0.00000E+0000
   6.4370  2.34200E-0001   0.00000E+0000
   6.4400  2.46600E-0001   0.00000E+0000
   6.4420  2.33800E-0001   0.00000E+0000
   6.4450  2.44400E-0001   0.00000E+0000
   6.4470  2.47100E-0001   0.00000E+0000
   6.4490  2.48400E-0001   0.00000E+0000
   6.4520  2.42600E-0001   0.00000E+0000
   6.4540  2.45600E-0001   0.00000E+0000
   6.4560  2.56400E-0001   0.00000E+0000
   6.4580  2.52600E-0001   0.00000E+0000
   6.4610  2.43600E-0001   0.00000E+0000
   6.4630  2.51900E-0001   0.00000E+0000
   6.4650  2.52800E-0001   0.00000E+0000
   6.4660  2.62200E-0001   0.00000E+0000
   6.4690  2.52700E-0001   0.00000E+0000
   6.4720  2.54000E-0001   0.00000E+0000
   6.4740  2.58400E-0001   0.00000E+0000
   6.4750  2.59100E-0001   0.00000E+0000
   6.4790  2.82700E-0001   0.00000E+0000
   6.4810  3.11700E-0001   0.00000E+0000
   6.4830  2.86000E-0001   0.00000E+0000
   6.4860  2.87000E-0001   0.00000E+0000
   6.4880  2.61800E-0001   0.00000E+0000
   6.4910  2.74500E-0001   0.00000E+0000
   6.4940  2.72300E-0001   0.00000E+0000
   6.4970  2.71100E-0001   0.00000E+0000
   6.5020  2.76100E-0001   0.00000E+0000
   6.5030  2.81200E-0001   0.00000E+0000
   6.5060  2.78900E-0001   0.00000E+0000
   6.5080  2.85000E-0001   0.00000E+0000
   6.5100  2.86800E-0001   0.00000E+0000
   6.5120  2.96800E-0001   0.00000E+0000
   6.5150  2.85100E-0001   0.00000E+0000
   6.5170  2.64000E-0001   0.00000E+0000
   6.5190  2.84300E-0001   0.00000E+0000
   6.5240  3.00300E-0001   0.00000E+0000
   6.5280  2.94100E-0001   0.00000E+0000
   6.5290  2.86100E-0001   0.00000E+0000
   6.5310  2.90800E-0001   0.00000E+0000
   6.5330  2.90100E-0001   0.00000E+0000
   6.5370  2.95000E-0001   0.00000E+0000
   6.5400  3.06000E-0001   0.00000E+0000
   6.5420  3.04300E-0001   0.00000E+0000
   6.5450  2.94500E-0001   0.00000E+0000
   6.5470  2.94300E-0001   0.00000E+0000
   6.5500  2.96600E-0001   0.00000E+0000
   6.5520  3.20700E-0001   0.00000E+0000
   6.5550  2.96400E-0001   0.00000E+0000
   6.5570  2.95400E-0001   0.00000E+0000
   6.5600  3.06400E-0001   0.00000E+0000
   6.5620  3.09400E-0001   0.00000E+0000
   6.5640  3.16400E-0001   0.00000E+0000
   6.5650  3.18200E-0001   0.00000E+0000
   6.5680  3.07000E-0001   0.00000E+0000
   6.5700  3.15900E-0001   0.00000E+0000
   6.5720  3.07500E-0001   0.00000E+0000
   6.5740  3.03800E-0001   0.00000E+0000
   6.5770  3.11600E-0001   0.00000E+0000
   6.5790  3.06400E-0001   0.00000E+0000
   6.5830  3.15700E-0001   0.00000E+0000
   6.5840  3.31100E-0001   0.00000E+0000
   6.5880  3.20800E-0001   0.00000E+0000
   6.5890  3.25700E-0001   0.00000E+0000
   6.5910  3.23900E-0001   0.00000E+0000
   6.5940  3.22200E-0001   0.00000E+0000
   6.5960  3.29000E-0001   0.00000E+0000
   6.5980  3.21200E-0001   0.00000E+0000
   6.6000  3.20900E-0001   0.00000E+0000
   6.6020  3.46300E-0001   0.00000E+0000
   6.6040  3.47000E-0001   0.00000E+0000
   6.6070  3.31900E-0001   0.00000E+0000
   6.6090  3.30200E-0001   0.00000E+0000
   6.6100  3.29300E-0001   0.00000E+0000
   6.6140  3.42600E-0001   0.00000E+0000
   6.6160  3.38400E-0001   0.00000E+0000
   6.6190  3.39100E-0001   0.00000E+0000
   6.6210  3.46700E-0001   0.00000E+0000
   6.6240  3.33300E-0001   0.00000E+0000
   6.6260  3.40600E-0001   0.00000E+0000
   6.6280  3.48100E-0001   0.00000E+0000
   6.6320  3.45900E-0001   0.00000E+0000
   6.6330  3.54100E-0001   0.00000E+0000
   6.6340  3.47300E-0001   0.00000E+0000
   6.6380  3.53500E-0001   0.00000E+0000
   6.6390  3.50100E-0001   0.00000E+0000
   6.6430  3.55500E-0001   0.00000E+0000
   6.6450  3.51700E-0001   0.00000E+0000
   6.6470  3.45800E-0001   0.00000E+0000
   6.6490  3.41400E-0001   0.00000E+0000
   6.6510  3.48200E-0001   0.00000E+0000
   6.6530  3.46700E-0001   0.00000E+0000
   6.6560  3.46800E-0001   0.00000E+0000
   6.6580  3.49600E-0001   0.00000E+0000
   6.6600  3.52700E-0001   0.00000E+0000
   6.6620  3.51200E-0001   0.00000E+0000
   6.6650  3.52200E-0001   0.00000E+0000
   6.6660  3.53500E-0001   0.00000E+0000
   6.6700  3.57600E-0001   0.00000E+0000
   6.6730  3.57600E-0001   0.00000E+0000
   6.6760  3.53900E-0001   0.00000E+0000
   6.6770  3.50700E-0001   0.00000E+0000
   6.6810  3.60300E-0001   0.00000E+0000
   6.6830  3.67600E-0001   0.00000E+0000
   6.6860  3.67300E-0001   0.00000E+0000
   6.6890  3.70000E-0001   0.00000E+0000
   6.6920  3.56400E-0001   0.00000E+0000
   6.6940  3.67600E-0001   0.00000E+0000
   6.6960  3.75700E-0001   0.00000E+0000
   6.6980  3.71600E-0001   0.00000E+0000
   6.7010  3.69600E-0001   0.00000E+0000
   6.7030  3.63900E-0001   0.00000E+0000
   6.7050  3.55900E-0001   0.00000E+0000
   6.7070  3.74100E-0001   0.00000E+0000
   6.7100  3.62300E-0001   0.00000E+0000
   6.7120  3.72700E-0001   0.00000E+0000
   6.7140  3.68700E-0001   0.00000E+0000
   6.7150  3.67700E-0001   0.00000E+0000
   6.7190  3.68500E-0001   0.00000E+0000
   6.7220  3.62000E-0001   0.00000E+0000
   6.7240  3.67000E-0001   0.00000E+0000
   6.7260  3.72400E-0001   0.00000E+0000
   6.7290  3.79000E-0001   0.00000E+0000
   6.7320  3.78600E-0001   0.00000E+0000
   6.7340  3.77400E-0001   0.00000E+0000
   6.7360  3.81100E-0001   0.00000E+0000
   6.7380  3.79900E-0001   0.00000E+0000
   6.7410  3.83200E-0001   0.00000E+0000
   6.7440  3.90300E-0001   0.00000E+0000
   6.7460  3.80100E-0001   0.00000E+0000
   6.7480  3.69400E-0001   0.00000E+0000
   6.7510  3.88500E-0001   0.00000E+0000
   6.7540  3.91400E-0001   0.00000E+0000
   6.7560  3.89600E-0001   0.00000E+0000
   6.7580  3.86800E-0001   0.00000E+0000
   6.7630  3.92500E-0001   0.00000E+0000
   6.7650  3.94700E-0001   0.00000E+0000
   6.7680  3.81700E-0001   0.00000E+0000
   6.7700  3.69900E-0001   0.00000E+0000
   6.7720  3.91200E-0001   0.00000E+0000
   6.7740  3.95600E-0001   0.00000E+0000
   6.7770  3.95400E-0001   0.00000E+0000
   6.7790  3.94800E-0001   0.00000E+0000
   6.7810  3.93100E-0001   0.00000E+0000
   6.7860  3.97800E-0001   0.00000E+0000
   6.7880  3.95400E-0001   0.00000E+0000
   6.7910  3.95400E-0001   0.00000E+0000
   6.7940  3.99700E-0001   0.00000E+0000
   6.7970  3.86300E-0001   0.00000E+0000
   6.8000  3.85400E-0001   0.00000E+0000
   6.8020  4.06300E-0001   0.00000E+0000
   6.8040  4.04700E-0001   0.00000E+0000
   6.8060  4.03700E-0001   0.00000E+0000
   6.8100  4.02600E-0001   0.00000E+0000
   6.8120  4.29900E-0001   0.00000E+0000
   6.8140  3.98900E-0001   0.00000E+0000
   6.8160  4.04000E-0001   0.00000E+0000
   6.8190  4.08100E-0001   0.00000E+0000
   6.8210  3.98800E-0001   0.00000E+0000
   6.8230  3.86600E-0001   0.00000E+0000
   6.8260  3.98600E-0001   0.00000E+0000
   6.8280  3.86700E-0001   0.00000E+0000
   6.8310  4.05400E-0001   0.00000E+0000
   6.8340  4.08800E-0001   0.00000E+0000
   6.8370  4.01800E-0001   0.00000E+0000
   6.8380  3.99200E-0001   0.00000E+0000
   6.8410  3.92200E-0001   0.00000E+0000
   6.8440  3.95700E-0001   0.00000E+0000
   6.8460  3.97700E-0001   0.00000E+0000
   6.8480  4.00600E-0001   0.00000E+0000
   6.8500  4.15900E-0001   0.00000E+0000
   6.8510  4.08200E-0001   0.00000E+0000
   6.8530  4.21200E-0001   0.00000E+0000
   6.8560  4.09800E-0001   0.00000E+0000
   6.8580  3.99100E-0001   0.00000E+0000
   6.8600  3.91500E-0001   0.00000E+0000
   6.8630  4.04000E-0001   0.00000E+0000
   6.8650  4.00300E-0001   0.00000E+0000
   6.8670  4.11100E-0001   0.00000E+0000
   6.8710  4.11800E-0001   0.00000E+0000
   6.8720  4.23000E-0001   0.00000E+0000
   6.8750  4.21300E-0001   0.00000E+0000
   6.8790  4.16400E-0001   0.00000E+0000
   6.8810  4.22500E-0001   0.00000E+0000
   6.8840  4.15100E-0001   0.00000E+0000
   6.8860  4.10000E-0001   0.00000E+0000
   6.8870  4.24000E-0001   0.00000E+0000
   6.8900  4.10300E-0001   0.00000E+0000
   6.8930  4.19700E-0001   0.00000E+0000
   6.8940  4.16900E-0001   0.00000E+0000
   6.8970  4.38900E-0001   0.00000E+0000
   6.9010  4.44100E-0001   0.00000E+0000
   6.9030  4.42600E-0001   0.00000E+0000
   6.9040  4.43600E-0001   0.00000E+0000
   6.9060  4.40000E-0001   0.00000E+0000
   6.9080  4.45000E-0001   0.00000E+0000
   6.9110  4.54600E-0001   0.00000E+0000
   6.9130  4.36800E-0001   0.00000E+0000
   6.9150  4.34200E-0001   0.00000E+0000
   6.9180  4.28500E-0001   0.00000E+0000
   6.9200  4.30200E-0001   0.00000E+0000
   6.9220  4.38800E-0001   0.00000E+0000
   6.9240  4.41300E-0001   0.00000E+0000
   6.9270  4.26900E-0001   0.00000E+0000
   6.9300  4.36000E-0001   0.00000E+0000
   6.9320  4.48800E-0001   0.00000E+0000
   6.9360  4.40400E-0001   0.00000E+0000
   6.9380  4.49500E-0001   0.00000E+0000
   6.9410  4.51200E-0001   0.00000E+0000
   6.9450  4.52700E-0001   0.00000E+0000
   6.9480  4.35300E-0001   0.00000E+0000
   6.9500  4.28100E-0001   0.00000E+0000
   6.9530  4.33200E-0001   0.00000E+0000
   6.9550  4.36400E-0001   0.00000E+0000
   6.9570  4.53600E-0001   0.00000E+0000
   6.9600  4.47000E-0001   0.00000E+0000
   6.9610  4.22500E-0001   0.00000E+0000
   6.9630  4.37600E-0001   0.00000E+0000
   6.9650  4.43000E-0001   0.00000E+0000
   6.9700  4.27100E-0001   0.00000E+0000
   6.9720  4.39400E-0001   0.00000E+0000
   6.9750  4.49800E-0001   0.00000E+0000
   6.9790  4.38500E-0001   0.00000E+0000
   6.9810  4.27100E-0001   0.00000E+0000
   6.9840  4.14800E-0001   0.00000E+0000
   6.9870  4.34100E-0001   0.00000E+0000
   6.9890  4.35300E-0001   0.00000E+0000
   6.9910  4.32700E-0001   0.00000E+0000
   6.9920  4.52100E-0001   0.00000E+0000
   6.9960  4.68200E-0001   0.00000E+0000
   6.9980  4.48600E-0001   0.00000E+0000
   7.0000  4.42900E-0001   0.00000E+0000
   7.0030  4.55000E-0001   0.00000E+0000
   7.0050  4.58100E-0001   0.00000E+0000
   7.0070  4.63200E-0001   0.00000E+0000
   7.0100  4.69600E-0001   0.00000E+0000
   7.0110  4.76800E-0001   0.00000E+0000
   7.0140  4.80500E-0001   0.00000E+0000
   7.0170  4.67300E-0001   0.00000E+0000
   7.0180  4.75900E-0001   0.00000E+0000
   7.0210  4.92000E-0001   0.00000E+0000
   7.0230  4.75700E-0001   0.00000E+0000
   7.0270  4.89300E-0001   0.00000E+0000
   7.0290  4.99100E-0001   0.00000E+0000
   7.0320  4.94200E-0001   0.00000E+0000
   7.0340  4.88500E-0001   0.00000E+0000
   7.0370  5.01200E-0001   0.00000E+0000
   7.0390  5.15800E-0001   0.00000E+0000
   7.0420  5.31200E-0001   0.00000E+0000
   7.0440  5.25100E-0001   0.00000E+0000
   7.0460  5.26600E-0001   0.00000E+0000
   7.0480  5.17600E-0001   0.00000E+0000
   7.0530  5.31500E-0001   0.00000E+0000
   7.0550  5.47500E-0001   0.00000E+0000
   7.0580  5.45000E-0001   0.00000E+0000
   7.0600  5.65200E-0001   0.00000E+0000
   7.0620  5.70400E-0001   0.00000E+0000
   7.0640  5.66100E-0001   0.00000E+0000
   7.0660  5.72800E-0001   0.00000E+0000
   7.0690  5.70900E-0001   0.00000E+0000
   7.0720  6.01600E-0001   0.00000E+0000
   7.0740  6.05300E-0001   0.00000E+0000
   7.0770  5.99200E-0001   0.00000E+0000
   7.0790  5.93300E-0001   0.00000E+0000
   7.0810  6.08900E-0001   0.00000E+0000
   7.0840  6.43800E-0001   0.00000E+0000
   7.0870  6.47600E-0001   0.00000E+0000
   7.0900  6.57700E-0001   0.00000E+0000
   7.0920  6.60500E-0001   0.00000E+0000
   7.0940  6.73300E-0001   0.00000E+0000
   7.0970  6.99400E-0001   0.00000E+0000
   7.0990  7.11200E-0001   0.00000E+0000
   7.1010  7.31200E-0001   0.00000E+0000
