# Supplementary material for: Self-association of MreC as a regulatory signal in bacterial cell wall elongation
Source: Nat Commun. 2021 May 20;12:2987. doi: 10.1038/s41467-021-22957-9 (PMC8137920; doi:10.1038/s41467-021-22957-9)
Supplement: Supplementary file 4 — Source Data [file 41467_2021_22957_MOESM4_ESM.zip › Martins2-Source-Data/AUC_rawdata/E.coli/00173.RA3]

MREC FHEC 0,8 abs
R 3 20.0 20000 0039294 1.5850E11 281 1 
   5.8010 -4.32800E-0001   0.00000E+0000
   5.8050 -1.77800E-0001   0.00000E+0000
   5.8060 -1.72200E-0001   0.00000E+0000
   5.8070 -2.26300E-0001   0.00000E+0000
   5.8090 -1.68500E-0001   0.00000E+0000
   5.8100 -2.05100E-0001   0.00000E+0000
   5.8120 -1.92200E-0001   0.00000E+0000
   5.8140 -1.90200E-0001   0.00000E+0000
   5.8160 -4.27100E-0001   0.00000E+0000
   5.8180 -5.46400E-0001   0.00000E+0000
   5.8210 -4.21000E-0001   0.00000E+0000
   5.8220 -4.81400E-0001   0.00000E+0000
   5.8230 -4.18000E-0001   0.00000E+0000
   5.8250 -4.71400E-0001   0.00000E+0000
   5.8280 -1.67000E-0001   0.00000E+0000
   5.8290 -8.64000E-0002   0.00000E+0000
   5.8320  1.14700E-0001   0.00000E+0000
   5.8330  1.72100E-0001   0.00000E+0000
   5.8350  1.42700E-0001   0.00000E+0000
   5.8370  1.48200E-0001   0.00000E+0000
   5.8390  1.02600E-0001   0.00000E+0000
   5.8400  9.78000E-0002   0.00000E+0000
   5.8410  8.89000E-0002   0.00000E+0000
   5.8440  8.43000E-0002   0.00000E+0000
   5.8470  9.23000E-0002   0.00000E+0000
   5.8500  9.25000E-0002   0.00000E+0000
   5.8510  8.45000E-0002   0.00000E+0000
   5.8530  8.28000E-0002   0.00000E+0000
   5.8540  7.85000E-0002   0.00000E+0000
   5.8550  4.70000E-0002   0.00000E+0000
   5.8580  2.59000E-0002   0.00000E+0000
   5.8590  3.33000E-0002   0.00000E+0000
   5.8630  2.20000E-0002   0.00000E+0000
   5.8650  2.24000E-0002   0.00000E+0000
   5.8660  4.37000E-0002   0.00000E+0000
   5.8690  2.45000E-0002   0.00000E+0000
   5.8700 -1.79000E-0002   0.00000E+0000
   5.8730 -4.04000E-0002   0.00000E+0000
   5.8760  5.60000E-0003   0.00000E+0000
   5.8770  7.40000E-0003   0.00000E+0000
   5.8780  4.92000E-0002   0.00000E+0000
   5.8800  4.84000E-0002   0.00000E+0000
   5.8820  3.44000E-0002   0.00000E+0000
   5.8830  3.37000E-0002   0.00000E+0000
   5.8850  7.00000E-0003   0.00000E+0000
   5.8870  1.11000E-0002   0.00000E+0000
   5.8900  3.19000E-0002   0.00000E+0000
   5.8920  1.44000E-0002   0.00000E+0000
   5.8940  2.25000E-0002   0.00000E+0000
   5.8960  3.57000E-0002   0.00000E+0000
   5.8980  1.63000E-0002   0.00000E+0000
   5.9010  3.82000E-0002   0.00000E+0000
   5.9030  4.35000E-0002   0.00000E+0000
   5.9040  2.40000E-0002   0.00000E+0000
   5.9070  1.57000E-0002   0.00000E+0000
   5.9080  1.51000E-0002   0.00000E+0000
   5.9090  7.80000E-0003   0.00000E+0000
   5.9110  1.61000E-0002   0.00000E+0000
   5.9130  2.44000E-0002   0.00000E+0000
   5.9160  2.27000E-0002   0.00000E+0000
   5.9170  2.48000E-0002   0.00000E+0000
   5.9210  1.56000E-0002   0.00000E+0000
   5.9240  9.50000E-0003   0.00000E+0000
   5.9250  3.56000E-0002   0.00000E+0000
   5.9280  2.37000E-0002   0.00000E+0000
   5.9290  2.24000E-0002   0.00000E+0000
   5.9320  7.45000E-0002   0.00000E+0000
   5.9330  7.44000E-0002   0.00000E+0000
   5.9350  3.50000E-0002   0.00000E+0000
   5.9380  3.55000E-0002   0.00000E+0000
   5.9400  6.42000E-0002   0.00000E+0000
   5.9420  7.68000E-0002   0.00000E+0000
   5.9460  5.93000E-0002   0.00000E+0000
   5.9470  7.66000E-0002   0.00000E+0000
   5.9490  6.79000E-0002   0.00000E+0000
   5.9500  5.27000E-0002   0.00000E+0000
   5.9530  3.38000E-0002   0.00000E+0000
   5.9540  5.78000E-0002   0.00000E+0000
   5.9560  5.73000E-0002   0.00000E+0000
   5.9580  6.17000E-0002   0.00000E+0000
   5.9610  9.32000E-0002   0.00000E+0000
   5.9630  8.12000E-0002   0.00000E+0000
   5.9650  6.36000E-0002   0.00000E+0000
   5.9680  2.90000E-0002   0.00000E+0000
   5.9710  1.46000E-0002   0.00000E+0000
   5.9740  3.93000E-0002   0.00000E+0000
   5.9770  2.13000E-0002   0.00000E+0000
   5.9780  4.28000E-0002   0.00000E+0000
   5.9820 -1.96700E-0001   0.00000E+0000
   5.9850 -1.11570E+0000   0.00000E+0000
   5.9860 -1.27860E+0000   0.00000E+0000
   5.9880 -1.33540E+0000   0.00000E+0000
   5.9890 -1.38370E+0000   0.00000E+0000
   5.9920 -1.66360E+0000   0.00000E+0000
   5.9950 -1.95150E+0000   0.00000E+0000
   5.9990 -2.02820E+0000   0.00000E+0000
   6.0000 -1.95050E+0000   0.00000E+0000
   6.0020 -1.90380E+0000   0.00000E+0000
   6.0040 -1.86530E+0000   0.00000E+0000
   6.0060 -1.75910E+0000   0.00000E+0000
   6.0070 -1.66590E+0000   0.00000E+0000
   6.0100 -1.55460E+0000   0.00000E+0000
   6.0110 -1.48600E+0000   0.00000E+0000
   6.0140 -1.04820E+0000   0.00000E+0000
   6.0160 -5.19900E-0001   0.00000E+0000
   6.0190  2.95000E-0002   0.00000E+0000
   6.0210  1.62500E-0001   0.00000E+0000
   6.0230  1.36700E-0001   0.00000E+0000
   6.0250  1.52900E-0001   0.00000E+0000
   6.0270  1.11400E-0001   0.00000E+0000
   6.0290  1.21000E-0001   0.00000E+0000
   6.0300  1.38000E-0001   0.00000E+0000
   6.0320  1.43700E-0001   0.00000E+0000
   6.0370  1.67100E-0001   0.00000E+0000
   6.0400  9.78000E-0002   0.00000E+0000
   6.0420  9.36000E-0002   0.00000E+0000
   6.0450  1.22900E-0001   0.00000E+0000
   6.0470  1.22500E-0001   0.00000E+0000
   6.0500  1.00100E-0001   0.00000E+0000
   6.0510  1.12800E-0001   0.00000E+0000
   6.0530  1.09400E-0001   0.00000E+0000
   6.0550  1.23500E-0001   0.00000E+0000
   6.0570  1.13500E-0001   0.00000E+0000
   6.0590  1.15000E-0001   0.00000E+0000
   6.0620  1.08300E-0001   0.00000E+0000
   6.0640  1.11800E-0001   0.00000E+0000
   6.0660  1.17300E-0001   0.00000E+0000
   6.0690  1.10900E-0001   0.00000E+0000
   6.0710  1.01500E-0001   0.00000E+0000
   6.0720  9.29000E-0002   0.00000E+0000
   6.0760  1.17900E-0001   0.00000E+0000
   6.0770  1.49000E-0001   0.00000E+0000
   6.0790  1.57800E-0001   0.00000E+0000
   6.0800  1.53000E-0001   0.00000E+0000
   6.0840  9.14000E-0002   0.00000E+0000
   6.0850  1.03290E+0000   0.00000E+0000
   6.0890  1.24510E+0000   0.00000E+0000
   6.0920  1.39710E+0000   0.00000E+0000
   6.0950  1.47430E+0000   0.00000E+0000
   6.0960  1.53780E+0000   0.00000E+0000
   6.0990  2.02150E+0000   0.00000E+0000
   6.1010  2.03970E+0000   0.00000E+0000
   6.1050  1.96450E+0000   0.00000E+0000
   6.1070  1.90300E+0000   0.00000E+0000
   6.1100  1.83240E+0000   0.00000E+0000
   6.1110  1.81030E+0000   0.00000E+0000
   6.1140  1.74270E+0000   0.00000E+0000
   6.1170  1.23250E+0000   0.00000E+0000
   6.1200  1.63800E-0001   0.00000E+0000
   6.1250  7.56000E-0002   0.00000E+0000
   6.1280  1.21200E-0001   0.00000E+0000
   6.1300  9.70000E-0002   0.00000E+0000
   6.1310  9.94000E-0002   0.00000E+0000
   6.1340  8.94000E-0002   0.00000E+0000
   6.1350  9.32000E-0002   0.00000E+0000
   6.1380  8.63000E-0002   0.00000E+0000
   6.1420  8.14000E-0002   0.00000E+0000
   6.1440  7.55000E-0002   0.00000E+0000
   6.1450  8.16000E-0002   0.00000E+0000
   6.1480  8.77000E-0002   0.00000E+0000
   6.1490  8.19000E-0002   0.00000E+0000
   6.1530  8.07000E-0002   0.00000E+0000
   6.1540  9.02000E-0002   0.00000E+0000
   6.1590  8.73000E-0002   0.00000E+0000
   6.1600  8.70000E-0002   0.00000E+0000
   6.1630  8.73000E-0002   0.00000E+0000
   6.1640  8.36000E-0002   0.00000E+0000
   6.1660  8.51000E-0002   0.00000E+0000
   6.1670  9.36000E-0002   0.00000E+0000
   6.1710  9.06000E-0002   0.00000E+0000
   6.1740  8.28000E-0002   0.00000E+0000
   6.1760  8.96000E-0002   0.00000E+0000
   6.1780  9.12000E-0002   0.00000E+0000
   6.1800  8.67000E-0002   0.00000E+0000
   6.1810  9.09000E-0002   0.00000E+0000
   6.1840  9.38000E-0002   0.00000E+0000
   6.1870  8.73000E-0002   0.00000E+0000
   6.1880  9.35000E-0002   0.00000E+0000
   6.1920  9.16000E-0002   0.00000E+0000
   6.1940  9.00000E-0002   0.00000E+0000
   6.1960  8.97000E-0002   0.00000E+0000
   6.1970  9.18000E-0002   0.00000E+0000
   6.2010  9.84000E-0002   0.00000E+0000
   6.2040  8.95000E-0002   0.00000E+0000
   6.2060  9.75000E-0002   0.00000E+0000
   6.2090  9.92000E-0002   0.00000E+0000
   6.2110  9.79000E-0002   0.00000E+0000
   6.2140  1.05400E-0001   0.00000E+0000
   6.2150  1.05500E-0001   0.00000E+0000
   6.2190  1.02000E-0001   0.00000E+0000
   6.2230  1.00600E-0001   0.00000E+0000
   6.2260  1.26200E-0001   0.00000E+0000
   6.2270  1.31900E-0001   0.00000E+0000
   6.2290  8.40000E-0002   0.00000E+0000
   6.2310  3.30000E-0002   0.00000E+0000
   6.2340  9.94000E-0002   0.00000E+0000
   6.2370  1.31900E-0001   0.00000E+0000
   6.2380  1.23300E-0001   0.00000E+0000
   6.2400  1.12900E-0001   0.00000E+0000
   6.2440  1.19200E-0001   0.00000E+0000
   6.2450  1.19900E-0001   0.00000E+0000
   6.2490  1.08100E-0001   0.00000E+0000
   6.2500  1.12600E-0001   0.00000E+0000
   6.2530  1.14900E-0001   0.00000E+0000
   6.2540  1.18000E-0001   0.00000E+0000
   6.2590  1.26200E-0001   0.00000E+0000
   6.2610  1.21800E-0001   0.00000E+0000
   6.2630  1.24100E-0001   0.00000E+0000
   6.2640  1.27300E-0001   0.00000E+0000
   6.2660  1.39500E-0001   0.00000E+0000
   6.2690  1.25300E-0001   0.00000E+0000
   6.2700  1.26300E-0001   0.00000E+0000
   6.2730  1.23000E-0001   0.00000E+0000
   6.2740  1.28600E-0001   0.00000E+0000
   6.2760  1.32200E-0001   0.00000E+0000
   6.2790  1.24900E-0001   0.00000E+0000
   6.2840  1.35800E-0001   0.00000E+0000
   6.2860  1.36100E-0001   0.00000E+0000
   6.2880  1.33200E-0001   0.00000E+0000
   6.2890  1.29500E-0001   0.00000E+0000
   6.2930  1.38800E-0001   0.00000E+0000
   6.2970  1.41900E-0001   0.00000E+0000
   6.3000  1.43900E-0001   0.00000E+0000
   6.3030  1.36700E-0001   0.00000E+0000
   6.3050  1.43900E-0001   0.00000E+0000
   6.3080  1.50700E-0001   0.00000E+0000
   6.3110  1.50600E-0001   0.00000E+0000
   6.3120  1.38300E-0001   0.00000E+0000
   6.3140  1.41900E-0001   0.00000E+0000
   6.3160  1.47200E-0001   0.00000E+0000
   6.3200  1.51200E-0001   0.00000E+0000
   6.3220  1.50000E-0001   0.00000E+0000
   6.3230  1.56400E-0001   0.00000E+0000
   6.3250  1.65800E-0001   0.00000E+0000
   6.3290  1.05100E-0001   0.00000E+0000
   6.3300  1.18900E-0001   0.00000E+0000
   6.3320  1.40900E-0001   0.00000E+0000
   6.3350  1.82500E-0001   0.00000E+0000
   6.3360  1.72600E-0001   0.00000E+0000
   6.3390  1.67900E-0001   0.00000E+0000
   6.3410  1.72700E-0001   0.00000E+0000
   6.3450  1.79900E-0001   0.00000E+0000
   6.3470  1.74900E-0001   0.00000E+0000
   6.3510  1.72500E-0001   0.00000E+0000
   6.3520  1.69800E-0001   0.00000E+0000
   6.3530  1.70100E-0001   0.00000E+0000
   6.3550  1.70600E-0001   0.00000E+0000
   6.3570  1.77400E-0001   0.00000E+0000
   6.3610  1.78000E-0001   0.00000E+0000
   6.3620  1.85200E-0001   0.00000E+0000
   6.3640  1.77700E-0001   0.00000E+0000
   6.3670  1.79000E-0001   0.00000E+0000
   6.3690  1.84700E-0001   0.00000E+0000
   6.3710  1.86300E-0001   0.00000E+0000
   6.3730  1.94600E-0001   0.00000E+0000
   6.3750  1.99000E-0001   0.00000E+0000
   6.3780  1.95700E-0001   0.00000E+0000
   6.3790  1.88400E-0001   0.00000E+0000
   6.3800  1.86500E-0001   0.00000E+0000
   6.3830  2.05100E-0001   0.00000E+0000
   6.3850  2.03300E-0001   0.00000E+0000
   6.3900  2.08100E-0001   0.00000E+0000
   6.3920  2.07700E-0001   0.00000E+0000
   6.3950  2.03400E-0001   0.00000E+0000
   6.3980  2.03700E-0001   0.00000E+0000
   6.4040  2.08300E-0001   0.00000E+0000
   6.4060  2.09300E-0001   0.00000E+0000
   6.4090  2.17500E-0001   0.00000E+0000
   6.4120  2.14700E-0001   0.00000E+0000
   6.4130  2.10100E-0001   0.00000E+0000
   6.4160  2.17500E-0001   0.00000E+0000
   6.4190  2.18300E-0001   0.00000E+0000
   6.4210  2.21400E-0001   0.00000E+0000
   6.4260  2.24300E-0001   0.00000E+0000
   6.4280  2.27100E-0001   0.00000E+0000
   6.4300  2.25100E-0001   0.00000E+0000
   6.4340  2.25800E-0001   0.00000E+0000
   6.4350  2.37500E-0001   0.00000E+0000
   6.4370  2.35500E-0001   0.00000E+0000
   6.4390  2.30900E-0001   0.00000E+0000
   6.4430  2.42600E-0001   0.00000E+0000
   6.4440  2.41900E-0001   0.00000E+0000
   6.4470  2.40100E-0001   0.00000E+0000
   6.4480  2.36500E-0001   0.00000E+0000
   6.4510  2.33800E-0001   0.00000E+0000
   6.4530  2.48400E-0001   0.00000E+0000
   6.4570  2.41700E-0001   0.00000E+0000
   6.4580  2.40400E-0001   0.00000E+0000
   6.4600  2.38700E-0001   0.00000E+0000
   6.4620  2.44100E-0001   0.00000E+0000
   6.4650  2.52800E-0001   0.00000E+0000
   6.4670  2.50000E-0001   0.00000E+0000
   6.4690  2.46900E-0001   0.00000E+0000
   6.4710  2.48200E-0001   0.00000E+0000
   6.4740  2.55400E-0001   0.00000E+0000
   6.4760  2.79800E-0001   0.00000E+0000
   6.4790  3.00600E-0001   0.00000E+0000
   6.4810  2.65500E-0001   0.00000E+0000
   6.4840  2.76900E-0001   0.00000E+0000
   6.4860  2.60400E-0001   0.00000E+0000
   6.4880  2.63100E-0001   0.00000E+0000
   6.4920  2.68100E-0001   0.00000E+0000
   6.4940  2.62300E-0001   0.00000E+0000
   6.4970  2.60400E-0001   0.00000E+0000
   6.5010  2.73200E-0001   0.00000E+0000
   6.5020  2.69300E-0001   0.00000E+0000
   6.5060  2.71100E-0001   0.00000E+0000
   6.5090  2.77700E-0001   0.00000E+0000
   6.5100  2.97200E-0001   0.00000E+0000
   6.5110  2.86800E-0001   0.00000E+0000
   6.5130  2.61000E-0001   0.00000E+0000
   6.5150  2.52900E-0001   0.00000E+0000
   6.5170  2.72400E-0001   0.00000E+0000
   6.5190  2.84900E-0001   0.00000E+0000
   6.5220  2.93600E-0001   0.00000E+0000
   6.5240  2.90400E-0001   0.00000E+0000
   6.5260  2.88600E-0001   0.00000E+0000
   6.5280  2.84000E-0001   0.00000E+0000
   6.5310  2.87600E-0001   0.00000E+0000
   6.5320  2.77000E-0001   0.00000E+0000
   6.5350  2.93000E-0001   0.00000E+0000
   6.5380  2.89800E-0001   0.00000E+0000
   6.5400  3.00500E-0001   0.00000E+0000
   6.5410  2.96600E-0001   0.00000E+0000
   6.5450  2.94200E-0001   0.00000E+0000
   6.5480  2.90300E-0001   0.00000E+0000
   6.5500  2.99600E-0001   0.00000E+0000
   6.5550  2.91900E-0001   0.00000E+0000
   6.5580  2.90500E-0001   0.00000E+0000
   6.5590  2.98300E-0001   0.00000E+0000
   6.5620  3.01500E-0001   0.00000E+0000
   6.5640  3.06500E-0001   0.00000E+0000
   6.5660  3.06200E-0001   0.00000E+0000
   6.5690  3.10300E-0001   0.00000E+0000
   6.5700  3.12500E-0001   0.00000E+0000
   6.5720  2.92700E-0001   0.00000E+0000
   6.5740  3.00800E-0001   0.00000E+0000
   6.5770  3.07800E-0001   0.00000E+0000
   6.5790  3.04700E-0001   0.00000E+0000
   6.5800  3.00700E-0001   0.00000E+0000
   6.5830  3.14100E-0001   0.00000E+0000
   6.5840  3.08800E-0001   0.00000E+0000
   6.5880  3.11100E-0001   0.00000E+0000
   6.5910  3.11100E-0001   0.00000E+0000
   6.5940  3.20400E-0001   0.00000E+0000
   6.5960  3.20100E-0001   0.00000E+0000
   6.5980  3.10700E-0001   0.00000E+0000
   6.6000  3.25500E-0001   0.00000E+0000
   6.6030  3.41700E-0001   0.00000E+0000
   6.6050  3.29200E-0001   0.00000E+0000
   6.6070  3.23100E-0001   0.00000E+0000
   6.6100  3.24200E-0001   0.00000E+0000
   6.6120  3.26400E-0001   0.00000E+0000
   6.6150  3.27900E-0001   0.00000E+0000
   6.6170  3.30500E-0001   0.00000E+0000
   6.6190  3.38700E-0001   0.00000E+0000
   6.6220  3.33700E-0001   0.00000E+0000
   6.6240  3.33500E-0001   0.00000E+0000
   6.6270  3.37700E-0001   0.00000E+0000
   6.6280  3.44300E-0001   0.00000E+0000
   6.6310  3.42000E-0001   0.00000E+0000
   6.6340  3.48800E-0001   0.00000E+0000
   6.6350  3.42000E-0001   0.00000E+0000
   6.6390  3.47100E-0001   0.00000E+0000
   6.6430  3.50600E-0001   0.00000E+0000
   6.6480  3.29300E-0001   0.00000E+0000
   6.6490  3.42200E-0001   0.00000E+0000
   6.6530  3.41500E-0001   0.00000E+0000
   6.6550  3.37100E-0001   0.00000E+0000
   6.6570  3.47800E-0001   0.00000E+0000
   6.6590  3.44700E-0001   0.00000E+0000
   6.6610  3.43300E-0001   0.00000E+0000
   6.6640  3.46500E-0001   0.00000E+0000
   6.6670  3.52700E-0001   0.00000E+0000
   6.6690  3.55100E-0001   0.00000E+0000
   6.6730  3.48700E-0001   0.00000E+0000
   6.6750  3.55000E-0001   0.00000E+0000
   6.6790  3.50500E-0001   0.00000E+0000
   6.6810  3.57200E-0001   0.00000E+0000
   6.6820  3.63100E-0001   0.00000E+0000
   6.6860  3.59300E-0001   0.00000E+0000
   6.6880  3.65200E-0001   0.00000E+0000
   6.6910  3.61300E-0001   0.00000E+0000
   6.6950  3.75900E-0001   0.00000E+0000
   6.6960  3.69500E-0001   0.00000E+0000
   6.6980  3.64100E-0001   0.00000E+0000
   6.7010  3.61100E-0001   0.00000E+0000
   6.7040  3.57500E-0001   0.00000E+0000
   6.7060  3.56500E-0001   0.00000E+0000
   6.7070  3.63700E-0001   0.00000E+0000
   6.7100  3.63000E-0001   0.00000E+0000
   6.7120  3.62200E-0001   0.00000E+0000
   6.7150  3.59600E-0001   0.00000E+0000
   6.7160  3.66600E-0001   0.00000E+0000
   6.7190  3.58200E-0001   0.00000E+0000
   6.7210  3.65000E-0001   0.00000E+0000
   6.7240  3.71000E-0001   0.00000E+0000
   6.7260  3.74500E-0001   0.00000E+0000
   6.7280  3.69400E-0001   0.00000E+0000
   6.7310  3.82900E-0001   0.00000E+0000
   6.7330  3.79100E-0001   0.00000E+0000
   6.7370  3.71300E-0001   0.00000E+0000
   6.7390  3.74700E-0001   0.00000E+0000
   6.7420  3.82500E-0001   0.00000E+0000
   6.7430  3.90000E-0001   0.00000E+0000
   6.7450  3.78100E-0001   0.00000E+0000
   6.7490  3.70400E-0001   0.00000E+0000
   6.7510  3.90700E-0001   0.00000E+0000
   6.7540  3.78600E-0001   0.00000E+0000
   6.7570  3.88000E-0001   0.00000E+0000
   6.7580  3.81100E-0001   0.00000E+0000
   6.7600  3.90100E-0001   0.00000E+0000
   6.7620  3.92400E-0001   0.00000E+0000
   6.7650  3.87200E-0001   0.00000E+0000
   6.7680  3.64400E-0001   0.00000E+0000
   6.7700  3.67000E-0001   0.00000E+0000
   6.7730  3.80100E-0001   0.00000E+0000
   6.7740  3.87300E-0001   0.00000E+0000
   6.7750  3.91100E-0001   0.00000E+0000
   6.7790  3.93300E-0001   0.00000E+0000
   6.7840  3.88100E-0001   0.00000E+0000
   6.7860  3.96000E-0001   0.00000E+0000
   6.7900  3.92600E-0001   0.00000E+0000
   6.7930  4.05900E-0001   0.00000E+0000
   6.7980  3.93000E-0001   0.00000E+0000
   6.8000  3.78700E-0001   0.00000E+0000
   6.8010  3.93400E-0001   0.00000E+0000
   6.8040  4.03200E-0001   0.00000E+0000
   6.8060  4.00200E-0001   0.00000E+0000
   6.8100  4.09100E-0001   0.00000E+0000
   6.8120  4.19400E-0001   0.00000E+0000
   6.8130  3.88400E-0001   0.00000E+0000
   6.8150  4.02600E-0001   0.00000E+0000
   6.8190  4.06600E-0001   0.00000E+0000
   6.8200  3.98900E-0001   0.00000E+0000
   6.8240  3.90800E-0001   0.00000E+0000
   6.8250  3.93900E-0001   0.00000E+0000
   6.8290  3.89300E-0001   0.00000E+0000
   6.8310  4.01300E-0001   0.00000E+0000
   6.8340  4.04100E-0001   0.00000E+0000
   6.8370  4.07800E-0001   0.00000E+0000
   6.8390  3.95600E-0001   0.00000E+0000
   6.8410  3.98900E-0001   0.00000E+0000
   6.8440  3.88300E-0001   0.00000E+0000
   6.8470  4.07900E-0001   0.00000E+0000
   6.8500  4.06000E-0001   0.00000E+0000
   6.8530  4.19400E-0001   0.00000E+0000
   6.8560  4.14300E-0001   0.00000E+0000
   6.8580  4.01600E-0001   0.00000E+0000
   6.8600  3.94800E-0001   0.00000E+0000
   6.8650  3.96600E-0001   0.00000E+0000
   6.8670  4.02300E-0001   0.00000E+0000
   6.8690  4.07000E-0001   0.00000E+0000
   6.8700  4.08200E-0001   0.00000E+0000
   6.8730  4.10700E-0001   0.00000E+0000
   6.8750  4.13900E-0001   0.00000E+0000
   6.8770  4.10000E-0001   0.00000E+0000
   6.8790  4.12700E-0001   0.00000E+0000
   6.8830  4.24800E-0001   0.00000E+0000
   6.8860  4.13400E-0001   0.00000E+0000
   6.8880  4.14400E-0001   0.00000E+0000
   6.8900  4.08400E-0001   0.00000E+0000
   6.8930  4.11000E-0001   0.00000E+0000
   6.8960  4.30700E-0001   0.00000E+0000
   6.8990  4.41600E-0001   0.00000E+0000
   6.9010  4.47100E-0001   0.00000E+0000
   6.9030  4.42300E-0001   0.00000E+0000
   6.9060  4.31400E-0001   0.00000E+0000
   6.9080  4.37400E-0001   0.00000E+0000
   6.9100  4.47400E-0001   0.00000E+0000
   6.9130  4.36200E-0001   0.00000E+0000
   6.9140  4.28200E-0001   0.00000E+0000
   6.9180  4.25500E-0001   0.00000E+0000
   6.9190  4.26800E-0001   0.00000E+0000
   6.9220  4.34800E-0001   0.00000E+0000
   6.9230  4.42000E-0001   0.00000E+0000
   6.9270  4.30900E-0001   0.00000E+0000
   6.9290  4.38300E-0001   0.00000E+0000
   6.9320  4.36100E-0001   0.00000E+0000
   6.9340  4.50800E-0001   0.00000E+0000
   6.9360  4.31600E-0001   0.00000E+0000
   6.9380  4.51000E-0001   0.00000E+0000
   6.9410  4.65200E-0001   0.00000E+0000
   6.9420  4.42300E-0001   0.00000E+0000
   6.9450  4.37100E-0001   0.00000E+0000
   6.9480  4.28200E-0001   0.00000E+0000
   6.9500  4.41900E-0001   0.00000E+0000
   6.9530  4.32900E-0001   0.00000E+0000
   6.9550  4.33800E-0001   0.00000E+0000
   6.9580  4.46500E-0001   0.00000E+0000
   6.9590  4.43800E-0001   0.00000E+0000
   6.9610  4.33500E-0001   0.00000E+0000
   6.9620  4.42100E-0001   0.00000E+0000
   6.9660  4.30100E-0001   0.00000E+0000
   6.9680  4.34300E-0001   0.00000E+0000
   6.9710  4.29500E-0001   0.00000E+0000
   6.9730  4.44400E-0001   0.00000E+0000
   6.9750  4.44400E-0001   0.00000E+0000
   6.9770  4.43200E-0001   0.00000E+0000
   6.9800  4.32000E-0001   0.00000E+0000
   6.9820  4.11700E-0001   0.00000E+0000
   6.9840  4.25100E-0001   0.00000E+0000
   6.9870  4.28900E-0001   0.00000E+0000
   6.9890  4.35600E-0001   0.00000E+0000
   6.9910  4.40700E-0001   0.00000E+0000
   6.9930  4.57600E-0001   0.00000E+0000
   6.9960  4.74300E-0001   0.00000E+0000
   6.9990  4.45100E-0001   0.00000E+0000
   7.0020  4.41900E-0001   0.00000E+0000
   7.0030  4.52100E-0001   0.00000E+0000
   7.0070  4.60600E-0001   0.00000E+0000
   7.0090  4.65600E-0001   0.00000E+0000
   7.0110  4.74100E-0001   0.00000E+0000
   7.0130  4.75100E-0001   0.00000E+0000
   7.0150  4.70900E-0001   0.00000E+0000
   7.0170  4.68200E-0001   0.00000E+0000
   7.0180  4.92800E-0001   0.00000E+0000
   7.0230  4.69400E-0001   0.00000E+0000
   7.0250  4.83500E-0001   0.00000E+0000
   7.0280  4.98100E-0001   0.00000E+0000
   7.0300  4.98000E-0001   0.00000E+0000
   7.0320  4.87700E-0001   0.00000E+0000
   7.0350  4.91200E-0001   0.00000E+0000
   7.0390  5.12700E-0001   0.00000E+0000
   7.0410  5.27100E-0001   0.00000E+0000
   7.0420  5.30800E-0001   0.00000E+0000
   7.0460  5.31300E-0001   0.00000E+0000
   7.0480  5.17600E-0001   0.00000E+0000
   7.0510  5.31800E-0001   0.00000E+0000
   7.0520  5.37800E-0001   0.00000E+0000
   7.0550  5.50500E-0001   0.00000E+0000
   7.0580  5.49500E-0001   0.00000E+0000
   7.0600  5.63200E-0001   0.00000E+0000
   7.0610  5.69000E-0001   0.00000E+0000
   7.0650  5.77900E-0001   0.00000E+0000
   7.0660  5.74900E-0001   0.00000E+0000
   7.0690  5.80400E-0001   0.00000E+0000
   7.0710  6.11900E-0001   0.00000E+0000
   7.0720  6.09500E-0001   0.00000E+0000
   7.0730  6.06500E-0001   0.00000E+0000
   7.0760  6.17700E-0001   0.00000E+0000
   7.0790  6.04700E-0001   0.00000E+0000
   7.0810  6.19900E-0001   0.00000E+0000
   7.0850  6.48900E-0001   0.00000E+0000
   7.0860  6.53900E-0001   0.00000E+0000
   7.0890  6.65300E-0001   0.00000E+0000
   7.0920  6.67600E-0001   0.00000E+0000
   7.0940  6.90200E-0001   0.00000E+0000
   7.0970  7.19000E-0001   0.00000E+0000
   7.1000  7.33500E-0001   0.00000E+0000
