# Supplementary material for: Self-association of MreC as a regulatory signal in bacterial cell wall elongation
Source: Nat Commun. 2021 May 20;12:2987. doi: 10.1038/s41467-021-22957-9 (PMC8137920; doi:10.1038/s41467-021-22957-9)
Supplement: Supplementary file 4 — Source Data [file 41467_2021_22957_MOESM4_ESM.zip › Martins2-Source-Data/AUC_rawdata/E.coli/00198.RA3]

MREC FHEC 0,8 abs
R 3 20.0 20000 0044487 1.8130E11 281 1 
   5.8010 -5.46000E-0001   0.00000E+0000
   5.8070 -2.06600E-0001   0.00000E+0000
   5.8080 -1.94700E-0001   0.00000E+0000
   5.8110 -1.91000E-0001   0.00000E+0000
   5.8140 -3.00600E-0001   0.00000E+0000
   5.8150 -2.58000E-0001   0.00000E+0000
   5.8170 -5.51500E-0001   0.00000E+0000
   5.8190 -8.74900E-0001   0.00000E+0000
   5.8230 -5.05400E-0001   0.00000E+0000
   5.8240 -3.58500E-0001   0.00000E+0000
   5.8270 -1.59300E-0001   0.00000E+0000
   5.8280  7.94000E-0002   0.00000E+0000
   5.8300  7.47000E-0002   0.00000E+0000
   5.8340  1.37600E-0001   0.00000E+0000
   5.8350  1.18800E-0001   0.00000E+0000
   5.8380  7.64000E-0002   0.00000E+0000
   5.8390  7.96000E-0002   0.00000E+0000
   5.8420  8.81000E-0002   0.00000E+0000
   5.8430  8.81000E-0002   0.00000E+0000
   5.8440  6.66000E-0002   0.00000E+0000
   5.8460  9.06000E-0002   0.00000E+0000
   5.8490  9.26000E-0002   0.00000E+0000
   5.8510  8.32000E-0002   0.00000E+0000
   5.8530  8.02000E-0002   0.00000E+0000
   5.8540  4.99000E-0002   0.00000E+0000
   5.8550  3.37000E-0002   0.00000E+0000
   5.8580  2.21000E-0002   0.00000E+0000
   5.8590  3.41000E-0002   0.00000E+0000
   5.8630  1.70000E-0002   0.00000E+0000
   5.8650  3.62000E-0002   0.00000E+0000
   5.8660  2.52000E-0002   0.00000E+0000
   5.8690 -1.70000E-0003   0.00000E+0000
   5.8710 -5.97000E-0002   0.00000E+0000
   5.8730 -1.46000E-0002   0.00000E+0000
   5.8750  5.60000E-0003   0.00000E+0000
   5.8780  4.47000E-0002   0.00000E+0000
   5.8790  3.16000E-0002   0.00000E+0000
   5.8810  3.41000E-0002   0.00000E+0000
   5.8840  6.40000E-0003   0.00000E+0000
   5.8860  2.31000E-0002   0.00000E+0000
   5.8890  3.80000E-0002   0.00000E+0000
   5.8900  4.50000E-0002   0.00000E+0000
   5.8920  1.20000E-0002   0.00000E+0000
   5.8940  3.49000E-0002   0.00000E+0000
   5.8960  1.46000E-0002   0.00000E+0000
   5.8970  7.30000E-0003   0.00000E+0000
   5.9010  4.97000E-0002   0.00000E+0000
   5.9020  3.39000E-0002   0.00000E+0000
   5.9040  2.18000E-0002   0.00000E+0000
   5.9080  6.30000E-0003   0.00000E+0000
   5.9090  1.71000E-0002   0.00000E+0000
   5.9130  2.35000E-0002   0.00000E+0000
   5.9180  2.09000E-0002   0.00000E+0000
   5.9200 -6.50000E-0003   0.00000E+0000
   5.9230  2.88000E-0002   0.00000E+0000
   5.9240  3.80000E-0002   0.00000E+0000
   5.9270  2.06000E-0002   0.00000E+0000
   5.9280  4.36000E-0002   0.00000E+0000
   5.9300  7.84000E-0002   0.00000E+0000
   5.9310  7.12000E-0002   0.00000E+0000
   5.9340  2.01000E-0002   0.00000E+0000
   5.9360  4.38000E-0002   0.00000E+0000
   5.9370  7.36000E-0002   0.00000E+0000
   5.9400  8.04000E-0002   0.00000E+0000
   5.9440  5.06000E-0002   0.00000E+0000
   5.9450  6.51000E-0002   0.00000E+0000
   5.9470  6.17000E-0002   0.00000E+0000
   5.9510  5.69000E-0002   0.00000E+0000
   5.9530  4.54000E-0002   0.00000E+0000
   5.9550  5.93000E-0002   0.00000E+0000
   5.9570  5.63000E-0002   0.00000E+0000
   5.9590  9.42000E-0002   0.00000E+0000
   5.9630  8.47000E-0002   0.00000E+0000
   5.9640  5.82000E-0002   0.00000E+0000
   5.9680  2.01000E-0002   0.00000E+0000
   5.9700  2.05000E-0002   0.00000E+0000
   5.9710  2.38000E-0002   0.00000E+0000
   5.9720  3.93000E-0002   0.00000E+0000
   5.9750  2.78000E-0002   0.00000E+0000
   5.9780  7.79000E-0002   0.00000E+0000
   5.9820 -5.49400E-0001   0.00000E+0000
   5.9830 -9.32700E-0001   0.00000E+0000
   5.9850 -1.22840E+0000   0.00000E+0000
   5.9860 -1.28620E+0000   0.00000E+0000
   5.9890 -1.40760E+0000   0.00000E+0000
   5.9900 -1.56450E+0000   0.00000E+0000
   5.9930 -1.93020E+0000   0.00000E+0000
   5.9970 -1.98860E+0000   0.00000E+0000
   5.9990 -1.95490E+0000   0.00000E+0000
   6.0010 -1.92220E+0000   0.00000E+0000
   6.0020 -1.86220E+0000   0.00000E+0000
   6.0060 -1.74150E+0000   0.00000E+0000
   6.0070 -1.67440E+0000   0.00000E+0000
   6.0090 -1.51840E+0000   0.00000E+0000
   6.0110 -1.30460E+0000   0.00000E+0000
   6.0130 -8.32100E-0001   0.00000E+0000
   6.0160 -1.77200E-0001   0.00000E+0000
   6.0190  1.65200E-0001   0.00000E+0000
   6.0210  1.28000E-0001   0.00000E+0000
   6.0230  1.48800E-0001   0.00000E+0000
   6.0250  1.23000E-0001   0.00000E+0000
   6.0270  1.25500E-0001   0.00000E+0000
   6.0300  1.41500E-0001   0.00000E+0000
   6.0320  1.45400E-0001   0.00000E+0000
   6.0340  1.53600E-0001   0.00000E+0000
   6.0370  1.35800E-0001   0.00000E+0000
   6.0390  9.82000E-0002   0.00000E+0000
   6.0410  9.21000E-0002   0.00000E+0000
   6.0420  1.09700E-0001   0.00000E+0000
   6.0440  1.28100E-0001   0.00000E+0000
   6.0470  1.17000E-0001   0.00000E+0000
   6.0490  1.00200E-0001   0.00000E+0000
   6.0500  1.14700E-0001   0.00000E+0000
   6.0520  1.09500E-0001   0.00000E+0000
   6.0550  1.21500E-0001   0.00000E+0000
   6.0570  1.15700E-0001   0.00000E+0000
   6.0590  1.13400E-0001   0.00000E+0000
   6.0620  1.10600E-0001   0.00000E+0000
   6.0640  1.17600E-0001   0.00000E+0000
   6.0660  1.12900E-0001   0.00000E+0000
   6.0680  1.04000E-0001   0.00000E+0000
   6.0710  1.04000E-0001   0.00000E+0000
   6.0730  9.55000E-0002   0.00000E+0000
   6.0760  1.45600E-0001   0.00000E+0000
   6.0780  1.52300E-0001   0.00000E+0000
   6.0800  1.35300E-0001   0.00000E+0000
   6.0830  1.02500E-0001   0.00000E+0000
   6.0850  7.89600E-0001   0.00000E+0000
   6.0870  1.29820E+0000   0.00000E+0000
   6.0920  1.39060E+0000   0.00000E+0000
   6.0940  1.46860E+0000   0.00000E+0000
   6.0960  1.99060E+0000   0.00000E+0000
   6.1010  2.00190E+0000   0.00000E+0000
   6.1030  1.99470E+0000   0.00000E+0000
   6.1070  1.86730E+0000   0.00000E+0000
   6.1090  1.84430E+0000   0.00000E+0000
   6.1100  1.73990E+0000   0.00000E+0000
   6.1130  1.60790E+0000   0.00000E+0000
   6.1160  1.19800E+0000   0.00000E+0000
   6.1210  8.35000E-0002   0.00000E+0000
   6.1240  8.09000E-0002   0.00000E+0000
   6.1250  1.17800E-0001   0.00000E+0000
   6.1280  9.96000E-0002   0.00000E+0000
   6.1300  9.38000E-0002   0.00000E+0000
   6.1330  8.65000E-0002   0.00000E+0000
   6.1370  8.92000E-0002   0.00000E+0000
   6.1380  7.79000E-0002   0.00000E+0000
   6.1400  7.16000E-0002   0.00000E+0000
   6.1440  7.51000E-0002   0.00000E+0000
   6.1450  8.19000E-0002   0.00000E+0000
   6.1470  8.63000E-0002   0.00000E+0000
   6.1490  7.93000E-0002   0.00000E+0000
   6.1500  7.68000E-0002   0.00000E+0000
   6.1540  7.93000E-0002   0.00000E+0000
   6.1560  8.86000E-0002   0.00000E+0000
   6.1600  8.56000E-0002   0.00000E+0000
   6.1640  7.99000E-0002   0.00000E+0000
   6.1660  8.11000E-0002   0.00000E+0000
   6.1680  8.72000E-0002   0.00000E+0000
   6.1710  8.05000E-0002   0.00000E+0000
   6.1750  8.67000E-0002   0.00000E+0000
   6.1760  8.75000E-0002   0.00000E+0000
   6.1790  8.54000E-0002   0.00000E+0000
   6.1810  9.24000E-0002   0.00000E+0000
   6.1830  8.28000E-0002   0.00000E+0000
   6.1840  8.70000E-0002   0.00000E+0000
   6.1870  8.83000E-0002   0.00000E+0000
   6.1880  8.72000E-0002   0.00000E+0000
   6.1910  8.65000E-0002   0.00000E+0000
   6.1920  8.50000E-0002   0.00000E+0000
   6.1950  8.87000E-0002   0.00000E+0000
   6.1960  8.78000E-0002   0.00000E+0000
   6.1980  8.44000E-0002   0.00000E+0000
   6.2020  9.07000E-0002   0.00000E+0000
   6.2040  8.92000E-0002   0.00000E+0000
   6.2060  8.82000E-0002   0.00000E+0000
   6.2070  9.19000E-0002   0.00000E+0000
   6.2110  8.66000E-0002   0.00000E+0000
   6.2140  9.49000E-0002   0.00000E+0000
   6.2180  9.10000E-0002   0.00000E+0000
   6.2190  9.25000E-0002   0.00000E+0000
   6.2210  9.98000E-0002   0.00000E+0000
   6.2230  9.28000E-0002   0.00000E+0000
   6.2250  1.14700E-0001   0.00000E+0000
   6.2260  1.22700E-0001   0.00000E+0000
   6.2290  1.06800E-0001   0.00000E+0000
   6.2310  3.25000E-0002   0.00000E+0000
   6.2330  6.15000E-0002   0.00000E+0000
   6.2360  1.15800E-0001   0.00000E+0000
   6.2380  1.20100E-0001   0.00000E+0000
   6.2400  1.01800E-0001   0.00000E+0000
   6.2420  1.06500E-0001   0.00000E+0000
   6.2450  1.05900E-0001   0.00000E+0000
   6.2480  9.93000E-0002   0.00000E+0000
   6.2500  9.53000E-0002   0.00000E+0000
   6.2520  1.00300E-0001   0.00000E+0000
   6.2550  1.10200E-0001   0.00000E+0000
   6.2570  1.12100E-0001   0.00000E+0000
   6.2610  1.10500E-0001   0.00000E+0000
   6.2620  1.10000E-0001   0.00000E+0000
   6.2640  1.13900E-0001   0.00000E+0000
   6.2660  1.22100E-0001   0.00000E+0000
   6.2680  1.10000E-0001   0.00000E+0000
   6.2710  1.05300E-0001   0.00000E+0000
   6.2730  1.05700E-0001   0.00000E+0000
   6.2750  1.18300E-0001   0.00000E+0000
   6.2780  1.17800E-0001   0.00000E+0000
   6.2810  1.07200E-0001   0.00000E+0000
   6.2830  1.08300E-0001   0.00000E+0000
   6.2850  1.10700E-0001   0.00000E+0000
   6.2870  1.23400E-0001   0.00000E+0000
   6.2890  1.17800E-0001   0.00000E+0000
   6.2920  1.13000E-0001   0.00000E+0000
   6.2950  1.16700E-0001   0.00000E+0000
   6.2960  1.21800E-0001   0.00000E+0000
   6.2970  1.27500E-0001   0.00000E+0000
   6.3000  1.23800E-0001   0.00000E+0000
   6.3020  1.20600E-0001   0.00000E+0000
   6.3050  1.25400E-0001   0.00000E+0000
   6.3070  1.21300E-0001   0.00000E+0000
   6.3110  1.38700E-0001   0.00000E+0000
   6.3120  1.24400E-0001   0.00000E+0000
   6.3140  1.24400E-0001   0.00000E+0000
   6.3170  1.26000E-0001   0.00000E+0000
   6.3210  1.30900E-0001   0.00000E+0000
   6.3240  1.34800E-0001   0.00000E+0000
   6.3260  1.54300E-0001   0.00000E+0000
   6.3280  1.31800E-0001   0.00000E+0000
   6.3300  8.87000E-0002   0.00000E+0000
   6.3310  9.31000E-0002   0.00000E+0000
   6.3340  1.18700E-0001   0.00000E+0000
   6.3380  1.60700E-0001   0.00000E+0000
   6.3420  1.45900E-0001   0.00000E+0000
   6.3430  1.51800E-0001   0.00000E+0000
   6.3450  1.53600E-0001   0.00000E+0000
   6.3480  1.54700E-0001   0.00000E+0000
   6.3500  1.51200E-0001   0.00000E+0000
   6.3530  1.47200E-0001   0.00000E+0000
   6.3550  1.47900E-0001   0.00000E+0000
   6.3590  1.51000E-0001   0.00000E+0000
   6.3600  1.47700E-0001   0.00000E+0000
   6.3620  1.59300E-0001   0.00000E+0000
   6.3640  1.54100E-0001   0.00000E+0000
   6.3670  1.61300E-0001   0.00000E+0000
   6.3690  1.61700E-0001   0.00000E+0000
   6.3730  1.61300E-0001   0.00000E+0000
   6.3740  1.70500E-0001   0.00000E+0000
   6.3770  1.69600E-0001   0.00000E+0000
   6.3780  1.69800E-0001   0.00000E+0000
   6.3810  1.66300E-0001   0.00000E+0000
   6.3820  1.68100E-0001   0.00000E+0000
   6.3850  1.75500E-0001   0.00000E+0000
   6.3900  1.79100E-0001   0.00000E+0000
   6.3920  1.83300E-0001   0.00000E+0000
   6.3930  1.80000E-0001   0.00000E+0000
   6.3940  1.74400E-0001   0.00000E+0000
   6.3980  1.85800E-0001   0.00000E+0000
   6.4030  1.83900E-0001   0.00000E+0000
   6.4050  1.84700E-0001   0.00000E+0000
   6.4070  1.85400E-0001   0.00000E+0000
   6.4090  1.93200E-0001   0.00000E+0000
   6.4120  1.80000E-0001   0.00000E+0000
   6.4130  1.85500E-0001   0.00000E+0000
   6.4170  1.85800E-0001   0.00000E+0000
   6.4180  1.93200E-0001   0.00000E+0000
   6.4220  1.91900E-0001   0.00000E+0000
   6.4260  1.97600E-0001   0.00000E+0000
   6.4280  1.98100E-0001   0.00000E+0000
   6.4310  1.97800E-0001   0.00000E+0000
   6.4350  1.98600E-0001   0.00000E+0000
   6.4360  2.05800E-0001   0.00000E+0000
   6.4390  2.04900E-0001   0.00000E+0000
   6.4400  1.98400E-0001   0.00000E+0000
   6.4430  2.12400E-0001   0.00000E+0000
   6.4470  2.11700E-0001   0.00000E+0000
   6.4480  2.03600E-0001   0.00000E+0000
   6.4510  2.06200E-0001   0.00000E+0000
   6.4530  2.11700E-0001   0.00000E+0000
   6.4560  2.07600E-0001   0.00000E+0000
   6.4580  2.10900E-0001   0.00000E+0000
   6.4600  2.16400E-0001   0.00000E+0000
   6.4640  2.16600E-0001   0.00000E+0000
   6.4650  2.24000E-0001   0.00000E+0000
   6.4670  2.23500E-0001   0.00000E+0000
   6.4690  2.18600E-0001   0.00000E+0000
   6.4720  2.20100E-0001   0.00000E+0000
   6.4740  2.30900E-0001   0.00000E+0000
   6.4760  2.46500E-0001   0.00000E+0000
   6.4780  2.71300E-0001   0.00000E+0000
   6.4790  2.36800E-0001   0.00000E+0000
   6.4820  2.42800E-0001   0.00000E+0000
   6.4830  2.52200E-0001   0.00000E+0000
   6.4860  2.30700E-0001   0.00000E+0000
   6.4870  2.34100E-0001   0.00000E+0000
   6.4910  2.38200E-0001   0.00000E+0000
   6.4930  2.37200E-0001   0.00000E+0000
   6.4950  2.42100E-0001   0.00000E+0000
   6.4970  2.36800E-0001   0.00000E+0000
   6.4980  2.37500E-0001   0.00000E+0000
   6.5010  2.40200E-0001   0.00000E+0000
   6.5060  2.47900E-0001   0.00000E+0000
   6.5070  2.53200E-0001   0.00000E+0000
   6.5110  2.55400E-0001   0.00000E+0000
   6.5140  2.19000E-0001   0.00000E+0000
   6.5150  2.25500E-0001   0.00000E+0000
   6.5190  2.58800E-0001   0.00000E+0000
   6.5200  2.66100E-0001   0.00000E+0000
   6.5240  2.65500E-0001   0.00000E+0000
   6.5260  2.58300E-0001   0.00000E+0000
   6.5280  2.57400E-0001   0.00000E+0000
   6.5290  2.54800E-0001   0.00000E+0000
   6.5310  2.54600E-0001   0.00000E+0000
   6.5340  2.60100E-0001   0.00000E+0000
   6.5380  2.58100E-0001   0.00000E+0000
   6.5400  2.64700E-0001   0.00000E+0000
   6.5430  2.70400E-0001   0.00000E+0000
   6.5450  2.68900E-0001   0.00000E+0000
   6.5470  2.67800E-0001   0.00000E+0000
   6.5500  2.79900E-0001   0.00000E+0000
   6.5520  2.65500E-0001   0.00000E+0000
   6.5550  2.72600E-0001   0.00000E+0000
   6.5560  2.68600E-0001   0.00000E+0000
   6.5590  2.71800E-0001   0.00000E+0000
   6.5630  2.89200E-0001   0.00000E+0000
   6.5650  2.82600E-0001   0.00000E+0000
   6.5690  2.82800E-0001   0.00000E+0000
   6.5710  2.78900E-0001   0.00000E+0000
   6.5720  2.76600E-0001   0.00000E+0000
   6.5740  2.79100E-0001   0.00000E+0000
   6.5760  2.83400E-0001   0.00000E+0000
   6.5790  2.80200E-0001   0.00000E+0000
   6.5810  2.89700E-0001   0.00000E+0000
   6.5820  2.93700E-0001   0.00000E+0000
   6.5840  2.89500E-0001   0.00000E+0000
   6.5860  2.88600E-0001   0.00000E+0000
   6.5880  2.93300E-0001   0.00000E+0000
   6.5890  2.86600E-0001   0.00000E+0000
   6.5930  2.94100E-0001   0.00000E+0000
   6.5940  3.03800E-0001   0.00000E+0000
   6.5970  2.92100E-0001   0.00000E+0000
   6.6000  3.03600E-0001   0.00000E+0000
   6.6020  3.20900E-0001   0.00000E+0000
   6.6050  3.06400E-0001   0.00000E+0000
   6.6060  3.03100E-0001   0.00000E+0000
   6.6090  3.00600E-0001   0.00000E+0000
   6.6120  3.04900E-0001   0.00000E+0000
   6.6140  3.06200E-0001   0.00000E+0000
   6.6170  3.05100E-0001   0.00000E+0000
   6.6190  3.04100E-0001   0.00000E+0000
   6.6210  3.20600E-0001   0.00000E+0000
   6.6220  3.13700E-0001   0.00000E+0000
   6.6260  3.11900E-0001   0.00000E+0000
   6.6270  3.23800E-0001   0.00000E+0000
   6.6310  3.26900E-0001   0.00000E+0000
   6.6330  3.35600E-0001   0.00000E+0000
   6.6350  3.12600E-0001   0.00000E+0000
   6.6380  3.23100E-0001   0.00000E+0000
   6.6390  3.21300E-0001   0.00000E+0000
   6.6420  3.26500E-0001   0.00000E+0000
   6.6440  3.19000E-0001   0.00000E+0000
   6.6460  3.14100E-0001   0.00000E+0000
   6.6490  3.26400E-0001   0.00000E+0000
   6.6530  3.21400E-0001   0.00000E+0000
   6.6550  3.24800E-0001   0.00000E+0000
   6.6570  3.29300E-0001   0.00000E+0000
   6.6590  3.25800E-0001   0.00000E+0000
   6.6620  3.28900E-0001   0.00000E+0000
   6.6660  3.31800E-0001   0.00000E+0000
   6.6690  3.34500E-0001   0.00000E+0000
   6.6710  3.42500E-0001   0.00000E+0000
   6.6730  3.35800E-0001   0.00000E+0000
   6.6760  3.28500E-0001   0.00000E+0000
   6.6790  3.32700E-0001   0.00000E+0000
   6.6810  3.41000E-0001   0.00000E+0000
   6.6830  3.42900E-0001   0.00000E+0000
   6.6840  3.41900E-0001   0.00000E+0000
   6.6880  3.46000E-0001   0.00000E+0000
   6.6890  3.36700E-0001   0.00000E+0000
   6.6910  3.49400E-0001   0.00000E+0000
   6.6950  3.53200E-0001   0.00000E+0000
   6.6960  3.56100E-0001   0.00000E+0000
   6.6990  3.46600E-0001   0.00000E+0000
   6.7010  3.44000E-0001   0.00000E+0000
   6.7040  3.42500E-0001   0.00000E+0000
   6.7060  3.46500E-0001   0.00000E+0000
   6.7090  3.43100E-0001   0.00000E+0000
   6.7100  3.46900E-0001   0.00000E+0000
   6.7130  3.49300E-0001   0.00000E+0000
   6.7150  3.48100E-0001   0.00000E+0000
   6.7170  3.47500E-0001   0.00000E+0000
   6.7200  3.40700E-0001   0.00000E+0000
   6.7240  3.49000E-0001   0.00000E+0000
   6.7270  3.51900E-0001   0.00000E+0000
   6.7280  3.54000E-0001   0.00000E+0000
   6.7290  3.61900E-0001   0.00000E+0000
   6.7310  3.54600E-0001   0.00000E+0000
   6.7340  3.65200E-0001   0.00000E+0000
   6.7380  3.60800E-0001   0.00000E+0000
   6.7400  3.62500E-0001   0.00000E+0000
   6.7410  3.78100E-0001   0.00000E+0000
   6.7450  3.66000E-0001   0.00000E+0000
   6.7480  3.53900E-0001   0.00000E+0000
   6.7490  3.69100E-0001   0.00000E+0000
   6.7530  3.69900E-0001   0.00000E+0000
   6.7550  3.72200E-0001   0.00000E+0000
   6.7580  3.76400E-0001   0.00000E+0000
   6.7590  3.70700E-0001   0.00000E+0000
   6.7630  3.74900E-0001   0.00000E+0000
   6.7660  3.76500E-0001   0.00000E+0000
   6.7680  3.59600E-0001   0.00000E+0000
   6.7710  3.57300E-0001   0.00000E+0000
   6.7730  3.67000E-0001   0.00000E+0000
   6.7750  3.79900E-0001   0.00000E+0000
   6.7770  3.80700E-0001   0.00000E+0000
   6.7790  3.81700E-0001   0.00000E+0000
   6.7820  3.81500E-0001   0.00000E+0000
   6.7840  3.77400E-0001   0.00000E+0000
   6.7870  3.84000E-0001   0.00000E+0000
   6.7890  3.80700E-0001   0.00000E+0000
   6.7910  3.90400E-0001   0.00000E+0000
   6.7940  3.96900E-0001   0.00000E+0000
   6.7960  3.87400E-0001   0.00000E+0000
   6.7980  3.77300E-0001   0.00000E+0000
   6.8000  3.74300E-0001   0.00000E+0000
   6.8030  3.80400E-0001   0.00000E+0000
   6.8050  3.92200E-0001   0.00000E+0000
   6.8080  3.88600E-0001   0.00000E+0000
   6.8110  4.03600E-0001   0.00000E+0000
   6.8130  3.87100E-0001   0.00000E+0000
   6.8160  3.91900E-0001   0.00000E+0000
   6.8190  3.92200E-0001   0.00000E+0000
   6.8200  3.96100E-0001   0.00000E+0000
   6.8230  3.78600E-0001   0.00000E+0000
   6.8250  3.84900E-0001   0.00000E+0000
   6.8280  3.81600E-0001   0.00000E+0000
   6.8300  3.94100E-0001   0.00000E+0000
   6.8320  3.86600E-0001   0.00000E+0000
   6.8340  3.93500E-0001   0.00000E+0000
   6.8370  3.88100E-0001   0.00000E+0000
   6.8390  3.88400E-0001   0.00000E+0000
   6.8410  3.87800E-0001   0.00000E+0000
   6.8430  3.82600E-0001   0.00000E+0000
   6.8450  3.83000E-0001   0.00000E+0000
   6.8490  4.02200E-0001   0.00000E+0000
   6.8520  4.00400E-0001   0.00000E+0000
   6.8540  4.13100E-0001   0.00000E+0000
   6.8570  3.88700E-0001   0.00000E+0000
   6.8600  3.85200E-0001   0.00000E+0000
   6.8610  3.94200E-0001   0.00000E+0000
   6.8640  4.01900E-0001   0.00000E+0000
   6.8660  3.88900E-0001   0.00000E+0000
   6.8680  4.05300E-0001   0.00000E+0000
   6.8720  4.06600E-0001   0.00000E+0000
   6.8740  4.05700E-0001   0.00000E+0000
   6.8770  4.10400E-0001   0.00000E+0000
   6.8790  3.93600E-0001   0.00000E+0000
   6.8810  4.11500E-0001   0.00000E+0000
   6.8850  4.01900E-0001   0.00000E+0000
   6.8860  4.10700E-0001   0.00000E+0000
   6.8890  4.10900E-0001   0.00000E+0000
   6.8900  4.05300E-0001   0.00000E+0000
   6.8930  4.04000E-0001   0.00000E+0000
   6.8950  4.15300E-0001   0.00000E+0000
   6.8980  4.39800E-0001   0.00000E+0000
   6.9010  4.40100E-0001   0.00000E+0000
   6.9030  4.30700E-0001   0.00000E+0000
   6.9060  4.25500E-0001   0.00000E+0000
   6.9090  4.36400E-0001   0.00000E+0000
   6.9120  4.33500E-0001   0.00000E+0000
   6.9130  4.25500E-0001   0.00000E+0000
   6.9160  4.23900E-0001   0.00000E+0000
   6.9180  4.19600E-0001   0.00000E+0000
   6.9200  4.16100E-0001   0.00000E+0000
   6.9220  4.26900E-0001   0.00000E+0000
   6.9240  4.29200E-0001   0.00000E+0000
   6.9280  4.21000E-0001   0.00000E+0000
   6.9290  4.24100E-0001   0.00000E+0000
   6.9320  4.34900E-0001   0.00000E+0000
   6.9340  4.34500E-0001   0.00000E+0000
   6.9370  4.27700E-0001   0.00000E+0000
   6.9390  4.51300E-0001   0.00000E+0000
   6.9410  4.61300E-0001   0.00000E+0000
   6.9430  4.41300E-0001   0.00000E+0000
   6.9470  4.20200E-0001   0.00000E+0000
   6.9480  4.20800E-0001   0.00000E+0000
   6.9520  4.37700E-0001   0.00000E+0000
   6.9550  4.27900E-0001   0.00000E+0000
   6.9560  4.36400E-0001   0.00000E+0000
   6.9580  4.42200E-0001   0.00000E+0000
   6.9610  4.20900E-0001   0.00000E+0000
   6.9640  4.33700E-0001   0.00000E+0000
   6.9660  4.37400E-0001   0.00000E+0000
   6.9690  4.26000E-0001   0.00000E+0000
   6.9720  4.32300E-0001   0.00000E+0000
   6.9750  4.45100E-0001   0.00000E+0000
   6.9760  4.38700E-0001   0.00000E+0000
   6.9790  4.35100E-0001   0.00000E+0000
   6.9800  4.23400E-0001   0.00000E+0000
   6.9840  4.13400E-0001   0.00000E+0000
   6.9870  4.32600E-0001   0.00000E+0000
   6.9910  4.31500E-0001   0.00000E+0000
   6.9930  4.68900E-0001   0.00000E+0000
   6.9980  4.70700E-0001   0.00000E+0000
   6.9990  4.44700E-0001   0.00000E+0000
   7.0010  4.40100E-0001   0.00000E+0000
   7.0030  4.50800E-0001   0.00000E+0000
   7.0060  4.58700E-0001   0.00000E+0000
   7.0080  4.66100E-0001   0.00000E+0000
   7.0100  4.78400E-0001   0.00000E+0000
   7.0130  4.74500E-0001   0.00000E+0000
   7.0170  4.68600E-0001   0.00000E+0000
   7.0180  4.78100E-0001   0.00000E+0000
   7.0210  4.99200E-0001   0.00000E+0000
   7.0230  4.77600E-0001   0.00000E+0000
   7.0250  5.04000E-0001   0.00000E+0000
   7.0290  5.07300E-0001   0.00000E+0000
   7.0310  5.01100E-0001   0.00000E+0000
   7.0320  4.95400E-0001   0.00000E+0000
   7.0350  5.05700E-0001   0.00000E+0000
   7.0360  5.23300E-0001   0.00000E+0000
   7.0390  5.32800E-0001   0.00000E+0000
   7.0410  5.50900E-0001   0.00000E+0000
   7.0440  5.37600E-0001   0.00000E+0000
   7.0450  5.31300E-0001   0.00000E+0000
   7.0480  5.28500E-0001   0.00000E+0000
   7.0510  5.49300E-0001   0.00000E+0000
   7.0540  5.65400E-0001   0.00000E+0000
   7.0560  5.62600E-0001   0.00000E+0000
   7.0580  5.69100E-0001   0.00000E+0000
   7.0600  5.84000E-0001   0.00000E+0000
   7.0620  5.91100E-0001   0.00000E+0000
   7.0660  5.95700E-0001   0.00000E+0000
   7.0670  5.93900E-0001   0.00000E+0000
   7.0710  6.23400E-0001   0.00000E+0000
   7.0730  6.32700E-0001   0.00000E+0000
   7.0750  6.28300E-0001   0.00000E+0000
   7.0760  6.24500E-0001   0.00000E+0000
   7.0790  6.23300E-0001   0.00000E+0000
   7.0820  6.51400E-0001   0.00000E+0000
   7.0850  6.70400E-0001   0.00000E+0000
   7.0870  6.86800E-0001   0.00000E+0000
   7.0890  6.90400E-0001   0.00000E+0000
   7.0910  6.94700E-0001   0.00000E+0000
   7.0920  7.10500E-0001   0.00000E+0000
   7.0950  7.30700E-0001   0.00000E+0000
   7.0980  7.51500E-0001   0.00000E+0000
   7.1010  7.83700E-0001   0.00000E+0000
