# Supplementary material for: Self-association of MreC as a regulatory signal in bacterial cell wall elongation
Source: Nat Commun. 2021 May 20;12:2987. doi: 10.1038/s41467-021-22957-9 (PMC8137920; doi:10.1038/s41467-021-22957-9)
Supplement: Supplementary file 4 — Source Data [file 41467_2021_22957_MOESM4_ESM.zip › Martins2-Source-Data/AUC_rawdata/E.coli/00199.RA3]

MREC FHEC 0,8 abs
R 3 20.0 20000 0044693 1.8220E11 281 1 
   5.8010 -3.54600E-0001   0.00000E+0000
   5.8030 -1.60200E-0001   0.00000E+0000
   5.8040 -2.61100E-0001   0.00000E+0000
   5.8060 -2.09300E-0001   0.00000E+0000
   5.8070 -2.02100E-0001   0.00000E+0000
   5.8080 -1.54900E-0001   0.00000E+0000
   5.8090 -1.43700E-0001   0.00000E+0000
   5.8100 -1.44000E-0001   0.00000E+0000
   5.8110 -1.89500E-0001   0.00000E+0000
   5.8130 -1.78100E-0001   0.00000E+0000
   5.8140 -1.93100E-0001   0.00000E+0000
   5.8150 -3.70700E-0001   0.00000E+0000
   5.8180 -4.23300E-0001   0.00000E+0000
   5.8190 -4.57300E-0001   0.00000E+0000
   5.8200 -4.64500E-0001   0.00000E+0000
   5.8220 -4.15800E-0001   0.00000E+0000
   5.8230 -6.62900E-0001   0.00000E+0000
   5.8250 -2.69700E-0001   0.00000E+0000
   5.8270 -1.42300E-0001   0.00000E+0000
   5.8280  1.27000E-0002   0.00000E+0000
   5.8300  1.06500E-0001   0.00000E+0000
   5.8320  1.31100E-0001   0.00000E+0000
   5.8330  1.68100E-0001   0.00000E+0000
   5.8350  1.28800E-0001   0.00000E+0000
   5.8370  1.15300E-0001   0.00000E+0000
   5.8390  1.02900E-0001   0.00000E+0000
   5.8410  1.05700E-0001   0.00000E+0000
   5.8420  9.52000E-0002   0.00000E+0000
   5.8460  1.00900E-0001   0.00000E+0000
   5.8470  1.13200E-0001   0.00000E+0000
   5.8480  9.73000E-0002   0.00000E+0000
   5.8510  8.90000E-0002   0.00000E+0000
   5.8530  6.28000E-0002   0.00000E+0000
   5.8550  3.76000E-0002   0.00000E+0000
   5.8580  4.26000E-0002   0.00000E+0000
   5.8590  3.46000E-0002   0.00000E+0000
   5.8610  1.66000E-0002   0.00000E+0000
   5.8620  2.59000E-0002   0.00000E+0000
   5.8650  4.42000E-0002   0.00000E+0000
   5.8660  3.60000E-0002   0.00000E+0000
   5.8690 -3.09000E-0002   0.00000E+0000
   5.8710 -5.28000E-0002   0.00000E+0000
   5.8720 -2.57000E-0002   0.00000E+0000
   5.8730 -1.35000E-0002   0.00000E+0000
   5.8750  1.34000E-0002   0.00000E+0000
   5.8770  3.46000E-0002   0.00000E+0000
   5.8780  4.87000E-0002   0.00000E+0000
   5.8800  3.92000E-0002   0.00000E+0000
   5.8820  3.00000E-0002   0.00000E+0000
   5.8830  2.44000E-0002   0.00000E+0000
   5.8850  1.45000E-0002   0.00000E+0000
   5.8870  2.43000E-0002   0.00000E+0000
   5.8890  4.91000E-0002   0.00000E+0000
   5.8900  4.40000E-0002   0.00000E+0000
   5.8920  1.42000E-0002   0.00000E+0000
   5.8940  4.39000E-0002   0.00000E+0000
   5.8970  8.80000E-0003   0.00000E+0000
   5.8990  2.76000E-0002   0.00000E+0000
   5.9000  5.05000E-0002   0.00000E+0000
   5.9010  2.87000E-0002   0.00000E+0000
   5.9030  2.08000E-0002   0.00000E+0000
   5.9050  1.77000E-0002   0.00000E+0000
   5.9070  1.83000E-0002   0.00000E+0000
   5.9100  2.18000E-0002   0.00000E+0000
   5.9130  2.31000E-0002   0.00000E+0000
   5.9150  2.47000E-0002   0.00000E+0000
   5.9170  2.69000E-0002   0.00000E+0000
   5.9200 -6.00000E-0003   0.00000E+0000
   5.9240  4.54000E-0002   0.00000E+0000
   5.9260  2.69000E-0002   0.00000E+0000
   5.9280  4.59000E-0002   0.00000E+0000
   5.9310  7.72000E-0002   0.00000E+0000
   5.9340  2.34000E-0002   0.00000E+0000
   5.9390  7.05000E-0002   0.00000E+0000
   5.9400  6.75000E-0002   0.00000E+0000
   5.9420  6.06000E-0002   0.00000E+0000
   5.9440  7.29000E-0002   0.00000E+0000
   5.9450  6.40000E-0002   0.00000E+0000
   5.9490  6.88000E-0002   0.00000E+0000
   5.9520  4.78000E-0002   0.00000E+0000
   5.9530  4.42000E-0002   0.00000E+0000
   5.9540  5.54000E-0002   0.00000E+0000
   5.9570  5.42000E-0002   0.00000E+0000
   5.9610  8.46000E-0002   0.00000E+0000
   5.9630  7.63000E-0002   0.00000E+0000
   5.9660  4.35000E-0002   0.00000E+0000
   5.9680  2.38000E-0002   0.00000E+0000
   5.9700  2.18000E-0002   0.00000E+0000
   5.9720  1.48000E-0002   0.00000E+0000
   5.9730  4.47000E-0002   0.00000E+0000
   5.9770  2.19000E-0002   0.00000E+0000
   5.9810 -3.61500E-0001   0.00000E+0000
   5.9820 -7.57000E-0001   0.00000E+0000
   5.9850 -1.25820E+0000   0.00000E+0000
   5.9860 -1.31520E+0000   0.00000E+0000
   5.9890 -1.50040E+0000   0.00000E+0000
   5.9900 -1.55910E+0000   0.00000E+0000
   5.9950 -1.98360E+0000   0.00000E+0000
   5.9970 -2.00500E+0000   0.00000E+0000
   6.0000 -1.96610E+0000   0.00000E+0000
   6.0020 -1.88940E+0000   0.00000E+0000
   6.0040 -1.80160E+0000   0.00000E+0000
   6.0060 -1.69730E+0000   0.00000E+0000
   6.0080 -1.63750E+0000   0.00000E+0000
   6.0110 -1.51530E+0000   0.00000E+0000
   6.0140 -8.40000E-0001   0.00000E+0000
   6.0160 -4.98400E-0001   0.00000E+0000
   6.0180  7.05000E-0002   0.00000E+0000
   6.0200  1.67200E-0001   0.00000E+0000
   6.0230  1.23300E-0001   0.00000E+0000
   6.0260  1.19700E-0001   0.00000E+0000
   6.0290  1.21700E-0001   0.00000E+0000
   6.0300  1.42300E-0001   0.00000E+0000
   6.0320  1.39800E-0001   0.00000E+0000
   6.0340  1.65500E-0001   0.00000E+0000
   6.0370  1.24600E-0001   0.00000E+0000
   6.0410  9.97000E-0002   0.00000E+0000
   6.0420  9.88000E-0002   0.00000E+0000
   6.0440  1.21600E-0001   0.00000E+0000
   6.0460  1.32000E-0001   0.00000E+0000
   6.0470  1.04000E-0001   0.00000E+0000
   6.0500  1.15300E-0001   0.00000E+0000
   6.0540  1.14300E-0001   0.00000E+0000
   6.0550  1.17600E-0001   0.00000E+0000
   6.0570  1.12100E-0001   0.00000E+0000
   6.0620  1.16300E-0001   0.00000E+0000
   6.0630  1.06500E-0001   0.00000E+0000
   6.0660  1.17000E-0001   0.00000E+0000
   6.0680  1.14700E-0001   0.00000E+0000
   6.0700  1.02200E-0001   0.00000E+0000
   6.0710  9.98000E-0002   0.00000E+0000
   6.0730  1.05900E-0001   0.00000E+0000
   6.0760  1.22800E-0001   0.00000E+0000
   6.0780  1.52600E-0001   0.00000E+0000
   6.0800  1.51500E-0001   0.00000E+0000
   6.0830  1.01500E-0001   0.00000E+0000
   6.0850  8.53100E-0001   0.00000E+0000
   6.0870  1.15940E+0000   0.00000E+0000
   6.0920  1.36720E+0000   0.00000E+0000
   6.0940  1.47040E+0000   0.00000E+0000
   6.0960  1.71690E+0000   0.00000E+0000
   6.1010  2.06880E+0000   0.00000E+0000
   6.1030  2.02720E+0000   0.00000E+0000
   6.1060  1.97960E+0000   0.00000E+0000
   6.1070  1.95310E+0000   0.00000E+0000
   6.1110  1.89170E+0000   0.00000E+0000
   6.1120  1.81250E+0000   0.00000E+0000
   6.1130  1.74160E+0000   0.00000E+0000
   6.1160  1.52210E+0000   0.00000E+0000
   6.1170  1.16430E+0000   0.00000E+0000
   6.1210  2.57100E-0001   0.00000E+0000
   6.1270  8.05000E-0002   0.00000E+0000
   6.1290  1.12900E-0001   0.00000E+0000
   6.1300  9.56000E-0002   0.00000E+0000
   6.1320  9.93000E-0002   0.00000E+0000
   6.1330  9.01000E-0002   0.00000E+0000
   6.1360  9.05000E-0002   0.00000E+0000
   6.1400  7.76000E-0002   0.00000E+0000
   6.1450  7.66000E-0002   0.00000E+0000
   6.1470  8.00000E-0002   0.00000E+0000
   6.1490  8.19000E-0002   0.00000E+0000
   6.1510  8.32000E-0002   0.00000E+0000
   6.1540  7.98000E-0002   0.00000E+0000
   6.1550  7.96000E-0002   0.00000E+0000
   6.1580  8.25000E-0002   0.00000E+0000
   6.1610  8.24000E-0002   0.00000E+0000
   6.1630  8.30000E-0002   0.00000E+0000
   6.1660  7.78000E-0002   0.00000E+0000
   6.1680  8.84000E-0002   0.00000E+0000
   6.1720  8.23000E-0002   0.00000E+0000
   6.1730  8.49000E-0002   0.00000E+0000
   6.1750  8.50000E-0002   0.00000E+0000
   6.1760  8.24000E-0002   0.00000E+0000
   6.1800  8.46000E-0002   0.00000E+0000
   6.1810  8.55000E-0002   0.00000E+0000
   6.1830  8.71000E-0002   0.00000E+0000
   6.1850  8.28000E-0002   0.00000E+0000
   6.1880  8.61000E-0002   0.00000E+0000
   6.1900  8.39000E-0002   0.00000E+0000
   6.1940  8.83000E-0002   0.00000E+0000
   6.1950  8.75000E-0002   0.00000E+0000
   6.1970  8.42000E-0002   0.00000E+0000
   6.2000  8.65000E-0002   0.00000E+0000
   6.2030  9.11000E-0002   0.00000E+0000
   6.2040  8.59000E-0002   0.00000E+0000
   6.2070  8.80000E-0002   0.00000E+0000
   6.2090  8.65000E-0002   0.00000E+0000
   6.2110  9.00000E-0002   0.00000E+0000
   6.2120  9.18000E-0002   0.00000E+0000
   6.2150  9.54000E-0002   0.00000E+0000
   6.2170  9.48000E-0002   0.00000E+0000
   6.2190  9.21000E-0002   0.00000E+0000
   6.2200  9.84000E-0002   0.00000E+0000
   6.2230  9.60000E-0002   0.00000E+0000
   6.2250  9.24000E-0002   0.00000E+0000
   6.2270  1.13300E-0001   0.00000E+0000
   6.2290  1.22900E-0001   0.00000E+0000
   6.2310  3.72000E-0002   0.00000E+0000
   6.2350  4.10000E-0002   0.00000E+0000
   6.2370  1.08700E-0001   0.00000E+0000
   6.2380  1.27100E-0001   0.00000E+0000
   6.2410  1.06900E-0001   0.00000E+0000
   6.2430  1.05000E-0001   0.00000E+0000
   6.2450  1.08400E-0001   0.00000E+0000
   6.2470  1.11700E-0001   0.00000E+0000
   6.2510  9.97000E-0002   0.00000E+0000
   6.2520  9.30000E-0002   0.00000E+0000
   6.2550  1.04100E-0001   0.00000E+0000
   6.2570  1.16300E-0001   0.00000E+0000
   6.2590  1.17100E-0001   0.00000E+0000
   6.2620  1.11600E-0001   0.00000E+0000
   6.2630  1.12800E-0001   0.00000E+0000
   6.2660  1.18700E-0001   0.00000E+0000
   6.2690  1.17400E-0001   0.00000E+0000
   6.2710  1.07400E-0001   0.00000E+0000
   6.2730  1.04100E-0001   0.00000E+0000
   6.2770  1.14300E-0001   0.00000E+0000
   6.2800  1.13700E-0001   0.00000E+0000
   6.2810  1.02100E-0001   0.00000E+0000
   6.2840  1.11700E-0001   0.00000E+0000
   6.2860  1.20700E-0001   0.00000E+0000
   6.2910  1.18500E-0001   0.00000E+0000
   6.2930  1.13000E-0001   0.00000E+0000
   6.2960  1.23800E-0001   0.00000E+0000
   6.2980  1.25700E-0001   0.00000E+0000
   6.3000  1.20700E-0001   0.00000E+0000
   6.3020  1.20000E-0001   0.00000E+0000
   6.3050  1.21900E-0001   0.00000E+0000
   6.3070  1.15400E-0001   0.00000E+0000
   6.3090  1.32900E-0001   0.00000E+0000
   6.3120  1.34500E-0001   0.00000E+0000
   6.3140  1.20400E-0001   0.00000E+0000
   6.3160  1.20400E-0001   0.00000E+0000
   6.3180  1.30200E-0001   0.00000E+0000
   6.3210  1.30400E-0001   0.00000E+0000
   6.3230  1.31000E-0001   0.00000E+0000
   6.3280  1.53800E-0001   0.00000E+0000
   6.3310  8.06000E-0002   0.00000E+0000
   6.3320  9.17000E-0002   0.00000E+0000
   6.3350  1.27500E-0001   0.00000E+0000
   6.3380  1.47600E-0001   0.00000E+0000
   6.3400  1.58000E-0001   0.00000E+0000
   6.3420  1.41400E-0001   0.00000E+0000
   6.3440  1.49700E-0001   0.00000E+0000
   6.3460  1.56300E-0001   0.00000E+0000
   6.3480  1.59700E-0001   0.00000E+0000
   6.3500  1.50100E-0001   0.00000E+0000
   6.3530  1.48500E-0001   0.00000E+0000
   6.3550  1.47900E-0001   0.00000E+0000
   6.3580  1.52200E-0001   0.00000E+0000
   6.3600  1.49500E-0001   0.00000E+0000
   6.3620  1.54900E-0001   0.00000E+0000
   6.3640  1.59600E-0001   0.00000E+0000
   6.3660  1.62900E-0001   0.00000E+0000
   6.3690  1.51800E-0001   0.00000E+0000
   6.3710  1.60900E-0001   0.00000E+0000
   6.3730  1.69900E-0001   0.00000E+0000
   6.3750  1.65600E-0001   0.00000E+0000
   6.3780  1.75800E-0001   0.00000E+0000
   6.3800  1.62100E-0001   0.00000E+0000
   6.3830  1.73700E-0001   0.00000E+0000
   6.3860  1.78600E-0001   0.00000E+0000
   6.3870  1.79900E-0001   0.00000E+0000
   6.3890  1.75800E-0001   0.00000E+0000
   6.3920  1.87300E-0001   0.00000E+0000
   6.3950  1.76900E-0001   0.00000E+0000
   6.3970  1.74500E-0001   0.00000E+0000
   6.4000  1.85200E-0001   0.00000E+0000
   6.4010  1.87600E-0001   0.00000E+0000
   6.4040  1.80200E-0001   0.00000E+0000
   6.4050  1.82300E-0001   0.00000E+0000
   6.4080  1.84900E-0001   0.00000E+0000
   6.4090  1.87000E-0001   0.00000E+0000
   6.4130  1.89000E-0001   0.00000E+0000
   6.4150  1.77600E-0001   0.00000E+0000
   6.4160  1.89300E-0001   0.00000E+0000
   6.4170  1.95500E-0001   0.00000E+0000
   6.4210  1.90000E-0001   0.00000E+0000
   6.4230  1.93900E-0001   0.00000E+0000
   6.4260  1.97200E-0001   0.00000E+0000
   6.4270  2.00200E-0001   0.00000E+0000
   6.4300  1.95600E-0001   0.00000E+0000
   6.4330  2.01100E-0001   0.00000E+0000
   6.4350  2.00000E-0001   0.00000E+0000
   6.4380  2.02900E-0001   0.00000E+0000
   6.4400  1.99000E-0001   0.00000E+0000
   6.4410  2.08600E-0001   0.00000E+0000
   6.4440  2.11200E-0001   0.00000E+0000
   6.4460  2.10600E-0001   0.00000E+0000
   6.4470  2.15800E-0001   0.00000E+0000
   6.4480  2.14700E-0001   0.00000E+0000
   6.4500  2.06600E-0001   0.00000E+0000
   6.4520  2.22000E-0001   0.00000E+0000
   6.4580  2.07800E-0001   0.00000E+0000
   6.4590  2.10300E-0001   0.00000E+0000
   6.4610  2.12900E-0001   0.00000E+0000
   6.4620  2.15600E-0001   0.00000E+0000
   6.4650  2.21700E-0001   0.00000E+0000
   6.4670  2.13800E-0001   0.00000E+0000
   6.4690  2.20400E-0001   0.00000E+0000
   6.4720  2.15600E-0001   0.00000E+0000
   6.4740  2.30400E-0001   0.00000E+0000
   6.4760  2.66500E-0001   0.00000E+0000
   6.4790  2.45900E-0001   0.00000E+0000
   6.4810  2.46900E-0001   0.00000E+0000
   6.4830  2.41300E-0001   0.00000E+0000
   6.4850  2.30700E-0001   0.00000E+0000
   6.4880  2.38300E-0001   0.00000E+0000
   6.4890  2.35500E-0001   0.00000E+0000
   6.4920  2.33800E-0001   0.00000E+0000
   6.4950  2.35900E-0001   0.00000E+0000
   6.4970  2.30200E-0001   0.00000E+0000
   6.4990  2.40400E-0001   0.00000E+0000
   6.5010  2.41700E-0001   0.00000E+0000
   6.5030  2.41400E-0001   0.00000E+0000
   6.5050  2.48200E-0001   0.00000E+0000
   6.5070  2.57200E-0001   0.00000E+0000
   6.5100  2.50500E-0001   0.00000E+0000
   6.5120  2.32900E-0001   0.00000E+0000
   6.5160  2.22000E-0001   0.00000E+0000
   6.5170  2.49800E-0001   0.00000E+0000
   6.5190  2.60600E-0001   0.00000E+0000
   6.5220  2.57300E-0001   0.00000E+0000
   6.5270  2.60700E-0001   0.00000E+0000
   6.5280  2.55100E-0001   0.00000E+0000
   6.5310  2.58500E-0001   0.00000E+0000
   6.5330  2.53100E-0001   0.00000E+0000
   6.5360  2.65100E-0001   0.00000E+0000
   6.5380  2.64300E-0001   0.00000E+0000
   6.5400  2.69800E-0001   0.00000E+0000
   6.5430  2.66700E-0001   0.00000E+0000
   6.5450  2.57400E-0001   0.00000E+0000
   6.5470  2.62300E-0001   0.00000E+0000
   6.5500  2.77100E-0001   0.00000E+0000
   6.5530  2.71300E-0001   0.00000E+0000
   6.5560  2.70800E-0001   0.00000E+0000
   6.5590  2.74900E-0001   0.00000E+0000
   6.5620  2.76700E-0001   0.00000E+0000
   6.5630  2.84500E-0001   0.00000E+0000
   6.5660  2.76200E-0001   0.00000E+0000
   6.5680  2.75800E-0001   0.00000E+0000
   6.5700  2.83600E-0001   0.00000E+0000
   6.5710  2.78900E-0001   0.00000E+0000
   6.5750  2.85900E-0001   0.00000E+0000
   6.5770  2.78200E-0001   0.00000E+0000
   6.5790  2.82000E-0001   0.00000E+0000
   6.5820  2.97100E-0001   0.00000E+0000
   6.5840  2.88100E-0001   0.00000E+0000
   6.5860  2.92000E-0001   0.00000E+0000
   6.5890  2.89500E-0001   0.00000E+0000
   6.5910  2.97400E-0001   0.00000E+0000
   6.5940  2.98100E-0001   0.00000E+0000
   6.5960  2.88800E-0001   0.00000E+0000
   6.6000  3.07400E-0001   0.00000E+0000
   6.6010  3.21200E-0001   0.00000E+0000
   6.6030  3.14100E-0001   0.00000E+0000
   6.6050  2.98900E-0001   0.00000E+0000
   6.6070  2.96900E-0001   0.00000E+0000
   6.6100  2.96900E-0001   0.00000E+0000
   6.6120  3.07100E-0001   0.00000E+0000
   6.6140  3.04800E-0001   0.00000E+0000
   6.6170  3.02600E-0001   0.00000E+0000
   6.6190  3.08200E-0001   0.00000E+0000
   6.6210  3.17300E-0001   0.00000E+0000
   6.6240  3.03200E-0001   0.00000E+0000
   6.6260  3.15600E-0001   0.00000E+0000
   6.6280  3.22700E-0001   0.00000E+0000
   6.6310  3.30000E-0001   0.00000E+0000
   6.6350  3.17500E-0001   0.00000E+0000
   6.6360  3.19600E-0001   0.00000E+0000
   6.6390  3.24700E-0001   0.00000E+0000
   6.6420  3.21500E-0001   0.00000E+0000
   6.6440  3.20900E-0001   0.00000E+0000
   6.6460  3.09900E-0001   0.00000E+0000
   6.6490  3.20800E-0001   0.00000E+0000
   6.6510  3.28000E-0001   0.00000E+0000
   6.6530  3.19400E-0001   0.00000E+0000
   6.6550  3.18300E-0001   0.00000E+0000
   6.6570  3.24500E-0001   0.00000E+0000
   6.6600  3.26900E-0001   0.00000E+0000
   6.6620  3.29000E-0001   0.00000E+0000
   6.6650  3.26600E-0001   0.00000E+0000
   6.6660  3.29400E-0001   0.00000E+0000
   6.6680  3.23400E-0001   0.00000E+0000
   6.6690  3.37900E-0001   0.00000E+0000
   6.6720  3.34200E-0001   0.00000E+0000
   6.6740  3.38100E-0001   0.00000E+0000
   6.6780  3.25800E-0001   0.00000E+0000
   6.6810  3.39000E-0001   0.00000E+0000
   6.6850  3.37700E-0001   0.00000E+0000
   6.6880  3.42100E-0001   0.00000E+0000
   6.6900  3.38900E-0001   0.00000E+0000
   6.6930  3.48700E-0001   0.00000E+0000
   6.6950  3.51700E-0001   0.00000E+0000
   6.6960  3.47300E-0001   0.00000E+0000
   6.7010  3.36000E-0001   0.00000E+0000
   6.7030  3.40000E-0001   0.00000E+0000
   6.7050  3.35100E-0001   0.00000E+0000
   6.7070  3.40200E-0001   0.00000E+0000
   6.7080  3.42600E-0001   0.00000E+0000
   6.7100  3.47600E-0001   0.00000E+0000
   6.7140  3.45000E-0001   0.00000E+0000
   6.7170  3.51700E-0001   0.00000E+0000
   6.7190  3.45400E-0001   0.00000E+0000
   6.7210  3.44300E-0001   0.00000E+0000
   6.7220  3.47700E-0001   0.00000E+0000
   6.7250  3.53100E-0001   0.00000E+0000
   6.7290  3.58100E-0001   0.00000E+0000
   6.7310  3.58900E-0001   0.00000E+0000
   6.7330  3.65500E-0001   0.00000E+0000
   6.7360  3.61400E-0001   0.00000E+0000
   6.7380  3.69600E-0001   0.00000E+0000
   6.7400  3.63000E-0001   0.00000E+0000
   6.7430  3.74700E-0001   0.00000E+0000
   6.7470  3.57100E-0001   0.00000E+0000
   6.7500  3.59200E-0001   0.00000E+0000
   6.7510  3.71900E-0001   0.00000E+0000
   6.7540  3.71000E-0001   0.00000E+0000
   6.7560  3.73600E-0001   0.00000E+0000
   6.7580  3.78200E-0001   0.00000E+0000
   6.7600  3.73800E-0001   0.00000E+0000
   6.7630  3.69800E-0001   0.00000E+0000
   6.7650  3.70800E-0001   0.00000E+0000
   6.7680  3.61100E-0001   0.00000E+0000
   6.7700  3.45100E-0001   0.00000E+0000
   6.7720  3.58400E-0001   0.00000E+0000
   6.7750  3.80000E-0001   0.00000E+0000
   6.7770  3.75500E-0001   0.00000E+0000
   6.7790  3.76400E-0001   0.00000E+0000
   6.7820  3.76600E-0001   0.00000E+0000
   6.7840  3.73100E-0001   0.00000E+0000
   6.7890  3.83100E-0001   0.00000E+0000
   6.7920  3.87100E-0001   0.00000E+0000
   6.7940  3.90400E-0001   0.00000E+0000
   6.7960  3.83400E-0001   0.00000E+0000
   6.8000  3.67800E-0001   0.00000E+0000
   6.8020  3.81800E-0001   0.00000E+0000
   6.8050  3.88900E-0001   0.00000E+0000
   6.8070  3.89200E-0001   0.00000E+0000
   6.8120  3.96200E-0001   0.00000E+0000
   6.8150  3.82000E-0001   0.00000E+0000
   6.8170  3.93200E-0001   0.00000E+0000
   6.8190  3.93800E-0001   0.00000E+0000
   6.8210  3.85600E-0001   0.00000E+0000
   6.8250  3.82400E-0001   0.00000E+0000
   6.8270  3.80600E-0001   0.00000E+0000
   6.8290  3.82800E-0001   0.00000E+0000
   6.8320  3.92600E-0001   0.00000E+0000
   6.8340  3.90100E-0001   0.00000E+0000
   6.8370  3.93400E-0001   0.00000E+0000
   6.8390  3.91800E-0001   0.00000E+0000
   6.8420  3.90200E-0001   0.00000E+0000
   6.8440  3.80900E-0001   0.00000E+0000
   6.8460  3.85100E-0001   0.00000E+0000
   6.8500  4.00800E-0001   0.00000E+0000
   6.8530  4.02800E-0001   0.00000E+0000
   6.8560  4.06300E-0001   0.00000E+0000
   6.8590  3.89500E-0001   0.00000E+0000
   6.8620  3.84500E-0001   0.00000E+0000
   6.8650  3.91000E-0001   0.00000E+0000
   6.8690  3.98600E-0001   0.00000E+0000
   6.8720  4.00600E-0001   0.00000E+0000
   6.8740  4.08200E-0001   0.00000E+0000
   6.8770  4.07900E-0001   0.00000E+0000
   6.8790  4.11100E-0001   0.00000E+0000
   6.8810  4.04500E-0001   0.00000E+0000
   6.8830  4.09200E-0001   0.00000E+0000
   6.8860  3.99400E-0001   0.00000E+0000
   6.8880  4.18700E-0001   0.00000E+0000
   6.8900  4.00900E-0001   0.00000E+0000
   6.8930  4.06400E-0001   0.00000E+0000
   6.8960  4.10500E-0001   0.00000E+0000
   6.8970  4.26100E-0001   0.00000E+0000
   6.9010  4.36500E-0001   0.00000E+0000
   6.9030  4.32300E-0001   0.00000E+0000
   6.9060  4.20200E-0001   0.00000E+0000
   6.9090  4.27400E-0001   0.00000E+0000
   6.9100  4.34400E-0001   0.00000E+0000
   6.9120  4.35500E-0001   0.00000E+0000
   6.9150  4.25900E-0001   0.00000E+0000
   6.9170  4.24400E-0001   0.00000E+0000
   6.9190  4.17700E-0001   0.00000E+0000
   6.9220  4.20600E-0001   0.00000E+0000
   6.9240  4.33700E-0001   0.00000E+0000
   6.9270  4.33200E-0001   0.00000E+0000
   6.9290  4.13000E-0001   0.00000E+0000
   6.9320  4.25700E-0001   0.00000E+0000
   6.9350  4.46900E-0001   0.00000E+0000
   6.9370  4.23900E-0001   0.00000E+0000
   6.9400  4.53800E-0001   0.00000E+0000
   6.9420  4.62300E-0001   0.00000E+0000
   6.9430  4.50200E-0001   0.00000E+0000
   6.9460  4.34500E-0001   0.00000E+0000
   6.9490  4.28800E-0001   0.00000E+0000
   6.9520  4.31200E-0001   0.00000E+0000
   6.9540  4.36900E-0001   0.00000E+0000
   6.9560  4.26400E-0001   0.00000E+0000
   6.9590  4.38600E-0001   0.00000E+0000
   6.9620  4.23000E-0001   0.00000E+0000
   6.9630  4.36400E-0001   0.00000E+0000
   6.9670  4.42000E-0001   0.00000E+0000
   6.9700  4.19100E-0001   0.00000E+0000
   6.9710  4.21600E-0001   0.00000E+0000
   6.9730  4.45300E-0001   0.00000E+0000
   6.9770  4.42900E-0001   0.00000E+0000
   6.9800  4.26800E-0001   0.00000E+0000
   6.9840  4.12500E-0001   0.00000E+0000
   6.9860  4.29200E-0001   0.00000E+0000
   6.9880  4.30600E-0001   0.00000E+0000
   6.9910  4.30000E-0001   0.00000E+0000
   6.9930  4.51300E-0001   0.00000E+0000
   6.9960  4.60100E-0001   0.00000E+0000
   6.9980  4.73500E-0001   0.00000E+0000
   7.0000  4.46000E-0001   0.00000E+0000
   7.0030  4.57000E-0001   0.00000E+0000
   7.0050  4.57000E-0001   0.00000E+0000
   7.0080  4.57700E-0001   0.00000E+0000
   7.0100  4.73700E-0001   0.00000E+0000
   7.0110  4.81800E-0001   0.00000E+0000
   7.0140  4.84200E-0001   0.00000E+0000
   7.0170  4.63300E-0001   0.00000E+0000
   7.0200  4.81800E-0001   0.00000E+0000
   7.0230  4.95300E-0001   0.00000E+0000
   7.0250  4.76600E-0001   0.00000E+0000
   7.0280  5.00700E-0001   0.00000E+0000
   7.0320  5.00000E-0001   0.00000E+0000
   7.0350  4.94900E-0001   0.00000E+0000
   7.0390  5.37400E-0001   0.00000E+0000
   7.0410  5.36300E-0001   0.00000E+0000
   7.0440  5.27500E-0001   0.00000E+0000
   7.0460  5.29100E-0001   0.00000E+0000
   7.0490  5.40900E-0001   0.00000E+0000
   7.0530  5.44100E-0001   0.00000E+0000
   7.0540  5.59200E-0001   0.00000E+0000
   7.0560  5.53500E-0001   0.00000E+0000
   7.0580  5.64500E-0001   0.00000E+0000
   7.0600  5.86500E-0001   0.00000E+0000
   7.0620  5.86500E-0001   0.00000E+0000
   7.0650  5.89900E-0001   0.00000E+0000
   7.0660  6.00600E-0001   0.00000E+0000
   7.0690  5.94300E-0001   0.00000E+0000
   7.0720  6.22500E-0001   0.00000E+0000
   7.0740  6.25100E-0001   0.00000E+0000
   7.0770  6.34000E-0001   0.00000E+0000
   7.0790  6.23100E-0001   0.00000E+0000
   7.0820  6.47700E-0001   0.00000E+0000
   7.0850  6.70000E-0001   0.00000E+0000
   7.0870  6.77400E-0001   0.00000E+0000
   7.0900  6.91300E-0001   0.00000E+0000
   7.0920  6.94500E-0001   0.00000E+0000
   7.0940  7.20700E-0001   0.00000E+0000
   7.0960  7.37100E-0001   0.00000E+0000
   7.1000  7.64100E-0001   0.00000E+0000
