# Supplementary material for: Self-association of MreC as a regulatory signal in bacterial cell wall elongation
Source: Nat Commun. 2021 May 20;12:2987. doi: 10.1038/s41467-021-22957-9 (PMC8137920; doi:10.1038/s41467-021-22957-9)
Supplement: Supplementary file 4 — Source Data [file 41467_2021_22957_MOESM4_ESM.zip › Martins2-Source-Data/AUC_rawdata/E.coli/00172.RA3]

MREC FHEC 0,8 abs
R 3 20.0 20000 0039086 1.5760E11 281 1 
   5.7990 -4.49000E-0001   0.00000E+0000
   5.8040 -2.92900E-0001   0.00000E+0000
   5.8070 -2.69600E-0001   0.00000E+0000
   5.8080 -1.62800E-0001   0.00000E+0000
   5.8100 -1.68300E-0001   0.00000E+0000
   5.8110 -1.87100E-0001   0.00000E+0000
   5.8150 -2.15800E-0001   0.00000E+0000
   5.8160 -3.79500E-0001   0.00000E+0000
   5.8170 -3.96500E-0001   0.00000E+0000
   5.8210 -5.02200E-0001   0.00000E+0000
   5.8230 -6.16700E-0001   0.00000E+0000
   5.8240 -5.18100E-0001   0.00000E+0000
   5.8270 -1.97900E-0001   0.00000E+0000
   5.8290 -9.79000E-0002   0.00000E+0000
   5.8310  7.57000E-0002   0.00000E+0000
   5.8340  1.46200E-0001   0.00000E+0000
   5.8350  1.29600E-0001   0.00000E+0000
   5.8360  9.81000E-0002   0.00000E+0000
   5.8380  1.01200E-0001   0.00000E+0000
   5.8390  9.86000E-0002   0.00000E+0000
   5.8420  1.00400E-0001   0.00000E+0000
   5.8460  8.44000E-0002   0.00000E+0000
   5.8480  1.01000E-0001   0.00000E+0000
   5.8510  8.92000E-0002   0.00000E+0000
   5.8530  8.18000E-0002   0.00000E+0000
   5.8550  4.97000E-0002   0.00000E+0000
   5.8580  2.20000E-0002   0.00000E+0000
   5.8610  3.21000E-0002   0.00000E+0000
   5.8620  1.49000E-0002   0.00000E+0000
   5.8650  3.49000E-0002   0.00000E+0000
   5.8660  3.42000E-0002   0.00000E+0000
   5.8690  1.08000E-0002   0.00000E+0000
   5.8720 -4.40000E-0002   0.00000E+0000
   5.8730 -2.43000E-0002   0.00000E+0000
   5.8750  1.80000E-0003   0.00000E+0000
   5.8770  3.22000E-0002   0.00000E+0000
   5.8780  5.36000E-0002   0.00000E+0000
   5.8800  3.42000E-0002   0.00000E+0000
   5.8830  2.49000E-0002   0.00000E+0000
   5.8850  1.21000E-0002   0.00000E+0000
   5.8870  1.87000E-0002   0.00000E+0000
   5.8900  4.40000E-0002   0.00000E+0000
   5.8920  2.06000E-0002   0.00000E+0000
   5.8960  2.86000E-0002   0.00000E+0000
   5.8990  1.19000E-0002   0.00000E+0000
   5.9000  4.31000E-0002   0.00000E+0000
   5.9010  4.38000E-0002   0.00000E+0000
   5.9030  2.10000E-0002   0.00000E+0000
   5.9040  2.03000E-0002   0.00000E+0000
   5.9060  1.07000E-0002   0.00000E+0000
   5.9090  1.51000E-0002   0.00000E+0000
   5.9110  2.34000E-0002   0.00000E+0000
   5.9140  2.08000E-0002   0.00000E+0000
   5.9150  2.15000E-0002   0.00000E+0000
   5.9170  2.94000E-0002   0.00000E+0000
   5.9200 -8.00000E-0003   0.00000E+0000
   5.9230  9.00000E-0003   0.00000E+0000
   5.9250  3.70000E-0002   0.00000E+0000
   5.9270  3.13000E-0002   0.00000E+0000
   5.9290  6.98000E-0002   0.00000E+0000
   5.9310  7.59000E-0002   0.00000E+0000
   5.9340  4.60000E-0002   0.00000E+0000
   5.9370  3.27000E-0002   0.00000E+0000
   5.9390  7.45000E-0002   0.00000E+0000
   5.9420  4.56000E-0002   0.00000E+0000
   5.9460  7.37000E-0002   0.00000E+0000
   5.9480  6.79000E-0002   0.00000E+0000
   5.9490  5.85000E-0002   0.00000E+0000
   5.9520  3.43000E-0002   0.00000E+0000
   5.9540  5.05000E-0002   0.00000E+0000
   5.9560  5.85000E-0002   0.00000E+0000
   5.9580  6.19000E-0002   0.00000E+0000
   5.9610  9.44000E-0002   0.00000E+0000
   5.9660  4.54000E-0002   0.00000E+0000
   5.9680  2.10000E-0002   0.00000E+0000
   5.9700  1.26000E-0002   0.00000E+0000
   5.9720  4.79000E-0002   0.00000E+0000
   5.9750  3.29000E-0002   0.00000E+0000
   5.9770  6.39000E-0002   0.00000E+0000
   5.9800  1.26000E-0002   0.00000E+0000
   5.9810 -7.01600E-0001   0.00000E+0000
   5.9840 -9.58500E-0001   0.00000E+0000
   5.9860 -1.28170E+0000   0.00000E+0000
   5.9870 -1.32990E+0000   0.00000E+0000
   5.9900 -1.58060E+0000   0.00000E+0000
   5.9920 -1.78220E+0000   0.00000E+0000
   5.9950 -1.97290E+0000   0.00000E+0000
   5.9970 -2.03680E+0000   0.00000E+0000
   5.9990 -1.97690E+0000   0.00000E+0000
   6.0020 -1.90460E+0000   0.00000E+0000
   6.0040 -1.85370E+0000   0.00000E+0000
   6.0050 -1.75540E+0000   0.00000E+0000
   6.0070 -1.67710E+0000   0.00000E+0000
   6.0090 -1.55930E+0000   0.00000E+0000
   6.0110 -1.19170E+0000   0.00000E+0000
   6.0130 -8.69500E-0001   0.00000E+0000
   6.0160 -1.77200E-0001   0.00000E+0000
   6.0180  6.07000E-0002   0.00000E+0000
   6.0200  1.36700E-0001   0.00000E+0000
   6.0220  1.28900E-0001   0.00000E+0000
   6.0240  1.51900E-0001   0.00000E+0000
   6.0250  1.21000E-0001   0.00000E+0000
   6.0260  1.08700E-0001   0.00000E+0000
   6.0300  1.36400E-0001   0.00000E+0000
   6.0320  1.39500E-0001   0.00000E+0000
   6.0340  1.73100E-0001   0.00000E+0000
   6.0370  1.42600E-0001   0.00000E+0000
   6.0410  1.04100E-0001   0.00000E+0000
   6.0420  1.14900E-0001   0.00000E+0000
   6.0460  1.25700E-0001   0.00000E+0000
   6.0480  1.05600E-0001   0.00000E+0000
   6.0500  1.15200E-0001   0.00000E+0000
   6.0520  1.14200E-0001   0.00000E+0000
   6.0550  1.21400E-0001   0.00000E+0000
   6.0570  1.19000E-0001   0.00000E+0000
   6.0600  1.14200E-0001   0.00000E+0000
   6.0620  1.10000E-0001   0.00000E+0000
   6.0640  1.26900E-0001   0.00000E+0000
   6.0660  1.13400E-0001   0.00000E+0000
   6.0680  9.98000E-0002   0.00000E+0000
   6.0710  9.62000E-0002   0.00000E+0000
   6.0720  9.94000E-0002   0.00000E+0000
   6.0740  1.19500E-0001   0.00000E+0000
   6.0760  1.50100E-0001   0.00000E+0000
   6.0780  1.57500E-0001   0.00000E+0000
   6.0800  1.27400E-0001   0.00000E+0000
   6.0830  1.18700E-0001   0.00000E+0000
   6.0850  1.15730E+0000   0.00000E+0000
   6.0890  1.42060E+0000   0.00000E+0000
   6.0940  1.50980E+0000   0.00000E+0000
   6.0960  1.70320E+0000   0.00000E+0000
   6.1010  2.01260E+0000   0.00000E+0000
   6.1060  1.92820E+0000   0.00000E+0000
   6.1070  1.87630E+0000   0.00000E+0000
   6.1080  1.81630E+0000   0.00000E+0000
   6.1110  1.81210E+0000   0.00000E+0000
   6.1130  1.61630E+0000   0.00000E+0000
   6.1150  1.01790E+0000   0.00000E+0000
   6.1190  7.12000E-0002   0.00000E+0000
   6.1240  6.96000E-0002   0.00000E+0000
   6.1270  1.12600E-0001   0.00000E+0000
   6.1280  1.03900E-0001   0.00000E+0000
   6.1310  9.82000E-0002   0.00000E+0000
   6.1330  9.39000E-0002   0.00000E+0000
   6.1360  8.89000E-0002   0.00000E+0000
   6.1370  8.33000E-0002   0.00000E+0000
   6.1400  8.56000E-0002   0.00000E+0000
   6.1450  8.34000E-0002   0.00000E+0000
   6.1470  8.87000E-0002   0.00000E+0000
   6.1490  8.31000E-0002   0.00000E+0000
   6.1500  8.25000E-0002   0.00000E+0000
   6.1530  7.88000E-0002   0.00000E+0000
   6.1540  8.70000E-0002   0.00000E+0000
   6.1580  8.82000E-0002   0.00000E+0000
   6.1600  8.72000E-0002   0.00000E+0000
   6.1630  8.38000E-0002   0.00000E+0000
   6.1650  9.29000E-0002   0.00000E+0000
   6.1670  9.52000E-0002   0.00000E+0000
   6.1690  9.01000E-0002   0.00000E+0000
   6.1740  8.70000E-0002   0.00000E+0000
   6.1750  8.28000E-0002   0.00000E+0000
   6.1800  9.17000E-0002   0.00000E+0000
   6.1810  9.63000E-0002   0.00000E+0000
   6.1830  9.28000E-0002   0.00000E+0000
   6.1870  8.91000E-0002   0.00000E+0000
   6.1920  9.08000E-0002   0.00000E+0000
   6.1940  9.22000E-0002   0.00000E+0000
   6.1950  9.62000E-0002   0.00000E+0000
   6.1970  9.66000E-0002   0.00000E+0000
   6.2000  9.26000E-0002   0.00000E+0000
   6.2010  9.13000E-0002   0.00000E+0000
   6.2060  9.41000E-0002   0.00000E+0000
   6.2080  9.83000E-0002   0.00000E+0000
   6.2090  9.68000E-0002   0.00000E+0000
   6.2110  9.77000E-0002   0.00000E+0000
   6.2140  9.90000E-0002   0.00000E+0000
   6.2160  1.01400E-0001   0.00000E+0000
   6.2180  1.02400E-0001   0.00000E+0000
   6.2230  1.06300E-0001   0.00000E+0000
   6.2260  1.30200E-0001   0.00000E+0000
   6.2300  3.63000E-0002   0.00000E+0000
   6.2310  4.76000E-0002   0.00000E+0000
   6.2340  1.17800E-0001   0.00000E+0000
   6.2360  1.32900E-0001   0.00000E+0000
   6.2380  1.24700E-0001   0.00000E+0000
   6.2420  1.20500E-0001   0.00000E+0000
   6.2450  1.24100E-0001   0.00000E+0000
   6.2480  1.12300E-0001   0.00000E+0000
   6.2500  1.07100E-0001   0.00000E+0000
   6.2520  1.06900E-0001   0.00000E+0000
   6.2590  1.27000E-0001   0.00000E+0000
   6.2610  1.23700E-0001   0.00000E+0000
   6.2620  1.20500E-0001   0.00000E+0000
   6.2640  1.29900E-0001   0.00000E+0000
   6.2660  1.36400E-0001   0.00000E+0000
   6.2690  1.24100E-0001   0.00000E+0000
   6.2700  1.23100E-0001   0.00000E+0000
   6.2720  1.22800E-0001   0.00000E+0000
   6.2740  1.29800E-0001   0.00000E+0000
   6.2770  1.30500E-0001   0.00000E+0000
   6.2810  1.21200E-0001   0.00000E+0000
   6.2830  1.23000E-0001   0.00000E+0000
   6.2850  1.36700E-0001   0.00000E+0000
   6.2860  1.42100E-0001   0.00000E+0000
   6.2910  1.32400E-0001   0.00000E+0000
   6.2920  1.34400E-0001   0.00000E+0000
   6.2950  1.35600E-0001   0.00000E+0000
   6.3000  1.37300E-0001   0.00000E+0000
   6.3020  1.43500E-0001   0.00000E+0000
   6.3050  1.37600E-0001   0.00000E+0000
   6.3070  1.58400E-0001   0.00000E+0000
   6.3090  1.54000E-0001   0.00000E+0000
   6.3120  1.36000E-0001   0.00000E+0000
   6.3130  1.40800E-0001   0.00000E+0000
   6.3160  1.51300E-0001   0.00000E+0000
   6.3180  1.48400E-0001   0.00000E+0000
   6.3210  1.52600E-0001   0.00000E+0000
   6.3230  1.55100E-0001   0.00000E+0000
   6.3250  1.76400E-0001   0.00000E+0000
   6.3260  1.72400E-0001   0.00000E+0000
   6.3300  1.16200E-0001   0.00000E+0000
   6.3330  1.55400E-0001   0.00000E+0000
   6.3350  1.82300E-0001   0.00000E+0000
   6.3380  1.82100E-0001   0.00000E+0000
   6.3390  1.72700E-0001   0.00000E+0000
   6.3440  1.70800E-0001   0.00000E+0000
   6.3460  1.79100E-0001   0.00000E+0000
   6.3480  1.71400E-0001   0.00000E+0000
   6.3510  1.74700E-0001   0.00000E+0000
   6.3530  1.70800E-0001   0.00000E+0000
   6.3550  1.74300E-0001   0.00000E+0000
   6.3580  1.76300E-0001   0.00000E+0000
   6.3590  1.78100E-0001   0.00000E+0000
   6.3610  1.75300E-0001   0.00000E+0000
   6.3620  1.83500E-0001   0.00000E+0000
   6.3660  1.83500E-0001   0.00000E+0000
   6.3680  1.79900E-0001   0.00000E+0000
   6.3710  1.96700E-0001   0.00000E+0000
   6.3750  1.89900E-0001   0.00000E+0000
   6.3760  1.93300E-0001   0.00000E+0000
   6.3810  1.90400E-0001   0.00000E+0000
   6.3820  2.09100E-0001   0.00000E+0000
   6.3850  2.07000E-0001   0.00000E+0000
   6.3870  2.00100E-0001   0.00000E+0000
   6.3890  2.01700E-0001   0.00000E+0000
   6.3900  2.11300E-0001   0.00000E+0000
   6.3960  2.06600E-0001   0.00000E+0000
   6.3980  2.11600E-0001   0.00000E+0000
   6.4000  2.15500E-0001   0.00000E+0000
   6.4040  2.11400E-0001   0.00000E+0000
   6.4070  2.17300E-0001   0.00000E+0000
   6.4090  2.18200E-0001   0.00000E+0000
   6.4120  2.18400E-0001   0.00000E+0000
   6.4140  2.10600E-0001   0.00000E+0000
   6.4160  2.25800E-0001   0.00000E+0000
   6.4170  2.19400E-0001   0.00000E+0000
   6.4200  2.20500E-0001   0.00000E+0000
   6.4230  2.24400E-0001   0.00000E+0000
   6.4240  2.24100E-0001   0.00000E+0000
   6.4260  2.24900E-0001   0.00000E+0000
   6.4280  2.25600E-0001   0.00000E+0000
   6.4300  2.30300E-0001   0.00000E+0000
   6.4350  2.28900E-0001   0.00000E+0000
   6.4360  2.29500E-0001   0.00000E+0000
   6.4400  2.34000E-0001   0.00000E+0000
   6.4440  2.44400E-0001   0.00000E+0000
   6.4450  2.44400E-0001   0.00000E+0000
   6.4480  2.31200E-0001   0.00000E+0000
   6.4530  2.47500E-0001   0.00000E+0000
   6.4540  2.46500E-0001   0.00000E+0000
   6.4590  2.42600E-0001   0.00000E+0000
   6.4600  2.43500E-0001   0.00000E+0000
   6.4620  2.44300E-0001   0.00000E+0000
   6.4630  2.50700E-0001   0.00000E+0000
   6.4660  2.52600E-0001   0.00000E+0000
   6.4670  2.47900E-0001   0.00000E+0000
   6.4690  2.44100E-0001   0.00000E+0000
   6.4700  2.48000E-0001   0.00000E+0000
   6.4740  2.61500E-0001   0.00000E+0000
   6.4760  2.91800E-0001   0.00000E+0000
   6.4780  2.96300E-0001   0.00000E+0000
   6.4810  2.64100E-0001   0.00000E+0000
   6.4830  2.67400E-0001   0.00000E+0000
   6.4880  2.71400E-0001   0.00000E+0000
   6.4900  2.66000E-0001   0.00000E+0000
   6.4920  2.64500E-0001   0.00000E+0000
   6.4930  2.61800E-0001   0.00000E+0000
   6.4970  2.61200E-0001   0.00000E+0000
   6.4990  2.73800E-0001   0.00000E+0000
   6.5000  2.67600E-0001   0.00000E+0000
   6.5020  2.70800E-0001   0.00000E+0000
   6.5060  2.73300E-0001   0.00000E+0000
   6.5090  2.81500E-0001   0.00000E+0000
   6.5110  2.89100E-0001   0.00000E+0000
   6.5130  2.69200E-0001   0.00000E+0000
   6.5150  2.54600E-0001   0.00000E+0000
   6.5180  2.76000E-0001   0.00000E+0000
   6.5190  2.88000E-0001   0.00000E+0000
   6.5220  2.90700E-0001   0.00000E+0000
   6.5230  2.92500E-0001   0.00000E+0000
   6.5260  2.95400E-0001   0.00000E+0000
   6.5290  2.80900E-0001   0.00000E+0000
   6.5310  2.84000E-0001   0.00000E+0000
   6.5330  2.86900E-0001   0.00000E+0000
   6.5360  2.92900E-0001   0.00000E+0000
   6.5400  2.92300E-0001   0.00000E+0000
   6.5410  3.05300E-0001   0.00000E+0000
   6.5430  2.96900E-0001   0.00000E+0000
   6.5470  2.91100E-0001   0.00000E+0000
   6.5490  2.95800E-0001   0.00000E+0000
   6.5520  3.12300E-0001   0.00000E+0000
   6.5540  2.95000E-0001   0.00000E+0000
   6.5570  2.95600E-0001   0.00000E+0000
   6.5590  2.94300E-0001   0.00000E+0000
   6.5610  2.97600E-0001   0.00000E+0000
   6.5640  3.08300E-0001   0.00000E+0000
   6.5650  3.02500E-0001   0.00000E+0000
   6.5680  3.10500E-0001   0.00000E+0000
   6.5700  3.05900E-0001   0.00000E+0000
   6.5720  3.01500E-0001   0.00000E+0000
   6.5750  3.04800E-0001   0.00000E+0000
   6.5770  3.01100E-0001   0.00000E+0000
   6.5790  3.02300E-0001   0.00000E+0000
   6.5820  3.07700E-0001   0.00000E+0000
   6.5840  3.17500E-0001   0.00000E+0000
   6.5870  3.13900E-0001   0.00000E+0000
   6.5900  3.13700E-0001   0.00000E+0000
   6.5910  3.14400E-0001   0.00000E+0000
   6.5950  3.22900E-0001   0.00000E+0000
   6.5970  3.22900E-0001   0.00000E+0000
   6.6000  3.28500E-0001   0.00000E+0000
   6.6020  3.43500E-0001   0.00000E+0000
   6.6050  3.40000E-0001   0.00000E+0000
   6.6090  3.17500E-0001   0.00000E+0000
   6.6100  3.29200E-0001   0.00000E+0000
   6.6140  3.27800E-0001   0.00000E+0000
   6.6150  3.31100E-0001   0.00000E+0000
   6.6180  3.31100E-0001   0.00000E+0000
   6.6190  3.29200E-0001   0.00000E+0000
   6.6230  3.37100E-0001   0.00000E+0000
   6.6250  3.27900E-0001   0.00000E+0000
   6.6260  3.40800E-0001   0.00000E+0000
   6.6290  3.51100E-0001   0.00000E+0000
   6.6320  3.46200E-0001   0.00000E+0000
   6.6340  3.48600E-0001   0.00000E+0000
   6.6360  3.28300E-0001   0.00000E+0000
   6.6390  3.45800E-0001   0.00000E+0000
   6.6410  3.60000E-0001   0.00000E+0000
   6.6440  3.50700E-0001   0.00000E+0000
   6.6460  3.38300E-0001   0.00000E+0000
   6.6490  3.38200E-0001   0.00000E+0000
   6.6500  3.49700E-0001   0.00000E+0000
   6.6530  3.35700E-0001   0.00000E+0000
   6.6550  3.48300E-0001   0.00000E+0000
   6.6580  3.46900E-0001   0.00000E+0000
   6.6600  3.46900E-0001   0.00000E+0000
   6.6620  3.47000E-0001   0.00000E+0000
   6.6640  3.45600E-0001   0.00000E+0000
   6.6670  3.55600E-0001   0.00000E+0000
   6.6690  3.54000E-0001   0.00000E+0000
   6.6710  3.49600E-0001   0.00000E+0000
   6.6730  3.53700E-0001   0.00000E+0000
   6.6760  3.50400E-0001   0.00000E+0000
   6.6780  3.47100E-0001   0.00000E+0000
   6.6800  3.54400E-0001   0.00000E+0000
   6.6820  3.62200E-0001   0.00000E+0000
   6.6850  3.63400E-0001   0.00000E+0000
   6.6880  3.74200E-0001   0.00000E+0000
   6.6910  3.56400E-0001   0.00000E+0000
   6.6920  3.60300E-0001   0.00000E+0000
   6.6940  3.68100E-0001   0.00000E+0000
   6.6960  3.68700E-0001   0.00000E+0000
   6.7000  3.68700E-0001   0.00000E+0000
   6.7030  3.61100E-0001   0.00000E+0000
   6.7040  3.56200E-0001   0.00000E+0000
   6.7080  3.61600E-0001   0.00000E+0000
   6.7100  3.62900E-0001   0.00000E+0000
   6.7120  3.63300E-0001   0.00000E+0000
   6.7140  3.64300E-0001   0.00000E+0000
   6.7170  3.70000E-0001   0.00000E+0000
   6.7190  3.63700E-0001   0.00000E+0000
   6.7220  3.60300E-0001   0.00000E+0000
   6.7230  3.60000E-0001   0.00000E+0000
   6.7260  3.70900E-0001   0.00000E+0000
   6.7270  3.71300E-0001   0.00000E+0000
   6.7280  3.63300E-0001   0.00000E+0000
   6.7300  3.74000E-0001   0.00000E+0000
   6.7360  3.73500E-0001   0.00000E+0000
   6.7380  3.68400E-0001   0.00000E+0000
   6.7400  3.77800E-0001   0.00000E+0000
   6.7430  3.84600E-0001   0.00000E+0000
   6.7450  3.89200E-0001   0.00000E+0000
   6.7470  3.77200E-0001   0.00000E+0000
   6.7500  3.63300E-0001   0.00000E+0000
   6.7540  3.88800E-0001   0.00000E+0000
   6.7570  3.79500E-0001   0.00000E+0000
   6.7580  3.86500E-0001   0.00000E+0000
   6.7600  3.85300E-0001   0.00000E+0000
   6.7630  3.95800E-0001   0.00000E+0000
   6.7660  3.89800E-0001   0.00000E+0000
   6.7690  3.89600E-0001   0.00000E+0000
   6.7700  3.53600E-0001   0.00000E+0000
   6.7730  3.70100E-0001   0.00000E+0000
   6.7750  3.94200E-0001   0.00000E+0000
   6.7770  3.92600E-0001   0.00000E+0000
   6.7800  3.90400E-0001   0.00000E+0000
   6.7830  3.91300E-0001   0.00000E+0000
   6.7870  3.92700E-0001   0.00000E+0000
   6.7890  3.93900E-0001   0.00000E+0000
   6.7920  3.98900E-0001   0.00000E+0000
   6.7930  3.92400E-0001   0.00000E+0000
   6.7940  3.98900E-0001   0.00000E+0000
   6.7980  3.95100E-0001   0.00000E+0000
   6.8010  3.78200E-0001   0.00000E+0000
   6.8030  3.88100E-0001   0.00000E+0000
   6.8050  3.89600E-0001   0.00000E+0000
   6.8080  3.93000E-0001   0.00000E+0000
   6.8100  4.02600E-0001   0.00000E+0000
   6.8130  4.16300E-0001   0.00000E+0000
   6.8170  3.95600E-0001   0.00000E+0000
   6.8190  4.03500E-0001   0.00000E+0000
   6.8200  4.04000E-0001   0.00000E+0000
   6.8240  3.89800E-0001   0.00000E+0000
   6.8250  3.83800E-0001   0.00000E+0000
   6.8280  3.93100E-0001   0.00000E+0000
   6.8310  3.91500E-0001   0.00000E+0000
   6.8330  4.03400E-0001   0.00000E+0000
   6.8350  4.03200E-0001   0.00000E+0000
   6.8370  4.00400E-0001   0.00000E+0000
   6.8400  3.93100E-0001   0.00000E+0000
   6.8420  3.93400E-0001   0.00000E+0000
   6.8440  3.95900E-0001   0.00000E+0000
   6.8460  3.99200E-0001   0.00000E+0000
   6.8490  4.03300E-0001   0.00000E+0000
   6.8510  4.11700E-0001   0.00000E+0000
   6.8530  4.15500E-0001   0.00000E+0000
   6.8580  4.05700E-0001   0.00000E+0000
   6.8600  3.94700E-0001   0.00000E+0000
   6.8620  3.99000E-0001   0.00000E+0000
   6.8650  3.96600E-0001   0.00000E+0000
   6.8670  3.99500E-0001   0.00000E+0000
   6.8700  3.99400E-0001   0.00000E+0000
   6.8720  4.18200E-0001   0.00000E+0000
   6.8740  4.13900E-0001   0.00000E+0000
   6.8760  4.14900E-0001   0.00000E+0000
   6.8790  4.14400E-0001   0.00000E+0000
   6.8820  4.09600E-0001   0.00000E+0000
   6.8840  4.11300E-0001   0.00000E+0000
   6.8870  4.13600E-0001   0.00000E+0000
   6.8890  4.30600E-0001   0.00000E+0000
   6.8930  4.11200E-0001   0.00000E+0000
   6.8940  4.18600E-0001   0.00000E+0000
   6.8980  4.26600E-0001   0.00000E+0000
   6.9000  4.43300E-0001   0.00000E+0000
   6.9040  4.41900E-0001   0.00000E+0000
   6.9060  4.29900E-0001   0.00000E+0000
   6.9080  4.33400E-0001   0.00000E+0000
   6.9100  4.41700E-0001   0.00000E+0000
   6.9120  4.33300E-0001   0.00000E+0000
   6.9150  4.31200E-0001   0.00000E+0000
   6.9180  4.30500E-0001   0.00000E+0000
   6.9200  4.19800E-0001   0.00000E+0000
   6.9230  4.40500E-0001   0.00000E+0000
   6.9250  4.49800E-0001   0.00000E+0000
   6.9270  4.31500E-0001   0.00000E+0000
   6.9290  4.37700E-0001   0.00000E+0000
   6.9320  4.46200E-0001   0.00000E+0000
   6.9340  4.39100E-0001   0.00000E+0000
   6.9380  4.37100E-0001   0.00000E+0000
   6.9410  4.72400E-0001   0.00000E+0000
   6.9420  4.51900E-0001   0.00000E+0000
   6.9440  4.37000E-0001   0.00000E+0000
   6.9480  4.23900E-0001   0.00000E+0000
   6.9490  4.28000E-0001   0.00000E+0000
   6.9510  4.33300E-0001   0.00000E+0000
   6.9550  4.34800E-0001   0.00000E+0000
   6.9560  4.43900E-0001   0.00000E+0000
   6.9590  4.49000E-0001   0.00000E+0000
   6.9610  4.29000E-0001   0.00000E+0000
   6.9640  4.30800E-0001   0.00000E+0000
   6.9660  4.40100E-0001   0.00000E+0000
   6.9680  4.29800E-0001   0.00000E+0000
   6.9700  4.25400E-0001   0.00000E+0000
   6.9730  4.31600E-0001   0.00000E+0000
   6.9750  4.43400E-0001   0.00000E+0000
   6.9770  4.39800E-0001   0.00000E+0000
   6.9800  4.35300E-0001   0.00000E+0000
   6.9820  4.24100E-0001   0.00000E+0000
   6.9850  4.24900E-0001   0.00000E+0000
   6.9860  4.33300E-0001   0.00000E+0000
   6.9920  4.33300E-0001   0.00000E+0000
   6.9930  4.61200E-0001   0.00000E+0000
   6.9960  4.70400E-0001   0.00000E+0000
   6.9980  4.53000E-0001   0.00000E+0000
   7.0000  4.42700E-0001   0.00000E+0000
   7.0030  4.53000E-0001   0.00000E+0000
   7.0050  4.49200E-0001   0.00000E+0000
   7.0070  4.72400E-0001   0.00000E+0000
   7.0100  4.66200E-0001   0.00000E+0000
   7.0110  4.84000E-0001   0.00000E+0000
   7.0140  4.82200E-0001   0.00000E+0000
   7.0170  4.66300E-0001   0.00000E+0000
   7.0190  4.81100E-0001   0.00000E+0000
   7.0210  4.90500E-0001   0.00000E+0000
   7.0220  4.88500E-0001   0.00000E+0000
   7.0250  4.81000E-0001   0.00000E+0000
   7.0270  4.95000E-0001   0.00000E+0000
   7.0300  4.89100E-0001   0.00000E+0000
   7.0330  4.95600E-0001   0.00000E+0000
   7.0360  5.07900E-0001   0.00000E+0000
   7.0400  5.33700E-0001   0.00000E+0000
   7.0410  5.33300E-0001   0.00000E+0000
   7.0440  5.29600E-0001   0.00000E+0000
   7.0460  5.15000E-0001   0.00000E+0000
   7.0490  5.28700E-0001   0.00000E+0000
   7.0510  5.32300E-0001   0.00000E+0000
   7.0530  5.37600E-0001   0.00000E+0000
   7.0550  5.52500E-0001   0.00000E+0000
   7.0560  5.43200E-0001   0.00000E+0000
   7.0600  5.64600E-0001   0.00000E+0000
   7.0620  5.75100E-0001   0.00000E+0000
   7.0650  5.81200E-0001   0.00000E+0000
   7.0680  5.71700E-0001   0.00000E+0000
   7.0690  6.00300E-0001   0.00000E+0000
   7.0730  6.07000E-0001   0.00000E+0000
   7.0750  6.13000E-0001   0.00000E+0000
   7.0780  6.00800E-0001   0.00000E+0000
   7.0800  6.09600E-0001   0.00000E+0000
   7.0830  6.25900E-0001   0.00000E+0000
   7.0860  6.51700E-0001   0.00000E+0000
   7.0890  6.58600E-0001   0.00000E+0000
   7.0920  6.70300E-0001   0.00000E+0000
   7.0940  6.85000E-0001   0.00000E+0000
   7.0970  7.00300E-0001   0.00000E+0000
   7.0990  7.23700E-0001   0.00000E+0000
   7.1010  7.46400E-0001   0.00000E+0000
