# Supplementary material for: Self-association of MreC as a regulatory signal in bacterial cell wall elongation
Source: Nat Commun. 2021 May 20;12:2987. doi: 10.1038/s41467-021-22957-9 (PMC8137920; doi:10.1038/s41467-021-22957-9)
Supplement: Supplementary file 4 — Source Data [file 41467_2021_22957_MOESM4_ESM.zip › Martins2-Source-Data/AUC_rawdata/E.coli/00166.RA3]

MREC FHEC 0,8 abs
R 3 20.0 20000 0037834 1.5210E11 281 1 
   5.8030 -3.49200E-0001   0.00000E+0000
   5.8070 -2.10300E-0001   0.00000E+0000
   5.8080 -2.07400E-0001   0.00000E+0000
   5.8100 -2.16200E-0001   0.00000E+0000
   5.8110 -2.49300E-0001   0.00000E+0000
   5.8150 -2.26000E-0001   0.00000E+0000
   5.8160 -3.21700E-0001   0.00000E+0000
   5.8200 -4.48400E-0001   0.00000E+0000
   5.8210 -4.41500E-0001   0.00000E+0000
   5.8230 -6.45900E-0001   0.00000E+0000
   5.8250 -3.76300E-0001   0.00000E+0000
   5.8280 -1.46000E-0001   0.00000E+0000
   5.8290  7.28000E-0002   0.00000E+0000
   5.8300  1.26500E-0001   0.00000E+0000
   5.8320  1.54300E-0001   0.00000E+0000
   5.8330  1.60300E-0001   0.00000E+0000
   5.8350  1.23600E-0001   0.00000E+0000
   5.8370  1.11300E-0001   0.00000E+0000
   5.8380  1.18700E-0001   0.00000E+0000
   5.8410  1.05900E-0001   0.00000E+0000
   5.8420  7.65000E-0002   0.00000E+0000
   5.8440  8.22000E-0002   0.00000E+0000
   5.8460  9.50000E-0002   0.00000E+0000
   5.8490  1.04700E-0001   0.00000E+0000
   5.8500  8.89000E-0002   0.00000E+0000
   5.8530  9.02000E-0002   0.00000E+0000
   5.8540  4.07000E-0002   0.00000E+0000
   5.8560  1.97000E-0002   0.00000E+0000
   5.8590  4.10000E-0002   0.00000E+0000
   5.8610  2.60000E-0002   0.00000E+0000
   5.8620  1.93000E-0002   0.00000E+0000
   5.8630  2.88000E-0002   0.00000E+0000
   5.8660  3.49000E-0002   0.00000E+0000
   5.8670  2.99000E-0002   0.00000E+0000
   5.8700 -4.04000E-0002   0.00000E+0000
   5.8710 -5.18000E-0002   0.00000E+0000
   5.8730 -1.29000E-0002   0.00000E+0000
   5.8770  3.38000E-0002   0.00000E+0000
   5.8780  4.42000E-0002   0.00000E+0000
   5.8790  4.53000E-0002   0.00000E+0000
   5.8810  4.04000E-0002   0.00000E+0000
   5.8830  1.17000E-0002   0.00000E+0000
   5.8850  1.47000E-0002   0.00000E+0000
   5.8870  2.45000E-0002   0.00000E+0000
   5.8900  5.13000E-0002   0.00000E+0000
   5.8940  3.33000E-0002   0.00000E+0000
   5.8960  1.22000E-0002   0.00000E+0000
   5.8990  2.30000E-0002   0.00000E+0000
   5.9020  3.26000E-0002   0.00000E+0000
   5.9040  2.11000E-0002   0.00000E+0000
   5.9060  2.15000E-0002   0.00000E+0000
   5.9080  6.70000E-0003   0.00000E+0000
   5.9100  1.51000E-0002   0.00000E+0000
   5.9130  2.25000E-0002   0.00000E+0000
   5.9150  2.26000E-0002   0.00000E+0000
   5.9170  2.49000E-0002   0.00000E+0000
   5.9180  1.85000E-0002   0.00000E+0000
   5.9190  1.22000E-0002   0.00000E+0000
   5.9210  8.20000E-0003   0.00000E+0000
   5.9220  3.86000E-0002   0.00000E+0000
   5.9260  2.30000E-0002   0.00000E+0000
   5.9280  5.82000E-0002   0.00000E+0000
   5.9300  7.62000E-0002   0.00000E+0000
   5.9310  7.04000E-0002   0.00000E+0000
   5.9340  4.13000E-0002   0.00000E+0000
   5.9370  4.66000E-0002   0.00000E+0000
   5.9390  7.85000E-0002   0.00000E+0000
   5.9400  5.93000E-0002   0.00000E+0000
   5.9420  5.94000E-0002   0.00000E+0000
   5.9460  7.86000E-0002   0.00000E+0000
   5.9470  6.47000E-0002   0.00000E+0000
   5.9500  6.29000E-0002   0.00000E+0000
   5.9520  4.26000E-0002   0.00000E+0000
   5.9540  6.26000E-0002   0.00000E+0000
   5.9580  6.48000E-0002   0.00000E+0000
   5.9590  1.02800E-0001   0.00000E+0000
   5.9630  8.78000E-0002   0.00000E+0000
   5.9660  3.68000E-0002   0.00000E+0000
   5.9680  1.37000E-0002   0.00000E+0000
   5.9700  1.39000E-0002   0.00000E+0000
   5.9720  4.28000E-0002   0.00000E+0000
   5.9750  2.76000E-0002   0.00000E+0000
   5.9770  4.17000E-0002   0.00000E+0000
   5.9780  6.81000E-0002   0.00000E+0000
   5.9790  4.91000E-0002   0.00000E+0000
   5.9820 -6.29200E-0001   0.00000E+0000
   5.9830 -1.08780E+0000   0.00000E+0000
   5.9870 -1.34180E+0000   0.00000E+0000
   5.9880 -1.49250E+0000   0.00000E+0000
   5.9910 -1.65340E+0000   0.00000E+0000
   5.9920 -1.79190E+0000   0.00000E+0000
   5.9950 -1.93670E+0000   0.00000E+0000
   5.9970 -2.02010E+0000   0.00000E+0000
   6.0000 -1.93550E+0000   0.00000E+0000
   6.0020 -1.87340E+0000   0.00000E+0000
   6.0050 -1.79750E+0000   0.00000E+0000
   6.0060 -1.72800E+0000   0.00000E+0000
   6.0090 -1.61130E+0000   0.00000E+0000
   6.0110 -1.35930E+0000   0.00000E+0000
   6.0140 -8.28400E-0001   0.00000E+0000
   6.0160 -3.30300E-0001   0.00000E+0000
   6.0180  4.99000E-0002   0.00000E+0000
   6.0210  1.21800E-0001   0.00000E+0000
   6.0220  1.41000E-0001   0.00000E+0000
   6.0260  1.25600E-0001   0.00000E+0000
   6.0270  1.17600E-0001   0.00000E+0000
   6.0300  1.40900E-0001   0.00000E+0000
   6.0320  1.35000E-0001   0.00000E+0000
   6.0340  1.61300E-0001   0.00000E+0000
   6.0360  1.69700E-0001   0.00000E+0000
   6.0370  1.15100E-0001   0.00000E+0000
   6.0400  8.74000E-0002   0.00000E+0000
   6.0420  9.92000E-0002   0.00000E+0000
   6.0430  1.20300E-0001   0.00000E+0000
   6.0450  1.19400E-0001   0.00000E+0000
   6.0480  1.02000E-0001   0.00000E+0000
   6.0500  1.15500E-0001   0.00000E+0000
   6.0520  1.13500E-0001   0.00000E+0000
   6.0570  1.15100E-0001   0.00000E+0000
   6.0600  1.16100E-0001   0.00000E+0000
   6.0610  1.11900E-0001   0.00000E+0000
   6.0640  1.11300E-0001   0.00000E+0000
   6.0660  1.14900E-0001   0.00000E+0000
   6.0700  9.88000E-0002   0.00000E+0000
   6.0710  1.04400E-0001   0.00000E+0000
   6.0730  1.00300E-0001   0.00000E+0000
   6.0750  1.24300E-0001   0.00000E+0000
   6.0780  1.58200E-0001   0.00000E+0000
   6.0790  1.47600E-0001   0.00000E+0000
   6.0820  1.03000E-0001   0.00000E+0000
   6.0840  3.18700E-0001   0.00000E+0000
   6.0870  1.14320E+0000   0.00000E+0000
   6.0890  1.33160E+0000   0.00000E+0000
   6.0920  1.40260E+0000   0.00000E+0000
   6.0940  1.48490E+0000   0.00000E+0000
   6.0960  2.01640E+0000   0.00000E+0000
   6.1010  2.03750E+0000   0.00000E+0000
   6.1060  1.96010E+0000   0.00000E+0000
   6.1080  1.85950E+0000   0.00000E+0000
   6.1100  1.82640E+0000   0.00000E+0000
   6.1130  1.63280E+0000   0.00000E+0000
   6.1170  1.18800E+0000   0.00000E+0000
   6.1190  6.09000E-0001   0.00000E+0000
   6.1210  1.35200E-0001   0.00000E+0000
   6.1260  1.08400E-0001   0.00000E+0000
   6.1270  1.08100E-0001   0.00000E+0000
   6.1300  1.04700E-0001   0.00000E+0000
   6.1310  1.00800E-0001   0.00000E+0000
   6.1350  8.85000E-0002   0.00000E+0000
   6.1370  8.76000E-0002   0.00000E+0000
   6.1390  8.73000E-0002   0.00000E+0000
   6.1420  7.71000E-0002   0.00000E+0000
   6.1450  8.83000E-0002   0.00000E+0000
   6.1470  9.20000E-0002   0.00000E+0000
   6.1520  9.05000E-0002   0.00000E+0000
   6.1530  8.40000E-0002   0.00000E+0000
   6.1560  9.08000E-0002   0.00000E+0000
   6.1580  9.15000E-0002   0.00000E+0000
   6.1610  8.76000E-0002   0.00000E+0000
   6.1650  8.72000E-0002   0.00000E+0000
   6.1680  1.00000E-0001   0.00000E+0000
   6.1690  8.43000E-0002   0.00000E+0000
   6.1720  9.36000E-0002   0.00000E+0000
   6.1740  8.76000E-0002   0.00000E+0000
   6.1780  9.18000E-0002   0.00000E+0000
   6.1810  9.78000E-0002   0.00000E+0000
   6.1860  8.82000E-0002   0.00000E+0000
   6.1880  9.26000E-0002   0.00000E+0000
   6.1920  9.32000E-0002   0.00000E+0000
   6.1930  9.18000E-0002   0.00000E+0000
   6.1950  9.51000E-0002   0.00000E+0000
   6.1970  9.38000E-0002   0.00000E+0000
   6.2000  9.58000E-0002   0.00000E+0000
   6.2040  9.78000E-0002   0.00000E+0000
   6.2090  1.00000E-0001   0.00000E+0000
   6.2110  9.40000E-0002   0.00000E+0000
   6.2140  9.95000E-0002   0.00000E+0000
   6.2160  1.06300E-0001   0.00000E+0000
   6.2170  9.87000E-0002   0.00000E+0000
   6.2180  1.07800E-0001   0.00000E+0000
   6.2230  1.04200E-0001   0.00000E+0000
   6.2260  1.33200E-0001   0.00000E+0000
   6.2270  1.18900E-0001   0.00000E+0000
   6.2300  4.61000E-0002   0.00000E+0000
   6.2310  4.98000E-0002   0.00000E+0000
   6.2340  1.07300E-0001   0.00000E+0000
   6.2370  1.38000E-0001   0.00000E+0000
   6.2380  1.24200E-0001   0.00000E+0000
   6.2410  1.18500E-0001   0.00000E+0000
   6.2430  1.22300E-0001   0.00000E+0000
   6.2450  1.23300E-0001   0.00000E+0000
   6.2470  1.22200E-0001   0.00000E+0000
   6.2500  1.11700E-0001   0.00000E+0000
   6.2520  1.16000E-0001   0.00000E+0000
   6.2540  1.30900E-0001   0.00000E+0000
   6.2570  1.27900E-0001   0.00000E+0000
   6.2580  1.20500E-0001   0.00000E+0000
   6.2610  1.28000E-0001   0.00000E+0000
   6.2640  1.36300E-0001   0.00000E+0000
   6.2660  1.39000E-0001   0.00000E+0000
   6.2680  1.33200E-0001   0.00000E+0000
   6.2710  1.23900E-0001   0.00000E+0000
   6.2740  1.34500E-0001   0.00000E+0000
   6.2780  1.33500E-0001   0.00000E+0000
   6.2790  1.33200E-0001   0.00000E+0000
   6.2830  1.24600E-0001   0.00000E+0000
   6.2870  1.45300E-0001   0.00000E+0000
   6.2910  1.35500E-0001   0.00000E+0000
   6.2930  1.41600E-0001   0.00000E+0000
   6.2960  1.46600E-0001   0.00000E+0000
   6.2990  1.50600E-0001   0.00000E+0000
   6.3000  1.45500E-0001   0.00000E+0000
   6.3040  1.52400E-0001   0.00000E+0000
   6.3050  1.44200E-0001   0.00000E+0000
   6.3070  1.55900E-0001   0.00000E+0000
   6.3090  1.63400E-0001   0.00000E+0000
   6.3110  1.44600E-0001   0.00000E+0000
   6.3140  1.47600E-0001   0.00000E+0000
   6.3160  1.56800E-0001   0.00000E+0000
   6.3180  1.49800E-0001   0.00000E+0000
   6.3200  1.56600E-0001   0.00000E+0000
   6.3230  1.61600E-0001   0.00000E+0000
   6.3240  1.70800E-0001   0.00000E+0000
   6.3280  1.59500E-0001   0.00000E+0000
   6.3290  1.16000E-0001   0.00000E+0000
   6.3310  1.16700E-0001   0.00000E+0000
   6.3320  1.29800E-0001   0.00000E+0000
   6.3340  1.65200E-0001   0.00000E+0000
   6.3380  1.79600E-0001   0.00000E+0000
   6.3400  1.76400E-0001   0.00000E+0000
   6.3450  1.80900E-0001   0.00000E+0000
   6.3460  1.92500E-0001   0.00000E+0000
   6.3480  1.83900E-0001   0.00000E+0000
   6.3510  1.75600E-0001   0.00000E+0000
   6.3520  1.81400E-0001   0.00000E+0000
   6.3550  1.76200E-0001   0.00000E+0000
   6.3570  1.83600E-0001   0.00000E+0000
   6.3620  1.81800E-0001   0.00000E+0000
   6.3650  1.94600E-0001   0.00000E+0000
   6.3690  1.87400E-0001   0.00000E+0000
   6.3710  1.99200E-0001   0.00000E+0000
   6.3730  1.97500E-0001   0.00000E+0000
   6.3750  1.97200E-0001   0.00000E+0000
   6.3770  2.02700E-0001   0.00000E+0000
   6.3780  2.02400E-0001   0.00000E+0000
   6.3800  1.99000E-0001   0.00000E+0000
   6.3820  2.03500E-0001   0.00000E+0000
   6.3850  2.12800E-0001   0.00000E+0000
   6.3870  2.06700E-0001   0.00000E+0000
   6.3900  2.11100E-0001   0.00000E+0000
   6.3910  2.13900E-0001   0.00000E+0000
   6.3940  2.11300E-0001   0.00000E+0000
   6.3950  2.05300E-0001   0.00000E+0000
   6.3990  2.23400E-0001   0.00000E+0000
   6.4010  2.19200E-0001   0.00000E+0000
   6.4040  2.22500E-0001   0.00000E+0000
   6.4080  2.18400E-0001   0.00000E+0000
   6.4100  2.24000E-0001   0.00000E+0000
   6.4120  2.21900E-0001   0.00000E+0000
   6.4140  2.14900E-0001   0.00000E+0000
   6.4170  2.29200E-0001   0.00000E+0000
   6.4180  2.30200E-0001   0.00000E+0000
   6.4220  2.30900E-0001   0.00000E+0000
   6.4240  2.32200E-0001   0.00000E+0000
   6.4260  2.28000E-0001   0.00000E+0000
   6.4280  2.29900E-0001   0.00000E+0000
   6.4310  2.38100E-0001   0.00000E+0000
   6.4330  2.37400E-0001   0.00000E+0000
   6.4350  2.42100E-0001   0.00000E+0000
   6.4400  2.38600E-0001   0.00000E+0000
   6.4410  2.46600E-0001   0.00000E+0000
   6.4440  2.49200E-0001   0.00000E+0000
   6.4470  2.45200E-0001   0.00000E+0000
   6.4490  2.42800E-0001   0.00000E+0000
   6.4520  2.53000E-0001   0.00000E+0000
   6.4530  2.64100E-0001   0.00000E+0000
   6.4570  2.47600E-0001   0.00000E+0000
   6.4590  2.51200E-0001   0.00000E+0000
   6.4600  2.51200E-0001   0.00000E+0000
   6.4650  2.61200E-0001   0.00000E+0000
   6.4670  2.60300E-0001   0.00000E+0000
   6.4690  2.57800E-0001   0.00000E+0000
   6.4700  2.66000E-0001   0.00000E+0000
   6.4740  2.71000E-0001   0.00000E+0000
   6.4750  3.02000E-0001   0.00000E+0000
   6.4780  3.03400E-0001   0.00000E+0000
   6.4790  2.81200E-0001   0.00000E+0000
   6.4810  2.81700E-0001   0.00000E+0000
   6.4830  2.81100E-0001   0.00000E+0000
   6.4860  2.69600E-0001   0.00000E+0000
   6.4880  2.74600E-0001   0.00000E+0000
   6.4900  2.79300E-0001   0.00000E+0000
   6.4910  2.73900E-0001   0.00000E+0000
   6.4950  2.73500E-0001   0.00000E+0000
   6.5000  2.76900E-0001   0.00000E+0000
   6.5010  2.78000E-0001   0.00000E+0000
   6.5060  2.78600E-0001   0.00000E+0000
   6.5070  2.90000E-0001   0.00000E+0000
   6.5090  2.95700E-0001   0.00000E+0000
   6.5100  2.96000E-0001   0.00000E+0000
   6.5140  2.63500E-0001   0.00000E+0000
   6.5150  2.61400E-0001   0.00000E+0000
   6.5170  2.84400E-0001   0.00000E+0000
   6.5220  3.00500E-0001   0.00000E+0000
   6.5240  3.00200E-0001   0.00000E+0000
   6.5260  2.90700E-0001   0.00000E+0000
   6.5310  2.98400E-0001   0.00000E+0000
   6.5350  2.97700E-0001   0.00000E+0000
   6.5360  2.94000E-0001   0.00000E+0000
   6.5400  2.98100E-0001   0.00000E+0000
   6.5420  2.98600E-0001   0.00000E+0000
   6.5450  2.97500E-0001   0.00000E+0000
   6.5480  2.94400E-0001   0.00000E+0000
   6.5500  3.02400E-0001   0.00000E+0000
   6.5520  3.06400E-0001   0.00000E+0000
   6.5550  2.97200E-0001   0.00000E+0000
   6.5570  2.95800E-0001   0.00000E+0000
   6.5590  3.03200E-0001   0.00000E+0000
   6.5600  3.00700E-0001   0.00000E+0000
   6.5640  3.12600E-0001   0.00000E+0000
   6.5660  3.14400E-0001   0.00000E+0000
   6.5680  3.15800E-0001   0.00000E+0000
   6.5710  3.11200E-0001   0.00000E+0000
   6.5740  3.12300E-0001   0.00000E+0000
   6.5760  3.21600E-0001   0.00000E+0000
   6.5790  3.08300E-0001   0.00000E+0000
   6.5830  3.21400E-0001   0.00000E+0000
   6.5840  3.20800E-0001   0.00000E+0000
   6.5880  3.19800E-0001   0.00000E+0000
   6.5900  3.13300E-0001   0.00000E+0000
   6.5930  3.26600E-0001   0.00000E+0000
   6.5950  3.28900E-0001   0.00000E+0000
   6.5980  3.19200E-0001   0.00000E+0000
   6.6020  3.50800E-0001   0.00000E+0000
   6.6040  3.44400E-0001   0.00000E+0000
   6.6050  3.30700E-0001   0.00000E+0000
   6.6080  3.27100E-0001   0.00000E+0000
   6.6110  3.34400E-0001   0.00000E+0000
   6.6120  3.38300E-0001   0.00000E+0000
   6.6150  3.36700E-0001   0.00000E+0000
   6.6170  3.38400E-0001   0.00000E+0000
   6.6190  3.40600E-0001   0.00000E+0000
   6.6210  3.40900E-0001   0.00000E+0000
   6.6240  3.31400E-0001   0.00000E+0000
   6.6260  3.43400E-0001   0.00000E+0000
   6.6280  3.44200E-0001   0.00000E+0000
   6.6310  3.45800E-0001   0.00000E+0000
   6.6330  3.52900E-0001   0.00000E+0000
   6.6340  3.48800E-0001   0.00000E+0000
   6.6380  3.50300E-0001   0.00000E+0000
   6.6390  3.60400E-0001   0.00000E+0000
   6.6420  3.55200E-0001   0.00000E+0000
   6.6430  3.52200E-0001   0.00000E+0000
   6.6460  3.40600E-0001   0.00000E+0000
   6.6480  3.49300E-0001   0.00000E+0000
   6.6530  3.48300E-0001   0.00000E+0000
   6.6550  3.44300E-0001   0.00000E+0000
   6.6570  3.53900E-0001   0.00000E+0000
   6.6580  3.54700E-0001   0.00000E+0000
   6.6600  3.54100E-0001   0.00000E+0000
   6.6620  3.53900E-0001   0.00000E+0000
   6.6660  3.58500E-0001   0.00000E+0000
   6.6690  3.56000E-0001   0.00000E+0000
   6.6710  3.62300E-0001   0.00000E+0000
   6.6730  3.60200E-0001   0.00000E+0000
   6.6770  3.52200E-0001   0.00000E+0000
   6.6780  3.55400E-0001   0.00000E+0000
   6.6810  3.61600E-0001   0.00000E+0000
   6.6830  3.58500E-0001   0.00000E+0000
   6.6860  3.57500E-0001   0.00000E+0000
   6.6880  3.65600E-0001   0.00000E+0000
   6.6910  3.61200E-0001   0.00000E+0000
   6.6940  3.70300E-0001   0.00000E+0000
   6.6960  3.68600E-0001   0.00000E+0000
   6.6990  3.66000E-0001   0.00000E+0000
   6.7010  3.65000E-0001   0.00000E+0000
   6.7050  3.64400E-0001   0.00000E+0000
   6.7070  3.61200E-0001   0.00000E+0000
   6.7100  3.63200E-0001   0.00000E+0000
   6.7130  3.67600E-0001   0.00000E+0000
   6.7150  3.68000E-0001   0.00000E+0000
   6.7170  3.65500E-0001   0.00000E+0000
   6.7190  3.60500E-0001   0.00000E+0000
   6.7220  3.69300E-0001   0.00000E+0000
   6.7240  3.69800E-0001   0.00000E+0000
   6.7260  3.73100E-0001   0.00000E+0000
   6.7310  3.83600E-0001   0.00000E+0000
   6.7350  3.85100E-0001   0.00000E+0000
   6.7370  3.75800E-0001   0.00000E+0000
   6.7400  3.77800E-0001   0.00000E+0000
   6.7420  3.96200E-0001   0.00000E+0000
   6.7460  3.80700E-0001   0.00000E+0000
   6.7490  3.75400E-0001   0.00000E+0000
   6.7500  3.79900E-0001   0.00000E+0000
   6.7540  3.90900E-0001   0.00000E+0000
   6.7570  3.88100E-0001   0.00000E+0000
   6.7580  3.85100E-0001   0.00000E+0000
   6.7600  3.84200E-0001   0.00000E+0000
   6.7640  3.92800E-0001   0.00000E+0000
   6.7650  4.00000E-0001   0.00000E+0000
   6.7690  3.77300E-0001   0.00000E+0000
   6.7700  3.67300E-0001   0.00000E+0000
   6.7720  3.76700E-0001   0.00000E+0000
   6.7750  3.97400E-0001   0.00000E+0000
   6.7760  3.94500E-0001   0.00000E+0000
   6.7810  3.97100E-0001   0.00000E+0000
   6.7830  3.97100E-0001   0.00000E+0000
   6.7860  3.96200E-0001   0.00000E+0000
   6.7870  3.97900E-0001   0.00000E+0000
   6.7910  3.97300E-0001   0.00000E+0000
   6.7930  4.04200E-0001   0.00000E+0000
   6.7940  4.06300E-0001   0.00000E+0000
   6.7980  3.99300E-0001   0.00000E+0000
   6.8000  3.85500E-0001   0.00000E+0000
   6.8030  3.86000E-0001   0.00000E+0000
   6.8050  4.06600E-0001   0.00000E+0000
   6.8080  3.97800E-0001   0.00000E+0000
   6.8100  4.01600E-0001   0.00000E+0000
   6.8150  4.29600E-0001   0.00000E+0000
   6.8170  3.93700E-0001   0.00000E+0000
   6.8200  4.09300E-0001   0.00000E+0000
   6.8240  3.95500E-0001   0.00000E+0000
   6.8260  3.86800E-0001   0.00000E+0000
   6.8280  3.89500E-0001   0.00000E+0000
   6.8310  3.98300E-0001   0.00000E+0000
   6.8350  4.05300E-0001   0.00000E+0000
   6.8360  4.00200E-0001   0.00000E+0000
   6.8390  4.01700E-0001   0.00000E+0000
   6.8400  3.92000E-0001   0.00000E+0000
   6.8430  4.00200E-0001   0.00000E+0000
   6.8460  4.01900E-0001   0.00000E+0000
   6.8490  4.00800E-0001   0.00000E+0000
   6.8510  4.08400E-0001   0.00000E+0000
   6.8530  4.08800E-0001   0.00000E+0000
   6.8560  4.22200E-0001   0.00000E+0000
   6.8580  4.05600E-0001   0.00000E+0000
   6.8620  3.97900E-0001   0.00000E+0000
   6.8650  3.98800E-0001   0.00000E+0000
   6.8670  4.05000E-0001   0.00000E+0000
   6.8690  4.06200E-0001   0.00000E+0000
   6.8720  4.08400E-0001   0.00000E+0000
   6.8740  4.18200E-0001   0.00000E+0000
   6.8760  4.11000E-0001   0.00000E+0000
   6.8790  4.18000E-0001   0.00000E+0000
   6.8810  4.10900E-0001   0.00000E+0000
   6.8840  4.15000E-0001   0.00000E+0000
   6.8860  4.14700E-0001   0.00000E+0000
   6.8890  4.22400E-0001   0.00000E+0000
   6.8930  4.08000E-0001   0.00000E+0000
   6.8940  4.23100E-0001   0.00000E+0000
   6.8970  4.31600E-0001   0.00000E+0000
   6.8990  4.37800E-0001   0.00000E+0000
   6.9010  4.39200E-0001   0.00000E+0000
   6.9030  4.38800E-0001   0.00000E+0000
   6.9080  4.33000E-0001   0.00000E+0000
   6.9100  4.45700E-0001   0.00000E+0000
   6.9130  4.44400E-0001   0.00000E+0000
   6.9150  4.36800E-0001   0.00000E+0000
   6.9180  4.31100E-0001   0.00000E+0000
   6.9200  4.28200E-0001   0.00000E+0000
   6.9210  4.25500E-0001   0.00000E+0000
   6.9240  4.48800E-0001   0.00000E+0000
   6.9260  4.40200E-0001   0.00000E+0000
   6.9290  4.25300E-0001   0.00000E+0000
   6.9340  4.44600E-0001   0.00000E+0000
   6.9360  4.40400E-0001   0.00000E+0000
   6.9380  4.34800E-0001   0.00000E+0000
   6.9410  4.72300E-0001   0.00000E+0000
   6.9430  4.58100E-0001   0.00000E+0000
   6.9460  4.36200E-0001   0.00000E+0000
   6.9480  4.22900E-0001   0.00000E+0000
   6.9520  4.35500E-0001   0.00000E+0000
   6.9540  4.38200E-0001   0.00000E+0000
   6.9560  4.34100E-0001   0.00000E+0000
   6.9580  4.47800E-0001   0.00000E+0000
   6.9610  4.40600E-0001   0.00000E+0000
   6.9630  4.42700E-0001   0.00000E+0000
   6.9660  4.41100E-0001   0.00000E+0000
   6.9680  4.38500E-0001   0.00000E+0000
   6.9700  4.29700E-0001   0.00000E+0000
   6.9730  4.30100E-0001   0.00000E+0000
   6.9750  4.37000E-0001   0.00000E+0000
   6.9770  4.50600E-0001   0.00000E+0000
   6.9790  4.34800E-0001   0.00000E+0000
   6.9820  4.26900E-0001   0.00000E+0000
   6.9840  4.15300E-0001   0.00000E+0000
   6.9870  4.39500E-0001   0.00000E+0000
   6.9890  4.30700E-0001   0.00000E+0000
   6.9910  4.33000E-0001   0.00000E+0000
   6.9940  4.60000E-0001   0.00000E+0000
   6.9960  4.75000E-0001   0.00000E+0000
   7.0000  4.36500E-0001   0.00000E+0000
   7.0030  4.40200E-0001   0.00000E+0000
   7.0050  4.55600E-0001   0.00000E+0000
   7.0070  4.59700E-0001   0.00000E+0000
   7.0100  4.68600E-0001   0.00000E+0000
   7.0110  4.75600E-0001   0.00000E+0000
   7.0140  4.77700E-0001   0.00000E+0000
   7.0160  4.68200E-0001   0.00000E+0000
   7.0180  4.69000E-0001   0.00000E+0000
   7.0190  4.85200E-0001   0.00000E+0000
   7.0230  4.76200E-0001   0.00000E+0000
   7.0250  4.80900E-0001   0.00000E+0000
   7.0290  4.92200E-0001   0.00000E+0000
   7.0310  4.97400E-0001   0.00000E+0000
   7.0330  4.97500E-0001   0.00000E+0000
   7.0370  5.06100E-0001   0.00000E+0000
   7.0410  5.23100E-0001   0.00000E+0000
   7.0420  5.29200E-0001   0.00000E+0000
   7.0450  5.22500E-0001   0.00000E+0000
   7.0470  5.27100E-0001   0.00000E+0000
   7.0500  5.19800E-0001   0.00000E+0000
   7.0520  5.39600E-0001   0.00000E+0000
   7.0550  5.47400E-0001   0.00000E+0000
   7.0580  5.40700E-0001   0.00000E+0000
   7.0590  5.53600E-0001   0.00000E+0000
   7.0610  5.65500E-0001   0.00000E+0000
   7.0630  5.70400E-0001   0.00000E+0000
   7.0660  5.70500E-0001   0.00000E+0000
   7.0690  5.72500E-0001   0.00000E+0000
   7.0720  6.08900E-0001   0.00000E+0000
   7.0730  5.98600E-0001   0.00000E+0000
   7.0750  5.97700E-0001   0.00000E+0000
   7.0770  5.94600E-0001   0.00000E+0000
   7.0800  5.98500E-0001   0.00000E+0000
   7.0830  6.17900E-0001   0.00000E+0000
   7.0840  6.44200E-0001   0.00000E+0000
   7.0880  6.55100E-0001   0.00000E+0000
   7.0900  6.57300E-0001   0.00000E+0000
   7.0920  6.68100E-0001   0.00000E+0000
   7.0940  6.74400E-0001   0.00000E+0000
   7.0970  7.02800E-0001   0.00000E+0000
   7.0990  7.20800E-0001   0.00000E+0000
   7.1010  7.38000E-0001   0.00000E+0000
