# Supplementary material for: Self-association of MreC as a regulatory signal in bacterial cell wall elongation
Source: Nat Commun. 2021 May 20;12:2987. doi: 10.1038/s41467-021-22957-9 (PMC8137920; doi:10.1038/s41467-021-22957-9)
Supplement: Supplementary file 4 — Source Data [file 41467_2021_22957_MOESM4_ESM.zip › Martins2-Source-Data/AUC_rawdata/E.coli/00204.RA3]

MREC FHEC 0,8 abs
R 3 20.0 20000 0045735 1.8680E11 281 1 
   5.8000 -4.72300E-0001   0.00000E+0000
   5.8070 -2.72700E-0001   0.00000E+0000
   5.8100 -2.69700E-0001   0.00000E+0000
   5.8120 -6.67000E-0002   0.00000E+0000
   5.8140 -2.48700E-0001   0.00000E+0000
   5.8160 -1.39900E-0001   0.00000E+0000
   5.8180 -3.77000E-0001   0.00000E+0000
   5.8210 -4.82000E-0001   0.00000E+0000
   5.8230 -7.58300E-0001   0.00000E+0000
   5.8250 -5.51300E-0001   0.00000E+0000
   5.8270 -3.39900E-0001   0.00000E+0000
   5.8290 -1.53500E-0001   0.00000E+0000
   5.8320  7.18000E-0002   0.00000E+0000
   5.8340  1.31900E-0001   0.00000E+0000
   5.8370  1.21800E-0001   0.00000E+0000
   5.8390  8.98000E-0002   0.00000E+0000
   5.8410  1.09900E-0001   0.00000E+0000
   5.8440  8.20000E-0002   0.00000E+0000
   5.8470  6.41000E-0002   0.00000E+0000
   5.8480  1.01900E-0001   0.00000E+0000
   5.8510  8.43000E-0002   0.00000E+0000
   5.8530  7.60000E-0002   0.00000E+0000
   5.8550  5.62000E-0002   0.00000E+0000
   5.8580  1.56000E-0002   0.00000E+0000
   5.8590  3.40000E-0002   0.00000E+0000
   5.8600  3.62000E-0002   0.00000E+0000
   5.8620  9.50000E-0003   0.00000E+0000
   5.8650  1.96000E-0002   0.00000E+0000
   5.8660  4.14000E-0002   0.00000E+0000
   5.8690  6.60000E-0003   0.00000E+0000
   5.8710 -3.53000E-0002   0.00000E+0000
   5.8730 -3.59000E-0002   0.00000E+0000
   5.8740 -7.50000E-0003   0.00000E+0000
   5.8780  1.11000E-0002   0.00000E+0000
   5.8800  4.62000E-0002   0.00000E+0000
   5.8820  3.93000E-0002   0.00000E+0000
   5.8850  1.03000E-0002   0.00000E+0000
   5.8870  1.11000E-0002   0.00000E+0000
   5.8900  4.75000E-0002   0.00000E+0000
   5.8920  4.38000E-0002   0.00000E+0000
   5.8940  2.29000E-0002   0.00000E+0000
   5.8990  6.80000E-0003   0.00000E+0000
   5.9000  3.70000E-0002   0.00000E+0000
   5.9030  3.41000E-0002   0.00000E+0000
   5.9040  2.27000E-0002   0.00000E+0000
   5.9060  1.06000E-0002   0.00000E+0000
   5.9070  6.00000E-0003   0.00000E+0000
   5.9100  1.60000E-0002   0.00000E+0000
   5.9110  2.17000E-0002   0.00000E+0000
   5.9140  2.83000E-0002   0.00000E+0000
   5.9180  1.85000E-0002   0.00000E+0000
   5.9200  1.00000E-0004   0.00000E+0000
   5.9210 -1.40000E-0003   0.00000E+0000
   5.9220  1.35000E-0002   0.00000E+0000
   5.9250  3.63000E-0002   0.00000E+0000
   5.9270  1.56000E-0002   0.00000E+0000
   5.9290  7.76000E-0002   0.00000E+0000
   5.9310  7.25000E-0002   0.00000E+0000
   5.9340  5.05000E-0002   0.00000E+0000
   5.9350  3.31000E-0002   0.00000E+0000
   5.9390  5.35000E-0002   0.00000E+0000
   5.9420  5.12000E-0002   0.00000E+0000
   5.9460  6.36000E-0002   0.00000E+0000
   5.9490  6.09000E-0002   0.00000E+0000
   5.9520  3.43000E-0002   0.00000E+0000
   5.9540  5.03000E-0002   0.00000E+0000
   5.9560  6.15000E-0002   0.00000E+0000
   5.9590  7.91000E-0002   0.00000E+0000
   5.9610  8.95000E-0002   0.00000E+0000
   5.9630  9.03000E-0002   0.00000E+0000
   5.9650  5.20000E-0002   0.00000E+0000
   5.9680  1.72000E-0002   0.00000E+0000
   5.9700  2.19000E-0002   0.00000E+0000
   5.9730  4.65000E-0002   0.00000E+0000
   5.9750  2.70000E-0002   0.00000E+0000
   5.9780  7.26000E-0002   0.00000E+0000
   5.9800 -9.79000E-0002   0.00000E+0000
   5.9830 -7.71600E-0001   0.00000E+0000
   5.9860 -1.28680E+0000   0.00000E+0000
   5.9890 -1.44360E+0000   0.00000E+0000
   5.9900 -1.59960E+0000   0.00000E+0000
   5.9940 -1.84840E+0000   0.00000E+0000
   5.9950 -1.96710E+0000   0.00000E+0000
   5.9970 -1.97300E+0000   0.00000E+0000
   6.0010 -1.94140E+0000   0.00000E+0000
   6.0020 -1.90810E+0000   0.00000E+0000
   6.0040 -1.83910E+0000   0.00000E+0000
   6.0060 -1.76540E+0000   0.00000E+0000
   6.0090 -1.65170E+0000   0.00000E+0000
   6.0100 -1.52720E+0000   0.00000E+0000
   6.0130 -1.21860E+0000   0.00000E+0000
   6.0150 -3.84800E-0001   0.00000E+0000
   6.0160 -2.41000E-0002   0.00000E+0000
   6.0200  1.64100E-0001   0.00000E+0000
   6.0220  1.20800E-0001   0.00000E+0000
   6.0240  1.50700E-0001   0.00000E+0000
   6.0250  1.37300E-0001   0.00000E+0000
   6.0280  1.14000E-0001   0.00000E+0000
   6.0300  1.41700E-0001   0.00000E+0000
   6.0330  1.40500E-0001   0.00000E+0000
   6.0350  1.72700E-0001   0.00000E+0000
   6.0390  1.02400E-0001   0.00000E+0000
   6.0430  1.14200E-0001   0.00000E+0000
   6.0440  1.20700E-0001   0.00000E+0000
   6.0480  1.18700E-0001   0.00000E+0000
   6.0490  1.07100E-0001   0.00000E+0000
   6.0510  1.19800E-0001   0.00000E+0000
   6.0530  1.14500E-0001   0.00000E+0000
   6.0560  1.20000E-0001   0.00000E+0000
   6.0570  1.10300E-0001   0.00000E+0000
   6.0590  1.17200E-0001   0.00000E+0000
   6.0620  1.14100E-0001   0.00000E+0000
   6.0640  1.11500E-0001   0.00000E+0000
   6.0660  1.14800E-0001   0.00000E+0000
   6.0690  1.08500E-0001   0.00000E+0000
   6.0710  1.03700E-0001   0.00000E+0000
   6.0730  9.86000E-0002   0.00000E+0000
   6.0750  1.03100E-0001   0.00000E+0000
   6.0770  1.30000E-0001   0.00000E+0000
   6.0810  1.54900E-0001   0.00000E+0000
   6.0820  1.39600E-0001   0.00000E+0000
   6.0870  5.32400E-0001   0.00000E+0000
   6.0910  1.24760E+0000   0.00000E+0000
   6.0940  1.43610E+0000   0.00000E+0000
   6.0950  1.49300E+0000   0.00000E+0000
   6.0990  1.93370E+0000   0.00000E+0000
   6.1010  2.07660E+0000   0.00000E+0000
   6.1020  2.01430E+0000   0.00000E+0000
   6.1060  1.94430E+0000   0.00000E+0000
   6.1090  1.84810E+0000   0.00000E+0000
   6.1130  1.80820E+0000   0.00000E+0000
   6.1150  1.70700E+0000   0.00000E+0000
   6.1180  1.62930E+0000   0.00000E+0000
   6.1210  6.07000E-0002   0.00000E+0000
   6.1280  6.20000E-0002   0.00000E+0000
   6.1300  1.07300E-0001   0.00000E+0000
   6.1320  9.57000E-0002   0.00000E+0000
   6.1350  9.41000E-0002   0.00000E+0000
   6.1370  8.87000E-0002   0.00000E+0000
   6.1380  8.57000E-0002   0.00000E+0000
   6.1410  8.07000E-0002   0.00000E+0000
   6.1430  7.94000E-0002   0.00000E+0000
   6.1450  6.95000E-0002   0.00000E+0000
   6.1480  7.66000E-0002   0.00000E+0000
   6.1490  8.89000E-0002   0.00000E+0000
   6.1520  7.83000E-0002   0.00000E+0000
   6.1540  7.56000E-0002   0.00000E+0000
   6.1570  8.52000E-0002   0.00000E+0000
   6.1590  8.14000E-0002   0.00000E+0000
   6.1610  8.35000E-0002   0.00000E+0000
   6.1640  8.19000E-0002   0.00000E+0000
   6.1670  8.32000E-0002   0.00000E+0000
   6.1690  8.86000E-0002   0.00000E+0000
   6.1710  8.68000E-0002   0.00000E+0000
   6.1740  8.43000E-0002   0.00000E+0000
   6.1750  8.36000E-0002   0.00000E+0000
   6.1780  8.46000E-0002   0.00000E+0000
   6.1820  9.12000E-0002   0.00000E+0000
   6.1840  8.50000E-0002   0.00000E+0000
   6.1860  8.43000E-0002   0.00000E+0000
   6.1890  8.57000E-0002   0.00000E+0000
   6.1920  8.86000E-0002   0.00000E+0000
   6.1930  7.93000E-0002   0.00000E+0000
   6.1950  8.01000E-0002   0.00000E+0000
   6.1970  8.42000E-0002   0.00000E+0000
   6.2000  8.59000E-0002   0.00000E+0000
   6.2030  8.52000E-0002   0.00000E+0000
   6.2050  8.50000E-0002   0.00000E+0000
   6.2070  8.88000E-0002   0.00000E+0000
   6.2100  8.47000E-0002   0.00000E+0000
   6.2110  8.89000E-0002   0.00000E+0000
   6.2130  9.01000E-0002   0.00000E+0000
   6.2160  9.30000E-0002   0.00000E+0000
   6.2170  9.13000E-0002   0.00000E+0000
   6.2180  9.00000E-0002   0.00000E+0000
   6.2220  9.34000E-0002   0.00000E+0000
   6.2230  9.35000E-0002   0.00000E+0000
   6.2280  1.13000E-0001   0.00000E+0000
   6.2300  1.05900E-0001   0.00000E+0000
   6.2310  3.60000E-0002   0.00000E+0000
   6.2340  2.25000E-0002   0.00000E+0000
   6.2370  5.92000E-0002   0.00000E+0000
   6.2390  1.25700E-0001   0.00000E+0000
   6.2410  1.08200E-0001   0.00000E+0000
   6.2430  1.05800E-0001   0.00000E+0000
   6.2450  1.06100E-0001   0.00000E+0000
   6.2470  1.06300E-0001   0.00000E+0000
   6.2500  1.05000E-0001   0.00000E+0000
   6.2540  9.96000E-0002   0.00000E+0000
   6.2560  9.97000E-0002   0.00000E+0000
   6.2590  1.12800E-0001   0.00000E+0000
   6.2630  1.09600E-0001   0.00000E+0000
   6.2640  1.05500E-0001   0.00000E+0000
   6.2660  1.17400E-0001   0.00000E+0000
   6.2680  1.18900E-0001   0.00000E+0000
   6.2710  1.06900E-0001   0.00000E+0000
   6.2730  1.02800E-0001   0.00000E+0000
   6.2750  1.03800E-0001   0.00000E+0000
   6.2780  1.15500E-0001   0.00000E+0000
   6.2800  1.12700E-0001   0.00000E+0000
   6.2830  1.08800E-0001   0.00000E+0000
   6.2860  1.11400E-0001   0.00000E+0000
   6.2870  1.14400E-0001   0.00000E+0000
   6.2910  1.14100E-0001   0.00000E+0000
   6.2940  1.14100E-0001   0.00000E+0000
   6.2960  1.19300E-0001   0.00000E+0000
   6.3000  1.24600E-0001   0.00000E+0000
   6.3030  1.18700E-0001   0.00000E+0000
   6.3050  1.20300E-0001   0.00000E+0000
   6.3070  1.20100E-0001   0.00000E+0000
   6.3100  1.18300E-0001   0.00000E+0000
   6.3120  1.31200E-0001   0.00000E+0000
   6.3140  1.24600E-0001   0.00000E+0000
   6.3160  1.13900E-0001   0.00000E+0000
   6.3180  1.17800E-0001   0.00000E+0000
   6.3210  1.25400E-0001   0.00000E+0000
   6.3220  1.24800E-0001   0.00000E+0000
   6.3260  1.43300E-0001   0.00000E+0000
   6.3280  1.49400E-0001   0.00000E+0000
   6.3310  7.78000E-0002   0.00000E+0000
   6.3320  8.89000E-0002   0.00000E+0000
   6.3350  1.18400E-0001   0.00000E+0000
   6.3370  1.53400E-0001   0.00000E+0000
   6.3400  1.52800E-0001   0.00000E+0000
   6.3420  1.41800E-0001   0.00000E+0000
   6.3450  1.46100E-0001   0.00000E+0000
   6.3460  1.48000E-0001   0.00000E+0000
   6.3490  1.54500E-0001   0.00000E+0000
   6.3510  1.47200E-0001   0.00000E+0000
   6.3530  1.45700E-0001   0.00000E+0000
   6.3550  1.42300E-0001   0.00000E+0000
   6.3570  1.48400E-0001   0.00000E+0000
   6.3600  1.56700E-0001   0.00000E+0000
   6.3620  1.40200E-0001   0.00000E+0000
   6.3640  1.56100E-0001   0.00000E+0000
   6.3660  1.51900E-0001   0.00000E+0000
   6.3670  1.59500E-0001   0.00000E+0000
   6.3710  1.50200E-0001   0.00000E+0000
   6.3730  1.60400E-0001   0.00000E+0000
   6.3750  1.64200E-0001   0.00000E+0000
   6.3760  1.59000E-0001   0.00000E+0000
   6.3790  1.62000E-0001   0.00000E+0000
   6.3820  1.59000E-0001   0.00000E+0000
   6.3850  1.62800E-0001   0.00000E+0000
   6.3860  1.69800E-0001   0.00000E+0000
   6.3890  1.70700E-0001   0.00000E+0000
   6.3920  1.76600E-0001   0.00000E+0000
   6.3940  1.77800E-0001   0.00000E+0000
   6.3960  1.71500E-0001   0.00000E+0000
   6.3980  1.75500E-0001   0.00000E+0000
   6.4020  1.80300E-0001   0.00000E+0000
   6.4030  1.79500E-0001   0.00000E+0000
   6.4050  1.72400E-0001   0.00000E+0000
   6.4080  1.75900E-0001   0.00000E+0000
   6.4100  1.78900E-0001   0.00000E+0000
   6.4120  1.82500E-0001   0.00000E+0000
   6.4130  1.85100E-0001   0.00000E+0000
   6.4150  1.73100E-0001   0.00000E+0000
   6.4170  1.75100E-0001   0.00000E+0000
   6.4190  1.92500E-0001   0.00000E+0000
   6.4220  1.84200E-0001   0.00000E+0000
   6.4240  1.87700E-0001   0.00000E+0000
   6.4260  1.86000E-0001   0.00000E+0000
   6.4300  1.93800E-0001   0.00000E+0000
   6.4310  1.92100E-0001   0.00000E+0000
   6.4350  1.95300E-0001   0.00000E+0000
   6.4360  1.98200E-0001   0.00000E+0000
   6.4400  1.96200E-0001   0.00000E+0000
   6.4410  1.93000E-0001   0.00000E+0000
   6.4450  2.03600E-0001   0.00000E+0000
   6.4480  2.04100E-0001   0.00000E+0000
   6.4520  1.94100E-0001   0.00000E+0000
   6.4540  2.06000E-0001   0.00000E+0000
   6.4560  2.11500E-0001   0.00000E+0000
   6.4590  2.02700E-0001   0.00000E+0000
   6.4600  2.04400E-0001   0.00000E+0000
   6.4610  2.09800E-0001   0.00000E+0000
   6.4640  2.13300E-0001   0.00000E+0000
   6.4650  2.13100E-0001   0.00000E+0000
   6.4690  2.10400E-0001   0.00000E+0000
   6.4700  2.12000E-0001   0.00000E+0000
   6.4740  2.13600E-0001   0.00000E+0000
   6.4760  2.31000E-0001   0.00000E+0000
   6.4780  2.60800E-0001   0.00000E+0000
   6.4790  2.55100E-0001   0.00000E+0000
   6.4830  2.41000E-0001   0.00000E+0000
   6.4850  2.33100E-0001   0.00000E+0000
   6.4880  2.31000E-0001   0.00000E+0000
   6.4900  2.33700E-0001   0.00000E+0000
   6.4920  2.23400E-0001   0.00000E+0000
   6.4950  2.31600E-0001   0.00000E+0000
   6.4970  2.30400E-0001   0.00000E+0000
   6.4990  2.33400E-0001   0.00000E+0000
   6.5020  2.35200E-0001   0.00000E+0000
   6.5050  2.44200E-0001   0.00000E+0000
   6.5090  2.51300E-0001   0.00000E+0000
   6.5110  2.52400E-0001   0.00000E+0000
   6.5140  2.37000E-0001   0.00000E+0000
   6.5150  2.15100E-0001   0.00000E+0000
   6.5170  2.33000E-0001   0.00000E+0000
   6.5180  2.51600E-0001   0.00000E+0000
   6.5220  2.51500E-0001   0.00000E+0000
   6.5240  2.57100E-0001   0.00000E+0000
   6.5270  2.52300E-0001   0.00000E+0000
   6.5290  2.49500E-0001   0.00000E+0000
   6.5310  2.58000E-0001   0.00000E+0000
   6.5330  2.50800E-0001   0.00000E+0000
   6.5360  2.57000E-0001   0.00000E+0000
   6.5380  2.56400E-0001   0.00000E+0000
   6.5410  2.67200E-0001   0.00000E+0000
   6.5430  2.58700E-0001   0.00000E+0000
   6.5460  2.56000E-0001   0.00000E+0000
   6.5480  2.59200E-0001   0.00000E+0000
   6.5500  2.71300E-0001   0.00000E+0000
   6.5510  2.79300E-0001   0.00000E+0000
   6.5550  2.56700E-0001   0.00000E+0000
   6.5570  2.63600E-0001   0.00000E+0000
   6.5590  2.67900E-0001   0.00000E+0000
   6.5600  2.66900E-0001   0.00000E+0000
   6.5630  2.70300E-0001   0.00000E+0000
   6.5660  2.75600E-0001   0.00000E+0000
   6.5670  2.71400E-0001   0.00000E+0000
   6.5710  2.72400E-0001   0.00000E+0000
   6.5730  2.70600E-0001   0.00000E+0000
   6.5760  2.80600E-0001   0.00000E+0000
   6.5770  2.74800E-0001   0.00000E+0000
   6.5790  2.74200E-0001   0.00000E+0000
   6.5810  2.73900E-0001   0.00000E+0000
   6.5850  2.88300E-0001   0.00000E+0000
   6.5860  2.84600E-0001   0.00000E+0000
   6.5890  2.86500E-0001   0.00000E+0000
   6.5910  2.85500E-0001   0.00000E+0000
   6.5930  2.95800E-0001   0.00000E+0000
   6.5960  2.90000E-0001   0.00000E+0000
   6.5980  2.86100E-0001   0.00000E+0000
   6.6000  2.93500E-0001   0.00000E+0000
   6.6020  3.15300E-0001   0.00000E+0000
   6.6050  2.94400E-0001   0.00000E+0000
   6.6070  2.92600E-0001   0.00000E+0000
   6.6100  2.96800E-0001   0.00000E+0000
   6.6120  2.96800E-0001   0.00000E+0000
   6.6140  3.03000E-0001   0.00000E+0000
   6.6170  2.99800E-0001   0.00000E+0000
   6.6190  3.03000E-0001   0.00000E+0000
   6.6220  3.01100E-0001   0.00000E+0000
   6.6240  2.99400E-0001   0.00000E+0000
   6.6270  3.13200E-0001   0.00000E+0000
   6.6290  3.14000E-0001   0.00000E+0000
   6.6330  3.19600E-0001   0.00000E+0000
   6.6360  3.16800E-0001   0.00000E+0000
   6.6390  3.17200E-0001   0.00000E+0000
   6.6410  3.20500E-0001   0.00000E+0000
   6.6420  3.23100E-0001   0.00000E+0000
   6.6450  3.15500E-0001   0.00000E+0000
   6.6470  3.09300E-0001   0.00000E+0000
   6.6500  3.20500E-0001   0.00000E+0000
   6.6510  3.20800E-0001   0.00000E+0000
   6.6540  3.18500E-0001   0.00000E+0000
   6.6560  3.19500E-0001   0.00000E+0000
   6.6580  3.24500E-0001   0.00000E+0000
   6.6590  3.14400E-0001   0.00000E+0000
   6.6620  3.25400E-0001   0.00000E+0000
   6.6650  3.19000E-0001   0.00000E+0000
   6.6670  3.29800E-0001   0.00000E+0000
   6.6690  3.30900E-0001   0.00000E+0000
   6.6720  3.30000E-0001   0.00000E+0000
   6.6740  3.32000E-0001   0.00000E+0000
   6.6770  3.24800E-0001   0.00000E+0000
   6.6790  3.34300E-0001   0.00000E+0000
   6.6810  3.33900E-0001   0.00000E+0000
   6.6830  3.40800E-0001   0.00000E+0000
   6.6850  3.40600E-0001   0.00000E+0000
   6.6880  3.39600E-0001   0.00000E+0000
   6.6900  3.38000E-0001   0.00000E+0000
   6.6920  3.46500E-0001   0.00000E+0000
   6.6950  3.43700E-0001   0.00000E+0000
   6.6990  3.42900E-0001   0.00000E+0000
   6.7010  3.38900E-0001   0.00000E+0000
   6.7030  3.35500E-0001   0.00000E+0000
   6.7060  3.43200E-0001   0.00000E+0000
   6.7080  3.40700E-0001   0.00000E+0000
   6.7100  3.42500E-0001   0.00000E+0000
   6.7120  3.45800E-0001   0.00000E+0000
   6.7130  3.42500E-0001   0.00000E+0000
   6.7170  3.49900E-0001   0.00000E+0000
   6.7200  3.42000E-0001   0.00000E+0000
   6.7220  3.53400E-0001   0.00000E+0000
   6.7240  3.52100E-0001   0.00000E+0000
   6.7270  3.57300E-0001   0.00000E+0000
   6.7280  3.60500E-0001   0.00000E+0000
   6.7310  3.49000E-0001   0.00000E+0000
   6.7340  3.60300E-0001   0.00000E+0000
   6.7380  3.58000E-0001   0.00000E+0000
   6.7400  3.58700E-0001   0.00000E+0000
   6.7420  3.71300E-0001   0.00000E+0000
   6.7430  3.71000E-0001   0.00000E+0000
   6.7470  3.51900E-0001   0.00000E+0000
   6.7490  3.59700E-0001   0.00000E+0000
   6.7510  3.73700E-0001   0.00000E+0000
   6.7540  3.59000E-0001   0.00000E+0000
   6.7560  3.68800E-0001   0.00000E+0000
   6.7580  3.70800E-0001   0.00000E+0000
   6.7600  3.70700E-0001   0.00000E+0000
   6.7630  3.72200E-0001   0.00000E+0000
   6.7650  3.71300E-0001   0.00000E+0000
   6.7680  3.50300E-0001   0.00000E+0000
   6.7700  3.50000E-0001   0.00000E+0000
   6.7740  3.72000E-0001   0.00000E+0000
   6.7770  3.79700E-0001   0.00000E+0000
   6.7800  3.78400E-0001   0.00000E+0000
   6.7810  3.77200E-0001   0.00000E+0000
   6.7830  3.79500E-0001   0.00000E+0000
   6.7850  3.75800E-0001   0.00000E+0000
   6.7900  3.85300E-0001   0.00000E+0000
   6.7920  3.93000E-0001   0.00000E+0000
   6.7930  3.83300E-0001   0.00000E+0000
   6.7960  3.80300E-0001   0.00000E+0000
   6.8000  3.63800E-0001   0.00000E+0000
   6.8020  3.74200E-0001   0.00000E+0000
   6.8050  3.86400E-0001   0.00000E+0000
   6.8090  3.87800E-0001   0.00000E+0000
   6.8120  4.01600E-0001   0.00000E+0000
   6.8160  3.91800E-0001   0.00000E+0000
   6.8190  3.96400E-0001   0.00000E+0000
   6.8230  3.74200E-0001   0.00000E+0000
   6.8240  3.74400E-0001   0.00000E+0000
   6.8250  3.76500E-0001   0.00000E+0000
   6.8280  3.82700E-0001   0.00000E+0000
   6.8310  3.90700E-0001   0.00000E+0000
   6.8340  3.95500E-0001   0.00000E+0000
   6.8360  3.95300E-0001   0.00000E+0000
   6.8410  3.77700E-0001   0.00000E+0000
   6.8430  3.84500E-0001   0.00000E+0000
   6.8440  3.80000E-0001   0.00000E+0000
   6.8470  3.83300E-0001   0.00000E+0000
   6.8490  3.96100E-0001   0.00000E+0000
   6.8510  4.02700E-0001   0.00000E+0000
   6.8530  3.98100E-0001   0.00000E+0000
   6.8560  4.08500E-0001   0.00000E+0000
   6.8580  3.94100E-0001   0.00000E+0000
   6.8600  3.77700E-0001   0.00000E+0000
   6.8630  3.90500E-0001   0.00000E+0000
   6.8650  3.90100E-0001   0.00000E+0000
   6.8670  3.97000E-0001   0.00000E+0000
   6.8720  4.00400E-0001   0.00000E+0000
   6.8750  4.00000E-0001   0.00000E+0000
   6.8760  4.03600E-0001   0.00000E+0000
   6.8790  4.00200E-0001   0.00000E+0000
   6.8820  4.03000E-0001   0.00000E+0000
   6.8840  4.07600E-0001   0.00000E+0000
   6.8860  4.01700E-0001   0.00000E+0000
   6.8890  4.14800E-0001   0.00000E+0000
   6.8910  4.13200E-0001   0.00000E+0000
   6.8930  4.02400E-0001   0.00000E+0000
   6.8960  4.08900E-0001   0.00000E+0000
   6.8970  4.26800E-0001   0.00000E+0000
   6.9000  4.36100E-0001   0.00000E+0000
   6.9040  4.31900E-0001   0.00000E+0000
   6.9060  4.25900E-0001   0.00000E+0000
   6.9070  4.15200E-0001   0.00000E+0000
   6.9100  4.41000E-0001   0.00000E+0000
   6.9120  4.39600E-0001   0.00000E+0000
   6.9140  4.33900E-0001   0.00000E+0000
   6.9170  4.26000E-0001   0.00000E+0000
   6.9180  4.19000E-0001   0.00000E+0000
   6.9200  4.15400E-0001   0.00000E+0000
   6.9240  4.29400E-0001   0.00000E+0000
   6.9250  4.27500E-0001   0.00000E+0000
   6.9290  4.29300E-0001   0.00000E+0000
   6.9320  4.29600E-0001   0.00000E+0000
   6.9350  4.45900E-0001   0.00000E+0000
   6.9370  4.19900E-0001   0.00000E+0000
   6.9390  4.31000E-0001   0.00000E+0000
   6.9410  4.60500E-0001   0.00000E+0000
   6.9430  4.55900E-0001   0.00000E+0000
   6.9450  4.35300E-0001   0.00000E+0000
   6.9480  4.14100E-0001   0.00000E+0000
   6.9500  4.32200E-0001   0.00000E+0000
   6.9520  4.26900E-0001   0.00000E+0000
   6.9550  4.22700E-0001   0.00000E+0000
   6.9560  4.31400E-0001   0.00000E+0000
   6.9590  4.46100E-0001   0.00000E+0000
   6.9610  4.22000E-0001   0.00000E+0000
   6.9650  4.28000E-0001   0.00000E+0000
   6.9670  4.33900E-0001   0.00000E+0000
   6.9680  4.27900E-0001   0.00000E+0000
   6.9700  4.18100E-0001   0.00000E+0000
   6.9730  4.43100E-0001   0.00000E+0000
   6.9750  4.43100E-0001   0.00000E+0000
   6.9770  4.36900E-0001   0.00000E+0000
   6.9820  4.28500E-0001   0.00000E+0000
   6.9840  4.13400E-0001   0.00000E+0000
   6.9870  4.27800E-0001   0.00000E+0000
   6.9890  4.39700E-0001   0.00000E+0000
   6.9910  4.38800E-0001   0.00000E+0000
   6.9930  4.62900E-0001   0.00000E+0000
   6.9960  4.76800E-0001   0.00000E+0000
   7.0000  4.51200E-0001   0.00000E+0000
   7.0050  4.59500E-0001   0.00000E+0000
   7.0070  4.66500E-0001   0.00000E+0000
   7.0100  4.67800E-0001   0.00000E+0000
   7.0120  4.77200E-0001   0.00000E+0000
   7.0140  4.90500E-0001   0.00000E+0000
   7.0170  4.68900E-0001   0.00000E+0000
   7.0180  4.77800E-0001   0.00000E+0000
   7.0210  5.06600E-0001   0.00000E+0000
   7.0230  4.83900E-0001   0.00000E+0000
   7.0260  4.91000E-0001   0.00000E+0000
   7.0280  5.04100E-0001   0.00000E+0000
   7.0320  5.00600E-0001   0.00000E+0000
   7.0350  5.13200E-0001   0.00000E+0000
   7.0370  5.25100E-0001   0.00000E+0000
   7.0410  5.48500E-0001   0.00000E+0000
   7.0420  5.56600E-0001   0.00000E+0000
   7.0460  5.40300E-0001   0.00000E+0000
   7.0490  5.48100E-0001   0.00000E+0000
   7.0510  5.50400E-0001   0.00000E+0000
   7.0530  5.52000E-0001   0.00000E+0000
   7.0550  5.72600E-0001   0.00000E+0000
   7.0580  5.58400E-0001   0.00000E+0000
   7.0620  5.93800E-0001   0.00000E+0000
   7.0650  6.02600E-0001   0.00000E+0000
   7.0660  5.94800E-0001   0.00000E+0000
   7.0690  6.16000E-0001   0.00000E+0000
   7.0710  6.27100E-0001   0.00000E+0000
   7.0750  6.39400E-0001   0.00000E+0000
   7.0760  6.29700E-0001   0.00000E+0000
   7.0810  6.35600E-0001   0.00000E+0000
   7.0830  6.67900E-0001   0.00000E+0000
   7.0850  6.77300E-0001   0.00000E+0000
   7.0870  7.08500E-0001   0.00000E+0000
   7.0900  7.00800E-0001   0.00000E+0000
   7.0920  7.18800E-0001   0.00000E+0000
   7.0940  7.31200E-0001   0.00000E+0000
   7.0960  7.48400E-0001   0.00000E+0000
   7.0990  7.75200E-0001   0.00000E+0000
   7.1020  7.87700E-0001   0.00000E+0000
