# Supplementary material for: Self-association of MreC as a regulatory signal in bacterial cell wall elongation
Source: Nat Commun. 2021 May 20;12:2987. doi: 10.1038/s41467-021-22957-9 (PMC8137920; doi:10.1038/s41467-021-22957-9)
Supplement: Supplementary file 4 — Source Data [file 41467_2021_22957_MOESM4_ESM.zip › Martins2-Source-Data/AUC_rawdata/E.coli/00210.RA3]

MREC FHEC 0,8 abs
R 3 20.0 20000 0046980 1.9220E11 281 1 
   5.7990 -4.78000E-0001   0.00000E+0000
   5.8040 -2.58100E-0001   0.00000E+0000
   5.8050 -2.25100E-0001   0.00000E+0000
   5.8060 -2.85200E-0001   0.00000E+0000
   5.8070 -2.20500E-0001   0.00000E+0000
   5.8100 -1.79000E-0001   0.00000E+0000
   5.8110 -1.06200E-0001   0.00000E+0000
   5.8140 -2.17600E-0001   0.00000E+0000
   5.8170 -3.65600E-0001   0.00000E+0000
   5.8180 -4.78900E-0001   0.00000E+0000
   5.8200 -4.13600E-0001   0.00000E+0000
   5.8210 -6.06100E-0001   0.00000E+0000
   5.8220 -4.74600E-0001   0.00000E+0000
   5.8230 -5.74600E-0001   0.00000E+0000
   5.8250 -4.24200E-0001   0.00000E+0000
   5.8270 -1.81100E-0001   0.00000E+0000
   5.8290 -7.49000E-0002   0.00000E+0000
   5.8320  1.15700E-0001   0.00000E+0000
   5.8340  1.54200E-0001   0.00000E+0000
   5.8370  1.11300E-0001   0.00000E+0000
   5.8400  1.09400E-0001   0.00000E+0000
   5.8420  9.09000E-0002   0.00000E+0000
   5.8440  7.79000E-0002   0.00000E+0000
   5.8460  1.06600E-0001   0.00000E+0000
   5.8490  9.50000E-0002   0.00000E+0000
   5.8510  8.75000E-0002   0.00000E+0000
   5.8530  7.58000E-0002   0.00000E+0000
   5.8550  4.35000E-0002   0.00000E+0000
   5.8570  2.06000E-0002   0.00000E+0000
   5.8590  4.27000E-0002   0.00000E+0000
   5.8620  1.87000E-0002   0.00000E+0000
   5.8630  2.18000E-0002   0.00000E+0000
   5.8650  3.99000E-0002   0.00000E+0000
   5.8680  1.42000E-0002   0.00000E+0000
   5.8690 -1.20000E-0002   0.00000E+0000
   5.8720 -4.78000E-0002   0.00000E+0000
   5.8740  1.20000E-0003   0.00000E+0000
   5.8760  6.60000E-0003   0.00000E+0000
   5.8780  3.24000E-0002   0.00000E+0000
   5.8800  3.91000E-0002   0.00000E+0000
   5.8830  1.95000E-0002   0.00000E+0000
   5.8850  1.10000E-0002   0.00000E+0000
   5.8860  8.30000E-0003   0.00000E+0000
   5.8870  3.82000E-0002   0.00000E+0000
   5.8890  4.46000E-0002   0.00000E+0000
   5.8920  2.32000E-0002   0.00000E+0000
   5.8930  3.19000E-0002   0.00000E+0000
   5.8960  2.35000E-0002   0.00000E+0000
   5.8980  7.80000E-0003   0.00000E+0000
   5.9010  5.09000E-0002   0.00000E+0000
   5.9030  2.60000E-0002   0.00000E+0000
   5.9060  1.41000E-0002   0.00000E+0000
   5.9080  1.24000E-0002   0.00000E+0000
   5.9100  1.70000E-0002   0.00000E+0000
   5.9110  2.13000E-0002   0.00000E+0000
   5.9130  2.62000E-0002   0.00000E+0000
   5.9160  2.32000E-0002   0.00000E+0000
   5.9200  1.70000E-0003   0.00000E+0000
   5.9210  1.00000E-0004   0.00000E+0000
   5.9230  3.16000E-0002   0.00000E+0000
   5.9250  3.76000E-0002   0.00000E+0000
   5.9270  2.19000E-0002   0.00000E+0000
   5.9300  6.00000E-0002   0.00000E+0000
   5.9310  7.08000E-0002   0.00000E+0000
   5.9320  8.25000E-0002   0.00000E+0000
   5.9360  4.41000E-0002   0.00000E+0000
   5.9370  2.94000E-0002   0.00000E+0000
   5.9390  7.81000E-0002   0.00000E+0000
   5.9430  6.04000E-0002   0.00000E+0000
   5.9460  5.81000E-0002   0.00000E+0000
   5.9490  6.96000E-0002   0.00000E+0000
   5.9510  3.91000E-0002   0.00000E+0000
   5.9520  4.66000E-0002   0.00000E+0000
   5.9540  5.71000E-0002   0.00000E+0000
   5.9570  7.02000E-0002   0.00000E+0000
   5.9590  8.98000E-0002   0.00000E+0000
   5.9610  9.23000E-0002   0.00000E+0000
   5.9620  8.21000E-0002   0.00000E+0000
   5.9640  4.65000E-0002   0.00000E+0000
   5.9680  2.03000E-0002   0.00000E+0000
   5.9700  2.13000E-0002   0.00000E+0000
   5.9720  3.07000E-0002   0.00000E+0000
   5.9750  2.18000E-0002   0.00000E+0000
   5.9770  4.01000E-0002   0.00000E+0000
   5.9800 -1.42000E-0001   0.00000E+0000
   5.9830 -5.92000E-0001   0.00000E+0000
   5.9850 -1.04570E+0000   0.00000E+0000
   5.9860 -1.32760E+0000   0.00000E+0000
   5.9870 -1.36390E+0000   0.00000E+0000
   5.9900 -1.58440E+0000   0.00000E+0000
   5.9920 -1.77860E+0000   0.00000E+0000
   5.9960 -2.00140E+0000   0.00000E+0000
   5.9970 -1.97810E+0000   0.00000E+0000
   6.0000 -1.91310E+0000   0.00000E+0000
   6.0020 -1.87440E+0000   0.00000E+0000
   6.0040 -1.81830E+0000   0.00000E+0000
   6.0060 -1.73150E+0000   0.00000E+0000
   6.0070 -1.60970E+0000   0.00000E+0000
   6.0110 -1.37090E+0000   0.00000E+0000
   6.0130 -9.38600E-0001   0.00000E+0000
   6.0180 -5.01000E-0002   0.00000E+0000
   6.0210  1.21500E-0001   0.00000E+0000
   6.0230  1.46500E-0001   0.00000E+0000
   6.0250  1.31800E-0001   0.00000E+0000
   6.0270  1.06300E-0001   0.00000E+0000
   6.0290  1.39700E-0001   0.00000E+0000
   6.0320  1.38700E-0001   0.00000E+0000
   6.0340  1.67200E-0001   0.00000E+0000
   6.0370  1.44600E-0001   0.00000E+0000
   6.0390  9.83000E-0002   0.00000E+0000
   6.0400  9.25000E-0002   0.00000E+0000
   6.0430  1.21100E-0001   0.00000E+0000
   6.0460  1.23800E-0001   0.00000E+0000
   6.0480  1.01900E-0001   0.00000E+0000
   6.0510  1.13600E-0001   0.00000E+0000
   6.0520  1.10300E-0001   0.00000E+0000
   6.0560  1.08400E-0001   0.00000E+0000
   6.0590  1.17000E-0001   0.00000E+0000
   6.0600  1.10700E-0001   0.00000E+0000
   6.0620  1.08300E-0001   0.00000E+0000
   6.0660  1.25600E-0001   0.00000E+0000
   6.0670  1.10800E-0001   0.00000E+0000
   6.0690  1.03300E-0001   0.00000E+0000
   6.0710  9.87000E-0002   0.00000E+0000
   6.0730  1.01500E-0001   0.00000E+0000
   6.0750  1.23400E-0001   0.00000E+0000
   6.0760  1.54200E-0001   0.00000E+0000
   6.0800  1.52000E-0001   0.00000E+0000
   6.0830  1.00800E-0001   0.00000E+0000
   6.0850  9.22800E-0001   0.00000E+0000
   6.0870  1.10150E+0000   0.00000E+0000
   6.0890  1.30200E+0000   0.00000E+0000
   6.0920  1.42020E+0000   0.00000E+0000
   6.0940  1.51300E+0000   0.00000E+0000
   6.0960  2.04690E+0000   0.00000E+0000
   6.0990  2.06480E+0000   0.00000E+0000
   6.1020  1.97940E+0000   0.00000E+0000
   6.1040  1.94810E+0000   0.00000E+0000
   6.1090  1.88020E+0000   0.00000E+0000
   6.1100  1.86050E+0000   0.00000E+0000
   6.1120  1.73180E+0000   0.00000E+0000
   6.1150  1.59240E+0000   0.00000E+0000
   6.1170  1.34200E+0000   0.00000E+0000
   6.1190  3.20300E-0001   0.00000E+0000
   6.1230  4.07000E-0002   0.00000E+0000
   6.1260  7.40000E-0002   0.00000E+0000
   6.1280  1.03100E-0001   0.00000E+0000
   6.1300  9.84000E-0002   0.00000E+0000
   6.1310  9.20000E-0002   0.00000E+0000
   6.1350  8.99000E-0002   0.00000E+0000
   6.1390  8.23000E-0002   0.00000E+0000
   6.1400  7.51000E-0002   0.00000E+0000
   6.1420  7.15000E-0002   0.00000E+0000
   6.1440  7.88000E-0002   0.00000E+0000
   6.1470  8.22000E-0002   0.00000E+0000
   6.1500  7.80000E-0002   0.00000E+0000
   6.1530  7.94000E-0002   0.00000E+0000
   6.1570  8.37000E-0002   0.00000E+0000
   6.1580  8.15000E-0002   0.00000E+0000
   6.1620  8.16000E-0002   0.00000E+0000
   6.1630  7.97000E-0002   0.00000E+0000
   6.1640  7.64000E-0002   0.00000E+0000
   6.1660  9.14000E-0002   0.00000E+0000
   6.1690  8.70000E-0002   0.00000E+0000
   6.1710  8.04000E-0002   0.00000E+0000
   6.1750  8.29000E-0002   0.00000E+0000
   6.1760  8.72000E-0002   0.00000E+0000
   6.1800  8.69000E-0002   0.00000E+0000
   6.1810  8.41000E-0002   0.00000E+0000
   6.1850  7.78000E-0002   0.00000E+0000
   6.1860  7.97000E-0002   0.00000E+0000
   6.1910  8.14000E-0002   0.00000E+0000
   6.1940  8.00000E-0002   0.00000E+0000
   6.1950  8.00000E-0002   0.00000E+0000
   6.1970  8.82000E-0002   0.00000E+0000
   6.1980  8.55000E-0002   0.00000E+0000
   6.2010  8.44000E-0002   0.00000E+0000
   6.2030  8.60000E-0002   0.00000E+0000
   6.2060  8.63000E-0002   0.00000E+0000
   6.2080  8.06000E-0002   0.00000E+0000
   6.2100  8.87000E-0002   0.00000E+0000
   6.2130  8.34000E-0002   0.00000E+0000
   6.2160  9.12000E-0002   0.00000E+0000
   6.2190  8.82000E-0002   0.00000E+0000
   6.2210  9.11000E-0002   0.00000E+0000
   6.2220  9.30000E-0002   0.00000E+0000
   6.2240  9.48000E-0002   0.00000E+0000
   6.2260  1.20600E-0001   0.00000E+0000
   6.2290  7.13000E-0002   0.00000E+0000
   6.2310  2.40000E-0002   0.00000E+0000
   6.2340  5.14000E-0002   0.00000E+0000
   6.2360  1.20800E-0001   0.00000E+0000
   6.2380  1.16000E-0001   0.00000E+0000
   6.2410  1.01800E-0001   0.00000E+0000
   6.2430  1.00100E-0001   0.00000E+0000
   6.2450  1.00700E-0001   0.00000E+0000
   6.2480  1.03100E-0001   0.00000E+0000
   6.2500  9.76000E-0002   0.00000E+0000
   6.2520  8.96000E-0002   0.00000E+0000
   6.2540  9.82000E-0002   0.00000E+0000
   6.2570  1.06100E-0001   0.00000E+0000
   6.2590  1.06500E-0001   0.00000E+0000
   6.2610  1.08400E-0001   0.00000E+0000
   6.2640  1.01200E-0001   0.00000E+0000
   6.2660  1.09200E-0001   0.00000E+0000
   6.2680  1.18900E-0001   0.00000E+0000
   6.2690  1.02700E-0001   0.00000E+0000
   6.2730  1.02300E-0001   0.00000E+0000
   6.2760  1.11900E-0001   0.00000E+0000
   6.2770  1.13100E-0001   0.00000E+0000
   6.2810  1.08800E-0001   0.00000E+0000
   6.2830  9.91000E-0002   0.00000E+0000
   6.2840  1.04700E-0001   0.00000E+0000
   6.2870  1.15300E-0001   0.00000E+0000
   6.2900  1.14600E-0001   0.00000E+0000
   6.2930  1.07300E-0001   0.00000E+0000
   6.2950  1.13500E-0001   0.00000E+0000
   6.2980  1.12800E-0001   0.00000E+0000
   6.3010  1.17800E-0001   0.00000E+0000
   6.3020  1.11200E-0001   0.00000E+0000
   6.3040  1.15700E-0001   0.00000E+0000
   6.3050  1.14300E-0001   0.00000E+0000
   6.3070  1.20200E-0001   0.00000E+0000
   6.3090  1.34800E-0001   0.00000E+0000
   6.3120  1.22300E-0001   0.00000E+0000
   6.3140  1.08100E-0001   0.00000E+0000
   6.3150  1.17700E-0001   0.00000E+0000
   6.3180  1.26500E-0001   0.00000E+0000
   6.3200  1.21700E-0001   0.00000E+0000
   6.3230  1.21500E-0001   0.00000E+0000
   6.3260  1.38600E-0001   0.00000E+0000
   6.3270  1.07400E-0001   0.00000E+0000
   6.3310  7.37000E-0002   0.00000E+0000
   6.3320  9.36000E-0002   0.00000E+0000
   6.3350  1.18400E-0001   0.00000E+0000
   6.3370  1.47400E-0001   0.00000E+0000
   6.3400  1.50900E-0001   0.00000E+0000
   6.3430  1.35400E-0001   0.00000E+0000
   6.3460  1.49700E-0001   0.00000E+0000
   6.3490  1.45000E-0001   0.00000E+0000
   6.3520  1.42600E-0001   0.00000E+0000
   6.3550  1.36500E-0001   0.00000E+0000
   6.3570  1.38900E-0001   0.00000E+0000
   6.3590  1.50200E-0001   0.00000E+0000
   6.3600  1.42400E-0001   0.00000E+0000
   6.3620  1.48800E-0001   0.00000E+0000
   6.3650  1.55100E-0001   0.00000E+0000
   6.3670  1.55200E-0001   0.00000E+0000
   6.3710  1.47200E-0001   0.00000E+0000
   6.3720  1.49700E-0001   0.00000E+0000
   6.3730  1.54300E-0001   0.00000E+0000
   6.3760  1.54100E-0001   0.00000E+0000
   6.3770  1.57900E-0001   0.00000E+0000
   6.3790  1.65400E-0001   0.00000E+0000
   6.3830  1.48300E-0001   0.00000E+0000
   6.3840  1.60300E-0001   0.00000E+0000
   6.3850  1.65900E-0001   0.00000E+0000
   6.3880  1.63100E-0001   0.00000E+0000
   6.3910  1.69600E-0001   0.00000E+0000
   6.3940  1.68100E-0001   0.00000E+0000
   6.3950  1.65300E-0001   0.00000E+0000
   6.3980  1.69300E-0001   0.00000E+0000
   6.4000  1.79400E-0001   0.00000E+0000
   6.4020  1.75400E-0001   0.00000E+0000
   6.4040  1.78000E-0001   0.00000E+0000
   6.4050  1.72800E-0001   0.00000E+0000
   6.4080  1.73000E-0001   0.00000E+0000
   6.4100  1.74400E-0001   0.00000E+0000
   6.4140  1.77400E-0001   0.00000E+0000
   6.4170  1.75800E-0001   0.00000E+0000
   6.4180  1.79600E-0001   0.00000E+0000
   6.4210  1.80900E-0001   0.00000E+0000
   6.4230  1.86400E-0001   0.00000E+0000
   6.4250  1.88200E-0001   0.00000E+0000
   6.4270  1.84200E-0001   0.00000E+0000
   6.4310  1.89500E-0001   0.00000E+0000
   6.4340  1.92600E-0001   0.00000E+0000
   6.4360  1.92500E-0001   0.00000E+0000
   6.4370  1.90200E-0001   0.00000E+0000
   6.4400  1.94300E-0001   0.00000E+0000
   6.4420  2.00600E-0001   0.00000E+0000
   6.4450  1.98900E-0001   0.00000E+0000
   6.4480  1.98900E-0001   0.00000E+0000
   6.4500  1.94600E-0001   0.00000E+0000
   6.4540  2.11700E-0001   0.00000E+0000
   6.4580  2.00600E-0001   0.00000E+0000
   6.4600  2.05800E-0001   0.00000E+0000
   6.4620  2.02600E-0001   0.00000E+0000
   6.4660  2.10600E-0001   0.00000E+0000
   6.4670  2.06800E-0001   0.00000E+0000
   6.4690  2.06600E-0001   0.00000E+0000
   6.4720  2.06700E-0001   0.00000E+0000
   6.4740  2.11900E-0001   0.00000E+0000
   6.4770  2.22100E-0001   0.00000E+0000
   6.4790  2.35900E-0001   0.00000E+0000
   6.4810  2.22700E-0001   0.00000E+0000
   6.4850  2.25800E-0001   0.00000E+0000
   6.4870  2.18600E-0001   0.00000E+0000
   6.4890  2.29900E-0001   0.00000E+0000
   6.4920  2.16500E-0001   0.00000E+0000
   6.4960  2.21600E-0001   0.00000E+0000
   6.4970  2.22500E-0001   0.00000E+0000
   6.4990  2.21200E-0001   0.00000E+0000
   6.5020  2.27800E-0001   0.00000E+0000
   6.5030  2.31200E-0001   0.00000E+0000
   6.5050  2.34700E-0001   0.00000E+0000
   6.5070  2.32100E-0001   0.00000E+0000
   6.5090  2.42900E-0001   0.00000E+0000
   6.5110  2.36500E-0001   0.00000E+0000
   6.5120  2.03800E-0001   0.00000E+0000
   6.5150  2.17500E-0001   0.00000E+0000
   6.5170  2.35100E-0001   0.00000E+0000
   6.5220  2.49200E-0001   0.00000E+0000
   6.5240  2.48400E-0001   0.00000E+0000
   6.5260  2.51000E-0001   0.00000E+0000
   6.5280  2.40800E-0001   0.00000E+0000
   6.5310  2.37900E-0001   0.00000E+0000
   6.5330  2.45700E-0001   0.00000E+0000
   6.5350  2.55000E-0001   0.00000E+0000
   6.5380  2.54300E-0001   0.00000E+0000
   6.5400  2.54800E-0001   0.00000E+0000
   6.5430  2.55900E-0001   0.00000E+0000
   6.5450  2.50600E-0001   0.00000E+0000
   6.5470  2.48200E-0001   0.00000E+0000
   6.5490  2.61400E-0001   0.00000E+0000
   6.5520  2.64900E-0001   0.00000E+0000
   6.5530  2.53000E-0001   0.00000E+0000
   6.5560  2.55500E-0001   0.00000E+0000
   6.5590  2.67600E-0001   0.00000E+0000
   6.5600  2.61500E-0001   0.00000E+0000
   6.5640  2.69900E-0001   0.00000E+0000
   6.5650  2.68000E-0001   0.00000E+0000
   6.5680  2.73900E-0001   0.00000E+0000
   6.5710  2.59200E-0001   0.00000E+0000
   6.5740  2.63900E-0001   0.00000E+0000
   6.5750  2.73300E-0001   0.00000E+0000
   6.5770  2.71100E-0001   0.00000E+0000
   6.5800  2.69100E-0001   0.00000E+0000
   6.5830  2.81000E-0001   0.00000E+0000
   6.5840  2.75300E-0001   0.00000E+0000
   6.5890  2.80800E-0001   0.00000E+0000
   6.5900  2.85500E-0001   0.00000E+0000
   6.5930  2.81200E-0001   0.00000E+0000
   6.5960  2.90100E-0001   0.00000E+0000
   6.5980  2.81900E-0001   0.00000E+0000
   6.6000  3.04200E-0001   0.00000E+0000
   6.6030  3.08400E-0001   0.00000E+0000
   6.6050  2.89700E-0001   0.00000E+0000
   6.6080  2.82700E-0001   0.00000E+0000
   6.6120  2.96800E-0001   0.00000E+0000
   6.6150  2.89900E-0001   0.00000E+0000
   6.6170  2.90500E-0001   0.00000E+0000
   6.6190  2.98500E-0001   0.00000E+0000
   6.6210  3.03400E-0001   0.00000E+0000
   6.6240  2.94800E-0001   0.00000E+0000
   6.6260  3.00900E-0001   0.00000E+0000
   6.6290  3.07000E-0001   0.00000E+0000
   6.6320  3.14500E-0001   0.00000E+0000
   6.6330  3.14300E-0001   0.00000E+0000
   6.6350  3.06400E-0001   0.00000E+0000
   6.6380  3.12100E-0001   0.00000E+0000
   6.6390  3.12000E-0001   0.00000E+0000
   6.6430  3.15500E-0001   0.00000E+0000
   6.6460  3.06700E-0001   0.00000E+0000
   6.6480  3.00200E-0001   0.00000E+0000
   6.6490  3.12900E-0001   0.00000E+0000
   6.6520  3.09600E-0001   0.00000E+0000
   6.6550  3.13900E-0001   0.00000E+0000
   6.6560  3.14600E-0001   0.00000E+0000
   6.6600  3.13100E-0001   0.00000E+0000
   6.6620  3.16200E-0001   0.00000E+0000
   6.6650  3.15900E-0001   0.00000E+0000
   6.6690  3.22400E-0001   0.00000E+0000
   6.6700  3.27200E-0001   0.00000E+0000
   6.6720  3.24000E-0001   0.00000E+0000
   6.6740  3.27400E-0001   0.00000E+0000
   6.6760  3.15200E-0001   0.00000E+0000
   6.6790  3.27600E-0001   0.00000E+0000
   6.6810  3.30000E-0001   0.00000E+0000
   6.6840  3.32400E-0001   0.00000E+0000
   6.6860  3.28500E-0001   0.00000E+0000
   6.6890  3.28900E-0001   0.00000E+0000
   6.6920  3.39800E-0001   0.00000E+0000
   6.6950  3.45900E-0001   0.00000E+0000
   6.6960  3.40400E-0001   0.00000E+0000
   6.7000  3.32400E-0001   0.00000E+0000
   6.7010  3.36500E-0001   0.00000E+0000
   6.7050  3.25900E-0001   0.00000E+0000
   6.7070  3.34000E-0001   0.00000E+0000
   6.7100  3.39700E-0001   0.00000E+0000
   6.7140  3.37600E-0001   0.00000E+0000
   6.7170  3.48700E-0001   0.00000E+0000
   6.7200  3.37700E-0001   0.00000E+0000
   6.7220  3.41700E-0001   0.00000E+0000
   6.7240  3.46500E-0001   0.00000E+0000
   6.7260  3.46300E-0001   0.00000E+0000
   6.7290  3.52700E-0001   0.00000E+0000
   6.7320  3.48500E-0001   0.00000E+0000
   6.7340  3.60100E-0001   0.00000E+0000
   6.7360  3.46400E-0001   0.00000E+0000
   6.7390  3.57900E-0001   0.00000E+0000
   6.7420  3.72200E-0001   0.00000E+0000
   6.7450  3.58400E-0001   0.00000E+0000
   6.7470  3.41100E-0001   0.00000E+0000
   6.7500  3.52500E-0001   0.00000E+0000
   6.7520  3.75800E-0001   0.00000E+0000
   6.7540  3.58600E-0001   0.00000E+0000
   6.7570  3.62400E-0001   0.00000E+0000
   6.7580  3.62300E-0001   0.00000E+0000
   6.7620  3.69500E-0001   0.00000E+0000
   6.7630  3.68400E-0001   0.00000E+0000
   6.7660  3.64300E-0001   0.00000E+0000
   6.7680  3.46000E-0001   0.00000E+0000
   6.7700  3.36200E-0001   0.00000E+0000
   6.7730  3.68600E-0001   0.00000E+0000
   6.7750  3.73500E-0001   0.00000E+0000
   6.7770  3.82400E-0001   0.00000E+0000
   6.7790  3.68300E-0001   0.00000E+0000
   6.7830  3.75100E-0001   0.00000E+0000
   6.7860  3.75700E-0001   0.00000E+0000
   6.7880  3.78800E-0001   0.00000E+0000
   6.7910  3.77400E-0001   0.00000E+0000
   6.7930  3.81900E-0001   0.00000E+0000
   6.7960  3.78200E-0001   0.00000E+0000
   6.7980  3.67600E-0001   0.00000E+0000
   6.8010  3.70700E-0001   0.00000E+0000
   6.8040  3.84900E-0001   0.00000E+0000
   6.8070  3.81100E-0001   0.00000E+0000
   6.8090  3.80200E-0001   0.00000E+0000
   6.8110  3.86900E-0001   0.00000E+0000
   6.8120  3.91200E-0001   0.00000E+0000
   6.8160  3.73700E-0001   0.00000E+0000
   6.8180  3.87900E-0001   0.00000E+0000
   6.8210  3.69700E-0001   0.00000E+0000
   6.8220  3.73900E-0001   0.00000E+0000
   6.8250  3.70500E-0001   0.00000E+0000
   6.8280  3.73200E-0001   0.00000E+0000
   6.8310  3.97000E-0001   0.00000E+0000
   6.8340  3.94500E-0001   0.00000E+0000
   6.8370  3.91400E-0001   0.00000E+0000
   6.8390  3.88600E-0001   0.00000E+0000
   6.8400  3.79700E-0001   0.00000E+0000
   6.8440  3.80400E-0001   0.00000E+0000
   6.8460  3.81600E-0001   0.00000E+0000
   6.8500  3.98400E-0001   0.00000E+0000
   6.8510  3.89800E-0001   0.00000E+0000
   6.8540  4.08700E-0001   0.00000E+0000
   6.8550  3.94100E-0001   0.00000E+0000
   6.8580  3.85400E-0001   0.00000E+0000
   6.8620  3.86300E-0001   0.00000E+0000
   6.8630  3.94600E-0001   0.00000E+0000
   6.8670  3.93300E-0001   0.00000E+0000
   6.8700  3.96400E-0001   0.00000E+0000
   6.8720  4.02000E-0001   0.00000E+0000
   6.8740  3.97300E-0001   0.00000E+0000
   6.8760  4.04300E-0001   0.00000E+0000
   6.8810  3.93500E-0001   0.00000E+0000
   6.8830  3.98800E-0001   0.00000E+0000
   6.8850  3.98600E-0001   0.00000E+0000
   6.8880  4.05900E-0001   0.00000E+0000
   6.8900  4.06200E-0001   0.00000E+0000
   6.8930  3.99800E-0001   0.00000E+0000
   6.8950  4.08400E-0001   0.00000E+0000
   6.8990  4.27900E-0001   0.00000E+0000
   6.9010  4.35500E-0001   0.00000E+0000
   6.9030  4.39600E-0001   0.00000E+0000
   6.9050  4.23700E-0001   0.00000E+0000
   6.9060  4.22700E-0001   0.00000E+0000
   6.9090  4.34700E-0001   0.00000E+0000
   6.9110  4.31600E-0001   0.00000E+0000
   6.9160  4.24900E-0001   0.00000E+0000
   6.9180  4.16100E-0001   0.00000E+0000
   6.9200  4.21800E-0001   0.00000E+0000
   6.9240  4.39200E-0001   0.00000E+0000
   6.9260  4.26100E-0001   0.00000E+0000
   6.9280  4.17600E-0001   0.00000E+0000
   6.9320  4.25200E-0001   0.00000E+0000
   6.9350  4.38500E-0001   0.00000E+0000
   6.9370  4.17800E-0001   0.00000E+0000
   6.9390  4.49200E-0001   0.00000E+0000
   6.9410  4.56400E-0001   0.00000E+0000
   6.9440  4.42400E-0001   0.00000E+0000
   6.9460  4.39500E-0001   0.00000E+0000
   6.9490  4.19900E-0001   0.00000E+0000
   6.9510  4.23900E-0001   0.00000E+0000
   6.9530  4.42800E-0001   0.00000E+0000
   6.9560  4.29600E-0001   0.00000E+0000
   6.9580  4.43500E-0001   0.00000E+0000
   6.9610  4.25200E-0001   0.00000E+0000
   6.9630  4.28800E-0001   0.00000E+0000
   6.9660  4.43600E-0001   0.00000E+0000
   6.9680  4.27100E-0001   0.00000E+0000
   6.9700  4.20900E-0001   0.00000E+0000
   6.9720  4.30400E-0001   0.00000E+0000
   6.9730  4.37200E-0001   0.00000E+0000
   6.9760  4.38300E-0001   0.00000E+0000
   6.9790  4.38900E-0001   0.00000E+0000
   6.9810  4.25700E-0001   0.00000E+0000
   6.9830  4.06000E-0001   0.00000E+0000
   6.9860  4.38400E-0001   0.00000E+0000
   6.9890  4.32400E-0001   0.00000E+0000
   6.9910  4.45800E-0001   0.00000E+0000
   6.9920  4.56000E-0001   0.00000E+0000
   6.9960  4.78300E-0001   0.00000E+0000
   6.9970  4.55200E-0001   0.00000E+0000
   7.0000  4.47000E-0001   0.00000E+0000
   7.0040  4.52200E-0001   0.00000E+0000
   7.0050  4.55700E-0001   0.00000E+0000
   7.0080  4.72300E-0001   0.00000E+0000
   7.0110  4.81700E-0001   0.00000E+0000
   7.0130  4.77400E-0001   0.00000E+0000
   7.0170  4.67300E-0001   0.00000E+0000
   7.0180  4.77100E-0001   0.00000E+0000
   7.0210  5.00600E-0001   0.00000E+0000
   7.0230  4.89400E-0001   0.00000E+0000
   7.0250  4.78900E-0001   0.00000E+0000
   7.0270  5.07700E-0001   0.00000E+0000
   7.0300  5.04800E-0001   0.00000E+0000
   7.0320  5.04200E-0001   0.00000E+0000
   7.0370  5.18100E-0001   0.00000E+0000
   7.0390  5.36500E-0001   0.00000E+0000
   7.0420  5.44100E-0001   0.00000E+0000
   7.0440  5.47100E-0001   0.00000E+0000
   7.0460  5.37300E-0001   0.00000E+0000
   7.0480  5.43500E-0001   0.00000E+0000
   7.0510  5.52500E-0001   0.00000E+0000
   7.0530  5.62200E-0001   0.00000E+0000
   7.0550  5.73300E-0001   0.00000E+0000
   7.0580  5.68300E-0001   0.00000E+0000
   7.0600  5.96900E-0001   0.00000E+0000
   7.0620  6.00000E-0001   0.00000E+0000
   7.0650  6.08000E-0001   0.00000E+0000
   7.0670  6.04300E-0001   0.00000E+0000
   7.0690  6.10400E-0001   0.00000E+0000
   7.0710  6.35000E-0001   0.00000E+0000
   7.0740  6.44800E-0001   0.00000E+0000
   7.0760  6.37400E-0001   0.00000E+0000
   7.0790  6.39500E-0001   0.00000E+0000
   7.0800  6.52800E-0001   0.00000E+0000
   7.0840  6.86000E-0001   0.00000E+0000
   7.0870  7.02700E-0001   0.00000E+0000
   7.0900  7.16400E-0001   0.00000E+0000
   7.0920  7.25600E-0001   0.00000E+0000
   7.0940  7.51000E-0001   0.00000E+0000
   7.0980  7.57700E-0001   0.00000E+0000
   7.1000  7.88700E-0001   0.00000E+0000
