# Supplementary material for: Self-association of MreC as a regulatory signal in bacterial cell wall elongation
Source: Nat Commun. 2021 May 20;12:2987. doi: 10.1038/s41467-021-22957-9 (PMC8137920; doi:10.1038/s41467-021-22957-9)
Supplement: Supplementary file 4 — Source Data [file 41467_2021_22957_MOESM4_ESM.zip › Martins2-Source-Data/AUC_rawdata/E.coli/00238.RA3]

MREC FHEC 0,8 abs
R 3 20.0 20000 0052818 2.1790E11 281 1 
   5.8030 -3.02200E-0001   0.00000E+0000
   5.8070 -2.20000E-0001   0.00000E+0000
   5.8080 -1.34300E-0001   0.00000E+0000
   5.8100 -1.47900E-0001   0.00000E+0000
   5.8110 -1.78000E-0001   0.00000E+0000
   5.8120 -2.05400E-0001   0.00000E+0000
   5.8140 -3.49400E-0001   0.00000E+0000
   5.8160 -5.03400E-0001   0.00000E+0000
   5.8180 -4.17800E-0001   0.00000E+0000
   5.8200 -5.86000E-0001   0.00000E+0000
   5.8220 -6.15900E-0001   0.00000E+0000
   5.8230 -4.27100E-0001   0.00000E+0000
   5.8260 -3.24000E-0001   0.00000E+0000
   5.8280 -6.71000E-0002   0.00000E+0000
   5.8300  1.05500E-0001   0.00000E+0000
   5.8340  1.26000E-0001   0.00000E+0000
   5.8370  1.07900E-0001   0.00000E+0000
   5.8390  1.13500E-0001   0.00000E+0000
   5.8410  9.73000E-0002   0.00000E+0000
   5.8420  9.32000E-0002   0.00000E+0000
   5.8460  8.84000E-0002   0.00000E+0000
   5.8470  1.03900E-0001   0.00000E+0000
   5.8510  9.06000E-0002   0.00000E+0000
   5.8530  8.16000E-0002   0.00000E+0000
   5.8560  9.70000E-0003   0.00000E+0000
   5.8580  3.09000E-0002   0.00000E+0000
   5.8590  2.61000E-0002   0.00000E+0000
   5.8650  3.82000E-0002   0.00000E+0000
   5.8670  1.77000E-0002   0.00000E+0000
   5.8680 -9.50000E-0003   0.00000E+0000
   5.8700 -4.69000E-0002   0.00000E+0000
   5.8720 -3.54000E-0002   0.00000E+0000
   5.8730  7.00000E-0003   0.00000E+0000
   5.8760  1.78000E-0002   0.00000E+0000
   5.8780  4.30000E-0002   0.00000E+0000
   5.8790  4.10000E-0002   0.00000E+0000
   5.8820  2.32000E-0002   0.00000E+0000
   5.8860  1.66000E-0002   0.00000E+0000
   5.8870  3.70000E-0002   0.00000E+0000
   5.8900  4.89000E-0002   0.00000E+0000
   5.8910  2.14000E-0002   0.00000E+0000
   5.8940  3.79000E-0002   0.00000E+0000
   5.8960  2.20000E-0002   0.00000E+0000
   5.8980  2.42000E-0002   0.00000E+0000
   5.8990  4.79000E-0002   0.00000E+0000
   5.9020  2.32000E-0002   0.00000E+0000
   5.9030  2.06000E-0002   0.00000E+0000
   5.9060  5.20000E-0003   0.00000E+0000
   5.9080  1.13000E-0002   0.00000E+0000
   5.9100  1.83000E-0002   0.00000E+0000
   5.9110  2.32000E-0002   0.00000E+0000
   5.9130  2.39000E-0002   0.00000E+0000
   5.9150  2.83000E-0002   0.00000E+0000
   5.9180  1.33000E-0002   0.00000E+0000
   5.9200 -8.30000E-0003   0.00000E+0000
   5.9210  1.95000E-0002   0.00000E+0000
   5.9220  4.02000E-0002   0.00000E+0000
   5.9250  3.00000E-0002   0.00000E+0000
   5.9270  2.77000E-0002   0.00000E+0000
   5.9280  7.86000E-0002   0.00000E+0000
   5.9310  6.90000E-0002   0.00000E+0000
   5.9340  3.62000E-0002   0.00000E+0000
   5.9350  2.79000E-0002   0.00000E+0000
   5.9370  6.64000E-0002   0.00000E+0000
   5.9390  8.01000E-0002   0.00000E+0000
   5.9420  5.44000E-0002   0.00000E+0000
   5.9440  5.94000E-0002   0.00000E+0000
   5.9460  6.20000E-0002   0.00000E+0000
   5.9470  6.12000E-0002   0.00000E+0000
   5.9500  3.61000E-0002   0.00000E+0000
   5.9520  4.66000E-0002   0.00000E+0000
   5.9540  5.59000E-0002   0.00000E+0000
   5.9580  8.32000E-0002   0.00000E+0000
   5.9610  9.01000E-0002   0.00000E+0000
   5.9630  7.95000E-0002   0.00000E+0000
   5.9660  2.61000E-0002   0.00000E+0000
   5.9680  1.93000E-0002   0.00000E+0000
   5.9700  2.08000E-0002   0.00000E+0000
   5.9720  3.25000E-0002   0.00000E+0000
   5.9750  2.53000E-0002   0.00000E+0000
   5.9770  3.44000E-0002   0.00000E+0000
   5.9800 -9.73000E-0002   0.00000E+0000
   5.9810 -4.64600E-0001   0.00000E+0000
   5.9840 -1.09940E+0000   0.00000E+0000
   5.9850 -1.25450E+0000   0.00000E+0000
   5.9890 -1.45500E+0000   0.00000E+0000
   5.9900 -1.54380E+0000   0.00000E+0000
   5.9930 -1.79840E+0000   0.00000E+0000
   5.9950 -1.99860E+0000   0.00000E+0000
   5.9970 -2.02890E+0000   0.00000E+0000
   6.0010 -1.88380E+0000   0.00000E+0000
   6.0020 -1.86580E+0000   0.00000E+0000
   6.0040 -1.76080E+0000   0.00000E+0000
   6.0060 -1.71870E+0000   0.00000E+0000
   6.0100 -1.54330E+0000   0.00000E+0000
   6.0110 -1.40180E+0000   0.00000E+0000
   6.0130 -9.83800E-0001   0.00000E+0000
   6.0160 -6.78000E-0002   0.00000E+0000
   6.0180  1.42000E-0001   0.00000E+0000
   6.0210  1.22600E-0001   0.00000E+0000
   6.0230  1.31400E-0001   0.00000E+0000
   6.0250  1.43500E-0001   0.00000E+0000
   6.0260  1.10000E-0001   0.00000E+0000
   6.0300  1.40200E-0001   0.00000E+0000
   6.0320  1.34500E-0001   0.00000E+0000
   6.0340  1.69700E-0001   0.00000E+0000
   6.0370  1.52400E-0001   0.00000E+0000
   6.0390  9.50000E-0002   0.00000E+0000
   6.0410  9.30000E-0002   0.00000E+0000
   6.0440  1.16900E-0001   0.00000E+0000
   6.0450  1.26000E-0001   0.00000E+0000
   6.0490  9.94000E-0002   0.00000E+0000
   6.0500  1.08000E-0001   0.00000E+0000
   6.0520  1.15300E-0001   0.00000E+0000
   6.0530  1.17900E-0001   0.00000E+0000
   6.0570  1.09300E-0001   0.00000E+0000
   6.0610  1.08000E-0001   0.00000E+0000
   6.0620  1.09100E-0001   0.00000E+0000
   6.0640  1.14900E-0001   0.00000E+0000
   6.0660  1.21800E-0001   0.00000E+0000
   6.0680  1.04100E-0001   0.00000E+0000
   6.0690  9.89000E-0002   0.00000E+0000
   6.0730  9.38000E-0002   0.00000E+0000
   6.0750  1.26500E-0001   0.00000E+0000
   6.0780  1.64000E-0001   0.00000E+0000
   6.0820  9.55000E-0002   0.00000E+0000
   6.0840  9.23100E-0001   0.00000E+0000
   6.0880  1.24490E+0000   0.00000E+0000
   6.0910  1.40750E+0000   0.00000E+0000
   6.0940  1.47140E+0000   0.00000E+0000
   6.0960  1.65190E+0000   0.00000E+0000
   6.0990  2.01980E+0000   0.00000E+0000
   6.1010  2.03370E+0000   0.00000E+0000
   6.1050  1.98080E+0000   0.00000E+0000
   6.1060  1.94580E+0000   0.00000E+0000
   6.1080  1.87480E+0000   0.00000E+0000
   6.1100  1.84100E+0000   0.00000E+0000
   6.1130  1.70960E+0000   0.00000E+0000
   6.1150  1.56090E+0000   0.00000E+0000
   6.1170  1.17640E+0000   0.00000E+0000
   6.1210  7.91000E-0002   0.00000E+0000
   6.1260  1.09600E-0001   0.00000E+0000
   6.1280  9.62000E-0002   0.00000E+0000
   6.1300  1.02100E-0001   0.00000E+0000
   6.1320  9.52000E-0002   0.00000E+0000
   6.1350  8.85000E-0002   0.00000E+0000
   6.1370  7.97000E-0002   0.00000E+0000
   6.1390  8.33000E-0002   0.00000E+0000
   6.1400  7.41000E-0002   0.00000E+0000
   6.1440  7.65000E-0002   0.00000E+0000
   6.1450  7.48000E-0002   0.00000E+0000
   6.1490  8.19000E-0002   0.00000E+0000
   6.1500  7.76000E-0002   0.00000E+0000
   6.1530  7.40000E-0002   0.00000E+0000
   6.1560  8.58000E-0002   0.00000E+0000
   6.1580  8.37000E-0002   0.00000E+0000
   6.1610  8.35000E-0002   0.00000E+0000
   6.1630  7.70000E-0002   0.00000E+0000
   6.1640  7.70000E-0002   0.00000E+0000
   6.1670  8.65000E-0002   0.00000E+0000
   6.1690  7.78000E-0002   0.00000E+0000
   6.1740  8.18000E-0002   0.00000E+0000
   6.1760  7.75000E-0002   0.00000E+0000
   6.1780  7.85000E-0002   0.00000E+0000
   6.1790  8.73000E-0002   0.00000E+0000
   6.1810  8.13000E-0002   0.00000E+0000
   6.1850  7.80000E-0002   0.00000E+0000
   6.1870  7.68000E-0002   0.00000E+0000
   6.1910  7.31000E-0002   0.00000E+0000
   6.1930  8.09000E-0002   0.00000E+0000
   6.1970  7.88000E-0002   0.00000E+0000
   6.2020  7.66000E-0002   0.00000E+0000
   6.2030  7.99000E-0002   0.00000E+0000
   6.2060  7.79000E-0002   0.00000E+0000
   6.2070  8.43000E-0002   0.00000E+0000
   6.2090  7.93000E-0002   0.00000E+0000
   6.2110  8.28000E-0002   0.00000E+0000
   6.2130  8.55000E-0002   0.00000E+0000
   6.2150  8.85000E-0002   0.00000E+0000
   6.2190  8.55000E-0002   0.00000E+0000
   6.2200  8.70000E-0002   0.00000E+0000
   6.2230  8.17000E-0002   0.00000E+0000
   6.2270  1.15900E-0001   0.00000E+0000
   6.2290  7.92000E-0002   0.00000E+0000
   6.2310  1.76000E-0002   0.00000E+0000
   6.2340  5.63000E-0002   0.00000E+0000
   6.2370  1.08000E-0001   0.00000E+0000
   6.2400  9.79000E-0002   0.00000E+0000
   6.2430  9.56000E-0002   0.00000E+0000
   6.2450  9.57000E-0002   0.00000E+0000
   6.2460  9.76000E-0002   0.00000E+0000
   6.2500  9.35000E-0002   0.00000E+0000
   6.2520  8.65000E-0002   0.00000E+0000
   6.2550  9.14000E-0002   0.00000E+0000
   6.2570  9.47000E-0002   0.00000E+0000
   6.2590  9.72000E-0002   0.00000E+0000
   6.2640  9.61000E-0002   0.00000E+0000
   6.2660  1.12100E-0001   0.00000E+0000
   6.2680  1.10400E-0001   0.00000E+0000
   6.2710  9.90000E-0002   0.00000E+0000
   6.2730  9.01000E-0002   0.00000E+0000
   6.2750  9.49000E-0002   0.00000E+0000
   6.2780  1.05000E-0001   0.00000E+0000
   6.2800  9.74000E-0002   0.00000E+0000
   6.2810  9.34000E-0002   0.00000E+0000
   6.2840  1.02300E-0001   0.00000E+0000
   6.2870  1.07200E-0001   0.00000E+0000
   6.2890  1.00500E-0001   0.00000E+0000
   6.2900  9.75000E-0002   0.00000E+0000
   6.2930  1.04000E-0001   0.00000E+0000
   6.2950  1.07000E-0001   0.00000E+0000
   6.3000  1.08300E-0001   0.00000E+0000
   6.3020  1.07400E-0001   0.00000E+0000
   6.3040  1.09000E-0001   0.00000E+0000
   6.3070  9.92000E-0002   0.00000E+0000
   6.3090  1.14100E-0001   0.00000E+0000
   6.3110  1.11400E-0001   0.00000E+0000
   6.3120  1.03600E-0001   0.00000E+0000
   6.3140  1.00600E-0001   0.00000E+0000
   6.3160  1.10600E-0001   0.00000E+0000
   6.3190  1.08000E-0001   0.00000E+0000
   6.3210  1.03300E-0001   0.00000E+0000
   6.3230  1.17100E-0001   0.00000E+0000
   6.3260  1.29900E-0001   0.00000E+0000
   6.3280  9.03000E-0002   0.00000E+0000
   6.3300  6.15000E-0002   0.00000E+0000
   6.3320  8.82000E-0002   0.00000E+0000
   6.3350  1.23600E-0001   0.00000E+0000
   6.3370  1.34800E-0001   0.00000E+0000
   6.3380  1.30000E-0001   0.00000E+0000
   6.3430  1.25100E-0001   0.00000E+0000
   6.3470  1.34200E-0001   0.00000E+0000
   6.3480  1.34700E-0001   0.00000E+0000
   6.3500  1.27100E-0001   0.00000E+0000
   6.3520  1.26200E-0001   0.00000E+0000
   6.3550  1.20200E-0001   0.00000E+0000
   6.3560  1.27900E-0001   0.00000E+0000
   6.3590  1.27000E-0001   0.00000E+0000
   6.3600  1.31000E-0001   0.00000E+0000
   6.3640  1.38100E-0001   0.00000E+0000
   6.3650  1.33600E-0001   0.00000E+0000
   6.3670  1.31700E-0001   0.00000E+0000
   6.3690  1.29600E-0001   0.00000E+0000
   6.3710  1.33500E-0001   0.00000E+0000
   6.3740  1.46000E-0001   0.00000E+0000
   6.3750  1.39600E-0001   0.00000E+0000
   6.3760  1.42300E-0001   0.00000E+0000
   6.3800  1.35900E-0001   0.00000E+0000
   6.3820  1.39800E-0001   0.00000E+0000
   6.3850  1.51600E-0001   0.00000E+0000
   6.3860  1.46000E-0001   0.00000E+0000
   6.3890  1.51900E-0001   0.00000E+0000
   6.3920  1.57400E-0001   0.00000E+0000
   6.3940  1.42700E-0001   0.00000E+0000
   6.3960  1.46800E-0001   0.00000E+0000
   6.3980  1.51400E-0001   0.00000E+0000
   6.4000  1.58600E-0001   0.00000E+0000
   6.4040  1.51000E-0001   0.00000E+0000
   6.4050  1.51000E-0001   0.00000E+0000
   6.4070  1.57600E-0001   0.00000E+0000
   6.4080  1.58500E-0001   0.00000E+0000
   6.4120  1.53600E-0001   0.00000E+0000
   6.4140  1.53400E-0001   0.00000E+0000
   6.4170  1.56800E-0001   0.00000E+0000
   6.4190  1.59800E-0001   0.00000E+0000
   6.4210  1.57700E-0001   0.00000E+0000
   6.4230  1.63200E-0001   0.00000E+0000
   6.4260  1.56400E-0001   0.00000E+0000
   6.4280  1.55800E-0001   0.00000E+0000
   6.4310  1.65600E-0001   0.00000E+0000
   6.4330  1.64900E-0001   0.00000E+0000
   6.4350  1.67800E-0001   0.00000E+0000
   6.4370  1.67900E-0001   0.00000E+0000
   6.4400  1.69800E-0001   0.00000E+0000
   6.4410  1.66700E-0001   0.00000E+0000
   6.4450  1.68000E-0001   0.00000E+0000
   6.4460  1.72500E-0001   0.00000E+0000
   6.4480  1.74500E-0001   0.00000E+0000
   6.4500  1.74900E-0001   0.00000E+0000
   6.4530  1.79000E-0001   0.00000E+0000
   6.4570  1.74900E-0001   0.00000E+0000
   6.4590  1.86300E-0001   0.00000E+0000
   6.4600  1.79200E-0001   0.00000E+0000
   6.4630  1.83200E-0001   0.00000E+0000
   6.4650  1.82100E-0001   0.00000E+0000
   6.4670  1.82100E-0001   0.00000E+0000
   6.4690  1.82000E-0001   0.00000E+0000
   6.4720  1.88100E-0001   0.00000E+0000
   6.4730  1.97000E-0001   0.00000E+0000
   6.4760  2.34500E-0001   0.00000E+0000
   6.4790  2.14600E-0001   0.00000E+0000
   6.4810  1.93500E-0001   0.00000E+0000
   6.4830  2.09800E-0001   0.00000E+0000
   6.4860  1.89900E-0001   0.00000E+0000
   6.4870  2.02000E-0001   0.00000E+0000
   6.4900  1.94200E-0001   0.00000E+0000
   6.4920  1.92900E-0001   0.00000E+0000
   6.4950  2.03000E-0001   0.00000E+0000
   6.4970  1.99400E-0001   0.00000E+0000
   6.4990  2.02600E-0001   0.00000E+0000
   6.5000  2.00400E-0001   0.00000E+0000
   6.5030  2.02500E-0001   0.00000E+0000
   6.5060  2.06500E-0001   0.00000E+0000
   6.5080  2.10700E-0001   0.00000E+0000
   6.5100  2.24100E-0001   0.00000E+0000
   6.5120  1.96200E-0001   0.00000E+0000
   6.5130  1.80600E-0001   0.00000E+0000
   6.5140  1.92700E-0001   0.00000E+0000
   6.5170  2.07900E-0001   0.00000E+0000
   6.5200  2.23400E-0001   0.00000E+0000
   6.5220  2.21100E-0001   0.00000E+0000
   6.5240  2.17900E-0001   0.00000E+0000
   6.5280  2.11800E-0001   0.00000E+0000
   6.5290  2.16100E-0001   0.00000E+0000
   6.5330  2.13100E-0001   0.00000E+0000
   6.5380  2.22900E-0001   0.00000E+0000
   6.5400  2.35800E-0001   0.00000E+0000
   6.5430  2.27300E-0001   0.00000E+0000
   6.5460  2.15500E-0001   0.00000E+0000
   6.5470  2.21800E-0001   0.00000E+0000
   6.5500  2.46800E-0001   0.00000E+0000
   6.5520  2.35700E-0001   0.00000E+0000
   6.5540  2.28900E-0001   0.00000E+0000
   6.5560  2.33600E-0001   0.00000E+0000
   6.5590  2.32400E-0001   0.00000E+0000
   6.5600  2.34900E-0001   0.00000E+0000
   6.5630  2.40500E-0001   0.00000E+0000
   6.5640  2.39100E-0001   0.00000E+0000
   6.5670  2.44500E-0001   0.00000E+0000
   6.5690  2.44200E-0001   0.00000E+0000
   6.5710  2.44000E-0001   0.00000E+0000
   6.5720  2.41100E-0001   0.00000E+0000
   6.5750  2.41100E-0001   0.00000E+0000
   6.5760  2.46200E-0001   0.00000E+0000
   6.5810  2.43300E-0001   0.00000E+0000
   6.5820  2.50900E-0001   0.00000E+0000
   6.5840  2.54000E-0001   0.00000E+0000
   6.5860  2.47700E-0001   0.00000E+0000
   6.5880  2.56200E-0001   0.00000E+0000
   6.5900  2.49200E-0001   0.00000E+0000
   6.5930  2.53000E-0001   0.00000E+0000
   6.5940  2.58100E-0001   0.00000E+0000
   6.5980  2.49300E-0001   0.00000E+0000
   6.5990  2.56800E-0001   0.00000E+0000
   6.6030  2.85700E-0001   0.00000E+0000
   6.6050  2.73300E-0001   0.00000E+0000
   6.6070  2.62700E-0001   0.00000E+0000
   6.6100  2.68100E-0001   0.00000E+0000
   6.6120  2.70700E-0001   0.00000E+0000
   6.6150  2.75800E-0001   0.00000E+0000
   6.6170  2.75200E-0001   0.00000E+0000
   6.6190  2.77100E-0001   0.00000E+0000
   6.6240  2.69900E-0001   0.00000E+0000
   6.6260  2.80200E-0001   0.00000E+0000
   6.6300  2.80200E-0001   0.00000E+0000
   6.6310  2.83500E-0001   0.00000E+0000
   6.6340  2.79600E-0001   0.00000E+0000
   6.6360  2.85100E-0001   0.00000E+0000
   6.6390  2.86100E-0001   0.00000E+0000
   6.6410  2.89900E-0001   0.00000E+0000
   6.6440  2.87800E-0001   0.00000E+0000
   6.6490  2.84100E-0001   0.00000E+0000
   6.6510  2.95400E-0001   0.00000E+0000
   6.6540  2.83500E-0001   0.00000E+0000
   6.6560  2.89100E-0001   0.00000E+0000
   6.6580  2.98300E-0001   0.00000E+0000
   6.6590  2.91800E-0001   0.00000E+0000
   6.6600  2.89000E-0001   0.00000E+0000
   6.6630  2.96800E-0001   0.00000E+0000
   6.6640  2.96700E-0001   0.00000E+0000
   6.6670  2.95700E-0001   0.00000E+0000
   6.6690  3.03200E-0001   0.00000E+0000
   6.6730  2.96200E-0001   0.00000E+0000
   6.6750  2.96500E-0001   0.00000E+0000
   6.6760  2.99600E-0001   0.00000E+0000
   6.6780  3.09000E-0001   0.00000E+0000
   6.6830  3.05800E-0001   0.00000E+0000
   6.6860  3.09800E-0001   0.00000E+0000
   6.6880  3.11400E-0001   0.00000E+0000
   6.6910  3.18200E-0001   0.00000E+0000
   6.6930  3.19400E-0001   0.00000E+0000
   6.6960  3.17100E-0001   0.00000E+0000
   6.6980  3.20000E-0001   0.00000E+0000
   6.7010  3.15800E-0001   0.00000E+0000
   6.7030  3.09000E-0001   0.00000E+0000
   6.7050  3.11600E-0001   0.00000E+0000
   6.7070  3.19600E-0001   0.00000E+0000
   6.7080  3.17800E-0001   0.00000E+0000
   6.7100  3.10200E-0001   0.00000E+0000
   6.7130  3.18700E-0001   0.00000E+0000
   6.7150  3.23000E-0001   0.00000E+0000
   6.7170  3.19200E-0001   0.00000E+0000
   6.7190  3.14000E-0001   0.00000E+0000
   6.7220  3.24500E-0001   0.00000E+0000
   6.7250  3.29700E-0001   0.00000E+0000
   6.7270  3.30500E-0001   0.00000E+0000
   6.7300  3.29100E-0001   0.00000E+0000
   6.7310  3.34600E-0001   0.00000E+0000
   6.7360  3.29400E-0001   0.00000E+0000
   6.7380  3.39700E-0001   0.00000E+0000
   6.7410  3.44500E-0001   0.00000E+0000
   6.7430  3.44800E-0001   0.00000E+0000
   6.7470  3.34300E-0001   0.00000E+0000
   6.7490  3.36300E-0001   0.00000E+0000
   6.7500  3.52200E-0001   0.00000E+0000
   6.7540  3.39000E-0001   0.00000E+0000
   6.7560  3.46800E-0001   0.00000E+0000
   6.7580  3.43800E-0001   0.00000E+0000
   6.7600  3.51200E-0001   0.00000E+0000
   6.7630  3.52700E-0001   0.00000E+0000
   6.7650  3.44700E-0001   0.00000E+0000
   6.7680  3.38600E-0001   0.00000E+0000
   6.7690  3.24100E-0001   0.00000E+0000
   6.7720  3.47300E-0001   0.00000E+0000
   6.7740  3.50800E-0001   0.00000E+0000
   6.7770  3.62200E-0001   0.00000E+0000
   6.7810  3.57600E-0001   0.00000E+0000
   6.7840  3.60800E-0001   0.00000E+0000
   6.7860  3.60100E-0001   0.00000E+0000
   6.7900  3.60800E-0001   0.00000E+0000
   6.7910  3.67400E-0001   0.00000E+0000
   6.7940  3.70200E-0001   0.00000E+0000
   6.7960  3.63000E-0001   0.00000E+0000
   6.8000  3.52300E-0001   0.00000E+0000
   6.8030  3.56300E-0001   0.00000E+0000
   6.8050  3.70000E-0001   0.00000E+0000
   6.8070  3.65300E-0001   0.00000E+0000
   6.8080  3.68000E-0001   0.00000E+0000
   6.8120  3.87200E-0001   0.00000E+0000
   6.8140  3.88900E-0001   0.00000E+0000
   6.8170  3.66000E-0001   0.00000E+0000
   6.8190  3.77900E-0001   0.00000E+0000
   6.8210  3.79100E-0001   0.00000E+0000
   6.8230  3.58300E-0001   0.00000E+0000
   6.8250  3.58900E-0001   0.00000E+0000
   6.8290  3.61000E-0001   0.00000E+0000
   6.8310  3.63100E-0001   0.00000E+0000
   6.8330  3.80900E-0001   0.00000E+0000
   6.8350  3.83700E-0001   0.00000E+0000
   6.8390  3.79300E-0001   0.00000E+0000
   6.8420  3.67900E-0001   0.00000E+0000
   6.8440  3.65800E-0001   0.00000E+0000
   6.8480  3.69700E-0001   0.00000E+0000
   6.8500  3.75000E-0001   0.00000E+0000
   6.8520  3.86500E-0001   0.00000E+0000
   6.8530  3.84800E-0001   0.00000E+0000
   6.8580  3.94800E-0001   0.00000E+0000
   6.8600  3.80100E-0001   0.00000E+0000
   6.8620  3.71300E-0001   0.00000E+0000
   6.8630  3.75200E-0001   0.00000E+0000
   6.8670  3.77500E-0001   0.00000E+0000
   6.8690  3.79900E-0001   0.00000E+0000
   6.8720  3.88000E-0001   0.00000E+0000
   6.8740  4.00300E-0001   0.00000E+0000
   6.8760  3.90600E-0001   0.00000E+0000
   6.8790  3.94200E-0001   0.00000E+0000
   6.8830  3.94400E-0001   0.00000E+0000
   6.8850  3.88400E-0001   0.00000E+0000
   6.8890  4.08700E-0001   0.00000E+0000
   6.8900  4.04000E-0001   0.00000E+0000
   6.8940  3.99800E-0001   0.00000E+0000
   6.8990  4.21000E-0001   0.00000E+0000
   6.9010  4.22400E-0001   0.00000E+0000
   6.9040  4.30000E-0001   0.00000E+0000
   6.9070  4.11300E-0001   0.00000E+0000
   6.9080  4.16000E-0001   0.00000E+0000
   6.9100  4.28200E-0001   0.00000E+0000
   6.9130  4.22900E-0001   0.00000E+0000
   6.9150  4.18400E-0001   0.00000E+0000
   6.9170  4.19100E-0001   0.00000E+0000
   6.9180  4.17200E-0001   0.00000E+0000
   6.9200  4.14900E-0001   0.00000E+0000
   6.9230  4.22200E-0001   0.00000E+0000
   6.9250  4.34000E-0001   0.00000E+0000
   6.9290  4.15400E-0001   0.00000E+0000
   6.9310  4.17200E-0001   0.00000E+0000
   6.9340  4.40600E-0001   0.00000E+0000
   6.9360  4.22300E-0001   0.00000E+0000
   6.9380  4.27600E-0001   0.00000E+0000
   6.9420  4.55000E-0001   0.00000E+0000
   6.9430  4.39400E-0001   0.00000E+0000
   6.9480  4.21500E-0001   0.00000E+0000
   6.9500  4.24700E-0001   0.00000E+0000
   6.9520  4.24100E-0001   0.00000E+0000
   6.9550  4.23200E-0001   0.00000E+0000
   6.9560  4.42600E-0001   0.00000E+0000
   6.9610  4.37900E-0001   0.00000E+0000
   6.9630  4.23300E-0001   0.00000E+0000
   6.9660  4.37900E-0001   0.00000E+0000
   6.9700  4.28900E-0001   0.00000E+0000
   6.9730  4.38200E-0001   0.00000E+0000
   6.9750  4.39700E-0001   0.00000E+0000
   6.9770  4.44300E-0001   0.00000E+0000
   6.9800  4.35400E-0001   0.00000E+0000
   6.9840  4.19200E-0001   0.00000E+0000
   6.9890  4.34700E-0001   0.00000E+0000
   6.9910  4.27700E-0001   0.00000E+0000
   6.9930  4.50900E-0001   0.00000E+0000
   6.9960  4.69400E-0001   0.00000E+0000
   6.9980  4.70000E-0001   0.00000E+0000
   7.0000  4.49500E-0001   0.00000E+0000
   7.0030  4.65100E-0001   0.00000E+0000
   7.0050  4.64000E-0001   0.00000E+0000
   7.0070  4.71500E-0001   0.00000E+0000
   7.0100  4.78900E-0001   0.00000E+0000
   7.0120  4.84400E-0001   0.00000E+0000
   7.0140  4.77100E-0001   0.00000E+0000
   7.0180  4.84600E-0001   0.00000E+0000
   7.0210  5.05200E-0001   0.00000E+0000
   7.0230  5.07100E-0001   0.00000E+0000
   7.0250  4.86700E-0001   0.00000E+0000
   7.0280  5.13100E-0001   0.00000E+0000
   7.0300  5.13300E-0001   0.00000E+0000
   7.0340  5.22200E-0001   0.00000E+0000
   7.0370  5.29300E-0001   0.00000E+0000
   7.0380  5.31400E-0001   0.00000E+0000
   7.0390  5.59200E-0001   0.00000E+0000
   7.0410  5.57600E-0001   0.00000E+0000
   7.0440  5.60700E-0001   0.00000E+0000
   7.0480  5.59500E-0001   0.00000E+0000
   7.0510  5.67600E-0001   0.00000E+0000
   7.0550  5.87400E-0001   0.00000E+0000
   7.0570  5.86600E-0001   0.00000E+0000
   7.0600  5.97500E-0001   0.00000E+0000
   7.0650  6.13000E-0001   0.00000E+0000
   7.0690  6.24200E-0001   0.00000E+0000
   7.0720  6.61300E-0001   0.00000E+0000
   7.0730  6.70200E-0001   0.00000E+0000
   7.0760  6.69300E-0001   0.00000E+0000
   7.0790  6.70500E-0001   0.00000E+0000
   7.0830  6.87900E-0001   0.00000E+0000
   7.0840  7.17700E-0001   0.00000E+0000
   7.0870  7.41600E-0001   0.00000E+0000
   7.0890  7.55700E-0001   0.00000E+0000
   7.0920  7.59600E-0001   0.00000E+0000
   7.0950  7.89200E-0001   0.00000E+0000
   7.0970  8.03000E-0001   0.00000E+0000
   7.0990  8.28500E-0001   0.00000E+0000
   7.1010  8.53200E-0001   0.00000E+0000
