# Supplementary material for: Self-association of MreC as a regulatory signal in bacterial cell wall elongation
Source: Nat Commun. 2021 May 20;12:2987. doi: 10.1038/s41467-021-22957-9 (PMC8137920; doi:10.1038/s41467-021-22957-9)
Supplement: Supplementary file 4 — Source Data [file 41467_2021_22957_MOESM4_ESM.zip › Martins2-Source-Data/AUC_rawdata/E.coli/00006.RA3]

MREC FHEC 0,8 abs
R 3 20.0 20000 0004440 5.6990E09 281 1 
   5.8010 -4.82800E-0001   0.00000E+0000
   5.8040 -1.89900E-0001   0.00000E+0000
   5.8050 -2.88200E-0001   0.00000E+0000
   5.8060 -1.71900E-0001   0.00000E+0000
   5.8070 -2.58300E-0001   0.00000E+0000
   5.8100 -2.10000E-0001   0.00000E+0000
   5.8110 -1.81100E-0001   0.00000E+0000
   5.8130 -2.38200E-0001   0.00000E+0000
   5.8140 -2.16700E-0001   0.00000E+0000
   5.8160 -3.04600E-0001   0.00000E+0000
   5.8170 -5.25900E-0001   0.00000E+0000
   5.8180 -3.98200E-0001   0.00000E+0000
   5.8210 -5.38600E-0001   0.00000E+0000
   5.8220 -6.31200E-0001   0.00000E+0000
   5.8250 -3.72100E-0001   0.00000E+0000
   5.8270 -1.84100E-0001   0.00000E+0000
   5.8290  6.50000E-0002   0.00000E+0000
   5.8300  1.38400E-0001   0.00000E+0000
   5.8320  1.68300E-0001   0.00000E+0000
   5.8330  1.76900E-0001   0.00000E+0000
   5.8350  1.28400E-0001   0.00000E+0000
   5.8370  1.34500E-0001   0.00000E+0000
   5.8390  1.06600E-0001   0.00000E+0000
   5.8400  1.10400E-0001   0.00000E+0000
   5.8410  9.45000E-0002   0.00000E+0000
   5.8440  9.89000E-0002   0.00000E+0000
   5.8460  1.01800E-0001   0.00000E+0000
   5.8480  9.69000E-0002   0.00000E+0000
   5.8510  9.38000E-0002   0.00000E+0000
   5.8530  8.83000E-0002   0.00000E+0000
   5.8540  5.57000E-0002   0.00000E+0000
   5.8560  1.98000E-0002   0.00000E+0000
   5.8580  3.70000E-0002   0.00000E+0000
   5.8590  4.34000E-0002   0.00000E+0000
   5.8630  1.33000E-0002   0.00000E+0000
   5.8640  3.77000E-0002   0.00000E+0000
   5.8650  4.30000E-0002   0.00000E+0000
   5.8660  4.42000E-0002   0.00000E+0000
   5.8680 -2.20000E-0003   0.00000E+0000
   5.8700 -3.41000E-0002   0.00000E+0000
   5.8730 -1.93000E-0002   0.00000E+0000
   5.8750  1.09000E-0002   0.00000E+0000
   5.8770  2.62000E-0002   0.00000E+0000
   5.8780  4.70000E-0002   0.00000E+0000
   5.8800  3.78000E-0002   0.00000E+0000
   5.8830  3.36000E-0002   0.00000E+0000
   5.8850  1.36000E-0002   0.00000E+0000
   5.8890  3.50000E-0002   0.00000E+0000
   5.8920  2.69000E-0002   0.00000E+0000
   5.8940  3.63000E-0002   0.00000E+0000
   5.8960  3.17000E-0002   0.00000E+0000
   5.8970  5.90000E-0003   0.00000E+0000
   5.9010  4.96000E-0002   0.00000E+0000
   5.9040  2.49000E-0002   0.00000E+0000
   5.9060  1.06000E-0002   0.00000E+0000
   5.9080  9.40000E-0003   0.00000E+0000
   5.9100  2.00000E-0002   0.00000E+0000
   5.9120  2.55000E-0002   0.00000E+0000
   5.9140  2.34000E-0002   0.00000E+0000
   5.9150  2.85000E-0002   0.00000E+0000
   5.9190  2.33000E-0002   0.00000E+0000
   5.9210 -6.80000E-0003   0.00000E+0000
   5.9230  2.71000E-0002   0.00000E+0000
   5.9260  2.28000E-0002   0.00000E+0000
   5.9290  4.82000E-0002   0.00000E+0000
   5.9300  7.49000E-0002   0.00000E+0000
   5.9310  7.74000E-0002   0.00000E+0000
   5.9330  5.29000E-0002   0.00000E+0000
   5.9360  2.60000E-0002   0.00000E+0000
   5.9390  6.58000E-0002   0.00000E+0000
   5.9400  8.93000E-0002   0.00000E+0000
   5.9430  5.95000E-0002   0.00000E+0000
   5.9440  6.79000E-0002   0.00000E+0000
   5.9460  8.52000E-0002   0.00000E+0000
   5.9510  7.18000E-0002   0.00000E+0000
   5.9520  4.76000E-0002   0.00000E+0000
   5.9550  7.49000E-0002   0.00000E+0000
   5.9560  7.19000E-0002   0.00000E+0000
   5.9580  9.50000E-0002   0.00000E+0000
   5.9610  1.03200E-0001   0.00000E+0000
   5.9630  6.32000E-0002   0.00000E+0000
   5.9660  3.33000E-0002   0.00000E+0000
   5.9690  2.68000E-0002   0.00000E+0000
   5.9700  1.83000E-0002   0.00000E+0000
   5.9730  4.66000E-0002   0.00000E+0000
   5.9760  3.00000E-0002   0.00000E+0000
   5.9770  5.08000E-0002   0.00000E+0000
   5.9800 -7.15000E-0002   0.00000E+0000
   5.9830 -9.93200E-0001   0.00000E+0000
   5.9850 -1.19350E+0000   0.00000E+0000
   5.9870 -1.35570E+0000   0.00000E+0000
   5.9890 -1.38590E+0000   0.00000E+0000
   5.9900 -1.68480E+0000   0.00000E+0000
   5.9940 -1.88060E+0000   0.00000E+0000
   5.9950 -1.95800E+0000   0.00000E+0000
   5.9980 -1.94100E+0000   0.00000E+0000
   6.0010 -1.89930E+0000   0.00000E+0000
   6.0020 -1.87440E+0000   0.00000E+0000
   6.0040 -1.80790E+0000   0.00000E+0000
   6.0080 -1.62530E+0000   0.00000E+0000
   6.0100 -1.52130E+0000   0.00000E+0000
   6.0120 -1.13230E+0000   0.00000E+0000
   6.0140 -5.42400E-0001   0.00000E+0000
   6.0160 -1.56300E-0001   0.00000E+0000
   6.0200  1.46800E-0001   0.00000E+0000
   6.0230  1.38000E-0001   0.00000E+0000
   6.0240  1.66000E-0001   0.00000E+0000
   6.0250  1.50100E-0001   0.00000E+0000
   6.0280  1.22100E-0001   0.00000E+0000
   6.0320  1.59400E-0001   0.00000E+0000
   6.0340  1.96600E-0001   0.00000E+0000
   6.0360  1.59100E-0001   0.00000E+0000
   6.0390  1.09200E-0001   0.00000E+0000
   6.0420  1.04800E-0001   0.00000E+0000
   6.0440  1.36000E-0001   0.00000E+0000
   6.0470  1.28100E-0001   0.00000E+0000
   6.0510  1.20000E-0001   0.00000E+0000
   6.0520  1.25700E-0001   0.00000E+0000
   6.0530  1.22700E-0001   0.00000E+0000
   6.0560  1.29000E-0001   0.00000E+0000
   6.0570  1.21400E-0001   0.00000E+0000
   6.0620  1.20400E-0001   0.00000E+0000
   6.0640  1.30800E-0001   0.00000E+0000
   6.0660  1.46200E-0001   0.00000E+0000
   6.0670  1.21300E-0001   0.00000E+0000
   6.0710  1.10500E-0001   0.00000E+0000
   6.0730  1.14200E-0001   0.00000E+0000
   6.0760  1.33800E-0001   0.00000E+0000
   6.0780  1.58700E-0001   0.00000E+0000
   6.0800  1.63000E-0001   0.00000E+0000
   6.0830  1.20200E-0001   0.00000E+0000
   6.0850  8.32000E-0001   0.00000E+0000
   6.0870  1.13630E+0000   0.00000E+0000
   6.0890  1.23110E+0000   0.00000E+0000
   6.0920  1.42250E+0000   0.00000E+0000
   6.0940  1.76120E+0000   0.00000E+0000
   6.0990  2.09520E+0000   0.00000E+0000
   6.1010  2.13940E+0000   0.00000E+0000
   6.1050  2.07210E+0000   0.00000E+0000
   6.1060  2.03220E+0000   0.00000E+0000
   6.1110  1.95060E+0000   0.00000E+0000
   6.1130  1.84040E+0000   0.00000E+0000
   6.1140  1.64400E+0000   0.00000E+0000
   6.1180  1.16530E+0000   0.00000E+0000
   6.1210  3.13100E-0001   0.00000E+0000
   6.1260  3.74500E-0001   0.00000E+0000
   6.1280  3.81200E-0001   0.00000E+0000
   6.1290  3.86100E-0001   0.00000E+0000
   6.1330  3.88300E-0001   0.00000E+0000
   6.1350  3.90900E-0001   0.00000E+0000
   6.1370  3.96900E-0001   0.00000E+0000
   6.1380  4.04900E-0001   0.00000E+0000
   6.1400  4.07000E-0001   0.00000E+0000
   6.1420  4.16200E-0001   0.00000E+0000
   6.1460  4.26500E-0001   0.00000E+0000
   6.1470  4.38800E-0001   0.00000E+0000
   6.1490  4.38600E-0001   0.00000E+0000
   6.1510  4.40900E-0001   0.00000E+0000
   6.1540  4.43800E-0001   0.00000E+0000
   6.1580  4.64700E-0001   0.00000E+0000
   6.1610  4.70600E-0001   0.00000E+0000
   6.1630  4.72100E-0001   0.00000E+0000
   6.1640  4.79500E-0001   0.00000E+0000
   6.1680  4.95000E-0001   0.00000E+0000
   6.1710  4.96700E-0001   0.00000E+0000
   6.1740  5.03900E-0001   0.00000E+0000
   6.1760  5.11400E-0001   0.00000E+0000
   6.1790  5.14700E-0001   0.00000E+0000
   6.1810  5.14400E-0001   0.00000E+0000
   6.1850  5.25200E-0001   0.00000E+0000
   6.1870  5.29600E-0001   0.00000E+0000
   6.1900  5.34200E-0001   0.00000E+0000
   6.1930  5.31500E-0001   0.00000E+0000
   6.1950  5.40000E-0001   0.00000E+0000
   6.1990  5.50400E-0001   0.00000E+0000
   6.2010  5.55400E-0001   0.00000E+0000
   6.2040  5.54000E-0001   0.00000E+0000
   6.2070  5.65900E-0001   0.00000E+0000
   6.2090  5.70500E-0001   0.00000E+0000
   6.2110  5.76400E-0001   0.00000E+0000
   6.2130  5.88000E-0001   0.00000E+0000
   6.2180  5.98300E-0001   0.00000E+0000
   6.2190  5.94700E-0001   0.00000E+0000
   6.2220  6.04800E-0001   0.00000E+0000
   6.2230  6.10100E-0001   0.00000E+0000
   6.2250  6.23500E-0001   0.00000E+0000
   6.2270  6.41900E-0001   0.00000E+0000
   6.2310  5.82800E-0001   0.00000E+0000
   6.2340  5.71600E-0001   0.00000E+0000
   6.2370  6.37200E-0001   0.00000E+0000
   6.2380  6.66000E-0001   0.00000E+0000
   6.2390  6.60600E-0001   0.00000E+0000
   6.2430  6.51400E-0001   0.00000E+0000
   6.2470  6.74200E-0001   0.00000E+0000
   6.2480  6.67900E-0001   0.00000E+0000
   6.2510  6.69500E-0001   0.00000E+0000
   6.2520  6.66700E-0001   0.00000E+0000
   6.2540  6.86500E-0001   0.00000E+0000
   6.2570  6.85400E-0001   0.00000E+0000
   6.2590  6.96900E-0001   0.00000E+0000
   6.2610  6.92900E-0001   0.00000E+0000
   6.2640  6.97200E-0001   0.00000E+0000
   6.2660  7.11400E-0001   0.00000E+0000
   6.2680  6.99900E-0001   0.00000E+0000
   6.2700  6.97600E-0001   0.00000E+0000
   6.2720  6.96500E-0001   0.00000E+0000
   6.2750  7.07000E-0001   0.00000E+0000
   6.2780  7.09200E-0001   0.00000E+0000
   6.2800  7.09100E-0001   0.00000E+0000
   6.2840  6.98500E-0001   0.00000E+0000
   6.2860  7.23200E-0001   0.00000E+0000
   6.2890  7.12200E-0001   0.00000E+0000
   6.2920  7.05300E-0001   0.00000E+0000
   6.2930  7.11100E-0001   0.00000E+0000
   6.2950  7.20300E-0001   0.00000E+0000
   6.2990  7.20100E-0001   0.00000E+0000
   6.3000  7.21000E-0001   0.00000E+0000
   6.3050  7.12200E-0001   0.00000E+0000
   6.3100  7.14100E-0001   0.00000E+0000
   6.3120  7.12300E-0001   0.00000E+0000
   6.3140  7.11400E-0001   0.00000E+0000
   6.3180  7.15500E-0001   0.00000E+0000
   6.3210  7.18300E-0001   0.00000E+0000
   6.3230  7.16000E-0001   0.00000E+0000
   6.3240  7.23500E-0001   0.00000E+0000
   6.3270  7.32300E-0001   0.00000E+0000
   6.3300  6.87800E-0001   0.00000E+0000
   6.3320  6.73200E-0001   0.00000E+0000
   6.3330  6.99300E-0001   0.00000E+0000
   6.3370  7.34600E-0001   0.00000E+0000
   6.3400  7.33900E-0001   0.00000E+0000
   6.3410  7.21800E-0001   0.00000E+0000
   6.3450  7.36800E-0001   0.00000E+0000
   6.3460  7.39300E-0001   0.00000E+0000
   6.3480  7.32600E-0001   0.00000E+0000
   6.3500  7.30600E-0001   0.00000E+0000
   6.3530  7.33600E-0001   0.00000E+0000
   6.3560  7.14000E-0001   0.00000E+0000
   6.3570  7.27100E-0001   0.00000E+0000
   6.3610  7.15000E-0001   0.00000E+0000
   6.3620  7.24800E-0001   0.00000E+0000
   6.3660  7.25300E-0001   0.00000E+0000
   6.3670  7.34100E-0001   0.00000E+0000
   6.3690  7.23400E-0001   0.00000E+0000
   6.3710  7.32500E-0001   0.00000E+0000
   6.3740  7.34900E-0001   0.00000E+0000
   6.3760  7.30300E-0001   0.00000E+0000
   6.3780  7.38700E-0001   0.00000E+0000
   6.3810  7.27800E-0001   0.00000E+0000
   6.3830  7.27700E-0001   0.00000E+0000
   6.3850  7.31800E-0001   0.00000E+0000
   6.3870  7.39300E-0001   0.00000E+0000
   6.3880  7.36400E-0001   0.00000E+0000
   6.3920  7.45500E-0001   0.00000E+0000
   6.3930  7.33000E-0001   0.00000E+0000
   6.3970  7.30300E-0001   0.00000E+0000
   6.3990  7.42800E-0001   0.00000E+0000
   6.4010  7.47400E-0001   0.00000E+0000
   6.4030  7.35600E-0001   0.00000E+0000
   6.4050  7.36000E-0001   0.00000E+0000
   6.4080  7.37700E-0001   0.00000E+0000
   6.4100  7.43500E-0001   0.00000E+0000
   6.4140  7.32100E-0001   0.00000E+0000
   6.4160  7.29500E-0001   0.00000E+0000
   6.4190  7.36400E-0001   0.00000E+0000
   6.4230  7.33300E-0001   0.00000E+0000
   6.4260  7.28800E-0001   0.00000E+0000
   6.4280  7.35700E-0001   0.00000E+0000
   6.4290  7.34600E-0001   0.00000E+0000
   6.4330  7.36900E-0001   0.00000E+0000
   6.4350  7.41000E-0001   0.00000E+0000
   6.4380  7.32100E-0001   0.00000E+0000
   6.4390  7.33600E-0001   0.00000E+0000
   6.4420  7.38300E-0001   0.00000E+0000
   6.4440  7.36000E-0001   0.00000E+0000
   6.4450  7.44000E-0001   0.00000E+0000
   6.4490  7.28300E-0001   0.00000E+0000
   6.4520  7.28900E-0001   0.00000E+0000
   6.4540  7.35200E-0001   0.00000E+0000
   6.4550  7.30400E-0001   0.00000E+0000
   6.4590  7.36900E-0001   0.00000E+0000
   6.4620  7.25300E-0001   0.00000E+0000
   6.4630  7.42300E-0001   0.00000E+0000
   6.4670  7.33900E-0001   0.00000E+0000
   6.4710  7.38600E-0001   0.00000E+0000
   6.4720  7.33100E-0001   0.00000E+0000
   6.4760  7.56100E-0001   0.00000E+0000
   6.4770  7.81700E-0001   0.00000E+0000
   6.4810  7.52400E-0001   0.00000E+0000
   6.4830  7.52900E-0001   0.00000E+0000
   6.4850  7.31000E-0001   0.00000E+0000
   6.4880  7.42000E-0001   0.00000E+0000
   6.4910  7.29100E-0001   0.00000E+0000
   6.4930  7.29100E-0001   0.00000E+0000
   6.4950  7.38100E-0001   0.00000E+0000
   6.4970  7.34000E-0001   0.00000E+0000
   6.4990  7.32700E-0001   0.00000E+0000
   6.5020  7.43400E-0001   0.00000E+0000
   6.5030  7.29000E-0001   0.00000E+0000
   6.5050  7.36000E-0001   0.00000E+0000
   6.5080  7.42900E-0001   0.00000E+0000
   6.5110  7.43700E-0001   0.00000E+0000
   6.5130  7.19700E-0001   0.00000E+0000
   6.5160  7.24100E-0001   0.00000E+0000
   6.5180  7.42200E-0001   0.00000E+0000
   6.5200  7.49300E-0001   0.00000E+0000
   6.5220  7.36400E-0001   0.00000E+0000
   6.5240  7.43000E-0001   0.00000E+0000
   6.5280  7.29900E-0001   0.00000E+0000
   6.5290  7.31800E-0001   0.00000E+0000
   6.5310  7.26100E-0001   0.00000E+0000
   6.5340  7.33000E-0001   0.00000E+0000
   6.5380  7.37700E-0001   0.00000E+0000
   6.5400  7.43000E-0001   0.00000E+0000
   6.5410  7.48900E-0001   0.00000E+0000
   6.5430  7.42300E-0001   0.00000E+0000
   6.5440  7.36600E-0001   0.00000E+0000
   6.5470  7.21200E-0001   0.00000E+0000
   6.5490  7.48700E-0001   0.00000E+0000
   6.5520  7.49900E-0001   0.00000E+0000
   6.5530  7.32600E-0001   0.00000E+0000
   6.5550  7.30600E-0001   0.00000E+0000
   6.5580  7.36200E-0001   0.00000E+0000
   6.5600  7.33600E-0001   0.00000E+0000
   6.5630  7.44500E-0001   0.00000E+0000
   6.5650  7.46600E-0001   0.00000E+0000
   6.5680  7.36400E-0001   0.00000E+0000
   6.5690  7.37300E-0001   0.00000E+0000
   6.5720  7.36100E-0001   0.00000E+0000
   6.5740  7.33900E-0001   0.00000E+0000
   6.5780  7.30700E-0001   0.00000E+0000
   6.5790  7.29100E-0001   0.00000E+0000
   6.5810  7.30400E-0001   0.00000E+0000
   6.5830  7.35900E-0001   0.00000E+0000
   6.5850  7.44200E-0001   0.00000E+0000
   6.5870  7.33300E-0001   0.00000E+0000
   6.5900  7.37000E-0001   0.00000E+0000
   6.5920  7.38200E-0001   0.00000E+0000
   6.5950  7.37900E-0001   0.00000E+0000
   6.5960  7.40400E-0001   0.00000E+0000
   6.6000  7.41600E-0001   0.00000E+0000
   6.6010  7.49900E-0001   0.00000E+0000
   6.6030  7.53300E-0001   0.00000E+0000
   6.6050  7.48800E-0001   0.00000E+0000
   6.6070  7.40400E-0001   0.00000E+0000
   6.6090  7.41400E-0001   0.00000E+0000
   6.6120  7.47300E-0001   0.00000E+0000
   6.6150  7.46900E-0001   0.00000E+0000
   6.6170  7.43300E-0001   0.00000E+0000
   6.6190  7.39900E-0001   0.00000E+0000
   6.6210  7.41800E-0001   0.00000E+0000
   6.6240  7.40700E-0001   0.00000E+0000
   6.6270  7.54400E-0001   0.00000E+0000
   6.6290  7.54100E-0001   0.00000E+0000
   6.6310  7.45700E-0001   0.00000E+0000
   6.6330  7.50700E-0001   0.00000E+0000
   6.6360  7.33300E-0001   0.00000E+0000
   6.6380  7.51200E-0001   0.00000E+0000
   6.6410  7.48600E-0001   0.00000E+0000
   6.6430  7.49300E-0001   0.00000E+0000
   6.6460  7.51500E-0001   0.00000E+0000
   6.6480  7.32200E-0001   0.00000E+0000
   6.6500  7.36200E-0001   0.00000E+0000
   6.6520  7.51400E-0001   0.00000E+0000
   6.6540  7.40900E-0001   0.00000E+0000
   6.6560  7.37700E-0001   0.00000E+0000
   6.6570  7.46200E-0001   0.00000E+0000
   6.6600  7.45600E-0001   0.00000E+0000
   6.6630  7.53900E-0001   0.00000E+0000
   6.6670  7.47100E-0001   0.00000E+0000
   6.6690  7.40100E-0001   0.00000E+0000
   6.6710  7.46700E-0001   0.00000E+0000
   6.6750  7.39800E-0001   0.00000E+0000
   6.6770  7.46600E-0001   0.00000E+0000
   6.6800  7.41600E-0001   0.00000E+0000
   6.6830  7.47600E-0001   0.00000E+0000
   6.6850  7.47900E-0001   0.00000E+0000
   6.6880  7.44900E-0001   0.00000E+0000
   6.6890  7.39200E-0001   0.00000E+0000
   6.6900  7.51100E-0001   0.00000E+0000
   6.6940  7.63400E-0001   0.00000E+0000
   6.6970  7.55200E-0001   0.00000E+0000
   6.6980  7.54700E-0001   0.00000E+0000
   6.7010  7.48300E-0001   0.00000E+0000
   6.7030  7.44500E-0001   0.00000E+0000
   6.7040  7.41200E-0001   0.00000E+0000
   6.7060  7.43300E-0001   0.00000E+0000
   6.7100  7.42100E-0001   0.00000E+0000
   6.7110  7.44500E-0001   0.00000E+0000
   6.7150  7.41700E-0001   0.00000E+0000
   6.7170  7.47800E-0001   0.00000E+0000
   6.7190  7.46600E-0001   0.00000E+0000
   6.7220  7.43800E-0001   0.00000E+0000
   6.7240  7.50800E-0001   0.00000E+0000
   6.7270  7.42700E-0001   0.00000E+0000
   6.7290  7.45000E-0001   0.00000E+0000
   6.7310  7.41600E-0001   0.00000E+0000
   6.7340  7.49500E-0001   0.00000E+0000
   6.7350  7.42900E-0001   0.00000E+0000
   6.7380  7.47700E-0001   0.00000E+0000
   6.7420  7.61100E-0001   0.00000E+0000
   6.7440  7.62400E-0001   0.00000E+0000
   6.7470  7.47900E-0001   0.00000E+0000
   6.7480  7.47300E-0001   0.00000E+0000
   6.7510  7.55900E-0001   0.00000E+0000
   6.7540  7.51400E-0001   0.00000E+0000
   6.7570  7.58400E-0001   0.00000E+0000
   6.7580  7.58700E-0001   0.00000E+0000
   6.7600  7.54300E-0001   0.00000E+0000
   6.7630  7.59600E-0001   0.00000E+0000
   6.7640  7.58900E-0001   0.00000E+0000
   6.7670  7.41000E-0001   0.00000E+0000
   6.7700  7.36000E-0001   0.00000E+0000
   6.7720  7.54700E-0001   0.00000E+0000
   6.7750  7.63300E-0001   0.00000E+0000
   6.7770  7.58700E-0001   0.00000E+0000
   6.7820  7.51200E-0001   0.00000E+0000
   6.7860  7.53900E-0001   0.00000E+0000
   6.7870  7.54000E-0001   0.00000E+0000
   6.7900  7.55000E-0001   0.00000E+0000
   6.7930  7.66200E-0001   0.00000E+0000
   6.7960  7.64300E-0001   0.00000E+0000
   6.7980  7.44600E-0001   0.00000E+0000
   6.8010  7.43600E-0001   0.00000E+0000
   6.8030  7.58900E-0001   0.00000E+0000
   6.8050  7.56200E-0001   0.00000E+0000
   6.8060  7.52200E-0001   0.00000E+0000
   6.8070  7.58700E-0001   0.00000E+0000
   6.8120  7.73500E-0001   0.00000E+0000
   6.8140  7.52800E-0001   0.00000E+0000
   6.8170  7.50800E-0001   0.00000E+0000
   6.8190  7.52800E-0001   0.00000E+0000
   6.8220  7.53600E-0001   0.00000E+0000
   6.8250  7.40300E-0001   0.00000E+0000
   6.8270  7.44600E-0001   0.00000E+0000
   6.8310  7.41100E-0001   0.00000E+0000
   6.8330  7.54700E-0001   0.00000E+0000
   6.8360  7.59800E-0001   0.00000E+0000
   6.8370  7.54700E-0001   0.00000E+0000
   6.8390  7.52200E-0001   0.00000E+0000
   6.8430  7.37200E-0001   0.00000E+0000
   6.8460  7.43900E-0001   0.00000E+0000
   6.8490  7.40200E-0001   0.00000E+0000
   6.8510  7.49900E-0001   0.00000E+0000
   6.8530  7.63000E-0001   0.00000E+0000
   6.8560  7.65500E-0001   0.00000E+0000
   6.8590  7.34500E-0001   0.00000E+0000
   6.8620  7.37400E-0001   0.00000E+0000
   6.8650  7.39100E-0001   0.00000E+0000
   6.8670  7.45200E-0001   0.00000E+0000
   6.8700  7.48000E-0001   0.00000E+0000
   6.8720  7.50000E-0001   0.00000E+0000
   6.8750  7.55300E-0001   0.00000E+0000
   6.8760  7.54400E-0001   0.00000E+0000
   6.8790  7.53300E-0001   0.00000E+0000
   6.8820  7.48700E-0001   0.00000E+0000
   6.8840  7.55500E-0001   0.00000E+0000
   6.8860  7.53900E-0001   0.00000E+0000
   6.8890  7.59900E-0001   0.00000E+0000
   6.8930  7.47600E-0001   0.00000E+0000
   6.8940  7.41100E-0001   0.00000E+0000
   6.8970  7.57800E-0001   0.00000E+0000
   6.8990  7.70800E-0001   0.00000E+0000
   6.9010  7.79600E-0001   0.00000E+0000
   6.9020  7.76800E-0001   0.00000E+0000
   6.9060  7.69200E-0001   0.00000E+0000
   6.9080  7.55700E-0001   0.00000E+0000
   6.9110  7.73600E-0001   0.00000E+0000
   6.9130  7.64800E-0001   0.00000E+0000
   6.9150  7.64500E-0001   0.00000E+0000
   6.9170  7.56900E-0001   0.00000E+0000
   6.9200  7.47500E-0001   0.00000E+0000
   6.9220  7.43800E-0001   0.00000E+0000
   6.9250  7.61000E-0001   0.00000E+0000
   6.9270  7.54700E-0001   0.00000E+0000
   6.9290  7.52000E-0001   0.00000E+0000
   6.9320  7.58500E-0001   0.00000E+0000
   6.9360  7.72200E-0001   0.00000E+0000
   6.9370  7.52000E-0001   0.00000E+0000
   6.9390  7.78700E-0001   0.00000E+0000
   6.9420  7.88900E-0001   0.00000E+0000
   6.9440  7.73500E-0001   0.00000E+0000
   6.9460  7.52600E-0001   0.00000E+0000
   6.9490  7.41900E-0001   0.00000E+0000
   6.9510  7.41600E-0001   0.00000E+0000
   6.9530  7.53600E-0001   0.00000E+0000
   6.9550  7.46400E-0001   0.00000E+0000
   6.9580  7.49400E-0001   0.00000E+0000
   6.9610  7.49400E-0001   0.00000E+0000
   6.9630  7.41700E-0001   0.00000E+0000
   6.9670  7.45200E-0001   0.00000E+0000
   6.9700  7.28600E-0001   0.00000E+0000
   6.9730  7.45400E-0001   0.00000E+0000
   6.9750  7.40100E-0001   0.00000E+0000
   6.9790  7.33800E-0001   0.00000E+0000
   6.9800  7.28100E-0001   0.00000E+0000
   6.9820  7.14100E-0001   0.00000E+0000
   6.9840  7.24000E-0001   0.00000E+0000
   6.9860  7.22200E-0001   0.00000E+0000
   6.9910  7.16000E-0001   0.00000E+0000
   6.9930  7.31400E-0001   0.00000E+0000
   6.9940  7.47600E-0001   0.00000E+0000
   6.9950  7.55600E-0001   0.00000E+0000
   6.9990  7.37600E-0001   0.00000E+0000
   7.0010  7.30700E-0001   0.00000E+0000
   7.0040  7.25400E-0001   0.00000E+0000
   7.0050  7.30000E-0001   0.00000E+0000
   7.0070  7.32400E-0001   0.00000E+0000
   7.0110  7.48000E-0001   0.00000E+0000
   7.0130  7.59600E-0001   0.00000E+0000
   7.0170  7.39100E-0001   0.00000E+0000
   7.0190  7.42500E-0001   0.00000E+0000
   7.0220  7.54900E-0001   0.00000E+0000
   7.0230  7.48400E-0001   0.00000E+0000
   7.0260  7.37100E-0001   0.00000E+0000
   7.0300  7.50600E-0001   0.00000E+0000
   7.0310  7.45900E-0001   0.00000E+0000
   7.0350  7.43600E-0001   0.00000E+0000
   7.0370  7.48500E-0001   0.00000E+0000
   7.0390  7.61100E-0001   0.00000E+0000
   7.0420  7.56700E-0001   0.00000E+0000
   7.0440  7.58300E-0001   0.00000E+0000
   7.0460  7.49100E-0001   0.00000E+0000
   7.0480  7.41500E-0001   0.00000E+0000
   7.0510  7.51700E-0001   0.00000E+0000
   7.0520  7.39600E-0001   0.00000E+0000
   7.0550  7.44200E-0001   0.00000E+0000
   7.0570  7.48600E-0001   0.00000E+0000
   7.0600  7.59000E-0001   0.00000E+0000
   7.0620  7.57300E-0001   0.00000E+0000
   7.0650  7.60400E-0001   0.00000E+0000
   7.0680  7.42800E-0001   0.00000E+0000
   7.0700  7.54900E-0001   0.00000E+0000
   7.0720  7.69800E-0001   0.00000E+0000
   7.0750  7.54400E-0001   0.00000E+0000
   7.0780  7.33000E-0001   0.00000E+0000
   7.0820  7.28100E-0001   0.00000E+0000
   7.0830  7.39800E-0001   0.00000E+0000
   7.0880  7.57200E-0001   0.00000E+0000
   7.0900  7.47200E-0001   0.00000E+0000
   7.0920  7.36700E-0001   0.00000E+0000
   7.0960  7.44200E-0001   0.00000E+0000
   7.0990  7.56500E-0001   0.00000E+0000
   7.1010  7.33100E-0001   0.00000E+0000
