# Supplementary material for: Self-association of MreC as a regulatory signal in bacterial cell wall elongation
Source: Nat Commun. 2021 May 20;12:2987. doi: 10.1038/s41467-021-22957-9 (PMC8137920; doi:10.1038/s41467-021-22957-9)
Supplement: Supplementary file 4 — Source Data [file 41467_2021_22957_MOESM4_ESM.zip › Martins2-Source-Data/AUC_rawdata/E.coli/00012.RA3]

MREC FHEC 0,8 abs
R 3 20.0 20000 0005692 1.1160E10 281 1 
   5.8010 -5.99500E-0001   0.00000E+0000
   5.8050 -2.51700E-0001   0.00000E+0000
   5.8060 -1.77900E-0001   0.00000E+0000
   5.8070 -2.38300E-0001   0.00000E+0000
   5.8090 -2.51100E-0001   0.00000E+0000
   5.8100 -2.17300E-0001   0.00000E+0000
   5.8110 -2.09500E-0001   0.00000E+0000
   5.8120 -1.03700E-0001   0.00000E+0000
   5.8130 -1.81700E-0001   0.00000E+0000
   5.8140 -1.95600E-0001   0.00000E+0000
   5.8160 -1.93200E-0001   0.00000E+0000
   5.8170 -3.53100E-0001   0.00000E+0000
   5.8200 -3.81800E-0001   0.00000E+0000
   5.8210 -4.34100E-0001   0.00000E+0000
   5.8220 -3.95100E-0001   0.00000E+0000
   5.8230 -6.05000E-0001   0.00000E+0000
   5.8250 -5.76600E-0001   0.00000E+0000
   5.8270 -4.04700E-0001   0.00000E+0000
   5.8290 -1.60200E-0001   0.00000E+0000
   5.8300 -4.43000E-0002   0.00000E+0000
   5.8320  1.26900E-0001   0.00000E+0000
   5.8350  1.23700E-0001   0.00000E+0000
   5.8370  1.62800E-0001   0.00000E+0000
   5.8390  1.08400E-0001   0.00000E+0000
   5.8400  8.95000E-0002   0.00000E+0000
   5.8420  1.02400E-0001   0.00000E+0000
   5.8440  8.73000E-0002   0.00000E+0000
   5.8460  8.38000E-0002   0.00000E+0000
   5.8480  1.02700E-0001   0.00000E+0000
   5.8500  1.05300E-0001   0.00000E+0000
   5.8510  9.00000E-0002   0.00000E+0000
   5.8540  7.36000E-0002   0.00000E+0000
   5.8550  5.43000E-0002   0.00000E+0000
   5.8580  1.39000E-0002   0.00000E+0000
   5.8590  3.20000E-0002   0.00000E+0000
   5.8610  3.86000E-0002   0.00000E+0000
   5.8640  2.10000E-0002   0.00000E+0000
   5.8660  4.25000E-0002   0.00000E+0000
   5.8690  3.07000E-0002   0.00000E+0000
   5.8730 -4.57000E-0002   0.00000E+0000
   5.8760  1.39000E-0002   0.00000E+0000
   5.8770  1.26000E-0002   0.00000E+0000
   5.8780  4.23000E-0002   0.00000E+0000
   5.8790  5.17000E-0002   0.00000E+0000
   5.8820  2.75000E-0002   0.00000E+0000
   5.8840  3.48000E-0002   0.00000E+0000
   5.8870  1.34000E-0002   0.00000E+0000
   5.8890  2.94000E-0002   0.00000E+0000
   5.8920  4.74000E-0002   0.00000E+0000
   5.8950  1.63000E-0002   0.00000E+0000
   5.8970  2.78000E-0002   0.00000E+0000
   5.8990  7.60000E-0003   0.00000E+0000
   5.9010  4.81000E-0002   0.00000E+0000
   5.9030  4.93000E-0002   0.00000E+0000
   5.9060  1.99000E-0002   0.00000E+0000
   5.9080  2.03000E-0002   0.00000E+0000
   5.9100  1.34000E-0002   0.00000E+0000
   5.9130  1.89000E-0002   0.00000E+0000
   5.9170  2.31000E-0002   0.00000E+0000
   5.9180  2.79000E-0002   0.00000E+0000
   5.9210  8.20000E-0003   0.00000E+0000
   5.9220 -1.80000E-0003   0.00000E+0000
   5.9250  2.61000E-0002   0.00000E+0000
   5.9290  2.48000E-0002   0.00000E+0000
   5.9300  6.52000E-0002   0.00000E+0000
   5.9330  7.51000E-0002   0.00000E+0000
   5.9340  6.03000E-0002   0.00000E+0000
   5.9370  2.77000E-0002   0.00000E+0000
   5.9380  4.54000E-0002   0.00000E+0000
   5.9400  8.67000E-0002   0.00000E+0000
   5.9420  5.71000E-0002   0.00000E+0000
   5.9460  8.02000E-0002   0.00000E+0000
   5.9480  6.82000E-0002   0.00000E+0000
   5.9490  6.71000E-0002   0.00000E+0000
   5.9510  6.41000E-0002   0.00000E+0000
   5.9540  5.71000E-0002   0.00000E+0000
   5.9560  7.08000E-0002   0.00000E+0000
   5.9590  8.49000E-0002   0.00000E+0000
   5.9610  1.02000E-0001   0.00000E+0000
   5.9630  8.12000E-0002   0.00000E+0000
   5.9650  5.97000E-0002   0.00000E+0000
   5.9680  2.41000E-0002   0.00000E+0000
   5.9720  1.47000E-0002   0.00000E+0000
   5.9730  4.24000E-0002   0.00000E+0000
   5.9760  5.46000E-0002   0.00000E+0000
   5.9780  2.14000E-0002   0.00000E+0000
   5.9820 -7.47500E-0001   0.00000E+0000
   5.9860 -1.24740E+0000   0.00000E+0000
   5.9890 -1.52130E+0000   0.00000E+0000
   5.9900 -1.62500E+0000   0.00000E+0000
   5.9930 -1.91510E+0000   0.00000E+0000
   5.9950 -1.95580E+0000   0.00000E+0000
   5.9970 -2.01580E+0000   0.00000E+0000
   6.0000 -1.89950E+0000   0.00000E+0000
   6.0020 -1.81820E+0000   0.00000E+0000
   6.0050 -1.75780E+0000   0.00000E+0000
   6.0060 -1.67950E+0000   0.00000E+0000
   6.0090 -1.49320E+0000   0.00000E+0000
   6.0110 -1.28480E+0000   0.00000E+0000
   6.0140 -5.34600E-0001   0.00000E+0000
   6.0180  1.55600E-0001   0.00000E+0000
   6.0200  1.42800E-0001   0.00000E+0000
   6.0230  1.54500E-0001   0.00000E+0000
   6.0250  1.41000E-0001   0.00000E+0000
   6.0280  1.20500E-0001   0.00000E+0000
   6.0320  1.56500E-0001   0.00000E+0000
   6.0330  1.69400E-0001   0.00000E+0000
   6.0350  1.85700E-0001   0.00000E+0000
   6.0370  1.42300E-0001   0.00000E+0000
   6.0390  9.94000E-0002   0.00000E+0000
   6.0410  9.99000E-0002   0.00000E+0000
   6.0440  1.30200E-0001   0.00000E+0000
   6.0460  1.36400E-0001   0.00000E+0000
   6.0480  1.08800E-0001   0.00000E+0000
   6.0510  1.28000E-0001   0.00000E+0000
   6.0520  1.23300E-0001   0.00000E+0000
   6.0550  1.29700E-0001   0.00000E+0000
   6.0570  1.14600E-0001   0.00000E+0000
   6.0590  1.23400E-0001   0.00000E+0000
   6.0620  1.15300E-0001   0.00000E+0000
   6.0660  1.28000E-0001   0.00000E+0000
   6.0700  1.12600E-0001   0.00000E+0000
   6.0710  1.11100E-0001   0.00000E+0000
   6.0740  1.15300E-0001   0.00000E+0000
   6.0760  1.53800E-0001   0.00000E+0000
   6.0800  1.66100E-0001   0.00000E+0000
   6.0840  1.50600E-0001   0.00000E+0000
   6.0850  1.05880E+0000   0.00000E+0000
   6.0890  1.21050E+0000   0.00000E+0000
   6.0920  1.36190E+0000   0.00000E+0000
   6.0930  1.46920E+0000   0.00000E+0000
   6.0960  1.64200E+0000   0.00000E+0000
   6.0990  2.08440E+0000   0.00000E+0000
   6.1010  2.11650E+0000   0.00000E+0000
   6.1030  2.08820E+0000   0.00000E+0000
   6.1060  2.01050E+0000   0.00000E+0000
   6.1090  1.90790E+0000   0.00000E+0000
   6.1130  1.83130E+0000   0.00000E+0000
   6.1140  1.68230E+0000   0.00000E+0000
   6.1180  1.35440E+0000   0.00000E+0000
   6.1210  2.72600E-0001   0.00000E+0000
   6.1260  2.97600E-0001   0.00000E+0000
   6.1280  3.10700E-0001   0.00000E+0000
   6.1310  3.07400E-0001   0.00000E+0000
   6.1330  3.06600E-0001   0.00000E+0000
   6.1350  3.11400E-0001   0.00000E+0000
   6.1360  3.13700E-0001   0.00000E+0000
   6.1390  3.12600E-0001   0.00000E+0000
   6.1400  3.16900E-0001   0.00000E+0000
   6.1420  3.22500E-0001   0.00000E+0000
   6.1450  3.25400E-0001   0.00000E+0000
   6.1470  3.45500E-0001   0.00000E+0000
   6.1490  3.44800E-0001   0.00000E+0000
   6.1510  3.40400E-0001   0.00000E+0000
   6.1540  3.56200E-0001   0.00000E+0000
   6.1560  3.63000E-0001   0.00000E+0000
   6.1610  3.78600E-0001   0.00000E+0000
   6.1650  3.84900E-0001   0.00000E+0000
   6.1680  3.98900E-0001   0.00000E+0000
   6.1710  4.01800E-0001   0.00000E+0000
   6.1720  4.02000E-0001   0.00000E+0000
   6.1740  3.99400E-0001   0.00000E+0000
   6.1750  4.10600E-0001   0.00000E+0000
   6.1780  4.14500E-0001   0.00000E+0000
   6.1800  4.24500E-0001   0.00000E+0000
   6.1830  4.32400E-0001   0.00000E+0000
   6.1860  4.28200E-0001   0.00000E+0000
   6.1880  4.30600E-0001   0.00000E+0000
   6.1900  4.31100E-0001   0.00000E+0000
   6.1940  4.34300E-0001   0.00000E+0000
   6.1950  4.35900E-0001   0.00000E+0000
   6.1970  4.49000E-0001   0.00000E+0000
   6.1990  4.43400E-0001   0.00000E+0000
   6.2020  4.46600E-0001   0.00000E+0000
   6.2060  4.50000E-0001   0.00000E+0000
   6.2070  4.59100E-0001   0.00000E+0000
   6.2090  4.51600E-0001   0.00000E+0000
   6.2110  4.60300E-0001   0.00000E+0000
   6.2130  4.69200E-0001   0.00000E+0000
   6.2160  4.63700E-0001   0.00000E+0000
   6.2180  4.68900E-0001   0.00000E+0000
   6.2200  4.72000E-0001   0.00000E+0000
   6.2230  4.73000E-0001   0.00000E+0000
   6.2250  4.70800E-0001   0.00000E+0000
   6.2270  4.93500E-0001   0.00000E+0000
   6.2300  4.97700E-0001   0.00000E+0000
   6.2310  4.18200E-0001   0.00000E+0000
   6.2350  4.28200E-0001   0.00000E+0000
   6.2370  4.90700E-0001   0.00000E+0000
   6.2390  5.15000E-0001   0.00000E+0000
   6.2410  5.00900E-0001   0.00000E+0000
   6.2450  4.97100E-0001   0.00000E+0000
   6.2500  5.00900E-0001   0.00000E+0000
   6.2520  4.88600E-0001   0.00000E+0000
   6.2540  5.01900E-0001   0.00000E+0000
   6.2570  5.06600E-0001   0.00000E+0000
   6.2590  5.12500E-0001   0.00000E+0000
   6.2620  5.13000E-0001   0.00000E+0000
   6.2640  5.14000E-0001   0.00000E+0000
   6.2660  5.15600E-0001   0.00000E+0000
   6.2680  5.28800E-0001   0.00000E+0000
   6.2710  5.20100E-0001   0.00000E+0000
   6.2730  5.13400E-0001   0.00000E+0000
   6.2780  5.22200E-0001   0.00000E+0000
   6.2800  5.30100E-0001   0.00000E+0000
   6.2820  5.28600E-0001   0.00000E+0000
   6.2850  5.29300E-0001   0.00000E+0000
   6.2860  5.26300E-0001   0.00000E+0000
   6.2890  5.38100E-0001   0.00000E+0000
   6.2910  5.38900E-0001   0.00000E+0000
   6.2930  5.31900E-0001   0.00000E+0000
   6.2980  5.46000E-0001   0.00000E+0000
   6.3000  5.51600E-0001   0.00000E+0000
   6.3020  5.46000E-0001   0.00000E+0000
   6.3030  5.45500E-0001   0.00000E+0000
   6.3070  5.57300E-0001   0.00000E+0000
   6.3090  5.46400E-0001   0.00000E+0000
   6.3120  5.65800E-0001   0.00000E+0000
   6.3140  5.54900E-0001   0.00000E+0000
   6.3160  5.51300E-0001   0.00000E+0000
   6.3210  5.70000E-0001   0.00000E+0000
   6.3230  5.68200E-0001   0.00000E+0000
   6.3260  5.74300E-0001   0.00000E+0000
   6.3280  5.94100E-0001   0.00000E+0000
   6.3300  5.80300E-0001   0.00000E+0000
   6.3310  5.37500E-0001   0.00000E+0000
   6.3350  5.34800E-0001   0.00000E+0000
   6.3360  5.78100E-0001   0.00000E+0000
   6.3390  6.06000E-0001   0.00000E+0000
   6.3400  6.03400E-0001   0.00000E+0000
   6.3440  5.91000E-0001   0.00000E+0000
   6.3480  6.03300E-0001   0.00000E+0000
   6.3500  6.05400E-0001   0.00000E+0000
   6.3530  6.03600E-0001   0.00000E+0000
   6.3550  6.06300E-0001   0.00000E+0000
   6.3570  5.97800E-0001   0.00000E+0000
   6.3600  6.10600E-0001   0.00000E+0000
   6.3630  6.08600E-0001   0.00000E+0000
   6.3640  6.25900E-0001   0.00000E+0000
   6.3670  6.23500E-0001   0.00000E+0000
   6.3690  6.23600E-0001   0.00000E+0000
   6.3710  6.25400E-0001   0.00000E+0000
   6.3730  6.31900E-0001   0.00000E+0000
   6.3760  6.36600E-0001   0.00000E+0000
   6.3780  6.44600E-0001   0.00000E+0000
   6.3810  6.40000E-0001   0.00000E+0000
   6.3830  6.36800E-0001   0.00000E+0000
   6.3850  6.49900E-0001   0.00000E+0000
   6.3860  6.46000E-0001   0.00000E+0000
   6.3890  6.57500E-0001   0.00000E+0000
   6.3920  6.60400E-0001   0.00000E+0000
   6.3930  6.65700E-0001   0.00000E+0000
   6.3970  6.56800E-0001   0.00000E+0000
   6.3980  6.63400E-0001   0.00000E+0000
   6.4000  6.66300E-0001   0.00000E+0000
   6.4040  6.78100E-0001   0.00000E+0000
   6.4050  6.65700E-0001   0.00000E+0000
   6.4080  6.69000E-0001   0.00000E+0000
   6.4090  6.72900E-0001   0.00000E+0000
   6.4120  6.77000E-0001   0.00000E+0000
   6.4140  6.72100E-0001   0.00000E+0000
   6.4160  6.75500E-0001   0.00000E+0000
   6.4190  6.81200E-0001   0.00000E+0000
   6.4220  6.89800E-0001   0.00000E+0000
   6.4240  6.93800E-0001   0.00000E+0000
   6.4260  6.86900E-0001   0.00000E+0000
   6.4280  6.91400E-0001   0.00000E+0000
   6.4310  6.96700E-0001   0.00000E+0000
   6.4330  6.93700E-0001   0.00000E+0000
   6.4350  6.92400E-0001   0.00000E+0000
   6.4370  6.97500E-0001   0.00000E+0000
   6.4400  6.95900E-0001   0.00000E+0000
   6.4410  6.95400E-0001   0.00000E+0000
   6.4440  7.11500E-0001   0.00000E+0000
   6.4470  7.01400E-0001   0.00000E+0000
   6.4500  6.98300E-0001   0.00000E+0000
   6.4510  6.99000E-0001   0.00000E+0000
   6.4540  7.04500E-0001   0.00000E+0000
   6.4560  7.03100E-0001   0.00000E+0000
   6.4600  7.03800E-0001   0.00000E+0000
   6.4620  7.03500E-0001   0.00000E+0000
   6.4640  6.93800E-0001   0.00000E+0000
   6.4660  7.08500E-0001   0.00000E+0000
   6.4690  7.07200E-0001   0.00000E+0000
   6.4740  6.99400E-0001   0.00000E+0000
   6.4760  7.14000E-0001   0.00000E+0000
   6.4770  7.48900E-0001   0.00000E+0000
   6.4800  7.55000E-0001   0.00000E+0000
   6.4810  7.12900E-0001   0.00000E+0000
   6.4850  7.19400E-0001   0.00000E+0000
   6.4860  7.13700E-0001   0.00000E+0000
   6.4900  7.05400E-0001   0.00000E+0000
   6.4910  7.07800E-0001   0.00000E+0000
   6.4930  7.04800E-0001   0.00000E+0000
   6.4950  7.03800E-0001   0.00000E+0000
   6.4970  7.11300E-0001   0.00000E+0000
   6.4990  7.02700E-0001   0.00000E+0000
   6.5020  7.06600E-0001   0.00000E+0000
   6.5040  7.06400E-0001   0.00000E+0000
   6.5070  7.10100E-0001   0.00000E+0000
   6.5090  7.14100E-0001   0.00000E+0000
   6.5110  7.15600E-0001   0.00000E+0000
   6.5130  7.09300E-0001   0.00000E+0000
   6.5160  6.76000E-0001   0.00000E+0000
   6.5170  6.95100E-0001   0.00000E+0000
   6.5210  7.19600E-0001   0.00000E+0000
   6.5220  7.15000E-0001   0.00000E+0000
   6.5260  7.12600E-0001   0.00000E+0000
   6.5280  6.97800E-0001   0.00000E+0000
   6.5310  7.06100E-0001   0.00000E+0000
   6.5360  7.12600E-0001   0.00000E+0000
   6.5400  7.16100E-0001   0.00000E+0000
   6.5410  7.22200E-0001   0.00000E+0000
   6.5430  7.07900E-0001   0.00000E+0000
   6.5460  7.05900E-0001   0.00000E+0000
   6.5480  7.07900E-0001   0.00000E+0000
   6.5500  7.16600E-0001   0.00000E+0000
   6.5520  7.22500E-0001   0.00000E+0000
   6.5540  7.07400E-0001   0.00000E+0000
   6.5580  7.08700E-0001   0.00000E+0000
   6.5590  7.03900E-0001   0.00000E+0000
   6.5620  7.10600E-0001   0.00000E+0000
   6.5630  7.17500E-0001   0.00000E+0000
   6.5660  7.10900E-0001   0.00000E+0000
   6.5690  7.10800E-0001   0.00000E+0000
   6.5710  7.04000E-0001   0.00000E+0000
   6.5740  7.08300E-0001   0.00000E+0000
   6.5760  7.08400E-0001   0.00000E+0000
   6.5770  7.11400E-0001   0.00000E+0000
   6.5810  7.11100E-0001   0.00000E+0000
   6.5830  7.17300E-0001   0.00000E+0000
   6.5860  7.13000E-0001   0.00000E+0000
   6.5900  7.09000E-0001   0.00000E+0000
   6.5910  7.09200E-0001   0.00000E+0000
   6.5930  7.09900E-0001   0.00000E+0000
   6.5950  7.16900E-0001   0.00000E+0000
   6.5960  7.10200E-0001   0.00000E+0000
   6.5980  7.10200E-0001   0.00000E+0000
   6.6000  7.26300E-0001   0.00000E+0000
   6.6030  7.33800E-0001   0.00000E+0000
   6.6060  7.11900E-0001   0.00000E+0000
   6.6080  7.14900E-0001   0.00000E+0000
   6.6120  7.19000E-0001   0.00000E+0000
   6.6140  7.26200E-0001   0.00000E+0000
   6.6150  7.27800E-0001   0.00000E+0000
   6.6190  7.17400E-0001   0.00000E+0000
   6.6210  7.26900E-0001   0.00000E+0000
   6.6240  7.19200E-0001   0.00000E+0000
   6.6260  7.29800E-0001   0.00000E+0000
   6.6270  7.30800E-0001   0.00000E+0000
   6.6290  7.26700E-0001   0.00000E+0000
   6.6330  7.30600E-0001   0.00000E+0000
   6.6350  7.13000E-0001   0.00000E+0000
   6.6380  7.28000E-0001   0.00000E+0000
   6.6390  7.28500E-0001   0.00000E+0000
   6.6410  7.19700E-0001   0.00000E+0000
   6.6430  7.30500E-0001   0.00000E+0000
   6.6460  7.16800E-0001   0.00000E+0000
   6.6470  7.13600E-0001   0.00000E+0000
   6.6490  7.17700E-0001   0.00000E+0000
   6.6510  7.23300E-0001   0.00000E+0000
   6.6520  7.14900E-0001   0.00000E+0000
   6.6550  7.15100E-0001   0.00000E+0000
   6.6580  7.23800E-0001   0.00000E+0000
   6.6600  7.24300E-0001   0.00000E+0000
   6.6640  7.13800E-0001   0.00000E+0000
   6.6660  7.28600E-0001   0.00000E+0000
   6.6680  7.16100E-0001   0.00000E+0000
   6.6690  7.22800E-0001   0.00000E+0000
   6.6720  7.25400E-0001   0.00000E+0000
   6.6740  7.18900E-0001   0.00000E+0000
   6.6770  7.13200E-0001   0.00000E+0000
   6.6790  7.26700E-0001   0.00000E+0000
   6.6820  7.27300E-0001   0.00000E+0000
   6.6840  7.32100E-0001   0.00000E+0000
   6.6860  7.23200E-0001   0.00000E+0000
   6.6890  7.20900E-0001   0.00000E+0000
   6.6900  7.14000E-0001   0.00000E+0000
   6.6930  7.39900E-0001   0.00000E+0000
   6.6950  7.34800E-0001   0.00000E+0000
   6.6960  7.31600E-0001   0.00000E+0000
   6.6990  7.25800E-0001   0.00000E+0000
   6.7010  7.18200E-0001   0.00000E+0000
   6.7040  7.15200E-0001   0.00000E+0000
   6.7060  7.22500E-0001   0.00000E+0000
   6.7080  7.27100E-0001   0.00000E+0000
   6.7100  7.17800E-0001   0.00000E+0000
   6.7130  7.20900E-0001   0.00000E+0000
   6.7150  7.22300E-0001   0.00000E+0000
   6.7190  7.20200E-0001   0.00000E+0000
   6.7210  7.21600E-0001   0.00000E+0000
   6.7240  7.33100E-0001   0.00000E+0000
   6.7260  7.28700E-0001   0.00000E+0000
   6.7280  7.24600E-0001   0.00000E+0000
   6.7290  7.30600E-0001   0.00000E+0000
   6.7330  7.33000E-0001   0.00000E+0000
   6.7350  7.32800E-0001   0.00000E+0000
   6.7380  7.33400E-0001   0.00000E+0000
   6.7390  7.35600E-0001   0.00000E+0000
   6.7430  7.49500E-0001   0.00000E+0000
   6.7450  7.33400E-0001   0.00000E+0000
   6.7470  7.27200E-0001   0.00000E+0000
   6.7480  7.30300E-0001   0.00000E+0000
   6.7500  7.33900E-0001   0.00000E+0000
   6.7530  7.33300E-0001   0.00000E+0000
   6.7570  7.33200E-0001   0.00000E+0000
   6.7580  7.32400E-0001   0.00000E+0000
   6.7610  7.35400E-0001   0.00000E+0000
   6.7620  7.31200E-0001   0.00000E+0000
   6.7660  7.37600E-0001   0.00000E+0000
   6.7680  7.13800E-0001   0.00000E+0000
   6.7700  7.18300E-0001   0.00000E+0000
   6.7730  7.32200E-0001   0.00000E+0000
   6.7770  7.37900E-0001   0.00000E+0000
   6.7810  7.35400E-0001   0.00000E+0000
   6.7820  7.28700E-0001   0.00000E+0000
   6.7860  7.31000E-0001   0.00000E+0000
   6.7890  7.27900E-0001   0.00000E+0000
   6.7910  7.43700E-0001   0.00000E+0000
   6.7940  7.48300E-0001   0.00000E+0000
   6.7960  7.39100E-0001   0.00000E+0000
   6.7980  7.08200E-0001   0.00000E+0000
   6.8010  7.33200E-0001   0.00000E+0000
   6.8030  7.38900E-0001   0.00000E+0000
   6.8070  7.30500E-0001   0.00000E+0000
   6.8090  7.35200E-0001   0.00000E+0000
   6.8110  7.59700E-0001   0.00000E+0000
   6.8130  7.21500E-0001   0.00000E+0000
   6.8170  7.38800E-0001   0.00000E+0000
   6.8200  7.39800E-0001   0.00000E+0000
   6.8220  7.32200E-0001   0.00000E+0000
   6.8250  7.17400E-0001   0.00000E+0000
   6.8290  7.20500E-0001   0.00000E+0000
   6.8300  7.31500E-0001   0.00000E+0000
   6.8340  7.33200E-0001   0.00000E+0000
   6.8350  7.30600E-0001   0.00000E+0000
   6.8390  7.26800E-0001   0.00000E+0000
   6.8410  7.18700E-0001   0.00000E+0000
   6.8430  7.26600E-0001   0.00000E+0000
   6.8460  7.19600E-0001   0.00000E+0000
   6.8480  7.18600E-0001   0.00000E+0000
   6.8500  7.33400E-0001   0.00000E+0000
   6.8530  7.40100E-0001   0.00000E+0000
   6.8550  7.35900E-0001   0.00000E+0000
   6.8580  7.14300E-0001   0.00000E+0000
   6.8630  7.13900E-0001   0.00000E+0000
   6.8670  7.22800E-0001   0.00000E+0000
   6.8690  7.24200E-0001   0.00000E+0000
   6.8720  7.29500E-0001   0.00000E+0000
   6.8740  7.35500E-0001   0.00000E+0000
   6.8760  7.32600E-0001   0.00000E+0000
   6.8790  7.21000E-0001   0.00000E+0000
   6.8810  7.24900E-0001   0.00000E+0000
   6.8830  7.33900E-0001   0.00000E+0000
   6.8860  7.20900E-0001   0.00000E+0000
   6.8900  7.33400E-0001   0.00000E+0000
   6.8930  7.29100E-0001   0.00000E+0000
   6.8940  7.29100E-0001   0.00000E+0000
   6.8970  7.32600E-0001   0.00000E+0000
   6.8990  7.53200E-0001   0.00000E+0000
   6.9040  7.54800E-0001   0.00000E+0000
   6.9060  7.35800E-0001   0.00000E+0000
   6.9080  7.43400E-0001   0.00000E+0000
   6.9110  7.55600E-0001   0.00000E+0000
   6.9130  7.39400E-0001   0.00000E+0000
   6.9160  7.36300E-0001   0.00000E+0000
   6.9190  7.33500E-0001   0.00000E+0000
   6.9220  7.24700E-0001   0.00000E+0000
   6.9240  7.41400E-0001   0.00000E+0000
   6.9260  7.44300E-0001   0.00000E+0000
   6.9280  7.29200E-0001   0.00000E+0000
   6.9300  7.29400E-0001   0.00000E+0000
   6.9320  7.46300E-0001   0.00000E+0000
   6.9360  7.40700E-0001   0.00000E+0000
   6.9380  7.38900E-0001   0.00000E+0000
   6.9410  7.59000E-0001   0.00000E+0000
   6.9430  7.51600E-0001   0.00000E+0000
   6.9450  7.52500E-0001   0.00000E+0000
   6.9470  7.24700E-0001   0.00000E+0000
   6.9490  7.22500E-0001   0.00000E+0000
   6.9520  7.27800E-0001   0.00000E+0000
   6.9540  7.33000E-0001   0.00000E+0000
   6.9560  7.25000E-0001   0.00000E+0000
   6.9580  7.32300E-0001   0.00000E+0000
   6.9610  7.15400E-0001   0.00000E+0000
   6.9630  7.17000E-0001   0.00000E+0000
   6.9670  7.32500E-0001   0.00000E+0000
   6.9680  7.21900E-0001   0.00000E+0000
   6.9720  7.09000E-0001   0.00000E+0000
   6.9730  7.17100E-0001   0.00000E+0000
   6.9760  7.26200E-0001   0.00000E+0000
   6.9790  7.21800E-0001   0.00000E+0000
   6.9820  7.06000E-0001   0.00000E+0000
   6.9830  6.93700E-0001   0.00000E+0000
   6.9840  6.95900E-0001   0.00000E+0000
   6.9860  7.09000E-0001   0.00000E+0000
   6.9900  6.96600E-0001   0.00000E+0000
   6.9930  7.28100E-0001   0.00000E+0000
   6.9950  7.36300E-0001   0.00000E+0000
   6.9970  7.30800E-0001   0.00000E+0000
   6.9980  7.28700E-0001   0.00000E+0000
   6.9990  7.04100E-0001   0.00000E+0000
   7.0030  7.11300E-0001   0.00000E+0000
   7.0050  7.06300E-0001   0.00000E+0000
   7.0070  7.15300E-0001   0.00000E+0000
   7.0110  7.23700E-0001   0.00000E+0000
   7.0130  7.19800E-0001   0.00000E+0000
   7.0170  7.14100E-0001   0.00000E+0000
   7.0180  7.12000E-0001   0.00000E+0000
   7.0210  7.31800E-0001   0.00000E+0000
   7.0230  7.11100E-0001   0.00000E+0000
   7.0250  7.02900E-0001   0.00000E+0000
   7.0280  7.27800E-0001   0.00000E+0000
   7.0300  7.30100E-0001   0.00000E+0000
   7.0320  7.17400E-0001   0.00000E+0000
   7.0350  7.18200E-0001   0.00000E+0000
   7.0370  7.17600E-0001   0.00000E+0000
   7.0390  7.34700E-0001   0.00000E+0000
   7.0420  7.41000E-0001   0.00000E+0000
   7.0440  7.29200E-0001   0.00000E+0000
   7.0460  7.17500E-0001   0.00000E+0000
   7.0490  7.18600E-0001   0.00000E+0000
   7.0510  7.28100E-0001   0.00000E+0000
   7.0530  7.33700E-0001   0.00000E+0000
   7.0550  7.27600E-0001   0.00000E+0000
   7.0600  7.35200E-0001   0.00000E+0000
   7.0620  7.31000E-0001   0.00000E+0000
   7.0640  7.36000E-0001   0.00000E+0000
   7.0650  7.35800E-0001   0.00000E+0000
   7.0680  7.17500E-0001   0.00000E+0000
   7.0720  7.47000E-0001   0.00000E+0000
   7.0730  7.37800E-0001   0.00000E+0000
   7.0750  7.32400E-0001   0.00000E+0000
   7.0790  7.18100E-0001   0.00000E+0000
   7.0810  7.16000E-0001   0.00000E+0000
   7.0830  7.18600E-0001   0.00000E+0000
   7.0850  7.36200E-0001   0.00000E+0000
   7.0870  7.31000E-0001   0.00000E+0000
   7.0900  7.33900E-0001   0.00000E+0000
   7.0920  7.17900E-0001   0.00000E+0000
   7.0940  7.28100E-0001   0.00000E+0000
   7.0970  7.27700E-0001   0.00000E+0000
   7.0990  7.26100E-0001   0.00000E+0000
   7.1010  7.39200E-0001   0.00000E+0000
