# Supplementary material for: Self-association of MreC as a regulatory signal in bacterial cell wall elongation
Source: Nat Commun. 2021 May 20;12:2987. doi: 10.1038/s41467-021-22957-9 (PMC8137920; doi:10.1038/s41467-021-22957-9)
Supplement: Supplementary file 4 — Source Data [file 41467_2021_22957_MOESM4_ESM.zip › Martins2-Source-Data/AUC_rawdata/E.coli/00016.RA3]

MREC FHEC 0,8 abs
R 3 20.0 20000 0006526 1.4830E10 281 1 
   5.8000 -5.27700E-0001   0.00000E+0000
   5.8050 -2.92700E-0001   0.00000E+0000
   5.8070 -2.72900E-0001   0.00000E+0000
   5.8090 -1.55700E-0001   0.00000E+0000
   5.8100 -2.23800E-0001   0.00000E+0000
   5.8110 -1.08800E-0001   0.00000E+0000
   5.8120 -2.25700E-0001   0.00000E+0000
   5.8140 -1.72400E-0001   0.00000E+0000
   5.8170 -4.15400E-0001   0.00000E+0000
   5.8210 -5.44200E-0001   0.00000E+0000
   5.8230 -3.72400E-0001   0.00000E+0000
   5.8250 -6.49100E-0001   0.00000E+0000
   5.8280 -3.11000E-0001   0.00000E+0000
   5.8320 -5.70000E-0003   0.00000E+0000
   5.8340  1.16700E-0001   0.00000E+0000
   5.8350  1.65200E-0001   0.00000E+0000
   5.8370  1.32700E-0001   0.00000E+0000
   5.8390  8.26000E-0002   0.00000E+0000
   5.8410  9.15000E-0002   0.00000E+0000
   5.8440  8.49000E-0002   0.00000E+0000
   5.8460  7.84000E-0002   0.00000E+0000
   5.8470  7.41000E-0002   0.00000E+0000
   5.8510  1.18100E-0001   0.00000E+0000
   5.8530  8.57000E-0002   0.00000E+0000
   5.8580  2.76000E-0002   0.00000E+0000
   5.8590  1.49000E-0002   0.00000E+0000
   5.8620  3.60000E-0002   0.00000E+0000
   5.8650  1.91000E-0002   0.00000E+0000
   5.8660  4.74000E-0002   0.00000E+0000
   5.8690  3.26000E-0002   0.00000E+0000
   5.8710  8.90000E-0003   0.00000E+0000
   5.8720 -2.57000E-0002   0.00000E+0000
   5.8740 -2.55000E-0002   0.00000E+0000
   5.8750  7.70000E-0003   0.00000E+0000
   5.8770  1.25000E-0002   0.00000E+0000
   5.8800  5.99000E-0002   0.00000E+0000
   5.8830  2.73000E-0002   0.00000E+0000
   5.8850  3.00000E-0002   0.00000E+0000
   5.8880  1.72000E-0002   0.00000E+0000
   5.8900  2.75000E-0002   0.00000E+0000
   5.8910  4.28000E-0002   0.00000E+0000
   5.8950  1.28000E-0002   0.00000E+0000
   5.8960  2.75000E-0002   0.00000E+0000
   5.8990  2.01000E-0002   0.00000E+0000
   5.9010  4.70000E-0003   0.00000E+0000
   5.9040  4.83000E-0002   0.00000E+0000
   5.9080  1.97000E-0002   0.00000E+0000
   5.9130  2.04000E-0002   0.00000E+0000
   5.9150  1.86000E-0002   0.00000E+0000
   5.9160  2.29000E-0002   0.00000E+0000
   5.9170  2.24000E-0002   0.00000E+0000
   5.9200  2.41000E-0002   0.00000E+0000
   5.9210  1.94000E-0002   0.00000E+0000
   5.9240  5.70000E-0003   0.00000E+0000
   5.9260  4.17000E-0002   0.00000E+0000
   5.9280  2.17000E-0002   0.00000E+0000
   5.9300  3.30000E-0002   0.00000E+0000
   5.9320  7.60000E-0002   0.00000E+0000
   5.9340  7.83000E-0002   0.00000E+0000
   5.9350  3.77000E-0002   0.00000E+0000
   5.9380  3.25000E-0002   0.00000E+0000
   5.9400  7.14000E-0002   0.00000E+0000
   5.9420  8.19000E-0002   0.00000E+0000
   5.9460  6.28000E-0002   0.00000E+0000
   5.9470  8.11000E-0002   0.00000E+0000
   5.9490  6.85000E-0002   0.00000E+0000
   5.9510  7.17000E-0002   0.00000E+0000
   5.9520  4.32000E-0002   0.00000E+0000
   5.9560  5.82000E-0002   0.00000E+0000
   5.9580  5.82000E-0002   0.00000E+0000
   5.9590  6.74000E-0002   0.00000E+0000
   5.9610  9.97000E-0002   0.00000E+0000
   5.9630  8.41000E-0002   0.00000E+0000
   5.9660  6.64000E-0002   0.00000E+0000
   5.9680  4.15000E-0002   0.00000E+0000
   5.9710  1.78000E-0002   0.00000E+0000
   5.9750  2.54000E-0002   0.00000E+0000
   5.9760  3.18000E-0002   0.00000E+0000
   5.9790  6.76000E-0002   0.00000E+0000
   5.9820 -9.70000E-0002   0.00000E+0000
   5.9830 -6.46500E-0001   0.00000E+0000
   5.9860 -1.21280E+0000   0.00000E+0000
   5.9890 -1.35870E+0000   0.00000E+0000
   5.9920 -1.53740E+0000   0.00000E+0000
   5.9930 -1.71110E+0000   0.00000E+0000
   5.9950 -1.92270E+0000   0.00000E+0000
   5.9960 -1.95530E+0000   0.00000E+0000
   5.9980 -1.96150E+0000   0.00000E+0000
   6.0020 -1.89270E+0000   0.00000E+0000
   6.0040 -1.85500E+0000   0.00000E+0000
   6.0060 -1.78860E+0000   0.00000E+0000
   6.0080 -1.68880E+0000   0.00000E+0000
   6.0100 -1.61850E+0000   0.00000E+0000
   6.0130 -1.33480E+0000   0.00000E+0000
   6.0140 -1.04110E+0000   0.00000E+0000
   6.0160 -4.21100E-0001   0.00000E+0000
   6.0180 -1.31400E-0001   0.00000E+0000
   6.0200  1.58300E-0001   0.00000E+0000
   6.0220  1.28200E-0001   0.00000E+0000
   6.0240  1.42200E-0001   0.00000E+0000
   6.0250  1.49700E-0001   0.00000E+0000
   6.0280  1.27200E-0001   0.00000E+0000
   6.0300  1.22800E-0001   0.00000E+0000
   6.0320  1.62400E-0001   0.00000E+0000
   6.0340  1.51100E-0001   0.00000E+0000
   6.0370  1.86500E-0001   0.00000E+0000
   6.0380  1.41900E-0001   0.00000E+0000
   6.0420  9.86000E-0002   0.00000E+0000
   6.0440  1.11100E-0001   0.00000E+0000
   6.0480  1.38100E-0001   0.00000E+0000
   6.0490  1.09500E-0001   0.00000E+0000
   6.0520  1.20200E-0001   0.00000E+0000
   6.0570  1.25700E-0001   0.00000E+0000
   6.0600  1.29900E-0001   0.00000E+0000
   6.0630  1.20400E-0001   0.00000E+0000
   6.0640  1.12300E-0001   0.00000E+0000
   6.0660  1.22300E-0001   0.00000E+0000
   6.0680  1.20000E-0001   0.00000E+0000
   6.0700  1.10900E-0001   0.00000E+0000
   6.0730  1.11200E-0001   0.00000E+0000
   6.0740  1.01400E-0001   0.00000E+0000
   6.0760  1.34000E-0001   0.00000E+0000
   6.0780  1.59600E-0001   0.00000E+0000
   6.0820  1.54600E-0001   0.00000E+0000
   6.0840  1.16200E-0001   0.00000E+0000
   6.0860  6.89800E-0001   0.00000E+0000
   6.0870  1.22900E+0000   0.00000E+0000
   6.0920  1.41000E+0000   0.00000E+0000
   6.0940  1.49490E+0000   0.00000E+0000
   6.0960  2.02100E+0000   0.00000E+0000
   6.1010  2.09520E+0000   0.00000E+0000
   6.1030  2.10570E+0000   0.00000E+0000
   6.1050  2.05000E+0000   0.00000E+0000
   6.1080  1.95820E+0000   0.00000E+0000
   6.1100  1.91400E+0000   0.00000E+0000
   6.1140  1.82530E+0000   0.00000E+0000
   6.1180  1.54770E+0000   0.00000E+0000
   6.1190  9.98100E-0001   0.00000E+0000
   6.1220  2.25800E-0001   0.00000E+0000
   6.1260  2.47000E-0001   0.00000E+0000
   6.1280  2.86200E-0001   0.00000E+0000
   6.1330  2.85200E-0001   0.00000E+0000
   6.1380  2.82300E-0001   0.00000E+0000
   6.1400  2.92300E-0001   0.00000E+0000
   6.1440  2.83900E-0001   0.00000E+0000
   6.1480  3.09200E-0001   0.00000E+0000
   6.1490  3.05200E-0001   0.00000E+0000
   6.1520  3.04300E-0001   0.00000E+0000
   6.1530  3.12800E-0001   0.00000E+0000
   6.1560  3.27900E-0001   0.00000E+0000
   6.1580  3.27600E-0001   0.00000E+0000
   6.1610  3.38000E-0001   0.00000E+0000
   6.1620  3.33500E-0001   0.00000E+0000
   6.1660  3.41900E-0001   0.00000E+0000
   6.1680  3.49500E-0001   0.00000E+0000
   6.1690  3.53600E-0001   0.00000E+0000
   6.1740  3.59900E-0001   0.00000E+0000
   6.1760  3.70600E-0001   0.00000E+0000
   6.1780  3.68300E-0001   0.00000E+0000
   6.1790  3.77300E-0001   0.00000E+0000
   6.1810  3.81100E-0001   0.00000E+0000
   6.1830  3.81100E-0001   0.00000E+0000
   6.1850  3.85700E-0001   0.00000E+0000
   6.1880  3.86000E-0001   0.00000E+0000
   6.1920  3.94200E-0001   0.00000E+0000
   6.1930  4.03000E-0001   0.00000E+0000
   6.1940  4.05600E-0001   0.00000E+0000
   6.1970  4.07200E-0001   0.00000E+0000
   6.2010  4.14300E-0001   0.00000E+0000
   6.2040  4.14200E-0001   0.00000E+0000
   6.2060  4.15400E-0001   0.00000E+0000
   6.2090  4.23300E-0001   0.00000E+0000
   6.2110  4.24700E-0001   0.00000E+0000
   6.2130  4.30400E-0001   0.00000E+0000
   6.2160  4.38000E-0001   0.00000E+0000
   6.2180  4.36500E-0001   0.00000E+0000
   6.2230  4.44300E-0001   0.00000E+0000
   6.2250  4.51400E-0001   0.00000E+0000
   6.2280  4.77100E-0001   0.00000E+0000
   6.2290  4.38800E-0001   0.00000E+0000
   6.2310  3.90700E-0001   0.00000E+0000
   6.2340  4.07200E-0001   0.00000E+0000
   6.2350  4.53000E-0001   0.00000E+0000
   6.2380  4.70200E-0001   0.00000E+0000
   6.2410  4.62300E-0001   0.00000E+0000
   6.2450  4.65300E-0001   0.00000E+0000
   6.2490  4.69300E-0001   0.00000E+0000
   6.2500  4.65500E-0001   0.00000E+0000
   6.2520  4.62300E-0001   0.00000E+0000
   6.2540  4.69100E-0001   0.00000E+0000
   6.2570  4.72200E-0001   0.00000E+0000
   6.2590  4.76400E-0001   0.00000E+0000
   6.2620  4.73800E-0001   0.00000E+0000
   6.2640  4.68300E-0001   0.00000E+0000
   6.2660  4.73800E-0001   0.00000E+0000
   6.2680  4.89700E-0001   0.00000E+0000
   6.2690  4.72200E-0001   0.00000E+0000
   6.2730  4.66200E-0001   0.00000E+0000
   6.2740  4.78800E-0001   0.00000E+0000
   6.2750  4.81400E-0001   0.00000E+0000
   6.2800  4.82300E-0001   0.00000E+0000
   6.2810  4.78900E-0001   0.00000E+0000
   6.2840  4.69200E-0001   0.00000E+0000
   6.2860  4.84300E-0001   0.00000E+0000
   6.2890  4.93300E-0001   0.00000E+0000
   6.2930  4.84900E-0001   0.00000E+0000
   6.2980  5.00500E-0001   0.00000E+0000
   6.3000  4.94000E-0001   0.00000E+0000
   6.3020  4.89900E-0001   0.00000E+0000
   6.3040  4.99500E-0001   0.00000E+0000
   6.3070  4.95900E-0001   0.00000E+0000
   6.3110  5.12500E-0001   0.00000E+0000
   6.3130  5.02100E-0001   0.00000E+0000
   6.3160  4.97600E-0001   0.00000E+0000
   6.3190  5.08000E-0001   0.00000E+0000
   6.3210  5.03900E-0001   0.00000E+0000
   6.3230  5.04100E-0001   0.00000E+0000
   6.3250  5.21100E-0001   0.00000E+0000
   6.3280  5.10300E-0001   0.00000E+0000
   6.3300  4.69700E-0001   0.00000E+0000
   6.3320  4.78400E-0001   0.00000E+0000
   6.3350  4.84400E-0001   0.00000E+0000
   6.3370  5.36900E-0001   0.00000E+0000
   6.3390  5.39100E-0001   0.00000E+0000
   6.3420  5.31100E-0001   0.00000E+0000
   6.3430  5.32800E-0001   0.00000E+0000
   6.3460  5.40900E-0001   0.00000E+0000
   6.3480  5.38200E-0001   0.00000E+0000
   6.3510  5.41300E-0001   0.00000E+0000
   6.3520  5.43200E-0001   0.00000E+0000
   6.3560  5.33900E-0001   0.00000E+0000
   6.3570  5.29800E-0001   0.00000E+0000
   6.3600  5.43400E-0001   0.00000E+0000
   6.3620  5.45100E-0001   0.00000E+0000
   6.3640  5.50200E-0001   0.00000E+0000
   6.3660  5.49400E-0001   0.00000E+0000
   6.3690  5.45500E-0001   0.00000E+0000
   6.3740  5.50200E-0001   0.00000E+0000
   6.3760  5.54200E-0001   0.00000E+0000
   6.3780  5.62000E-0001   0.00000E+0000
   6.3790  5.61200E-0001   0.00000E+0000
   6.3830  5.51800E-0001   0.00000E+0000
   6.3850  5.67300E-0001   0.00000E+0000
   6.3860  5.69500E-0001   0.00000E+0000
   6.3900  5.64700E-0001   0.00000E+0000
   6.3920  5.70100E-0001   0.00000E+0000
   6.3940  5.80300E-0001   0.00000E+0000
   6.3970  5.73200E-0001   0.00000E+0000
   6.3990  5.79400E-0001   0.00000E+0000
   6.4010  5.80200E-0001   0.00000E+0000
   6.4040  5.76300E-0001   0.00000E+0000
   6.4060  5.78700E-0001   0.00000E+0000
   6.4080  5.78300E-0001   0.00000E+0000
   6.4100  5.83100E-0001   0.00000E+0000
   6.4120  5.85100E-0001   0.00000E+0000
   6.4140  5.81800E-0001   0.00000E+0000
   6.4170  5.75200E-0001   0.00000E+0000
   6.4190  5.85000E-0001   0.00000E+0000
   6.4210  5.92300E-0001   0.00000E+0000
   6.4230  5.85300E-0001   0.00000E+0000
   6.4240  5.88500E-0001   0.00000E+0000
   6.4260  5.87700E-0001   0.00000E+0000
   6.4280  5.95900E-0001   0.00000E+0000
   6.4310  5.86600E-0001   0.00000E+0000
   6.4340  5.95200E-0001   0.00000E+0000
   6.4350  5.95300E-0001   0.00000E+0000
   6.4380  6.00300E-0001   0.00000E+0000
   6.4400  6.05100E-0001   0.00000E+0000
   6.4420  5.98900E-0001   0.00000E+0000
   6.4440  6.13200E-0001   0.00000E+0000
   6.4470  6.13800E-0001   0.00000E+0000
   6.4490  6.07700E-0001   0.00000E+0000
   6.4520  6.02300E-0001   0.00000E+0000
   6.4530  6.12400E-0001   0.00000E+0000
   6.4550  6.27800E-0001   0.00000E+0000
   6.4590  6.14100E-0001   0.00000E+0000
   6.4600  6.15300E-0001   0.00000E+0000
   6.4630  6.19800E-0001   0.00000E+0000
   6.4650  6.20100E-0001   0.00000E+0000
   6.4670  6.27500E-0001   0.00000E+0000
   6.4700  6.24700E-0001   0.00000E+0000
   6.4720  6.19900E-0001   0.00000E+0000
   6.4740  6.28600E-0001   0.00000E+0000
   6.4760  6.35700E-0001   0.00000E+0000
   6.4790  6.69900E-0001   0.00000E+0000
   6.4810  6.70800E-0001   0.00000E+0000
   6.4840  6.42100E-0001   0.00000E+0000
   6.4860  6.69800E-0001   0.00000E+0000
   6.4880  6.49400E-0001   0.00000E+0000
   6.4910  6.51500E-0001   0.00000E+0000
   6.4950  6.46300E-0001   0.00000E+0000
   6.4970  6.65000E-0001   0.00000E+0000
   6.4990  6.56900E-0001   0.00000E+0000
   6.5020  6.52200E-0001   0.00000E+0000
   6.5030  6.61600E-0001   0.00000E+0000
   6.5080  6.64900E-0001   0.00000E+0000
   6.5090  6.60900E-0001   0.00000E+0000
   6.5110  6.81500E-0001   0.00000E+0000
   6.5120  6.77900E-0001   0.00000E+0000
   6.5150  6.40200E-0001   0.00000E+0000
   6.5170  6.46200E-0001   0.00000E+0000
   6.5190  6.74100E-0001   0.00000E+0000
   6.5220  6.83000E-0001   0.00000E+0000
   6.5240  6.87700E-0001   0.00000E+0000
   6.5260  6.90700E-0001   0.00000E+0000
   6.5290  6.74600E-0001   0.00000E+0000
   6.5320  6.76400E-0001   0.00000E+0000
   6.5340  6.72300E-0001   0.00000E+0000
   6.5350  6.79000E-0001   0.00000E+0000
   6.5380  6.80600E-0001   0.00000E+0000
   6.5410  7.01300E-0001   0.00000E+0000
   6.5430  6.89100E-0001   0.00000E+0000
   6.5460  6.85900E-0001   0.00000E+0000
   6.5470  6.78900E-0001   0.00000E+0000
   6.5480  6.77800E-0001   0.00000E+0000
   6.5520  7.05800E-0001   0.00000E+0000
   6.5540  6.92800E-0001   0.00000E+0000
   6.5550  6.85300E-0001   0.00000E+0000
   6.5590  6.88400E-0001   0.00000E+0000
   6.5610  6.93900E-0001   0.00000E+0000
   6.5640  7.02500E-0001   0.00000E+0000
   6.5660  7.06500E-0001   0.00000E+0000
   6.5690  6.95200E-0001   0.00000E+0000
   6.5700  6.99600E-0001   0.00000E+0000
   6.5740  6.87500E-0001   0.00000E+0000
   6.5750  6.95400E-0001   0.00000E+0000
   6.5770  6.87400E-0001   0.00000E+0000
   6.5790  6.87900E-0001   0.00000E+0000
   6.5830  6.96200E-0001   0.00000E+0000
   6.5840  6.95500E-0001   0.00000E+0000
   6.5880  6.92600E-0001   0.00000E+0000
   6.5900  6.99100E-0001   0.00000E+0000
   6.5910  6.96900E-0001   0.00000E+0000
   6.5940  7.01500E-0001   0.00000E+0000
   6.5960  7.01700E-0001   0.00000E+0000
   6.5980  6.92900E-0001   0.00000E+0000
   6.6010  6.98900E-0001   0.00000E+0000
   6.6050  7.06300E-0001   0.00000E+0000
   6.6080  7.04300E-0001   0.00000E+0000
   6.6110  7.03200E-0001   0.00000E+0000
   6.6140  7.06300E-0001   0.00000E+0000
   6.6170  7.07900E-0001   0.00000E+0000
   6.6190  6.98100E-0001   0.00000E+0000
   6.6220  7.07800E-0001   0.00000E+0000
   6.6240  7.06300E-0001   0.00000E+0000
   6.6270  7.02500E-0001   0.00000E+0000
   6.6290  7.06400E-0001   0.00000E+0000
   6.6310  7.13600E-0001   0.00000E+0000
   6.6330  7.15900E-0001   0.00000E+0000
   6.6370  7.10600E-0001   0.00000E+0000
   6.6390  7.13500E-0001   0.00000E+0000
   6.6410  7.09500E-0001   0.00000E+0000
   6.6420  7.04000E-0001   0.00000E+0000
   6.6460  7.06900E-0001   0.00000E+0000
   6.6490  6.93400E-0001   0.00000E+0000
   6.6500  7.05400E-0001   0.00000E+0000
   6.6520  7.03400E-0001   0.00000E+0000
   6.6550  7.03700E-0001   0.00000E+0000
   6.6560  7.09000E-0001   0.00000E+0000
   6.6580  7.05700E-0001   0.00000E+0000
   6.6600  7.01500E-0001   0.00000E+0000
   6.6630  7.08400E-0001   0.00000E+0000
   6.6650  6.98700E-0001   0.00000E+0000
   6.6670  7.01200E-0001   0.00000E+0000
   6.6690  7.06000E-0001   0.00000E+0000
   6.6700  7.16300E-0001   0.00000E+0000
   6.6730  7.01200E-0001   0.00000E+0000
   6.6740  7.06400E-0001   0.00000E+0000
   6.6780  7.00500E-0001   0.00000E+0000
   6.6790  7.03900E-0001   0.00000E+0000
   6.6830  7.16300E-0001   0.00000E+0000
   6.6860  7.19600E-0001   0.00000E+0000
   6.6890  7.09400E-0001   0.00000E+0000
   6.6900  7.04000E-0001   0.00000E+0000
   6.6940  7.21900E-0001   0.00000E+0000
   6.6960  7.25100E-0001   0.00000E+0000
   6.6990  7.17400E-0001   0.00000E+0000
   6.7010  7.07900E-0001   0.00000E+0000
   6.7030  7.07400E-0001   0.00000E+0000
   6.7050  7.06500E-0001   0.00000E+0000
   6.7080  7.09400E-0001   0.00000E+0000
   6.7100  6.97100E-0001   0.00000E+0000
   6.7120  7.04700E-0001   0.00000E+0000
   6.7150  7.05000E-0001   0.00000E+0000
   6.7160  7.04200E-0001   0.00000E+0000
   6.7190  7.01900E-0001   0.00000E+0000
   6.7200  7.00600E-0001   0.00000E+0000
   6.7220  7.07800E-0001   0.00000E+0000
   6.7240  7.14300E-0001   0.00000E+0000
   6.7290  7.14600E-0001   0.00000E+0000
   6.7320  7.16700E-0001   0.00000E+0000
   6.7350  7.14400E-0001   0.00000E+0000
   6.7380  7.14200E-0001   0.00000E+0000
   6.7400  7.16400E-0001   0.00000E+0000
   6.7420  7.27700E-0001   0.00000E+0000
   6.7450  7.15300E-0001   0.00000E+0000
   6.7470  6.97400E-0001   0.00000E+0000
   6.7500  7.26200E-0001   0.00000E+0000
   6.7520  7.24700E-0001   0.00000E+0000
   6.7550  7.12500E-0001   0.00000E+0000
   6.7560  7.20100E-0001   0.00000E+0000
   6.7590  7.16600E-0001   0.00000E+0000
   6.7610  7.21000E-0001   0.00000E+0000
   6.7650  7.18100E-0001   0.00000E+0000
   6.7660  7.26900E-0001   0.00000E+0000
   6.7680  7.02400E-0001   0.00000E+0000
   6.7700  6.96100E-0001   0.00000E+0000
   6.7730  7.18500E-0001   0.00000E+0000
   6.7740  7.20000E-0001   0.00000E+0000
   6.7770  7.24000E-0001   0.00000E+0000
   6.7790  7.21400E-0001   0.00000E+0000
   6.7810  7.20500E-0001   0.00000E+0000
   6.7860  7.14400E-0001   0.00000E+0000
   6.7890  7.22500E-0001   0.00000E+0000
   6.7910  7.32400E-0001   0.00000E+0000
   6.7930  7.22900E-0001   0.00000E+0000
   6.7950  7.22000E-0001   0.00000E+0000
   6.7980  7.04700E-0001   0.00000E+0000
   6.8000  7.08300E-0001   0.00000E+0000
   6.8040  7.30100E-0001   0.00000E+0000
   6.8050  7.18400E-0001   0.00000E+0000
   6.8080  7.20800E-0001   0.00000E+0000
   6.8100  7.36800E-0001   0.00000E+0000
   6.8130  7.36000E-0001   0.00000E+0000
   6.8160  7.16800E-0001   0.00000E+0000
   6.8170  7.37000E-0001   0.00000E+0000
   6.8200  7.25100E-0001   0.00000E+0000
   6.8220  7.05300E-0001   0.00000E+0000
   6.8250  7.05700E-0001   0.00000E+0000
   6.8270  6.98300E-0001   0.00000E+0000
   6.8290  7.21000E-0001   0.00000E+0000
   6.8330  7.16800E-0001   0.00000E+0000
   6.8370  7.16300E-0001   0.00000E+0000
   6.8380  7.24200E-0001   0.00000E+0000
   6.8390  7.09700E-0001   0.00000E+0000
   6.8420  7.10600E-0001   0.00000E+0000
   6.8440  7.05600E-0001   0.00000E+0000
   6.8490  7.13400E-0001   0.00000E+0000
   6.8510  7.19200E-0001   0.00000E+0000
   6.8530  7.35100E-0001   0.00000E+0000
   6.8560  7.17400E-0001   0.00000E+0000
   6.8580  7.13000E-0001   0.00000E+0000
   6.8600  7.06400E-0001   0.00000E+0000
   6.8620  7.14600E-0001   0.00000E+0000
   6.8650  7.09400E-0001   0.00000E+0000
   6.8670  7.09100E-0001   0.00000E+0000
   6.8700  7.10800E-0001   0.00000E+0000
   6.8710  7.17600E-0001   0.00000E+0000
   6.8720  7.18800E-0001   0.00000E+0000
   6.8750  7.19900E-0001   0.00000E+0000
   6.8790  7.22600E-0001   0.00000E+0000
   6.8810  7.09200E-0001   0.00000E+0000
   6.8820  7.20900E-0001   0.00000E+0000
   6.8860  7.08400E-0001   0.00000E+0000
   6.8880  7.23600E-0001   0.00000E+0000
   6.8910  7.16700E-0001   0.00000E+0000
   6.8930  7.13200E-0001   0.00000E+0000
   6.8960  7.16400E-0001   0.00000E+0000
   6.8970  7.39400E-0001   0.00000E+0000
   6.8990  7.42200E-0001   0.00000E+0000
   6.9030  7.43000E-0001   0.00000E+0000
   6.9060  7.33500E-0001   0.00000E+0000
   6.9080  7.29300E-0001   0.00000E+0000
   6.9090  7.36600E-0001   0.00000E+0000
   6.9120  7.32200E-0001   0.00000E+0000
   6.9140  7.29700E-0001   0.00000E+0000
   6.9170  7.14600E-0001   0.00000E+0000
   6.9180  7.17200E-0001   0.00000E+0000
   6.9210  7.16200E-0001   0.00000E+0000
   6.9230  7.29900E-0001   0.00000E+0000
   6.9260  7.23700E-0001   0.00000E+0000
   6.9270  7.21100E-0001   0.00000E+0000
   6.9320  7.24600E-0001   0.00000E+0000
   6.9340  7.41900E-0001   0.00000E+0000
   6.9370  7.28800E-0001   0.00000E+0000
   6.9380  7.54100E-0001   0.00000E+0000
   6.9410  7.59000E-0001   0.00000E+0000
   6.9440  7.37800E-0001   0.00000E+0000
   6.9460  7.28700E-0001   0.00000E+0000
   6.9480  7.03800E-0001   0.00000E+0000
   6.9510  7.12600E-0001   0.00000E+0000
   6.9520  7.12400E-0001   0.00000E+0000
   6.9560  7.09600E-0001   0.00000E+0000
   6.9580  7.20100E-0001   0.00000E+0000
   6.9590  7.22800E-0001   0.00000E+0000
   6.9610  7.07000E-0001   0.00000E+0000
   6.9630  7.13700E-0001   0.00000E+0000
   6.9670  7.18200E-0001   0.00000E+0000
   6.9680  7.01500E-0001   0.00000E+0000
   6.9700  6.96600E-0001   0.00000E+0000
   6.9730  7.09600E-0001   0.00000E+0000
   6.9750  7.24700E-0001   0.00000E+0000
   6.9770  7.06400E-0001   0.00000E+0000
   6.9800  6.99800E-0001   0.00000E+0000
   6.9820  6.73500E-0001   0.00000E+0000
   6.9840  6.99900E-0001   0.00000E+0000
   6.9890  6.94400E-0001   0.00000E+0000
   6.9910  6.94900E-0001   0.00000E+0000
   6.9930  7.09700E-0001   0.00000E+0000
   6.9960  7.19900E-0001   0.00000E+0000
   6.9990  7.12900E-0001   0.00000E+0000
   7.0000  6.90500E-0001   0.00000E+0000
   7.0030  6.93600E-0001   0.00000E+0000
   7.0050  7.03400E-0001   0.00000E+0000
   7.0070  7.07000E-0001   0.00000E+0000
   7.0100  7.01000E-0001   0.00000E+0000
   7.0120  7.20500E-0001   0.00000E+0000
   7.0150  7.02600E-0001   0.00000E+0000
   7.0170  6.95300E-0001   0.00000E+0000
   7.0180  7.15100E-0001   0.00000E+0000
   7.0220  7.15800E-0001   0.00000E+0000
   7.0240  7.05900E-0001   0.00000E+0000
   7.0270  7.07500E-0001   0.00000E+0000
   7.0290  7.11300E-0001   0.00000E+0000
   7.0320  7.03400E-0001   0.00000E+0000
   7.0340  7.05500E-0001   0.00000E+0000
   7.0370  7.12600E-0001   0.00000E+0000
   7.0390  7.33400E-0001   0.00000E+0000
   7.0410  7.36400E-0001   0.00000E+0000
   7.0440  7.28500E-0001   0.00000E+0000
   7.0470  7.05700E-0001   0.00000E+0000
   7.0490  6.99600E-0001   0.00000E+0000
   7.0510  7.04100E-0001   0.00000E+0000
   7.0540  7.16500E-0001   0.00000E+0000
   7.0560  7.14400E-0001   0.00000E+0000
   7.0590  7.14600E-0001   0.00000E+0000
   7.0610  7.25000E-0001   0.00000E+0000
   7.0630  7.23300E-0001   0.00000E+0000
   7.0650  7.16100E-0001   0.00000E+0000
   7.0670  7.15800E-0001   0.00000E+0000
   7.0690  7.17600E-0001   0.00000E+0000
   7.0720  7.35200E-0001   0.00000E+0000
   7.0750  7.21700E-0001   0.00000E+0000
   7.0770  7.07400E-0001   0.00000E+0000
   7.0800  7.10600E-0001   0.00000E+0000
   7.0830  7.03700E-0001   0.00000E+0000
   7.0850  7.30500E-0001   0.00000E+0000
   7.0870  7.06900E-0001   0.00000E+0000
   7.0900  7.17200E-0001   0.00000E+0000
   7.0920  7.08300E-0001   0.00000E+0000
   7.0940  7.13500E-0001   0.00000E+0000
   7.0960  7.28100E-0001   0.00000E+0000
   7.0990  7.24500E-0001   0.00000E+0000
   7.1010  7.25700E-0001   0.00000E+0000
