# Supplementary material for: Self-association of MreC as a regulatory signal in bacterial cell wall elongation
Source: Nat Commun. 2021 May 20;12:2987. doi: 10.1038/s41467-021-22957-9 (PMC8137920; doi:10.1038/s41467-021-22957-9)
Supplement: Supplementary file 4 — Source Data [file 41467_2021_22957_MOESM4_ESM.zip › Martins2-Source-Data/AUC_rawdata/E.coli/00002.RA3]

MREC FHEC 0,8 abs
R 3 20.1 20000 0003607 2.0390E09 281 1 
   5.8010 -3.98400E-0001   0.00000E+0000
   5.8070 -1.76000E-0001   0.00000E+0000
   5.8080 -2.16100E-0001   0.00000E+0000
   5.8100 -1.33700E-0001   0.00000E+0000
   5.8110  2.50000E-0002   0.00000E+0000
   5.8120 -2.13400E-0001   0.00000E+0000
   5.8150 -3.67900E-0001   0.00000E+0000
   5.8170 -5.92300E-0001   0.00000E+0000
   5.8200 -6.21800E-0001   0.00000E+0000
   5.8210 -4.28100E-0001   0.00000E+0000
   5.8250 -5.18900E-0001   0.00000E+0000
   5.8270 -1.16900E-0001   0.00000E+0000
   5.8280 -3.85000E-0002   0.00000E+0000
   5.8290  9.41000E-0002   0.00000E+0000
   5.8320  1.57100E-0001   0.00000E+0000
   5.8330  1.58400E-0001   0.00000E+0000
   5.8350  9.98000E-0002   0.00000E+0000
   5.8370  1.12900E-0001   0.00000E+0000
   5.8400  1.06900E-0001   0.00000E+0000
   5.8410  9.40000E-0002   0.00000E+0000
   5.8430  6.64000E-0002   0.00000E+0000
   5.8450  1.05100E-0001   0.00000E+0000
   5.8460  1.15600E-0001   0.00000E+0000
   5.8480  9.91000E-0002   0.00000E+0000
   5.8500  1.02400E-0001   0.00000E+0000
   5.8510  8.74000E-0002   0.00000E+0000
   5.8530  6.79000E-0002   0.00000E+0000
   5.8540  2.77000E-0002   0.00000E+0000
   5.8560  2.78000E-0002   0.00000E+0000
   5.8590  3.40000E-0002   0.00000E+0000
   5.8600  1.82000E-0002   0.00000E+0000
   5.8620  1.54000E-0002   0.00000E+0000
   5.8650  4.90000E-0002   0.00000E+0000
   5.8670  3.23000E-0002   0.00000E+0000
   5.8700 -3.48000E-0002   0.00000E+0000
   5.8710 -1.50000E-0002   0.00000E+0000
   5.8730  1.27000E-0002   0.00000E+0000
   5.8740  1.87000E-0002   0.00000E+0000
   5.8770  4.51000E-0002   0.00000E+0000
   5.8800  4.52000E-0002   0.00000E+0000
   5.8840  1.24000E-0002   0.00000E+0000
   5.8850  2.10000E-0002   0.00000E+0000
   5.8860  2.74000E-0002   0.00000E+0000
   5.8880  4.59000E-0002   0.00000E+0000
   5.8900  5.53000E-0002   0.00000E+0000
   5.8920  2.00000E-0002   0.00000E+0000
   5.8940  4.14000E-0002   0.00000E+0000
   5.8960  1.83000E-0002   0.00000E+0000
   5.8970  4.10000E-0003   0.00000E+0000
   5.8990  4.73000E-0002   0.00000E+0000
   5.9010  4.79000E-0002   0.00000E+0000
   5.9030  2.46000E-0002   0.00000E+0000
   5.9060  9.20000E-0003   0.00000E+0000
   5.9080  1.60000E-0002   0.00000E+0000
   5.9110  1.75000E-0002   0.00000E+0000
   5.9160  2.53000E-0002   0.00000E+0000
   5.9200  1.17000E-0002   0.00000E+0000
   5.9210  1.30000E-0003   0.00000E+0000
   5.9230  3.42000E-0002   0.00000E+0000
   5.9260  3.96000E-0002   0.00000E+0000
   5.9270  2.73000E-0002   0.00000E+0000
   5.9300  6.56000E-0002   0.00000E+0000
   5.9310  7.47000E-0002   0.00000E+0000
   5.9320  5.99000E-0002   0.00000E+0000
   5.9340  3.51000E-0002   0.00000E+0000
   5.9370  4.29000E-0002   0.00000E+0000
   5.9380  8.86000E-0002   0.00000E+0000
   5.9400  7.91000E-0002   0.00000E+0000
   5.9440  9.31000E-0002   0.00000E+0000
   5.9460  7.49000E-0002   0.00000E+0000
   5.9470  8.95000E-0002   0.00000E+0000
   5.9490  6.38000E-0002   0.00000E+0000
   5.9520  5.84000E-0002   0.00000E+0000
   5.9540  7.26000E-0002   0.00000E+0000
   5.9580  8.83000E-0002   0.00000E+0000
   5.9610  1.17400E-0001   0.00000E+0000
   5.9630  8.76000E-0002   0.00000E+0000
   5.9660  2.74000E-0002   0.00000E+0000
   5.9680  4.16000E-0002   0.00000E+0000
   5.9700  1.52000E-0002   0.00000E+0000
   5.9730  4.68000E-0002   0.00000E+0000
   5.9760  4.40000E-0002   0.00000E+0000
   5.9780 -9.50000E-0003   0.00000E+0000
   5.9800 -3.75700E-0001   0.00000E+0000
   5.9820 -9.41600E-0001   0.00000E+0000
   5.9840 -1.09200E+0000   0.00000E+0000
   5.9850 -1.25470E+0000   0.00000E+0000
   5.9870 -1.36870E+0000   0.00000E+0000
   5.9900 -1.50890E+0000   0.00000E+0000
   5.9910 -1.66480E+0000   0.00000E+0000
   5.9940 -1.94240E+0000   0.00000E+0000
   5.9970 -1.90820E+0000   0.00000E+0000
   5.9990 -1.93210E+0000   0.00000E+0000
   6.0010 -1.83370E+0000   0.00000E+0000
   6.0020 -1.87120E+0000   0.00000E+0000
   6.0050 -1.71610E+0000   0.00000E+0000
   6.0060 -1.63410E+0000   0.00000E+0000
   6.0090 -1.43680E+0000   0.00000E+0000
   6.0110 -1.17620E+0000   0.00000E+0000
   6.0140 -4.54500E-0001   0.00000E+0000
   6.0160  9.57000E-0002   0.00000E+0000
   6.0180  1.47200E-0001   0.00000E+0000
   6.0200  1.36400E-0001   0.00000E+0000
   6.0230  1.70900E-0001   0.00000E+0000
   6.0250  1.47000E-0001   0.00000E+0000
   6.0270  1.38300E-0001   0.00000E+0000
   6.0290  1.80200E-0001   0.00000E+0000
   6.0320  1.69800E-0001   0.00000E+0000
   6.0330  1.92300E-0001   0.00000E+0000
   6.0350  1.94900E-0001   0.00000E+0000
   6.0380  1.18300E-0001   0.00000E+0000
   6.0390  1.16000E-0001   0.00000E+0000
   6.0410  1.20100E-0001   0.00000E+0000
   6.0440  1.49700E-0001   0.00000E+0000
   6.0460  1.40500E-0001   0.00000E+0000
   6.0480  1.17900E-0001   0.00000E+0000
   6.0510  1.32900E-0001   0.00000E+0000
   6.0520  1.21300E-0001   0.00000E+0000
   6.0540  1.37100E-0001   0.00000E+0000
   6.0550  1.30200E-0001   0.00000E+0000
   6.0570  1.41500E-0001   0.00000E+0000
   6.0620  1.20400E-0001   0.00000E+0000
   6.0640  1.41900E-0001   0.00000E+0000
   6.0670  1.24500E-0001   0.00000E+0000
   6.0700  1.15300E-0001   0.00000E+0000
   6.0710  1.15000E-0001   0.00000E+0000
   6.0730  1.37900E-0001   0.00000E+0000
   6.0760  1.70700E-0001   0.00000E+0000
   6.0790  1.75000E-0001   0.00000E+0000
   6.0810  1.40600E-0001   0.00000E+0000
   6.0830  3.05900E-0001   0.00000E+0000
   6.0850  1.01350E+0000   0.00000E+0000
   6.0880  1.25180E+0000   0.00000E+0000
   6.0910  1.40310E+0000   0.00000E+0000
   6.0940  1.53750E+0000   0.00000E+0000
   6.0990  2.12450E+0000   0.00000E+0000
   6.1010  2.19170E+0000   0.00000E+0000
   6.1030  2.11040E+0000   0.00000E+0000
   6.1060  2.07770E+0000   0.00000E+0000
   6.1080  2.03910E+0000   0.00000E+0000
   6.1120  1.94220E+0000   0.00000E+0000
   6.1130  1.90820E+0000   0.00000E+0000
   6.1150  1.46090E+0000   0.00000E+0000
   6.1180  4.56200E-0001   0.00000E+0000
   6.1240  5.04600E-0001   0.00000E+0000
   6.1260  5.34700E-0001   0.00000E+0000
   6.1290  5.46100E-0001   0.00000E+0000
   6.1310  5.52000E-0001   0.00000E+0000
   6.1320  5.62800E-0001   0.00000E+0000
   6.1350  5.71200E-0001   0.00000E+0000
   6.1380  6.00400E-0001   0.00000E+0000
   6.1400  5.94400E-0001   0.00000E+0000
   6.1420  6.15600E-0001   0.00000E+0000
   6.1440  6.37500E-0001   0.00000E+0000
   6.1470  6.47300E-0001   0.00000E+0000
   6.1500  6.49400E-0001   0.00000E+0000
   6.1510  6.68400E-0001   0.00000E+0000
   6.1540  6.82200E-0001   0.00000E+0000
   6.1560  6.88000E-0001   0.00000E+0000
   6.1590  6.92900E-0001   0.00000E+0000
   6.1610  6.97500E-0001   0.00000E+0000
   6.1630  7.06800E-0001   0.00000E+0000
   6.1660  7.14000E-0001   0.00000E+0000
   6.1690  7.24600E-0001   0.00000E+0000
   6.1710  7.24100E-0001   0.00000E+0000
   6.1730  7.25000E-0001   0.00000E+0000
   6.1750  7.19700E-0001   0.00000E+0000
   6.1780  7.34500E-0001   0.00000E+0000
   6.1800  7.23800E-0001   0.00000E+0000
   6.1810  7.28900E-0001   0.00000E+0000
   6.1830  7.30700E-0001   0.00000E+0000
   6.1860  7.32600E-0001   0.00000E+0000
   6.1880  7.30300E-0001   0.00000E+0000
   6.1900  7.28000E-0001   0.00000E+0000
   6.1920  7.31500E-0001   0.00000E+0000
   6.1930  7.32500E-0001   0.00000E+0000
   6.1950  7.31800E-0001   0.00000E+0000
   6.1970  7.33200E-0001   0.00000E+0000
   6.1990  7.33800E-0001   0.00000E+0000
   6.2010  7.34400E-0001   0.00000E+0000
   6.2040  7.35800E-0001   0.00000E+0000
   6.2060  7.28000E-0001   0.00000E+0000
   6.2080  7.36300E-0001   0.00000E+0000
   6.2110  7.29800E-0001   0.00000E+0000
   6.2150  7.38600E-0001   0.00000E+0000
   6.2180  7.35300E-0001   0.00000E+0000
   6.2190  7.41300E-0001   0.00000E+0000
   6.2220  7.39200E-0001   0.00000E+0000
   6.2230  7.43600E-0001   0.00000E+0000
   6.2250  7.57800E-0001   0.00000E+0000
   6.2280  7.60500E-0001   0.00000E+0000
   6.2310  6.68300E-0001   0.00000E+0000
   6.2330  6.98000E-0001   0.00000E+0000
   6.2340  7.43800E-0001   0.00000E+0000
   6.2370  7.65000E-0001   0.00000E+0000
   6.2390  7.49100E-0001   0.00000E+0000
   6.2420  7.49000E-0001   0.00000E+0000
   6.2430  7.51300E-0001   0.00000E+0000
   6.2450  7.59400E-0001   0.00000E+0000
   6.2480  7.45500E-0001   0.00000E+0000
   6.2510  7.33200E-0001   0.00000E+0000
   6.2530  7.39500E-0001   0.00000E+0000
   6.2550  7.52900E-0001   0.00000E+0000
   6.2570  7.57600E-0001   0.00000E+0000
   6.2590  7.49300E-0001   0.00000E+0000
   6.2620  7.45500E-0001   0.00000E+0000
   6.2640  7.56200E-0001   0.00000E+0000
   6.2670  7.64200E-0001   0.00000E+0000
   6.2700  7.48400E-0001   0.00000E+0000
   6.2710  7.37700E-0001   0.00000E+0000
   6.2750  7.45700E-0001   0.00000E+0000
   6.2780  7.44800E-0001   0.00000E+0000
   6.2800  7.49000E-0001   0.00000E+0000
   6.2820  7.42000E-0001   0.00000E+0000
   6.2850  7.45200E-0001   0.00000E+0000
   6.2870  7.56300E-0001   0.00000E+0000
   6.2890  7.39800E-0001   0.00000E+0000
   6.2910  7.49700E-0001   0.00000E+0000
   6.2930  7.44900E-0001   0.00000E+0000
   6.2950  7.46300E-0001   0.00000E+0000
   6.2960  7.50300E-0001   0.00000E+0000
   6.3000  7.52300E-0001   0.00000E+0000
   6.3050  7.43000E-0001   0.00000E+0000
   6.3100  7.59900E-0001   0.00000E+0000
   6.3110  7.56300E-0001   0.00000E+0000
   6.3140  7.35300E-0001   0.00000E+0000
   6.3180  7.50700E-0001   0.00000E+0000
   6.3190  7.41800E-0001   0.00000E+0000
   6.3230  7.49100E-0001   0.00000E+0000
   6.3270  7.62300E-0001   0.00000E+0000
   6.3290  7.05800E-0001   0.00000E+0000
   6.3300  7.13000E-0001   0.00000E+0000
   6.3320  7.11200E-0001   0.00000E+0000
   6.3350  7.64800E-0001   0.00000E+0000
   6.3360  7.61800E-0001   0.00000E+0000
   6.3390  7.66500E-0001   0.00000E+0000
   6.3400  7.58400E-0001   0.00000E+0000
   6.3430  7.56200E-0001   0.00000E+0000
   6.3460  7.68800E-0001   0.00000E+0000
   6.3470  7.55900E-0001   0.00000E+0000
   6.3500  7.58300E-0001   0.00000E+0000
   6.3520  7.53000E-0001   0.00000E+0000
   6.3570  7.56500E-0001   0.00000E+0000
   6.3600  7.49700E-0001   0.00000E+0000
   6.3620  7.59100E-0001   0.00000E+0000
   6.3630  7.58000E-0001   0.00000E+0000
   6.3660  7.56700E-0001   0.00000E+0000
   6.3690  7.51900E-0001   0.00000E+0000
   6.3710  7.60700E-0001   0.00000E+0000
   6.3760  7.48200E-0001   0.00000E+0000
   6.3780  7.68200E-0001   0.00000E+0000
   6.3790  7.50300E-0001   0.00000E+0000
   6.3810  7.57000E-0001   0.00000E+0000
   6.3850  7.64600E-0001   0.00000E+0000
   6.3890  7.64000E-0001   0.00000E+0000
   6.3920  7.71600E-0001   0.00000E+0000
   6.3950  7.69100E-0001   0.00000E+0000
   6.3960  7.61000E-0001   0.00000E+0000
   6.3980  7.62300E-0001   0.00000E+0000
   6.4000  7.67100E-0001   0.00000E+0000
   6.4010  7.50900E-0001   0.00000E+0000
   6.4050  7.62900E-0001   0.00000E+0000
   6.4070  7.62600E-0001   0.00000E+0000
   6.4100  7.63600E-0001   0.00000E+0000
   6.4140  7.50500E-0001   0.00000E+0000
   6.4160  7.58500E-0001   0.00000E+0000
   6.4200  7.60100E-0001   0.00000E+0000
   6.4210  7.58900E-0001   0.00000E+0000
   6.4230  7.58800E-0001   0.00000E+0000
   6.4240  7.52300E-0001   0.00000E+0000
   6.4260  7.63800E-0001   0.00000E+0000
   6.4290  7.58000E-0001   0.00000E+0000
   6.4310  7.58400E-0001   0.00000E+0000
   6.4330  7.60800E-0001   0.00000E+0000
   6.4360  7.65300E-0001   0.00000E+0000
   6.4380  7.57200E-0001   0.00000E+0000
   6.4410  7.65700E-0001   0.00000E+0000
   6.4420  7.58800E-0001   0.00000E+0000
   6.4450  7.65300E-0001   0.00000E+0000
   6.4490  7.61100E-0001   0.00000E+0000
   6.4510  7.63800E-0001   0.00000E+0000
   6.4540  7.60500E-0001   0.00000E+0000
   6.4560  7.61700E-0001   0.00000E+0000
   6.4590  7.54700E-0001   0.00000E+0000
   6.4600  7.54800E-0001   0.00000E+0000
   6.4630  7.69200E-0001   0.00000E+0000
   6.4660  7.56700E-0001   0.00000E+0000
   6.4670  7.49300E-0001   0.00000E+0000
   6.4700  7.58100E-0001   0.00000E+0000
   6.4720  7.72000E-0001   0.00000E+0000
   6.4740  7.73400E-0001   0.00000E+0000
   6.4770  7.99700E-0001   0.00000E+0000
   6.4790  7.81600E-0001   0.00000E+0000
   6.4810  7.64600E-0001   0.00000E+0000
   6.4830  7.73400E-0001   0.00000E+0000
   6.4860  7.49000E-0001   0.00000E+0000
   6.4880  7.65100E-0001   0.00000E+0000
   6.4910  7.50600E-0001   0.00000E+0000
   6.4930  7.54600E-0001   0.00000E+0000
   6.4950  7.50200E-0001   0.00000E+0000
   6.4970  7.56700E-0001   0.00000E+0000
   6.4990  7.55000E-0001   0.00000E+0000
   6.5010  7.50600E-0001   0.00000E+0000
   6.5040  7.49600E-0001   0.00000E+0000
   6.5050  7.58500E-0001   0.00000E+0000
   6.5080  7.70700E-0001   0.00000E+0000
   6.5100  7.68700E-0001   0.00000E+0000
   6.5130  7.36300E-0001   0.00000E+0000
   6.5140  7.33200E-0001   0.00000E+0000
   6.5170  7.53000E-0001   0.00000E+0000
   6.5190  7.71000E-0001   0.00000E+0000
   6.5220  7.69200E-0001   0.00000E+0000
   6.5240  7.68800E-0001   0.00000E+0000
   6.5270  7.59800E-0001   0.00000E+0000
   6.5290  7.52600E-0001   0.00000E+0000
   6.5310  7.56900E-0001   0.00000E+0000
   6.5320  7.58100E-0001   0.00000E+0000
   6.5340  7.56900E-0001   0.00000E+0000
   6.5360  7.60500E-0001   0.00000E+0000
   6.5390  7.67600E-0001   0.00000E+0000
   6.5410  7.65600E-0001   0.00000E+0000
   6.5430  7.57500E-0001   0.00000E+0000
   6.5470  7.62500E-0001   0.00000E+0000
   6.5490  7.77300E-0001   0.00000E+0000
   6.5520  7.67300E-0001   0.00000E+0000
   6.5540  7.61500E-0001   0.00000E+0000
   6.5560  7.44700E-0001   0.00000E+0000
   6.5590  7.67200E-0001   0.00000E+0000
   6.5620  7.61700E-0001   0.00000E+0000
   6.5640  7.70300E-0001   0.00000E+0000
   6.5670  7.64300E-0001   0.00000E+0000
   6.5690  7.55400E-0001   0.00000E+0000
   6.5710  7.58200E-0001   0.00000E+0000
   6.5730  7.58800E-0001   0.00000E+0000
   6.5760  7.49300E-0001   0.00000E+0000
   6.5780  7.55800E-0001   0.00000E+0000
   6.5800  7.54500E-0001   0.00000E+0000
   6.5830  7.70100E-0001   0.00000E+0000
   6.5840  7.66100E-0001   0.00000E+0000
   6.5870  7.67200E-0001   0.00000E+0000
   6.5900  7.64200E-0001   0.00000E+0000
   6.5910  7.66600E-0001   0.00000E+0000
   6.5940  7.58100E-0001   0.00000E+0000
   6.5950  7.62000E-0001   0.00000E+0000
   6.5980  7.59900E-0001   0.00000E+0000
   6.6000  7.64500E-0001   0.00000E+0000
   6.6010  7.89700E-0001   0.00000E+0000
   6.6050  7.84200E-0001   0.00000E+0000
   6.6070  7.66800E-0001   0.00000E+0000
   6.6100  7.64000E-0001   0.00000E+0000
   6.6120  7.75100E-0001   0.00000E+0000
   6.6140  7.72700E-0001   0.00000E+0000
   6.6170  7.70200E-0001   0.00000E+0000
   6.6190  7.73000E-0001   0.00000E+0000
   6.6240  7.74100E-0001   0.00000E+0000
   6.6260  7.70400E-0001   0.00000E+0000
   6.6280  7.80300E-0001   0.00000E+0000
   6.6290  7.73000E-0001   0.00000E+0000
   6.6310  7.82900E-0001   0.00000E+0000
   6.6330  7.86700E-0001   0.00000E+0000
   6.6380  7.76900E-0001   0.00000E+0000
   6.6390  7.71100E-0001   0.00000E+0000
   6.6410  7.69100E-0001   0.00000E+0000
   6.6420  7.70900E-0001   0.00000E+0000
   6.6450  7.67800E-0001   0.00000E+0000
   6.6490  7.69400E-0001   0.00000E+0000
   6.6510  7.71300E-0001   0.00000E+0000
   6.6540  7.72400E-0001   0.00000E+0000
   6.6550  7.64800E-0001   0.00000E+0000
   6.6580  7.76500E-0001   0.00000E+0000
   6.6600  7.66500E-0001   0.00000E+0000
   6.6650  7.72100E-0001   0.00000E+0000
   6.6670  7.78900E-0001   0.00000E+0000
   6.6690  7.74700E-0001   0.00000E+0000
   6.6700  7.74400E-0001   0.00000E+0000
   6.6730  7.65300E-0001   0.00000E+0000
   6.6760  7.65100E-0001   0.00000E+0000
   6.6780  7.59900E-0001   0.00000E+0000
   6.6810  7.78600E-0001   0.00000E+0000
   6.6830  7.82300E-0001   0.00000E+0000
   6.6850  7.72500E-0001   0.00000E+0000
   6.6860  7.79500E-0001   0.00000E+0000
   6.6890  7.71500E-0001   0.00000E+0000
   6.6920  7.80700E-0001   0.00000E+0000
   6.6940  7.87500E-0001   0.00000E+0000
   6.6960  7.77300E-0001   0.00000E+0000
   6.6990  7.74400E-0001   0.00000E+0000
   6.7010  7.65800E-0001   0.00000E+0000
   6.7030  7.75200E-0001   0.00000E+0000
   6.7050  7.72700E-0001   0.00000E+0000
   6.7090  7.66600E-0001   0.00000E+0000
   6.7120  7.61200E-0001   0.00000E+0000
   6.7140  7.70000E-0001   0.00000E+0000
   6.7170  7.70500E-0001   0.00000E+0000
   6.7220  7.67300E-0001   0.00000E+0000
   6.7240  7.66500E-0001   0.00000E+0000
   6.7260  7.69900E-0001   0.00000E+0000
   6.7290  7.72600E-0001   0.00000E+0000
   6.7310  7.74700E-0001   0.00000E+0000
   6.7340  7.85900E-0001   0.00000E+0000
   6.7360  7.81000E-0001   0.00000E+0000
   6.7380  7.80600E-0001   0.00000E+0000
   6.7410  7.78700E-0001   0.00000E+0000
   6.7430  7.95000E-0001   0.00000E+0000
   6.7450  7.86900E-0001   0.00000E+0000
   6.7460  7.64600E-0001   0.00000E+0000
   6.7490  7.85300E-0001   0.00000E+0000
   6.7510  7.86700E-0001   0.00000E+0000
   6.7550  7.84500E-0001   0.00000E+0000
   6.7570  7.84500E-0001   0.00000E+0000
   6.7580  7.80600E-0001   0.00000E+0000
   6.7620  7.74600E-0001   0.00000E+0000
   6.7650  7.78700E-0001   0.00000E+0000
   6.7670  7.70800E-0001   0.00000E+0000
   6.7700  7.49200E-0001   0.00000E+0000
   6.7720  7.59600E-0001   0.00000E+0000
   6.7750  7.90600E-0001   0.00000E+0000
   6.7790  7.84900E-0001   0.00000E+0000
   6.7820  7.76900E-0001   0.00000E+0000
   6.7840  7.89200E-0001   0.00000E+0000
   6.7860  7.83600E-0001   0.00000E+0000
   6.7890  7.84700E-0001   0.00000E+0000
   6.7900  7.86900E-0001   0.00000E+0000
   6.7930  7.97300E-0001   0.00000E+0000
   6.7960  7.86800E-0001   0.00000E+0000
   6.7980  7.75300E-0001   0.00000E+0000
   6.8010  7.76500E-0001   0.00000E+0000
   6.8030  7.80900E-0001   0.00000E+0000
   6.8050  7.80600E-0001   0.00000E+0000
   6.8060  7.89800E-0001   0.00000E+0000
   6.8100  7.88400E-0001   0.00000E+0000
   6.8130  8.04200E-0001   0.00000E+0000
   6.8150  7.82200E-0001   0.00000E+0000
   6.8180  7.87000E-0001   0.00000E+0000
   6.8200  7.83000E-0001   0.00000E+0000
   6.8230  7.69400E-0001   0.00000E+0000
   6.8250  7.70800E-0001   0.00000E+0000
   6.8270  7.74500E-0001   0.00000E+0000
   6.8290  7.80900E-0001   0.00000E+0000
   6.8320  7.70200E-0001   0.00000E+0000
   6.8350  7.83500E-0001   0.00000E+0000
   6.8370  7.82000E-0001   0.00000E+0000
   6.8390  7.60300E-0001   0.00000E+0000
   6.8410  7.68400E-0001   0.00000E+0000
   6.8440  7.72200E-0001   0.00000E+0000
   6.8460  7.67000E-0001   0.00000E+0000
   6.8510  7.78400E-0001   0.00000E+0000
   6.8530  7.91100E-0001   0.00000E+0000
   6.8550  7.89800E-0001   0.00000E+0000
   6.8570  7.71500E-0001   0.00000E+0000
   6.8600  7.64100E-0001   0.00000E+0000
   6.8630  7.61900E-0001   0.00000E+0000
   6.8650  7.73300E-0001   0.00000E+0000
   6.8670  7.69300E-0001   0.00000E+0000
   6.8690  7.69300E-0001   0.00000E+0000
   6.8720  7.78100E-0001   0.00000E+0000
   6.8740  7.87100E-0001   0.00000E+0000
   6.8760  7.90800E-0001   0.00000E+0000
   6.8790  7.89700E-0001   0.00000E+0000
   6.8810  7.68100E-0001   0.00000E+0000
   6.8830  7.81000E-0001   0.00000E+0000
   6.8860  7.68700E-0001   0.00000E+0000
   6.8880  7.82400E-0001   0.00000E+0000
   6.8900  7.74900E-0001   0.00000E+0000
   6.8930  7.72700E-0001   0.00000E+0000
   6.8960  7.74800E-0001   0.00000E+0000
   6.8980  7.96300E-0001   0.00000E+0000
   6.8990  7.97100E-0001   0.00000E+0000
   6.9020  7.97900E-0001   0.00000E+0000
   6.9040  7.95100E-0001   0.00000E+0000
   6.9080  7.78100E-0001   0.00000E+0000
   6.9090  7.93400E-0001   0.00000E+0000
   6.9130  7.98300E-0001   0.00000E+0000
   6.9150  7.92000E-0001   0.00000E+0000
   6.9170  7.77100E-0001   0.00000E+0000
   6.9180  7.80200E-0001   0.00000E+0000
   6.9210  7.75800E-0001   0.00000E+0000
   6.9250  7.89400E-0001   0.00000E+0000
   6.9270  7.75900E-0001   0.00000E+0000
   6.9290  7.76600E-0001   0.00000E+0000
   6.9320  7.92000E-0001   0.00000E+0000
   6.9340  7.86700E-0001   0.00000E+0000
   6.9370  7.83300E-0001   0.00000E+0000
   6.9390  7.95100E-0001   0.00000E+0000
   6.9410  8.20600E-0001   0.00000E+0000
   6.9430  7.99400E-0001   0.00000E+0000
   6.9460  7.80500E-0001   0.00000E+0000
   6.9480  7.72300E-0001   0.00000E+0000
   6.9490  7.77100E-0001   0.00000E+0000
   6.9520  7.78700E-0001   0.00000E+0000
   6.9560  7.98000E-0001   0.00000E+0000
   6.9580  7.73800E-0001   0.00000E+0000
   6.9610  7.64300E-0001   0.00000E+0000
   6.9630  7.71500E-0001   0.00000E+0000
   6.9660  7.84500E-0001   0.00000E+0000
   6.9680  7.68400E-0001   0.00000E+0000
   6.9700  7.51900E-0001   0.00000E+0000
   6.9720  7.52700E-0001   0.00000E+0000
   6.9730  7.72500E-0001   0.00000E+0000
   6.9750  7.64000E-0001   0.00000E+0000
   6.9770  7.78400E-0001   0.00000E+0000
   6.9800  7.49100E-0001   0.00000E+0000
   6.9830  7.35700E-0001   0.00000E+0000
   6.9850  7.51100E-0001   0.00000E+0000
   6.9870  7.54600E-0001   0.00000E+0000
   6.9890  7.50400E-0001   0.00000E+0000
   6.9910  7.51900E-0001   0.00000E+0000
   6.9940  7.82900E-0001   0.00000E+0000
   6.9960  7.80900E-0001   0.00000E+0000
   7.0000  7.46700E-0001   0.00000E+0000
   7.0010  7.64400E-0001   0.00000E+0000
   7.0030  7.62000E-0001   0.00000E+0000
   7.0050  7.60000E-0001   0.00000E+0000
   7.0090  7.68900E-0001   0.00000E+0000
   7.0110  7.75400E-0001   0.00000E+0000
   7.0120  7.72500E-0001   0.00000E+0000
   7.0170  7.60300E-0001   0.00000E+0000
   7.0180  7.55800E-0001   0.00000E+0000
   7.0200  7.67300E-0001   0.00000E+0000
   7.0220  7.84300E-0001   0.00000E+0000
   7.0240  7.52100E-0001   0.00000E+0000
   7.0270  7.76500E-0001   0.00000E+0000
   7.0300  7.84900E-0001   0.00000E+0000
   7.0310  7.69300E-0001   0.00000E+0000
   7.0340  7.64900E-0001   0.00000E+0000
   7.0350  7.69000E-0001   0.00000E+0000
   7.0370  7.74200E-0001   0.00000E+0000
   7.0400  7.82000E-0001   0.00000E+0000
   7.0430  7.89900E-0001   0.00000E+0000
   7.0460  7.71100E-0001   0.00000E+0000
   7.0470  7.62300E-0001   0.00000E+0000
   7.0500  7.66900E-0001   0.00000E+0000
   7.0520  7.73600E-0001   0.00000E+0000
   7.0550  7.78100E-0001   0.00000E+0000
   7.0560  7.57000E-0001   0.00000E+0000
   7.0580  7.79800E-0001   0.00000E+0000
   7.0610  7.73000E-0001   0.00000E+0000
   7.0630  7.76700E-0001   0.00000E+0000
   7.0670  7.76000E-0001   0.00000E+0000
   7.0680  7.72300E-0001   0.00000E+0000
   7.0720  7.86700E-0001   0.00000E+0000
   7.0730  7.83500E-0001   0.00000E+0000
   7.0760  7.76100E-0001   0.00000E+0000
   7.0770  7.48400E-0001   0.00000E+0000
   7.0800  7.53800E-0001   0.00000E+0000
   7.0820  7.50900E-0001   0.00000E+0000
   7.0840  7.77500E-0001   0.00000E+0000
   7.0870  7.71700E-0001   0.00000E+0000
   7.0890  7.72700E-0001   0.00000E+0000
   7.0910  7.71900E-0001   0.00000E+0000
   7.0920  7.51300E-0001   0.00000E+0000
   7.0960  7.61300E-0001   0.00000E+0000
   7.0990  7.70900E-0001   0.00000E+0000
   7.1020  7.73200E-0001   0.00000E+0000
