# Supplementary material for: Self-association of MreC as a regulatory signal in bacterial cell wall elongation
Source: Nat Commun. 2021 May 20;12:2987. doi: 10.1038/s41467-021-22957-9 (PMC8137920; doi:10.1038/s41467-021-22957-9)
Supplement: Supplementary file 4 — Source Data [file 41467_2021_22957_MOESM4_ESM.zip › Martins2-Source-Data/AUC_rawdata/E.coli/00214.RA3]

MREC FHEC 0,8 abs
R 3 20.0 20000 0047816 1.9590E11 281 1 
   5.7990 -7.64400E-0001   0.00000E+0000
   5.8060 -2.76500E-0001   0.00000E+0000
   5.8070 -2.08900E-0001   0.00000E+0000
   5.8080 -1.91900E-0001   0.00000E+0000
   5.8110 -2.53100E-0001   0.00000E+0000
   5.8140 -2.06600E-0001   0.00000E+0000
   5.8150 -2.13100E-0001   0.00000E+0000
   5.8160 -2.79500E-0001   0.00000E+0000
   5.8180 -3.34600E-0001   0.00000E+0000
   5.8200 -4.21900E-0001   0.00000E+0000
   5.8220 -4.16900E-0001   0.00000E+0000
   5.8250 -6.05800E-0001   0.00000E+0000
   5.8280 -2.37900E-0001   0.00000E+0000
   5.8300 -4.93000E-0002   0.00000E+0000
   5.8320  8.33000E-0002   0.00000E+0000
   5.8340  1.44800E-0001   0.00000E+0000
   5.8350  1.58800E-0001   0.00000E+0000
   5.8370  1.19100E-0001   0.00000E+0000
   5.8390  8.62000E-0002   0.00000E+0000
   5.8420  1.13500E-0001   0.00000E+0000
   5.8440  7.56000E-0002   0.00000E+0000
   5.8470  7.92000E-0002   0.00000E+0000
   5.8480  9.22000E-0002   0.00000E+0000
   5.8490  1.10000E-0001   0.00000E+0000
   5.8510  8.50000E-0002   0.00000E+0000
   5.8530  8.96000E-0002   0.00000E+0000
   5.8540  7.15000E-0002   0.00000E+0000
   5.8560  4.81000E-0002   0.00000E+0000
   5.8590  2.03000E-0002   0.00000E+0000
   5.8600  2.39000E-0002   0.00000E+0000
   5.8620  2.92000E-0002   0.00000E+0000
   5.8660  3.24000E-0002   0.00000E+0000
   5.8670  4.23000E-0002   0.00000E+0000
   5.8690  1.65000E-0002   0.00000E+0000
   5.8720 -4.75000E-0002   0.00000E+0000
   5.8730 -4.71000E-0002   0.00000E+0000
   5.8750  1.90000E-0003   0.00000E+0000
   5.8760 -4.00000E-0004   0.00000E+0000
   5.8780  2.49000E-0002   0.00000E+0000
   5.8800  3.91000E-0002   0.00000E+0000
   5.8830  2.98000E-0002   0.00000E+0000
   5.8840  6.40000E-0003   0.00000E+0000
   5.8870  1.51000E-0002   0.00000E+0000
   5.8900  4.56000E-0002   0.00000E+0000
   5.8920  2.83000E-0002   0.00000E+0000
   5.8940  1.48000E-0002   0.00000E+0000
   5.8970  2.09000E-0002   0.00000E+0000
   5.8990  7.10000E-0003   0.00000E+0000
   5.9010  4.55000E-0002   0.00000E+0000
   5.9030  3.35000E-0002   0.00000E+0000
   5.9060  2.00000E-0002   0.00000E+0000
   5.9070  1.79000E-0002   0.00000E+0000
   5.9090  8.80000E-0003   0.00000E+0000
   5.9110  1.79000E-0002   0.00000E+0000
   5.9130  2.31000E-0002   0.00000E+0000
   5.9150  1.96000E-0002   0.00000E+0000
   5.9170  2.61000E-0002   0.00000E+0000
   5.9200  1.80000E-0002   0.00000E+0000
   5.9220 -5.60000E-0003   0.00000E+0000
   5.9230  2.43000E-0002   0.00000E+0000
   5.9260  5.25000E-0002   0.00000E+0000
   5.9300  6.69000E-0002   0.00000E+0000
   5.9310  7.93000E-0002   0.00000E+0000
   5.9340  5.67000E-0002   0.00000E+0000
   5.9350  2.13000E-0002   0.00000E+0000
   5.9390  6.56000E-0002   0.00000E+0000
   5.9420  6.41000E-0002   0.00000E+0000
   5.9440  5.48000E-0002   0.00000E+0000
   5.9470  5.81000E-0002   0.00000E+0000
   5.9490  6.30000E-0002   0.00000E+0000
   5.9510  4.57000E-0002   0.00000E+0000
   5.9520  3.57000E-0002   0.00000E+0000
   5.9540  5.84000E-0002   0.00000E+0000
   5.9560  6.28000E-0002   0.00000E+0000
   5.9590  7.77000E-0002   0.00000E+0000
   5.9600  8.69000E-0002   0.00000E+0000
   5.9630  9.29000E-0002   0.00000E+0000
   5.9660  4.08000E-0002   0.00000E+0000
   5.9670  1.49000E-0002   0.00000E+0000
   5.9700  1.78000E-0002   0.00000E+0000
   5.9720  3.68000E-0002   0.00000E+0000
   5.9750  3.56000E-0002   0.00000E+0000
   5.9790  6.25000E-0002   0.00000E+0000
   5.9820 -4.42500E-0001   0.00000E+0000
   5.9840 -9.97300E-0001   0.00000E+0000
   5.9880 -1.35000E+0000   0.00000E+0000
   5.9900 -1.47290E+0000   0.00000E+0000
   5.9920 -1.77850E+0000   0.00000E+0000
   5.9940 -1.93530E+0000   0.00000E+0000
   5.9970 -1.97790E+0000   0.00000E+0000
   6.0020 -1.93270E+0000   0.00000E+0000
   6.0040 -1.80000E+0000   0.00000E+0000
   6.0070 -1.71020E+0000   0.00000E+0000
   6.0090 -1.65060E+0000   0.00000E+0000
   6.0110 -1.53550E+0000   0.00000E+0000
   6.0130 -1.20560E+0000   0.00000E+0000
   6.0140 -8.36600E-0001   0.00000E+0000
   6.0160 -2.68600E-0001   0.00000E+0000
   6.0180 -3.21000E-0002   0.00000E+0000
   6.0200  1.47600E-0001   0.00000E+0000
   6.0230  1.36200E-0001   0.00000E+0000
   6.0250  1.46100E-0001   0.00000E+0000
   6.0270  1.09000E-0001   0.00000E+0000
   6.0290  1.33500E-0001   0.00000E+0000
   6.0320  1.41300E-0001   0.00000E+0000
   6.0340  1.65300E-0001   0.00000E+0000
   6.0370  1.18500E-0001   0.00000E+0000
   6.0390  9.41000E-0002   0.00000E+0000
   6.0420  1.05500E-0001   0.00000E+0000
   6.0450  1.26900E-0001   0.00000E+0000
   6.0470  1.10700E-0001   0.00000E+0000
   6.0480  9.74000E-0002   0.00000E+0000
   6.0500  1.15500E-0001   0.00000E+0000
   6.0520  1.10800E-0001   0.00000E+0000
   6.0550  1.10200E-0001   0.00000E+0000
   6.0570  1.11000E-0001   0.00000E+0000
   6.0590  1.08800E-0001   0.00000E+0000
   6.0620  1.06100E-0001   0.00000E+0000
   6.0640  1.10200E-0001   0.00000E+0000
   6.0680  1.10100E-0001   0.00000E+0000
   6.0690  1.07200E-0001   0.00000E+0000
   6.0710  9.05000E-0002   0.00000E+0000
   6.0730  9.58000E-0002   0.00000E+0000
   6.0780  1.55700E-0001   0.00000E+0000
   6.0800  1.46400E-0001   0.00000E+0000
   6.0820  9.29000E-0002   0.00000E+0000
   6.0850  1.77700E-0001   0.00000E+0000
   6.0860  1.09040E+0000   0.00000E+0000
   6.0900  1.37640E+0000   0.00000E+0000
   6.0920  1.44720E+0000   0.00000E+0000
   6.0960  1.62610E+0000   0.00000E+0000
   6.0990  2.05330E+0000   0.00000E+0000
   6.1010  2.03910E+0000   0.00000E+0000
   6.1030  2.00630E+0000   0.00000E+0000
   6.1050  1.97650E+0000   0.00000E+0000
   6.1060  1.90160E+0000   0.00000E+0000
   6.1090  1.86910E+0000   0.00000E+0000
   6.1110  1.77620E+0000   0.00000E+0000
   6.1130  1.67840E+0000   0.00000E+0000
   6.1160  1.53500E+0000   0.00000E+0000
   6.1170  9.70700E-0001   0.00000E+0000
   6.1200  1.03700E-0001   0.00000E+0000
   6.1230  6.17000E-0002   0.00000E+0000
   6.1280  1.04200E-0001   0.00000E+0000
   6.1300  9.66000E-0002   0.00000E+0000
   6.1320  8.72000E-0002   0.00000E+0000
   6.1350  8.98000E-0002   0.00000E+0000
   6.1370  7.96000E-0002   0.00000E+0000
   6.1390  8.35000E-0002   0.00000E+0000
   6.1420  7.22000E-0002   0.00000E+0000
   6.1440  7.43000E-0002   0.00000E+0000
   6.1460  8.37000E-0002   0.00000E+0000
   6.1490  8.07000E-0002   0.00000E+0000
   6.1500  7.76000E-0002   0.00000E+0000
   6.1510  7.65000E-0002   0.00000E+0000
   6.1560  8.35000E-0002   0.00000E+0000
   6.1570  7.93000E-0002   0.00000E+0000
   6.1600  8.31000E-0002   0.00000E+0000
   6.1610  8.23000E-0002   0.00000E+0000
   6.1640  7.71000E-0002   0.00000E+0000
   6.1650  7.83000E-0002   0.00000E+0000
   6.1670  8.71000E-0002   0.00000E+0000
   6.1690  8.08000E-0002   0.00000E+0000
   6.1720  8.11000E-0002   0.00000E+0000
   6.1740  7.97000E-0002   0.00000E+0000
   6.1760  8.59000E-0002   0.00000E+0000
   6.1790  8.53000E-0002   0.00000E+0000
   6.1800  7.90000E-0002   0.00000E+0000
   6.1830  8.33000E-0002   0.00000E+0000
   6.1840  8.01000E-0002   0.00000E+0000
   6.1870  8.40000E-0002   0.00000E+0000
   6.1900  7.95000E-0002   0.00000E+0000
   6.1930  8.05000E-0002   0.00000E+0000
   6.1940  8.46000E-0002   0.00000E+0000
   6.1950  8.72000E-0002   0.00000E+0000
   6.1990  8.08000E-0002   0.00000E+0000
   6.2000  8.68000E-0002   0.00000E+0000
   6.2050  8.61000E-0002   0.00000E+0000
   6.2060  8.43000E-0002   0.00000E+0000
   6.2070  8.57000E-0002   0.00000E+0000
   6.2090  8.36000E-0002   0.00000E+0000
   6.2110  8.47000E-0002   0.00000E+0000
   6.2120  8.12000E-0002   0.00000E+0000
   6.2150  8.65000E-0002   0.00000E+0000
   6.2160  9.07000E-0002   0.00000E+0000
   6.2180  8.81000E-0002   0.00000E+0000
   6.2200  9.19000E-0002   0.00000E+0000
   6.2230  8.97000E-0002   0.00000E+0000
   6.2250  9.85000E-0002   0.00000E+0000
   6.2280  1.06700E-0001   0.00000E+0000
   6.2300  5.09000E-0002   0.00000E+0000
   6.2310  3.06000E-0002   0.00000E+0000
   6.2330  6.85000E-0002   0.00000E+0000
   6.2370  1.18600E-0001   0.00000E+0000
   6.2390  1.02100E-0001   0.00000E+0000
   6.2430  1.01600E-0001   0.00000E+0000
   6.2450  1.05800E-0001   0.00000E+0000
   6.2480  9.98000E-0002   0.00000E+0000
   6.2500  9.67000E-0002   0.00000E+0000
   6.2520  9.74000E-0002   0.00000E+0000
   6.2550  1.04100E-0001   0.00000E+0000
   6.2580  1.10100E-0001   0.00000E+0000
   6.2610  1.06700E-0001   0.00000E+0000
   6.2640  1.04500E-0001   0.00000E+0000
   6.2660  1.08300E-0001   0.00000E+0000
   6.2680  1.10900E-0001   0.00000E+0000
   6.2690  1.04600E-0001   0.00000E+0000
   6.2730  1.00800E-0001   0.00000E+0000
   6.2740  1.08200E-0001   0.00000E+0000
   6.2770  1.09700E-0001   0.00000E+0000
   6.2780  1.05600E-0001   0.00000E+0000
   6.2820  9.77000E-0002   0.00000E+0000
   6.2860  1.09300E-0001   0.00000E+0000
   6.2920  1.03200E-0001   0.00000E+0000
   6.2950  1.18100E-0001   0.00000E+0000
   6.2990  1.19200E-0001   0.00000E+0000
   6.3000  1.14700E-0001   0.00000E+0000
   6.3040  1.18100E-0001   0.00000E+0000
   6.3050  1.17000E-0001   0.00000E+0000
   6.3090  1.29000E-0001   0.00000E+0000
   6.3120  1.25400E-0001   0.00000E+0000
   6.3140  1.08600E-0001   0.00000E+0000
   6.3160  1.20800E-0001   0.00000E+0000
   6.3180  1.20800E-0001   0.00000E+0000
   6.3210  1.23800E-0001   0.00000E+0000
   6.3240  1.27600E-0001   0.00000E+0000
   6.3250  1.51000E-0001   0.00000E+0000
   6.3260  1.36500E-0001   0.00000E+0000
   6.3300  6.21000E-0002   0.00000E+0000
   6.3320  8.62000E-0002   0.00000E+0000
   6.3350  1.34600E-0001   0.00000E+0000
   6.3360  1.53800E-0001   0.00000E+0000
   6.3390  1.40900E-0001   0.00000E+0000
   6.3410  1.38300E-0001   0.00000E+0000
   6.3420  1.40300E-0001   0.00000E+0000
   6.3450  1.47600E-0001   0.00000E+0000
   6.3480  1.47600E-0001   0.00000E+0000
   6.3500  1.39300E-0001   0.00000E+0000
   6.3520  1.38700E-0001   0.00000E+0000
   6.3540  1.30500E-0001   0.00000E+0000
   6.3570  1.42100E-0001   0.00000E+0000
   6.3590  1.37600E-0001   0.00000E+0000
   6.3610  1.42100E-0001   0.00000E+0000
   6.3620  1.44900E-0001   0.00000E+0000
   6.3660  1.51800E-0001   0.00000E+0000
   6.3670  1.53800E-0001   0.00000E+0000
   6.3690  1.46600E-0001   0.00000E+0000
   6.3710  1.55400E-0001   0.00000E+0000
   6.3750  1.49500E-0001   0.00000E+0000
   6.3780  1.62700E-0001   0.00000E+0000
   6.3800  1.51100E-0001   0.00000E+0000
   6.3820  1.61100E-0001   0.00000E+0000
   6.3850  1.71700E-0001   0.00000E+0000
   6.3860  1.67900E-0001   0.00000E+0000
   6.3890  1.62400E-0001   0.00000E+0000
   6.3920  1.68700E-0001   0.00000E+0000
   6.3940  1.64700E-0001   0.00000E+0000
   6.3960  1.67900E-0001   0.00000E+0000
   6.3980  1.69400E-0001   0.00000E+0000
   6.4000  1.73500E-0001   0.00000E+0000
   6.4030  1.72400E-0001   0.00000E+0000
   6.4040  1.67800E-0001   0.00000E+0000
   6.4060  1.67700E-0001   0.00000E+0000
   6.4090  1.76400E-0001   0.00000E+0000
   6.4100  1.71400E-0001   0.00000E+0000
   6.4120  1.71700E-0001   0.00000E+0000
   6.4150  1.61500E-0001   0.00000E+0000
   6.4170  1.69400E-0001   0.00000E+0000
   6.4190  1.76900E-0001   0.00000E+0000
   6.4210  1.74300E-0001   0.00000E+0000
   6.4240  1.81500E-0001   0.00000E+0000
   6.4260  1.81600E-0001   0.00000E+0000
   6.4280  1.83600E-0001   0.00000E+0000
   6.4310  1.86300E-0001   0.00000E+0000
   6.4330  1.81000E-0001   0.00000E+0000
   6.4350  1.87500E-0001   0.00000E+0000
   6.4380  1.90000E-0001   0.00000E+0000
   6.4400  1.87300E-0001   0.00000E+0000
   6.4420  1.92600E-0001   0.00000E+0000
   6.4430  1.98100E-0001   0.00000E+0000
   6.4470  1.97000E-0001   0.00000E+0000
   6.4480  1.89100E-0001   0.00000E+0000
   6.4500  1.84300E-0001   0.00000E+0000
   6.4520  2.02400E-0001   0.00000E+0000
   6.4550  2.04200E-0001   0.00000E+0000
   6.4580  1.90400E-0001   0.00000E+0000
   6.4600  2.07800E-0001   0.00000E+0000
   6.4620  2.01000E-0001   0.00000E+0000
   6.4650  2.00400E-0001   0.00000E+0000
   6.4660  2.09000E-0001   0.00000E+0000
   6.4690  2.05000E-0001   0.00000E+0000
   6.4710  2.00400E-0001   0.00000E+0000
   6.4740  2.11000E-0001   0.00000E+0000
   6.4760  2.33800E-0001   0.00000E+0000
   6.4790  2.48300E-0001   0.00000E+0000
   6.4810  2.17600E-0001   0.00000E+0000
   6.4830  2.34700E-0001   0.00000E+0000
   6.4850  2.09200E-0001   0.00000E+0000
   6.4880  2.22800E-0001   0.00000E+0000
   6.4890  2.16900E-0001   0.00000E+0000
   6.4940  2.16200E-0001   0.00000E+0000
   6.4950  2.25800E-0001   0.00000E+0000
   6.4970  2.17700E-0001   0.00000E+0000
   6.4990  2.23800E-0001   0.00000E+0000
   6.5020  2.21300E-0001   0.00000E+0000
   6.5030  2.29700E-0001   0.00000E+0000
   6.5060  2.27800E-0001   0.00000E+0000
   6.5080  2.31900E-0001   0.00000E+0000
   6.5110  2.44600E-0001   0.00000E+0000
   6.5120  2.37000E-0001   0.00000E+0000
   6.5150  2.00800E-0001   0.00000E+0000
   6.5170  2.19400E-0001   0.00000E+0000
   6.5180  2.38400E-0001   0.00000E+0000
   6.5210  2.50500E-0001   0.00000E+0000
   6.5240  2.45300E-0001   0.00000E+0000
   6.5260  2.48300E-0001   0.00000E+0000
   6.5290  2.32700E-0001   0.00000E+0000
   6.5310  2.39900E-0001   0.00000E+0000
   6.5330  2.41000E-0001   0.00000E+0000
   6.5360  2.51900E-0001   0.00000E+0000
   6.5380  2.42900E-0001   0.00000E+0000
   6.5400  2.56700E-0001   0.00000E+0000
   6.5420  2.49800E-0001   0.00000E+0000
   6.5450  2.45400E-0001   0.00000E+0000
   6.5470  2.48500E-0001   0.00000E+0000
   6.5480  2.56800E-0001   0.00000E+0000
   6.5520  2.68300E-0001   0.00000E+0000
   6.5530  2.38100E-0001   0.00000E+0000
   6.5550  2.52600E-0001   0.00000E+0000
   6.5600  2.55600E-0001   0.00000E+0000
   6.5610  2.60200E-0001   0.00000E+0000
   6.5630  2.70900E-0001   0.00000E+0000
   6.5640  2.66700E-0001   0.00000E+0000
   6.5670  2.67100E-0001   0.00000E+0000
   6.5690  2.71200E-0001   0.00000E+0000
   6.5720  2.60500E-0001   0.00000E+0000
   6.5740  2.57600E-0001   0.00000E+0000
   6.5770  2.71500E-0001   0.00000E+0000
   6.5810  2.62300E-0001   0.00000E+0000
   6.5830  2.68600E-0001   0.00000E+0000
   6.5840  2.73400E-0001   0.00000E+0000
   6.5850  2.73400E-0001   0.00000E+0000
   6.5890  2.75700E-0001   0.00000E+0000
   6.5910  2.81400E-0001   0.00000E+0000
   6.5930  2.81000E-0001   0.00000E+0000
   6.5950  2.86100E-0001   0.00000E+0000
   6.5960  2.82300E-0001   0.00000E+0000
   6.6000  2.87700E-0001   0.00000E+0000
   6.6020  3.04500E-0001   0.00000E+0000
   6.6040  2.97500E-0001   0.00000E+0000
   6.6050  2.86000E-0001   0.00000E+0000
   6.6080  2.89300E-0001   0.00000E+0000
   6.6100  2.84800E-0001   0.00000E+0000
   6.6120  2.92300E-0001   0.00000E+0000
   6.6140  2.93700E-0001   0.00000E+0000
   6.6170  2.90000E-0001   0.00000E+0000
   6.6190  2.96900E-0001   0.00000E+0000
   6.6220  2.92100E-0001   0.00000E+0000
   6.6240  2.93000E-0001   0.00000E+0000
   6.6260  2.97000E-0001   0.00000E+0000
   6.6300  3.05000E-0001   0.00000E+0000
   6.6330  3.12000E-0001   0.00000E+0000
   6.6340  2.97900E-0001   0.00000E+0000
   6.6370  3.05700E-0001   0.00000E+0000
   6.6390  3.07600E-0001   0.00000E+0000
   6.6430  3.10000E-0001   0.00000E+0000
   6.6440  3.11000E-0001   0.00000E+0000
   6.6460  2.95400E-0001   0.00000E+0000
   6.6490  3.06000E-0001   0.00000E+0000
   6.6520  3.10100E-0001   0.00000E+0000
   6.6530  3.04200E-0001   0.00000E+0000
   6.6560  3.13200E-0001   0.00000E+0000
   6.6580  3.13100E-0001   0.00000E+0000
   6.6600  3.15200E-0001   0.00000E+0000
   6.6620  3.17000E-0001   0.00000E+0000
   6.6640  3.20600E-0001   0.00000E+0000
   6.6690  3.18300E-0001   0.00000E+0000
   6.6720  3.19700E-0001   0.00000E+0000
   6.6730  3.30800E-0001   0.00000E+0000
   6.6750  3.18000E-0001   0.00000E+0000
   6.6780  3.23700E-0001   0.00000E+0000
   6.6800  3.30300E-0001   0.00000E+0000
   6.6830  3.36300E-0001   0.00000E+0000
   6.6840  3.24200E-0001   0.00000E+0000
   6.6880  3.28500E-0001   0.00000E+0000
   6.6890  3.23600E-0001   0.00000E+0000
   6.6930  3.41400E-0001   0.00000E+0000
   6.6950  3.36300E-0001   0.00000E+0000
   6.7000  3.31700E-0001   0.00000E+0000
   6.7010  3.27200E-0001   0.00000E+0000
   6.7040  3.35200E-0001   0.00000E+0000
   6.7060  3.28200E-0001   0.00000E+0000
   6.7080  3.32700E-0001   0.00000E+0000
   6.7110  3.34500E-0001   0.00000E+0000
   6.7130  3.37200E-0001   0.00000E+0000
   6.7150  3.30400E-0001   0.00000E+0000
   6.7190  3.35300E-0001   0.00000E+0000
   6.7210  3.41800E-0001   0.00000E+0000
   6.7240  3.47600E-0001   0.00000E+0000
   6.7270  3.49000E-0001   0.00000E+0000
   6.7280  3.48900E-0001   0.00000E+0000
   6.7310  3.47600E-0001   0.00000E+0000
   6.7340  3.52000E-0001   0.00000E+0000
   6.7360  3.49300E-0001   0.00000E+0000
   6.7380  3.57600E-0001   0.00000E+0000
   6.7410  3.62900E-0001   0.00000E+0000
   6.7440  3.63400E-0001   0.00000E+0000
   6.7470  3.47500E-0001   0.00000E+0000
   6.7490  3.54300E-0001   0.00000E+0000
   6.7510  3.64700E-0001   0.00000E+0000
   6.7540  3.53800E-0001   0.00000E+0000
   6.7550  3.53300E-0001   0.00000E+0000
   6.7580  3.65400E-0001   0.00000E+0000
   6.7600  3.69600E-0001   0.00000E+0000
   6.7630  3.62900E-0001   0.00000E+0000
   6.7650  3.76300E-0001   0.00000E+0000
   6.7680  3.41300E-0001   0.00000E+0000
   6.7700  3.45100E-0001   0.00000E+0000
   6.7720  3.62500E-0001   0.00000E+0000
   6.7750  3.78300E-0001   0.00000E+0000
   6.7780  3.76800E-0001   0.00000E+0000
   6.7800  3.70000E-0001   0.00000E+0000
   6.7820  3.66800E-0001   0.00000E+0000
   6.7860  3.71500E-0001   0.00000E+0000
   6.7880  3.68900E-0001   0.00000E+0000
   6.7910  3.76300E-0001   0.00000E+0000
   6.7930  3.67900E-0001   0.00000E+0000
   6.7960  3.69700E-0001   0.00000E+0000
   6.7980  3.60900E-0001   0.00000E+0000
   6.8000  3.55400E-0001   0.00000E+0000
   6.8030  3.81300E-0001   0.00000E+0000
   6.8050  3.86200E-0001   0.00000E+0000
   6.8070  3.81100E-0001   0.00000E+0000
   6.8090  3.91600E-0001   0.00000E+0000
   6.8120  3.96300E-0001   0.00000E+0000
   6.8130  3.75100E-0001   0.00000E+0000
   6.8160  3.88200E-0001   0.00000E+0000
   6.8200  3.81300E-0001   0.00000E+0000
   6.8210  3.80800E-0001   0.00000E+0000
   6.8240  3.65700E-0001   0.00000E+0000
   6.8250  3.74700E-0001   0.00000E+0000
   6.8290  3.66200E-0001   0.00000E+0000
   6.8300  3.93600E-0001   0.00000E+0000
   6.8340  3.88200E-0001   0.00000E+0000
   6.8370  3.88600E-0001   0.00000E+0000
   6.8390  3.83600E-0001   0.00000E+0000
   6.8400  3.73200E-0001   0.00000E+0000
   6.8430  3.83900E-0001   0.00000E+0000
   6.8460  3.77300E-0001   0.00000E+0000
   6.8480  3.84100E-0001   0.00000E+0000
   6.8500  3.94500E-0001   0.00000E+0000
   6.8530  3.96100E-0001   0.00000E+0000
   6.8540  4.03000E-0001   0.00000E+0000
   6.8550  3.94200E-0001   0.00000E+0000
   6.8580  3.84800E-0001   0.00000E+0000
   6.8600  3.86900E-0001   0.00000E+0000
   6.8630  3.88800E-0001   0.00000E+0000
   6.8650  3.90900E-0001   0.00000E+0000
   6.8680  3.91000E-0001   0.00000E+0000
   6.8710  3.99700E-0001   0.00000E+0000
   6.8730  4.01100E-0001   0.00000E+0000
   6.8750  4.01300E-0001   0.00000E+0000
   6.8770  4.05900E-0001   0.00000E+0000
   6.8810  3.95000E-0001   0.00000E+0000
   6.8820  4.03600E-0001   0.00000E+0000
   6.8840  3.93400E-0001   0.00000E+0000
   6.8870  4.03400E-0001   0.00000E+0000
   6.8900  4.04800E-0001   0.00000E+0000
   6.8910  3.99800E-0001   0.00000E+0000
   6.8940  3.99500E-0001   0.00000E+0000
   6.8950  4.12600E-0001   0.00000E+0000
   6.8990  4.32400E-0001   0.00000E+0000
   6.9020  4.33400E-0001   0.00000E+0000
   6.9040  4.30100E-0001   0.00000E+0000
   6.9060  4.18400E-0001   0.00000E+0000
   6.9080  4.25300E-0001   0.00000E+0000
   6.9100  4.33700E-0001   0.00000E+0000
   6.9120  4.34800E-0001   0.00000E+0000
   6.9150  4.24500E-0001   0.00000E+0000
   6.9170  4.14700E-0001   0.00000E+0000
   6.9200  4.14200E-0001   0.00000E+0000
   6.9220  4.21800E-0001   0.00000E+0000
   6.9250  4.32300E-0001   0.00000E+0000
   6.9270  4.22200E-0001   0.00000E+0000
   6.9290  4.29700E-0001   0.00000E+0000
   6.9310  4.30100E-0001   0.00000E+0000
   6.9340  4.35800E-0001   0.00000E+0000
   6.9360  4.21200E-0001   0.00000E+0000
   6.9390  4.54800E-0001   0.00000E+0000
   6.9410  4.57200E-0001   0.00000E+0000
   6.9430  4.34900E-0001   0.00000E+0000
   6.9460  4.11900E-0001   0.00000E+0000
   6.9480  4.24400E-0001   0.00000E+0000
   6.9500  4.31200E-0001   0.00000E+0000
   6.9520  4.30500E-0001   0.00000E+0000
   6.9550  4.18500E-0001   0.00000E+0000
   6.9560  4.42900E-0001   0.00000E+0000
   6.9580  4.35100E-0001   0.00000E+0000
   6.9610  4.21500E-0001   0.00000E+0000
   6.9630  4.30500E-0001   0.00000E+0000
   6.9660  4.39500E-0001   0.00000E+0000
   6.9680  4.28000E-0001   0.00000E+0000
   6.9710  4.33100E-0001   0.00000E+0000
   6.9740  4.59500E-0001   0.00000E+0000
   6.9760  4.25100E-0001   0.00000E+0000
   6.9800  4.33200E-0001   0.00000E+0000
   6.9820  4.17500E-0001   0.00000E+0000
   6.9850  4.31500E-0001   0.00000E+0000
   6.9880  4.33300E-0001   0.00000E+0000
   6.9910  4.42200E-0001   0.00000E+0000
   6.9930  4.61100E-0001   0.00000E+0000
   6.9960  4.73500E-0001   0.00000E+0000
   6.9980  4.54200E-0001   0.00000E+0000
   7.0000  4.45200E-0001   0.00000E+0000
   7.0030  4.60800E-0001   0.00000E+0000
   7.0050  4.64900E-0001   0.00000E+0000
   7.0080  4.69700E-0001   0.00000E+0000
   7.0100  4.75300E-0001   0.00000E+0000
   7.0120  4.80000E-0001   0.00000E+0000
   7.0170  4.67600E-0001   0.00000E+0000
   7.0180  4.88100E-0001   0.00000E+0000
   7.0220  4.94500E-0001   0.00000E+0000
   7.0230  4.75500E-0001   0.00000E+0000
   7.0270  4.97000E-0001   0.00000E+0000
   7.0290  5.03600E-0001   0.00000E+0000
   7.0320  5.02600E-0001   0.00000E+0000
   7.0350  5.11000E-0001   0.00000E+0000
   7.0370  5.27300E-0001   0.00000E+0000
   7.0390  5.45600E-0001   0.00000E+0000
   7.0410  5.49200E-0001   0.00000E+0000
   7.0430  5.56300E-0001   0.00000E+0000
   7.0460  5.40200E-0001   0.00000E+0000
   7.0490  5.41200E-0001   0.00000E+0000
   7.0510  5.51700E-0001   0.00000E+0000
   7.0520  5.62100E-0001   0.00000E+0000
   7.0530  5.75200E-0001   0.00000E+0000
   7.0570  5.70400E-0001   0.00000E+0000
   7.0580  5.82600E-0001   0.00000E+0000
   7.0620  5.96900E-0001   0.00000E+0000
   7.0640  6.11800E-0001   0.00000E+0000
   7.0660  5.97600E-0001   0.00000E+0000
   7.0690  6.19200E-0001   0.00000E+0000
   7.0720  6.34900E-0001   0.00000E+0000
   7.0730  6.42400E-0001   0.00000E+0000
   7.0760  6.42800E-0001   0.00000E+0000
   7.0790  6.40800E-0001   0.00000E+0000
   7.0820  6.50800E-0001   0.00000E+0000
   7.0830  6.71500E-0001   0.00000E+0000
   7.0850  6.90800E-0001   0.00000E+0000
   7.0880  7.11000E-0001   0.00000E+0000
   7.0900  7.18700E-0001   0.00000E+0000
   7.0930  7.43700E-0001   0.00000E+0000
   7.0950  7.48600E-0001   0.00000E+0000
   7.0970  7.62100E-0001   0.00000E+0000
   7.1000  8.02500E-0001   0.00000E+0000
