# Supplementary material for: Self-association of MreC as a regulatory signal in bacterial cell wall elongation
Source: Nat Commun. 2021 May 20;12:2987. doi: 10.1038/s41467-021-22957-9 (PMC8137920; doi:10.1038/s41467-021-22957-9)
Supplement: Supplementary file 4 — Source Data [file 41467_2021_22957_MOESM4_ESM.zip › Martins2-Source-Data/AUC_rawdata/E.coli/00200.RA3]

MREC FHEC 0,8 abs
R 3 20.0 20000 0044904 1.8310E11 281 1 
   5.8010 -3.81500E-0001   0.00000E+0000
   5.8040 -1.34900E-0001   0.00000E+0000
   5.8050 -1.99300E-0001   0.00000E+0000
   5.8060 -2.79400E-0001   0.00000E+0000
   5.8070 -1.76000E-0001   0.00000E+0000
   5.8100 -1.98100E-0001   0.00000E+0000
   5.8120 -1.26800E-0001   0.00000E+0000
   5.8140 -1.87200E-0001   0.00000E+0000
   5.8150 -1.79200E-0001   0.00000E+0000
   5.8160 -2.89400E-0001   0.00000E+0000
   5.8170 -3.29200E-0001   0.00000E+0000
   5.8190 -3.54000E-0001   0.00000E+0000
   5.8210 -6.27200E-0001   0.00000E+0000
   5.8230 -5.67800E-0001   0.00000E+0000
   5.8250 -4.73300E-0001   0.00000E+0000
   5.8260 -4.58600E-0001   0.00000E+0000
   5.8270 -3.33300E-0001   0.00000E+0000
   5.8280 -1.63300E-0001   0.00000E+0000
   5.8290  5.21000E-0002   0.00000E+0000
   5.8320  1.22500E-0001   0.00000E+0000
   5.8340  1.56700E-0001   0.00000E+0000
   5.8350  1.40000E-0001   0.00000E+0000
   5.8360  1.41800E-0001   0.00000E+0000
   5.8380  9.95000E-0002   0.00000E+0000
   5.8390  1.00500E-0001   0.00000E+0000
   5.8410  8.31000E-0002   0.00000E+0000
   5.8430  7.37000E-0002   0.00000E+0000
   5.8460  8.20000E-0002   0.00000E+0000
   5.8470  9.88000E-0002   0.00000E+0000
   5.8480  1.05500E-0001   0.00000E+0000
   5.8510  8.80000E-0002   0.00000E+0000
   5.8530  8.78000E-0002   0.00000E+0000
   5.8540  4.91000E-0002   0.00000E+0000
   5.8560  3.03000E-0002   0.00000E+0000
   5.8580  2.33000E-0002   0.00000E+0000
   5.8590  4.19000E-0002   0.00000E+0000
   5.8620  1.92000E-0002   0.00000E+0000
   5.8640  2.06000E-0002   0.00000E+0000
   5.8660  3.24000E-0002   0.00000E+0000
   5.8670  3.03000E-0002   0.00000E+0000
   5.8700 -7.90000E-0003   0.00000E+0000
   5.8710 -3.96000E-0002   0.00000E+0000
   5.8740 -3.68000E-0002   0.00000E+0000
   5.8760  5.20000E-0003   0.00000E+0000
   5.8780  2.99000E-0002   0.00000E+0000
   5.8800  4.96000E-0002   0.00000E+0000
   5.8840  2.71000E-0002   0.00000E+0000
   5.8850  1.16000E-0002   0.00000E+0000
   5.8880  1.43000E-0002   0.00000E+0000
   5.8890  2.99000E-0002   0.00000E+0000
   5.8920  4.45000E-0002   0.00000E+0000
   5.8940  2.24000E-0002   0.00000E+0000
   5.8970  3.16000E-0002   0.00000E+0000
   5.8990  8.30000E-0003   0.00000E+0000
   5.9020  4.58000E-0002   0.00000E+0000
   5.9030  2.55000E-0002   0.00000E+0000
   5.9040  2.21000E-0002   0.00000E+0000
   5.9060  2.08000E-0002   0.00000E+0000
   5.9100  6.80000E-0003   0.00000E+0000
   5.9120  1.89000E-0002   0.00000E+0000
   5.9130  2.24000E-0002   0.00000E+0000
   5.9150  2.78000E-0002   0.00000E+0000
   5.9180  2.80000E-0002   0.00000E+0000
   5.9210  1.93000E-0002   0.00000E+0000
   5.9230 -2.80000E-0003   0.00000E+0000
   5.9250  4.71000E-0002   0.00000E+0000
   5.9270  3.92000E-0002   0.00000E+0000
   5.9300  3.72000E-0002   0.00000E+0000
   5.9310  8.16000E-0002   0.00000E+0000
   5.9330  7.42000E-0002   0.00000E+0000
   5.9340  4.62000E-0002   0.00000E+0000
   5.9380  2.90000E-0002   0.00000E+0000
   5.9400  6.71000E-0002   0.00000E+0000
   5.9410  7.58000E-0002   0.00000E+0000
   5.9460  5.74000E-0002   0.00000E+0000
   5.9490  5.91000E-0002   0.00000E+0000
   5.9510  5.46000E-0002   0.00000E+0000
   5.9530  4.46000E-0002   0.00000E+0000
   5.9540  5.51000E-0002   0.00000E+0000
   5.9580  6.43000E-0002   0.00000E+0000
   5.9600  9.03000E-0002   0.00000E+0000
   5.9620  8.89000E-0002   0.00000E+0000
   5.9630  8.29000E-0002   0.00000E+0000
   5.9670  2.58000E-0002   0.00000E+0000
   5.9680  2.17000E-0002   0.00000E+0000
   5.9710  1.40000E-0002   0.00000E+0000
   5.9740  3.64000E-0002   0.00000E+0000
   5.9770  2.35000E-0002   0.00000E+0000
   5.9790  7.80000E-0003   0.00000E+0000
   5.9820 -3.50700E-0001   0.00000E+0000
   5.9830 -9.32200E-0001   0.00000E+0000
   5.9850 -1.12260E+0000   0.00000E+0000
   5.9860 -1.32190E+0000   0.00000E+0000
   5.9880 -1.44120E+0000   0.00000E+0000
   5.9900 -1.59160E+0000   0.00000E+0000
   5.9920 -1.73550E+0000   0.00000E+0000
   5.9950 -1.98360E+0000   0.00000E+0000
   5.9980 -1.95630E+0000   0.00000E+0000
   6.0000 -1.91420E+0000   0.00000E+0000
   6.0020 -1.81720E+0000   0.00000E+0000
   6.0040 -1.77130E+0000   0.00000E+0000
   6.0060 -1.65000E+0000   0.00000E+0000
   6.0090 -1.61590E+0000   0.00000E+0000
   6.0110 -1.27850E+0000   0.00000E+0000
   6.0130 -7.99400E-0001   0.00000E+0000
   6.0160 -1.65400E-0001   0.00000E+0000
   6.0180  1.02300E-0001   0.00000E+0000
   6.0200  1.41600E-0001   0.00000E+0000
   6.0220  1.35100E-0001   0.00000E+0000
   6.0250  1.39100E-0001   0.00000E+0000
   6.0260  1.11100E-0001   0.00000E+0000
   6.0290  1.33500E-0001   0.00000E+0000
   6.0300  1.36000E-0001   0.00000E+0000
   6.0330  1.53100E-0001   0.00000E+0000
   6.0340  1.74100E-0001   0.00000E+0000
   6.0370  1.27400E-0001   0.00000E+0000
   6.0390  9.84000E-0002   0.00000E+0000
   6.0420  1.03000E-0001   0.00000E+0000
   6.0450  1.25800E-0001   0.00000E+0000
   6.0480  1.03600E-0001   0.00000E+0000
   6.0500  1.05900E-0001   0.00000E+0000
   6.0510  1.17900E-0001   0.00000E+0000
   6.0530  1.14400E-0001   0.00000E+0000
   6.0560  1.17500E-0001   0.00000E+0000
   6.0580  1.18800E-0001   0.00000E+0000
   6.0610  1.12400E-0001   0.00000E+0000
   6.0640  1.13600E-0001   0.00000E+0000
   6.0680  1.10200E-0001   0.00000E+0000
   6.0690  1.04600E-0001   0.00000E+0000
   6.0730  1.01000E-0001   0.00000E+0000
   6.0780  1.57000E-0001   0.00000E+0000
   6.0820  1.27500E-0001   0.00000E+0000
   6.0830  9.10000E-0002   0.00000E+0000
   6.0850  5.89600E-0001   0.00000E+0000
   6.0870  1.22540E+0000   0.00000E+0000
   6.0890  1.39150E+0000   0.00000E+0000
   6.0920  1.44060E+0000   0.00000E+0000
   6.0940  1.50110E+0000   0.00000E+0000
   6.0960  1.99790E+0000   0.00000E+0000
   6.1010  2.03550E+0000   0.00000E+0000
   6.1030  1.97120E+0000   0.00000E+0000
   6.1080  1.90840E+0000   0.00000E+0000
   6.1090  1.89070E+0000   0.00000E+0000
   6.1110  1.80420E+0000   0.00000E+0000
   6.1120  1.70080E+0000   0.00000E+0000
   6.1160  1.38130E+0000   0.00000E+0000
   6.1200  4.06800E-0001   0.00000E+0000
   6.1250  3.81000E-0002   0.00000E+0000
   6.1260  8.88000E-0002   0.00000E+0000
   6.1300  9.98000E-0002   0.00000E+0000
   6.1330  9.05000E-0002   0.00000E+0000
   6.1350  8.81000E-0002   0.00000E+0000
   6.1370  8.68000E-0002   0.00000E+0000
   6.1380  8.00000E-0002   0.00000E+0000
   6.1410  7.10000E-0002   0.00000E+0000
   6.1440  7.52000E-0002   0.00000E+0000
   6.1480  8.45000E-0002   0.00000E+0000
   6.1490  8.06000E-0002   0.00000E+0000
   6.1500  7.72000E-0002   0.00000E+0000
   6.1530  7.86000E-0002   0.00000E+0000
   6.1560  8.45000E-0002   0.00000E+0000
   6.1590  8.50000E-0002   0.00000E+0000
   6.1630  7.98000E-0002   0.00000E+0000
   6.1640  7.76000E-0002   0.00000E+0000
   6.1660  7.86000E-0002   0.00000E+0000
   6.1670  8.98000E-0002   0.00000E+0000
   6.1690  9.12000E-0002   0.00000E+0000
   6.1750  9.00000E-0002   0.00000E+0000
   6.1760  8.08000E-0002   0.00000E+0000
   6.1790  8.24000E-0002   0.00000E+0000
   6.1820  8.52000E-0002   0.00000E+0000
   6.1850  8.06000E-0002   0.00000E+0000
   6.1880  8.49000E-0002   0.00000E+0000
   6.1900  7.84000E-0002   0.00000E+0000
   6.1920  8.80000E-0002   0.00000E+0000
   6.1950  8.25000E-0002   0.00000E+0000
   6.1980  8.61000E-0002   0.00000E+0000
   6.2020  9.06000E-0002   0.00000E+0000
   6.2040  8.22000E-0002   0.00000E+0000
   6.2070  8.87000E-0002   0.00000E+0000
   6.2090  8.57000E-0002   0.00000E+0000
   6.2120  8.81000E-0002   0.00000E+0000
   6.2150  9.19000E-0002   0.00000E+0000
   6.2160  8.95000E-0002   0.00000E+0000
   6.2190  9.20000E-0002   0.00000E+0000
   6.2210  9.70000E-0002   0.00000E+0000
   6.2240  9.20000E-0002   0.00000E+0000
   6.2260  9.61000E-0002   0.00000E+0000
   6.2280  1.25000E-0001   0.00000E+0000
   6.2310  6.15000E-0002   0.00000E+0000
   6.2340  6.45000E-0002   0.00000E+0000
   6.2350  8.30000E-0002   0.00000E+0000
   6.2380  1.27100E-0001   0.00000E+0000
   6.2400  1.15400E-0001   0.00000E+0000
   6.2420  1.01200E-0001   0.00000E+0000
   6.2430  1.02600E-0001   0.00000E+0000
   6.2470  1.02600E-0001   0.00000E+0000
   6.2480  1.08800E-0001   0.00000E+0000
   6.2520  9.86000E-0002   0.00000E+0000
   6.2530  1.01400E-0001   0.00000E+0000
   6.2570  1.11500E-0001   0.00000E+0000
   6.2610  1.03900E-0001   0.00000E+0000
   6.2640  1.11700E-0001   0.00000E+0000
   6.2660  1.12400E-0001   0.00000E+0000
   6.2670  1.23200E-0001   0.00000E+0000
   6.2700  1.17200E-0001   0.00000E+0000
   6.2710  1.03800E-0001   0.00000E+0000
   6.2730  1.03100E-0001   0.00000E+0000
   6.2750  1.09300E-0001   0.00000E+0000
   6.2770  1.15600E-0001   0.00000E+0000
   6.2790  1.13400E-0001   0.00000E+0000
   6.2810  1.01400E-0001   0.00000E+0000
   6.2840  1.01100E-0001   0.00000E+0000
   6.2870  1.19400E-0001   0.00000E+0000
   6.2880  1.16500E-0001   0.00000E+0000
   6.2900  1.17400E-0001   0.00000E+0000
   6.2930  1.08700E-0001   0.00000E+0000
   6.2950  1.21800E-0001   0.00000E+0000
   6.2990  1.24000E-0001   0.00000E+0000
   6.3000  1.21200E-0001   0.00000E+0000
   6.3020  1.20000E-0001   0.00000E+0000
   6.3040  1.27000E-0001   0.00000E+0000
   6.3070  1.23900E-0001   0.00000E+0000
   6.3090  1.33000E-0001   0.00000E+0000
   6.3120  1.33500E-0001   0.00000E+0000
   6.3140  1.21900E-0001   0.00000E+0000
   6.3160  1.16000E-0001   0.00000E+0000
   6.3180  1.31000E-0001   0.00000E+0000
   6.3210  1.30600E-0001   0.00000E+0000
   6.3230  1.24100E-0001   0.00000E+0000
   6.3240  1.31700E-0001   0.00000E+0000
   6.3280  1.57100E-0001   0.00000E+0000
   6.3300  1.09100E-0001   0.00000E+0000
   6.3320  9.13000E-0002   0.00000E+0000
   6.3340  9.50000E-0002   0.00000E+0000
   6.3360  1.34100E-0001   0.00000E+0000
   6.3400  1.56700E-0001   0.00000E+0000
   6.3430  1.42600E-0001   0.00000E+0000
   6.3450  1.51700E-0001   0.00000E+0000
   6.3460  1.51700E-0001   0.00000E+0000
   6.3500  1.52500E-0001   0.00000E+0000
   6.3520  1.49700E-0001   0.00000E+0000
   6.3550  1.48000E-0001   0.00000E+0000
   6.3560  1.43800E-0001   0.00000E+0000
   6.3590  1.57400E-0001   0.00000E+0000
   6.3620  1.51900E-0001   0.00000E+0000
   6.3640  1.52300E-0001   0.00000E+0000
   6.3680  1.62000E-0001   0.00000E+0000
   6.3690  1.54300E-0001   0.00000E+0000
   6.3740  1.55800E-0001   0.00000E+0000
   6.3760  1.62300E-0001   0.00000E+0000
   6.3780  1.68500E-0001   0.00000E+0000
   6.3810  1.65900E-0001   0.00000E+0000
   6.3820  1.68100E-0001   0.00000E+0000
   6.3850  1.70800E-0001   0.00000E+0000
   6.3860  1.74700E-0001   0.00000E+0000
   6.3900  1.71600E-0001   0.00000E+0000
   6.3920  1.84100E-0001   0.00000E+0000
   6.3940  1.78900E-0001   0.00000E+0000
   6.3950  1.77700E-0001   0.00000E+0000
   6.3990  1.78100E-0001   0.00000E+0000
   6.4000  1.86900E-0001   0.00000E+0000
   6.4040  1.79500E-0001   0.00000E+0000
   6.4050  1.83400E-0001   0.00000E+0000
   6.4090  1.77900E-0001   0.00000E+0000
   6.4100  1.85300E-0001   0.00000E+0000
   6.4120  1.86400E-0001   0.00000E+0000
   6.4140  1.81900E-0001   0.00000E+0000
   6.4160  1.78900E-0001   0.00000E+0000
   6.4190  1.94900E-0001   0.00000E+0000
   6.4210  1.90300E-0001   0.00000E+0000
   6.4230  1.97000E-0001   0.00000E+0000
   6.4260  1.97600E-0001   0.00000E+0000
   6.4300  1.98100E-0001   0.00000E+0000
   6.4330  1.94100E-0001   0.00000E+0000
   6.4350  2.00500E-0001   0.00000E+0000
   6.4380  1.99100E-0001   0.00000E+0000
   6.4400  2.03500E-0001   0.00000E+0000
   6.4430  2.07200E-0001   0.00000E+0000
   6.4450  2.11900E-0001   0.00000E+0000
   6.4480  2.05100E-0001   0.00000E+0000
   6.4500  2.04200E-0001   0.00000E+0000
   6.4530  2.09000E-0001   0.00000E+0000
   6.4550  2.20000E-0001   0.00000E+0000
   6.4590  2.09400E-0001   0.00000E+0000
   6.4600  2.15100E-0001   0.00000E+0000
   6.4630  2.04800E-0001   0.00000E+0000
   6.4640  2.16700E-0001   0.00000E+0000
   6.4670  2.15400E-0001   0.00000E+0000
   6.4680  2.19000E-0001   0.00000E+0000
   6.4710  2.11500E-0001   0.00000E+0000
   6.4720  2.18000E-0001   0.00000E+0000
   6.4750  2.29700E-0001   0.00000E+0000
   6.4770  2.52900E-0001   0.00000E+0000
   6.4790  2.62000E-0001   0.00000E+0000
   6.4810  2.41400E-0001   0.00000E+0000
   6.4830  2.36500E-0001   0.00000E+0000
   6.4850  2.36500E-0001   0.00000E+0000
   6.4880  2.33200E-0001   0.00000E+0000
   6.4900  2.37000E-0001   0.00000E+0000
   6.4930  2.32500E-0001   0.00000E+0000
   6.4950  2.37500E-0001   0.00000E+0000
   6.4970  2.34500E-0001   0.00000E+0000
   6.4980  2.34900E-0001   0.00000E+0000
   6.5030  2.31900E-0001   0.00000E+0000
   6.5060  2.43400E-0001   0.00000E+0000
   6.5070  2.44600E-0001   0.00000E+0000
   6.5080  2.50300E-0001   0.00000E+0000
   6.5110  2.47800E-0001   0.00000E+0000
   6.5150  2.26100E-0001   0.00000E+0000
   6.5170  2.34400E-0001   0.00000E+0000
   6.5200  2.57800E-0001   0.00000E+0000
   6.5220  2.64300E-0001   0.00000E+0000
   6.5240  2.56700E-0001   0.00000E+0000
   6.5270  2.63600E-0001   0.00000E+0000
   6.5280  2.54200E-0001   0.00000E+0000
   6.5290  2.50700E-0001   0.00000E+0000
   6.5310  2.57600E-0001   0.00000E+0000
   6.5340  2.57200E-0001   0.00000E+0000
   6.5360  2.59900E-0001   0.00000E+0000
   6.5380  2.59500E-0001   0.00000E+0000
   6.5410  2.72000E-0001   0.00000E+0000
   6.5430  2.62700E-0001   0.00000E+0000
   6.5480  2.63500E-0001   0.00000E+0000
   6.5520  2.78900E-0001   0.00000E+0000
   6.5540  2.68000E-0001   0.00000E+0000
   6.5580  2.69800E-0001   0.00000E+0000
   6.5600  2.73200E-0001   0.00000E+0000
   6.5620  2.68700E-0001   0.00000E+0000
   6.5640  2.79900E-0001   0.00000E+0000
   6.5650  2.79200E-0001   0.00000E+0000
   6.5680  2.79800E-0001   0.00000E+0000
   6.5700  2.80000E-0001   0.00000E+0000
   6.5730  2.75500E-0001   0.00000E+0000
   6.5750  2.81600E-0001   0.00000E+0000
   6.5770  2.82500E-0001   0.00000E+0000
   6.5810  2.84300E-0001   0.00000E+0000
   6.5820  2.87700E-0001   0.00000E+0000
   6.5840  2.86700E-0001   0.00000E+0000
   6.5870  2.87400E-0001   0.00000E+0000
   6.5890  2.84600E-0001   0.00000E+0000
   6.5920  2.91700E-0001   0.00000E+0000
   6.5940  2.99300E-0001   0.00000E+0000
   6.5950  2.99900E-0001   0.00000E+0000
   6.5980  2.96300E-0001   0.00000E+0000
   6.6010  3.17100E-0001   0.00000E+0000
   6.6050  3.05000E-0001   0.00000E+0000
   6.6070  2.94900E-0001   0.00000E+0000
   6.6090  3.01200E-0001   0.00000E+0000
   6.6120  2.97900E-0001   0.00000E+0000
   6.6140  3.02800E-0001   0.00000E+0000
   6.6160  3.06000E-0001   0.00000E+0000
   6.6190  3.10800E-0001   0.00000E+0000
   6.6230  3.08000E-0001   0.00000E+0000
   6.6250  3.10400E-0001   0.00000E+0000
   6.6260  3.22000E-0001   0.00000E+0000
   6.6280  3.18700E-0001   0.00000E+0000
   6.6310  3.21500E-0001   0.00000E+0000
   6.6340  3.13400E-0001   0.00000E+0000
   6.6350  3.02900E-0001   0.00000E+0000
   6.6370  3.17600E-0001   0.00000E+0000
   6.6380  3.11900E-0001   0.00000E+0000
   6.6410  3.23300E-0001   0.00000E+0000
   6.6430  3.22300E-0001   0.00000E+0000
   6.6470  3.16300E-0001   0.00000E+0000
   6.6500  3.23200E-0001   0.00000E+0000
   6.6530  3.23000E-0001   0.00000E+0000
   6.6570  3.24100E-0001   0.00000E+0000
   6.6580  3.28800E-0001   0.00000E+0000
   6.6610  3.27800E-0001   0.00000E+0000
   6.6630  3.29300E-0001   0.00000E+0000
   6.6660  3.32500E-0001   0.00000E+0000
   6.6670  3.25200E-0001   0.00000E+0000
   6.6690  3.33200E-0001   0.00000E+0000
   6.6710  3.26900E-0001   0.00000E+0000
   6.6740  3.30300E-0001   0.00000E+0000
   6.6760  3.28500E-0001   0.00000E+0000
   6.6790  3.31000E-0001   0.00000E+0000
   6.6830  3.34600E-0001   0.00000E+0000
   6.6850  3.40100E-0001   0.00000E+0000
   6.6880  3.40900E-0001   0.00000E+0000
   6.6900  3.39500E-0001   0.00000E+0000
   6.6920  3.45700E-0001   0.00000E+0000
   6.6960  3.50500E-0001   0.00000E+0000
   6.6970  3.42200E-0001   0.00000E+0000
   6.7000  3.46800E-0001   0.00000E+0000
   6.7010  3.38300E-0001   0.00000E+0000
   6.7050  3.37300E-0001   0.00000E+0000
   6.7070  3.41100E-0001   0.00000E+0000
   6.7100  3.44800E-0001   0.00000E+0000
   6.7130  3.44000E-0001   0.00000E+0000
   6.7150  3.47200E-0001   0.00000E+0000
   6.7170  3.44500E-0001   0.00000E+0000
   6.7190  3.49800E-0001   0.00000E+0000
   6.7210  3.51100E-0001   0.00000E+0000
   6.7240  3.53000E-0001   0.00000E+0000
   6.7260  3.57500E-0001   0.00000E+0000
   6.7290  3.59400E-0001   0.00000E+0000
   6.7310  3.59400E-0001   0.00000E+0000
   6.7350  3.53300E-0001   0.00000E+0000
   6.7380  3.59700E-0001   0.00000E+0000
   6.7400  3.61800E-0001   0.00000E+0000
   6.7430  3.78300E-0001   0.00000E+0000
   6.7450  3.60900E-0001   0.00000E+0000
   6.7480  3.54600E-0001   0.00000E+0000
   6.7500  3.66600E-0001   0.00000E+0000
   6.7530  3.66100E-0001   0.00000E+0000
   6.7550  3.69900E-0001   0.00000E+0000
   6.7580  3.69600E-0001   0.00000E+0000
   6.7600  3.72400E-0001   0.00000E+0000
   6.7630  3.74400E-0001   0.00000E+0000
   6.7650  3.79200E-0001   0.00000E+0000
   6.7680  3.55000E-0001   0.00000E+0000
   6.7700  3.49400E-0001   0.00000E+0000
   6.7720  3.66700E-0001   0.00000E+0000
   6.7750  3.75100E-0001   0.00000E+0000
   6.7770  3.80200E-0001   0.00000E+0000
   6.7790  3.79700E-0001   0.00000E+0000
   6.7820  3.76600E-0001   0.00000E+0000
   6.7840  3.73600E-0001   0.00000E+0000
   6.7860  3.86300E-0001   0.00000E+0000
   6.7890  3.81300E-0001   0.00000E+0000
   6.7900  3.91100E-0001   0.00000E+0000
   6.7930  3.91400E-0001   0.00000E+0000
   6.7950  3.89500E-0001   0.00000E+0000
   6.7980  3.77400E-0001   0.00000E+0000
   6.8000  3.72500E-0001   0.00000E+0000
   6.8050  3.87100E-0001   0.00000E+0000
   6.8070  3.84800E-0001   0.00000E+0000
   6.8080  3.94700E-0001   0.00000E+0000
   6.8130  4.05800E-0001   0.00000E+0000
   6.8150  3.73400E-0001   0.00000E+0000
   6.8170  3.94600E-0001   0.00000E+0000
   6.8200  3.94500E-0001   0.00000E+0000
   6.8220  3.77100E-0001   0.00000E+0000
   6.8240  3.77400E-0001   0.00000E+0000
   6.8270  3.78800E-0001   0.00000E+0000
   6.8310  3.88300E-0001   0.00000E+0000
   6.8320  3.90500E-0001   0.00000E+0000
   6.8340  3.97200E-0001   0.00000E+0000
   6.8370  3.87600E-0001   0.00000E+0000
   6.8390  3.80400E-0001   0.00000E+0000
   6.8410  3.85000E-0001   0.00000E+0000
   6.8450  3.79700E-0001   0.00000E+0000
   6.8470  3.88700E-0001   0.00000E+0000
   6.8500  3.99900E-0001   0.00000E+0000
   6.8510  3.89700E-0001   0.00000E+0000
   6.8550  4.07400E-0001   0.00000E+0000
   6.8570  3.90700E-0001   0.00000E+0000
   6.8590  3.82200E-0001   0.00000E+0000
   6.8620  3.92500E-0001   0.00000E+0000
   6.8650  3.97500E-0001   0.00000E+0000
   6.8680  3.90000E-0001   0.00000E+0000
   6.8720  4.05600E-0001   0.00000E+0000
   6.8740  4.12400E-0001   0.00000E+0000
   6.8770  4.01100E-0001   0.00000E+0000
   6.8810  4.00000E-0001   0.00000E+0000
   6.8820  4.03200E-0001   0.00000E+0000
   6.8830  4.08900E-0001   0.00000E+0000
   6.8860  3.99600E-0001   0.00000E+0000
   6.8890  4.07500E-0001   0.00000E+0000
   6.8910  4.03700E-0001   0.00000E+0000
   6.8930  4.04800E-0001   0.00000E+0000
   6.8960  4.17000E-0001   0.00000E+0000
   6.8990  4.28900E-0001   0.00000E+0000
   6.9010  4.35800E-0001   0.00000E+0000
   6.9030  4.30900E-0001   0.00000E+0000
   6.9060  4.21800E-0001   0.00000E+0000
   6.9090  4.24100E-0001   0.00000E+0000
   6.9110  4.43400E-0001   0.00000E+0000
   6.9120  4.37800E-0001   0.00000E+0000
   6.9150  4.28100E-0001   0.00000E+0000
   6.9180  4.21400E-0001   0.00000E+0000
   6.9210  4.17000E-0001   0.00000E+0000
   6.9220  4.33500E-0001   0.00000E+0000
   6.9240  4.39000E-0001   0.00000E+0000
   6.9270  4.28900E-0001   0.00000E+0000
   6.9290  4.14400E-0001   0.00000E+0000
   6.9310  4.29500E-0001   0.00000E+0000
   6.9340  4.41800E-0001   0.00000E+0000
   6.9360  4.24300E-0001   0.00000E+0000
   6.9390  4.56100E-0001   0.00000E+0000
   6.9410  4.63800E-0001   0.00000E+0000
   6.9430  4.51200E-0001   0.00000E+0000
   6.9460  4.27300E-0001   0.00000E+0000
   6.9490  4.25700E-0001   0.00000E+0000
   6.9550  4.29900E-0001   0.00000E+0000
   6.9560  4.28100E-0001   0.00000E+0000
   6.9590  4.41200E-0001   0.00000E+0000
   6.9610  4.23000E-0001   0.00000E+0000
   6.9650  4.40100E-0001   0.00000E+0000
   6.9670  4.39200E-0001   0.00000E+0000
   6.9700  4.23900E-0001   0.00000E+0000
   6.9720  4.31400E-0001   0.00000E+0000
   6.9750  4.43000E-0001   0.00000E+0000
   6.9770  4.34800E-0001   0.00000E+0000
   6.9780  4.34300E-0001   0.00000E+0000
   6.9820  4.26000E-0001   0.00000E+0000
   6.9830  4.13100E-0001   0.00000E+0000
   6.9850  4.29300E-0001   0.00000E+0000
   6.9880  4.28500E-0001   0.00000E+0000
   6.9910  4.28900E-0001   0.00000E+0000
   6.9940  4.52600E-0001   0.00000E+0000
   6.9960  4.72800E-0001   0.00000E+0000
   6.9980  4.50600E-0001   0.00000E+0000
   7.0010  4.47600E-0001   0.00000E+0000
   7.0050  4.56900E-0001   0.00000E+0000
   7.0070  4.71300E-0001   0.00000E+0000
   7.0110  4.79000E-0001   0.00000E+0000
   7.0140  4.80200E-0001   0.00000E+0000
   7.0170  4.71500E-0001   0.00000E+0000
   7.0180  4.72200E-0001   0.00000E+0000
   7.0210  4.92500E-0001   0.00000E+0000
   7.0230  4.92400E-0001   0.00000E+0000
   7.0250  4.72600E-0001   0.00000E+0000
   7.0280  4.94400E-0001   0.00000E+0000
   7.0300  5.06700E-0001   0.00000E+0000
   7.0320  5.00100E-0001   0.00000E+0000
   7.0350  5.12600E-0001   0.00000E+0000
   7.0370  5.21300E-0001   0.00000E+0000
   7.0420  5.41400E-0001   0.00000E+0000
   7.0440  5.33700E-0001   0.00000E+0000
   7.0460  5.38200E-0001   0.00000E+0000
   7.0490  5.37900E-0001   0.00000E+0000
   7.0530  5.47800E-0001   0.00000E+0000
   7.0550  5.55300E-0001   0.00000E+0000
   7.0580  5.64600E-0001   0.00000E+0000
   7.0600  5.70500E-0001   0.00000E+0000
   7.0620  5.85900E-0001   0.00000E+0000
   7.0650  5.92300E-0001   0.00000E+0000
   7.0670  5.92000E-0001   0.00000E+0000
   7.0690  6.04100E-0001   0.00000E+0000
   7.0720  6.27400E-0001   0.00000E+0000
   7.0730  6.41200E-0001   0.00000E+0000
   7.0760  6.36600E-0001   0.00000E+0000
   7.0790  6.22900E-0001   0.00000E+0000
   7.0800  6.39600E-0001   0.00000E+0000
   7.0830  6.57200E-0001   0.00000E+0000
   7.0850  6.74500E-0001   0.00000E+0000
   7.0870  6.96200E-0001   0.00000E+0000
   7.0900  7.01200E-0001   0.00000E+0000
   7.0920  7.09900E-0001   0.00000E+0000
   7.0940  7.33100E-0001   0.00000E+0000
   7.0970  7.55400E-0001   0.00000E+0000
   7.0990  7.69100E-0001   0.00000E+0000
   7.1030  7.87100E-0001   0.00000E+0000
