# Supplementary material for: Self-association of MreC as a regulatory signal in bacterial cell wall elongation
Source: Nat Commun. 2021 May 20;12:2987. doi: 10.1038/s41467-021-22957-9 (PMC8137920; doi:10.1038/s41467-021-22957-9)
Supplement: Supplementary file 4 — Source Data [file 41467_2021_22957_MOESM4_ESM.zip › Martins2-Source-Data/AUC_rawdata/E.coli/00228.RA3]

MREC FHEC 0,8 abs
R 3 20.1 20000 0050734 2.0870E11 281 1 
   5.8000 -3.01500E-0001   0.00000E+0000
   5.8060 -1.76400E-0001   0.00000E+0000
   5.8080 -1.81600E-0001   0.00000E+0000
   5.8100 -1.64200E-0001   0.00000E+0000
   5.8110 -1.77500E-0001   0.00000E+0000
   5.8120 -3.03300E-0001   0.00000E+0000
   5.8130 -3.39700E-0001   0.00000E+0000
   5.8160 -3.35400E-0001   0.00000E+0000
   5.8190 -4.74100E-0001   0.00000E+0000
   5.8210 -6.27300E-0001   0.00000E+0000
   5.8230 -4.56000E-0001   0.00000E+0000
   5.8240 -4.53200E-0001   0.00000E+0000
   5.8250 -2.86000E-0001   0.00000E+0000
   5.8280 -1.96000E-0002   0.00000E+0000
   5.8300  1.47000E-0001   0.00000E+0000
   5.8340  1.60200E-0001   0.00000E+0000
   5.8350  1.10300E-0001   0.00000E+0000
   5.8370  1.06700E-0001   0.00000E+0000
   5.8390  1.09400E-0001   0.00000E+0000
   5.8410  9.26000E-0002   0.00000E+0000
   5.8420  6.18000E-0002   0.00000E+0000
   5.8460  9.55000E-0002   0.00000E+0000
   5.8490  8.80000E-0002   0.00000E+0000
   5.8510  8.12000E-0002   0.00000E+0000
   5.8530  7.04000E-0002   0.00000E+0000
   5.8540  4.75000E-0002   0.00000E+0000
   5.8550  2.14000E-0002   0.00000E+0000
   5.8580  3.53000E-0002   0.00000E+0000
   5.8590  3.22000E-0002   0.00000E+0000
   5.8620  1.76000E-0002   0.00000E+0000
   5.8640  4.05000E-0002   0.00000E+0000
   5.8650  3.85000E-0002   0.00000E+0000
   5.8670  1.66000E-0002   0.00000E+0000
   5.8690 -3.10000E-0002   0.00000E+0000
   5.8710 -4.86000E-0002   0.00000E+0000
   5.8730 -4.10000E-0003   0.00000E+0000
   5.8780  4.63000E-0002   0.00000E+0000
   5.8820  3.55000E-0002   0.00000E+0000
   5.8850  1.19000E-0002   0.00000E+0000
   5.8860  1.90000E-0002   0.00000E+0000
   5.8870  4.03000E-0002   0.00000E+0000
   5.8900  4.90000E-0002   0.00000E+0000
   5.8920  1.91000E-0002   0.00000E+0000
   5.8930  3.60000E-0002   0.00000E+0000
   5.8960  1.28000E-0002   0.00000E+0000
   5.8980  7.40000E-0003   0.00000E+0000
   5.8990  4.29000E-0002   0.00000E+0000
   5.9010  3.35000E-0002   0.00000E+0000
   5.9030  2.01000E-0002   0.00000E+0000
   5.9050  1.35000E-0002   0.00000E+0000
   5.9080  1.10000E-0002   0.00000E+0000
   5.9110  2.36000E-0002   0.00000E+0000
   5.9130  2.80000E-0002   0.00000E+0000
   5.9160  2.66000E-0002   0.00000E+0000
   5.9180  2.01000E-0002   0.00000E+0000
   5.9210  5.00000E-0003   0.00000E+0000
   5.9250  4.08000E-0002   0.00000E+0000
   5.9280  6.15000E-0002   0.00000E+0000
   5.9300  7.56000E-0002   0.00000E+0000
   5.9320  5.62000E-0002   0.00000E+0000
   5.9330  3.11000E-0002   0.00000E+0000
   5.9350  3.34000E-0002   0.00000E+0000
   5.9370  5.09000E-0002   0.00000E+0000
   5.9390  7.85000E-0002   0.00000E+0000
   5.9400  5.61000E-0002   0.00000E+0000
   5.9440  6.57000E-0002   0.00000E+0000
   5.9450  7.36000E-0002   0.00000E+0000
   5.9470  6.59000E-0002   0.00000E+0000
   5.9480  6.62000E-0002   0.00000E+0000
   5.9510  4.65000E-0002   0.00000E+0000
   5.9530  3.94000E-0002   0.00000E+0000
   5.9540  6.24000E-0002   0.00000E+0000
   5.9560  5.45000E-0002   0.00000E+0000
   5.9590  8.21000E-0002   0.00000E+0000
   5.9630  7.86000E-0002   0.00000E+0000
   5.9640  4.32000E-0002   0.00000E+0000
   5.9680  2.00000E-0002   0.00000E+0000
   5.9700  1.85000E-0002   0.00000E+0000
   5.9720  3.69000E-0002   0.00000E+0000
   5.9740  3.65000E-0002   0.00000E+0000
   5.9750  2.43000E-0002   0.00000E+0000
   5.9800 -2.50000E-0002   0.00000E+0000
   5.9820 -6.76500E-0001   0.00000E+0000
   5.9840 -1.10550E+0000   0.00000E+0000
   5.9870 -1.35440E+0000   0.00000E+0000
   5.9890 -1.53900E+0000   0.00000E+0000
   5.9930 -1.80260E+0000   0.00000E+0000
   5.9950 -1.95620E+0000   0.00000E+0000
   5.9970 -2.04900E+0000   0.00000E+0000
   5.9990 -1.94460E+0000   0.00000E+0000
   6.0020 -1.87540E+0000   0.00000E+0000
   6.0030 -1.81390E+0000   0.00000E+0000
   6.0070 -1.72480E+0000   0.00000E+0000
   6.0110 -1.44710E+0000   0.00000E+0000
   6.0140 -7.32700E-0001   0.00000E+0000
   6.0160 -3.45800E-0001   0.00000E+0000
   6.0180 -5.92000E-0002   0.00000E+0000
   6.0200  1.30500E-0001   0.00000E+0000
   6.0230  1.44800E-0001   0.00000E+0000
   6.0280  1.12600E-0001   0.00000E+0000
   6.0290  1.20300E-0001   0.00000E+0000
   6.0300  1.40800E-0001   0.00000E+0000
   6.0320  1.37600E-0001   0.00000E+0000
   6.0340  1.66200E-0001   0.00000E+0000
   6.0350  1.67700E-0001   0.00000E+0000
   6.0390  9.80000E-0002   0.00000E+0000
   6.0400  9.12000E-0002   0.00000E+0000
   6.0440  1.08300E-0001   0.00000E+0000
   6.0470  1.06000E-0001   0.00000E+0000
   6.0500  1.01600E-0001   0.00000E+0000
   6.0520  1.12500E-0001   0.00000E+0000
   6.0560  1.16600E-0001   0.00000E+0000
   6.0570  1.15400E-0001   0.00000E+0000
   6.0590  1.13600E-0001   0.00000E+0000
   6.0610  1.08200E-0001   0.00000E+0000
   6.0630  1.10100E-0001   0.00000E+0000
   6.0660  1.25500E-0001   0.00000E+0000
   6.0690  1.00600E-0001   0.00000E+0000
   6.0710  1.00900E-0001   0.00000E+0000
   6.0730  9.92000E-0002   0.00000E+0000
   6.0780  1.54500E-0001   0.00000E+0000
   6.0800  1.51100E-0001   0.00000E+0000
   6.0830  1.10400E-0001   0.00000E+0000
   6.0870  1.13250E+0000   0.00000E+0000
   6.0920  1.36040E+0000   0.00000E+0000
   6.0940  1.40890E+0000   0.00000E+0000
   6.0960  1.64810E+0000   0.00000E+0000
   6.0990  2.04220E+0000   0.00000E+0000
   6.1020  2.03650E+0000   0.00000E+0000
   6.1030  2.00190E+0000   0.00000E+0000
   6.1060  1.97430E+0000   0.00000E+0000
   6.1070  1.90080E+0000   0.00000E+0000
   6.1100  1.85620E+0000   0.00000E+0000
   6.1130  1.66450E+0000   0.00000E+0000
   6.1170  1.46320E+0000   0.00000E+0000
   6.1190  1.02550E+0000   0.00000E+0000
   6.1230  5.19000E-0002   0.00000E+0000
   6.1260  9.22000E-0002   0.00000E+0000
   6.1280  1.10100E-0001   0.00000E+0000
   6.1310  9.00000E-0002   0.00000E+0000
   6.1330  8.67000E-0002   0.00000E+0000
   6.1370  8.90000E-0002   0.00000E+0000
   6.1400  8.85000E-0002   0.00000E+0000
   6.1420  7.53000E-0002   0.00000E+0000
   6.1430  7.49000E-0002   0.00000E+0000
   6.1440  7.08000E-0002   0.00000E+0000
   6.1490  8.45000E-0002   0.00000E+0000
   6.1510  7.47000E-0002   0.00000E+0000
   6.1530  7.35000E-0002   0.00000E+0000
   6.1560  7.82000E-0002   0.00000E+0000
   6.1570  7.87000E-0002   0.00000E+0000
   6.1610  8.35000E-0002   0.00000E+0000
   6.1630  8.20000E-0002   0.00000E+0000
   6.1640  7.64000E-0002   0.00000E+0000
   6.1680  7.27000E-0002   0.00000E+0000
   6.1700  8.15000E-0002   0.00000E+0000
   6.1720  7.57000E-0002   0.00000E+0000
   6.1740  8.27000E-0002   0.00000E+0000
   6.1770  8.06000E-0002   0.00000E+0000
   6.1790  8.48000E-0002   0.00000E+0000
   6.1810  8.17000E-0002   0.00000E+0000
   6.1830  8.45000E-0002   0.00000E+0000
   6.1850  8.39000E-0002   0.00000E+0000
   6.1880  7.77000E-0002   0.00000E+0000
   6.1940  7.96000E-0002   0.00000E+0000
   6.1970  8.57000E-0002   0.00000E+0000
   6.1980  7.74000E-0002   0.00000E+0000
   6.2040  7.83000E-0002   0.00000E+0000
   6.2080  8.42000E-0002   0.00000E+0000
   6.2090  8.63000E-0002   0.00000E+0000
   6.2120  8.44000E-0002   0.00000E+0000
   6.2130  8.20000E-0002   0.00000E+0000
   6.2160  9.07000E-0002   0.00000E+0000
   6.2190  8.76000E-0002   0.00000E+0000
   6.2200  8.76000E-0002   0.00000E+0000
   6.2230  9.14000E-0002   0.00000E+0000
   6.2250  8.72000E-0002   0.00000E+0000
   6.2270  1.00400E-0001   0.00000E+0000
   6.2300  1.09400E-0001   0.00000E+0000
   6.2310  5.52000E-0002   0.00000E+0000
   6.2340  1.84000E-0002   0.00000E+0000
   6.2360  7.09000E-0002   0.00000E+0000
   6.2380  1.19300E-0001   0.00000E+0000
   6.2430  9.75000E-0002   0.00000E+0000
   6.2450  9.81000E-0002   0.00000E+0000
   6.2470  9.85000E-0002   0.00000E+0000
   6.2500  1.00100E-0001   0.00000E+0000
   6.2520  8.83000E-0002   0.00000E+0000
   6.2570  9.99000E-0002   0.00000E+0000
   6.2590  1.04100E-0001   0.00000E+0000
   6.2610  1.02400E-0001   0.00000E+0000
   6.2640  9.81000E-0002   0.00000E+0000
   6.2660  1.03800E-0001   0.00000E+0000
   6.2680  1.12200E-0001   0.00000E+0000
   6.2710  9.76000E-0002   0.00000E+0000
   6.2730  9.38000E-0002   0.00000E+0000
   6.2750  9.45000E-0002   0.00000E+0000
   6.2780  1.07700E-0001   0.00000E+0000
   6.2790  1.00700E-0001   0.00000E+0000
   6.2820  1.00100E-0001   0.00000E+0000
   6.2840  8.86000E-0002   0.00000E+0000
   6.2860  1.01400E-0001   0.00000E+0000
   6.2910  1.04800E-0001   0.00000E+0000
   6.2930  9.65000E-0002   0.00000E+0000
   6.2950  1.10600E-0001   0.00000E+0000
   6.2980  1.15600E-0001   0.00000E+0000
   6.3000  1.07500E-0001   0.00000E+0000
   6.3020  1.08200E-0001   0.00000E+0000
   6.3050  1.12800E-0001   0.00000E+0000
   6.3070  1.11000E-0001   0.00000E+0000
   6.3090  1.11100E-0001   0.00000E+0000
   6.3110  1.23000E-0001   0.00000E+0000
   6.3140  1.06700E-0001   0.00000E+0000
   6.3160  1.06000E-0001   0.00000E+0000
   6.3190  1.14800E-0001   0.00000E+0000
   6.3210  1.10400E-0001   0.00000E+0000
   6.3230  1.16500E-0001   0.00000E+0000
   6.3240  1.17300E-0001   0.00000E+0000
   6.3280  1.41700E-0001   0.00000E+0000
   6.3300  9.53000E-0002   0.00000E+0000
   6.3320  7.54000E-0002   0.00000E+0000
   6.3340  8.12000E-0002   0.00000E+0000
   6.3360  1.18100E-0001   0.00000E+0000
   6.3380  1.38200E-0001   0.00000E+0000
   6.3410  1.36200E-0001   0.00000E+0000
   6.3420  1.30000E-0001   0.00000E+0000
   6.3440  1.33300E-0001   0.00000E+0000
   6.3460  1.34300E-0001   0.00000E+0000
   6.3500  1.37600E-0001   0.00000E+0000
   6.3520  1.34500E-0001   0.00000E+0000
   6.3550  1.35200E-0001   0.00000E+0000
   6.3580  1.18000E-0001   0.00000E+0000
   6.3590  1.34200E-0001   0.00000E+0000
   6.3610  1.33500E-0001   0.00000E+0000
   6.3640  1.34900E-0001   0.00000E+0000
   6.3660  1.32800E-0001   0.00000E+0000
   6.3690  1.39000E-0001   0.00000E+0000
   6.3710  1.35400E-0001   0.00000E+0000
   6.3730  1.43400E-0001   0.00000E+0000
   6.3750  1.48900E-0001   0.00000E+0000
   6.3780  1.42700E-0001   0.00000E+0000
   6.3810  1.43900E-0001   0.00000E+0000
   6.3820  1.37100E-0001   0.00000E+0000
   6.3850  1.51800E-0001   0.00000E+0000
   6.3870  1.55700E-0001   0.00000E+0000
   6.3890  1.56200E-0001   0.00000E+0000
   6.3920  1.54200E-0001   0.00000E+0000
   6.3930  1.61000E-0001   0.00000E+0000
   6.3940  1.53200E-0001   0.00000E+0000
   6.3980  1.47600E-0001   0.00000E+0000
   6.4000  1.65700E-0001   0.00000E+0000
   6.4040  1.59400E-0001   0.00000E+0000
   6.4050  1.60400E-0001   0.00000E+0000
   6.4070  1.54900E-0001   0.00000E+0000
   6.4080  1.61600E-0001   0.00000E+0000
   6.4120  1.62700E-0001   0.00000E+0000
   6.4140  1.60400E-0001   0.00000E+0000
   6.4190  1.64200E-0001   0.00000E+0000
   6.4210  1.67000E-0001   0.00000E+0000
   6.4230  1.67800E-0001   0.00000E+0000
   6.4260  1.68300E-0001   0.00000E+0000
   6.4280  1.71000E-0001   0.00000E+0000
   6.4310  1.73600E-0001   0.00000E+0000
   6.4330  1.76100E-0001   0.00000E+0000
   6.4350  1.72500E-0001   0.00000E+0000
   6.4370  1.77400E-0001   0.00000E+0000
   6.4400  1.76800E-0001   0.00000E+0000
   6.4410  1.72100E-0001   0.00000E+0000
   6.4450  1.84100E-0001   0.00000E+0000
   6.4470  1.83300E-0001   0.00000E+0000
   6.4480  1.84700E-0001   0.00000E+0000
   6.4490  1.79300E-0001   0.00000E+0000
   6.4530  1.80500E-0001   0.00000E+0000
   6.4550  1.95400E-0001   0.00000E+0000
   6.4580  1.85300E-0001   0.00000E+0000
   6.4590  1.76700E-0001   0.00000E+0000
   6.4620  1.88700E-0001   0.00000E+0000
   6.4640  1.92300E-0001   0.00000E+0000
   6.4670  1.92700E-0001   0.00000E+0000
   6.4690  1.91600E-0001   0.00000E+0000
   6.4720  1.90600E-0001   0.00000E+0000
   6.4740  1.98400E-0001   0.00000E+0000
   6.4770  2.10100E-0001   0.00000E+0000
   6.4810  2.25200E-0001   0.00000E+0000
   6.4840  2.17200E-0001   0.00000E+0000
   6.4850  1.94800E-0001   0.00000E+0000
   6.4880  2.04400E-0001   0.00000E+0000
   6.4910  2.01000E-0001   0.00000E+0000
   6.4920  2.06600E-0001   0.00000E+0000
   6.4950  2.08200E-0001   0.00000E+0000
   6.4980  2.04600E-0001   0.00000E+0000
   6.4990  2.04700E-0001   0.00000E+0000
   6.5020  2.07400E-0001   0.00000E+0000
   6.5030  2.17200E-0001   0.00000E+0000
   6.5060  2.15900E-0001   0.00000E+0000
   6.5090  2.20400E-0001   0.00000E+0000
   6.5120  2.21300E-0001   0.00000E+0000
   6.5140  1.98100E-0001   0.00000E+0000
   6.5170  1.99500E-0001   0.00000E+0000
   6.5190  2.27200E-0001   0.00000E+0000
   6.5210  2.32400E-0001   0.00000E+0000
   6.5220  2.28200E-0001   0.00000E+0000
   6.5260  2.29600E-0001   0.00000E+0000
   6.5290  2.24500E-0001   0.00000E+0000
   6.5310  2.29700E-0001   0.00000E+0000
   6.5340  2.26900E-0001   0.00000E+0000
   6.5360  2.32500E-0001   0.00000E+0000
   6.5390  2.35400E-0001   0.00000E+0000
   6.5410  2.44900E-0001   0.00000E+0000
   6.5440  2.32400E-0001   0.00000E+0000
   6.5450  2.36700E-0001   0.00000E+0000
   6.5480  2.39500E-0001   0.00000E+0000
   6.5500  2.53900E-0001   0.00000E+0000
   6.5520  2.40400E-0001   0.00000E+0000
   6.5540  2.37100E-0001   0.00000E+0000
   6.5570  2.35400E-0001   0.00000E+0000
   6.5600  2.47400E-0001   0.00000E+0000
   6.5630  2.49700E-0001   0.00000E+0000
   6.5640  2.51300E-0001   0.00000E+0000
   6.5660  2.49800E-0001   0.00000E+0000
   6.5690  2.54900E-0001   0.00000E+0000
   6.5710  2.46700E-0001   0.00000E+0000
   6.5720  2.48200E-0001   0.00000E+0000
   6.5750  2.54800E-0001   0.00000E+0000
   6.5780  2.48100E-0001   0.00000E+0000
   6.5790  2.46100E-0001   0.00000E+0000
   6.5830  2.62900E-0001   0.00000E+0000
   6.5840  2.64500E-0001   0.00000E+0000
   6.5870  2.62400E-0001   0.00000E+0000
   6.5900  2.62400E-0001   0.00000E+0000
   6.5910  2.64900E-0001   0.00000E+0000
   6.5940  2.73800E-0001   0.00000E+0000
   6.5960  2.66600E-0001   0.00000E+0000
   6.5970  2.67800E-0001   0.00000E+0000
   6.6010  2.90900E-0001   0.00000E+0000
   6.6030  2.84100E-0001   0.00000E+0000
   6.6050  2.70100E-0001   0.00000E+0000
   6.6070  2.69900E-0001   0.00000E+0000
   6.6100  2.74200E-0001   0.00000E+0000
   6.6120  2.80600E-0001   0.00000E+0000
   6.6130  2.75800E-0001   0.00000E+0000
   6.6140  2.78600E-0001   0.00000E+0000
   6.6170  2.79500E-0001   0.00000E+0000
   6.6190  2.87900E-0001   0.00000E+0000
   6.6210  2.88700E-0001   0.00000E+0000
   6.6240  2.83900E-0001   0.00000E+0000
   6.6260  2.94200E-0001   0.00000E+0000
   6.6280  2.94500E-0001   0.00000E+0000
   6.6310  2.94800E-0001   0.00000E+0000
   6.6330  2.97500E-0001   0.00000E+0000
   6.6340  2.84300E-0001   0.00000E+0000
   6.6390  2.91500E-0001   0.00000E+0000
   6.6410  2.90400E-0001   0.00000E+0000
   6.6450  2.96800E-0001   0.00000E+0000
   6.6460  2.94000E-0001   0.00000E+0000
   6.6490  2.95300E-0001   0.00000E+0000
   6.6520  3.03600E-0001   0.00000E+0000
   6.6530  2.94400E-0001   0.00000E+0000
   6.6550  2.95500E-0001   0.00000E+0000
   6.6580  2.97200E-0001   0.00000E+0000
   6.6600  2.97800E-0001   0.00000E+0000
   6.6630  3.07300E-0001   0.00000E+0000
   6.6650  3.02800E-0001   0.00000E+0000
   6.6670  3.07800E-0001   0.00000E+0000
   6.6680  3.03900E-0001   0.00000E+0000
   6.6700  3.09000E-0001   0.00000E+0000
   6.6720  3.08200E-0001   0.00000E+0000
   6.6740  3.11800E-0001   0.00000E+0000
   6.6760  3.06400E-0001   0.00000E+0000
   6.6790  3.13700E-0001   0.00000E+0000
   6.6810  3.22900E-0001   0.00000E+0000
   6.6830  3.28100E-0001   0.00000E+0000
   6.6880  3.22400E-0001   0.00000E+0000
   6.6910  3.26200E-0001   0.00000E+0000
   6.6930  3.22500E-0001   0.00000E+0000
   6.6960  3.29000E-0001   0.00000E+0000
   6.6990  3.22000E-0001   0.00000E+0000
   6.7010  3.27100E-0001   0.00000E+0000
   6.7040  3.16500E-0001   0.00000E+0000
   6.7050  3.25800E-0001   0.00000E+0000
   6.7070  3.16100E-0001   0.00000E+0000
   6.7100  3.28500E-0001   0.00000E+0000
   6.7130  3.30400E-0001   0.00000E+0000
   6.7150  3.22000E-0001   0.00000E+0000
   6.7170  3.33900E-0001   0.00000E+0000
   6.7190  3.30600E-0001   0.00000E+0000
   6.7220  3.31000E-0001   0.00000E+0000
   6.7240  3.25600E-0001   0.00000E+0000
   6.7260  3.32600E-0001   0.00000E+0000
   6.7290  3.42100E-0001   0.00000E+0000
   6.7310  3.38500E-0001   0.00000E+0000
   6.7340  3.48400E-0001   0.00000E+0000
   6.7360  3.36300E-0001   0.00000E+0000
   6.7390  3.37400E-0001   0.00000E+0000
   6.7420  3.57000E-0001   0.00000E+0000
   6.7450  3.39100E-0001   0.00000E+0000
   6.7480  3.34200E-0001   0.00000E+0000
   6.7490  3.48200E-0001   0.00000E+0000
   6.7510  3.56500E-0001   0.00000E+0000
   6.7540  3.49300E-0001   0.00000E+0000
   6.7570  3.56900E-0001   0.00000E+0000
   6.7600  3.52900E-0001   0.00000E+0000
   6.7620  3.58300E-0001   0.00000E+0000
   6.7630  3.51300E-0001   0.00000E+0000
   6.7670  3.51100E-0001   0.00000E+0000
   6.7680  3.26600E-0001   0.00000E+0000
   6.7720  3.44600E-0001   0.00000E+0000
   6.7740  3.65400E-0001   0.00000E+0000
   6.7770  3.62500E-0001   0.00000E+0000
   6.7790  3.65400E-0001   0.00000E+0000
   6.7810  3.63500E-0001   0.00000E+0000
   6.7840  3.63600E-0001   0.00000E+0000
   6.7860  3.67800E-0001   0.00000E+0000
   6.7890  3.67900E-0001   0.00000E+0000
   6.7900  3.66100E-0001   0.00000E+0000
   6.7930  3.76900E-0001   0.00000E+0000
   6.7940  3.74600E-0001   0.00000E+0000
   6.7990  3.57500E-0001   0.00000E+0000
   6.8020  3.66700E-0001   0.00000E+0000
   6.8040  3.75300E-0001   0.00000E+0000
   6.8060  3.71000E-0001   0.00000E+0000
   6.8100  3.81500E-0001   0.00000E+0000
   6.8120  3.96900E-0001   0.00000E+0000
   6.8130  3.82900E-0001   0.00000E+0000
   6.8160  3.85400E-0001   0.00000E+0000
   6.8190  3.77000E-0001   0.00000E+0000
   6.8200  3.81000E-0001   0.00000E+0000
   6.8220  3.60800E-0001   0.00000E+0000
   6.8250  3.66000E-0001   0.00000E+0000
   6.8270  3.75300E-0001   0.00000E+0000
   6.8290  3.74400E-0001   0.00000E+0000
   6.8320  3.84100E-0001   0.00000E+0000
   6.8340  3.80600E-0001   0.00000E+0000
   6.8370  3.89100E-0001   0.00000E+0000
   6.8380  3.80500E-0001   0.00000E+0000
   6.8410  3.71200E-0001   0.00000E+0000
   6.8440  3.75100E-0001   0.00000E+0000
   6.8480  3.70400E-0001   0.00000E+0000
   6.8500  3.90100E-0001   0.00000E+0000
   6.8520  3.91600E-0001   0.00000E+0000
   6.8530  3.97900E-0001   0.00000E+0000
   6.8580  3.81100E-0001   0.00000E+0000
   6.8600  3.82100E-0001   0.00000E+0000
   6.8630  3.91500E-0001   0.00000E+0000
   6.8650  3.82800E-0001   0.00000E+0000
   6.8670  3.84900E-0001   0.00000E+0000
   6.8690  3.92300E-0001   0.00000E+0000
   6.8720  3.90800E-0001   0.00000E+0000
   6.8740  3.97500E-0001   0.00000E+0000
   6.8770  3.95600E-0001   0.00000E+0000
   6.8810  3.94800E-0001   0.00000E+0000
   6.8830  4.05200E-0001   0.00000E+0000
   6.8860  4.00000E-0001   0.00000E+0000
   6.8880  4.07500E-0001   0.00000E+0000
   6.8930  3.94800E-0001   0.00000E+0000
   6.8940  4.03700E-0001   0.00000E+0000
   6.8950  3.94800E-0001   0.00000E+0000
   6.8970  4.15500E-0001   0.00000E+0000
   6.9010  4.31600E-0001   0.00000E+0000
   6.9050  4.27100E-0001   0.00000E+0000
   6.9060  4.19200E-0001   0.00000E+0000
   6.9080  4.24800E-0001   0.00000E+0000
   6.9110  4.35400E-0001   0.00000E+0000
   6.9130  4.20100E-0001   0.00000E+0000
   6.9150  4.17800E-0001   0.00000E+0000
   6.9180  4.23100E-0001   0.00000E+0000
   6.9200  4.14200E-0001   0.00000E+0000
   6.9220  4.11700E-0001   0.00000E+0000
   6.9240  4.28200E-0001   0.00000E+0000
   6.9270  4.27900E-0001   0.00000E+0000
   6.9290  4.11700E-0001   0.00000E+0000
   6.9320  4.22500E-0001   0.00000E+0000
   6.9340  4.35900E-0001   0.00000E+0000
   6.9360  4.22000E-0001   0.00000E+0000
   6.9390  4.29400E-0001   0.00000E+0000
   6.9410  4.68400E-0001   0.00000E+0000
   6.9430  4.39200E-0001   0.00000E+0000
   6.9460  4.34000E-0001   0.00000E+0000
   6.9490  4.18700E-0001   0.00000E+0000
   6.9510  4.28400E-0001   0.00000E+0000
   6.9550  4.31600E-0001   0.00000E+0000
   6.9560  4.21900E-0001   0.00000E+0000
   6.9590  4.35900E-0001   0.00000E+0000
   6.9620  4.29000E-0001   0.00000E+0000
   6.9630  4.30900E-0001   0.00000E+0000
   6.9670  4.38900E-0001   0.00000E+0000
   6.9680  4.33100E-0001   0.00000E+0000
   6.9700  4.23100E-0001   0.00000E+0000
   6.9750  4.51200E-0001   0.00000E+0000
   6.9770  4.37400E-0001   0.00000E+0000
   6.9800  4.35300E-0001   0.00000E+0000
   6.9820  4.19300E-0001   0.00000E+0000
   6.9850  4.27600E-0001   0.00000E+0000
   6.9860  4.34400E-0001   0.00000E+0000
   6.9910  4.35500E-0001   0.00000E+0000
   6.9920  4.46800E-0001   0.00000E+0000
   6.9960  4.79400E-0001   0.00000E+0000
   6.9980  4.63100E-0001   0.00000E+0000
   7.0000  4.49900E-0001   0.00000E+0000
   7.0030  4.53900E-0001   0.00000E+0000
   7.0050  4.64800E-0001   0.00000E+0000
   7.0100  4.70000E-0001   0.00000E+0000
   7.0130  4.81500E-0001   0.00000E+0000
   7.0150  4.76300E-0001   0.00000E+0000
   7.0180  4.85900E-0001   0.00000E+0000
   7.0210  5.04000E-0001   0.00000E+0000
   7.0220  4.79200E-0001   0.00000E+0000
   7.0260  4.91700E-0001   0.00000E+0000
   7.0280  5.07800E-0001   0.00000E+0000
   7.0300  5.05500E-0001   0.00000E+0000
   7.0330  5.11800E-0001   0.00000E+0000
   7.0360  5.19900E-0001   0.00000E+0000
   7.0390  5.39600E-0001   0.00000E+0000
   7.0410  5.53200E-0001   0.00000E+0000
   7.0440  5.59200E-0001   0.00000E+0000
   7.0460  5.46100E-0001   0.00000E+0000
   7.0490  5.54700E-0001   0.00000E+0000
   7.0510  5.67600E-0001   0.00000E+0000
   7.0530  5.73400E-0001   0.00000E+0000
   7.0550  5.79900E-0001   0.00000E+0000
   7.0580  5.85600E-0001   0.00000E+0000
   7.0610  6.03600E-0001   0.00000E+0000
   7.0630  6.15700E-0001   0.00000E+0000
   7.0660  6.18000E-0001   0.00000E+0000
   7.0690  6.20700E-0001   0.00000E+0000
   7.0720  6.48700E-0001   0.00000E+0000
   7.0730  6.58000E-0001   0.00000E+0000
   7.0760  6.65500E-0001   0.00000E+0000
   7.0790  6.58600E-0001   0.00000E+0000
   7.0800  6.71400E-0001   0.00000E+0000
   7.0830  7.07900E-0001   0.00000E+0000
   7.0860  7.22500E-0001   0.00000E+0000
   7.0890  7.37200E-0001   0.00000E+0000
   7.0920  7.47200E-0001   0.00000E+0000
   7.0950  7.72000E-0001   0.00000E+0000
   7.0990  7.96400E-0001   0.00000E+0000
   7.1010  8.19600E-0001   0.00000E+0000
