# Supplementary material for: Self-association of MreC as a regulatory signal in bacterial cell wall elongation
Source: Nat Commun. 2021 May 20;12:2987. doi: 10.1038/s41467-021-22957-9 (PMC8137920; doi:10.1038/s41467-021-22957-9)
Supplement: Supplementary file 4 — Source Data [file 41467_2021_22957_MOESM4_ESM.zip › Martins2-Source-Data/AUC_rawdata/E.coli/00162.RA3]

MREC FHEC 0,8 abs
R 3 20.1 20000 0036998 1.4850E11 281 1 
   5.8010 -5.05400E-0001   0.00000E+0000
   5.8040 -1.77400E-0001   0.00000E+0000
   5.8070 -1.98400E-0001   0.00000E+0000
   5.8090 -1.73700E-0001   0.00000E+0000
   5.8100 -2.40000E-0001   0.00000E+0000
   5.8110 -2.17300E-0001   0.00000E+0000
   5.8140 -1.89000E-0001   0.00000E+0000
   5.8160 -3.44100E-0001   0.00000E+0000
   5.8180 -5.87600E-0001   0.00000E+0000
   5.8200 -6.16300E-0001   0.00000E+0000
   5.8230 -4.93000E-0001   0.00000E+0000
   5.8250 -4.41400E-0001   0.00000E+0000
   5.8280 -1.07900E-0001   0.00000E+0000
   5.8310  1.25200E-0001   0.00000E+0000
   5.8330  1.72800E-0001   0.00000E+0000
   5.8350  1.07900E-0001   0.00000E+0000
   5.8360  9.45000E-0002   0.00000E+0000
   5.8390  7.78000E-0002   0.00000E+0000
   5.8410  9.71000E-0002   0.00000E+0000
   5.8420  8.16000E-0002   0.00000E+0000
   5.8440  8.01000E-0002   0.00000E+0000
   5.8450  9.83000E-0002   0.00000E+0000
   5.8480  8.31000E-0002   0.00000E+0000
   5.8510  8.94000E-0002   0.00000E+0000
   5.8540  3.29000E-0002   0.00000E+0000
   5.8560  2.49000E-0002   0.00000E+0000
   5.8590  3.00000E-0002   0.00000E+0000
   5.8610  1.79000E-0002   0.00000E+0000
   5.8620  2.93000E-0002   0.00000E+0000
   5.8650  3.34000E-0002   0.00000E+0000
   5.8660  1.16000E-0002   0.00000E+0000
   5.8700 -4.21000E-0002   0.00000E+0000
   5.8710 -4.31000E-0002   0.00000E+0000
   5.8730 -4.00000E-0004   0.00000E+0000
   5.8740  6.10000E-0003   0.00000E+0000
   5.8760  3.00000E-0002   0.00000E+0000
   5.8770  5.12000E-0002   0.00000E+0000
   5.8800  4.17000E-0002   0.00000E+0000
   5.8820  1.13000E-0002   0.00000E+0000
   5.8850  1.19000E-0002   0.00000E+0000
   5.8870  3.34000E-0002   0.00000E+0000
   5.8880  4.34000E-0002   0.00000E+0000
   5.8920  1.67000E-0002   0.00000E+0000
   5.8960  1.89000E-0002   0.00000E+0000
   5.9000  4.73000E-0002   0.00000E+0000
   5.9030  2.50000E-0002   0.00000E+0000
   5.9040  1.51000E-0002   0.00000E+0000
   5.9080  9.80000E-0003   0.00000E+0000
   5.9100  2.80000E-0002   0.00000E+0000
   5.9110  2.54000E-0002   0.00000E+0000
   5.9140  1.86000E-0002   0.00000E+0000
   5.9170  3.18000E-0002   0.00000E+0000
   5.9190 -4.90000E-0003   0.00000E+0000
   5.9200  3.00000E-0003   0.00000E+0000
   5.9230  4.40000E-0002   0.00000E+0000
   5.9270  2.50000E-0002   0.00000E+0000
   5.9290  7.57000E-0002   0.00000E+0000
   5.9310  5.92000E-0002   0.00000E+0000
   5.9330  2.58000E-0002   0.00000E+0000
   5.9350  4.16000E-0002   0.00000E+0000
   5.9380  8.52000E-0002   0.00000E+0000
   5.9410  5.97000E-0002   0.00000E+0000
   5.9430  6.76000E-0002   0.00000E+0000
   5.9440  6.41000E-0002   0.00000E+0000
   5.9470  6.96000E-0002   0.00000E+0000
   5.9480  5.46000E-0002   0.00000E+0000
   5.9510  4.19000E-0002   0.00000E+0000
   5.9520  5.52000E-0002   0.00000E+0000
   5.9560  5.82000E-0002   0.00000E+0000
   5.9600  9.49000E-0002   0.00000E+0000
   5.9610  7.64000E-0002   0.00000E+0000
   5.9630  3.75000E-0002   0.00000E+0000
   5.9640  2.71000E-0002   0.00000E+0000
   5.9680  2.11000E-0002   0.00000E+0000
   5.9700  1.38000E-0002   0.00000E+0000
   5.9720  4.47000E-0002   0.00000E+0000
   5.9730  3.39000E-0002   0.00000E+0000
   5.9760  5.55000E-0002   0.00000E+0000
   5.9770  5.32000E-0002   0.00000E+0000
   5.9810 -6.96900E-0001   0.00000E+0000
   5.9820 -9.42600E-0001   0.00000E+0000
   5.9840 -1.23650E+0000   0.00000E+0000
   5.9880 -1.48890E+0000   0.00000E+0000
   5.9900 -1.58040E+0000   0.00000E+0000
   5.9930 -1.94860E+0000   0.00000E+0000
   5.9970 -1.97270E+0000   0.00000E+0000
   5.9990 -1.91970E+0000   0.00000E+0000
   6.0010 -1.85930E+0000   0.00000E+0000
   6.0020 -1.82990E+0000   0.00000E+0000
   6.0040 -1.69900E+0000   0.00000E+0000
   6.0060 -1.65250E+0000   0.00000E+0000
   6.0090 -1.37800E+0000   0.00000E+0000
   6.0110 -1.16000E+0000   0.00000E+0000
   6.0140 -3.99100E-0001   0.00000E+0000
   6.0150 -1.43800E-0001   0.00000E+0000
   6.0180  1.58500E-0001   0.00000E+0000
   6.0200  1.39600E-0001   0.00000E+0000
   6.0220  1.45900E-0001   0.00000E+0000
   6.0230  1.45700E-0001   0.00000E+0000
   6.0250  1.06500E-0001   0.00000E+0000
   6.0270  1.21100E-0001   0.00000E+0000
   6.0290  1.49000E-0001   0.00000E+0000
   6.0300  1.39400E-0001   0.00000E+0000
   6.0320  1.70800E-0001   0.00000E+0000
   6.0340  1.57300E-0001   0.00000E+0000
   6.0380  9.21000E-0002   0.00000E+0000
   6.0390  9.11000E-0002   0.00000E+0000
   6.0430  1.20700E-0001   0.00000E+0000
   6.0440  1.27400E-0001   0.00000E+0000
   6.0470  9.87000E-0002   0.00000E+0000
   6.0480  1.16200E-0001   0.00000E+0000
   6.0510  1.12800E-0001   0.00000E+0000
   6.0520  1.23200E-0001   0.00000E+0000
   6.0550  1.07300E-0001   0.00000E+0000
   6.0570  1.14700E-0001   0.00000E+0000
   6.0590  1.10100E-0001   0.00000E+0000
   6.0620  1.06000E-0001   0.00000E+0000
   6.0640  1.19900E-0001   0.00000E+0000
   6.0660  1.08400E-0001   0.00000E+0000
   6.0690  1.02100E-0001   0.00000E+0000
   6.0710  9.97000E-0002   0.00000E+0000
   6.0730  1.24900E-0001   0.00000E+0000
   6.0750  1.49700E-0001   0.00000E+0000
   6.0780  1.53100E-0001   0.00000E+0000
   6.0790  1.37900E-0001   0.00000E+0000
   6.0820  1.01100E-0001   0.00000E+0000
   6.0830  1.04720E+0000   0.00000E+0000
   6.0870  1.24430E+0000   0.00000E+0000
   6.0890  1.40870E+0000   0.00000E+0000
   6.0920  1.48290E+0000   0.00000E+0000
   6.0950  1.77100E+0000   0.00000E+0000
   6.0990  2.05000E+0000   0.00000E+0000
   6.1010  2.02040E+0000   0.00000E+0000
   6.1030  1.98120E+0000   0.00000E+0000
   6.1060  1.94450E+0000   0.00000E+0000
   6.1070  1.83230E+0000   0.00000E+0000
   6.1110  1.78990E+0000   0.00000E+0000
   6.1130  1.55960E+0000   0.00000E+0000
   6.1140  7.25400E-0001   0.00000E+0000
   6.1210  2.48300E-0001   0.00000E+0000
   6.1260  1.13600E-0001   0.00000E+0000
   6.1280  1.01200E-0001   0.00000E+0000
   6.1310  1.06100E-0001   0.00000E+0000
   6.1320  9.42000E-0002   0.00000E+0000
   6.1330  9.50000E-0002   0.00000E+0000
   6.1360  8.32000E-0002   0.00000E+0000
   6.1380  9.32000E-0002   0.00000E+0000
   6.1410  8.06000E-0002   0.00000E+0000
   6.1440  7.62000E-0002   0.00000E+0000
   6.1450  9.06000E-0002   0.00000E+0000
   6.1470  9.43000E-0002   0.00000E+0000
   6.1510  8.12000E-0002   0.00000E+0000
   6.1540  8.98000E-0002   0.00000E+0000
   6.1570  9.43000E-0002   0.00000E+0000
   6.1580  9.59000E-0002   0.00000E+0000
   6.1600  9.07000E-0002   0.00000E+0000
   6.1630  8.91000E-0002   0.00000E+0000
   6.1640  9.28000E-0002   0.00000E+0000
   6.1670  9.89000E-0002   0.00000E+0000
   6.1690  8.79000E-0002   0.00000E+0000
   6.1710  9.62000E-0002   0.00000E+0000
   6.1750  9.39000E-0002   0.00000E+0000
   6.1760  9.56000E-0002   0.00000E+0000
   6.1790  9.87000E-0002   0.00000E+0000
   6.1820  9.45000E-0002   0.00000E+0000
   6.1830  9.44000E-0002   0.00000E+0000
   6.1860  9.44000E-0002   0.00000E+0000
   6.1900  9.36000E-0002   0.00000E+0000
   6.1930  9.50000E-0002   0.00000E+0000
   6.1960  9.71000E-0002   0.00000E+0000
   6.1970  9.42000E-0002   0.00000E+0000
   6.1980  9.82000E-0002   0.00000E+0000
   6.2010  9.73000E-0002   0.00000E+0000
   6.2040  9.51000E-0002   0.00000E+0000
   6.2070  9.78000E-0002   0.00000E+0000
   6.2080  9.92000E-0002   0.00000E+0000
   6.2100  9.91000E-0002   0.00000E+0000
   6.2110  1.06200E-0001   0.00000E+0000
   6.2150  1.11700E-0001   0.00000E+0000
   6.2160  1.06100E-0001   0.00000E+0000
   6.2190  1.04600E-0001   0.00000E+0000
   6.2210  1.06400E-0001   0.00000E+0000
   6.2240  1.05900E-0001   0.00000E+0000
   6.2250  1.24800E-0001   0.00000E+0000
   6.2270  1.34300E-0001   0.00000E+0000
   6.2280  1.28400E-0001   0.00000E+0000
   6.2310  4.38000E-0002   0.00000E+0000
   6.2340  6.99000E-0002   0.00000E+0000
   6.2350  1.08500E-0001   0.00000E+0000
   6.2370  1.27700E-0001   0.00000E+0000
   6.2390  1.29300E-0001   0.00000E+0000
   6.2410  1.19900E-0001   0.00000E+0000
   6.2430  1.25500E-0001   0.00000E+0000
   6.2450  1.24000E-0001   0.00000E+0000
   6.2480  1.23600E-0001   0.00000E+0000
   6.2500  1.15400E-0001   0.00000E+0000
   6.2530  1.15500E-0001   0.00000E+0000
   6.2540  1.30900E-0001   0.00000E+0000
   6.2570  1.31300E-0001   0.00000E+0000
   6.2590  1.25600E-0001   0.00000E+0000
   6.2620  1.35500E-0001   0.00000E+0000
   6.2640  1.38800E-0001   0.00000E+0000
   6.2660  1.37400E-0001   0.00000E+0000
   6.2680  1.44800E-0001   0.00000E+0000
   6.2710  1.28100E-0001   0.00000E+0000
   6.2730  1.27900E-0001   0.00000E+0000
   6.2740  1.31800E-0001   0.00000E+0000
   6.2770  1.37100E-0001   0.00000E+0000
   6.2800  1.36700E-0001   0.00000E+0000
   6.2840  1.32000E-0001   0.00000E+0000
   6.2850  1.38000E-0001   0.00000E+0000
   6.2880  1.51300E-0001   0.00000E+0000
   6.2890  1.46600E-0001   0.00000E+0000
   6.2930  1.37700E-0001   0.00000E+0000
   6.2970  1.49600E-0001   0.00000E+0000
   6.2990  1.54300E-0001   0.00000E+0000
   6.3020  1.46500E-0001   0.00000E+0000
   6.3050  1.50500E-0001   0.00000E+0000
   6.3070  1.51100E-0001   0.00000E+0000
   6.3100  1.53200E-0001   0.00000E+0000
   6.3110  1.66400E-0001   0.00000E+0000
   6.3140  1.49400E-0001   0.00000E+0000
   6.3160  1.48700E-0001   0.00000E+0000
   6.3170  1.53300E-0001   0.00000E+0000
   6.3190  1.59200E-0001   0.00000E+0000
   6.3210  1.61000E-0001   0.00000E+0000
   6.3220  1.59500E-0001   0.00000E+0000
   6.3260  1.78700E-0001   0.00000E+0000
   6.3280  1.52300E-0001   0.00000E+0000
   6.3300  1.19300E-0001   0.00000E+0000
   6.3330  1.27500E-0001   0.00000E+0000
   6.3350  1.48300E-0001   0.00000E+0000
   6.3370  1.94200E-0001   0.00000E+0000
   6.3400  1.87600E-0001   0.00000E+0000
   6.3420  1.83400E-0001   0.00000E+0000
   6.3430  1.77900E-0001   0.00000E+0000
   6.3460  1.91200E-0001   0.00000E+0000
   6.3480  1.89200E-0001   0.00000E+0000
   6.3510  1.88600E-0001   0.00000E+0000
   6.3530  1.89900E-0001   0.00000E+0000
   6.3550  1.85100E-0001   0.00000E+0000
   6.3570  1.89100E-0001   0.00000E+0000
   6.3600  1.88300E-0001   0.00000E+0000
   6.3610  1.85900E-0001   0.00000E+0000
   6.3650  1.99300E-0001   0.00000E+0000
   6.3660  1.91600E-0001   0.00000E+0000
   6.3690  2.00000E-0001   0.00000E+0000
   6.3710  1.94600E-0001   0.00000E+0000
   6.3730  2.08700E-0001   0.00000E+0000
   6.3760  2.00200E-0001   0.00000E+0000
   6.3780  2.11100E-0001   0.00000E+0000
   6.3800  2.08300E-0001   0.00000E+0000
   6.3830  2.02200E-0001   0.00000E+0000
   6.3850  2.17600E-0001   0.00000E+0000
   6.3870  2.14100E-0001   0.00000E+0000
   6.3900  2.10500E-0001   0.00000E+0000
   6.3920  2.27400E-0001   0.00000E+0000
   6.3950  2.13300E-0001   0.00000E+0000
   6.3980  2.15000E-0001   0.00000E+0000
   6.4010  2.18400E-0001   0.00000E+0000
   6.4030  2.26100E-0001   0.00000E+0000
   6.4050  2.21200E-0001   0.00000E+0000
   6.4070  2.21500E-0001   0.00000E+0000
   6.4100  2.20000E-0001   0.00000E+0000
   6.4110  2.31800E-0001   0.00000E+0000
   6.4150  2.22900E-0001   0.00000E+0000
   6.4170  2.22700E-0001   0.00000E+0000
   6.4190  2.31200E-0001   0.00000E+0000
   6.4220  2.27700E-0001   0.00000E+0000
   6.4230  2.35900E-0001   0.00000E+0000
   6.4260  2.44200E-0001   0.00000E+0000
   6.4290  2.37400E-0001   0.00000E+0000
   6.4310  2.41200E-0001   0.00000E+0000
   6.4330  2.43800E-0001   0.00000E+0000
   6.4350  2.42200E-0001   0.00000E+0000
   6.4370  2.46800E-0001   0.00000E+0000
   6.4410  2.44900E-0001   0.00000E+0000
   6.4440  2.54200E-0001   0.00000E+0000
   6.4460  2.54800E-0001   0.00000E+0000
   6.4480  2.54900E-0001   0.00000E+0000
   6.4520  2.48300E-0001   0.00000E+0000
   6.4540  2.58600E-0001   0.00000E+0000
   6.4590  2.62800E-0001   0.00000E+0000
   6.4600  2.55800E-0001   0.00000E+0000
   6.4620  2.58200E-0001   0.00000E+0000
   6.4630  2.59500E-0001   0.00000E+0000
   6.4660  2.62700E-0001   0.00000E+0000
   6.4670  2.65800E-0001   0.00000E+0000
   6.4700  2.60200E-0001   0.00000E+0000
   6.4720  2.63900E-0001   0.00000E+0000
   6.4740  2.62300E-0001   0.00000E+0000
   6.4770  2.72700E-0001   0.00000E+0000
   6.4790  3.11200E-0001   0.00000E+0000
   6.4810  2.95200E-0001   0.00000E+0000
   6.4840  2.76800E-0001   0.00000E+0000
   6.4860  2.86300E-0001   0.00000E+0000
   6.4880  2.74200E-0001   0.00000E+0000
   6.4910  2.81000E-0001   0.00000E+0000
   6.4940  2.81700E-0001   0.00000E+0000
   6.4950  2.76600E-0001   0.00000E+0000
   6.4980  2.85500E-0001   0.00000E+0000
   6.5010  2.79800E-0001   0.00000E+0000
   6.5030  2.79300E-0001   0.00000E+0000
   6.5050  2.91600E-0001   0.00000E+0000
   6.5080  2.85000E-0001   0.00000E+0000
   6.5090  2.94600E-0001   0.00000E+0000
   6.5120  3.01000E-0001   0.00000E+0000
   6.5150  2.80000E-0001   0.00000E+0000
   6.5170  2.64700E-0001   0.00000E+0000
   6.5190  2.78700E-0001   0.00000E+0000
   6.5220  3.11500E-0001   0.00000E+0000
   6.5240  3.06100E-0001   0.00000E+0000
   6.5260  2.98700E-0001   0.00000E+0000
   6.5290  3.01700E-0001   0.00000E+0000
   6.5310  3.04000E-0001   0.00000E+0000
   6.5340  2.98700E-0001   0.00000E+0000
   6.5370  3.04200E-0001   0.00000E+0000
   6.5400  3.04400E-0001   0.00000E+0000
   6.5430  3.09800E-0001   0.00000E+0000
   6.5450  3.03900E-0001   0.00000E+0000
   6.5480  2.99600E-0001   0.00000E+0000
   6.5500  3.08100E-0001   0.00000E+0000
   6.5520  3.15800E-0001   0.00000E+0000
   6.5540  3.03800E-0001   0.00000E+0000
   6.5570  3.05300E-0001   0.00000E+0000
   6.5590  3.16100E-0001   0.00000E+0000
   6.5600  3.09900E-0001   0.00000E+0000
   6.5640  3.17900E-0001   0.00000E+0000
   6.5670  3.21000E-0001   0.00000E+0000
   6.5680  3.16800E-0001   0.00000E+0000
   6.5710  3.18300E-0001   0.00000E+0000
   6.5720  3.17900E-0001   0.00000E+0000
   6.5750  3.16000E-0001   0.00000E+0000
   6.5770  3.15300E-0001   0.00000E+0000
   6.5790  3.14100E-0001   0.00000E+0000
   6.5820  3.15200E-0001   0.00000E+0000
   6.5830  3.26300E-0001   0.00000E+0000
   6.5850  3.22500E-0001   0.00000E+0000
   6.5880  3.25200E-0001   0.00000E+0000
   6.5910  3.27300E-0001   0.00000E+0000
   6.5940  3.29200E-0001   0.00000E+0000
   6.5960  3.35600E-0001   0.00000E+0000
   6.5980  3.30800E-0001   0.00000E+0000
   6.6000  3.36500E-0001   0.00000E+0000
   6.6020  3.49200E-0001   0.00000E+0000
   6.6040  3.47200E-0001   0.00000E+0000
   6.6070  3.34300E-0001   0.00000E+0000
   6.6090  3.32100E-0001   0.00000E+0000
   6.6120  3.40700E-0001   0.00000E+0000
   6.6140  3.38500E-0001   0.00000E+0000
   6.6160  3.38800E-0001   0.00000E+0000
   6.6180  3.37900E-0001   0.00000E+0000
   6.6210  3.45200E-0001   0.00000E+0000
   6.6230  3.47500E-0001   0.00000E+0000
   6.6250  3.44300E-0001   0.00000E+0000
   6.6260  3.53200E-0001   0.00000E+0000
   6.6300  3.57400E-0001   0.00000E+0000
   6.6320  3.56100E-0001   0.00000E+0000
   6.6340  3.53000E-0001   0.00000E+0000
   6.6360  3.56400E-0001   0.00000E+0000
   6.6390  3.54600E-0001   0.00000E+0000
   6.6410  3.56200E-0001   0.00000E+0000
   6.6450  3.58200E-0001   0.00000E+0000
   6.6480  3.44000E-0001   0.00000E+0000
   6.6490  3.45500E-0001   0.00000E+0000
   6.6520  3.50400E-0001   0.00000E+0000
   6.6530  3.49100E-0001   0.00000E+0000
   6.6560  3.54600E-0001   0.00000E+0000
   6.6580  3.55100E-0001   0.00000E+0000
   6.6620  3.60700E-0001   0.00000E+0000
   6.6630  3.57200E-0001   0.00000E+0000
   6.6660  3.59400E-0001   0.00000E+0000
   6.6670  3.60800E-0001   0.00000E+0000
   6.6690  3.65000E-0001   0.00000E+0000
   6.6710  3.62300E-0001   0.00000E+0000
   6.6730  3.62500E-0001   0.00000E+0000
   6.6760  3.51900E-0001   0.00000E+0000
   6.6800  3.63900E-0001   0.00000E+0000
   6.6830  3.63200E-0001   0.00000E+0000
   6.6840  3.74000E-0001   0.00000E+0000
   6.6870  3.64700E-0001   0.00000E+0000
   6.6890  3.66500E-0001   0.00000E+0000
   6.6910  3.69500E-0001   0.00000E+0000
   6.6930  3.71600E-0001   0.00000E+0000
   6.6960  3.78300E-0001   0.00000E+0000
   6.6980  3.66300E-0001   0.00000E+0000
   6.7010  3.66500E-0001   0.00000E+0000
   6.7040  3.65900E-0001   0.00000E+0000
   6.7050  3.65300E-0001   0.00000E+0000
   6.7080  3.66800E-0001   0.00000E+0000
   6.7100  3.67400E-0001   0.00000E+0000
   6.7120  3.77500E-0001   0.00000E+0000
   6.7160  3.67800E-0001   0.00000E+0000
   6.7190  3.66700E-0001   0.00000E+0000
   6.7210  3.72800E-0001   0.00000E+0000
   6.7240  3.79400E-0001   0.00000E+0000
   6.7260  3.73300E-0001   0.00000E+0000
   6.7280  3.76300E-0001   0.00000E+0000
   6.7310  3.85900E-0001   0.00000E+0000
   6.7320  3.84600E-0001   0.00000E+0000
   6.7350  3.74300E-0001   0.00000E+0000
   6.7380  3.87200E-0001   0.00000E+0000
   6.7400  3.87800E-0001   0.00000E+0000
   6.7430  3.95400E-0001   0.00000E+0000
   6.7460  3.75800E-0001   0.00000E+0000
   6.7490  3.84000E-0001   0.00000E+0000
   6.7510  3.96200E-0001   0.00000E+0000
   6.7540  3.90100E-0001   0.00000E+0000
   6.7570  3.94900E-0001   0.00000E+0000
   6.7590  3.91400E-0001   0.00000E+0000
   6.7600  3.94500E-0001   0.00000E+0000
   6.7620  3.94800E-0001   0.00000E+0000
   6.7650  3.92000E-0001   0.00000E+0000
   6.7670  3.75700E-0001   0.00000E+0000
   6.7700  3.58400E-0001   0.00000E+0000
   6.7720  3.78400E-0001   0.00000E+0000
   6.7740  3.96400E-0001   0.00000E+0000
   6.7760  4.03600E-0001   0.00000E+0000
   6.7790  3.99400E-0001   0.00000E+0000
   6.7810  3.95900E-0001   0.00000E+0000
   6.7830  3.93900E-0001   0.00000E+0000
   6.7860  3.96700E-0001   0.00000E+0000
   6.7890  3.99600E-0001   0.00000E+0000
   6.7910  4.03500E-0001   0.00000E+0000
   6.7930  4.02700E-0001   0.00000E+0000
   6.7950  4.01200E-0001   0.00000E+0000
   6.7980  3.90100E-0001   0.00000E+0000
   6.7990  3.89900E-0001   0.00000E+0000
   6.8020  4.08300E-0001   0.00000E+0000
   6.8040  4.06900E-0001   0.00000E+0000
   6.8060  4.05700E-0001   0.00000E+0000
   6.8100  4.17400E-0001   0.00000E+0000
   6.8120  4.26000E-0001   0.00000E+0000
   6.8150  4.07800E-0001   0.00000E+0000
   6.8170  4.02400E-0001   0.00000E+0000
   6.8190  4.06200E-0001   0.00000E+0000
   6.8210  3.99300E-0001   0.00000E+0000
   6.8230  3.96100E-0001   0.00000E+0000
   6.8250  3.99700E-0001   0.00000E+0000
   6.8270  3.95300E-0001   0.00000E+0000
   6.8310  4.06700E-0001   0.00000E+0000
   6.8340  4.15400E-0001   0.00000E+0000
   6.8360  4.12400E-0001   0.00000E+0000
   6.8380  3.99000E-0001   0.00000E+0000
   6.8410  3.95300E-0001   0.00000E+0000
   6.8440  3.99500E-0001   0.00000E+0000
   6.8480  4.03100E-0001   0.00000E+0000
   6.8500  4.09300E-0001   0.00000E+0000
   6.8520  4.16000E-0001   0.00000E+0000
   6.8550  4.19600E-0001   0.00000E+0000
   6.8560  4.10000E-0001   0.00000E+0000
   6.8590  3.95000E-0001   0.00000E+0000
   6.8620  4.05100E-0001   0.00000E+0000
   6.8650  4.05600E-0001   0.00000E+0000
   6.8670  4.06600E-0001   0.00000E+0000
   6.8680  4.14200E-0001   0.00000E+0000
   6.8710  4.15100E-0001   0.00000E+0000
   6.8730  4.25100E-0001   0.00000E+0000
   6.8740  4.13500E-0001   0.00000E+0000
   6.8760  4.20800E-0001   0.00000E+0000
   6.8790  4.05800E-0001   0.00000E+0000
   6.8810  4.21500E-0001   0.00000E+0000
   6.8850  4.16800E-0001   0.00000E+0000
   6.8870  4.26900E-0001   0.00000E+0000
   6.8900  4.19300E-0001   0.00000E+0000
   6.8920  4.20800E-0001   0.00000E+0000
   6.8960  4.23900E-0001   0.00000E+0000
   6.8980  4.48400E-0001   0.00000E+0000
   6.8990  4.42000E-0001   0.00000E+0000
   6.9030  4.47000E-0001   0.00000E+0000
   6.9050  4.43000E-0001   0.00000E+0000
   6.9070  4.37700E-0001   0.00000E+0000
   6.9100  4.51400E-0001   0.00000E+0000
   6.9130  4.46400E-0001   0.00000E+0000
   6.9140  4.30600E-0001   0.00000E+0000
   6.9170  4.32700E-0001   0.00000E+0000
   6.9180  4.32100E-0001   0.00000E+0000
   6.9200  4.29700E-0001   0.00000E+0000
   6.9230  4.36700E-0001   0.00000E+0000
   6.9250  4.40300E-0001   0.00000E+0000
   6.9280  4.35600E-0001   0.00000E+0000
   6.9300  4.42300E-0001   0.00000E+0000
   6.9320  4.48200E-0001   0.00000E+0000
   6.9350  4.53300E-0001   0.00000E+0000
   6.9370  4.50300E-0001   0.00000E+0000
   6.9410  4.73400E-0001   0.00000E+0000
   6.9430  4.62400E-0001   0.00000E+0000
   6.9450  4.44600E-0001   0.00000E+0000
   6.9480  4.28800E-0001   0.00000E+0000
   6.9510  4.41800E-0001   0.00000E+0000
   6.9540  4.34800E-0001   0.00000E+0000
   6.9560  4.40000E-0001   0.00000E+0000
   6.9580  4.46400E-0001   0.00000E+0000
   6.9600  4.39900E-0001   0.00000E+0000
   6.9630  4.33500E-0001   0.00000E+0000
   6.9650  4.45300E-0001   0.00000E+0000
   6.9680  4.30500E-0001   0.00000E+0000
   6.9690  4.33700E-0001   0.00000E+0000
   6.9720  4.29100E-0001   0.00000E+0000
   6.9740  4.43300E-0001   0.00000E+0000
   6.9750  4.48600E-0001   0.00000E+0000
   6.9780  4.34500E-0001   0.00000E+0000
   6.9800  4.36500E-0001   0.00000E+0000
   6.9830  4.20500E-0001   0.00000E+0000
   6.9840  4.32000E-0001   0.00000E+0000
   6.9870  4.33700E-0001   0.00000E+0000
   6.9900  4.30800E-0001   0.00000E+0000
   6.9930  4.64100E-0001   0.00000E+0000
   6.9970  4.79300E-0001   0.00000E+0000
   6.9990  4.39700E-0001   0.00000E+0000
   7.0020  4.55200E-0001   0.00000E+0000
   7.0050  4.59000E-0001   0.00000E+0000
   7.0070  4.63300E-0001   0.00000E+0000
   7.0100  4.71000E-0001   0.00000E+0000
   7.0120  4.81700E-0001   0.00000E+0000
   7.0140  4.68100E-0001   0.00000E+0000
   7.0170  4.65500E-0001   0.00000E+0000
   7.0180  4.82500E-0001   0.00000E+0000
   7.0210  4.93400E-0001   0.00000E+0000
   7.0230  4.76800E-0001   0.00000E+0000
   7.0250  4.79800E-0001   0.00000E+0000
   7.0280  4.96700E-0001   0.00000E+0000
   7.0300  4.94700E-0001   0.00000E+0000
   7.0320  4.84800E-0001   0.00000E+0000
   7.0350  5.06700E-0001   0.00000E+0000
   7.0390  5.17600E-0001   0.00000E+0000
   7.0420  5.38000E-0001   0.00000E+0000
   7.0440  5.37300E-0001   0.00000E+0000
   7.0460  5.19700E-0001   0.00000E+0000
   7.0490  5.15000E-0001   0.00000E+0000
   7.0510  5.24700E-0001   0.00000E+0000
   7.0540  5.54000E-0001   0.00000E+0000
   7.0550  5.34700E-0001   0.00000E+0000
   7.0580  5.47400E-0001   0.00000E+0000
   7.0600  5.60100E-0001   0.00000E+0000
   7.0640  5.72800E-0001   0.00000E+0000
   7.0670  5.76100E-0001   0.00000E+0000
   7.0690  5.84500E-0001   0.00000E+0000
   7.0720  5.99400E-0001   0.00000E+0000
   7.0730  6.00600E-0001   0.00000E+0000
   7.0740  5.95000E-0001   0.00000E+0000
   7.0780  5.97300E-0001   0.00000E+0000
   7.0790  5.92400E-0001   0.00000E+0000
   7.0820  6.03300E-0001   0.00000E+0000
   7.0850  6.25800E-0001   0.00000E+0000
   7.0870  6.40500E-0001   0.00000E+0000
   7.0900  6.47500E-0001   0.00000E+0000
   7.0920  6.51700E-0001   0.00000E+0000
   7.0950  6.70000E-0001   0.00000E+0000
   7.0970  6.84600E-0001   0.00000E+0000
   7.0990  7.00700E-0001   0.00000E+0000
   7.1010  7.18100E-0001   0.00000E+0000
