# Supplementary material for: Self-association of MreC as a regulatory signal in bacterial cell wall elongation
Source: Nat Commun. 2021 May 20;12:2987. doi: 10.1038/s41467-021-22957-9 (PMC8137920; doi:10.1038/s41467-021-22957-9)
Supplement: Supplementary file 4 — Source Data [file 41467_2021_22957_MOESM4_ESM.zip › Martins2-Source-Data/AUC_rawdata/E.coli/00176.RA3]

MREC FHEC 0,8 abs
R 3 20.0 20000 0039922 1.6130E11 281 1 
   5.8000 -3.46200E-0001   0.00000E+0000
   5.8030 -1.34600E-0001   0.00000E+0000
   5.8050 -1.92200E-0001   0.00000E+0000
   5.8060 -2.20800E-0001   0.00000E+0000
   5.8070 -2.05300E-0001   0.00000E+0000
   5.8100 -1.84900E-0001   0.00000E+0000
   5.8110 -2.20700E-0001   0.00000E+0000
   5.8130 -2.32700E-0001   0.00000E+0000
   5.8140 -2.31500E-0001   0.00000E+0000
   5.8170 -3.75100E-0001   0.00000E+0000
   5.8180 -5.08000E-0001   0.00000E+0000
   5.8210 -4.62000E-0001   0.00000E+0000
   5.8220 -4.24000E-0001   0.00000E+0000
   5.8250 -3.52400E-0001   0.00000E+0000
   5.8270 -2.55300E-0001   0.00000E+0000
   5.8280 -7.34000E-0002   0.00000E+0000
   5.8300  1.28800E-0001   0.00000E+0000
   5.8320  1.36000E-0001   0.00000E+0000
   5.8350  1.67800E-0001   0.00000E+0000
   5.8370  1.31300E-0001   0.00000E+0000
   5.8390  1.10200E-0001   0.00000E+0000
   5.8410  1.07000E-0001   0.00000E+0000
   5.8420  9.04000E-0002   0.00000E+0000
   5.8460  7.61000E-0002   0.00000E+0000
   5.8480  1.03900E-0001   0.00000E+0000
   5.8500  8.04000E-0002   0.00000E+0000
   5.8510  9.14000E-0002   0.00000E+0000
   5.8530  8.08000E-0002   0.00000E+0000
   5.8540  6.09000E-0002   0.00000E+0000
   5.8560  1.58000E-0002   0.00000E+0000
   5.8580  1.69000E-0002   0.00000E+0000
   5.8590  3.85000E-0002   0.00000E+0000
   5.8640  3.29000E-0002   0.00000E+0000
   5.8650  3.31000E-0002   0.00000E+0000
   5.8660  2.61000E-0002   0.00000E+0000
   5.8670  2.24000E-0002   0.00000E+0000
   5.8710 -4.57000E-0002   0.00000E+0000
   5.8730  8.00000E-0004   0.00000E+0000
   5.8750  7.10000E-0003   0.00000E+0000
   5.8760  2.36000E-0002   0.00000E+0000
   5.8780  5.41000E-0002   0.00000E+0000
   5.8810  3.10000E-0002   0.00000E+0000
   5.8820  3.01000E-0002   0.00000E+0000
   5.8840  1.54000E-0002   0.00000E+0000
   5.8850  6.60000E-0003   0.00000E+0000
   5.8870  2.30000E-0002   0.00000E+0000
   5.8900  4.40000E-0002   0.00000E+0000
   5.8920  1.13000E-0002   0.00000E+0000
   5.8940  3.74000E-0002   0.00000E+0000
   5.8960  2.77000E-0002   0.00000E+0000
   5.8990  7.40000E-0003   0.00000E+0000
   5.9020  3.28000E-0002   0.00000E+0000
   5.9030  2.68000E-0002   0.00000E+0000
   5.9060  1.47000E-0002   0.00000E+0000
   5.9080  8.80000E-0003   0.00000E+0000
   5.9110  2.00000E-0002   0.00000E+0000
   5.9130  1.71000E-0002   0.00000E+0000
   5.9150  2.46000E-0002   0.00000E+0000
   5.9180  2.26000E-0002   0.00000E+0000
   5.9200  5.50000E-0003   0.00000E+0000
   5.9230  5.20000E-0003   0.00000E+0000
   5.9270  2.54000E-0002   0.00000E+0000
   5.9280  3.51000E-0002   0.00000E+0000
   5.9290  7.65000E-0002   0.00000E+0000
   5.9310  7.14000E-0002   0.00000E+0000
   5.9320  3.72000E-0002   0.00000E+0000
   5.9350  3.38000E-0002   0.00000E+0000
   5.9370  6.32000E-0002   0.00000E+0000
   5.9390  7.94000E-0002   0.00000E+0000
   5.9410  5.30000E-0002   0.00000E+0000
   5.9420  6.12000E-0002   0.00000E+0000
   5.9460  6.24000E-0002   0.00000E+0000
   5.9480  6.28000E-0002   0.00000E+0000
   5.9510  4.80000E-0002   0.00000E+0000
   5.9540  5.91000E-0002   0.00000E+0000
   5.9560  6.21000E-0002   0.00000E+0000
   5.9580  9.05000E-0002   0.00000E+0000
   5.9610  8.44000E-0002   0.00000E+0000
   5.9630  7.41000E-0002   0.00000E+0000
   5.9650  4.16000E-0002   0.00000E+0000
   5.9660  2.07000E-0002   0.00000E+0000
   5.9680  2.14000E-0002   0.00000E+0000
   5.9700  1.84000E-0002   0.00000E+0000
   5.9720  3.45000E-0002   0.00000E+0000
   5.9750  2.63000E-0002   0.00000E+0000
   5.9770  6.00000E-0002   0.00000E+0000
   5.9790 -2.08500E-0001   0.00000E+0000
   5.9800 -5.59500E-0001   0.00000E+0000
   5.9830 -9.62800E-0001   0.00000E+0000
   5.9870 -1.30530E+0000   0.00000E+0000
   5.9880 -1.36410E+0000   0.00000E+0000
   5.9900 -1.60830E+0000   0.00000E+0000
   5.9940 -1.82530E+0000   0.00000E+0000
   5.9950 -1.96050E+0000   0.00000E+0000
   5.9970 -1.96240E+0000   0.00000E+0000
   5.9980 -1.98220E+0000   0.00000E+0000
   6.0010 -1.95390E+0000   0.00000E+0000
   6.0050 -1.81660E+0000   0.00000E+0000
   6.0060 -1.71850E+0000   0.00000E+0000
   6.0080 -1.62430E+0000   0.00000E+0000
   6.0090 -1.59140E+0000   0.00000E+0000
   6.0130 -1.08050E+0000   0.00000E+0000
   6.0140 -6.40800E-0001   0.00000E+0000
   6.0160 -8.05000E-0002   0.00000E+0000
   6.0180  8.40000E-0002   0.00000E+0000
   6.0210  1.18600E-0001   0.00000E+0000
   6.0230  1.52900E-0001   0.00000E+0000
   6.0250  1.40300E-0001   0.00000E+0000
   6.0260  1.10900E-0001   0.00000E+0000
   6.0290  1.32900E-0001   0.00000E+0000
   6.0300  1.40500E-0001   0.00000E+0000
   6.0320  1.36800E-0001   0.00000E+0000
   6.0340  1.63900E-0001   0.00000E+0000
   6.0370  1.42500E-0001   0.00000E+0000
   6.0390  9.65000E-0002   0.00000E+0000
   6.0420  1.08000E-0001   0.00000E+0000
   6.0450  1.30100E-0001   0.00000E+0000
   6.0470  1.05000E-0001   0.00000E+0000
   6.0500  1.13200E-0001   0.00000E+0000
   6.0520  1.11900E-0001   0.00000E+0000
   6.0550  1.21200E-0001   0.00000E+0000
   6.0570  1.11200E-0001   0.00000E+0000
   6.0590  1.16800E-0001   0.00000E+0000
   6.0620  1.08100E-0001   0.00000E+0000
   6.0630  1.16000E-0001   0.00000E+0000
   6.0660  1.23200E-0001   0.00000E+0000
   6.0670  1.05300E-0001   0.00000E+0000
   6.0700  9.72000E-0002   0.00000E+0000
   6.0730  9.50000E-0002   0.00000E+0000
   6.0750  1.35000E-0001   0.00000E+0000
   6.0760  1.54000E-0001   0.00000E+0000
   6.0780  1.52800E-0001   0.00000E+0000
   6.0800  1.08600E-0001   0.00000E+0000
   6.0830  2.12600E-0001   0.00000E+0000
   6.0840  1.16410E+0000   0.00000E+0000
   6.0890  1.39360E+0000   0.00000E+0000
   6.0920  1.45480E+0000   0.00000E+0000
   6.0940  1.51590E+0000   0.00000E+0000
   6.0960  1.84410E+0000   0.00000E+0000
   6.0990  2.02350E+0000   0.00000E+0000
   6.1030  1.93580E+0000   0.00000E+0000
   6.1060  1.89300E+0000   0.00000E+0000
   6.1070  1.88190E+0000   0.00000E+0000
   6.1100  1.80190E+0000   0.00000E+0000
   6.1150  1.50870E+0000   0.00000E+0000
   6.1160  4.75300E-0001   0.00000E+0000
   6.1210  4.33000E-0002   0.00000E+0000
   6.1240  7.51000E-0002   0.00000E+0000
   6.1260  1.11900E-0001   0.00000E+0000
   6.1280  1.01000E-0001   0.00000E+0000
   6.1300  1.02000E-0001   0.00000E+0000
   6.1310  9.30000E-0002   0.00000E+0000
   6.1350  8.93000E-0002   0.00000E+0000
   6.1370  8.97000E-0002   0.00000E+0000
   6.1380  8.87000E-0002   0.00000E+0000
   6.1390  8.09000E-0002   0.00000E+0000
   6.1420  7.37000E-0002   0.00000E+0000
   6.1440  8.59000E-0002   0.00000E+0000
   6.1480  8.56000E-0002   0.00000E+0000
   6.1490  7.66000E-0002   0.00000E+0000
   6.1540  8.24000E-0002   0.00000E+0000
   6.1560  8.81000E-0002   0.00000E+0000
   6.1590  8.72000E-0002   0.00000E+0000
   6.1620  8.90000E-0002   0.00000E+0000
   6.1640  8.35000E-0002   0.00000E+0000
   6.1660  8.66000E-0002   0.00000E+0000
   6.1680  9.27000E-0002   0.00000E+0000
   6.1700  8.63000E-0002   0.00000E+0000
   6.1750  8.04000E-0002   0.00000E+0000
   6.1780  8.78000E-0002   0.00000E+0000
   6.1800  9.51000E-0002   0.00000E+0000
   6.1830  8.96000E-0002   0.00000E+0000
   6.1860  9.43000E-0002   0.00000E+0000
   6.1880  8.98000E-0002   0.00000E+0000
   6.1920  8.95000E-0002   0.00000E+0000
   6.1930  9.28000E-0002   0.00000E+0000
   6.1970  9.18000E-0002   0.00000E+0000
   6.2000  9.29000E-0002   0.00000E+0000
   6.2020  9.31000E-0002   0.00000E+0000
   6.2060  9.31000E-0002   0.00000E+0000
   6.2070  8.97000E-0002   0.00000E+0000
   6.2110  9.53000E-0002   0.00000E+0000
   6.2120  9.48000E-0002   0.00000E+0000
   6.2140  1.04300E-0001   0.00000E+0000
   6.2150  1.02100E-0001   0.00000E+0000
   6.2190  1.00800E-0001   0.00000E+0000
   6.2220  1.00400E-0001   0.00000E+0000
   6.2230  1.02000E-0001   0.00000E+0000
   6.2260  1.32200E-0001   0.00000E+0000
   6.2270  1.11500E-0001   0.00000E+0000
   6.2300  3.69000E-0002   0.00000E+0000
   6.2310  4.31000E-0002   0.00000E+0000
   6.2340  8.43000E-0002   0.00000E+0000
   6.2380  1.22700E-0001   0.00000E+0000
   6.2400  1.14700E-0001   0.00000E+0000
   6.2430  1.14900E-0001   0.00000E+0000
   6.2450  1.17000E-0001   0.00000E+0000
   6.2470  1.15300E-0001   0.00000E+0000
   6.2480  1.14700E-0001   0.00000E+0000
   6.2520  1.12600E-0001   0.00000E+0000
   6.2540  1.15500E-0001   0.00000E+0000
   6.2560  1.22900E-0001   0.00000E+0000
   6.2570  1.24100E-0001   0.00000E+0000
   6.2620  1.21100E-0001   0.00000E+0000
   6.2640  1.31100E-0001   0.00000E+0000
   6.2670  1.32300E-0001   0.00000E+0000
   6.2700  1.19600E-0001   0.00000E+0000
   6.2710  1.17000E-0001   0.00000E+0000
   6.2740  1.27400E-0001   0.00000E+0000
   6.2760  1.27000E-0001   0.00000E+0000
   6.2790  1.22700E-0001   0.00000E+0000
   6.2800  1.26900E-0001   0.00000E+0000
   6.2820  1.19900E-0001   0.00000E+0000
   6.2850  1.32700E-0001   0.00000E+0000
   6.2860  1.34100E-0001   0.00000E+0000
   6.2890  1.27900E-0001   0.00000E+0000
   6.2910  1.31500E-0001   0.00000E+0000
   6.2930  1.29000E-0001   0.00000E+0000
   6.2990  1.40600E-0001   0.00000E+0000
   6.3000  1.36400E-0001   0.00000E+0000
   6.3020  1.37900E-0001   0.00000E+0000
   6.3030  1.40300E-0001   0.00000E+0000
   6.3050  1.39700E-0001   0.00000E+0000
   6.3070  1.51800E-0001   0.00000E+0000
   6.3110  1.50500E-0001   0.00000E+0000
   6.3120  1.31200E-0001   0.00000E+0000
   6.3160  1.39800E-0001   0.00000E+0000
   6.3180  1.43300E-0001   0.00000E+0000
   6.3190  1.47300E-0001   0.00000E+0000
   6.3230  1.50600E-0001   0.00000E+0000
   6.3270  1.63000E-0001   0.00000E+0000
   6.3280  1.15700E-0001   0.00000E+0000
   6.3300  1.03700E-0001   0.00000E+0000
   6.3320  1.12400E-0001   0.00000E+0000
   6.3350  1.73200E-0001   0.00000E+0000
   6.3360  1.72700E-0001   0.00000E+0000
   6.3400  1.67300E-0001   0.00000E+0000
   6.3410  1.70000E-0001   0.00000E+0000
   6.3440  1.65800E-0001   0.00000E+0000
   6.3460  1.78300E-0001   0.00000E+0000
   6.3480  1.68700E-0001   0.00000E+0000
   6.3500  1.73200E-0001   0.00000E+0000
   6.3530  1.63900E-0001   0.00000E+0000
   6.3550  1.67200E-0001   0.00000E+0000
   6.3570  1.76500E-0001   0.00000E+0000
   6.3620  1.74400E-0001   0.00000E+0000
   6.3630  1.75100E-0001   0.00000E+0000
   6.3660  1.82300E-0001   0.00000E+0000
   6.3670  1.84200E-0001   0.00000E+0000
   6.3700  1.79100E-0001   0.00000E+0000
   6.3710  1.89100E-0001   0.00000E+0000
   6.3740  1.84700E-0001   0.00000E+0000
   6.3760  1.92400E-0001   0.00000E+0000
   6.3790  1.92000E-0001   0.00000E+0000
   6.3800  1.88200E-0001   0.00000E+0000
   6.3830  1.94600E-0001   0.00000E+0000
   6.3840  2.00100E-0001   0.00000E+0000
   6.3870  2.03200E-0001   0.00000E+0000
   6.3880  2.03800E-0001   0.00000E+0000
   6.3930  1.98600E-0001   0.00000E+0000
   6.3960  2.06400E-0001   0.00000E+0000
   6.3980  2.00300E-0001   0.00000E+0000
   6.4000  2.12000E-0001   0.00000E+0000
   6.4030  2.04300E-0001   0.00000E+0000
   6.4070  2.10900E-0001   0.00000E+0000
   6.4100  2.12900E-0001   0.00000E+0000
   6.4110  2.10400E-0001   0.00000E+0000
   6.4120  2.10200E-0001   0.00000E+0000
   6.4150  2.03900E-0001   0.00000E+0000
   6.4160  2.14500E-0001   0.00000E+0000
   6.4190  2.17200E-0001   0.00000E+0000
   6.4210  2.17400E-0001   0.00000E+0000
   6.4240  2.19500E-0001   0.00000E+0000
   6.4260  2.16700E-0001   0.00000E+0000
   6.4290  2.16500E-0001   0.00000E+0000
   6.4300  2.24000E-0001   0.00000E+0000
   6.4330  2.34400E-0001   0.00000E+0000
   6.4360  2.26900E-0001   0.00000E+0000
   6.4370  2.31500E-0001   0.00000E+0000
   6.4400  2.29200E-0001   0.00000E+0000
   6.4410  2.33600E-0001   0.00000E+0000
   6.4450  2.35300E-0001   0.00000E+0000
   6.4470  2.34100E-0001   0.00000E+0000
   6.4480  2.27900E-0001   0.00000E+0000
   6.4530  2.45600E-0001   0.00000E+0000
   6.4560  2.44700E-0001   0.00000E+0000
   6.4600  2.42500E-0001   0.00000E+0000
   6.4640  2.43600E-0001   0.00000E+0000
   6.4660  2.46900E-0001   0.00000E+0000
   6.4680  2.43300E-0001   0.00000E+0000
   6.4700  2.45400E-0001   0.00000E+0000
   6.4720  2.53800E-0001   0.00000E+0000
   6.4740  2.57200E-0001   0.00000E+0000
   6.4770  2.81200E-0001   0.00000E+0000
   6.4780  2.97300E-0001   0.00000E+0000
   6.4810  2.73300E-0001   0.00000E+0000
   6.4840  2.75500E-0001   0.00000E+0000
   6.4850  2.59500E-0001   0.00000E+0000
   6.4880  2.67200E-0001   0.00000E+0000
   6.4900  2.63400E-0001   0.00000E+0000
   6.4930  2.60300E-0001   0.00000E+0000
   6.4950  2.67700E-0001   0.00000E+0000
   6.4990  2.61800E-0001   0.00000E+0000
   6.5000  2.67500E-0001   0.00000E+0000
   6.5030  2.66900E-0001   0.00000E+0000
   6.5040  2.76400E-0001   0.00000E+0000
   6.5080  2.76100E-0001   0.00000E+0000
   6.5100  2.84400E-0001   0.00000E+0000
   6.5120  2.61300E-0001   0.00000E+0000
   6.5150  2.50300E-0001   0.00000E+0000
   6.5170  2.65600E-0001   0.00000E+0000
   6.5190  2.88200E-0001   0.00000E+0000
   6.5210  2.83000E-0001   0.00000E+0000
   6.5250  2.88500E-0001   0.00000E+0000
   6.5260  2.83300E-0001   0.00000E+0000
   6.5280  2.75600E-0001   0.00000E+0000
   6.5310  2.81100E-0001   0.00000E+0000
   6.5340  2.82800E-0001   0.00000E+0000
   6.5350  2.84100E-0001   0.00000E+0000
   6.5380  2.89200E-0001   0.00000E+0000
   6.5400  3.00600E-0001   0.00000E+0000
   6.5430  2.90000E-0001   0.00000E+0000
   6.5450  2.86500E-0001   0.00000E+0000
   6.5470  2.90200E-0001   0.00000E+0000
   6.5480  3.08600E-0001   0.00000E+0000
   6.5520  2.92100E-0001   0.00000E+0000
   6.5550  2.85700E-0001   0.00000E+0000
   6.5590  2.86700E-0001   0.00000E+0000
   6.5600  2.93000E-0001   0.00000E+0000
   6.5620  2.96300E-0001   0.00000E+0000
   6.5640  3.10000E-0001   0.00000E+0000
   6.5660  2.99700E-0001   0.00000E+0000
   6.5690  3.09700E-0001   0.00000E+0000
   6.5700  3.01700E-0001   0.00000E+0000
   6.5730  2.92600E-0001   0.00000E+0000
   6.5750  3.01400E-0001   0.00000E+0000
   6.5770  3.06100E-0001   0.00000E+0000
   6.5790  3.03200E-0001   0.00000E+0000
   6.5810  3.00200E-0001   0.00000E+0000
   6.5830  3.12300E-0001   0.00000E+0000
   6.5840  3.08300E-0001   0.00000E+0000
   6.5860  3.10600E-0001   0.00000E+0000
   6.5890  3.11000E-0001   0.00000E+0000
   6.5910  3.11700E-0001   0.00000E+0000
   6.5950  3.17300E-0001   0.00000E+0000
   6.5960  3.13400E-0001   0.00000E+0000
   6.5980  3.13500E-0001   0.00000E+0000
   6.6010  3.29500E-0001   0.00000E+0000
   6.6030  3.39600E-0001   0.00000E+0000
   6.6050  3.27800E-0001   0.00000E+0000
   6.6070  3.23800E-0001   0.00000E+0000
   6.6100  3.20600E-0001   0.00000E+0000
   6.6120  3.33600E-0001   0.00000E+0000
   6.6150  3.26500E-0001   0.00000E+0000
   6.6170  3.30700E-0001   0.00000E+0000
   6.6190  3.33000E-0001   0.00000E+0000
   6.6210  3.37100E-0001   0.00000E+0000
   6.6240  3.31100E-0001   0.00000E+0000
   6.6260  3.35400E-0001   0.00000E+0000
   6.6280  3.35700E-0001   0.00000E+0000
   6.6310  3.40300E-0001   0.00000E+0000
   6.6330  3.43800E-0001   0.00000E+0000
   6.6340  3.33000E-0001   0.00000E+0000
   6.6370  3.39500E-0001   0.00000E+0000
   6.6390  3.42700E-0001   0.00000E+0000
   6.6420  3.50600E-0001   0.00000E+0000
   6.6440  3.45200E-0001   0.00000E+0000
   6.6460  3.36000E-0001   0.00000E+0000
   6.6500  3.43900E-0001   0.00000E+0000
   6.6520  3.41800E-0001   0.00000E+0000
   6.6550  3.37500E-0001   0.00000E+0000
   6.6560  3.43800E-0001   0.00000E+0000
   6.6590  3.44100E-0001   0.00000E+0000
   6.6620  3.50500E-0001   0.00000E+0000
   6.6650  3.50200E-0001   0.00000E+0000
   6.6670  3.45800E-0001   0.00000E+0000
   6.6710  3.54500E-0001   0.00000E+0000
   6.6720  3.45200E-0001   0.00000E+0000
   6.6740  3.51800E-0001   0.00000E+0000
   6.6760  3.43400E-0001   0.00000E+0000
   6.6790  3.46700E-0001   0.00000E+0000
   6.6820  3.59200E-0001   0.00000E+0000
   6.6830  3.60500E-0001   0.00000E+0000
   6.6860  3.57400E-0001   0.00000E+0000
   6.6870  3.59300E-0001   0.00000E+0000
   6.6900  3.52500E-0001   0.00000E+0000
   6.6930  3.61800E-0001   0.00000E+0000
   6.6960  3.72000E-0001   0.00000E+0000
   6.6970  3.71700E-0001   0.00000E+0000
   6.7010  3.63400E-0001   0.00000E+0000
   6.7030  3.61400E-0001   0.00000E+0000
   6.7050  3.57000E-0001   0.00000E+0000
   6.7070  3.57700E-0001   0.00000E+0000
   6.7100  3.58600E-0001   0.00000E+0000
   6.7120  3.60700E-0001   0.00000E+0000
   6.7150  3.58600E-0001   0.00000E+0000
   6.7170  3.65800E-0001   0.00000E+0000
   6.7200  3.54600E-0001   0.00000E+0000
   6.7220  3.62500E-0001   0.00000E+0000
   6.7240  3.65900E-0001   0.00000E+0000
   6.7290  3.73500E-0001   0.00000E+0000
   6.7310  3.73200E-0001   0.00000E+0000
   6.7330  3.69900E-0001   0.00000E+0000
   6.7350  3.71300E-0001   0.00000E+0000
   6.7380  3.62100E-0001   0.00000E+0000
   6.7400  3.74500E-0001   0.00000E+0000
   6.7430  3.81600E-0001   0.00000E+0000
   6.7450  3.81500E-0001   0.00000E+0000
   6.7480  3.66400E-0001   0.00000E+0000
   6.7500  3.67500E-0001   0.00000E+0000
   6.7520  3.90400E-0001   0.00000E+0000
   6.7570  3.85100E-0001   0.00000E+0000
   6.7580  3.85900E-0001   0.00000E+0000
   6.7610  3.89700E-0001   0.00000E+0000
   6.7630  3.92200E-0001   0.00000E+0000
   6.7670  3.82800E-0001   0.00000E+0000
   6.7690  3.78000E-0001   0.00000E+0000
   6.7700  3.56300E-0001   0.00000E+0000
   6.7730  3.79700E-0001   0.00000E+0000
   6.7750  3.93300E-0001   0.00000E+0000
   6.7770  3.91400E-0001   0.00000E+0000
   6.7790  3.83600E-0001   0.00000E+0000
   6.7820  3.95200E-0001   0.00000E+0000
   6.7840  3.84900E-0001   0.00000E+0000
   6.7860  3.92900E-0001   0.00000E+0000
   6.7890  3.86600E-0001   0.00000E+0000
   6.7930  4.01700E-0001   0.00000E+0000
   6.7950  3.96000E-0001   0.00000E+0000
   6.7960  3.95000E-0001   0.00000E+0000
   6.8000  3.83600E-0001   0.00000E+0000
   6.8030  3.86600E-0001   0.00000E+0000
   6.8050  3.96100E-0001   0.00000E+0000
   6.8060  4.02600E-0001   0.00000E+0000
   6.8100  3.98900E-0001   0.00000E+0000
   6.8120  4.16000E-0001   0.00000E+0000
   6.8140  4.00200E-0001   0.00000E+0000
   6.8170  4.09400E-0001   0.00000E+0000
   6.8190  4.06200E-0001   0.00000E+0000
   6.8200  4.08200E-0001   0.00000E+0000
   6.8240  3.85200E-0001   0.00000E+0000
   6.8250  3.93600E-0001   0.00000E+0000
   6.8280  3.85100E-0001   0.00000E+0000
   6.8310  3.98000E-0001   0.00000E+0000
   6.8320  4.02300E-0001   0.00000E+0000
   6.8350  4.04000E-0001   0.00000E+0000
   6.8370  4.05400E-0001   0.00000E+0000
   6.8410  3.98800E-0001   0.00000E+0000
   6.8440  3.93800E-0001   0.00000E+0000
   6.8460  3.86000E-0001   0.00000E+0000
   6.8480  3.97900E-0001   0.00000E+0000
   6.8510  4.13600E-0001   0.00000E+0000
   6.8530  4.13400E-0001   0.00000E+0000
   6.8550  4.21700E-0001   0.00000E+0000
   6.8580  3.97800E-0001   0.00000E+0000
   6.8600  3.91400E-0001   0.00000E+0000
   6.8630  4.05000E-0001   0.00000E+0000
   6.8650  3.95700E-0001   0.00000E+0000
   6.8670  4.11800E-0001   0.00000E+0000
   6.8700  4.07900E-0001   0.00000E+0000
   6.8720  4.15900E-0001   0.00000E+0000
   6.8740  4.14700E-0001   0.00000E+0000
   6.8760  4.20300E-0001   0.00000E+0000
   6.8790  4.10300E-0001   0.00000E+0000
   6.8810  4.02000E-0001   0.00000E+0000
   6.8830  4.13600E-0001   0.00000E+0000
   6.8870  4.06200E-0001   0.00000E+0000
   6.8890  4.23300E-0001   0.00000E+0000
   6.8930  4.12700E-0001   0.00000E+0000
   6.8960  4.14100E-0001   0.00000E+0000
   6.8980  4.35300E-0001   0.00000E+0000
   6.9000  4.39200E-0001   0.00000E+0000
   6.9030  4.41300E-0001   0.00000E+0000
   6.9050  4.41100E-0001   0.00000E+0000
   6.9070  4.25500E-0001   0.00000E+0000
   6.9090  4.36700E-0001   0.00000E+0000
   6.9120  4.47300E-0001   0.00000E+0000
   6.9130  4.36700E-0001   0.00000E+0000
   6.9170  4.26500E-0001   0.00000E+0000
   6.9190  4.27700E-0001   0.00000E+0000
   6.9200  4.20700E-0001   0.00000E+0000
   6.9240  4.41200E-0001   0.00000E+0000
   6.9250  4.43700E-0001   0.00000E+0000
   6.9280  4.19800E-0001   0.00000E+0000
   6.9290  4.24900E-0001   0.00000E+0000
   6.9320  4.41800E-0001   0.00000E+0000
   6.9340  4.52000E-0001   0.00000E+0000
   6.9380  4.26400E-0001   0.00000E+0000
   6.9400  4.63600E-0001   0.00000E+0000
   6.9430  4.52900E-0001   0.00000E+0000
   6.9460  4.41400E-0001   0.00000E+0000
   6.9480  4.20400E-0001   0.00000E+0000
   6.9500  4.39600E-0001   0.00000E+0000
   6.9530  4.33100E-0001   0.00000E+0000
   6.9560  4.27200E-0001   0.00000E+0000
   6.9580  4.43500E-0001   0.00000E+0000
   6.9610  4.39300E-0001   0.00000E+0000
   6.9620  4.22100E-0001   0.00000E+0000
   6.9650  4.44600E-0001   0.00000E+0000
   6.9670  4.39300E-0001   0.00000E+0000
   6.9690  4.26200E-0001   0.00000E+0000
   6.9710  4.26300E-0001   0.00000E+0000
   6.9740  4.45800E-0001   0.00000E+0000
   6.9750  4.42500E-0001   0.00000E+0000
   6.9790  4.41600E-0001   0.00000E+0000
   6.9800  4.26600E-0001   0.00000E+0000
   6.9830  4.14500E-0001   0.00000E+0000
   6.9850  4.29200E-0001   0.00000E+0000
   6.9890  4.36500E-0001   0.00000E+0000
   6.9910  4.28600E-0001   0.00000E+0000
   6.9920  4.44700E-0001   0.00000E+0000
   6.9940  4.63100E-0001   0.00000E+0000
   6.9960  4.73000E-0001   0.00000E+0000
   6.9990  4.42400E-0001   0.00000E+0000
   7.0010  4.55800E-0001   0.00000E+0000
   7.0050  4.56600E-0001   0.00000E+0000
   7.0070  4.68900E-0001   0.00000E+0000
   7.0100  4.64700E-0001   0.00000E+0000
   7.0110  4.75800E-0001   0.00000E+0000
   7.0140  4.81700E-0001   0.00000E+0000
   7.0170  4.67900E-0001   0.00000E+0000
   7.0200  4.93300E-0001   0.00000E+0000
   7.0230  4.77300E-0001   0.00000E+0000
   7.0250  4.76400E-0001   0.00000E+0000
   7.0270  4.96300E-0001   0.00000E+0000
   7.0300  4.98300E-0001   0.00000E+0000
   7.0320  5.06000E-0001   0.00000E+0000
   7.0340  4.97000E-0001   0.00000E+0000
   7.0360  5.10600E-0001   0.00000E+0000
   7.0390  5.28700E-0001   0.00000E+0000
   7.0420  5.39800E-0001   0.00000E+0000
   7.0440  5.32600E-0001   0.00000E+0000
   7.0460  5.28300E-0001   0.00000E+0000
   7.0480  5.25800E-0001   0.00000E+0000
   7.0510  5.41000E-0001   0.00000E+0000
   7.0540  5.56500E-0001   0.00000E+0000
   7.0560  5.50700E-0001   0.00000E+0000
   7.0600  5.69500E-0001   0.00000E+0000
   7.0610  5.75500E-0001   0.00000E+0000
   7.0640  5.72900E-0001   0.00000E+0000
   7.0670  5.85700E-0001   0.00000E+0000
   7.0690  5.86200E-0001   0.00000E+0000
   7.0710  6.07200E-0001   0.00000E+0000
   7.0730  6.22400E-0001   0.00000E+0000
   7.0760  6.15800E-0001   0.00000E+0000
   7.0790  6.06100E-0001   0.00000E+0000
   7.0800  6.11500E-0001   0.00000E+0000
   7.0830  6.28100E-0001   0.00000E+0000
   7.0850  6.45500E-0001   0.00000E+0000
   7.0870  6.68500E-0001   0.00000E+0000
   7.0900  6.64700E-0001   0.00000E+0000
   7.0920  6.87900E-0001   0.00000E+0000
   7.0960  7.08200E-0001   0.00000E+0000
   7.0970  7.24200E-0001   0.00000E+0000
   7.1010  7.42000E-0001   0.00000E+0000
