# Supplementary material for: Self-association of MreC as a regulatory signal in bacterial cell wall elongation
Source: Nat Commun. 2021 May 20;12:2987. doi: 10.1038/s41467-021-22957-9 (PMC8137920; doi:10.1038/s41467-021-22957-9)
Supplement: Supplementary file 4 — Source Data [file 41467_2021_22957_MOESM4_ESM.zip › Martins2-Source-Data/AUC_rawdata/E.coli/00189.RA3]

MREC FHEC 0,8 abs
R 3 20.1 20000 0042638 1.7320E11 281 1 
   5.8030 -5.61300E-0001   0.00000E+0000
   5.8100 -1.80300E-0001   0.00000E+0000
   5.8110 -2.04300E-0001   0.00000E+0000
   5.8140 -2.13400E-0001   0.00000E+0000
   5.8160 -2.07800E-0001   0.00000E+0000
   5.8180 -4.12200E-0001   0.00000E+0000
   5.8210 -8.52900E-0001   0.00000E+0000
   5.8250 -5.48000E-0001   0.00000E+0000
   5.8280 -2.72300E-0001   0.00000E+0000
   5.8320  1.24400E-0001   0.00000E+0000
   5.8340  1.45900E-0001   0.00000E+0000
   5.8360  1.38800E-0001   0.00000E+0000
   5.8390  9.90000E-0002   0.00000E+0000
   5.8410  9.52000E-0002   0.00000E+0000
   5.8420  1.03600E-0001   0.00000E+0000
   5.8440  9.81000E-0002   0.00000E+0000
   5.8460  7.88000E-0002   0.00000E+0000
   5.8490  1.12100E-0001   0.00000E+0000
   5.8510  8.54000E-0002   0.00000E+0000
   5.8530  8.41000E-0002   0.00000E+0000
   5.8550  6.46000E-0002   0.00000E+0000
   5.8580  1.27000E-0002   0.00000E+0000
   5.8590  3.56000E-0002   0.00000E+0000
   5.8610  2.86000E-0002   0.00000E+0000
   5.8630  1.47000E-0002   0.00000E+0000
   5.8640  2.95000E-0002   0.00000E+0000
   5.8660  3.86000E-0002   0.00000E+0000
   5.8680  2.10000E-0002   0.00000E+0000
   5.8720 -4.36000E-0002   0.00000E+0000
   5.8740 -3.95000E-0002   0.00000E+0000
   5.8750  5.60000E-0003   0.00000E+0000
   5.8780  4.10000E-0002   0.00000E+0000
   5.8800  4.20000E-0002   0.00000E+0000
   5.8820  2.69000E-0002   0.00000E+0000
   5.8840  1.58000E-0002   0.00000E+0000
   5.8870  1.41000E-0002   0.00000E+0000
   5.8900  4.20000E-0002   0.00000E+0000
   5.8920  3.52000E-0002   0.00000E+0000
   5.8940  1.77000E-0002   0.00000E+0000
   5.8960  3.00000E-0002   0.00000E+0000
   5.8990  7.90000E-0003   0.00000E+0000
   5.9030  3.30000E-0002   0.00000E+0000
   5.9040  2.68000E-0002   0.00000E+0000
   5.9060  1.56000E-0002   0.00000E+0000
   5.9090  1.79000E-0002   0.00000E+0000
   5.9110  1.88000E-0002   0.00000E+0000
   5.9150  1.90000E-0002   0.00000E+0000
   5.9170  2.52000E-0002   0.00000E+0000
   5.9200 -1.90000E-0003   0.00000E+0000
   5.9210  2.90000E-0003   0.00000E+0000
   5.9230  4.73000E-0002   0.00000E+0000
   5.9260  3.67000E-0002   0.00000E+0000
   5.9280  3.02000E-0002   0.00000E+0000
   5.9300  6.00000E-0002   0.00000E+0000
   5.9330  7.57000E-0002   0.00000E+0000
   5.9340  4.29000E-0002   0.00000E+0000
   5.9380  3.45000E-0002   0.00000E+0000
   5.9390  7.88000E-0002   0.00000E+0000
   5.9410  6.59000E-0002   0.00000E+0000
   5.9440  6.47000E-0002   0.00000E+0000
   5.9460  6.67000E-0002   0.00000E+0000
   5.9490  6.30000E-0002   0.00000E+0000
   5.9500  5.50000E-0002   0.00000E+0000
   5.9520  3.92000E-0002   0.00000E+0000
   5.9540  4.39000E-0002   0.00000E+0000
   5.9560  6.14000E-0002   0.00000E+0000
   5.9580  6.06000E-0002   0.00000E+0000
   5.9610  9.59000E-0002   0.00000E+0000
   5.9630  7.81000E-0002   0.00000E+0000
   5.9650  3.84000E-0002   0.00000E+0000
   5.9670  2.17000E-0002   0.00000E+0000
   5.9700  2.19000E-0002   0.00000E+0000
   5.9710  1.29000E-0002   0.00000E+0000
   5.9740  4.24000E-0002   0.00000E+0000
   5.9750  3.10000E-0002   0.00000E+0000
   5.9780  7.30000E-0002   0.00000E+0000
   5.9800  7.30000E-0003   0.00000E+0000
   5.9820 -7.31300E-0001   0.00000E+0000
   5.9830 -1.03190E+0000   0.00000E+0000
   5.9860 -1.26750E+0000   0.00000E+0000
   5.9880 -1.35570E+0000   0.00000E+0000
   5.9900 -1.50320E+0000   0.00000E+0000
   5.9940 -1.73450E+0000   0.00000E+0000
   5.9960 -2.00480E+0000   0.00000E+0000
   5.9980 -1.96520E+0000   0.00000E+0000
   6.0010 -1.90990E+0000   0.00000E+0000
   6.0040 -1.81480E+0000   0.00000E+0000
   6.0060 -1.74260E+0000   0.00000E+0000
   6.0080 -1.64310E+0000   0.00000E+0000
   6.0090 -1.56680E+0000   0.00000E+0000
   6.0120 -1.21540E+0000   0.00000E+0000
   6.0140 -7.42400E-0001   0.00000E+0000
   6.0180  1.44000E-0001   0.00000E+0000
   6.0200  1.29000E-0001   0.00000E+0000
   6.0230  1.41600E-0001   0.00000E+0000
   6.0250  1.46600E-0001   0.00000E+0000
   6.0270  1.08400E-0001   0.00000E+0000
   6.0300  1.31400E-0001   0.00000E+0000
   6.0310  1.35800E-0001   0.00000E+0000
   6.0330  1.47900E-0001   0.00000E+0000
   6.0340  1.71300E-0001   0.00000E+0000
   6.0370  1.44500E-0001   0.00000E+0000
   6.0390  8.83000E-0002   0.00000E+0000
   6.0420  1.00200E-0001   0.00000E+0000
   6.0440  1.28900E-0001   0.00000E+0000
   6.0460  1.20200E-0001   0.00000E+0000
   6.0490  1.06100E-0001   0.00000E+0000
   6.0500  1.13000E-0001   0.00000E+0000
   6.0520  1.11500E-0001   0.00000E+0000
   6.0550  1.22500E-0001   0.00000E+0000
   6.0570  1.13200E-0001   0.00000E+0000
   6.0590  1.20300E-0001   0.00000E+0000
   6.0610  1.11500E-0001   0.00000E+0000
   6.0640  1.16800E-0001   0.00000E+0000
   6.0660  1.13500E-0001   0.00000E+0000
   6.0680  1.05100E-0001   0.00000E+0000
   6.0710  1.06200E-0001   0.00000E+0000
   6.0730  9.93000E-0002   0.00000E+0000
   6.0740  1.29100E-0001   0.00000E+0000
   6.0760  1.53300E-0001   0.00000E+0000
   6.0790  1.47100E-0001   0.00000E+0000
   6.0820  1.04400E-0001   0.00000E+0000
   6.0840  2.71000E-0001   0.00000E+0000
   6.0890  1.38170E+0000   0.00000E+0000
   6.0940  1.48870E+0000   0.00000E+0000
   6.0950  1.74990E+0000   0.00000E+0000
   6.0990  2.00740E+0000   0.00000E+0000
   6.1010  2.03360E+0000   0.00000E+0000
   6.1030  2.01820E+0000   0.00000E+0000
   6.1060  1.90400E+0000   0.00000E+0000
   6.1090  1.84990E+0000   0.00000E+0000
   6.1110  1.70990E+0000   0.00000E+0000
   6.1130  1.68000E+0000   0.00000E+0000
   6.1160  1.32850E+0000   0.00000E+0000
   6.1180  6.22800E-0001   0.00000E+0000
   6.1210  6.97000E-0002   0.00000E+0000
   6.1250  9.95000E-0002   0.00000E+0000
   6.1270  1.11200E-0001   0.00000E+0000
   6.1280  9.79000E-0002   0.00000E+0000
   6.1300  9.78000E-0002   0.00000E+0000
   6.1320  8.87000E-0002   0.00000E+0000
   6.1350  8.99000E-0002   0.00000E+0000
   6.1380  7.76000E-0002   0.00000E+0000
   6.1390  8.79000E-0002   0.00000E+0000
   6.1420  7.60000E-0002   0.00000E+0000
   6.1430  7.93000E-0002   0.00000E+0000
   6.1470  8.56000E-0002   0.00000E+0000
   6.1480  8.40000E-0002   0.00000E+0000
   6.1510  7.65000E-0002   0.00000E+0000
   6.1520  7.84000E-0002   0.00000E+0000
   6.1540  8.17000E-0002   0.00000E+0000
   6.1560  8.74000E-0002   0.00000E+0000
   6.1590  8.55000E-0002   0.00000E+0000
   6.1620  7.97000E-0002   0.00000E+0000
   6.1650  8.19000E-0002   0.00000E+0000
   6.1660  8.56000E-0002   0.00000E+0000
   6.1680  9.43000E-0002   0.00000E+0000
   6.1730  8.63000E-0002   0.00000E+0000
   6.1750  8.11000E-0002   0.00000E+0000
   6.1760  8.79000E-0002   0.00000E+0000
   6.1780  9.39000E-0002   0.00000E+0000
   6.1800  8.57000E-0002   0.00000E+0000
   6.1830  8.69000E-0002   0.00000E+0000
   6.1850  8.35000E-0002   0.00000E+0000
   6.1870  8.57000E-0002   0.00000E+0000
   6.1930  8.55000E-0002   0.00000E+0000
   6.1940  8.17000E-0002   0.00000E+0000
   6.1960  8.90000E-0002   0.00000E+0000
   6.2000  8.49000E-0002   0.00000E+0000
   6.2010  9.21000E-0002   0.00000E+0000
   6.2050  9.00000E-0002   0.00000E+0000
   6.2070  9.25000E-0002   0.00000E+0000
   6.2100  9.77000E-0002   0.00000E+0000
   6.2110  9.21000E-0002   0.00000E+0000
   6.2140  9.40000E-0002   0.00000E+0000
   6.2180  9.69000E-0002   0.00000E+0000
   6.2200  9.95000E-0002   0.00000E+0000
   6.2220  1.00100E-0001   0.00000E+0000
   6.2230  1.04700E-0001   0.00000E+0000
   6.2270  1.24600E-0001   0.00000E+0000
   6.2300  4.87000E-0002   0.00000E+0000
   6.2310  3.48000E-0002   0.00000E+0000
   6.2330  7.50000E-0002   0.00000E+0000
   6.2350  1.12700E-0001   0.00000E+0000
   6.2390  1.17500E-0001   0.00000E+0000
   6.2420  1.12600E-0001   0.00000E+0000
   6.2430  1.08100E-0001   0.00000E+0000
   6.2470  1.12400E-0001   0.00000E+0000
   6.2490  1.00800E-0001   0.00000E+0000
   6.2520  1.03900E-0001   0.00000E+0000
   6.2550  1.10600E-0001   0.00000E+0000
   6.2570  1.18600E-0001   0.00000E+0000
   6.2620  1.14700E-0001   0.00000E+0000
   6.2650  1.17900E-0001   0.00000E+0000
   6.2660  1.20200E-0001   0.00000E+0000
   6.2700  1.12500E-0001   0.00000E+0000
   6.2710  1.08000E-0001   0.00000E+0000
   6.2740  1.19000E-0001   0.00000E+0000
   6.2750  1.18300E-0001   0.00000E+0000
   6.2770  1.19000E-0001   0.00000E+0000
   6.2800  1.18100E-0001   0.00000E+0000
   6.2810  1.05100E-0001   0.00000E+0000
   6.2840  1.11000E-0001   0.00000E+0000
   6.2860  1.23700E-0001   0.00000E+0000
   6.2880  1.22600E-0001   0.00000E+0000
   6.2920  1.14200E-0001   0.00000E+0000
   6.2930  1.23500E-0001   0.00000E+0000
   6.2970  1.32200E-0001   0.00000E+0000
   6.2990  1.37700E-0001   0.00000E+0000
   6.3000  1.30600E-0001   0.00000E+0000
   6.3020  1.26900E-0001   0.00000E+0000
   6.3050  1.27100E-0001   0.00000E+0000
   6.3070  1.33600E-0001   0.00000E+0000
   6.3090  1.43400E-0001   0.00000E+0000
   6.3110  1.37800E-0001   0.00000E+0000
   6.3140  1.26500E-0001   0.00000E+0000
   6.3160  1.34900E-0001   0.00000E+0000
   6.3180  1.36900E-0001   0.00000E+0000
   6.3210  1.33900E-0001   0.00000E+0000
   6.3240  1.39200E-0001   0.00000E+0000
   6.3260  1.50700E-0001   0.00000E+0000
   6.3280  1.03600E-0001   0.00000E+0000
   6.3320  1.01700E-0001   0.00000E+0000
   6.3350  1.59000E-0001   0.00000E+0000
   6.3360  1.70400E-0001   0.00000E+0000
   6.3400  1.61700E-0001   0.00000E+0000
   6.3410  1.56200E-0001   0.00000E+0000
   6.3440  1.62300E-0001   0.00000E+0000
   6.3460  1.62000E-0001   0.00000E+0000
   6.3480  1.59500E-0001   0.00000E+0000
   6.3510  1.58800E-0001   0.00000E+0000
   6.3540  1.56000E-0001   0.00000E+0000
   6.3550  1.56000E-0001   0.00000E+0000
   6.3570  1.66800E-0001   0.00000E+0000
   6.3590  1.58500E-0001   0.00000E+0000
   6.3620  1.66500E-0001   0.00000E+0000
   6.3640  1.63200E-0001   0.00000E+0000
   6.3670  1.64500E-0001   0.00000E+0000
   6.3680  1.66000E-0001   0.00000E+0000
   6.3700  1.71700E-0001   0.00000E+0000
   6.3730  1.77100E-0001   0.00000E+0000
   6.3750  1.71500E-0001   0.00000E+0000
   6.3780  1.84600E-0001   0.00000E+0000
   6.3790  1.76500E-0001   0.00000E+0000
   6.3800  1.69900E-0001   0.00000E+0000
   6.3820  1.72600E-0001   0.00000E+0000
   6.3840  1.91500E-0001   0.00000E+0000
   6.3860  1.82700E-0001   0.00000E+0000
   6.3890  1.83700E-0001   0.00000E+0000
   6.3930  1.89100E-0001   0.00000E+0000
   6.3940  1.81300E-0001   0.00000E+0000
   6.3980  1.88600E-0001   0.00000E+0000
   6.4020  1.97500E-0001   0.00000E+0000
   6.4040  1.85900E-0001   0.00000E+0000
   6.4070  1.94000E-0001   0.00000E+0000
   6.4080  1.91400E-0001   0.00000E+0000
   6.4120  1.95200E-0001   0.00000E+0000
   6.4160  1.91300E-0001   0.00000E+0000
   6.4170  1.96900E-0001   0.00000E+0000
   6.4190  1.98400E-0001   0.00000E+0000
   6.4210  2.04800E-0001   0.00000E+0000
   6.4240  1.99900E-0001   0.00000E+0000
   6.4260  2.03700E-0001   0.00000E+0000
   6.4280  2.08400E-0001   0.00000E+0000
   6.4300  2.07700E-0001   0.00000E+0000
   6.4330  2.08600E-0001   0.00000E+0000
   6.4350  2.11900E-0001   0.00000E+0000
   6.4370  2.18600E-0001   0.00000E+0000
   6.4400  2.11000E-0001   0.00000E+0000
   6.4420  2.21700E-0001   0.00000E+0000
   6.4430  2.22100E-0001   0.00000E+0000
   6.4470  2.24900E-0001   0.00000E+0000
   6.4480  2.12100E-0001   0.00000E+0000
   6.4520  2.18700E-0001   0.00000E+0000
   6.4540  2.30600E-0001   0.00000E+0000
   6.4560  2.28600E-0001   0.00000E+0000
   6.4590  2.24900E-0001   0.00000E+0000
   6.4620  2.21400E-0001   0.00000E+0000
   6.4650  2.30300E-0001   0.00000E+0000
   6.4660  2.23100E-0001   0.00000E+0000
   6.4680  2.28000E-0001   0.00000E+0000
   6.4700  2.26800E-0001   0.00000E+0000
   6.4720  2.31000E-0001   0.00000E+0000
   6.4740  2.40000E-0001   0.00000E+0000
   6.4760  2.59900E-0001   0.00000E+0000
   6.4790  2.74400E-0001   0.00000E+0000
   6.4810  2.50900E-0001   0.00000E+0000
   6.4830  2.47400E-0001   0.00000E+0000
   6.4840  2.57200E-0001   0.00000E+0000
   6.4860  2.39300E-0001   0.00000E+0000
   6.4900  2.42100E-0001   0.00000E+0000
   6.4930  2.48900E-0001   0.00000E+0000
   6.4950  2.52600E-0001   0.00000E+0000
   6.4970  2.53300E-0001   0.00000E+0000
   6.5010  2.53700E-0001   0.00000E+0000
   6.5030  2.52000E-0001   0.00000E+0000
   6.5060  2.55100E-0001   0.00000E+0000
   6.5080  2.63200E-0001   0.00000E+0000
   6.5100  2.68000E-0001   0.00000E+0000
   6.5130  2.54400E-0001   0.00000E+0000
   6.5150  2.30600E-0001   0.00000E+0000
   6.5170  2.38500E-0001   0.00000E+0000
   6.5200  2.64700E-0001   0.00000E+0000
   6.5210  2.76100E-0001   0.00000E+0000
   6.5240  2.69700E-0001   0.00000E+0000
   6.5270  2.76700E-0001   0.00000E+0000
   6.5280  2.62400E-0001   0.00000E+0000
   6.5300  2.66000E-0001   0.00000E+0000
   6.5330  2.62100E-0001   0.00000E+0000
   6.5360  2.78800E-0001   0.00000E+0000
   6.5390  2.77800E-0001   0.00000E+0000
   6.5410  2.81200E-0001   0.00000E+0000
   6.5430  2.77000E-0001   0.00000E+0000
   6.5450  2.74300E-0001   0.00000E+0000
   6.5470  2.71100E-0001   0.00000E+0000
   6.5500  2.97700E-0001   0.00000E+0000
   6.5520  2.82000E-0001   0.00000E+0000
   6.5570  2.77300E-0001   0.00000E+0000
   6.5590  2.82300E-0001   0.00000E+0000
   6.5610  2.81300E-0001   0.00000E+0000
   6.5640  2.91700E-0001   0.00000E+0000
   6.5650  2.90200E-0001   0.00000E+0000
   6.5690  2.98700E-0001   0.00000E+0000
   6.5700  2.90900E-0001   0.00000E+0000
   6.5720  2.84800E-0001   0.00000E+0000
   6.5740  2.89800E-0001   0.00000E+0000
   6.5770  2.92200E-0001   0.00000E+0000
   6.5790  2.81300E-0001   0.00000E+0000
   6.5810  2.92800E-0001   0.00000E+0000
   6.5830  3.07300E-0001   0.00000E+0000
   6.5860  2.99100E-0001   0.00000E+0000
   6.5890  3.01100E-0001   0.00000E+0000
   6.5910  3.02900E-0001   0.00000E+0000
   6.5950  3.07900E-0001   0.00000E+0000
   6.5980  3.00700E-0001   0.00000E+0000
   6.6000  3.07800E-0001   0.00000E+0000
   6.6030  3.29400E-0001   0.00000E+0000
   6.6050  3.10500E-0001   0.00000E+0000
   6.6080  3.04600E-0001   0.00000E+0000
   6.6090  3.09900E-0001   0.00000E+0000
   6.6120  3.18200E-0001   0.00000E+0000
   6.6150  3.24200E-0001   0.00000E+0000
   6.6160  3.16600E-0001   0.00000E+0000
   6.6190  3.15700E-0001   0.00000E+0000
   6.6210  3.24300E-0001   0.00000E+0000
   6.6240  3.17700E-0001   0.00000E+0000
   6.6250  3.17600E-0001   0.00000E+0000
   6.6270  3.21300E-0001   0.00000E+0000
   6.6290  3.26400E-0001   0.00000E+0000
   6.6300  3.32100E-0001   0.00000E+0000
   6.6320  3.34700E-0001   0.00000E+0000
   6.6360  3.17800E-0001   0.00000E+0000
   6.6390  3.32700E-0001   0.00000E+0000
   6.6410  3.38000E-0001   0.00000E+0000
   6.6430  3.35900E-0001   0.00000E+0000
   6.6450  3.26800E-0001   0.00000E+0000
   6.6470  3.25000E-0001   0.00000E+0000
   6.6500  3.33100E-0001   0.00000E+0000
   6.6530  3.27700E-0001   0.00000E+0000
   6.6550  3.25000E-0001   0.00000E+0000
   6.6560  3.30200E-0001   0.00000E+0000
   6.6590  3.34200E-0001   0.00000E+0000
   6.6600  3.37600E-0001   0.00000E+0000
   6.6620  3.35000E-0001   0.00000E+0000
   6.6650  3.36000E-0001   0.00000E+0000
   6.6690  3.38800E-0001   0.00000E+0000
   6.6710  3.47800E-0001   0.00000E+0000
   6.6730  3.36600E-0001   0.00000E+0000
   6.6740  3.42700E-0001   0.00000E+0000
   6.6760  3.43300E-0001   0.00000E+0000
   6.6790  3.49000E-0001   0.00000E+0000
   6.6810  3.43900E-0001   0.00000E+0000
   6.6830  3.47500E-0001   0.00000E+0000
   6.6870  3.50800E-0001   0.00000E+0000
   6.6880  3.42300E-0001   0.00000E+0000
   6.6910  3.53500E-0001   0.00000E+0000
   6.6930  3.56800E-0001   0.00000E+0000
   6.6960  3.57700E-0001   0.00000E+0000
   6.6990  3.51400E-0001   0.00000E+0000
   6.7010  3.58200E-0001   0.00000E+0000
   6.7020  3.44800E-0001   0.00000E+0000
   6.7040  3.42700E-0001   0.00000E+0000
   6.7050  3.51900E-0001   0.00000E+0000
   6.7100  3.49500E-0001   0.00000E+0000
   6.7120  3.59200E-0001   0.00000E+0000
   6.7150  3.49500E-0001   0.00000E+0000
   6.7170  3.57400E-0001   0.00000E+0000
   6.7210  3.53400E-0001   0.00000E+0000
   6.7230  3.59800E-0001   0.00000E+0000
   6.7260  3.63400E-0001   0.00000E+0000
   6.7290  3.62000E-0001   0.00000E+0000
   6.7310  3.63100E-0001   0.00000E+0000
   6.7340  3.61800E-0001   0.00000E+0000
   6.7370  3.62600E-0001   0.00000E+0000
   6.7400  3.66800E-0001   0.00000E+0000
   6.7430  3.80000E-0001   0.00000E+0000
   6.7450  3.64800E-0001   0.00000E+0000
   6.7480  3.57200E-0001   0.00000E+0000
   6.7490  3.84500E-0001   0.00000E+0000
   6.7520  3.74500E-0001   0.00000E+0000
   6.7550  3.83200E-0001   0.00000E+0000
   6.7580  3.79300E-0001   0.00000E+0000
   6.7590  3.73100E-0001   0.00000E+0000
   6.7610  3.85500E-0001   0.00000E+0000
   6.7630  3.81700E-0001   0.00000E+0000
   6.7680  3.60800E-0001   0.00000E+0000
   6.7690  3.52900E-0001   0.00000E+0000
   6.7720  3.73800E-0001   0.00000E+0000
   6.7760  3.87200E-0001   0.00000E+0000
   6.7770  3.84900E-0001   0.00000E+0000
   6.7800  3.78900E-0001   0.00000E+0000
   6.7810  3.79600E-0001   0.00000E+0000
   6.7840  3.86400E-0001   0.00000E+0000
   6.7870  3.85000E-0001   0.00000E+0000
   6.7890  3.93500E-0001   0.00000E+0000
   6.7930  3.95000E-0001   0.00000E+0000
   6.7960  3.95800E-0001   0.00000E+0000
   6.7980  3.73600E-0001   0.00000E+0000
   6.8010  3.82500E-0001   0.00000E+0000
   6.8050  3.90400E-0001   0.00000E+0000
   6.8070  3.90300E-0001   0.00000E+0000
   6.8100  4.04400E-0001   0.00000E+0000
   6.8120  3.98300E-0001   0.00000E+0000
   6.8160  3.85800E-0001   0.00000E+0000
   6.8170  3.95100E-0001   0.00000E+0000
   6.8210  3.92500E-0001   0.00000E+0000
   6.8220  3.81000E-0001   0.00000E+0000
   6.8240  3.81800E-0001   0.00000E+0000
   6.8260  3.89500E-0001   0.00000E+0000
   6.8270  3.85500E-0001   0.00000E+0000
   6.8290  3.92800E-0001   0.00000E+0000
   6.8320  4.03200E-0001   0.00000E+0000
   6.8370  3.97000E-0001   0.00000E+0000
   6.8380  3.84600E-0001   0.00000E+0000
   6.8410  3.90700E-0001   0.00000E+0000
   6.8430  3.87700E-0001   0.00000E+0000
   6.8470  3.94000E-0001   0.00000E+0000
   6.8510  3.95600E-0001   0.00000E+0000
   6.8530  4.07300E-0001   0.00000E+0000
   6.8550  4.11200E-0001   0.00000E+0000
   6.8570  3.89600E-0001   0.00000E+0000
   6.8600  3.93300E-0001   0.00000E+0000
   6.8620  3.90400E-0001   0.00000E+0000
   6.8650  3.97600E-0001   0.00000E+0000
   6.8670  3.96500E-0001   0.00000E+0000
   6.8690  4.00300E-0001   0.00000E+0000
   6.8720  4.09400E-0001   0.00000E+0000
   6.8740  4.05500E-0001   0.00000E+0000
   6.8760  4.08700E-0001   0.00000E+0000
   6.8790  4.01700E-0001   0.00000E+0000
   6.8810  4.01000E-0001   0.00000E+0000
   6.8830  4.09200E-0001   0.00000E+0000
   6.8870  4.16200E-0001   0.00000E+0000
   6.8880  4.19300E-0001   0.00000E+0000
   6.8900  4.21000E-0001   0.00000E+0000
   6.8920  4.08900E-0001   0.00000E+0000
   6.8950  4.05800E-0001   0.00000E+0000
   6.8980  4.35700E-0001   0.00000E+0000
   6.8990  4.36000E-0001   0.00000E+0000
   6.9030  4.30000E-0001   0.00000E+0000
   6.9040  4.21900E-0001   0.00000E+0000
   6.9080  4.32200E-0001   0.00000E+0000
   6.9140  4.27400E-0001   0.00000E+0000
   6.9160  4.23700E-0001   0.00000E+0000
   6.9170  4.21800E-0001   0.00000E+0000
   6.9180  4.21500E-0001   0.00000E+0000
   6.9210  4.25000E-0001   0.00000E+0000
   6.9230  4.35500E-0001   0.00000E+0000
   6.9260  4.31700E-0001   0.00000E+0000
   6.9270  4.22600E-0001   0.00000E+0000
   6.9300  4.29400E-0001   0.00000E+0000
   6.9320  4.41900E-0001   0.00000E+0000
   6.9340  4.43600E-0001   0.00000E+0000
   6.9370  4.43100E-0001   0.00000E+0000
   6.9390  4.48000E-0001   0.00000E+0000
   6.9430  4.49800E-0001   0.00000E+0000
   6.9440  4.47000E-0001   0.00000E+0000
   6.9480  4.20200E-0001   0.00000E+0000
   6.9490  4.26500E-0001   0.00000E+0000
   6.9520  4.32200E-0001   0.00000E+0000
   6.9540  4.29500E-0001   0.00000E+0000
   6.9560  4.34000E-0001   0.00000E+0000
   6.9580  4.44200E-0001   0.00000E+0000
   6.9610  4.21900E-0001   0.00000E+0000
   6.9640  4.40700E-0001   0.00000E+0000
   6.9660  4.40900E-0001   0.00000E+0000
   6.9680  4.29200E-0001   0.00000E+0000
   6.9700  4.24400E-0001   0.00000E+0000
   6.9730  4.39600E-0001   0.00000E+0000
   6.9750  4.47800E-0001   0.00000E+0000
   6.9770  4.42900E-0001   0.00000E+0000
   6.9780  4.34400E-0001   0.00000E+0000
   6.9820  4.21700E-0001   0.00000E+0000
   6.9840  4.16300E-0001   0.00000E+0000
   6.9870  4.27800E-0001   0.00000E+0000
   6.9890  4.30900E-0001   0.00000E+0000
   6.9920  4.44400E-0001   0.00000E+0000
   6.9940  4.65200E-0001   0.00000E+0000
   6.9960  4.73200E-0001   0.00000E+0000
   6.9990  4.49400E-0001   0.00000E+0000
   7.0020  4.44600E-0001   0.00000E+0000
   7.0050  4.55900E-0001   0.00000E+0000
   7.0080  4.73900E-0001   0.00000E+0000
   7.0110  4.71200E-0001   0.00000E+0000
   7.0140  4.80900E-0001   0.00000E+0000
   7.0150  4.68100E-0001   0.00000E+0000
   7.0180  4.74200E-0001   0.00000E+0000
   7.0200  4.86900E-0001   0.00000E+0000
   7.0230  4.83700E-0001   0.00000E+0000
   7.0250  4.87200E-0001   0.00000E+0000
   7.0280  5.00200E-0001   0.00000E+0000
   7.0300  4.93000E-0001   0.00000E+0000
   7.0320  4.93300E-0001   0.00000E+0000
   7.0330  5.00300E-0001   0.00000E+0000
   7.0360  5.08400E-0001   0.00000E+0000
   7.0400  5.33500E-0001   0.00000E+0000
   7.0410  5.40400E-0001   0.00000E+0000
   7.0430  5.39700E-0001   0.00000E+0000
   7.0460  5.20100E-0001   0.00000E+0000
   7.0490  5.30200E-0001   0.00000E+0000
   7.0510  5.41900E-0001   0.00000E+0000
   7.0530  5.50700E-0001   0.00000E+0000
   7.0560  5.50200E-0001   0.00000E+0000
   7.0580  5.63000E-0001   0.00000E+0000
   7.0620  5.75400E-0001   0.00000E+0000
   7.0640  5.91600E-0001   0.00000E+0000
   7.0660  5.92000E-0001   0.00000E+0000
   7.0700  6.04400E-0001   0.00000E+0000
   7.0720  6.17700E-0001   0.00000E+0000
   7.0750  6.16100E-0001   0.00000E+0000
   7.0760  6.14200E-0001   0.00000E+0000
   7.0790  6.08800E-0001   0.00000E+0000
   7.0830  6.46300E-0001   0.00000E+0000
   7.0840  6.51700E-0001   0.00000E+0000
   7.0870  6.78400E-0001   0.00000E+0000
   7.0900  6.80600E-0001   0.00000E+0000
   7.0920  6.88500E-0001   0.00000E+0000
   7.0940  7.00900E-0001   0.00000E+0000
   7.0970  7.28500E-0001   0.00000E+0000
   7.0990  7.40100E-0001   0.00000E+0000
   7.1010  7.73000E-0001   0.00000E+0000
