# Supplementary material for: Self-association of MreC as a regulatory signal in bacterial cell wall elongation
Source: Nat Commun. 2021 May 20;12:2987. doi: 10.1038/s41467-021-22957-9 (PMC8137920; doi:10.1038/s41467-021-22957-9)
Supplement: Supplementary file 4 — Source Data [file 41467_2021_22957_MOESM4_ESM.zip › Martins2-Source-Data/AUC_rawdata/E.coli/00188.RA3]

MREC FHEC 0,8 abs
R 3 20.0 20000 0042431 1.7230E11 281 1 
   5.8000 -3.37900E-0001   0.00000E+0000
   5.8030 -2.02100E-0001   0.00000E+0000
   5.8060 -3.96800E-0001   0.00000E+0000
   5.8070 -2.14900E-0001   0.00000E+0000
   5.8080 -1.75900E-0001   0.00000E+0000
   5.8100 -2.46600E-0001   0.00000E+0000
   5.8110 -1.85300E-0001   0.00000E+0000
   5.8140 -1.63900E-0001   0.00000E+0000
   5.8160 -2.48100E-0001   0.00000E+0000
   5.8180 -3.98200E-0001   0.00000E+0000
   5.8210 -6.24500E-0001   0.00000E+0000
   5.8220 -4.91300E-0001   0.00000E+0000
   5.8240 -6.50200E-0001   0.00000E+0000
   5.8250 -4.21600E-0001   0.00000E+0000
   5.8280 -1.52300E-0001   0.00000E+0000
   5.8290 -6.21000E-0002   0.00000E+0000
   5.8320  1.41700E-0001   0.00000E+0000
   5.8330  1.33600E-0001   0.00000E+0000
   5.8350  1.70500E-0001   0.00000E+0000
   5.8360  1.17800E-0001   0.00000E+0000
   5.8370  1.22500E-0001   0.00000E+0000
   5.8390  1.07600E-0001   0.00000E+0000
   5.8410  8.07000E-0002   0.00000E+0000
   5.8440  9.57000E-0002   0.00000E+0000
   5.8460  7.38000E-0002   0.00000E+0000
   5.8490  1.07000E-0001   0.00000E+0000
   5.8510  7.92000E-0002   0.00000E+0000
   5.8530  8.38000E-0002   0.00000E+0000
   5.8540  6.51000E-0002   0.00000E+0000
   5.8560  1.67000E-0002   0.00000E+0000
   5.8580  7.10000E-0003   0.00000E+0000
   5.8600  3.62000E-0002   0.00000E+0000
   5.8610  1.70000E-0002   0.00000E+0000
   5.8650  2.47000E-0002   0.00000E+0000
   5.8660  3.56000E-0002   0.00000E+0000
   5.8690  2.62000E-0002   0.00000E+0000
   5.8720 -3.73000E-0002   0.00000E+0000
   5.8760  3.10000E-0003   0.00000E+0000
   5.8770  1.00000E-0002   0.00000E+0000
   5.8780  4.41000E-0002   0.00000E+0000
   5.8800  3.80000E-0002   0.00000E+0000
   5.8830  2.81000E-0002   0.00000E+0000
   5.8840  1.61000E-0002   0.00000E+0000
   5.8870  1.79000E-0002   0.00000E+0000
   5.8920  4.79000E-0002   0.00000E+0000
   5.8960  3.66000E-0002   0.00000E+0000
   5.8970  1.87000E-0002   0.00000E+0000
   5.8990  9.70000E-0003   0.00000E+0000
   5.9010  3.56000E-0002   0.00000E+0000
   5.9020  5.19000E-0002   0.00000E+0000
   5.9040  2.37000E-0002   0.00000E+0000
   5.9060  1.09000E-0002   0.00000E+0000
   5.9080  6.80000E-0003   0.00000E+0000
   5.9110  1.94000E-0002   0.00000E+0000
   5.9130  2.37000E-0002   0.00000E+0000
   5.9150  1.97000E-0002   0.00000E+0000
   5.9170  2.26000E-0002   0.00000E+0000
   5.9210 -2.70000E-0003   0.00000E+0000
   5.9220  8.20000E-0003   0.00000E+0000
   5.9250  4.36000E-0002   0.00000E+0000
   5.9270  2.36000E-0002   0.00000E+0000
   5.9310  7.89000E-0002   0.00000E+0000
   5.9340  3.73000E-0002   0.00000E+0000
   5.9350  2.81000E-0002   0.00000E+0000
   5.9380  4.85000E-0002   0.00000E+0000
   5.9420  6.04000E-0002   0.00000E+0000
   5.9440  6.35000E-0002   0.00000E+0000
   5.9460  6.72000E-0002   0.00000E+0000
   5.9470  6.29000E-0002   0.00000E+0000
   5.9510  5.65000E-0002   0.00000E+0000
   5.9520  4.74000E-0002   0.00000E+0000
   5.9540  5.87000E-0002   0.00000E+0000
   5.9560  5.35000E-0002   0.00000E+0000
   5.9580  7.41000E-0002   0.00000E+0000
   5.9610  9.61000E-0002   0.00000E+0000
   5.9640  6.00000E-0002   0.00000E+0000
   5.9670  2.77000E-0002   0.00000E+0000
   5.9700  2.07000E-0002   0.00000E+0000
   5.9720  1.68000E-0002   0.00000E+0000
   5.9750  4.32000E-0002   0.00000E+0000
   5.9760  2.41000E-0002   0.00000E+0000
   5.9780  7.02000E-0002   0.00000E+0000
   5.9800 -2.04700E-0001   0.00000E+0000
   5.9840 -1.04960E+0000   0.00000E+0000
   5.9860 -1.25400E+0000   0.00000E+0000
   5.9890 -1.40680E+0000   0.00000E+0000
   5.9940 -1.73530E+0000   0.00000E+0000
   5.9970 -2.00730E+0000   0.00000E+0000
   5.9990 -1.94480E+0000   0.00000E+0000
   6.0020 -1.87340E+0000   0.00000E+0000
   6.0050 -1.79150E+0000   0.00000E+0000
   6.0060 -1.72180E+0000   0.00000E+0000
   6.0080 -1.65420E+0000   0.00000E+0000
   6.0090 -1.52020E+0000   0.00000E+0000
   6.0130 -1.12320E+0000   0.00000E+0000
   6.0140 -8.28300E-0001   0.00000E+0000
   6.0160 -1.74000E-0001   0.00000E+0000
   6.0180  6.02000E-0002   0.00000E+0000
   6.0190  1.40300E-0001   0.00000E+0000
   6.0220  1.32000E-0001   0.00000E+0000
   6.0250  1.31000E-0001   0.00000E+0000
   6.0270  1.11300E-0001   0.00000E+0000
   6.0300  1.42600E-0001   0.00000E+0000
   6.0320  1.43900E-0001   0.00000E+0000
   6.0340  1.68700E-0001   0.00000E+0000
   6.0370  1.60500E-0001   0.00000E+0000
   6.0390  9.15000E-0002   0.00000E+0000
   6.0410  8.98000E-0002   0.00000E+0000
   6.0430  1.21500E-0001   0.00000E+0000
   6.0450  1.28000E-0001   0.00000E+0000
   6.0480  1.05000E-0001   0.00000E+0000
   6.0510  1.12700E-0001   0.00000E+0000
   6.0520  1.10400E-0001   0.00000E+0000
   6.0550  1.17200E-0001   0.00000E+0000
   6.0570  1.16400E-0001   0.00000E+0000
   6.0590  1.15400E-0001   0.00000E+0000
   6.0620  1.16400E-0001   0.00000E+0000
   6.0640  1.07000E-0001   0.00000E+0000
   6.0660  1.13300E-0001   0.00000E+0000
   6.0690  1.05400E-0001   0.00000E+0000
   6.0710  9.99000E-0002   0.00000E+0000
   6.0730  9.72000E-0002   0.00000E+0000
   6.0750  1.06800E-0001   0.00000E+0000
   6.0770  1.52600E-0001   0.00000E+0000
   6.0800  1.56900E-0001   0.00000E+0000
   6.0830  9.43000E-0002   0.00000E+0000
   6.0850  1.07760E+0000   0.00000E+0000
   6.0890  1.24300E+0000   0.00000E+0000
   6.0920  1.42070E+0000   0.00000E+0000
   6.0940  1.50040E+0000   0.00000E+0000
   6.0950  1.85130E+0000   0.00000E+0000
   6.0990  2.02390E+0000   0.00000E+0000
   6.1010  2.00280E+0000   0.00000E+0000
   6.1030  1.95760E+0000   0.00000E+0000
   6.1050  1.96260E+0000   0.00000E+0000
   6.1080  1.86680E+0000   0.00000E+0000
   6.1100  1.81980E+0000   0.00000E+0000
   6.1120  1.71630E+0000   0.00000E+0000
   6.1140  1.51730E+0000   0.00000E+0000
   6.1170  8.61500E-0001   0.00000E+0000
   6.1210  8.33000E-0002   0.00000E+0000
   6.1260  1.05100E-0001   0.00000E+0000
   6.1280  1.06600E-0001   0.00000E+0000
   6.1310  1.01600E-0001   0.00000E+0000
   6.1320  9.93000E-0002   0.00000E+0000
   6.1340  8.67000E-0002   0.00000E+0000
   6.1350  9.02000E-0002   0.00000E+0000
   6.1390  8.42000E-0002   0.00000E+0000
   6.1420  7.84000E-0002   0.00000E+0000
   6.1440  8.04000E-0002   0.00000E+0000
   6.1470  8.48000E-0002   0.00000E+0000
   6.1480  8.06000E-0002   0.00000E+0000
   6.1490  7.46000E-0002   0.00000E+0000
   6.1510  7.86000E-0002   0.00000E+0000
   6.1530  7.97000E-0002   0.00000E+0000
   6.1560  8.25000E-0002   0.00000E+0000
   6.1580  8.81000E-0002   0.00000E+0000
   6.1610  8.34000E-0002   0.00000E+0000
   6.1630  7.78000E-0002   0.00000E+0000
   6.1640  8.66000E-0002   0.00000E+0000
   6.1660  8.45000E-0002   0.00000E+0000
   6.1700  8.64000E-0002   0.00000E+0000
   6.1710  8.21000E-0002   0.00000E+0000
   6.1750  8.39000E-0002   0.00000E+0000
   6.1760  8.20000E-0002   0.00000E+0000
   6.1790  8.98000E-0002   0.00000E+0000
   6.1830  9.26000E-0002   0.00000E+0000
   6.1850  8.34000E-0002   0.00000E+0000
   6.1870  9.16000E-0002   0.00000E+0000
   6.1900  8.80000E-0002   0.00000E+0000
   6.1940  8.65000E-0002   0.00000E+0000
   6.1970  8.61000E-0002   0.00000E+0000
   6.2020  9.16000E-0002   0.00000E+0000
   6.2040  9.30000E-0002   0.00000E+0000
   6.2060  8.78000E-0002   0.00000E+0000
   6.2070  8.89000E-0002   0.00000E+0000
   6.2100  9.60000E-0002   0.00000E+0000
   6.2110  9.63000E-0002   0.00000E+0000
   6.2140  9.90000E-0002   0.00000E+0000
   6.2170  9.28000E-0002   0.00000E+0000
   6.2190  9.70000E-0002   0.00000E+0000
   6.2200  1.01500E-0001   0.00000E+0000
   6.2230  9.56000E-0002   0.00000E+0000
   6.2250  1.14400E-0001   0.00000E+0000
   6.2280  9.97000E-0002   0.00000E+0000
   6.2300  5.37000E-0002   0.00000E+0000
   6.2310  5.48000E-0002   0.00000E+0000
   6.2340  8.77000E-0002   0.00000E+0000
   6.2360  1.34300E-0001   0.00000E+0000
   6.2380  1.21800E-0001   0.00000E+0000
   6.2390  1.07600E-0001   0.00000E+0000
   6.2410  1.05600E-0001   0.00000E+0000
   6.2430  1.12800E-0001   0.00000E+0000
   6.2450  1.11000E-0001   0.00000E+0000
   6.2470  1.03300E-0001   0.00000E+0000
   6.2500  1.00300E-0001   0.00000E+0000
   6.2540  1.09500E-0001   0.00000E+0000
   6.2550  1.15000E-0001   0.00000E+0000
   6.2590  1.17300E-0001   0.00000E+0000
   6.2600  1.18200E-0001   0.00000E+0000
   6.2610  1.17700E-0001   0.00000E+0000
   6.2620  1.12300E-0001   0.00000E+0000
   6.2660  1.20800E-0001   0.00000E+0000
   6.2680  1.20400E-0001   0.00000E+0000
   6.2720  1.13300E-0001   0.00000E+0000
   6.2740  1.20100E-0001   0.00000E+0000
   6.2760  1.24400E-0001   0.00000E+0000
   6.2790  1.17800E-0001   0.00000E+0000
   6.2820  1.07700E-0001   0.00000E+0000
   6.2830  1.19500E-0001   0.00000E+0000
   6.2850  1.26700E-0001   0.00000E+0000
   6.2890  1.23500E-0001   0.00000E+0000
   6.2900  1.22900E-0001   0.00000E+0000
   6.2930  1.26400E-0001   0.00000E+0000
   6.2950  1.24000E-0001   0.00000E+0000
   6.2970  1.30500E-0001   0.00000E+0000
   6.3000  1.31500E-0001   0.00000E+0000
   6.3020  1.33000E-0001   0.00000E+0000
   6.3030  1.31100E-0001   0.00000E+0000
   6.3050  1.33000E-0001   0.00000E+0000
   6.3070  1.33500E-0001   0.00000E+0000
   6.3100  1.42200E-0001   0.00000E+0000
   6.3110  1.25700E-0001   0.00000E+0000
   6.3160  1.31300E-0001   0.00000E+0000
   6.3200  1.39400E-0001   0.00000E+0000
   6.3210  1.38600E-0001   0.00000E+0000
   6.3250  1.55600E-0001   0.00000E+0000
   6.3270  1.60700E-0001   0.00000E+0000
   6.3300  9.61000E-0002   0.00000E+0000
   6.3310  1.00200E-0001   0.00000E+0000
   6.3350  1.32200E-0001   0.00000E+0000
   6.3390  1.62900E-0001   0.00000E+0000
   6.3400  1.59200E-0001   0.00000E+0000
   6.3430  1.54700E-0001   0.00000E+0000
   6.3470  1.67000E-0001   0.00000E+0000
   6.3480  1.65600E-0001   0.00000E+0000
   6.3520  1.51700E-0001   0.00000E+0000
   6.3550  1.54300E-0001   0.00000E+0000
   6.3570  1.62700E-0001   0.00000E+0000
   6.3590  1.61200E-0001   0.00000E+0000
   6.3630  1.69300E-0001   0.00000E+0000
   6.3650  1.68700E-0001   0.00000E+0000
   6.3690  1.63000E-0001   0.00000E+0000
   6.3710  1.66000E-0001   0.00000E+0000
   6.3730  1.69700E-0001   0.00000E+0000
   6.3740  1.75800E-0001   0.00000E+0000
   6.3780  1.75600E-0001   0.00000E+0000
   6.3820  1.72800E-0001   0.00000E+0000
   6.3830  1.83600E-0001   0.00000E+0000
   6.3850  1.87900E-0001   0.00000E+0000
   6.3870  1.85800E-0001   0.00000E+0000
   6.3890  1.90200E-0001   0.00000E+0000
   6.3920  1.92600E-0001   0.00000E+0000
   6.3940  1.86600E-0001   0.00000E+0000
   6.3960  1.85900E-0001   0.00000E+0000
   6.3980  1.93400E-0001   0.00000E+0000
   6.4000  1.98500E-0001   0.00000E+0000
   6.4030  1.98400E-0001   0.00000E+0000
   6.4070  1.91400E-0001   0.00000E+0000
   6.4080  1.96800E-0001   0.00000E+0000
   6.4120  1.91800E-0001   0.00000E+0000
   6.4140  1.80900E-0001   0.00000E+0000
   6.4170  1.99500E-0001   0.00000E+0000
   6.4190  2.06100E-0001   0.00000E+0000
   6.4210  2.05900E-0001   0.00000E+0000
   6.4230  2.02100E-0001   0.00000E+0000
   6.4280  2.07500E-0001   0.00000E+0000
   6.4330  2.09600E-0001   0.00000E+0000
   6.4350  2.15500E-0001   0.00000E+0000
   6.4370  2.12500E-0001   0.00000E+0000
   6.4400  2.17100E-0001   0.00000E+0000
   6.4420  2.20200E-0001   0.00000E+0000
   6.4440  2.22700E-0001   0.00000E+0000
   6.4460  2.26700E-0001   0.00000E+0000
   6.4480  2.18000E-0001   0.00000E+0000
   6.4500  2.12900E-0001   0.00000E+0000
   6.4530  2.24800E-0001   0.00000E+0000
   6.4550  2.29400E-0001   0.00000E+0000
   6.4590  2.24000E-0001   0.00000E+0000
   6.4620  2.23900E-0001   0.00000E+0000
   6.4630  2.26500E-0001   0.00000E+0000
   6.4670  2.33200E-0001   0.00000E+0000
   6.4690  2.38400E-0001   0.00000E+0000
   6.4720  2.32700E-0001   0.00000E+0000
   6.4740  2.37400E-0001   0.00000E+0000
   6.4760  2.53900E-0001   0.00000E+0000
   6.4790  2.78300E-0001   0.00000E+0000
   6.4810  2.54300E-0001   0.00000E+0000
   6.4850  2.54800E-0001   0.00000E+0000
   6.4870  2.42000E-0001   0.00000E+0000
   6.4890  2.48100E-0001   0.00000E+0000
   6.4910  2.49800E-0001   0.00000E+0000
   6.4930  2.53200E-0001   0.00000E+0000
   6.4950  2.60600E-0001   0.00000E+0000
   6.4970  2.43500E-0001   0.00000E+0000
   6.4990  2.54800E-0001   0.00000E+0000
   6.5010  2.55400E-0001   0.00000E+0000
   6.5030  2.52100E-0001   0.00000E+0000
   6.5060  2.54900E-0001   0.00000E+0000
   6.5080  2.61000E-0001   0.00000E+0000
   6.5100  2.65600E-0001   0.00000E+0000
   6.5120  2.61000E-0001   0.00000E+0000
   6.5150  2.24400E-0001   0.00000E+0000
   6.5170  2.45800E-0001   0.00000E+0000
   6.5190  2.77400E-0001   0.00000E+0000
   6.5220  2.74800E-0001   0.00000E+0000
   6.5240  2.75400E-0001   0.00000E+0000
   6.5270  2.70200E-0001   0.00000E+0000
   6.5290  2.64100E-0001   0.00000E+0000
   6.5310  2.73200E-0001   0.00000E+0000
   6.5340  2.74400E-0001   0.00000E+0000
   6.5360  2.73500E-0001   0.00000E+0000
   6.5380  2.76600E-0001   0.00000E+0000
   6.5410  2.86800E-0001   0.00000E+0000
   6.5440  2.77600E-0001   0.00000E+0000
   6.5480  2.75800E-0001   0.00000E+0000
   6.5490  2.89000E-0001   0.00000E+0000
   6.5520  2.89800E-0001   0.00000E+0000
   6.5540  2.76800E-0001   0.00000E+0000
   6.5570  2.85300E-0001   0.00000E+0000
   6.5590  2.84400E-0001   0.00000E+0000
   6.5610  2.86800E-0001   0.00000E+0000
   6.5640  2.96700E-0001   0.00000E+0000
   6.5650  2.87200E-0001   0.00000E+0000
   6.5680  2.94800E-0001   0.00000E+0000
   6.5700  2.99900E-0001   0.00000E+0000
   6.5720  2.86400E-0001   0.00000E+0000
   6.5750  2.93300E-0001   0.00000E+0000
   6.5770  2.93500E-0001   0.00000E+0000
   6.5790  2.90500E-0001   0.00000E+0000
   6.5820  3.06000E-0001   0.00000E+0000
   6.5840  3.00800E-0001   0.00000E+0000
   6.5870  3.01300E-0001   0.00000E+0000
   6.5890  2.94200E-0001   0.00000E+0000
   6.5910  2.92500E-0001   0.00000E+0000
   6.5930  3.03300E-0001   0.00000E+0000
   6.5960  3.01600E-0001   0.00000E+0000
   6.5980  3.00800E-0001   0.00000E+0000
   6.6010  3.19700E-0001   0.00000E+0000
   6.6030  3.30300E-0001   0.00000E+0000
   6.6050  3.17700E-0001   0.00000E+0000
   6.6070  3.07700E-0001   0.00000E+0000
   6.6080  3.09200E-0001   0.00000E+0000
   6.6110  3.13100E-0001   0.00000E+0000
   6.6140  3.15600E-0001   0.00000E+0000
   6.6160  3.15500E-0001   0.00000E+0000
   6.6190  3.15500E-0001   0.00000E+0000
   6.6220  3.21700E-0001   0.00000E+0000
   6.6240  3.19400E-0001   0.00000E+0000
   6.6280  3.28700E-0001   0.00000E+0000
   6.6290  3.33400E-0001   0.00000E+0000
   6.6330  3.31200E-0001   0.00000E+0000
   6.6340  3.27700E-0001   0.00000E+0000
   6.6370  3.32800E-0001   0.00000E+0000
   6.6390  3.35800E-0001   0.00000E+0000
   6.6420  3.33600E-0001   0.00000E+0000
   6.6430  3.29000E-0001   0.00000E+0000
   6.6460  3.36600E-0001   0.00000E+0000
   6.6490  3.34900E-0001   0.00000E+0000
   6.6510  3.26600E-0001   0.00000E+0000
   6.6530  3.29200E-0001   0.00000E+0000
   6.6580  3.34900E-0001   0.00000E+0000
   6.6590  3.33900E-0001   0.00000E+0000
   6.6620  3.34700E-0001   0.00000E+0000
   6.6650  3.33400E-0001   0.00000E+0000
   6.6670  3.46200E-0001   0.00000E+0000
   6.6690  3.39700E-0001   0.00000E+0000
   6.6710  3.42600E-0001   0.00000E+0000
   6.6730  3.47600E-0001   0.00000E+0000
   6.6780  3.36000E-0001   0.00000E+0000
   6.6790  3.40600E-0001   0.00000E+0000
   6.6810  3.48100E-0001   0.00000E+0000
   6.6840  3.50500E-0001   0.00000E+0000
   6.6880  3.46100E-0001   0.00000E+0000
   6.6890  3.45700E-0001   0.00000E+0000
   6.6910  3.42600E-0001   0.00000E+0000
   6.6940  3.60700E-0001   0.00000E+0000
   6.6960  3.60300E-0001   0.00000E+0000
   6.6990  3.54600E-0001   0.00000E+0000
   6.7010  3.49100E-0001   0.00000E+0000
   6.7030  3.50800E-0001   0.00000E+0000
   6.7050  3.46300E-0001   0.00000E+0000
   6.7080  3.50600E-0001   0.00000E+0000
   6.7100  3.52300E-0001   0.00000E+0000
   6.7150  3.52600E-0001   0.00000E+0000
   6.7170  3.56700E-0001   0.00000E+0000
   6.7190  3.51500E-0001   0.00000E+0000
   6.7220  3.55700E-0001   0.00000E+0000
   6.7240  3.59600E-0001   0.00000E+0000
   6.7260  3.58500E-0001   0.00000E+0000
   6.7290  3.63700E-0001   0.00000E+0000
   6.7320  3.61200E-0001   0.00000E+0000
   6.7340  3.60700E-0001   0.00000E+0000
   6.7360  3.65700E-0001   0.00000E+0000
   6.7380  3.72600E-0001   0.00000E+0000
   6.7400  3.71500E-0001   0.00000E+0000
   6.7430  3.82900E-0001   0.00000E+0000
   6.7460  3.66600E-0001   0.00000E+0000
   6.7490  3.61600E-0001   0.00000E+0000
   6.7510  3.79500E-0001   0.00000E+0000
   6.7520  3.80600E-0001   0.00000E+0000
   6.7560  3.76300E-0001   0.00000E+0000
   6.7580  3.76300E-0001   0.00000E+0000
   6.7600  3.80400E-0001   0.00000E+0000
   6.7630  3.78100E-0001   0.00000E+0000
   6.7650  3.75500E-0001   0.00000E+0000
   6.7700  3.47500E-0001   0.00000E+0000
   6.7710  3.62000E-0001   0.00000E+0000
   6.7740  3.78100E-0001   0.00000E+0000
   6.7770  3.90000E-0001   0.00000E+0000
   6.7790  3.80700E-0001   0.00000E+0000
   6.7800  3.85900E-0001   0.00000E+0000
   6.7840  3.78600E-0001   0.00000E+0000
   6.7860  3.87200E-0001   0.00000E+0000
   6.7880  3.80900E-0001   0.00000E+0000
   6.7910  3.95600E-0001   0.00000E+0000
   6.7930  3.90400E-0001   0.00000E+0000
   6.7960  3.85000E-0001   0.00000E+0000
   6.7980  3.83600E-0001   0.00000E+0000
   6.8000  3.73800E-0001   0.00000E+0000
   6.8030  3.84000E-0001   0.00000E+0000
   6.8060  3.97800E-0001   0.00000E+0000
   6.8070  3.94000E-0001   0.00000E+0000
   6.8100  4.00200E-0001   0.00000E+0000
   6.8120  4.10400E-0001   0.00000E+0000
   6.8140  3.86900E-0001   0.00000E+0000
   6.8180  4.02800E-0001   0.00000E+0000
   6.8200  4.01400E-0001   0.00000E+0000
   6.8230  3.79100E-0001   0.00000E+0000
   6.8270  3.78200E-0001   0.00000E+0000
   6.8290  3.92400E-0001   0.00000E+0000
   6.8340  3.97700E-0001   0.00000E+0000
   6.8360  3.99500E-0001   0.00000E+0000
   6.8370  3.86100E-0001   0.00000E+0000
   6.8390  3.86700E-0001   0.00000E+0000
   6.8410  3.84300E-0001   0.00000E+0000
   6.8440  3.78600E-0001   0.00000E+0000
   6.8460  3.92400E-0001   0.00000E+0000
   6.8500  4.00000E-0001   0.00000E+0000
   6.8510  4.01500E-0001   0.00000E+0000
   6.8530  4.14500E-0001   0.00000E+0000
   6.8550  3.98800E-0001   0.00000E+0000
   6.8590  3.85500E-0001   0.00000E+0000
   6.8620  3.96600E-0001   0.00000E+0000
   6.8630  3.90900E-0001   0.00000E+0000
   6.8670  4.00600E-0001   0.00000E+0000
   6.8690  4.06300E-0001   0.00000E+0000
   6.8720  4.16700E-0001   0.00000E+0000
   6.8740  4.09900E-0001   0.00000E+0000
   6.8760  4.19600E-0001   0.00000E+0000
   6.8790  4.02400E-0001   0.00000E+0000
   6.8810  4.14500E-0001   0.00000E+0000
   6.8830  4.08100E-0001   0.00000E+0000
   6.8860  4.11900E-0001   0.00000E+0000
   6.8870  4.20000E-0001   0.00000E+0000
   6.8900  4.07400E-0001   0.00000E+0000
   6.8930  4.09600E-0001   0.00000E+0000
   6.8940  4.05200E-0001   0.00000E+0000
   6.8970  4.33300E-0001   0.00000E+0000
   6.8990  4.33400E-0001   0.00000E+0000
   6.9020  4.38400E-0001   0.00000E+0000
   6.9040  4.36600E-0001   0.00000E+0000
   6.9060  4.30000E-0001   0.00000E+0000
   6.9080  4.33100E-0001   0.00000E+0000
   6.9100  4.39200E-0001   0.00000E+0000
   6.9130  4.27500E-0001   0.00000E+0000
   6.9160  4.22000E-0001   0.00000E+0000
   6.9170  4.22200E-0001   0.00000E+0000
   6.9220  4.33300E-0001   0.00000E+0000
   6.9240  4.47500E-0001   0.00000E+0000
   6.9250  4.37400E-0001   0.00000E+0000
   6.9270  4.20100E-0001   0.00000E+0000
   6.9300  4.33200E-0001   0.00000E+0000
   6.9330  4.50300E-0001   0.00000E+0000
   6.9340  4.37400E-0001   0.00000E+0000
   6.9360  4.23400E-0001   0.00000E+0000
   6.9370  4.43300E-0001   0.00000E+0000
   6.9410  4.52500E-0001   0.00000E+0000
   6.9430  4.52700E-0001   0.00000E+0000
   6.9460  4.29400E-0001   0.00000E+0000
   6.9480  4.22700E-0001   0.00000E+0000
   6.9510  4.25400E-0001   0.00000E+0000
   6.9520  4.35700E-0001   0.00000E+0000
   6.9550  4.30400E-0001   0.00000E+0000
   6.9580  4.41800E-0001   0.00000E+0000
   6.9610  4.26900E-0001   0.00000E+0000
   6.9640  4.40300E-0001   0.00000E+0000
   6.9660  4.39500E-0001   0.00000E+0000
   6.9700  4.25200E-0001   0.00000E+0000
   6.9730  4.36000E-0001   0.00000E+0000
   6.9750  4.50900E-0001   0.00000E+0000
   6.9770  4.36700E-0001   0.00000E+0000
   6.9790  4.35900E-0001   0.00000E+0000
   6.9820  4.13300E-0001   0.00000E+0000
   6.9840  4.23900E-0001   0.00000E+0000
   6.9870  4.27300E-0001   0.00000E+0000
   6.9890  4.35400E-0001   0.00000E+0000
   6.9910  4.49900E-0001   0.00000E+0000
   6.9940  4.59400E-0001   0.00000E+0000
   6.9950  4.71400E-0001   0.00000E+0000
   6.9980  4.53400E-0001   0.00000E+0000
   7.0000  4.44600E-0001   0.00000E+0000
   7.0030  4.52900E-0001   0.00000E+0000
   7.0050  4.57100E-0001   0.00000E+0000
   7.0080  4.73000E-0001   0.00000E+0000
   7.0100  4.64000E-0001   0.00000E+0000
   7.0120  4.77300E-0001   0.00000E+0000
   7.0140  4.67500E-0001   0.00000E+0000
   7.0170  4.64100E-0001   0.00000E+0000
   7.0180  4.82700E-0001   0.00000E+0000
   7.0230  4.83800E-0001   0.00000E+0000
   7.0250  4.81200E-0001   0.00000E+0000
   7.0280  4.86000E-0001   0.00000E+0000
   7.0300  5.03000E-0001   0.00000E+0000
   7.0320  4.89800E-0001   0.00000E+0000
   7.0350  5.04800E-0001   0.00000E+0000
   7.0370  5.13900E-0001   0.00000E+0000
   7.0400  5.25900E-0001   0.00000E+0000
   7.0420  5.42100E-0001   0.00000E+0000
   7.0440  5.32500E-0001   0.00000E+0000
   7.0460  5.34900E-0001   0.00000E+0000
   7.0490  5.25800E-0001   0.00000E+0000
   7.0510  5.37300E-0001   0.00000E+0000
   7.0530  5.53000E-0001   0.00000E+0000
   7.0550  5.55700E-0001   0.00000E+0000
   7.0580  5.62700E-0001   0.00000E+0000
   7.0600  5.76500E-0001   0.00000E+0000
   7.0640  5.91600E-0001   0.00000E+0000
   7.0660  5.92100E-0001   0.00000E+0000
   7.0680  5.83700E-0001   0.00000E+0000
   7.0700  6.23400E-0001   0.00000E+0000
   7.0730  6.21900E-0001   0.00000E+0000
   7.0760  6.16500E-0001   0.00000E+0000
   7.0790  6.19000E-0001   0.00000E+0000
   7.0800  6.27500E-0001   0.00000E+0000
   7.0830  6.43000E-0001   0.00000E+0000
   7.0850  6.72100E-0001   0.00000E+0000
   7.0870  6.73900E-0001   0.00000E+0000
   7.0900  6.78500E-0001   0.00000E+0000
   7.0920  6.96200E-0001   0.00000E+0000
   7.0940  7.01000E-0001   0.00000E+0000
   7.0970  7.35600E-0001   0.00000E+0000
   7.0990  7.52000E-0001   0.00000E+0000
   7.1010  7.97100E-0001   0.00000E+0000
