# Supplementary material for: Self-association of MreC as a regulatory signal in bacterial cell wall elongation
Source: Nat Commun. 2021 May 20;12:2987. doi: 10.1038/s41467-021-22957-9 (PMC8137920; doi:10.1038/s41467-021-22957-9)
Supplement: Supplementary file 4 — Source Data [file 41467_2021_22957_MOESM4_ESM.zip › Martins2-Source-Data/AUC_rawdata/E.coli/00177.RA3]

MREC FHEC 0,8 abs
R 3 20.0 20000 0040127 1.6220E11 281 1 
   5.7990 -5.68800E-0001   0.00000E+0000
   5.8030 -2.44400E-0001   0.00000E+0000
   5.8050 -4.32900E-0001   0.00000E+0000
   5.8070 -2.54400E-0001   0.00000E+0000
   5.8100 -2.27100E-0001   0.00000E+0000
   5.8120 -2.30000E-0001   0.00000E+0000
   5.8140 -1.94400E-0001   0.00000E+0000
   5.8150 -1.43100E-0001   0.00000E+0000
   5.8160 -3.74600E-0001   0.00000E+0000
   5.8180 -4.81500E-0001   0.00000E+0000
   5.8200 -3.77200E-0001   0.00000E+0000
   5.8220 -6.13400E-0001   0.00000E+0000
   5.8230 -6.48700E-0001   0.00000E+0000
   5.8250 -4.22100E-0001   0.00000E+0000
   5.8270 -3.53200E-0001   0.00000E+0000
   5.8280 -1.76800E-0001   0.00000E+0000
   5.8290 -6.64000E-0002   0.00000E+0000
   5.8300  7.56000E-0002   0.00000E+0000
   5.8320  1.19900E-0001   0.00000E+0000
   5.8340  1.58800E-0001   0.00000E+0000
   5.8350  1.61100E-0001   0.00000E+0000
   5.8380  1.07600E-0001   0.00000E+0000
   5.8390  1.05600E-0001   0.00000E+0000
   5.8420  9.97000E-0002   0.00000E+0000
   5.8440  8.48000E-0002   0.00000E+0000
   5.8460  9.70000E-0002   0.00000E+0000
   5.8480  1.06000E-0001   0.00000E+0000
   5.8490  1.02400E-0001   0.00000E+0000
   5.8510  9.08000E-0002   0.00000E+0000
   5.8540  8.67000E-0002   0.00000E+0000
   5.8560  3.38000E-0002   0.00000E+0000
   5.8580  4.30000E-0003   0.00000E+0000
   5.8610  3.85000E-0002   0.00000E+0000
   5.8650  1.01000E-0002   0.00000E+0000
   5.8660  4.16000E-0002   0.00000E+0000
   5.8700  1.06000E-0002   0.00000E+0000
   5.8710 -8.40000E-0003   0.00000E+0000
   5.8730 -3.76000E-0002   0.00000E+0000
   5.8740 -3.40000E-0003   0.00000E+0000
   5.8760  1.40000E-0003   0.00000E+0000
   5.8780  2.18000E-0002   0.00000E+0000
   5.8800  4.39000E-0002   0.00000E+0000
   5.8820  3.36000E-0002   0.00000E+0000
   5.8830  2.78000E-0002   0.00000E+0000
   5.8850  1.50000E-0002   0.00000E+0000
   5.8870  1.76000E-0002   0.00000E+0000
   5.8900  4.44000E-0002   0.00000E+0000
   5.8920  4.86000E-0002   0.00000E+0000
   5.8940  1.51000E-0002   0.00000E+0000
   5.8960  3.77000E-0002   0.00000E+0000
   5.8990  1.03000E-0002   0.00000E+0000
   5.9010  3.95000E-0002   0.00000E+0000
   5.9030  3.69000E-0002   0.00000E+0000
   5.9060  2.13000E-0002   0.00000E+0000
   5.9080  5.80000E-0003   0.00000E+0000
   5.9100  2.22000E-0002   0.00000E+0000
   5.9120  1.95000E-0002   0.00000E+0000
   5.9150  2.52000E-0002   0.00000E+0000
   5.9160  2.55000E-0002   0.00000E+0000
   5.9190  2.16000E-0002   0.00000E+0000
   5.9210 -1.67000E-0002   0.00000E+0000
   5.9220  1.77000E-0002   0.00000E+0000
   5.9230  3.12000E-0002   0.00000E+0000
   5.9270  2.12000E-0002   0.00000E+0000
   5.9280  4.97000E-0002   0.00000E+0000
   5.9320  6.93000E-0002   0.00000E+0000
   5.9330  5.41000E-0002   0.00000E+0000
   5.9350  2.35000E-0002   0.00000E+0000
   5.9370  4.12000E-0002   0.00000E+0000
   5.9420  7.40000E-0002   0.00000E+0000
   5.9440  6.14000E-0002   0.00000E+0000
   5.9450  6.46000E-0002   0.00000E+0000
   5.9460  7.11000E-0002   0.00000E+0000
   5.9500  6.35000E-0002   0.00000E+0000
   5.9520  4.53000E-0002   0.00000E+0000
   5.9540  4.14000E-0002   0.00000E+0000
   5.9570  6.34000E-0002   0.00000E+0000
   5.9590  8.13000E-0002   0.00000E+0000
   5.9610  9.08000E-0002   0.00000E+0000
   5.9630  7.71000E-0002   0.00000E+0000
   5.9660  3.96000E-0002   0.00000E+0000
   5.9680  2.40000E-0002   0.00000E+0000
   5.9700  2.15000E-0002   0.00000E+0000
   5.9720  3.78000E-0002   0.00000E+0000
   5.9750  2.91000E-0002   0.00000E+0000
   5.9770  4.20000E-0002   0.00000E+0000
   5.9790  6.16000E-0002   0.00000E+0000
   5.9820 -4.82500E-0001   0.00000E+0000
   5.9830 -1.00110E+0000   0.00000E+0000
   5.9860 -1.21790E+0000   0.00000E+0000
   5.9870 -1.30430E+0000   0.00000E+0000
   5.9900 -1.46110E+0000   0.00000E+0000
   5.9930 -1.65160E+0000   0.00000E+0000
   5.9940 -1.96850E+0000   0.00000E+0000
   5.9950 -1.94130E+0000   0.00000E+0000
   5.9980 -1.97460E+0000   0.00000E+0000
   6.0000 -1.92340E+0000   0.00000E+0000
   6.0040 -1.83730E+0000   0.00000E+0000
   6.0050 -1.79920E+0000   0.00000E+0000
   6.0070 -1.68650E+0000   0.00000E+0000
   6.0090 -1.61680E+0000   0.00000E+0000
   6.0130 -1.29710E+0000   0.00000E+0000
   6.0140 -8.25600E-0001   0.00000E+0000
   6.0160 -3.46300E-0001   0.00000E+0000
   6.0180 -1.09400E-0001   0.00000E+0000
   6.0210  1.58800E-0001   0.00000E+0000
   6.0220  1.29300E-0001   0.00000E+0000
   6.0250  1.48400E-0001   0.00000E+0000
   6.0260  1.24000E-0001   0.00000E+0000
   6.0280  1.11600E-0001   0.00000E+0000
   6.0300  1.38900E-0001   0.00000E+0000
   6.0320  1.39100E-0001   0.00000E+0000
   6.0370  1.45500E-0001   0.00000E+0000
   6.0390  9.25000E-0002   0.00000E+0000
   6.0420  9.84000E-0002   0.00000E+0000
   6.0460  1.24900E-0001   0.00000E+0000
   6.0490  1.08500E-0001   0.00000E+0000
   6.0500  1.03200E-0001   0.00000E+0000
   6.0510  1.14700E-0001   0.00000E+0000
   6.0520  1.14400E-0001   0.00000E+0000
   6.0550  1.20600E-0001   0.00000E+0000
   6.0570  1.08000E-0001   0.00000E+0000
   6.0600  1.18700E-0001   0.00000E+0000
   6.0640  1.06500E-0001   0.00000E+0000
   6.0660  1.18800E-0001   0.00000E+0000
   6.0680  1.09700E-0001   0.00000E+0000
   6.0710  1.00300E-0001   0.00000E+0000
   6.0730  9.66000E-0002   0.00000E+0000
   6.0770  1.34500E-0001   0.00000E+0000
   6.0780  1.52800E-0001   0.00000E+0000
   6.0820  1.51600E-0001   0.00000E+0000
   6.0840  1.02700E-0001   0.00000E+0000
   6.0850  2.07700E-0001   0.00000E+0000
   6.0870  1.06430E+0000   0.00000E+0000
   6.0890  1.20860E+0000   0.00000E+0000
   6.0920  1.38790E+0000   0.00000E+0000
   6.0940  1.46540E+0000   0.00000E+0000
   6.0970  1.83220E+0000   0.00000E+0000
   6.1010  2.04530E+0000   0.00000E+0000
   6.1030  1.97330E+0000   0.00000E+0000
   6.1070  1.90540E+0000   0.00000E+0000
   6.1100  1.87490E+0000   0.00000E+0000
   6.1120  1.81370E+0000   0.00000E+0000
   6.1140  1.63710E+0000   0.00000E+0000
   6.1170  1.34590E+0000   0.00000E+0000
   6.1190  8.72800E-0001   0.00000E+0000
   6.1210  8.49000E-0002   0.00000E+0000
   6.1280  6.57000E-0002   0.00000E+0000
   6.1300  9.73000E-0002   0.00000E+0000
   6.1320  1.00100E-0001   0.00000E+0000
   6.1330  9.36000E-0002   0.00000E+0000
   6.1370  9.13000E-0002   0.00000E+0000
   6.1380  8.42000E-0002   0.00000E+0000
   6.1420  8.19000E-0002   0.00000E+0000
   6.1430  7.08000E-0002   0.00000E+0000
   6.1450  7.81000E-0002   0.00000E+0000
   6.1470  9.00000E-0002   0.00000E+0000
   6.1490  9.07000E-0002   0.00000E+0000
   6.1530  7.69000E-0002   0.00000E+0000
   6.1580  8.39000E-0002   0.00000E+0000
   6.1610  8.68000E-0002   0.00000E+0000
   6.1620  8.73000E-0002   0.00000E+0000
   6.1640  8.40000E-0002   0.00000E+0000
   6.1650  8.30000E-0002   0.00000E+0000
   6.1680  8.85000E-0002   0.00000E+0000
   6.1730  8.54000E-0002   0.00000E+0000
   6.1780  8.66000E-0002   0.00000E+0000
   6.1790  8.71000E-0002   0.00000E+0000
   6.1810  8.95000E-0002   0.00000E+0000
   6.1850  9.17000E-0002   0.00000E+0000
   6.1900  8.55000E-0002   0.00000E+0000
   6.1940  9.68000E-0002   0.00000E+0000
   6.1970  9.44000E-0002   0.00000E+0000
   6.2000  8.75000E-0002   0.00000E+0000
   6.2020  9.03000E-0002   0.00000E+0000
   6.2040  9.30000E-0002   0.00000E+0000
   6.2070  9.31000E-0002   0.00000E+0000
   6.2090  9.10000E-0002   0.00000E+0000
   6.2120  9.72000E-0002   0.00000E+0000
   6.2140  9.67000E-0002   0.00000E+0000
   6.2160  1.00400E-0001   0.00000E+0000
   6.2180  1.03700E-0001   0.00000E+0000
   6.2200  1.00700E-0001   0.00000E+0000
   6.2250  9.85000E-0002   0.00000E+0000
   6.2270  1.16900E-0001   0.00000E+0000
   6.2300  1.33700E-0001   0.00000E+0000
   6.2310  6.73000E-0002   0.00000E+0000
   6.2350  3.74000E-0002   0.00000E+0000
   6.2380  1.32700E-0001   0.00000E+0000
   6.2410  1.14800E-0001   0.00000E+0000
   6.2430  1.13300E-0001   0.00000E+0000
   6.2450  1.13900E-0001   0.00000E+0000
   6.2480  1.18700E-0001   0.00000E+0000
   6.2510  1.09400E-0001   0.00000E+0000
   6.2540  1.15000E-0001   0.00000E+0000
   6.2550  1.13900E-0001   0.00000E+0000
   6.2580  1.16100E-0001   0.00000E+0000
   6.2600  1.20400E-0001   0.00000E+0000
   6.2620  1.21900E-0001   0.00000E+0000
   6.2650  1.22900E-0001   0.00000E+0000
   6.2680  1.34800E-0001   0.00000E+0000
   6.2700  1.25000E-0001   0.00000E+0000
   6.2710  1.17100E-0001   0.00000E+0000
   6.2730  1.15800E-0001   0.00000E+0000
   6.2740  1.22500E-0001   0.00000E+0000
   6.2790  1.30200E-0001   0.00000E+0000
   6.2810  1.13600E-0001   0.00000E+0000
   6.2850  1.25400E-0001   0.00000E+0000
   6.2870  1.32900E-0001   0.00000E+0000
   6.2900  1.31800E-0001   0.00000E+0000
   6.2920  1.30200E-0001   0.00000E+0000
   6.2970  1.36300E-0001   0.00000E+0000
   6.2990  1.45300E-0001   0.00000E+0000
   6.3000  1.35700E-0001   0.00000E+0000
   6.3020  1.40000E-0001   0.00000E+0000
   6.3030  1.41600E-0001   0.00000E+0000
   6.3040  1.36700E-0001   0.00000E+0000
   6.3100  1.43300E-0001   0.00000E+0000
   6.3120  1.53100E-0001   0.00000E+0000
   6.3140  1.36000E-0001   0.00000E+0000
   6.3150  1.36000E-0001   0.00000E+0000
   6.3190  1.47000E-0001   0.00000E+0000
   6.3240  1.43800E-0001   0.00000E+0000
   6.3260  1.65700E-0001   0.00000E+0000
   6.3280  1.51900E-0001   0.00000E+0000
   6.3300  1.09300E-0001   0.00000E+0000
   6.3310  1.04200E-0001   0.00000E+0000
   6.3330  1.14300E-0001   0.00000E+0000
   6.3350  1.39300E-0001   0.00000E+0000
   6.3360  1.71100E-0001   0.00000E+0000
   6.3390  1.66600E-0001   0.00000E+0000
   6.3410  1.67000E-0001   0.00000E+0000
   6.3440  1.67100E-0001   0.00000E+0000
   6.3470  1.72500E-0001   0.00000E+0000
   6.3480  1.77800E-0001   0.00000E+0000
   6.3500  1.68000E-0001   0.00000E+0000
   6.3540  1.72100E-0001   0.00000E+0000
   6.3550  1.69200E-0001   0.00000E+0000
   6.3580  1.65900E-0001   0.00000E+0000
   6.3610  1.72500E-0001   0.00000E+0000
   6.3640  1.76100E-0001   0.00000E+0000
   6.3670  1.85400E-0001   0.00000E+0000
   6.3690  1.80400E-0001   0.00000E+0000
   6.3710  1.74400E-0001   0.00000E+0000
   6.3730  1.84400E-0001   0.00000E+0000
   6.3760  1.82100E-0001   0.00000E+0000
   6.3770  1.90700E-0001   0.00000E+0000
   6.3800  1.91500E-0001   0.00000E+0000
   6.3810  1.88000E-0001   0.00000E+0000
   6.3820  1.82900E-0001   0.00000E+0000
   6.3850  1.96600E-0001   0.00000E+0000
   6.3860  1.98600E-0001   0.00000E+0000
   6.3900  2.00700E-0001   0.00000E+0000
   6.3920  2.03800E-0001   0.00000E+0000
   6.3970  1.95800E-0001   0.00000E+0000
   6.3990  2.05500E-0001   0.00000E+0000
   6.4010  2.10100E-0001   0.00000E+0000
   6.4040  2.07200E-0001   0.00000E+0000
   6.4060  1.95700E-0001   0.00000E+0000
   6.4080  2.04700E-0001   0.00000E+0000
   6.4100  2.13300E-0001   0.00000E+0000
   6.4120  2.05600E-0001   0.00000E+0000
   6.4150  2.04300E-0001   0.00000E+0000
   6.4160  2.04100E-0001   0.00000E+0000
   6.4200  2.16000E-0001   0.00000E+0000
   6.4210  2.17000E-0001   0.00000E+0000
   6.4230  2.15300E-0001   0.00000E+0000
   6.4240  2.18400E-0001   0.00000E+0000
   6.4280  2.14100E-0001   0.00000E+0000
   6.4330  2.29200E-0001   0.00000E+0000
   6.4350  2.24000E-0001   0.00000E+0000
   6.4380  2.27200E-0001   0.00000E+0000
   6.4410  2.24700E-0001   0.00000E+0000
   6.4420  2.32600E-0001   0.00000E+0000
   6.4460  2.37300E-0001   0.00000E+0000
   6.4480  2.38200E-0001   0.00000E+0000
   6.4510  2.26400E-0001   0.00000E+0000
   6.4530  2.35300E-0001   0.00000E+0000
   6.4570  2.40000E-0001   0.00000E+0000
   6.4590  2.36300E-0001   0.00000E+0000
   6.4610  2.33900E-0001   0.00000E+0000
   6.4640  2.42700E-0001   0.00000E+0000
   6.4670  2.43200E-0001   0.00000E+0000
   6.4700  2.41900E-0001   0.00000E+0000
   6.4710  2.40500E-0001   0.00000E+0000
   6.4740  2.44400E-0001   0.00000E+0000
   6.4770  2.74300E-0001   0.00000E+0000
   6.4790  2.93800E-0001   0.00000E+0000
   6.4810  2.73700E-0001   0.00000E+0000
   6.4830  2.62400E-0001   0.00000E+0000
   6.4860  2.74800E-0001   0.00000E+0000
   6.4900  2.62400E-0001   0.00000E+0000
   6.4920  2.58900E-0001   0.00000E+0000
   6.4950  2.56100E-0001   0.00000E+0000
   6.4970  2.67300E-0001   0.00000E+0000
   6.4990  2.56700E-0001   0.00000E+0000
   6.5020  2.71000E-0001   0.00000E+0000
   6.5040  2.65800E-0001   0.00000E+0000
   6.5050  2.71100E-0001   0.00000E+0000
   6.5080  2.78100E-0001   0.00000E+0000
   6.5100  2.78900E-0001   0.00000E+0000
   6.5130  2.59100E-0001   0.00000E+0000
   6.5150  2.40300E-0001   0.00000E+0000
   6.5170  2.63200E-0001   0.00000E+0000
   6.5190  2.78600E-0001   0.00000E+0000
   6.5210  2.82900E-0001   0.00000E+0000
   6.5240  2.82600E-0001   0.00000E+0000
   6.5260  2.81500E-0001   0.00000E+0000
   6.5290  2.81000E-0001   0.00000E+0000
   6.5310  2.79700E-0001   0.00000E+0000
   6.5340  2.80800E-0001   0.00000E+0000
   6.5350  2.91200E-0001   0.00000E+0000
   6.5400  2.86500E-0001   0.00000E+0000
   6.5410  2.98300E-0001   0.00000E+0000
   6.5450  2.83500E-0001   0.00000E+0000
   6.5470  2.82400E-0001   0.00000E+0000
   6.5500  2.89300E-0001   0.00000E+0000
   6.5550  2.89800E-0001   0.00000E+0000
   6.5570  2.87700E-0001   0.00000E+0000
   6.5590  2.89700E-0001   0.00000E+0000
   6.5600  2.91300E-0001   0.00000E+0000
   6.5640  3.09500E-0001   0.00000E+0000
   6.5670  2.99700E-0001   0.00000E+0000
   6.5690  3.03900E-0001   0.00000E+0000
   6.5710  3.03400E-0001   0.00000E+0000
   6.5720  2.96300E-0001   0.00000E+0000
   6.5740  2.93500E-0001   0.00000E+0000
   6.5770  3.04900E-0001   0.00000E+0000
   6.5790  2.97600E-0001   0.00000E+0000
   6.5820  2.97500E-0001   0.00000E+0000
   6.5840  3.13400E-0001   0.00000E+0000
   6.5850  3.08500E-0001   0.00000E+0000
   6.5870  3.10300E-0001   0.00000E+0000
   6.5890  3.09600E-0001   0.00000E+0000
   6.5930  3.05800E-0001   0.00000E+0000
   6.5950  3.16200E-0001   0.00000E+0000
   6.5980  3.17300E-0001   0.00000E+0000
   6.6000  3.11600E-0001   0.00000E+0000
   6.6020  3.30000E-0001   0.00000E+0000
   6.6030  3.30800E-0001   0.00000E+0000
   6.6070  3.22800E-0001   0.00000E+0000
   6.6100  3.21700E-0001   0.00000E+0000
   6.6140  3.31700E-0001   0.00000E+0000
   6.6170  3.25000E-0001   0.00000E+0000
   6.6190  3.29400E-0001   0.00000E+0000
   6.6210  3.34300E-0001   0.00000E+0000
   6.6220  3.29400E-0001   0.00000E+0000
   6.6250  3.28500E-0001   0.00000E+0000
   6.6270  3.31400E-0001   0.00000E+0000
   6.6300  3.40400E-0001   0.00000E+0000
   6.6330  3.39600E-0001   0.00000E+0000
   6.6350  3.41700E-0001   0.00000E+0000
   6.6360  3.29400E-0001   0.00000E+0000
   6.6380  3.43800E-0001   0.00000E+0000
   6.6390  3.45000E-0001   0.00000E+0000
   6.6420  3.44900E-0001   0.00000E+0000
   6.6430  3.43400E-0001   0.00000E+0000
   6.6480  3.32500E-0001   0.00000E+0000
   6.6510  3.39100E-0001   0.00000E+0000
   6.6530  3.42500E-0001   0.00000E+0000
   6.6550  3.42700E-0001   0.00000E+0000
   6.6580  3.40800E-0001   0.00000E+0000
   6.6620  3.41700E-0001   0.00000E+0000
   6.6630  3.47900E-0001   0.00000E+0000
   6.6670  3.46400E-0001   0.00000E+0000
   6.6690  3.48400E-0001   0.00000E+0000
   6.6700  3.52000E-0001   0.00000E+0000
   6.6730  3.51200E-0001   0.00000E+0000
   6.6750  3.46800E-0001   0.00000E+0000
   6.6760  3.45900E-0001   0.00000E+0000
   6.6790  3.52000E-0001   0.00000E+0000
   6.6810  3.57600E-0001   0.00000E+0000
   6.6840  3.61500E-0001   0.00000E+0000
   6.6860  3.54900E-0001   0.00000E+0000
   6.6880  3.56000E-0001   0.00000E+0000
   6.6900  3.50800E-0001   0.00000E+0000
   6.6920  3.64200E-0001   0.00000E+0000
   6.6960  3.64000E-0001   0.00000E+0000
   6.6980  3.64800E-0001   0.00000E+0000
   6.7010  3.59800E-0001   0.00000E+0000
   6.7040  3.58800E-0001   0.00000E+0000
   6.7060  3.51600E-0001   0.00000E+0000
   6.7080  3.56000E-0001   0.00000E+0000
   6.7100  3.61800E-0001   0.00000E+0000
   6.7140  3.64100E-0001   0.00000E+0000
   6.7170  3.58000E-0001   0.00000E+0000
   6.7190  3.63800E-0001   0.00000E+0000
   6.7200  3.58600E-0001   0.00000E+0000
   6.7220  3.65700E-0001   0.00000E+0000
   6.7260  3.65700E-0001   0.00000E+0000
   6.7290  3.64400E-0001   0.00000E+0000
   6.7320  3.72900E-0001   0.00000E+0000
   6.7340  3.73800E-0001   0.00000E+0000
   6.7360  3.73400E-0001   0.00000E+0000
   6.7380  3.76200E-0001   0.00000E+0000
   6.7410  3.71900E-0001   0.00000E+0000
   6.7430  3.85400E-0001   0.00000E+0000
   6.7440  3.79500E-0001   0.00000E+0000
   6.7460  3.64400E-0001   0.00000E+0000
   6.7500  3.73900E-0001   0.00000E+0000
   6.7530  3.81400E-0001   0.00000E+0000
   6.7550  3.79300E-0001   0.00000E+0000
   6.7580  3.84200E-0001   0.00000E+0000
   6.7600  3.79300E-0001   0.00000E+0000
   6.7630  3.85800E-0001   0.00000E+0000
   6.7650  3.85000E-0001   0.00000E+0000
   6.7690  3.64800E-0001   0.00000E+0000
   6.7700  3.63500E-0001   0.00000E+0000
   6.7720  3.73400E-0001   0.00000E+0000
   6.7730  3.72700E-0001   0.00000E+0000
   6.7770  3.96400E-0001   0.00000E+0000
   6.7780  3.93400E-0001   0.00000E+0000
   6.7810  3.84500E-0001   0.00000E+0000
   6.7840  3.87100E-0001   0.00000E+0000
   6.7860  3.93800E-0001   0.00000E+0000
   6.7890  3.88100E-0001   0.00000E+0000
   6.7920  4.07400E-0001   0.00000E+0000
   6.7950  3.98300E-0001   0.00000E+0000
   6.7970  3.90100E-0001   0.00000E+0000
   6.8000  3.76300E-0001   0.00000E+0000
   6.8010  3.82100E-0001   0.00000E+0000
   6.8030  3.99200E-0001   0.00000E+0000
   6.8060  3.97600E-0001   0.00000E+0000
   6.8100  3.94800E-0001   0.00000E+0000
   6.8120  4.19300E-0001   0.00000E+0000
   6.8130  3.89400E-0001   0.00000E+0000
   6.8160  4.00300E-0001   0.00000E+0000
   6.8190  3.97600E-0001   0.00000E+0000
   6.8220  3.95000E-0001   0.00000E+0000
   6.8250  3.86400E-0001   0.00000E+0000
   6.8290  3.91800E-0001   0.00000E+0000
   6.8320  4.05400E-0001   0.00000E+0000
   6.8350  4.03300E-0001   0.00000E+0000
   6.8360  4.03000E-0001   0.00000E+0000
   6.8380  3.93000E-0001   0.00000E+0000
   6.8410  3.96800E-0001   0.00000E+0000
   6.8430  3.94900E-0001   0.00000E+0000
   6.8460  3.89000E-0001   0.00000E+0000
   6.8480  4.06600E-0001   0.00000E+0000
   6.8510  4.00500E-0001   0.00000E+0000
   6.8530  4.20100E-0001   0.00000E+0000
   6.8560  4.16500E-0001   0.00000E+0000
   6.8580  3.93400E-0001   0.00000E+0000
   6.8600  3.92500E-0001   0.00000E+0000
   6.8630  4.00700E-0001   0.00000E+0000
   6.8650  3.96700E-0001   0.00000E+0000
   6.8680  4.03200E-0001   0.00000E+0000
   6.8710  4.08800E-0001   0.00000E+0000
   6.8740  4.21700E-0001   0.00000E+0000
   6.8760  4.10000E-0001   0.00000E+0000
   6.8790  4.03000E-0001   0.00000E+0000
   6.8810  4.09100E-0001   0.00000E+0000
   6.8830  4.10400E-0001   0.00000E+0000
   6.8860  4.08800E-0001   0.00000E+0000
   6.8880  4.24800E-0001   0.00000E+0000
   6.8910  4.08200E-0001   0.00000E+0000
   6.8930  4.15100E-0001   0.00000E+0000
   6.8960  4.21900E-0001   0.00000E+0000
   6.8990  4.32200E-0001   0.00000E+0000
   6.9020  4.40700E-0001   0.00000E+0000
   6.9030  4.35200E-0001   0.00000E+0000
   6.9050  4.34200E-0001   0.00000E+0000
   6.9080  4.31800E-0001   0.00000E+0000
   6.9100  4.47300E-0001   0.00000E+0000
   6.9130  4.32600E-0001   0.00000E+0000
   6.9160  4.28200E-0001   0.00000E+0000
   6.9180  4.29300E-0001   0.00000E+0000
   6.9200  4.26200E-0001   0.00000E+0000
   6.9220  4.32100E-0001   0.00000E+0000
   6.9240  4.44300E-0001   0.00000E+0000
   6.9270  4.18000E-0001   0.00000E+0000
   6.9290  4.40200E-0001   0.00000E+0000
   6.9310  4.43400E-0001   0.00000E+0000
   6.9340  4.51800E-0001   0.00000E+0000
   6.9360  4.37700E-0001   0.00000E+0000
   6.9380  4.39500E-0001   0.00000E+0000
   6.9410  4.57400E-0001   0.00000E+0000
   6.9430  4.57500E-0001   0.00000E+0000
   6.9450  4.45400E-0001   0.00000E+0000
   6.9480  4.28100E-0001   0.00000E+0000
   6.9500  4.33700E-0001   0.00000E+0000
   6.9520  4.30400E-0001   0.00000E+0000
   6.9550  4.42900E-0001   0.00000E+0000
   6.9580  4.50400E-0001   0.00000E+0000
   6.9600  4.35600E-0001   0.00000E+0000
   6.9610  4.22900E-0001   0.00000E+0000
   6.9630  4.41900E-0001   0.00000E+0000
   6.9660  4.48700E-0001   0.00000E+0000
   6.9690  4.38100E-0001   0.00000E+0000
   6.9720  4.27000E-0001   0.00000E+0000
   6.9750  4.46600E-0001   0.00000E+0000
   6.9780  4.35100E-0001   0.00000E+0000
   6.9800  4.33500E-0001   0.00000E+0000
   6.9840  4.12100E-0001   0.00000E+0000
   6.9860  4.26300E-0001   0.00000E+0000
   6.9890  4.28600E-0001   0.00000E+0000
   6.9920  4.50300E-0001   0.00000E+0000
   6.9960  4.76100E-0001   0.00000E+0000
   6.9980  4.60400E-0001   0.00000E+0000
   7.0000  4.41500E-0001   0.00000E+0000
   7.0030  4.48100E-0001   0.00000E+0000
   7.0060  4.61000E-0001   0.00000E+0000
   7.0080  4.59200E-0001   0.00000E+0000
   7.0100  4.73100E-0001   0.00000E+0000
   7.0130  4.78400E-0001   0.00000E+0000
   7.0170  4.64000E-0001   0.00000E+0000
   7.0180  4.71600E-0001   0.00000E+0000
   7.0210  4.93900E-0001   0.00000E+0000
   7.0230  4.71700E-0001   0.00000E+0000
   7.0270  4.88500E-0001   0.00000E+0000
   7.0290  4.99100E-0001   0.00000E+0000
   7.0310  4.93000E-0001   0.00000E+0000
   7.0320  4.93700E-0001   0.00000E+0000
   7.0340  5.05600E-0001   0.00000E+0000
   7.0370  5.09600E-0001   0.00000E+0000
   7.0390  5.33400E-0001   0.00000E+0000
   7.0430  5.33600E-0001   0.00000E+0000
   7.0450  5.27300E-0001   0.00000E+0000
   7.0490  5.18500E-0001   0.00000E+0000
   7.0520  5.42600E-0001   0.00000E+0000
   7.0540  5.47200E-0001   0.00000E+0000
   7.0580  5.48100E-0001   0.00000E+0000
   7.0600  5.65600E-0001   0.00000E+0000
   7.0620  5.74700E-0001   0.00000E+0000
   7.0650  5.82300E-0001   0.00000E+0000
   7.0660  5.84100E-0001   0.00000E+0000
   7.0690  5.90600E-0001   0.00000E+0000
   7.0720  6.05300E-0001   0.00000E+0000
   7.0730  6.06200E-0001   0.00000E+0000
   7.0760  6.16700E-0001   0.00000E+0000
   7.0780  6.02200E-0001   0.00000E+0000
   7.0800  6.11600E-0001   0.00000E+0000
   7.0820  6.13700E-0001   0.00000E+0000
   7.0840  6.41800E-0001   0.00000E+0000
   7.0860  6.58900E-0001   0.00000E+0000
   7.0900  6.73600E-0001   0.00000E+0000
   7.0920  6.68400E-0001   0.00000E+0000
   7.0930  6.91100E-0001   0.00000E+0000
   7.0970  7.20400E-0001   0.00000E+0000
   7.1000  7.41100E-0001   0.00000E+0000
