# Supplementary material for: Self-association of MreC as a regulatory signal in bacterial cell wall elongation
Source: Nat Commun. 2021 May 20;12:2987. doi: 10.1038/s41467-021-22957-9 (PMC8137920; doi:10.1038/s41467-021-22957-9)
Supplement: Supplementary file 4 — Source Data [file 41467_2021_22957_MOESM4_ESM.zip › Martins2-Source-Data/AUC_rawdata/E.coli/00163.RA3]

MREC FHEC 0,8 abs
R 3 20.0 20000 0037205 1.4940E11 281 1 
   5.8010 -5.11200E-0001   0.00000E+0000
   5.8050 -1.87200E-0001   0.00000E+0000
   5.8080 -3.17300E-0001   0.00000E+0000
   5.8100 -1.92800E-0001   0.00000E+0000
   5.8110 -1.31800E-0001   0.00000E+0000
   5.8130 -2.04100E-0001   0.00000E+0000
   5.8150 -1.78900E-0001   0.00000E+0000
   5.8160 -2.20200E-0001   0.00000E+0000
   5.8180 -3.40000E-0001   0.00000E+0000
   5.8210 -4.58600E-0001   0.00000E+0000
   5.8230 -5.85700E-0001   0.00000E+0000
   5.8250 -6.37700E-0001   0.00000E+0000
   5.8280 -4.16200E-0001   0.00000E+0000
   5.8320  4.83000E-0002   0.00000E+0000
   5.8330  1.16400E-0001   0.00000E+0000
   5.8340  1.46700E-0001   0.00000E+0000
   5.8350  1.36800E-0001   0.00000E+0000
   5.8380  1.28900E-0001   0.00000E+0000
   5.8390  1.14300E-0001   0.00000E+0000
   5.8420  9.34000E-0002   0.00000E+0000
   5.8440  8.90000E-0002   0.00000E+0000
   5.8450  7.47000E-0002   0.00000E+0000
   5.8480  9.79000E-0002   0.00000E+0000
   5.8490  1.06500E-0001   0.00000E+0000
   5.8530  9.19000E-0002   0.00000E+0000
   5.8540  8.29000E-0002   0.00000E+0000
   5.8560  5.45000E-0002   0.00000E+0000
   5.8580  2.48000E-0002   0.00000E+0000
   5.8590  2.29000E-0002   0.00000E+0000
   5.8620  4.09000E-0002   0.00000E+0000
   5.8650  1.49000E-0002   0.00000E+0000
   5.8660  4.11000E-0002   0.00000E+0000
   5.8690  3.13000E-0002   0.00000E+0000
   5.8710  1.50000E-0003   0.00000E+0000
   5.8730 -4.42000E-0002   0.00000E+0000
   5.8750 -1.19000E-0002   0.00000E+0000
   5.8770  8.10000E-0003   0.00000E+0000
   5.8790  4.36000E-0002   0.00000E+0000
   5.8830  3.73000E-0002   0.00000E+0000
   5.8850  2.02000E-0002   0.00000E+0000
   5.8870  1.38000E-0002   0.00000E+0000
   5.8900  3.00000E-0002   0.00000E+0000
   5.8920  4.27000E-0002   0.00000E+0000
   5.8930  1.41000E-0002   0.00000E+0000
   5.8960  3.06000E-0002   0.00000E+0000
   5.8970  3.54000E-0002   0.00000E+0000
   5.8990  6.40000E-0003   0.00000E+0000
   5.9010  4.37000E-0002   0.00000E+0000
   5.9040  3.36000E-0002   0.00000E+0000
   5.9060  2.07000E-0002   0.00000E+0000
   5.9070  1.12000E-0002   0.00000E+0000
   5.9080  4.50000E-0003   0.00000E+0000
   5.9110  2.32000E-0002   0.00000E+0000
   5.9130  2.02000E-0002   0.00000E+0000
   5.9150  2.39000E-0002   0.00000E+0000
   5.9170  2.52000E-0002   0.00000E+0000
   5.9200  2.19000E-0002   0.00000E+0000
   5.9230  1.71000E-0002   0.00000E+0000
   5.9250  4.16000E-0002   0.00000E+0000
   5.9270  2.33000E-0002   0.00000E+0000
   5.9280  5.37000E-0002   0.00000E+0000
   5.9320  7.79000E-0002   0.00000E+0000
   5.9330  6.54000E-0002   0.00000E+0000
   5.9350  2.29000E-0002   0.00000E+0000
   5.9370  3.84000E-0002   0.00000E+0000
   5.9400  8.03000E-0002   0.00000E+0000
   5.9430  5.87000E-0002   0.00000E+0000
   5.9450  6.40000E-0002   0.00000E+0000
   5.9460  7.48000E-0002   0.00000E+0000
   5.9470  6.79000E-0002   0.00000E+0000
   5.9500  6.57000E-0002   0.00000E+0000
   5.9510  4.45000E-0002   0.00000E+0000
   5.9520  4.51000E-0002   0.00000E+0000
   5.9560  5.56000E-0002   0.00000E+0000
   5.9570  5.39000E-0002   0.00000E+0000
   5.9600  9.09000E-0002   0.00000E+0000
   5.9610  8.65000E-0002   0.00000E+0000
   5.9630  8.65000E-0002   0.00000E+0000
   5.9650  6.73000E-0002   0.00000E+0000
   5.9680  1.68000E-0002   0.00000E+0000
   5.9700  2.02000E-0002   0.00000E+0000
   5.9720  3.34000E-0002   0.00000E+0000
   5.9730  4.68000E-0002   0.00000E+0000
   5.9770  2.49000E-0002   0.00000E+0000
   5.9800  7.84000E-0002   0.00000E+0000
   5.9850 -7.24400E-0001   0.00000E+0000
   5.9860 -1.29990E+0000   0.00000E+0000
   5.9900 -1.51920E+0000   0.00000E+0000
   5.9920 -1.69900E+0000   0.00000E+0000
   5.9950 -1.98960E+0000   0.00000E+0000
   5.9970 -1.96590E+0000   0.00000E+0000
   6.0010 -1.88750E+0000   0.00000E+0000
   6.0020 -1.85880E+0000   0.00000E+0000
   6.0040 -1.80430E+0000   0.00000E+0000
   6.0070 -1.70090E+0000   0.00000E+0000
   6.0110 -1.44180E+0000   0.00000E+0000
   6.0140 -5.64500E-0001   0.00000E+0000
   6.0160 -3.07900E-0001   0.00000E+0000
   6.0180  1.39100E-0001   0.00000E+0000
   6.0200  1.67900E-0001   0.00000E+0000
   6.0230  1.48200E-0001   0.00000E+0000
   6.0250  1.35800E-0001   0.00000E+0000
   6.0270  1.19300E-0001   0.00000E+0000
   6.0290  1.40700E-0001   0.00000E+0000
   6.0320  1.42000E-0001   0.00000E+0000
   6.0330  1.48600E-0001   0.00000E+0000
   6.0360  1.48300E-0001   0.00000E+0000
   6.0390  9.81000E-0002   0.00000E+0000
   6.0420  9.53000E-0002   0.00000E+0000
   6.0430  1.05300E-0001   0.00000E+0000
   6.0460  1.26700E-0001   0.00000E+0000
   6.0490  1.03300E-0001   0.00000E+0000
   6.0510  1.16700E-0001   0.00000E+0000
   6.0520  1.13700E-0001   0.00000E+0000
   6.0560  1.18100E-0001   0.00000E+0000
   6.0580  1.16600E-0001   0.00000E+0000
   6.0590  1.20300E-0001   0.00000E+0000
   6.0620  1.09000E-0001   0.00000E+0000
   6.0660  1.19900E-0001   0.00000E+0000
   6.0690  1.07700E-0001   0.00000E+0000
   6.0710  1.02600E-0001   0.00000E+0000
   6.0730  9.78000E-0002   0.00000E+0000
   6.0750  1.21200E-0001   0.00000E+0000
   6.0760  1.49200E-0001   0.00000E+0000
   6.0800  1.50400E-0001   0.00000E+0000
   6.0820  1.20900E-0001   0.00000E+0000
   6.0850  3.49000E-0001   0.00000E+0000
   6.0870  1.23400E+0000   0.00000E+0000
   6.0900  1.40690E+0000   0.00000E+0000
   6.0940  1.47120E+0000   0.00000E+0000
   6.0950  1.85640E+0000   0.00000E+0000
   6.0990  2.05190E+0000   0.00000E+0000
   6.1020  2.02900E+0000   0.00000E+0000
   6.1030  2.02570E+0000   0.00000E+0000
   6.1060  1.97410E+0000   0.00000E+0000
   6.1080  1.93220E+0000   0.00000E+0000
   6.1110  1.82110E+0000   0.00000E+0000
   6.1130  1.74490E+0000   0.00000E+0000
   6.1150  1.65000E+0000   0.00000E+0000
   6.1160  1.17630E+0000   0.00000E+0000
   6.1190  5.12000E-0002   0.00000E+0000
   6.1260  1.02200E-0001   0.00000E+0000
   6.1280  1.02100E-0001   0.00000E+0000
   6.1300  1.00100E-0001   0.00000E+0000
   6.1340  9.14000E-0002   0.00000E+0000
   6.1380  8.21000E-0002   0.00000E+0000
   6.1430  7.92000E-0002   0.00000E+0000
   6.1450  9.18000E-0002   0.00000E+0000
   6.1480  8.97000E-0002   0.00000E+0000
   6.1490  8.78000E-0002   0.00000E+0000
   6.1530  8.06000E-0002   0.00000E+0000
   6.1540  9.11000E-0002   0.00000E+0000
   6.1580  9.09000E-0002   0.00000E+0000
   6.1620  9.42000E-0002   0.00000E+0000
   6.1630  7.85000E-0002   0.00000E+0000
   6.1670  9.47000E-0002   0.00000E+0000
   6.1680  9.83000E-0002   0.00000E+0000
   6.1710  8.82000E-0002   0.00000E+0000
   6.1730  9.55000E-0002   0.00000E+0000
   6.1760  9.19000E-0002   0.00000E+0000
   6.1780  9.65000E-0002   0.00000E+0000
   6.1810  9.57000E-0002   0.00000E+0000
   6.1830  9.60000E-0002   0.00000E+0000
   6.1860  9.06000E-0002   0.00000E+0000
   6.1900  9.22000E-0002   0.00000E+0000
   6.1920  9.26000E-0002   0.00000E+0000
   6.1960  9.17000E-0002   0.00000E+0000
   6.1990  9.68000E-0002   0.00000E+0000
   6.2020  1.02600E-0001   0.00000E+0000
   6.2040  1.00800E-0001   0.00000E+0000
   6.2070  1.02700E-0001   0.00000E+0000
   6.2100  9.88000E-0002   0.00000E+0000
   6.2110  1.03900E-0001   0.00000E+0000
   6.2140  1.03300E-0001   0.00000E+0000
   6.2150  1.08400E-0001   0.00000E+0000
   6.2160  1.07300E-0001   0.00000E+0000
   6.2190  1.04100E-0001   0.00000E+0000
   6.2210  1.08400E-0001   0.00000E+0000
   6.2250  1.09100E-0001   0.00000E+0000
   6.2270  1.24000E-0001   0.00000E+0000
   6.2290  1.31500E-0001   0.00000E+0000
   6.2310  8.21000E-0002   0.00000E+0000
   6.2340  5.11000E-0002   0.00000E+0000
   6.2350  9.19000E-0002   0.00000E+0000
   6.2380  1.41300E-0001   0.00000E+0000
   6.2390  1.33600E-0001   0.00000E+0000
   6.2430  1.21700E-0001   0.00000E+0000
   6.2450  1.20900E-0001   0.00000E+0000
   6.2480  1.24900E-0001   0.00000E+0000
   6.2500  1.16500E-0001   0.00000E+0000
   6.2520  1.12400E-0001   0.00000E+0000
   6.2550  1.18600E-0001   0.00000E+0000
   6.2570  1.29200E-0001   0.00000E+0000
   6.2600  1.36500E-0001   0.00000E+0000
   6.2610  1.33600E-0001   0.00000E+0000
   6.2640  1.27500E-0001   0.00000E+0000
   6.2660  1.33800E-0001   0.00000E+0000
   6.2670  1.36100E-0001   0.00000E+0000
   6.2680  1.39100E-0001   0.00000E+0000
   6.2730  1.32900E-0001   0.00000E+0000
   6.2750  1.30900E-0001   0.00000E+0000
   6.2780  1.35600E-0001   0.00000E+0000
   6.2800  1.37800E-0001   0.00000E+0000
   6.2820  1.35200E-0001   0.00000E+0000
   6.2840  1.26600E-0001   0.00000E+0000
   6.2860  1.42500E-0001   0.00000E+0000
   6.2890  1.45700E-0001   0.00000E+0000
   6.2910  1.41200E-0001   0.00000E+0000
   6.2930  1.37600E-0001   0.00000E+0000
   6.2950  1.45900E-0001   0.00000E+0000
   6.2980  1.50800E-0001   0.00000E+0000
   6.3000  1.46300E-0001   0.00000E+0000
   6.3020  1.49900E-0001   0.00000E+0000
   6.3050  1.49300E-0001   0.00000E+0000
   6.3070  1.57000E-0001   0.00000E+0000
   6.3100  1.48300E-0001   0.00000E+0000
   6.3130  1.52300E-0001   0.00000E+0000
   6.3150  1.48100E-0001   0.00000E+0000
   6.3170  1.52100E-0001   0.00000E+0000
   6.3190  1.59700E-0001   0.00000E+0000
   6.3210  1.58900E-0001   0.00000E+0000
   6.3240  1.56300E-0001   0.00000E+0000
   6.3260  1.72900E-0001   0.00000E+0000
   6.3280  1.67800E-0001   0.00000E+0000
   6.3320  1.18400E-0001   0.00000E+0000
   6.3330  1.30700E-0001   0.00000E+0000
   6.3360  1.72900E-0001   0.00000E+0000
   6.3370  1.90400E-0001   0.00000E+0000
   6.3420  1.89200E-0001   0.00000E+0000
   6.3430  1.78600E-0001   0.00000E+0000
   6.3450  1.77400E-0001   0.00000E+0000
   6.3500  1.92900E-0001   0.00000E+0000
   6.3530  1.82900E-0001   0.00000E+0000
   6.3550  1.77700E-0001   0.00000E+0000
   6.3570  1.80300E-0001   0.00000E+0000
   6.3590  1.87600E-0001   0.00000E+0000
   6.3620  1.83800E-0001   0.00000E+0000
   6.3660  1.92900E-0001   0.00000E+0000
   6.3680  1.97400E-0001   0.00000E+0000
   6.3710  1.85900E-0001   0.00000E+0000
   6.3730  1.99200E-0001   0.00000E+0000
   6.3750  2.03800E-0001   0.00000E+0000
   6.3780  2.02000E-0001   0.00000E+0000
   6.3790  2.12800E-0001   0.00000E+0000
   6.3800  2.06300E-0001   0.00000E+0000
   6.3850  2.00700E-0001   0.00000E+0000
   6.3860  2.14800E-0001   0.00000E+0000
   6.3890  2.13100E-0001   0.00000E+0000
   6.3920  2.19600E-0001   0.00000E+0000
   6.3930  2.21000E-0001   0.00000E+0000
   6.3950  2.19500E-0001   0.00000E+0000
   6.3980  2.22900E-0001   0.00000E+0000
   6.4000  2.22000E-0001   0.00000E+0000
   6.4030  2.24200E-0001   0.00000E+0000
   6.4040  2.19200E-0001   0.00000E+0000
   6.4070  2.21700E-0001   0.00000E+0000
   6.4090  2.27600E-0001   0.00000E+0000
   6.4100  2.26000E-0001   0.00000E+0000
   6.4120  2.25300E-0001   0.00000E+0000
   6.4150  2.20200E-0001   0.00000E+0000
   6.4170  2.24500E-0001   0.00000E+0000
   6.4190  2.34500E-0001   0.00000E+0000
   6.4220  2.32100E-0001   0.00000E+0000
   6.4260  2.41800E-0001   0.00000E+0000
   6.4300  2.33800E-0001   0.00000E+0000
   6.4310  2.41300E-0001   0.00000E+0000
   6.4330  2.44000E-0001   0.00000E+0000
   6.4360  2.44000E-0001   0.00000E+0000
   6.4380  2.47300E-0001   0.00000E+0000
   6.4400  2.39100E-0001   0.00000E+0000
   6.4430  2.46100E-0001   0.00000E+0000
   6.4440  2.52900E-0001   0.00000E+0000
   6.4480  2.60100E-0001   0.00000E+0000
   6.4490  2.53500E-0001   0.00000E+0000
   6.4500  2.40600E-0001   0.00000E+0000
   6.4530  2.42400E-0001   0.00000E+0000
   6.4550  2.64400E-0001   0.00000E+0000
   6.4580  2.55100E-0001   0.00000E+0000
   6.4600  2.52000E-0001   0.00000E+0000
   6.4640  2.49500E-0001   0.00000E+0000
   6.4690  2.59300E-0001   0.00000E+0000
   6.4700  2.64500E-0001   0.00000E+0000
   6.4720  2.60600E-0001   0.00000E+0000
   6.4740  2.67400E-0001   0.00000E+0000
   6.4770  2.96200E-0001   0.00000E+0000
   6.4790  3.05800E-0001   0.00000E+0000
   6.4830  2.78400E-0001   0.00000E+0000
   6.4850  2.88700E-0001   0.00000E+0000
   6.4880  2.77800E-0001   0.00000E+0000
   6.4900  2.81500E-0001   0.00000E+0000
   6.4930  2.80600E-0001   0.00000E+0000
   6.4970  2.78200E-0001   0.00000E+0000
   6.5020  2.82600E-0001   0.00000E+0000
   6.5040  2.77500E-0001   0.00000E+0000
   6.5060  2.90500E-0001   0.00000E+0000
   6.5090  2.84300E-0001   0.00000E+0000
   6.5100  3.01400E-0001   0.00000E+0000
   6.5120  2.80600E-0001   0.00000E+0000
   6.5150  2.67700E-0001   0.00000E+0000
   6.5170  2.88600E-0001   0.00000E+0000
   6.5200  2.98500E-0001   0.00000E+0000
   6.5220  3.04400E-0001   0.00000E+0000
   6.5250  3.01800E-0001   0.00000E+0000
   6.5280  3.01000E-0001   0.00000E+0000
   6.5290  2.96900E-0001   0.00000E+0000
   6.5310  2.98700E-0001   0.00000E+0000
   6.5340  2.97100E-0001   0.00000E+0000
   6.5370  3.06700E-0001   0.00000E+0000
   6.5390  3.10300E-0001   0.00000E+0000
   6.5410  3.01800E-0001   0.00000E+0000
   6.5440  2.98800E-0001   0.00000E+0000
   6.5450  2.93400E-0001   0.00000E+0000
   6.5480  3.00300E-0001   0.00000E+0000
   6.5500  3.12400E-0001   0.00000E+0000
   6.5520  3.12700E-0001   0.00000E+0000
   6.5540  3.01200E-0001   0.00000E+0000
   6.5570  3.05800E-0001   0.00000E+0000
   6.5590  3.10300E-0001   0.00000E+0000
   6.5620  3.12800E-0001   0.00000E+0000
   6.5640  3.21100E-0001   0.00000E+0000
   6.5660  3.15700E-0001   0.00000E+0000
   6.5670  3.15900E-0001   0.00000E+0000
   6.5710  3.16300E-0001   0.00000E+0000
   6.5720  3.07700E-0001   0.00000E+0000
   6.5750  3.15900E-0001   0.00000E+0000
   6.5770  3.14400E-0001   0.00000E+0000
   6.5800  3.13500E-0001   0.00000E+0000
   6.5810  3.22500E-0001   0.00000E+0000
   6.5840  3.23400E-0001   0.00000E+0000
   6.5860  3.29900E-0001   0.00000E+0000
   6.5880  3.22000E-0001   0.00000E+0000
   6.5910  3.19600E-0001   0.00000E+0000
   6.5930  3.26500E-0001   0.00000E+0000
   6.5950  3.34300E-0001   0.00000E+0000
   6.5980  3.26100E-0001   0.00000E+0000
   6.6000  3.22100E-0001   0.00000E+0000
   6.6020  3.51200E-0001   0.00000E+0000
   6.6030  3.50100E-0001   0.00000E+0000
   6.6050  3.28700E-0001   0.00000E+0000
   6.6070  3.35500E-0001   0.00000E+0000
   6.6100  3.31300E-0001   0.00000E+0000
   6.6120  3.44900E-0001   0.00000E+0000
   6.6170  3.37000E-0001   0.00000E+0000
   6.6180  3.35500E-0001   0.00000E+0000
   6.6210  3.47600E-0001   0.00000E+0000
   6.6240  3.37600E-0001   0.00000E+0000
   6.6260  3.48300E-0001   0.00000E+0000
   6.6280  3.57100E-0001   0.00000E+0000
   6.6300  3.55700E-0001   0.00000E+0000
   6.6330  3.58500E-0001   0.00000E+0000
   6.6350  3.43100E-0001   0.00000E+0000
   6.6370  3.51600E-0001   0.00000E+0000
   6.6400  3.54500E-0001   0.00000E+0000
   6.6430  3.52500E-0001   0.00000E+0000
   6.6450  3.50100E-0001   0.00000E+0000
   6.6460  3.42700E-0001   0.00000E+0000
   6.6490  3.41700E-0001   0.00000E+0000
   6.6500  3.53300E-0001   0.00000E+0000
   6.6520  3.50000E-0001   0.00000E+0000
   6.6540  3.51300E-0001   0.00000E+0000
   6.6570  3.49600E-0001   0.00000E+0000
   6.6580  3.51300E-0001   0.00000E+0000
   6.6610  3.55600E-0001   0.00000E+0000
   6.6640  3.51400E-0001   0.00000E+0000
   6.6670  3.58600E-0001   0.00000E+0000
   6.6690  3.56700E-0001   0.00000E+0000
   6.6720  3.57900E-0001   0.00000E+0000
   6.6730  3.63300E-0001   0.00000E+0000
   6.6760  3.60500E-0001   0.00000E+0000
   6.6780  3.53700E-0001   0.00000E+0000
   6.6800  3.62700E-0001   0.00000E+0000
   6.6830  3.68300E-0001   0.00000E+0000
   6.6860  3.67800E-0001   0.00000E+0000
   6.6870  3.66800E-0001   0.00000E+0000
   6.6890  3.60500E-0001   0.00000E+0000
   6.6910  3.72600E-0001   0.00000E+0000
   6.6950  3.76100E-0001   0.00000E+0000
   6.6960  3.77200E-0001   0.00000E+0000
   6.7000  3.68800E-0001   0.00000E+0000
   6.7030  3.58000E-0001   0.00000E+0000
   6.7050  3.60200E-0001   0.00000E+0000
   6.7060  3.66600E-0001   0.00000E+0000
   6.7070  3.69300E-0001   0.00000E+0000
   6.7120  3.70400E-0001   0.00000E+0000
   6.7140  3.74700E-0001   0.00000E+0000
   6.7170  3.75900E-0001   0.00000E+0000
   6.7190  3.70200E-0001   0.00000E+0000
   6.7220  3.77000E-0001   0.00000E+0000
   6.7240  3.72700E-0001   0.00000E+0000
   6.7260  3.80500E-0001   0.00000E+0000
   6.7290  3.78100E-0001   0.00000E+0000
   6.7310  3.77600E-0001   0.00000E+0000
   6.7350  3.84000E-0001   0.00000E+0000
   6.7390  3.90400E-0001   0.00000E+0000
   6.7420  3.93000E-0001   0.00000E+0000
   6.7450  3.87100E-0001   0.00000E+0000
   6.7470  3.73300E-0001   0.00000E+0000
   6.7490  3.77700E-0001   0.00000E+0000
   6.7510  3.94600E-0001   0.00000E+0000
   6.7570  3.87300E-0001   0.00000E+0000
   6.7580  3.86600E-0001   0.00000E+0000
   6.7600  3.98000E-0001   0.00000E+0000
   6.7620  3.90300E-0001   0.00000E+0000
   6.7650  3.84700E-0001   0.00000E+0000
   6.7700  3.73600E-0001   0.00000E+0000
   6.7720  3.83600E-0001   0.00000E+0000
   6.7750  3.97800E-0001   0.00000E+0000
   6.7760  3.96900E-0001   0.00000E+0000
   6.7790  3.98900E-0001   0.00000E+0000
   6.7820  3.93500E-0001   0.00000E+0000
   6.7850  4.00200E-0001   0.00000E+0000
   6.7880  3.96800E-0001   0.00000E+0000
   6.7910  4.09400E-0001   0.00000E+0000
   6.7930  4.08600E-0001   0.00000E+0000
   6.7950  4.03500E-0001   0.00000E+0000
   6.7980  3.92000E-0001   0.00000E+0000
   6.8000  3.81300E-0001   0.00000E+0000
   6.8010  3.95300E-0001   0.00000E+0000
   6.8040  4.10100E-0001   0.00000E+0000
   6.8060  4.05600E-0001   0.00000E+0000
   6.8080  4.04000E-0001   0.00000E+0000
   6.8120  4.31600E-0001   0.00000E+0000
   6.8130  4.03200E-0001   0.00000E+0000
   6.8150  4.10800E-0001   0.00000E+0000
   6.8180  4.10800E-0001   0.00000E+0000
   6.8210  3.94900E-0001   0.00000E+0000
   6.8230  3.96400E-0001   0.00000E+0000
   6.8270  3.97100E-0001   0.00000E+0000
   6.8310  4.02100E-0001   0.00000E+0000
   6.8320  4.05300E-0001   0.00000E+0000
   6.8340  4.15100E-0001   0.00000E+0000
   6.8370  4.10400E-0001   0.00000E+0000
   6.8380  3.95300E-0001   0.00000E+0000
   6.8410  4.04900E-0001   0.00000E+0000
   6.8430  3.98900E-0001   0.00000E+0000
   6.8460  3.96900E-0001   0.00000E+0000
   6.8490  4.10900E-0001   0.00000E+0000
   6.8510  4.18700E-0001   0.00000E+0000
   6.8520  4.17700E-0001   0.00000E+0000
   6.8530  4.25700E-0001   0.00000E+0000
   6.8560  4.07400E-0001   0.00000E+0000
   6.8600  3.97800E-0001   0.00000E+0000
   6.8630  4.04300E-0001   0.00000E+0000
   6.8650  3.99900E-0001   0.00000E+0000
   6.8670  4.11700E-0001   0.00000E+0000
   6.8710  4.16800E-0001   0.00000E+0000
   6.8740  4.22000E-0001   0.00000E+0000
   6.8770  4.20300E-0001   0.00000E+0000
   6.8790  4.09800E-0001   0.00000E+0000
   6.8810  4.12900E-0001   0.00000E+0000
   6.8840  4.17800E-0001   0.00000E+0000
   6.8860  4.10200E-0001   0.00000E+0000
   6.8880  4.29900E-0001   0.00000E+0000
   6.8910  4.22600E-0001   0.00000E+0000
   6.8930  4.15000E-0001   0.00000E+0000
   6.8940  4.21000E-0001   0.00000E+0000
   6.8970  4.28900E-0001   0.00000E+0000
   6.8990  4.41700E-0001   0.00000E+0000
   6.9020  4.50800E-0001   0.00000E+0000
   6.9030  4.44900E-0001   0.00000E+0000
   6.9060  4.35400E-0001   0.00000E+0000
   6.9090  4.37800E-0001   0.00000E+0000
   6.9120  4.47600E-0001   0.00000E+0000
   6.9130  4.41200E-0001   0.00000E+0000
   6.9170  4.37700E-0001   0.00000E+0000
   6.9180  4.27900E-0001   0.00000E+0000
   6.9210  4.25100E-0001   0.00000E+0000
   6.9240  4.42100E-0001   0.00000E+0000
   6.9260  4.43500E-0001   0.00000E+0000
   6.9280  4.25400E-0001   0.00000E+0000
   6.9310  4.32900E-0001   0.00000E+0000
   6.9340  4.45300E-0001   0.00000E+0000
   6.9350  4.53700E-0001   0.00000E+0000
   6.9380  4.42500E-0001   0.00000E+0000
   6.9410  4.74600E-0001   0.00000E+0000
   6.9440  4.52500E-0001   0.00000E+0000
   6.9460  4.43400E-0001   0.00000E+0000
   6.9480  4.32400E-0001   0.00000E+0000
   6.9490  4.29900E-0001   0.00000E+0000
   6.9510  4.32200E-0001   0.00000E+0000
   6.9550  4.37000E-0001   0.00000E+0000
   6.9560  4.40900E-0001   0.00000E+0000
   6.9590  4.45700E-0001   0.00000E+0000
   6.9610  4.42500E-0001   0.00000E+0000
   6.9630  4.30300E-0001   0.00000E+0000
   6.9650  4.44300E-0001   0.00000E+0000
   6.9670  4.28000E-0001   0.00000E+0000
   6.9720  4.26300E-0001   0.00000E+0000
   6.9740  4.49400E-0001   0.00000E+0000
   6.9750  4.45500E-0001   0.00000E+0000
   6.9790  4.45900E-0001   0.00000E+0000
   6.9800  4.29800E-0001   0.00000E+0000
   6.9820  4.16300E-0001   0.00000E+0000
   6.9860  4.34300E-0001   0.00000E+0000
   6.9890  4.31600E-0001   0.00000E+0000
   6.9910  4.35300E-0001   0.00000E+0000
   6.9930  4.60000E-0001   0.00000E+0000
   6.9960  4.71300E-0001   0.00000E+0000
   6.9990  4.50700E-0001   0.00000E+0000
   7.0000  4.39000E-0001   0.00000E+0000
   7.0030  4.56000E-0001   0.00000E+0000
   7.0050  4.49500E-0001   0.00000E+0000
   7.0070  4.65200E-0001   0.00000E+0000
   7.0100  4.74400E-0001   0.00000E+0000
   7.0140  4.81000E-0001   0.00000E+0000
   7.0170  4.66400E-0001   0.00000E+0000
   7.0180  4.64300E-0001   0.00000E+0000
   7.0200  4.86800E-0001   0.00000E+0000
   7.0220  4.89900E-0001   0.00000E+0000
   7.0250  4.77500E-0001   0.00000E+0000
   7.0280  4.83300E-0001   0.00000E+0000
   7.0300  4.90600E-0001   0.00000E+0000
   7.0320  4.97700E-0001   0.00000E+0000
   7.0370  5.02700E-0001   0.00000E+0000
   7.0390  5.07900E-0001   0.00000E+0000
   7.0400  5.28200E-0001   0.00000E+0000
   7.0420  5.33000E-0001   0.00000E+0000
   7.0460  5.30800E-0001   0.00000E+0000
   7.0480  5.17600E-0001   0.00000E+0000
   7.0490  5.16800E-0001   0.00000E+0000
   7.0510  5.37300E-0001   0.00000E+0000
   7.0530  5.44200E-0001   0.00000E+0000
   7.0560  5.34700E-0001   0.00000E+0000
   7.0580  5.50900E-0001   0.00000E+0000
   7.0620  5.60700E-0001   0.00000E+0000
   7.0650  5.78100E-0001   0.00000E+0000
   7.0660  5.62400E-0001   0.00000E+0000
   7.0690  5.90400E-0001   0.00000E+0000
   7.0720  6.01000E-0001   0.00000E+0000
   7.0730  5.97100E-0001   0.00000E+0000
   7.0770  6.00100E-0001   0.00000E+0000
   7.0800  5.87900E-0001   0.00000E+0000
   7.0810  6.02100E-0001   0.00000E+0000
   7.0830  6.19200E-0001   0.00000E+0000
   7.0850  6.35500E-0001   0.00000E+0000
   7.0890  6.56300E-0001   0.00000E+0000
   7.0930  6.57200E-0001   0.00000E+0000
   7.0940  6.77500E-0001   0.00000E+0000
   7.0970  7.02900E-0001   0.00000E+0000
   7.0990  7.19500E-0001   0.00000E+0000
   7.1020  7.29600E-0001   0.00000E+0000
