# Supplementary material for: Self-association of MreC as a regulatory signal in bacterial cell wall elongation
Source: Nat Commun. 2021 May 20;12:2987. doi: 10.1038/s41467-021-22957-9 (PMC8137920; doi:10.1038/s41467-021-22957-9)
Supplement: Supplementary file 4 — Source Data [file 41467_2021_22957_MOESM4_ESM.zip › Martins2-Source-Data/AUC_rawdata/E.coli/00229.RA3]

MREC FHEC 0,8 abs
R 3 20.1 20000 0050939 2.0960E11 281 1 
   5.8000 -4.00000E-0001   0.00000E+0000
   5.8030 -2.45300E-0001   0.00000E+0000
   5.8050 -2.29100E-0001   0.00000E+0000
   5.8060 -1.37200E-0001   0.00000E+0000
   5.8080 -1.79500E-0001   0.00000E+0000
   5.8100 -2.03500E-0001   0.00000E+0000
   5.8110 -1.77800E-0001   0.00000E+0000
   5.8140 -1.97400E-0001   0.00000E+0000
   5.8150 -2.29000E-0001   0.00000E+0000
   5.8160 -3.05200E-0001   0.00000E+0000
   5.8180 -4.26700E-0001   0.00000E+0000
   5.8190 -4.39200E-0001   0.00000E+0000
   5.8210 -4.40200E-0001   0.00000E+0000
   5.8230 -6.38500E-0001   0.00000E+0000
   5.8240 -4.32500E-0001   0.00000E+0000
   5.8250 -2.08500E-0001   0.00000E+0000
   5.8260 -2.19500E-0001   0.00000E+0000
   5.8280  3.14000E-0002   0.00000E+0000
   5.8300  1.00500E-0001   0.00000E+0000
   5.8310  1.67100E-0001   0.00000E+0000
   5.8320  1.66900E-0001   0.00000E+0000
   5.8350  1.54600E-0001   0.00000E+0000
   5.8370  1.16800E-0001   0.00000E+0000
   5.8390  1.24200E-0001   0.00000E+0000
   5.8410  1.25600E-0001   0.00000E+0000
   5.8420  1.02900E-0001   0.00000E+0000
   5.8430  1.18600E-0001   0.00000E+0000
   5.8440  8.49000E-0002   0.00000E+0000
   5.8450  9.93000E-0002   0.00000E+0000
   5.8480  1.16800E-0001   0.00000E+0000
   5.8510  1.01800E-0001   0.00000E+0000
   5.8530  6.78000E-0002   0.00000E+0000
   5.8540  2.94000E-0002   0.00000E+0000
   5.8560  2.81000E-0002   0.00000E+0000
   5.8580  4.53000E-0002   0.00000E+0000
   5.8610  1.38000E-0002   0.00000E+0000
   5.8620  2.78000E-0002   0.00000E+0000
   5.8650  4.21000E-0002   0.00000E+0000
   5.8680  4.70000E-0003   0.00000E+0000
   5.8710 -2.05000E-0002   0.00000E+0000
   5.8730  6.30000E-0003   0.00000E+0000
   5.8740  2.49000E-0002   0.00000E+0000
   5.8780  5.28000E-0002   0.00000E+0000
   5.8800  3.91000E-0002   0.00000E+0000
   5.8830  1.19000E-0002   0.00000E+0000
   5.8850  1.43000E-0002   0.00000E+0000
   5.8870  3.27000E-0002   0.00000E+0000
   5.8880  4.82000E-0002   0.00000E+0000
   5.8910  1.49000E-0002   0.00000E+0000
   5.8920  1.68000E-0002   0.00000E+0000
   5.8940  1.99000E-0002   0.00000E+0000
   5.8960  8.30000E-0003   0.00000E+0000
   5.8970  2.95000E-0002   0.00000E+0000
   5.8990  5.46000E-0002   0.00000E+0000
   5.9010  3.25000E-0002   0.00000E+0000
   5.9030  2.34000E-0002   0.00000E+0000
   5.9040  1.73000E-0002   0.00000E+0000
   5.9050  1.31000E-0002   0.00000E+0000
   5.9090  1.74000E-0002   0.00000E+0000
   5.9100  2.03000E-0002   0.00000E+0000
   5.9110  2.24000E-0002   0.00000E+0000
   5.9130  1.85000E-0002   0.00000E+0000
   5.9160  2.86000E-0002   0.00000E+0000
   5.9170  7.70000E-0003   0.00000E+0000
   5.9210  1.34000E-0002   0.00000E+0000
   5.9250  3.79000E-0002   0.00000E+0000
   5.9270  3.85000E-0002   0.00000E+0000
   5.9280  7.64000E-0002   0.00000E+0000
   5.9300  7.38000E-0002   0.00000E+0000
   5.9330  3.42000E-0002   0.00000E+0000
   5.9350  2.37000E-0002   0.00000E+0000
   5.9380  4.86000E-0002   0.00000E+0000
   5.9420  5.07000E-0002   0.00000E+0000
   5.9440  6.71000E-0002   0.00000E+0000
   5.9460  6.03000E-0002   0.00000E+0000
   5.9490  6.31000E-0002   0.00000E+0000
   5.9500  4.69000E-0002   0.00000E+0000
   5.9520  4.29000E-0002   0.00000E+0000
   5.9540  5.85000E-0002   0.00000E+0000
   5.9560  5.85000E-0002   0.00000E+0000
   5.9570  6.36000E-0002   0.00000E+0000
   5.9590  9.40000E-0002   0.00000E+0000
   5.9610  9.04000E-0002   0.00000E+0000
   5.9630  6.47000E-0002   0.00000E+0000
   5.9660  3.24000E-0002   0.00000E+0000
   5.9680  1.84000E-0002   0.00000E+0000
   5.9700  1.28000E-0002   0.00000E+0000
   5.9730  4.71000E-0002   0.00000E+0000
   5.9750  2.56000E-0002   0.00000E+0000
   5.9770  7.88000E-0002   0.00000E+0000
   5.9800 -8.19000E-0002   0.00000E+0000
   5.9830 -8.85100E-0001   0.00000E+0000
   5.9860 -1.28480E+0000   0.00000E+0000
   5.9870 -1.31980E+0000   0.00000E+0000
   5.9900 -1.50530E+0000   0.00000E+0000
   5.9910 -1.72630E+0000   0.00000E+0000
   5.9950 -1.96870E+0000   0.00000E+0000
   5.9980 -2.01490E+0000   0.00000E+0000
   6.0000 -1.92180E+0000   0.00000E+0000
   6.0020 -1.84370E+0000   0.00000E+0000
   6.0040 -1.79530E+0000   0.00000E+0000
   6.0070 -1.67720E+0000   0.00000E+0000
   6.0080 -1.62920E+0000   0.00000E+0000
   6.0110 -1.38490E+0000   0.00000E+0000
   6.0140 -5.25900E-0001   0.00000E+0000
   6.0160 -1.71500E-0001   0.00000E+0000
   6.0180  1.22300E-0001   0.00000E+0000
   6.0200  1.60700E-0001   0.00000E+0000
   6.0230  1.35300E-0001   0.00000E+0000
   6.0250  1.38000E-0001   0.00000E+0000
   6.0270  1.10700E-0001   0.00000E+0000
   6.0290  1.29500E-0001   0.00000E+0000
   6.0320  1.43300E-0001   0.00000E+0000
   6.0340  1.74700E-0001   0.00000E+0000
   6.0360  1.32300E-0001   0.00000E+0000
   6.0390  1.05200E-0001   0.00000E+0000
   6.0410  9.23000E-0002   0.00000E+0000
   6.0450  1.25700E-0001   0.00000E+0000
   6.0460  1.07800E-0001   0.00000E+0000
   6.0500  1.10600E-0001   0.00000E+0000
   6.0510  1.17000E-0001   0.00000E+0000
   6.0520  1.13400E-0001   0.00000E+0000
   6.0530  1.11900E-0001   0.00000E+0000
   6.0550  1.15600E-0001   0.00000E+0000
   6.0570  1.11200E-0001   0.00000E+0000
   6.0590  1.14100E-0001   0.00000E+0000
   6.0620  1.07700E-0001   0.00000E+0000
   6.0640  1.23500E-0001   0.00000E+0000
   6.0660  1.08700E-0001   0.00000E+0000
   6.0690  1.02500E-0001   0.00000E+0000
   6.0710  9.74000E-0002   0.00000E+0000
   6.0730  1.07700E-0001   0.00000E+0000
   6.0750  1.32600E-0001   0.00000E+0000
   6.0780  1.47000E-0001   0.00000E+0000
   6.0800  1.36200E-0001   0.00000E+0000
   6.0830  1.81900E-0001   0.00000E+0000
   6.0850  1.14270E+0000   0.00000E+0000
   6.0890  1.20670E+0000   0.00000E+0000
   6.0910  1.41610E+0000   0.00000E+0000
   6.0940  1.49840E+0000   0.00000E+0000
   6.0960  1.72420E+0000   0.00000E+0000
   6.0990  2.05210E+0000   0.00000E+0000
   6.1010  2.02380E+0000   0.00000E+0000
   6.1030  1.98930E+0000   0.00000E+0000
   6.1060  1.93380E+0000   0.00000E+0000
   6.1090  1.88420E+0000   0.00000E+0000
   6.1100  1.81200E+0000   0.00000E+0000
   6.1120  1.65710E+0000   0.00000E+0000
   6.1140  1.54750E+0000   0.00000E+0000
   6.1170  5.70300E-0001   0.00000E+0000
   6.1210  4.84000E-0002   0.00000E+0000
   6.1250  9.04000E-0002   0.00000E+0000
   6.1280  1.03200E-0001   0.00000E+0000
   6.1300  9.91000E-0002   0.00000E+0000
   6.1330  8.69000E-0002   0.00000E+0000
   6.1350  9.01000E-0002   0.00000E+0000
   6.1370  8.13000E-0002   0.00000E+0000
   6.1400  7.73000E-0002   0.00000E+0000
   6.1430  7.27000E-0002   0.00000E+0000
   6.1460  8.24000E-0002   0.00000E+0000
   6.1480  8.31000E-0002   0.00000E+0000
   6.1510  7.36000E-0002   0.00000E+0000
   6.1520  7.48000E-0002   0.00000E+0000
   6.1540  8.37000E-0002   0.00000E+0000
   6.1560  8.44000E-0002   0.00000E+0000
   6.1590  8.58000E-0002   0.00000E+0000
   6.1630  8.24000E-0002   0.00000E+0000
   6.1640  7.44000E-0002   0.00000E+0000
   6.1670  8.40000E-0002   0.00000E+0000
   6.1680  8.51000E-0002   0.00000E+0000
   6.1710  7.31000E-0002   0.00000E+0000
   6.1740  7.64000E-0002   0.00000E+0000
   6.1760  7.99000E-0002   0.00000E+0000
   6.1780  8.52000E-0002   0.00000E+0000
   6.1810  8.01000E-0002   0.00000E+0000
   6.1830  8.34000E-0002   0.00000E+0000
   6.1860  8.08000E-0002   0.00000E+0000
   6.1870  8.00000E-0002   0.00000E+0000
   6.1900  8.06000E-0002   0.00000E+0000
   6.1920  8.23000E-0002   0.00000E+0000
   6.1950  7.97000E-0002   0.00000E+0000
   6.1980  8.05000E-0002   0.00000E+0000
   6.1990  8.28000E-0002   0.00000E+0000
   6.2040  8.24000E-0002   0.00000E+0000
   6.2070  7.99000E-0002   0.00000E+0000
   6.2090  8.42000E-0002   0.00000E+0000
   6.2120  8.08000E-0002   0.00000E+0000
   6.2140  8.76000E-0002   0.00000E+0000
   6.2180  8.52000E-0002   0.00000E+0000
   6.2190  8.89000E-0002   0.00000E+0000
   6.2230  8.90000E-0002   0.00000E+0000
   6.2250  8.97000E-0002   0.00000E+0000
   6.2270  1.08700E-0001   0.00000E+0000
   6.2310  3.15000E-0002   0.00000E+0000
   6.2330  2.01000E-0002   0.00000E+0000
   6.2360  9.95000E-0002   0.00000E+0000
   6.2380  1.14900E-0001   0.00000E+0000
   6.2410  1.06900E-0001   0.00000E+0000
   6.2430  9.68000E-0002   0.00000E+0000
   6.2450  9.66000E-0002   0.00000E+0000
   6.2460  1.02500E-0001   0.00000E+0000
   6.2490  9.18000E-0002   0.00000E+0000
   6.2500  8.80000E-0002   0.00000E+0000
   6.2530  8.86000E-0002   0.00000E+0000
   6.2540  9.94000E-0002   0.00000E+0000
   6.2590  1.01300E-0001   0.00000E+0000
   6.2600  9.99000E-0002   0.00000E+0000
   6.2610  9.76000E-0002   0.00000E+0000
   6.2640  1.07300E-0001   0.00000E+0000
   6.2660  1.05600E-0001   0.00000E+0000
   6.2680  1.00900E-0001   0.00000E+0000
   6.2710  9.67000E-0002   0.00000E+0000
   6.2740  9.11000E-0002   0.00000E+0000
   6.2760  9.89000E-0002   0.00000E+0000
   6.2770  1.04500E-0001   0.00000E+0000
   6.2800  1.01100E-0001   0.00000E+0000
   6.2820  9.73000E-0002   0.00000E+0000
   6.2830  9.90000E-0002   0.00000E+0000
   6.2860  1.08800E-0001   0.00000E+0000
   6.2890  1.02300E-0001   0.00000E+0000
   6.2910  1.02200E-0001   0.00000E+0000
   6.2930  1.03700E-0001   0.00000E+0000
   6.2970  1.06200E-0001   0.00000E+0000
   6.2980  1.09200E-0001   0.00000E+0000
   6.3000  1.03600E-0001   0.00000E+0000
   6.3020  1.06500E-0001   0.00000E+0000
   6.3040  1.09300E-0001   0.00000E+0000
   6.3070  1.03000E-0001   0.00000E+0000
   6.3080  1.23200E-0001   0.00000E+0000
   6.3110  1.21100E-0001   0.00000E+0000
   6.3120  1.07000E-0001   0.00000E+0000
   6.3160  1.05100E-0001   0.00000E+0000
   6.3180  1.17500E-0001   0.00000E+0000
   6.3220  1.11000E-0001   0.00000E+0000
   6.3240  1.06500E-0001   0.00000E+0000
   6.3260  1.30800E-0001   0.00000E+0000
   6.3280  1.34700E-0001   0.00000E+0000
   6.3300  6.92000E-0002   0.00000E+0000
   6.3320  7.96000E-0002   0.00000E+0000
   6.3350  1.04900E-0001   0.00000E+0000
   6.3360  1.34200E-0001   0.00000E+0000
   6.3390  1.30300E-0001   0.00000E+0000
   6.3400  1.36500E-0001   0.00000E+0000
   6.3430  1.32100E-0001   0.00000E+0000
   6.3470  1.40700E-0001   0.00000E+0000
   6.3480  1.33500E-0001   0.00000E+0000
   6.3520  1.26900E-0001   0.00000E+0000
   6.3550  1.24900E-0001   0.00000E+0000
   6.3580  1.33400E-0001   0.00000E+0000
   6.3610  1.32500E-0001   0.00000E+0000
   6.3620  1.38900E-0001   0.00000E+0000
   6.3640  1.35500E-0001   0.00000E+0000
   6.3680  1.37700E-0001   0.00000E+0000
   6.3710  1.39100E-0001   0.00000E+0000
   6.3740  1.46200E-0001   0.00000E+0000
   6.3770  1.46600E-0001   0.00000E+0000
   6.3790  1.51700E-0001   0.00000E+0000
   6.3800  1.44300E-0001   0.00000E+0000
   6.3830  1.44600E-0001   0.00000E+0000
   6.3840  1.50400E-0001   0.00000E+0000
   6.3870  1.59400E-0001   0.00000E+0000
   6.3880  1.54900E-0001   0.00000E+0000
   6.3920  1.54900E-0001   0.00000E+0000
   6.3930  1.54700E-0001   0.00000E+0000
   6.3970  1.55300E-0001   0.00000E+0000
   6.3990  1.52800E-0001   0.00000E+0000
   6.4010  1.67300E-0001   0.00000E+0000
   6.4030  1.56900E-0001   0.00000E+0000
   6.4050  1.57300E-0001   0.00000E+0000
   6.4070  1.60300E-0001   0.00000E+0000
   6.4100  1.59500E-0001   0.00000E+0000
   6.4120  1.57600E-0001   0.00000E+0000
   6.4150  1.42400E-0001   0.00000E+0000
   6.4170  1.69300E-0001   0.00000E+0000
   6.4190  1.66600E-0001   0.00000E+0000
   6.4230  1.67300E-0001   0.00000E+0000
   6.4240  1.67500E-0001   0.00000E+0000
   6.4280  1.72700E-0001   0.00000E+0000
   6.4300  1.74000E-0001   0.00000E+0000
   6.4320  1.69700E-0001   0.00000E+0000
   6.4350  1.71300E-0001   0.00000E+0000
   6.4360  1.79300E-0001   0.00000E+0000
   6.4390  1.72000E-0001   0.00000E+0000
   6.4410  1.85100E-0001   0.00000E+0000
   6.4450  1.81400E-0001   0.00000E+0000
   6.4470  1.84100E-0001   0.00000E+0000
   6.4480  1.82000E-0001   0.00000E+0000
   6.4520  1.82900E-0001   0.00000E+0000
   6.4550  1.91800E-0001   0.00000E+0000
   6.4590  1.80100E-0001   0.00000E+0000
   6.4600  1.82800E-0001   0.00000E+0000
   6.4640  1.88800E-0001   0.00000E+0000
   6.4660  1.91900E-0001   0.00000E+0000
   6.4670  1.97000E-0001   0.00000E+0000
   6.4710  1.84400E-0001   0.00000E+0000
   6.4720  2.00900E-0001   0.00000E+0000
   6.4740  2.03000E-0001   0.00000E+0000
   6.4760  2.34700E-0001   0.00000E+0000
   6.4790  2.35500E-0001   0.00000E+0000
   6.4810  2.01700E-0001   0.00000E+0000
   6.4820  2.07600E-0001   0.00000E+0000
   6.4850  2.06700E-0001   0.00000E+0000
   6.4870  2.08100E-0001   0.00000E+0000
   6.4890  2.03900E-0001   0.00000E+0000
   6.4920  2.06100E-0001   0.00000E+0000
   6.4950  2.06900E-0001   0.00000E+0000
   6.4970  2.12200E-0001   0.00000E+0000
   6.4980  1.99700E-0001   0.00000E+0000
   6.5010  2.11100E-0001   0.00000E+0000
   6.5040  2.17300E-0001   0.00000E+0000
   6.5050  2.14600E-0001   0.00000E+0000
   6.5090  2.20100E-0001   0.00000E+0000
   6.5120  2.01800E-0001   0.00000E+0000
   6.5140  1.84400E-0001   0.00000E+0000
   6.5170  2.12100E-0001   0.00000E+0000
   6.5200  2.32100E-0001   0.00000E+0000
   6.5220  2.23900E-0001   0.00000E+0000
   6.5240  2.31500E-0001   0.00000E+0000
   6.5270  2.21200E-0001   0.00000E+0000
   6.5290  2.17400E-0001   0.00000E+0000
   6.5310  2.23200E-0001   0.00000E+0000
   6.5330  2.21500E-0001   0.00000E+0000
   6.5360  2.26500E-0001   0.00000E+0000
   6.5380  2.34200E-0001   0.00000E+0000
   6.5400  2.37600E-0001   0.00000E+0000
   6.5430  2.34700E-0001   0.00000E+0000
   6.5460  2.35400E-0001   0.00000E+0000
   6.5490  2.42300E-0001   0.00000E+0000
   6.5500  2.49000E-0001   0.00000E+0000
   6.5520  2.38100E-0001   0.00000E+0000
   6.5550  2.29200E-0001   0.00000E+0000
   6.5570  2.36600E-0001   0.00000E+0000
   6.5590  2.43400E-0001   0.00000E+0000
   6.5610  2.44900E-0001   0.00000E+0000
   6.5640  2.51800E-0001   0.00000E+0000
   6.5670  2.49100E-0001   0.00000E+0000
   6.5690  2.54200E-0001   0.00000E+0000
   6.5710  2.47700E-0001   0.00000E+0000
   6.5720  2.42700E-0001   0.00000E+0000
   6.5750  2.50000E-0001   0.00000E+0000
   6.5770  2.56600E-0001   0.00000E+0000
   6.5800  2.51600E-0001   0.00000E+0000
   6.5820  2.62600E-0001   0.00000E+0000
   6.5840  2.53000E-0001   0.00000E+0000
   6.5860  2.61400E-0001   0.00000E+0000
   6.5880  2.53500E-0001   0.00000E+0000
   6.5910  2.64400E-0001   0.00000E+0000
   6.5930  2.64500E-0001   0.00000E+0000
   6.5950  2.71900E-0001   0.00000E+0000
   6.5980  2.59800E-0001   0.00000E+0000
   6.6000  2.69100E-0001   0.00000E+0000
   6.6010  2.90300E-0001   0.00000E+0000
   6.6030  2.92300E-0001   0.00000E+0000
   6.6050  2.76100E-0001   0.00000E+0000
   6.6070  2.76800E-0001   0.00000E+0000
   6.6100  2.73300E-0001   0.00000E+0000
   6.6120  2.83700E-0001   0.00000E+0000
   6.6150  2.78200E-0001   0.00000E+0000
   6.6180  2.77400E-0001   0.00000E+0000
   6.6210  2.85200E-0001   0.00000E+0000
   6.6220  2.87600E-0001   0.00000E+0000
   6.6240  2.75200E-0001   0.00000E+0000
   6.6260  2.86800E-0001   0.00000E+0000
   6.6290  2.91800E-0001   0.00000E+0000
   6.6320  2.89700E-0001   0.00000E+0000
   6.6330  2.94400E-0001   0.00000E+0000
   6.6360  2.95300E-0001   0.00000E+0000
   6.6380  2.96300E-0001   0.00000E+0000
   6.6400  2.98600E-0001   0.00000E+0000
   6.6420  3.01200E-0001   0.00000E+0000
   6.6450  3.00700E-0001   0.00000E+0000
   6.6460  2.89200E-0001   0.00000E+0000
   6.6490  2.96900E-0001   0.00000E+0000
   6.6510  2.92100E-0001   0.00000E+0000
   6.6530  2.93600E-0001   0.00000E+0000
   6.6560  2.97600E-0001   0.00000E+0000
   6.6580  3.00900E-0001   0.00000E+0000
   6.6600  3.00700E-0001   0.00000E+0000
   6.6620  3.01000E-0001   0.00000E+0000
   6.6670  3.02700E-0001   0.00000E+0000
   6.6690  3.11900E-0001   0.00000E+0000
   6.6720  3.14600E-0001   0.00000E+0000
   6.6740  3.06500E-0001   0.00000E+0000
   6.6760  3.02700E-0001   0.00000E+0000
   6.6790  3.06000E-0001   0.00000E+0000
   6.6810  3.09700E-0001   0.00000E+0000
   6.6830  3.17400E-0001   0.00000E+0000
   6.6860  3.16800E-0001   0.00000E+0000
   6.6880  3.17700E-0001   0.00000E+0000
   6.6900  3.13000E-0001   0.00000E+0000
   6.6920  3.26300E-0001   0.00000E+0000
   6.6950  3.25600E-0001   0.00000E+0000
   6.6970  3.22100E-0001   0.00000E+0000
   6.6990  3.23700E-0001   0.00000E+0000
   6.7010  3.21000E-0001   0.00000E+0000
   6.7040  3.21000E-0001   0.00000E+0000
   6.7060  3.25500E-0001   0.00000E+0000
   6.7080  3.24400E-0001   0.00000E+0000
   6.7110  3.25800E-0001   0.00000E+0000
   6.7130  3.22000E-0001   0.00000E+0000
   6.7170  3.27500E-0001   0.00000E+0000
   6.7190  3.26500E-0001   0.00000E+0000
   6.7220  3.30300E-0001   0.00000E+0000
   6.7230  3.28900E-0001   0.00000E+0000
   6.7240  3.36900E-0001   0.00000E+0000
   6.7260  3.34800E-0001   0.00000E+0000
   6.7290  3.36600E-0001   0.00000E+0000
   6.7320  3.46700E-0001   0.00000E+0000
   6.7360  3.36500E-0001   0.00000E+0000
   6.7380  3.42200E-0001   0.00000E+0000
   6.7390  3.45000E-0001   0.00000E+0000
   6.7420  3.58800E-0001   0.00000E+0000
   6.7450  3.44600E-0001   0.00000E+0000
   6.7480  3.37400E-0001   0.00000E+0000
   6.7490  3.53000E-0001   0.00000E+0000
   6.7510  3.54500E-0001   0.00000E+0000
   6.7550  3.50600E-0001   0.00000E+0000
   6.7570  3.56900E-0001   0.00000E+0000
   6.7590  3.42900E-0001   0.00000E+0000
   6.7620  3.57500E-0001   0.00000E+0000
   6.7640  3.54700E-0001   0.00000E+0000
   6.7660  3.52300E-0001   0.00000E+0000
   6.7690  3.32100E-0001   0.00000E+0000
   6.7720  3.44900E-0001   0.00000E+0000
   6.7740  3.66700E-0001   0.00000E+0000
   6.7770  3.68600E-0001   0.00000E+0000
   6.7790  3.61600E-0001   0.00000E+0000
   6.7810  3.62900E-0001   0.00000E+0000
   6.7840  3.55100E-0001   0.00000E+0000
   6.7860  3.65900E-0001   0.00000E+0000
   6.7890  3.62400E-0001   0.00000E+0000
   6.7910  3.74700E-0001   0.00000E+0000
   6.7940  3.68700E-0001   0.00000E+0000
   6.7980  3.56100E-0001   0.00000E+0000
   6.8000  3.52200E-0001   0.00000E+0000
   6.8020  3.70400E-0001   0.00000E+0000
   6.8050  3.83400E-0001   0.00000E+0000
   6.8090  3.73700E-0001   0.00000E+0000
   6.8120  3.95500E-0001   0.00000E+0000
   6.8140  3.75600E-0001   0.00000E+0000
   6.8160  3.87900E-0001   0.00000E+0000
   6.8190  3.72200E-0001   0.00000E+0000
   6.8220  3.67100E-0001   0.00000E+0000
   6.8230  3.64000E-0001   0.00000E+0000
   6.8250  3.68300E-0001   0.00000E+0000
   6.8270  3.65600E-0001   0.00000E+0000
   6.8310  3.86200E-0001   0.00000E+0000
   6.8340  3.82900E-0001   0.00000E+0000
   6.8370  3.83900E-0001   0.00000E+0000
   6.8380  3.85000E-0001   0.00000E+0000
   6.8410  3.79800E-0001   0.00000E+0000
   6.8430  3.75600E-0001   0.00000E+0000
   6.8460  3.69700E-0001   0.00000E+0000
   6.8510  3.84700E-0001   0.00000E+0000
   6.8520  3.89200E-0001   0.00000E+0000
   6.8550  4.03900E-0001   0.00000E+0000
   6.8570  3.85800E-0001   0.00000E+0000
   6.8590  3.69600E-0001   0.00000E+0000
   6.8620  3.80600E-0001   0.00000E+0000
   6.8650  3.76500E-0001   0.00000E+0000
   6.8680  3.86400E-0001   0.00000E+0000
   6.8690  3.88900E-0001   0.00000E+0000
   6.8720  4.02000E-0001   0.00000E+0000
   6.8750  3.92500E-0001   0.00000E+0000
   6.8790  3.94500E-0001   0.00000E+0000
   6.8810  3.97500E-0001   0.00000E+0000
   6.8830  4.00600E-0001   0.00000E+0000
   6.8840  3.95300E-0001   0.00000E+0000
   6.8860  4.02100E-0001   0.00000E+0000
   6.8910  4.01000E-0001   0.00000E+0000
   6.8930  3.96800E-0001   0.00000E+0000
   6.8940  3.99900E-0001   0.00000E+0000
   6.8970  4.08500E-0001   0.00000E+0000
   6.8990  4.25700E-0001   0.00000E+0000
   6.9040  4.25900E-0001   0.00000E+0000
   6.9060  4.16600E-0001   0.00000E+0000
   6.9090  4.31400E-0001   0.00000E+0000
   6.9120  4.25300E-0001   0.00000E+0000
   6.9130  4.18600E-0001   0.00000E+0000
   6.9160  4.14400E-0001   0.00000E+0000
   6.9180  4.09900E-0001   0.00000E+0000
   6.9200  4.15800E-0001   0.00000E+0000
   6.9230  4.31000E-0001   0.00000E+0000
   6.9270  4.24000E-0001   0.00000E+0000
   6.9290  4.12100E-0001   0.00000E+0000
   6.9300  4.19300E-0001   0.00000E+0000
   6.9320  4.21600E-0001   0.00000E+0000
   6.9340  4.48200E-0001   0.00000E+0000
   6.9360  4.24100E-0001   0.00000E+0000
   6.9390  4.45100E-0001   0.00000E+0000
   6.9410  4.55600E-0001   0.00000E+0000
   6.9430  4.45100E-0001   0.00000E+0000
   6.9450  4.33800E-0001   0.00000E+0000
   6.9480  4.11300E-0001   0.00000E+0000
   6.9500  4.20600E-0001   0.00000E+0000
   6.9520  4.27000E-0001   0.00000E+0000
   6.9550  4.25000E-0001   0.00000E+0000
   6.9570  4.35100E-0001   0.00000E+0000
   6.9600  4.37700E-0001   0.00000E+0000
   6.9630  4.21900E-0001   0.00000E+0000
   6.9650  4.37600E-0001   0.00000E+0000
   6.9680  4.26300E-0001   0.00000E+0000
   6.9700  4.25300E-0001   0.00000E+0000
   6.9730  4.32700E-0001   0.00000E+0000
   6.9750  4.52700E-0001   0.00000E+0000
   6.9790  4.42100E-0001   0.00000E+0000
   6.9800  4.26200E-0001   0.00000E+0000
   6.9820  4.24100E-0001   0.00000E+0000
   6.9840  4.14600E-0001   0.00000E+0000
   6.9860  4.36700E-0001   0.00000E+0000
   6.9890  4.29800E-0001   0.00000E+0000
   6.9910  4.33500E-0001   0.00000E+0000
   6.9930  4.54300E-0001   0.00000E+0000
   6.9960  4.67200E-0001   0.00000E+0000
   6.9980  4.75600E-0001   0.00000E+0000
   7.0000  4.51500E-0001   0.00000E+0000
   7.0050  4.53900E-0001   0.00000E+0000
   7.0080  4.65300E-0001   0.00000E+0000
   7.0100  4.80400E-0001   0.00000E+0000
   7.0110  4.89600E-0001   0.00000E+0000
   7.0150  4.84200E-0001   0.00000E+0000
   7.0180  4.71600E-0001   0.00000E+0000
   7.0210  5.03100E-0001   0.00000E+0000
   7.0230  4.86300E-0001   0.00000E+0000
   7.0250  4.83000E-0001   0.00000E+0000
   7.0280  5.08200E-0001   0.00000E+0000
   7.0300  5.17300E-0001   0.00000E+0000
   7.0320  5.19300E-0001   0.00000E+0000
   7.0350  5.26000E-0001   0.00000E+0000
   7.0370  5.27400E-0001   0.00000E+0000
   7.0390  5.45400E-0001   0.00000E+0000
   7.0410  5.47000E-0001   0.00000E+0000
   7.0440  5.55800E-0001   0.00000E+0000
   7.0460  5.61900E-0001   0.00000E+0000
   7.0480  5.45400E-0001   0.00000E+0000
   7.0490  5.48400E-0001   0.00000E+0000
   7.0530  5.68300E-0001   0.00000E+0000
   7.0560  5.90900E-0001   0.00000E+0000
   7.0580  5.73700E-0001   0.00000E+0000
   7.0600  6.04000E-0001   0.00000E+0000
   7.0620  6.10400E-0001   0.00000E+0000
   7.0650  6.25800E-0001   0.00000E+0000
   7.0670  6.27000E-0001   0.00000E+0000
   7.0690  6.24100E-0001   0.00000E+0000
   7.0720  6.58900E-0001   0.00000E+0000
   7.0750  6.58900E-0001   0.00000E+0000
   7.0770  6.52100E-0001   0.00000E+0000
   7.0790  6.49600E-0001   0.00000E+0000
   7.0820  6.74300E-0001   0.00000E+0000
   7.0840  7.02400E-0001   0.00000E+0000
   7.0860  7.25400E-0001   0.00000E+0000
   7.0890  7.37200E-0001   0.00000E+0000
   7.0940  7.62500E-0001   0.00000E+0000
   7.0970  7.84800E-0001   0.00000E+0000
   7.0990  7.98000E-0001   0.00000E+0000
   7.1010  8.30600E-0001   0.00000E+0000
