# Supplementary material for: Self-association of MreC as a regulatory signal in bacterial cell wall elongation
Source: Nat Commun. 2021 May 20;12:2987. doi: 10.1038/s41467-021-22957-9 (PMC8137920; doi:10.1038/s41467-021-22957-9)
Supplement: Supplementary file 4 — Source Data [file 41467_2021_22957_MOESM4_ESM.zip › Martins2-Source-Data/AUC_rawdata/E.coli/00201.RA3]

MREC FHEC 0,8 abs
R 3 20.0 20000 0045115 1.8410E11 281 1 
   5.8000 -2.76100E-0001   0.00000E+0000
   5.8040 -2.26700E-0001   0.00000E+0000
   5.8050 -1.81200E-0001   0.00000E+0000
   5.8080 -2.98600E-0001   0.00000E+0000
   5.8100 -1.96800E-0001   0.00000E+0000
   5.8110 -2.05100E-0001   0.00000E+0000
   5.8120 -1.99700E-0001   0.00000E+0000
   5.8150 -1.98900E-0001   0.00000E+0000
   5.8160 -2.13300E-0001   0.00000E+0000
   5.8190 -2.77900E-0001   0.00000E+0000
   5.8210 -4.88100E-0001   0.00000E+0000
   5.8230 -5.65900E-0001   0.00000E+0000
   5.8250 -5.23600E-0001   0.00000E+0000
   5.8260 -4.61300E-0001   0.00000E+0000
   5.8280 -5.02700E-0001   0.00000E+0000
   5.8300 -4.75000E-0002   0.00000E+0000
   5.8320  1.05700E-0001   0.00000E+0000
   5.8340  1.60000E-0001   0.00000E+0000
   5.8360  1.68300E-0001   0.00000E+0000
   5.8390  1.00700E-0001   0.00000E+0000
   5.8410  1.08100E-0001   0.00000E+0000
   5.8420  8.97000E-0002   0.00000E+0000
   5.8440  1.13500E-0001   0.00000E+0000
   5.8460  8.14000E-0002   0.00000E+0000
   5.8490  9.48000E-0002   0.00000E+0000
   5.8510  9.90000E-0002   0.00000E+0000
   5.8530  8.38000E-0002   0.00000E+0000
   5.8550  7.81000E-0002   0.00000E+0000
   5.8570  3.33000E-0002   0.00000E+0000
   5.8590  3.64000E-0002   0.00000E+0000
   5.8620  3.78000E-0002   0.00000E+0000
   5.8630  1.45000E-0002   0.00000E+0000
   5.8660  3.86000E-0002   0.00000E+0000
   5.8690  2.58000E-0002   0.00000E+0000
   5.8700  6.90000E-0003   0.00000E+0000
   5.8710 -4.05000E-0002   0.00000E+0000
   5.8740 -3.07000E-0002   0.00000E+0000
   5.8750  4.50000E-0003   0.00000E+0000
   5.8780  1.27000E-0002   0.00000E+0000
   5.8800  4.31000E-0002   0.00000E+0000
   5.8820  3.41000E-0002   0.00000E+0000
   5.8850  1.95000E-0002   0.00000E+0000
   5.8870  1.28000E-0002   0.00000E+0000
   5.8890  3.03000E-0002   0.00000E+0000
   5.8920  4.81000E-0002   0.00000E+0000
   5.8940  2.00000E-0002   0.00000E+0000
   5.8970  3.51000E-0002   0.00000E+0000
   5.9000  9.50000E-0003   0.00000E+0000
   5.9030  4.93000E-0002   0.00000E+0000
   5.9040  2.96000E-0002   0.00000E+0000
   5.9060  2.13000E-0002   0.00000E+0000
   5.9080  1.41000E-0002   0.00000E+0000
   5.9090  1.04000E-0002   0.00000E+0000
   5.9110  2.03000E-0002   0.00000E+0000
   5.9130  1.86000E-0002   0.00000E+0000
   5.9150  2.12000E-0002   0.00000E+0000
   5.9170  2.41000E-0002   0.00000E+0000
   5.9180  2.36000E-0002   0.00000E+0000
   5.9200  2.99000E-0002   0.00000E+0000
   5.9220  4.10000E-0003   0.00000E+0000
   5.9240  3.30000E-0003   0.00000E+0000
   5.9250  3.43000E-0002   0.00000E+0000
   5.9280  3.07000E-0002   0.00000E+0000
   5.9300  5.16000E-0002   0.00000E+0000
   5.9320  7.80000E-0002   0.00000E+0000
   5.9340  6.78000E-0002   0.00000E+0000
   5.9370  3.24000E-0002   0.00000E+0000
   5.9380  3.86000E-0002   0.00000E+0000
   5.9400  5.57000E-0002   0.00000E+0000
   5.9420  7.25000E-0002   0.00000E+0000
   5.9460  6.27000E-0002   0.00000E+0000
   5.9470  7.33000E-0002   0.00000E+0000
   5.9490  5.21000E-0002   0.00000E+0000
   5.9520  4.28000E-0002   0.00000E+0000
   5.9540  4.93000E-0002   0.00000E+0000
   5.9560  5.72000E-0002   0.00000E+0000
   5.9580  6.19000E-0002   0.00000E+0000
   5.9610  9.63000E-0002   0.00000E+0000
   5.9630  7.80000E-0002   0.00000E+0000
   5.9640  4.74000E-0002   0.00000E+0000
   5.9680  1.79000E-0002   0.00000E+0000
   5.9720  1.65000E-0002   0.00000E+0000
   5.9750  2.55000E-0002   0.00000E+0000
   5.9770  6.28000E-0002   0.00000E+0000
   5.9820 -2.32400E-0001   0.00000E+0000
   5.9840 -1.17050E+0000   0.00000E+0000
   5.9860 -1.30770E+0000   0.00000E+0000
   5.9890 -1.45940E+0000   0.00000E+0000
   5.9900 -1.57260E+0000   0.00000E+0000
   5.9930 -1.90660E+0000   0.00000E+0000
   5.9940 -1.97380E+0000   0.00000E+0000
   5.9970 -2.00070E+0000   0.00000E+0000
   5.9990 -1.91290E+0000   0.00000E+0000
   6.0020 -1.84260E+0000   0.00000E+0000
   6.0030 -1.87790E+0000   0.00000E+0000
   6.0060 -1.72820E+0000   0.00000E+0000
   6.0070 -1.64550E+0000   0.00000E+0000
   6.0090 -1.48790E+0000   0.00000E+0000
   6.0110 -1.34120E+0000   0.00000E+0000
   6.0130 -1.06870E+0000   0.00000E+0000
   6.0140 -5.93500E-0001   0.00000E+0000
   6.0160 -1.42500E-0001   0.00000E+0000
   6.0180  1.65200E-0001   0.00000E+0000
   6.0230  1.21000E-0001   0.00000E+0000
   6.0250  1.22700E-0001   0.00000E+0000
   6.0270  1.04300E-0001   0.00000E+0000
   6.0300  1.27900E-0001   0.00000E+0000
   6.0350  1.55500E-0001   0.00000E+0000
   6.0360  1.44700E-0001   0.00000E+0000
   6.0400  9.08000E-0002   0.00000E+0000
   6.0410  9.67000E-0002   0.00000E+0000
   6.0440  1.15900E-0001   0.00000E+0000
   6.0470  1.17200E-0001   0.00000E+0000
   6.0490  1.02200E-0001   0.00000E+0000
   6.0510  1.22100E-0001   0.00000E+0000
   6.0520  1.13100E-0001   0.00000E+0000
   6.0560  1.14200E-0001   0.00000E+0000
   6.0570  1.14100E-0001   0.00000E+0000
   6.0590  1.22100E-0001   0.00000E+0000
   6.0640  1.11600E-0001   0.00000E+0000
   6.0660  1.14000E-0001   0.00000E+0000
   6.0690  1.02600E-0001   0.00000E+0000
   6.0710  1.01400E-0001   0.00000E+0000
   6.0730  9.83000E-0002   0.00000E+0000
   6.0780  1.53500E-0001   0.00000E+0000
   6.0800  1.49200E-0001   0.00000E+0000
   6.0830  1.00700E-0001   0.00000E+0000
   6.0850  2.51600E-0001   0.00000E+0000
   6.0870  1.08070E+0000   0.00000E+0000
   6.0900  1.34860E+0000   0.00000E+0000
   6.0920  1.42420E+0000   0.00000E+0000
   6.0950  1.53340E+0000   0.00000E+0000
   6.0980  2.00950E+0000   0.00000E+0000
   6.1010  2.02990E+0000   0.00000E+0000
   6.1030  1.99300E+0000   0.00000E+0000
   6.1050  1.94890E+0000   0.00000E+0000
   6.1080  1.91220E+0000   0.00000E+0000
   6.1110  1.85550E+0000   0.00000E+0000
   6.1140  1.75930E+0000   0.00000E+0000
   6.1180  1.35830E+0000   0.00000E+0000
   6.1190  1.39100E-0001   0.00000E+0000
   6.1260  6.74000E-0002   0.00000E+0000
   6.1280  1.16100E-0001   0.00000E+0000
   6.1300  9.81000E-0002   0.00000E+0000
   6.1320  9.84000E-0002   0.00000E+0000
   6.1340  8.84000E-0002   0.00000E+0000
   6.1370  8.96000E-0002   0.00000E+0000
   6.1380  8.21000E-0002   0.00000E+0000
   6.1400  8.31000E-0002   0.00000E+0000
   6.1420  7.26000E-0002   0.00000E+0000
   6.1450  7.59000E-0002   0.00000E+0000
   6.1480  8.27000E-0002   0.00000E+0000
   6.1490  8.24000E-0002   0.00000E+0000
   6.1500  7.56000E-0002   0.00000E+0000
   6.1520  7.83000E-0002   0.00000E+0000
   6.1560  8.49000E-0002   0.00000E+0000
   6.1580  8.59000E-0002   0.00000E+0000
   6.1590  8.85000E-0002   0.00000E+0000
   6.1610  8.42000E-0002   0.00000E+0000
   6.1640  8.52000E-0002   0.00000E+0000
   6.1670  8.56000E-0002   0.00000E+0000
   6.1710  8.40000E-0002   0.00000E+0000
   6.1720  8.26000E-0002   0.00000E+0000
   6.1750  8.87000E-0002   0.00000E+0000
   6.1760  8.19000E-0002   0.00000E+0000
   6.1790  8.88000E-0002   0.00000E+0000
   6.1820  8.82000E-0002   0.00000E+0000
   6.1840  7.96000E-0002   0.00000E+0000
   6.1860  8.49000E-0002   0.00000E+0000
   6.1900  8.67000E-0002   0.00000E+0000
   6.1920  8.53000E-0002   0.00000E+0000
   6.1940  8.45000E-0002   0.00000E+0000
   6.1950  8.21000E-0002   0.00000E+0000
   6.1970  8.66000E-0002   0.00000E+0000
   6.2000  8.67000E-0002   0.00000E+0000
   6.2040  8.61000E-0002   0.00000E+0000
   6.2060  8.98000E-0002   0.00000E+0000
   6.2070  8.59000E-0002   0.00000E+0000
   6.2090  8.78000E-0002   0.00000E+0000
   6.2120  9.14000E-0002   0.00000E+0000
   6.2130  9.51000E-0002   0.00000E+0000
   6.2160  9.27000E-0002   0.00000E+0000
   6.2180  9.65000E-0002   0.00000E+0000
   6.2210  9.57000E-0002   0.00000E+0000
   6.2230  9.51000E-0002   0.00000E+0000
   6.2250  1.00300E-0001   0.00000E+0000
   6.2270  1.21200E-0001   0.00000E+0000
   6.2300  1.09300E-0001   0.00000E+0000
   6.2320  7.18000E-0002   0.00000E+0000
   6.2340  3.50000E-0002   0.00000E+0000
   6.2370  8.33000E-0002   0.00000E+0000
   6.2400  1.18000E-0001   0.00000E+0000
   6.2410  1.06700E-0001   0.00000E+0000
   6.2430  1.03400E-0001   0.00000E+0000
   6.2440  1.05300E-0001   0.00000E+0000
   6.2470  1.09400E-0001   0.00000E+0000
   6.2490  1.06200E-0001   0.00000E+0000
   6.2510  1.01400E-0001   0.00000E+0000
   6.2520  9.54000E-0002   0.00000E+0000
   6.2550  9.94000E-0002   0.00000E+0000
   6.2570  1.09600E-0001   0.00000E+0000
   6.2600  1.16100E-0001   0.00000E+0000
   6.2610  1.04500E-0001   0.00000E+0000
   6.2640  1.08900E-0001   0.00000E+0000
   6.2660  1.20700E-0001   0.00000E+0000
   6.2690  1.23700E-0001   0.00000E+0000
   6.2710  1.08200E-0001   0.00000E+0000
   6.2730  1.03700E-0001   0.00000E+0000
   6.2750  1.11600E-0001   0.00000E+0000
   6.2790  1.12600E-0001   0.00000E+0000
   6.2810  1.09000E-0001   0.00000E+0000
   6.2840  1.02700E-0001   0.00000E+0000
   6.2860  1.19000E-0001   0.00000E+0000
   6.2890  1.16400E-0001   0.00000E+0000
   6.2910  1.15400E-0001   0.00000E+0000
   6.2930  1.18600E-0001   0.00000E+0000
   6.2980  1.21500E-0001   0.00000E+0000
   6.3000  1.20700E-0001   0.00000E+0000
   6.3020  1.19500E-0001   0.00000E+0000
   6.3050  1.21400E-0001   0.00000E+0000
   6.3080  1.21400E-0001   0.00000E+0000
   6.3090  1.26700E-0001   0.00000E+0000
   6.3120  1.36900E-0001   0.00000E+0000
   6.3140  1.23300E-0001   0.00000E+0000
   6.3160  1.19800E-0001   0.00000E+0000
   6.3180  1.26700E-0001   0.00000E+0000
   6.3200  1.27700E-0001   0.00000E+0000
   6.3220  1.31200E-0001   0.00000E+0000
   6.3260  1.37200E-0001   0.00000E+0000
   6.3300  1.32800E-0001   0.00000E+0000
   6.3310  8.33000E-0002   0.00000E+0000
   6.3330  9.17000E-0002   0.00000E+0000
   6.3370  1.51400E-0001   0.00000E+0000
   6.3390  1.57000E-0001   0.00000E+0000
   6.3420  1.48600E-0001   0.00000E+0000
   6.3430  1.50000E-0001   0.00000E+0000
   6.3470  1.48700E-0001   0.00000E+0000
   6.3480  1.55300E-0001   0.00000E+0000
   6.3500  1.50500E-0001   0.00000E+0000
   6.3520  1.50500E-0001   0.00000E+0000
   6.3550  1.47600E-0001   0.00000E+0000
   6.3570  1.45000E-0001   0.00000E+0000
   6.3600  1.52500E-0001   0.00000E+0000
   6.3620  1.50800E-0001   0.00000E+0000
   6.3640  1.58200E-0001   0.00000E+0000
   6.3670  1.58100E-0001   0.00000E+0000
   6.3680  1.56400E-0001   0.00000E+0000
   6.3710  1.57500E-0001   0.00000E+0000
   6.3740  1.69900E-0001   0.00000E+0000
   6.3780  1.67400E-0001   0.00000E+0000
   6.3810  1.72200E-0001   0.00000E+0000
   6.3820  1.66000E-0001   0.00000E+0000
   6.3830  1.59100E-0001   0.00000E+0000
   6.3850  1.70100E-0001   0.00000E+0000
   6.3870  1.76500E-0001   0.00000E+0000
   6.3920  1.73000E-0001   0.00000E+0000
   6.3930  1.79000E-0001   0.00000E+0000
   6.3950  1.79000E-0001   0.00000E+0000
   6.3960  1.76600E-0001   0.00000E+0000
   6.3990  1.78100E-0001   0.00000E+0000
   6.4010  1.87600E-0001   0.00000E+0000
   6.4030  1.85000E-0001   0.00000E+0000
   6.4050  1.75600E-0001   0.00000E+0000
   6.4080  1.79500E-0001   0.00000E+0000
   6.4100  1.86900E-0001   0.00000E+0000
   6.4120  1.90800E-0001   0.00000E+0000
   6.4150  1.78200E-0001   0.00000E+0000
   6.4170  1.73800E-0001   0.00000E+0000
   6.4190  1.84400E-0001   0.00000E+0000
   6.4210  1.88100E-0001   0.00000E+0000
   6.4230  1.91100E-0001   0.00000E+0000
   6.4260  1.95700E-0001   0.00000E+0000
   6.4280  1.94800E-0001   0.00000E+0000
   6.4310  1.88300E-0001   0.00000E+0000
   6.4330  1.92400E-0001   0.00000E+0000
   6.4350  1.96400E-0001   0.00000E+0000
   6.4370  2.01500E-0001   0.00000E+0000
   6.4400  1.99200E-0001   0.00000E+0000
   6.4420  1.99900E-0001   0.00000E+0000
   6.4450  2.05900E-0001   0.00000E+0000
   6.4470  2.09600E-0001   0.00000E+0000
   6.4480  2.12400E-0001   0.00000E+0000
   6.4510  2.03800E-0001   0.00000E+0000
   6.4530  2.02300E-0001   0.00000E+0000
   6.4550  2.12300E-0001   0.00000E+0000
   6.4570  2.12900E-0001   0.00000E+0000
   6.4590  2.03600E-0001   0.00000E+0000
   6.4600  2.12700E-0001   0.00000E+0000
   6.4630  2.13600E-0001   0.00000E+0000
   6.4660  2.15000E-0001   0.00000E+0000
   6.4670  2.18100E-0001   0.00000E+0000
   6.4700  2.08400E-0001   0.00000E+0000
   6.4720  2.12100E-0001   0.00000E+0000
   6.4740  2.27500E-0001   0.00000E+0000
   6.4770  2.49400E-0001   0.00000E+0000
   6.4790  2.71400E-0001   0.00000E+0000
   6.4810  2.28600E-0001   0.00000E+0000
   6.4850  2.44800E-0001   0.00000E+0000
   6.4880  2.26900E-0001   0.00000E+0000
   6.4890  2.33700E-0001   0.00000E+0000
   6.4920  2.34000E-0001   0.00000E+0000
   6.4970  2.36200E-0001   0.00000E+0000
   6.5010  2.29800E-0001   0.00000E+0000
   6.5020  2.36900E-0001   0.00000E+0000
   6.5060  2.45000E-0001   0.00000E+0000
   6.5080  2.47100E-0001   0.00000E+0000
   6.5090  2.48500E-0001   0.00000E+0000
   6.5130  2.50800E-0001   0.00000E+0000
   6.5140  2.19000E-0001   0.00000E+0000
   6.5170  2.24900E-0001   0.00000E+0000
   6.5190  2.46700E-0001   0.00000E+0000
   6.5220  2.57300E-0001   0.00000E+0000
   6.5240  2.58200E-0001   0.00000E+0000
   6.5280  2.65900E-0001   0.00000E+0000
   6.5290  2.47100E-0001   0.00000E+0000
   6.5320  2.55700E-0001   0.00000E+0000
   6.5340  2.50000E-0001   0.00000E+0000
   6.5360  2.54200E-0001   0.00000E+0000
   6.5380  2.64500E-0001   0.00000E+0000
   6.5410  2.69100E-0001   0.00000E+0000
   6.5430  2.64900E-0001   0.00000E+0000
   6.5450  2.62500E-0001   0.00000E+0000
   6.5480  2.62000E-0001   0.00000E+0000
   6.5500  2.78400E-0001   0.00000E+0000
   6.5520  2.80400E-0001   0.00000E+0000
   6.5550  2.64000E-0001   0.00000E+0000
   6.5590  2.67300E-0001   0.00000E+0000
   6.5600  2.76900E-0001   0.00000E+0000
   6.5640  2.67900E-0001   0.00000E+0000
   6.5660  2.82500E-0001   0.00000E+0000
   6.5670  2.77400E-0001   0.00000E+0000
   6.5700  2.83400E-0001   0.00000E+0000
   6.5730  2.74400E-0001   0.00000E+0000
   6.5740  2.76100E-0001   0.00000E+0000
   6.5780  2.81600E-0001   0.00000E+0000
   6.5790  2.80300E-0001   0.00000E+0000
   6.5810  2.81600E-0001   0.00000E+0000
   6.5830  2.88000E-0001   0.00000E+0000
   6.5850  2.81200E-0001   0.00000E+0000
   6.5870  2.87300E-0001   0.00000E+0000
   6.5900  2.89400E-0001   0.00000E+0000
   6.5910  2.92900E-0001   0.00000E+0000
   6.5950  2.96900E-0001   0.00000E+0000
   6.5970  2.96300E-0001   0.00000E+0000
   6.6000  2.99500E-0001   0.00000E+0000
   6.6030  3.15500E-0001   0.00000E+0000
   6.6050  3.13500E-0001   0.00000E+0000
   6.6080  2.92500E-0001   0.00000E+0000
   6.6100  2.95500E-0001   0.00000E+0000
   6.6120  2.99200E-0001   0.00000E+0000
   6.6160  3.01100E-0001   0.00000E+0000
   6.6170  3.04900E-0001   0.00000E+0000
   6.6190  3.14300E-0001   0.00000E+0000
   6.6210  3.09300E-0001   0.00000E+0000
   6.6260  3.04200E-0001   0.00000E+0000
   6.6270  3.11800E-0001   0.00000E+0000
   6.6290  3.25200E-0001   0.00000E+0000
   6.6310  3.19500E-0001   0.00000E+0000
   6.6340  3.18000E-0001   0.00000E+0000
   6.6360  3.11300E-0001   0.00000E+0000
   6.6370  3.26400E-0001   0.00000E+0000
   6.6390  3.18600E-0001   0.00000E+0000
   6.6430  3.24500E-0001   0.00000E+0000
   6.6450  3.15100E-0001   0.00000E+0000
   6.6480  3.17700E-0001   0.00000E+0000
   6.6490  3.23600E-0001   0.00000E+0000
   6.6520  3.21000E-0001   0.00000E+0000
   6.6530  3.14600E-0001   0.00000E+0000
   6.6570  3.25800E-0001   0.00000E+0000
   6.6580  3.30000E-0001   0.00000E+0000
   6.6600  3.27700E-0001   0.00000E+0000
   6.6640  3.28000E-0001   0.00000E+0000
   6.6650  3.26500E-0001   0.00000E+0000
   6.6690  3.31300E-0001   0.00000E+0000
   6.6710  3.30100E-0001   0.00000E+0000
   6.6740  3.33600E-0001   0.00000E+0000
   6.6770  3.25200E-0001   0.00000E+0000
   6.6800  3.42700E-0001   0.00000E+0000
   6.6830  3.44100E-0001   0.00000E+0000
   6.6840  3.41000E-0001   0.00000E+0000
   6.6870  3.43100E-0001   0.00000E+0000
   6.6890  3.31600E-0001   0.00000E+0000
   6.6910  3.42300E-0001   0.00000E+0000
   6.6940  3.52500E-0001   0.00000E+0000
   6.6960  3.48800E-0001   0.00000E+0000
   6.6980  3.45100E-0001   0.00000E+0000
   6.7010  3.46400E-0001   0.00000E+0000
   6.7030  3.41000E-0001   0.00000E+0000
   6.7050  3.36000E-0001   0.00000E+0000
   6.7080  3.43800E-0001   0.00000E+0000
   6.7100  3.42500E-0001   0.00000E+0000
   6.7150  3.42100E-0001   0.00000E+0000
   6.7170  3.48600E-0001   0.00000E+0000
   6.7200  3.46200E-0001   0.00000E+0000
   6.7240  3.53700E-0001   0.00000E+0000
   6.7270  3.61800E-0001   0.00000E+0000
   6.7280  3.55000E-0001   0.00000E+0000
   6.7310  3.53100E-0001   0.00000E+0000
   6.7330  3.57700E-0001   0.00000E+0000
   6.7360  3.58200E-0001   0.00000E+0000
   6.7400  3.60400E-0001   0.00000E+0000
   6.7410  3.63500E-0001   0.00000E+0000
   6.7430  3.65600E-0001   0.00000E+0000
   6.7450  3.54900E-0001   0.00000E+0000
   6.7470  3.50700E-0001   0.00000E+0000
   6.7490  3.72800E-0001   0.00000E+0000
   6.7530  3.69900E-0001   0.00000E+0000
   6.7550  3.66300E-0001   0.00000E+0000
   6.7570  3.71600E-0001   0.00000E+0000
   6.7580  3.61200E-0001   0.00000E+0000
   6.7620  3.74900E-0001   0.00000E+0000
   6.7650  3.69300E-0001   0.00000E+0000
   6.7670  3.61600E-0001   0.00000E+0000
   6.7700  3.52100E-0001   0.00000E+0000
   6.7720  3.73500E-0001   0.00000E+0000
   6.7750  3.80100E-0001   0.00000E+0000
   6.7760  3.77300E-0001   0.00000E+0000
   6.7790  3.74300E-0001   0.00000E+0000
   6.7820  3.80000E-0001   0.00000E+0000
   6.7840  3.77100E-0001   0.00000E+0000
   6.7860  3.80100E-0001   0.00000E+0000
   6.7880  3.76300E-0001   0.00000E+0000
   6.7910  3.90700E-0001   0.00000E+0000
   6.7930  3.84600E-0001   0.00000E+0000
   6.7950  3.80900E-0001   0.00000E+0000
   6.7980  3.74300E-0001   0.00000E+0000
   6.8020  3.71500E-0001   0.00000E+0000
   6.8040  3.87000E-0001   0.00000E+0000
   6.8050  3.89600E-0001   0.00000E+0000
   6.8070  3.99400E-0001   0.00000E+0000
   6.8110  3.97700E-0001   0.00000E+0000
   6.8140  3.92600E-0001   0.00000E+0000
   6.8160  3.89400E-0001   0.00000E+0000
   6.8180  3.92500E-0001   0.00000E+0000
   6.8220  3.81700E-0001   0.00000E+0000
   6.8240  3.78700E-0001   0.00000E+0000
   6.8260  3.80100E-0001   0.00000E+0000
   6.8290  3.87800E-0001   0.00000E+0000
   6.8330  3.83200E-0001   0.00000E+0000
   6.8350  3.95200E-0001   0.00000E+0000
   6.8370  3.87200E-0001   0.00000E+0000
   6.8390  3.84200E-0001   0.00000E+0000
   6.8420  3.88600E-0001   0.00000E+0000
   6.8440  3.80200E-0001   0.00000E+0000
   6.8470  3.83900E-0001   0.00000E+0000
   6.8500  3.95800E-0001   0.00000E+0000
   6.8510  3.98500E-0001   0.00000E+0000
   6.8530  4.11300E-0001   0.00000E+0000
   6.8580  3.98000E-0001   0.00000E+0000
   6.8600  3.85600E-0001   0.00000E+0000
   6.8630  3.94700E-0001   0.00000E+0000
   6.8650  3.93200E-0001   0.00000E+0000
   6.8670  3.89000E-0001   0.00000E+0000
   6.8700  3.93900E-0001   0.00000E+0000
   6.8720  4.06500E-0001   0.00000E+0000
   6.8740  4.06500E-0001   0.00000E+0000
   6.8770  4.05600E-0001   0.00000E+0000
   6.8790  3.96400E-0001   0.00000E+0000
   6.8810  3.94600E-0001   0.00000E+0000
   6.8840  4.03100E-0001   0.00000E+0000
   6.8870  3.99200E-0001   0.00000E+0000
   6.8880  4.16200E-0001   0.00000E+0000
   6.8910  4.09000E-0001   0.00000E+0000
   6.8920  4.02900E-0001   0.00000E+0000
   6.8950  4.00400E-0001   0.00000E+0000
   6.8980  4.15700E-0001   0.00000E+0000
   6.8990  4.40900E-0001   0.00000E+0000
   6.9050  4.37400E-0001   0.00000E+0000
   6.9060  4.22300E-0001   0.00000E+0000
   6.9080  4.24100E-0001   0.00000E+0000
   6.9110  4.45000E-0001   0.00000E+0000
   6.9140  4.30800E-0001   0.00000E+0000
   6.9170  4.20300E-0001   0.00000E+0000
   6.9180  4.23700E-0001   0.00000E+0000
   6.9210  4.19400E-0001   0.00000E+0000
   6.9230  4.31900E-0001   0.00000E+0000
   6.9250  4.37700E-0001   0.00000E+0000
   6.9300  4.20200E-0001   0.00000E+0000
   6.9320  4.35700E-0001   0.00000E+0000
   6.9350  4.36000E-0001   0.00000E+0000
   6.9360  4.32500E-0001   0.00000E+0000
   6.9380  4.39200E-0001   0.00000E+0000
   6.9410  4.60600E-0001   0.00000E+0000
   6.9430  4.47200E-0001   0.00000E+0000
   6.9450  4.38600E-0001   0.00000E+0000
   6.9480  4.26400E-0001   0.00000E+0000
   6.9490  4.26000E-0001   0.00000E+0000
   6.9520  4.26000E-0001   0.00000E+0000
   6.9540  4.30200E-0001   0.00000E+0000
   6.9560  4.33600E-0001   0.00000E+0000
   6.9580  4.41800E-0001   0.00000E+0000
   6.9610  4.31800E-0001   0.00000E+0000
   6.9630  4.32400E-0001   0.00000E+0000
   6.9660  4.38100E-0001   0.00000E+0000
   6.9680  4.28900E-0001   0.00000E+0000
   6.9710  4.32800E-0001   0.00000E+0000
   6.9730  4.38600E-0001   0.00000E+0000
   6.9750  4.45400E-0001   0.00000E+0000
   6.9770  4.33600E-0001   0.00000E+0000
   6.9800  4.29200E-0001   0.00000E+0000
   6.9840  4.06800E-0001   0.00000E+0000
   6.9860  4.28700E-0001   0.00000E+0000
   6.9880  4.33300E-0001   0.00000E+0000
   6.9910  4.35200E-0001   0.00000E+0000
   6.9930  4.40200E-0001   0.00000E+0000
   6.9960  4.66100E-0001   0.00000E+0000
   6.9990  4.39300E-0001   0.00000E+0000
   7.0030  4.52300E-0001   0.00000E+0000
   7.0050  4.53100E-0001   0.00000E+0000
   7.0080  4.66400E-0001   0.00000E+0000
   7.0100  4.72000E-0001   0.00000E+0000
   7.0130  4.73700E-0001   0.00000E+0000
   7.0170  4.69800E-0001   0.00000E+0000
   7.0180  4.71200E-0001   0.00000E+0000
   7.0210  4.94900E-0001   0.00000E+0000
   7.0230  4.89500E-0001   0.00000E+0000
   7.0260  4.81800E-0001   0.00000E+0000
   7.0280  5.06700E-0001   0.00000E+0000
   7.0320  4.97000E-0001   0.00000E+0000
   7.0350  5.05300E-0001   0.00000E+0000
   7.0370  5.17800E-0001   0.00000E+0000
   7.0390  5.24200E-0001   0.00000E+0000
   7.0410  5.38700E-0001   0.00000E+0000
   7.0430  5.52900E-0001   0.00000E+0000
   7.0460  5.46900E-0001   0.00000E+0000
   7.0490  5.29800E-0001   0.00000E+0000
   7.0510  5.41000E-0001   0.00000E+0000
   7.0530  5.43600E-0001   0.00000E+0000
   7.0580  5.64100E-0001   0.00000E+0000
   7.0600  5.84500E-0001   0.00000E+0000
   7.0620  5.90500E-0001   0.00000E+0000
   7.0650  6.01900E-0001   0.00000E+0000
   7.0670  5.86400E-0001   0.00000E+0000
   7.0690  6.10300E-0001   0.00000E+0000
   7.0720  6.26600E-0001   0.00000E+0000
   7.0730  6.28600E-0001   0.00000E+0000
   7.0770  6.30000E-0001   0.00000E+0000
   7.0800  6.20800E-0001   0.00000E+0000
   7.0820  6.41700E-0001   0.00000E+0000
   7.0830  6.65000E-0001   0.00000E+0000
   7.0850  6.76100E-0001   0.00000E+0000
   7.0890  7.02900E-0001   0.00000E+0000
   7.0920  7.08900E-0001   0.00000E+0000
   7.0940  7.23300E-0001   0.00000E+0000
   7.0950  7.30300E-0001   0.00000E+0000
   7.0970  7.53800E-0001   0.00000E+0000
   7.0990  7.85600E-0001   0.00000E+0000
   7.1040  8.02200E-0001   0.00000E+0000
