# Supplementary material for: Self-association of MreC as a regulatory signal in bacterial cell wall elongation
Source: Nat Commun. 2021 May 20;12:2987. doi: 10.1038/s41467-021-22957-9 (PMC8137920; doi:10.1038/s41467-021-22957-9)
Supplement: Supplementary file 4 — Source Data [file 41467_2021_22957_MOESM4_ESM.zip › Martins2-Source-Data/AUC_rawdata/E.coli/00215.RA3]

MREC FHEC 0,8 abs
R 3 20.0 20000 0048025 1.9680E11 281 1 
   5.8010 -4.31300E-0001   0.00000E+0000
   5.8040 -1.96300E-0001   0.00000E+0000
   5.8050 -2.10500E-0001   0.00000E+0000
   5.8060 -2.36500E-0001   0.00000E+0000
   5.8070 -2.26800E-0001   0.00000E+0000
   5.8080 -2.10600E-0001   0.00000E+0000
   5.8100 -1.18500E-0001   0.00000E+0000
   5.8110 -1.23100E-0001   0.00000E+0000
   5.8140 -1.99100E-0001   0.00000E+0000
   5.8160 -3.33900E-0001   0.00000E+0000
   5.8170 -6.08000E-0001   0.00000E+0000
   5.8220 -4.91400E-0001   0.00000E+0000
   5.8240 -5.85300E-0001   0.00000E+0000
   5.8260 -2.72000E-0001   0.00000E+0000
   5.8280 -8.37000E-0002   0.00000E+0000
   5.8300  1.81000E-0002   0.00000E+0000
   5.8320  1.39300E-0001   0.00000E+0000
   5.8340  1.50100E-0001   0.00000E+0000
   5.8350  1.30700E-0001   0.00000E+0000
   5.8380  1.32500E-0001   0.00000E+0000
   5.8390  1.11000E-0001   0.00000E+0000
   5.8410  8.40000E-0002   0.00000E+0000
   5.8440  8.17000E-0002   0.00000E+0000
   5.8460  9.27000E-0002   0.00000E+0000
   5.8480  1.07100E-0001   0.00000E+0000
   5.8510  8.55000E-0002   0.00000E+0000
   5.8540  4.35000E-0002   0.00000E+0000
   5.8550  1.75000E-0002   0.00000E+0000
   5.8580  3.98000E-0002   0.00000E+0000
   5.8590  4.76000E-0002   0.00000E+0000
   5.8610  1.91000E-0002   0.00000E+0000
   5.8620  2.48000E-0002   0.00000E+0000
   5.8650  3.69000E-0002   0.00000E+0000
   5.8660  2.57000E-0002   0.00000E+0000
   5.8680 -1.60000E-0003   0.00000E+0000
   5.8690 -4.69000E-0002   0.00000E+0000
   5.8720 -2.57000E-0002   0.00000E+0000
   5.8730  7.60000E-0003   0.00000E+0000
   5.8750  9.00000E-0003   0.00000E+0000
   5.8770  3.62000E-0002   0.00000E+0000
   5.8780  3.59000E-0002   0.00000E+0000
   5.8810  3.22000E-0002   0.00000E+0000
   5.8830  1.36000E-0002   0.00000E+0000
   5.8850  7.10000E-0003   0.00000E+0000
   5.8870  2.57000E-0002   0.00000E+0000
   5.8880  4.45000E-0002   0.00000E+0000
   5.8900  4.18000E-0002   0.00000E+0000
   5.8920  1.48000E-0002   0.00000E+0000
   5.8940  2.84000E-0002   0.00000E+0000
   5.8970  1.70000E-0003   0.00000E+0000
   5.8990  2.94000E-0002   0.00000E+0000
   5.9010  4.64000E-0002   0.00000E+0000
   5.9040  1.57000E-0002   0.00000E+0000
   5.9060  1.08000E-0002   0.00000E+0000
   5.9080  1.98000E-0002   0.00000E+0000
   5.9100  1.77000E-0002   0.00000E+0000
   5.9130  2.21000E-0002   0.00000E+0000
   5.9190  1.48000E-0002   0.00000E+0000
   5.9200  1.20000E-0003   0.00000E+0000
   5.9210  2.37000E-0002   0.00000E+0000
   5.9220  3.84000E-0002   0.00000E+0000
   5.9250  2.08000E-0002   0.00000E+0000
   5.9270  3.74000E-0002   0.00000E+0000
   5.9300  7.58000E-0002   0.00000E+0000
   5.9310  7.42000E-0002   0.00000E+0000
   5.9320  3.08000E-0002   0.00000E+0000
   5.9340  3.15000E-0002   0.00000E+0000
   5.9350  5.87000E-0002   0.00000E+0000
   5.9380  7.53000E-0002   0.00000E+0000
   5.9400  5.28000E-0002   0.00000E+0000
   5.9420  6.64000E-0002   0.00000E+0000
   5.9450  6.62000E-0002   0.00000E+0000
   5.9460  5.95000E-0002   0.00000E+0000
   5.9510  5.15000E-0002   0.00000E+0000
   5.9520  3.68000E-0002   0.00000E+0000
   5.9540  5.93000E-0002   0.00000E+0000
   5.9580  5.68000E-0002   0.00000E+0000
   5.9610  8.51000E-0002   0.00000E+0000
   5.9630  7.46000E-0002   0.00000E+0000
   5.9660  3.51000E-0002   0.00000E+0000
   5.9670  1.99000E-0002   0.00000E+0000
   5.9700  1.86000E-0002   0.00000E+0000
   5.9710  2.73000E-0002   0.00000E+0000
   5.9740  3.96000E-0002   0.00000E+0000
   5.9760  2.41000E-0002   0.00000E+0000
   5.9780  1.78000E-0002   0.00000E+0000
   5.9800 -3.02900E-0001   0.00000E+0000
   5.9830 -9.11000E-0001   0.00000E+0000
   5.9860 -1.31960E+0000   0.00000E+0000
   5.9890 -1.41190E+0000   0.00000E+0000
   5.9910 -1.60700E+0000   0.00000E+0000
   5.9940 -1.95640E+0000   0.00000E+0000
   5.9950 -2.00920E+0000   0.00000E+0000
   5.9980 -1.98720E+0000   0.00000E+0000
   6.0010 -1.88330E+0000   0.00000E+0000
   6.0020 -1.84820E+0000   0.00000E+0000
   6.0040 -1.77340E+0000   0.00000E+0000
   6.0060 -1.67560E+0000   0.00000E+0000
   6.0110 -1.24660E+0000   0.00000E+0000
   6.0130 -8.80300E-0001   0.00000E+0000
   6.0160 -1.61000E-0002   0.00000E+0000
   6.0180  1.54100E-0001   0.00000E+0000
   6.0200  1.21700E-0001   0.00000E+0000
   6.0220  1.40000E-0001   0.00000E+0000
   6.0250  1.34200E-0001   0.00000E+0000
   6.0290  1.36600E-0001   0.00000E+0000
   6.0310  1.34100E-0001   0.00000E+0000
   6.0330  1.70500E-0001   0.00000E+0000
   6.0350  1.65600E-0001   0.00000E+0000
   6.0360  1.04800E-0001   0.00000E+0000
   6.0390  8.98000E-0002   0.00000E+0000
   6.0420  1.00700E-0001   0.00000E+0000
   6.0440  1.23200E-0001   0.00000E+0000
   6.0450  1.19200E-0001   0.00000E+0000
   6.0480  1.01200E-0001   0.00000E+0000
   6.0510  1.12200E-0001   0.00000E+0000
   6.0520  1.23100E-0001   0.00000E+0000
   6.0540  1.05400E-0001   0.00000E+0000
   6.0590  1.12900E-0001   0.00000E+0000
   6.0640  1.12300E-0001   0.00000E+0000
   6.0660  1.03200E-0001   0.00000E+0000
   6.0690  1.00500E-0001   0.00000E+0000
   6.0720  9.73000E-0002   0.00000E+0000
   6.0750  1.36300E-0001   0.00000E+0000
   6.0780  1.52900E-0001   0.00000E+0000
   6.0820  1.04200E-0001   0.00000E+0000
   6.0830  1.86100E-0001   0.00000E+0000
   6.0850  1.10660E+0000   0.00000E+0000
   6.0890  1.37060E+0000   0.00000E+0000
   6.0910  1.41730E+0000   0.00000E+0000
   6.0940  1.47870E+0000   0.00000E+0000
   6.0950  2.01740E+0000   0.00000E+0000
   6.1010  2.03360E+0000   0.00000E+0000
   6.1020  2.01600E+0000   0.00000E+0000
   6.1050  1.95730E+0000   0.00000E+0000
   6.1070  1.89530E+0000   0.00000E+0000
   6.1090  1.80410E+0000   0.00000E+0000
   6.1120  1.68420E+0000   0.00000E+0000
   6.1160  1.36480E+0000   0.00000E+0000
   6.1190  3.29300E-0001   0.00000E+0000
   6.1230  4.25000E-0002   0.00000E+0000
   6.1250  9.18000E-0002   0.00000E+0000
   6.1280  1.15600E-0001   0.00000E+0000
   6.1300  9.60000E-0002   0.00000E+0000
   6.1320  1.00700E-0001   0.00000E+0000
   6.1330  8.62000E-0002   0.00000E+0000
   6.1370  8.37000E-0002   0.00000E+0000
   6.1380  8.08000E-0002   0.00000E+0000
   6.1440  7.31000E-0002   0.00000E+0000
   6.1450  7.59000E-0002   0.00000E+0000
   6.1470  8.13000E-0002   0.00000E+0000
   6.1490  7.19000E-0002   0.00000E+0000
   6.1520  7.68000E-0002   0.00000E+0000
   6.1550  7.77000E-0002   0.00000E+0000
   6.1560  8.19000E-0002   0.00000E+0000
   6.1590  8.85000E-0002   0.00000E+0000
   6.1610  8.11000E-0002   0.00000E+0000
   6.1660  8.02000E-0002   0.00000E+0000
   6.1680  8.28000E-0002   0.00000E+0000
   6.1690  7.77000E-0002   0.00000E+0000
   6.1740  8.03000E-0002   0.00000E+0000
   6.1760  7.56000E-0002   0.00000E+0000
   6.1780  8.15000E-0002   0.00000E+0000
   6.1800  8.31000E-0002   0.00000E+0000
   6.1830  8.48000E-0002   0.00000E+0000
   6.1860  8.18000E-0002   0.00000E+0000
   6.1870  8.09000E-0002   0.00000E+0000
   6.1900  8.00000E-0002   0.00000E+0000
   6.1920  7.97000E-0002   0.00000E+0000
   6.1950  8.05000E-0002   0.00000E+0000
   6.1970  8.12000E-0002   0.00000E+0000
   6.1980  8.06000E-0002   0.00000E+0000
   6.2010  9.16000E-0002   0.00000E+0000
   6.2040  8.58000E-0002   0.00000E+0000
   6.2060  8.42000E-0002   0.00000E+0000
   6.2090  8.73000E-0002   0.00000E+0000
   6.2110  8.69000E-0002   0.00000E+0000
   6.2120  8.43000E-0002   0.00000E+0000
   6.2130  8.94000E-0002   0.00000E+0000
   6.2170  8.64000E-0002   0.00000E+0000
   6.2190  9.45000E-0002   0.00000E+0000
   6.2240  8.95000E-0002   0.00000E+0000
   6.2260  1.09100E-0001   0.00000E+0000
   6.2280  1.23800E-0001   0.00000E+0000
   6.2300  5.60000E-0002   0.00000E+0000
   6.2310  2.73000E-0002   0.00000E+0000
   6.2350  7.88000E-0002   0.00000E+0000
   6.2370  1.16400E-0001   0.00000E+0000
   6.2390  1.13300E-0001   0.00000E+0000
   6.2400  1.01000E-0001   0.00000E+0000
   6.2430  1.05000E-0001   0.00000E+0000
   6.2450  1.04200E-0001   0.00000E+0000
   6.2470  1.00700E-0001   0.00000E+0000
   6.2490  9.59000E-0002   0.00000E+0000
   6.2520  9.47000E-0002   0.00000E+0000
   6.2550  9.77000E-0002   0.00000E+0000
   6.2570  1.05600E-0001   0.00000E+0000
   6.2590  1.05100E-0001   0.00000E+0000
   6.2620  1.12300E-0001   0.00000E+0000
   6.2660  1.04900E-0001   0.00000E+0000
   6.2700  1.01300E-0001   0.00000E+0000
   6.2740  1.00000E-0001   0.00000E+0000
   6.2760  1.08500E-0001   0.00000E+0000
   6.2790  1.07200E-0001   0.00000E+0000
   6.2800  1.01100E-0001   0.00000E+0000
   6.2830  9.64000E-0002   0.00000E+0000
   6.2840  1.11400E-0001   0.00000E+0000
   6.2860  1.16200E-0001   0.00000E+0000
   6.2880  1.12600E-0001   0.00000E+0000
   6.2920  1.08900E-0001   0.00000E+0000
   6.2930  1.09300E-0001   0.00000E+0000
   6.2960  1.14200E-0001   0.00000E+0000
   6.2970  1.21200E-0001   0.00000E+0000
   6.3000  1.13700E-0001   0.00000E+0000
   6.3020  1.11700E-0001   0.00000E+0000
   6.3050  1.18000E-0001   0.00000E+0000
   6.3070  1.12700E-0001   0.00000E+0000
   6.3090  1.28300E-0001   0.00000E+0000
   6.3100  1.29800E-0001   0.00000E+0000
   6.3150  1.14600E-0001   0.00000E+0000
   6.3170  1.17500E-0001   0.00000E+0000
   6.3190  1.20500E-0001   0.00000E+0000
   6.3210  1.23300E-0001   0.00000E+0000
   6.3230  1.23400E-0001   0.00000E+0000
   6.3280  1.17300E-0001   0.00000E+0000
   6.3300  7.72000E-0002   0.00000E+0000
   6.3330  9.53000E-0002   0.00000E+0000
   6.3350  1.11800E-0001   0.00000E+0000
   6.3360  1.52000E-0001   0.00000E+0000
   6.3370  1.47300E-0001   0.00000E+0000
   6.3400  1.39500E-0001   0.00000E+0000
   6.3420  1.35500E-0001   0.00000E+0000
   6.3460  1.42200E-0001   0.00000E+0000
   6.3470  1.51000E-0001   0.00000E+0000
   6.3480  1.43200E-0001   0.00000E+0000
   6.3500  1.36900E-0001   0.00000E+0000
   6.3520  1.39600E-0001   0.00000E+0000
   6.3540  1.36400E-0001   0.00000E+0000
   6.3580  1.45900E-0001   0.00000E+0000
   6.3600  1.38100E-0001   0.00000E+0000
   6.3620  1.39300E-0001   0.00000E+0000
   6.3640  1.43800E-0001   0.00000E+0000
   6.3680  1.52700E-0001   0.00000E+0000
   6.3690  1.42300E-0001   0.00000E+0000
   6.3720  1.55100E-0001   0.00000E+0000
   6.3740  1.56100E-0001   0.00000E+0000
   6.3760  1.55100E-0001   0.00000E+0000
   6.3800  1.64100E-0001   0.00000E+0000
   6.3820  1.54400E-0001   0.00000E+0000
   6.3850  1.60100E-0001   0.00000E+0000
   6.3860  1.61800E-0001   0.00000E+0000
   6.3900  1.58900E-0001   0.00000E+0000
   6.3920  1.71900E-0001   0.00000E+0000
   6.3940  1.63400E-0001   0.00000E+0000
   6.3950  1.55300E-0001   0.00000E+0000
   6.3980  1.65300E-0001   0.00000E+0000
   6.3990  1.67100E-0001   0.00000E+0000
   6.4020  1.70300E-0001   0.00000E+0000
   6.4040  1.61000E-0001   0.00000E+0000
   6.4060  1.69800E-0001   0.00000E+0000
   6.4080  1.69000E-0001   0.00000E+0000
   6.4120  1.73200E-0001   0.00000E+0000
   6.4130  1.71100E-0001   0.00000E+0000
   6.4160  1.65500E-0001   0.00000E+0000
   6.4170  1.75600E-0001   0.00000E+0000
   6.4220  1.76000E-0001   0.00000E+0000
   6.4230  1.78800E-0001   0.00000E+0000
   6.4260  1.77600E-0001   0.00000E+0000
   6.4280  1.77900E-0001   0.00000E+0000
   6.4310  1.76200E-0001   0.00000E+0000
   6.4330  1.81200E-0001   0.00000E+0000
   6.4360  1.96400E-0001   0.00000E+0000
   6.4370  1.85700E-0001   0.00000E+0000
   6.4400  1.83500E-0001   0.00000E+0000
   6.4440  1.93000E-0001   0.00000E+0000
   6.4460  1.94100E-0001   0.00000E+0000
   6.4470  1.90400E-0001   0.00000E+0000
   6.4500  1.82600E-0001   0.00000E+0000
   6.4520  1.91600E-0001   0.00000E+0000
   6.4570  2.01300E-0001   0.00000E+0000
   6.4600  1.95400E-0001   0.00000E+0000
   6.4640  2.04200E-0001   0.00000E+0000
   6.4680  2.01100E-0001   0.00000E+0000
   6.4700  1.91000E-0001   0.00000E+0000
   6.4720  2.00000E-0001   0.00000E+0000
   6.4740  2.09100E-0001   0.00000E+0000
   6.4760  2.30700E-0001   0.00000E+0000
   6.4790  2.49500E-0001   0.00000E+0000
   6.4810  2.19600E-0001   0.00000E+0000
   6.4830  2.18800E-0001   0.00000E+0000
   6.4840  2.26600E-0001   0.00000E+0000
   6.4860  2.10200E-0001   0.00000E+0000
   6.4880  2.17200E-0001   0.00000E+0000
   6.4900  2.16900E-0001   0.00000E+0000
   6.4930  2.19500E-0001   0.00000E+0000
   6.4950  2.19000E-0001   0.00000E+0000
   6.4970  2.18900E-0001   0.00000E+0000
   6.5000  2.16700E-0001   0.00000E+0000
   6.5020  2.21900E-0001   0.00000E+0000
   6.5030  2.22400E-0001   0.00000E+0000
   6.5060  2.29200E-0001   0.00000E+0000
   6.5100  2.38700E-0001   0.00000E+0000
   6.5130  2.12700E-0001   0.00000E+0000
   6.5150  2.04300E-0001   0.00000E+0000
   6.5170  2.11000E-0001   0.00000E+0000
   6.5190  2.48200E-0001   0.00000E+0000
   6.5220  2.44000E-0001   0.00000E+0000
   6.5250  2.41700E-0001   0.00000E+0000
   6.5270  2.38600E-0001   0.00000E+0000
   6.5290  2.30600E-0001   0.00000E+0000
   6.5310  2.42400E-0001   0.00000E+0000
   6.5340  2.36300E-0001   0.00000E+0000
   6.5360  2.48000E-0001   0.00000E+0000
   6.5380  2.47100E-0001   0.00000E+0000
   6.5400  2.52300E-0001   0.00000E+0000
   6.5430  2.54200E-0001   0.00000E+0000
   6.5450  2.46100E-0001   0.00000E+0000
   6.5480  2.46400E-0001   0.00000E+0000
   6.5500  2.66100E-0001   0.00000E+0000
   6.5540  2.48400E-0001   0.00000E+0000
   6.5570  2.51200E-0001   0.00000E+0000
   6.5590  2.55000E-0001   0.00000E+0000
   6.5610  2.60300E-0001   0.00000E+0000
   6.5640  2.67200E-0001   0.00000E+0000
   6.5650  2.66900E-0001   0.00000E+0000
   6.5690  2.63800E-0001   0.00000E+0000
   6.5710  2.59600E-0001   0.00000E+0000
   6.5720  2.59800E-0001   0.00000E+0000
   6.5740  2.70800E-0001   0.00000E+0000
   6.5760  2.69500E-0001   0.00000E+0000
   6.5790  2.64300E-0001   0.00000E+0000
   6.5810  2.71000E-0001   0.00000E+0000
   6.5840  2.71200E-0001   0.00000E+0000
   6.5880  2.71500E-0001   0.00000E+0000
   6.5900  2.72800E-0001   0.00000E+0000
   6.5910  2.78400E-0001   0.00000E+0000
   6.5930  2.87300E-0001   0.00000E+0000
   6.5950  2.80400E-0001   0.00000E+0000
   6.5980  2.75400E-0001   0.00000E+0000
   6.6000  3.01200E-0001   0.00000E+0000
   6.6020  3.03200E-0001   0.00000E+0000
   6.6050  2.88300E-0001   0.00000E+0000
   6.6070  2.89300E-0001   0.00000E+0000
   6.6100  2.83300E-0001   0.00000E+0000
   6.6120  2.91200E-0001   0.00000E+0000
   6.6140  2.91900E-0001   0.00000E+0000
   6.6170  2.92800E-0001   0.00000E+0000
   6.6190  3.00100E-0001   0.00000E+0000
   6.6210  2.93900E-0001   0.00000E+0000
   6.6240  2.87700E-0001   0.00000E+0000
   6.6260  2.98100E-0001   0.00000E+0000
   6.6280  3.04900E-0001   0.00000E+0000
   6.6300  3.01500E-0001   0.00000E+0000
   6.6330  3.03600E-0001   0.00000E+0000
   6.6340  2.97700E-0001   0.00000E+0000
   6.6360  2.98600E-0001   0.00000E+0000
   6.6380  3.10900E-0001   0.00000E+0000
   6.6390  3.07100E-0001   0.00000E+0000
   6.6430  3.09300E-0001   0.00000E+0000
   6.6460  3.08300E-0001   0.00000E+0000
   6.6490  2.92900E-0001   0.00000E+0000
   6.6510  3.11000E-0001   0.00000E+0000
   6.6530  3.05500E-0001   0.00000E+0000
   6.6550  3.08900E-0001   0.00000E+0000
   6.6580  3.11300E-0001   0.00000E+0000
   6.6600  3.15100E-0001   0.00000E+0000
   6.6640  3.18400E-0001   0.00000E+0000
   6.6660  3.17900E-0001   0.00000E+0000
   6.6690  3.32300E-0001   0.00000E+0000
   6.6720  3.20000E-0001   0.00000E+0000
   6.6740  3.17900E-0001   0.00000E+0000
   6.6760  3.15700E-0001   0.00000E+0000
   6.6780  3.30000E-0001   0.00000E+0000
   6.6790  3.28800E-0001   0.00000E+0000
   6.6840  3.32000E-0001   0.00000E+0000
   6.6860  3.20300E-0001   0.00000E+0000
   6.6880  3.28000E-0001   0.00000E+0000
   6.6890  3.23500E-0001   0.00000E+0000
   6.6910  3.34800E-0001   0.00000E+0000
   6.6940  3.37500E-0001   0.00000E+0000
   6.6970  3.40700E-0001   0.00000E+0000
   6.6990  3.29200E-0001   0.00000E+0000
   6.7010  3.30600E-0001   0.00000E+0000
   6.7020  3.31900E-0001   0.00000E+0000
   6.7060  3.37400E-0001   0.00000E+0000
   6.7070  3.34900E-0001   0.00000E+0000
   6.7100  3.33900E-0001   0.00000E+0000
   6.7140  3.33300E-0001   0.00000E+0000
   6.7170  3.30600E-0001   0.00000E+0000
   6.7190  3.34300E-0001   0.00000E+0000
   6.7200  3.35200E-0001   0.00000E+0000
   6.7240  3.44500E-0001   0.00000E+0000
   6.7260  3.49500E-0001   0.00000E+0000
   6.7290  3.52800E-0001   0.00000E+0000
   6.7310  3.48600E-0001   0.00000E+0000
   6.7330  3.45200E-0001   0.00000E+0000
   6.7350  3.48800E-0001   0.00000E+0000
   6.7380  3.48700E-0001   0.00000E+0000
   6.7410  3.63300E-0001   0.00000E+0000
   6.7430  3.55900E-0001   0.00000E+0000
   6.7450  3.45600E-0001   0.00000E+0000
   6.7460  3.43400E-0001   0.00000E+0000
   6.7500  3.45400E-0001   0.00000E+0000
   6.7510  3.62400E-0001   0.00000E+0000
   6.7550  3.59400E-0001   0.00000E+0000
   6.7570  3.58400E-0001   0.00000E+0000
   6.7590  3.65300E-0001   0.00000E+0000
   6.7600  3.64700E-0001   0.00000E+0000
   6.7630  3.64900E-0001   0.00000E+0000
   6.7670  3.48100E-0001   0.00000E+0000
   6.7700  3.38700E-0001   0.00000E+0000
   6.7720  3.58300E-0001   0.00000E+0000
   6.7740  3.82500E-0001   0.00000E+0000
   6.7770  3.73400E-0001   0.00000E+0000
   6.7800  3.60700E-0001   0.00000E+0000
   6.7830  3.65500E-0001   0.00000E+0000
   6.7860  3.75700E-0001   0.00000E+0000
   6.7880  3.70900E-0001   0.00000E+0000
   6.7900  3.73200E-0001   0.00000E+0000
   6.7930  3.82200E-0001   0.00000E+0000
   6.7940  3.77600E-0001   0.00000E+0000
   6.7980  3.67400E-0001   0.00000E+0000
   6.7990  3.63000E-0001   0.00000E+0000
   6.8010  3.77300E-0001   0.00000E+0000
   6.8030  3.75900E-0001   0.00000E+0000
   6.8060  3.78500E-0001   0.00000E+0000
   6.8080  3.88700E-0001   0.00000E+0000
   6.8110  4.03500E-0001   0.00000E+0000
   6.8130  3.69800E-0001   0.00000E+0000
   6.8160  3.84500E-0001   0.00000E+0000
   6.8190  3.81000E-0001   0.00000E+0000
   6.8200  3.71500E-0001   0.00000E+0000
   6.8230  3.71700E-0001   0.00000E+0000
   6.8270  3.76700E-0001   0.00000E+0000
   6.8290  3.83600E-0001   0.00000E+0000
   6.8320  3.83400E-0001   0.00000E+0000
   6.8340  3.82300E-0001   0.00000E+0000
   6.8380  3.83000E-0001   0.00000E+0000
   6.8410  3.77400E-0001   0.00000E+0000
   6.8420  3.79800E-0001   0.00000E+0000
   6.8460  3.77200E-0001   0.00000E+0000
   6.8490  3.90500E-0001   0.00000E+0000
   6.8530  3.93100E-0001   0.00000E+0000
   6.8550  4.07300E-0001   0.00000E+0000
   6.8570  3.82200E-0001   0.00000E+0000
   6.8600  3.78100E-0001   0.00000E+0000
   6.8630  3.87800E-0001   0.00000E+0000
   6.8650  3.85300E-0001   0.00000E+0000
   6.8690  3.84800E-0001   0.00000E+0000
   6.8720  3.96700E-0001   0.00000E+0000
   6.8740  3.93500E-0001   0.00000E+0000
   6.8760  4.06200E-0001   0.00000E+0000
   6.8790  3.97900E-0001   0.00000E+0000
   6.8800  3.96100E-0001   0.00000E+0000
   6.8820  4.04000E-0001   0.00000E+0000
   6.8860  3.98000E-0001   0.00000E+0000
   6.8870  4.02400E-0001   0.00000E+0000
   6.8910  4.07300E-0001   0.00000E+0000
   6.8930  3.96400E-0001   0.00000E+0000
   6.8940  4.28200E-0001   0.00000E+0000
   6.8990  4.31200E-0001   0.00000E+0000
   6.9030  4.28600E-0001   0.00000E+0000
   6.9050  4.30600E-0001   0.00000E+0000
   6.9060  4.20400E-0001   0.00000E+0000
   6.9090  4.33600E-0001   0.00000E+0000
   6.9130  4.24400E-0001   0.00000E+0000
   6.9150  4.22800E-0001   0.00000E+0000
   6.9170  4.17500E-0001   0.00000E+0000
   6.9200  4.11600E-0001   0.00000E+0000
   6.9220  4.25000E-0001   0.00000E+0000
   6.9250  4.27900E-0001   0.00000E+0000
   6.9270  4.25100E-0001   0.00000E+0000
   6.9290  4.17100E-0001   0.00000E+0000
   6.9320  4.28800E-0001   0.00000E+0000
   6.9340  4.42300E-0001   0.00000E+0000
   6.9360  4.32900E-0001   0.00000E+0000
   6.9370  4.22800E-0001   0.00000E+0000
   6.9390  4.45100E-0001   0.00000E+0000
   6.9430  4.49700E-0001   0.00000E+0000
   6.9450  4.37000E-0001   0.00000E+0000
   6.9480  4.21400E-0001   0.00000E+0000
   6.9490  4.24000E-0001   0.00000E+0000
   6.9530  4.22500E-0001   0.00000E+0000
   6.9550  4.28700E-0001   0.00000E+0000
   6.9580  4.44700E-0001   0.00000E+0000
   6.9590  4.42000E-0001   0.00000E+0000
   6.9610  4.24900E-0001   0.00000E+0000
   6.9650  4.37700E-0001   0.00000E+0000
   6.9680  4.32300E-0001   0.00000E+0000
   6.9700  4.29400E-0001   0.00000E+0000
   6.9730  4.31900E-0001   0.00000E+0000
   6.9750  4.43100E-0001   0.00000E+0000
   6.9770  4.36000E-0001   0.00000E+0000
   6.9790  4.32100E-0001   0.00000E+0000
   6.9830  4.08000E-0001   0.00000E+0000
   6.9840  4.24300E-0001   0.00000E+0000
   6.9860  4.28200E-0001   0.00000E+0000
   6.9890  4.42800E-0001   0.00000E+0000
   6.9910  4.23200E-0001   0.00000E+0000
   6.9930  4.54100E-0001   0.00000E+0000
   6.9960  4.66900E-0001   0.00000E+0000
   6.9980  4.66400E-0001   0.00000E+0000
   7.0000  4.36600E-0001   0.00000E+0000
   7.0030  4.54800E-0001   0.00000E+0000
   7.0060  4.64600E-0001   0.00000E+0000
   7.0070  4.72600E-0001   0.00000E+0000
   7.0100  4.70500E-0001   0.00000E+0000
   7.0110  4.85900E-0001   0.00000E+0000
   7.0160  4.71300E-0001   0.00000E+0000
   7.0180  4.72300E-0001   0.00000E+0000
   7.0210  4.83800E-0001   0.00000E+0000
   7.0230  4.94000E-0001   0.00000E+0000
   7.0250  4.80700E-0001   0.00000E+0000
   7.0280  5.03600E-0001   0.00000E+0000
   7.0300  5.13300E-0001   0.00000E+0000
   7.0330  5.02500E-0001   0.00000E+0000
   7.0350  5.19400E-0001   0.00000E+0000
   7.0370  5.18200E-0001   0.00000E+0000
   7.0390  5.35400E-0001   0.00000E+0000
   7.0420  5.43500E-0001   0.00000E+0000
   7.0440  5.48100E-0001   0.00000E+0000
   7.0460  5.39200E-0001   0.00000E+0000
   7.0490  5.44800E-0001   0.00000E+0000
   7.0510  5.49500E-0001   0.00000E+0000
   7.0540  5.67100E-0001   0.00000E+0000
   7.0580  5.69300E-0001   0.00000E+0000
   7.0600  5.90900E-0001   0.00000E+0000
   7.0630  6.08500E-0001   0.00000E+0000
   7.0660  6.03000E-0001   0.00000E+0000
   7.0690  6.01200E-0001   0.00000E+0000
   7.0720  6.36200E-0001   0.00000E+0000
   7.0730  6.40700E-0001   0.00000E+0000
   7.0760  6.56800E-0001   0.00000E+0000
   7.0790  6.43900E-0001   0.00000E+0000
   7.0820  6.55500E-0001   0.00000E+0000
   7.0830  6.75500E-0001   0.00000E+0000
   7.0850  7.04700E-0001   0.00000E+0000
   7.0870  6.98700E-0001   0.00000E+0000
   7.0910  7.25500E-0001   0.00000E+0000
   7.0920  7.36800E-0001   0.00000E+0000
   7.0950  7.40000E-0001   0.00000E+0000
   7.0970  7.83900E-0001   0.00000E+0000
   7.1010  8.05400E-0001   0.00000E+0000
