# Supplementary material for: Self-association of MreC as a regulatory signal in bacterial cell wall elongation
Source: Nat Commun. 2021 May 20;12:2987. doi: 10.1038/s41467-021-22957-9 (PMC8137920; doi:10.1038/s41467-021-22957-9)
Supplement: Supplementary file 4 — Source Data [file 41467_2021_22957_MOESM4_ESM.zip › Martins2-Source-Data/AUC_rawdata/E.coli/00003.RA3]

MREC FHEC 0,8 abs
R 3 20.1 20000 0003817 2.9600E09 281 1 
   5.8010 -5.37100E-0001   0.00000E+0000
   5.8070 -2.00800E-0001   0.00000E+0000
   5.8100 -2.19600E-0001   0.00000E+0000
   5.8110 -4.30200E-0001   0.00000E+0000
   5.8140 -1.95900E-0001   0.00000E+0000
   5.8160 -2.92100E-0001   0.00000E+0000
   5.8190 -4.15400E-0001   0.00000E+0000
   5.8220 -5.61600E-0001   0.00000E+0000
   5.8230 -4.37400E-0001   0.00000E+0000
   5.8250 -4.98500E-0001   0.00000E+0000
   5.8280 -2.60800E-0001   0.00000E+0000
   5.8300 -5.58000E-0002   0.00000E+0000
   5.8320  1.05000E-0001   0.00000E+0000
   5.8340  1.19500E-0001   0.00000E+0000
   5.8350  1.77100E-0001   0.00000E+0000
   5.8370  1.34600E-0001   0.00000E+0000
   5.8390  1.12000E-0001   0.00000E+0000
   5.8400  1.23900E-0001   0.00000E+0000
   5.8420  9.50000E-0002   0.00000E+0000
   5.8460  7.91000E-0002   0.00000E+0000
   5.8490  1.19300E-0001   0.00000E+0000
   5.8510  1.05300E-0001   0.00000E+0000
   5.8530  9.86000E-0002   0.00000E+0000
   5.8560  5.66000E-0002   0.00000E+0000
   5.8580  2.42000E-0002   0.00000E+0000
   5.8600  4.11000E-0002   0.00000E+0000
   5.8610  2.24000E-0002   0.00000E+0000
   5.8650  2.19000E-0002   0.00000E+0000
   5.8660  4.30000E-0002   0.00000E+0000
   5.8670  3.69000E-0002   0.00000E+0000
   5.8690  3.71000E-0002   0.00000E+0000
   5.8720 -2.61000E-0002   0.00000E+0000
   5.8740 -1.78000E-0002   0.00000E+0000
   5.8760  1.69000E-0002   0.00000E+0000
   5.8800  4.26000E-0002   0.00000E+0000
   5.8820  3.19000E-0002   0.00000E+0000
   5.8840  3.44000E-0002   0.00000E+0000
   5.8850  1.31000E-0002   0.00000E+0000
   5.8870  2.38000E-0002   0.00000E+0000
   5.8900  3.81000E-0002   0.00000E+0000
   5.8910  5.45000E-0002   0.00000E+0000
   5.8920  3.84000E-0002   0.00000E+0000
   5.8950  3.10000E-0002   0.00000E+0000
   5.8970  3.39000E-0002   0.00000E+0000
   5.8990  8.30000E-0003   0.00000E+0000
   5.9010  4.52000E-0002   0.00000E+0000
   5.9030  3.82000E-0002   0.00000E+0000
   5.9060  2.31000E-0002   0.00000E+0000
   5.9080  1.63000E-0002   0.00000E+0000
   5.9090  1.00000E-0002   0.00000E+0000
   5.9130  2.53000E-0002   0.00000E+0000
   5.9150  2.15000E-0002   0.00000E+0000
   5.9160  2.63000E-0002   0.00000E+0000
   5.9170  2.30000E-0002   0.00000E+0000
   5.9200  2.03000E-0002   0.00000E+0000
   5.9220 -1.03000E-0002   0.00000E+0000
   5.9240  5.70000E-0003   0.00000E+0000
   5.9280  2.15000E-0002   0.00000E+0000
   5.9290  4.28000E-0002   0.00000E+0000
   5.9320  7.49000E-0002   0.00000E+0000
   5.9360  4.96000E-0002   0.00000E+0000
   5.9380  3.94000E-0002   0.00000E+0000
   5.9400  7.81000E-0002   0.00000E+0000
   5.9420  9.03000E-0002   0.00000E+0000
   5.9430  6.25000E-0002   0.00000E+0000
   5.9450  8.73000E-0002   0.00000E+0000
   5.9490  7.85000E-0002   0.00000E+0000
   5.9510  8.25000E-0002   0.00000E+0000
   5.9520  5.52000E-0002   0.00000E+0000
   5.9540  7.64000E-0002   0.00000E+0000
   5.9560  6.88000E-0002   0.00000E+0000
   5.9610  1.09000E-0001   0.00000E+0000
   5.9630  8.48000E-0002   0.00000E+0000
   5.9660  5.09000E-0002   0.00000E+0000
   5.9700  3.07000E-0002   0.00000E+0000
   5.9730  3.39000E-0002   0.00000E+0000
   5.9740  4.73000E-0002   0.00000E+0000
   5.9770  4.40000E-0002   0.00000E+0000
   5.9810  6.06000E-0002   0.00000E+0000
   5.9820 -7.20600E-0001   0.00000E+0000
   5.9850 -1.08750E+0000   0.00000E+0000
   5.9860 -1.33510E+0000   0.00000E+0000
   5.9890 -1.45990E+0000   0.00000E+0000
   5.9900 -1.55700E+0000   0.00000E+0000
   5.9940 -1.91040E+0000   0.00000E+0000
   5.9950 -2.00250E+0000   0.00000E+0000
   6.0000 -1.88800E+0000   0.00000E+0000
   6.0020 -1.84760E+0000   0.00000E+0000
   6.0040 -1.78380E+0000   0.00000E+0000
   6.0070 -1.61980E+0000   0.00000E+0000
   6.0080 -1.54200E+0000   0.00000E+0000
   6.0110 -1.05700E+0000   0.00000E+0000
   6.0140 -6.20200E-0001   0.00000E+0000
   6.0160 -9.30000E-0003   0.00000E+0000
   6.0180  1.46700E-0001   0.00000E+0000
   6.0200  1.28300E-0001   0.00000E+0000
   6.0210  1.35100E-0001   0.00000E+0000
   6.0230  1.70100E-0001   0.00000E+0000
   6.0240  1.35200E-0001   0.00000E+0000
   6.0280  1.48500E-0001   0.00000E+0000
   6.0290  1.79100E-0001   0.00000E+0000
   6.0320  1.65800E-0001   0.00000E+0000
   6.0360  1.77300E-0001   0.00000E+0000
   6.0380  1.06000E-0001   0.00000E+0000
   6.0410  1.10500E-0001   0.00000E+0000
   6.0440  1.44300E-0001   0.00000E+0000
   6.0450  1.23700E-0001   0.00000E+0000
   6.0490  1.19900E-0001   0.00000E+0000
   6.0500  1.31800E-0001   0.00000E+0000
   6.0530  1.27300E-0001   0.00000E+0000
   6.0550  1.31200E-0001   0.00000E+0000
   6.0570  1.36300E-0001   0.00000E+0000
   6.0590  1.40500E-0001   0.00000E+0000
   6.0620  1.22700E-0001   0.00000E+0000
   6.0660  1.44000E-0001   0.00000E+0000
   6.0670  1.23200E-0001   0.00000E+0000
   6.0700  1.08200E-0001   0.00000E+0000
   6.0710  1.17400E-0001   0.00000E+0000
   6.0730  1.18400E-0001   0.00000E+0000
   6.0750  1.37000E-0001   0.00000E+0000
   6.0780  1.68100E-0001   0.00000E+0000
   6.0830  1.66800E-0001   0.00000E+0000
   6.0850  1.09890E+0000   0.00000E+0000
   6.0890  1.25350E+0000   0.00000E+0000
   6.0920  1.42780E+0000   0.00000E+0000
   6.0940  2.02440E+0000   0.00000E+0000
   6.0990  2.11250E+0000   0.00000E+0000
   6.1010  2.18250E+0000   0.00000E+0000
   6.1030  2.10620E+0000   0.00000E+0000
   6.1070  2.03170E+0000   0.00000E+0000
   6.1110  1.93680E+0000   0.00000E+0000
   6.1130  1.82450E+0000   0.00000E+0000
   6.1140  1.77110E+0000   0.00000E+0000
   6.1160  1.30090E+0000   0.00000E+0000
   6.1180  6.15500E-0001   0.00000E+0000
   6.1230  3.90600E-0001   0.00000E+0000
   6.1260  4.61500E-0001   0.00000E+0000
   6.1280  4.67500E-0001   0.00000E+0000
   6.1300  4.83900E-0001   0.00000E+0000
   6.1310  4.82100E-0001   0.00000E+0000
   6.1350  4.91700E-0001   0.00000E+0000
   6.1370  5.05800E-0001   0.00000E+0000
   6.1400  5.06900E-0001   0.00000E+0000
   6.1420  5.10200E-0001   0.00000E+0000
   6.1450  5.32600E-0001   0.00000E+0000
   6.1480  5.46000E-0001   0.00000E+0000
   6.1490  5.53900E-0001   0.00000E+0000
   6.1530  5.71500E-0001   0.00000E+0000
   6.1540  5.87100E-0001   0.00000E+0000
   6.1570  5.99400E-0001   0.00000E+0000
   6.1580  5.99600E-0001   0.00000E+0000
   6.1610  6.06600E-0001   0.00000E+0000
   6.1630  6.17100E-0001   0.00000E+0000
   6.1650  6.27700E-0001   0.00000E+0000
   6.1660  6.47200E-0001   0.00000E+0000
   6.1690  6.47000E-0001   0.00000E+0000
   6.1710  6.54100E-0001   0.00000E+0000
   6.1750  6.54900E-0001   0.00000E+0000
   6.1790  6.70700E-0001   0.00000E+0000
   6.1800  6.79400E-0001   0.00000E+0000
   6.1840  6.92100E-0001   0.00000E+0000
   6.1850  6.95800E-0001   0.00000E+0000
   6.1880  7.04900E-0001   0.00000E+0000
   6.1910  7.04100E-0001   0.00000E+0000
   6.1940  7.09100E-0001   0.00000E+0000
   6.1950  7.13000E-0001   0.00000E+0000
   6.1970  7.08400E-0001   0.00000E+0000
   6.2000  7.19600E-0001   0.00000E+0000
   6.2030  7.15100E-0001   0.00000E+0000
   6.2050  7.17300E-0001   0.00000E+0000
   6.2070  7.16000E-0001   0.00000E+0000
   6.2090  7.22300E-0001   0.00000E+0000
   6.2110  7.17600E-0001   0.00000E+0000
   6.2130  7.20600E-0001   0.00000E+0000
   6.2160  7.22200E-0001   0.00000E+0000
   6.2180  7.31600E-0001   0.00000E+0000
   6.2200  7.35900E-0001   0.00000E+0000
   6.2250  7.23400E-0001   0.00000E+0000
   6.2260  7.45300E-0001   0.00000E+0000
   6.2290  7.36600E-0001   0.00000E+0000
   6.2300  6.91200E-0001   0.00000E+0000
   6.2340  6.72500E-0001   0.00000E+0000
   6.2350  7.15200E-0001   0.00000E+0000
   6.2370  7.61800E-0001   0.00000E+0000
   6.2380  7.38500E-0001   0.00000E+0000
   6.2430  7.34400E-0001   0.00000E+0000
   6.2450  7.37200E-0001   0.00000E+0000
   6.2480  7.36000E-0001   0.00000E+0000
   6.2520  7.32300E-0001   0.00000E+0000
   6.2570  7.34200E-0001   0.00000E+0000
   6.2610  7.52500E-0001   0.00000E+0000
   6.2620  7.40100E-0001   0.00000E+0000
   6.2640  7.41700E-0001   0.00000E+0000
   6.2660  7.40700E-0001   0.00000E+0000
   6.2680  7.51100E-0001   0.00000E+0000
   6.2700  7.41900E-0001   0.00000E+0000
   6.2730  7.35500E-0001   0.00000E+0000
   6.2740  7.28600E-0001   0.00000E+0000
   6.2780  7.39000E-0001   0.00000E+0000
   6.2790  7.51900E-0001   0.00000E+0000
   6.2810  7.31500E-0001   0.00000E+0000
   6.2830  7.33300E-0001   0.00000E+0000
   6.2860  7.53000E-0001   0.00000E+0000
   6.2880  7.43400E-0001   0.00000E+0000
   6.2910  7.43700E-0001   0.00000E+0000
   6.2930  7.37400E-0001   0.00000E+0000
   6.2960  7.46000E-0001   0.00000E+0000
   6.2990  7.45500E-0001   0.00000E+0000
   6.3000  7.47400E-0001   0.00000E+0000
   6.3020  7.41200E-0001   0.00000E+0000
   6.3050  7.42100E-0001   0.00000E+0000
   6.3070  7.39000E-0001   0.00000E+0000
   6.3100  7.48100E-0001   0.00000E+0000
   6.3120  7.37600E-0001   0.00000E+0000
   6.3140  7.38500E-0001   0.00000E+0000
   6.3160  7.46900E-0001   0.00000E+0000
   6.3190  7.41700E-0001   0.00000E+0000
   6.3210  7.33700E-0001   0.00000E+0000
   6.3230  7.35300E-0001   0.00000E+0000
   6.3240  7.41000E-0001   0.00000E+0000
   6.3260  7.55700E-0001   0.00000E+0000
   6.3280  7.18700E-0001   0.00000E+0000
   6.3320  7.00900E-0001   0.00000E+0000
   6.3340  7.16500E-0001   0.00000E+0000
   6.3360  7.56000E-0001   0.00000E+0000
   6.3390  7.59800E-0001   0.00000E+0000
   6.3400  7.62400E-0001   0.00000E+0000
   6.3430  7.47900E-0001   0.00000E+0000
   6.3450  7.47200E-0001   0.00000E+0000
   6.3480  7.51900E-0001   0.00000E+0000
   6.3500  7.51600E-0001   0.00000E+0000
   6.3530  7.48700E-0001   0.00000E+0000
   6.3570  7.40000E-0001   0.00000E+0000
   6.3600  7.47500E-0001   0.00000E+0000
   6.3610  7.47600E-0001   0.00000E+0000
   6.3620  7.48500E-0001   0.00000E+0000
   6.3640  7.45500E-0001   0.00000E+0000
   6.3660  7.50900E-0001   0.00000E+0000
   6.3680  7.45200E-0001   0.00000E+0000
   6.3730  7.49000E-0001   0.00000E+0000
   6.3740  7.53600E-0001   0.00000E+0000
   6.3760  7.46500E-0001   0.00000E+0000
   6.3780  7.53100E-0001   0.00000E+0000
   6.3810  7.42800E-0001   0.00000E+0000
   6.3830  7.54200E-0001   0.00000E+0000
   6.3860  7.61300E-0001   0.00000E+0000
   6.3890  7.47500E-0001   0.00000E+0000
   6.3920  7.60300E-0001   0.00000E+0000
   6.3940  7.59400E-0001   0.00000E+0000
   6.3960  7.54100E-0001   0.00000E+0000
   6.4000  7.54500E-0001   0.00000E+0000
   6.4030  7.51400E-0001   0.00000E+0000
   6.4050  7.44600E-0001   0.00000E+0000
   6.4080  7.51000E-0001   0.00000E+0000
   6.4090  7.51800E-0001   0.00000E+0000
   6.4110  7.60800E-0001   0.00000E+0000
   6.4140  7.52900E-0001   0.00000E+0000
   6.4170  7.35400E-0001   0.00000E+0000
   6.4190  7.54700E-0001   0.00000E+0000
   6.4200  7.48300E-0001   0.00000E+0000
   6.4220  7.49200E-0001   0.00000E+0000
   6.4240  7.47700E-0001   0.00000E+0000
   6.4260  7.47200E-0001   0.00000E+0000
   6.4290  7.58400E-0001   0.00000E+0000
   6.4330  7.45000E-0001   0.00000E+0000
   6.4350  7.51600E-0001   0.00000E+0000
   6.4400  7.51800E-0001   0.00000E+0000
   6.4410  7.56000E-0001   0.00000E+0000
   6.4450  7.62400E-0001   0.00000E+0000
   6.4470  7.60100E-0001   0.00000E+0000
   6.4490  7.43000E-0001   0.00000E+0000
   6.4510  7.50100E-0001   0.00000E+0000
   6.4540  7.57300E-0001   0.00000E+0000
   6.4570  7.52100E-0001   0.00000E+0000
   6.4590  7.59100E-0001   0.00000E+0000
   6.4600  7.52100E-0001   0.00000E+0000
   6.4610  7.50700E-0001   0.00000E+0000
   6.4650  7.49500E-0001   0.00000E+0000
   6.4670  7.56900E-0001   0.00000E+0000
   6.4700  7.47700E-0001   0.00000E+0000
   6.4720  7.52900E-0001   0.00000E+0000
   6.4740  7.57600E-0001   0.00000E+0000
   6.4760  7.93800E-0001   0.00000E+0000
   6.4780  7.99500E-0001   0.00000E+0000
   6.4810  7.56900E-0001   0.00000E+0000
   6.4830  7.61600E-0001   0.00000E+0000
   6.4860  7.49800E-0001   0.00000E+0000
   6.4880  7.52600E-0001   0.00000E+0000
   6.4900  7.53400E-0001   0.00000E+0000
   6.4930  7.46600E-0001   0.00000E+0000
   6.4940  7.48000E-0001   0.00000E+0000
   6.4970  7.49000E-0001   0.00000E+0000
   6.4990  7.41600E-0001   0.00000E+0000
   6.5020  7.58000E-0001   0.00000E+0000
   6.5050  7.48000E-0001   0.00000E+0000
   6.5060  7.48400E-0001   0.00000E+0000
   6.5090  7.62000E-0001   0.00000E+0000
   6.5100  7.51200E-0001   0.00000E+0000
   6.5140  7.25100E-0001   0.00000E+0000
   6.5170  7.23200E-0001   0.00000E+0000
   6.5200  7.62400E-0001   0.00000E+0000
   6.5220  7.59100E-0001   0.00000E+0000
   6.5260  7.55900E-0001   0.00000E+0000
   6.5270  7.48800E-0001   0.00000E+0000
   6.5300  7.45700E-0001   0.00000E+0000
   6.5310  7.50100E-0001   0.00000E+0000
   6.5340  7.51700E-0001   0.00000E+0000
   6.5380  7.49500E-0001   0.00000E+0000
   6.5400  7.53500E-0001   0.00000E+0000
   6.5410  7.71800E-0001   0.00000E+0000
   6.5440  7.55000E-0001   0.00000E+0000
   6.5460  7.51000E-0001   0.00000E+0000
   6.5480  7.47200E-0001   0.00000E+0000
   6.5510  7.59700E-0001   0.00000E+0000
   6.5540  7.48400E-0001   0.00000E+0000
   6.5570  7.53600E-0001   0.00000E+0000
   6.5590  7.53100E-0001   0.00000E+0000
   6.5600  7.51800E-0001   0.00000E+0000
   6.5620  7.53500E-0001   0.00000E+0000
   6.5650  7.64900E-0001   0.00000E+0000
   6.5660  7.51000E-0001   0.00000E+0000
   6.5690  7.52300E-0001   0.00000E+0000
   6.5710  7.57200E-0001   0.00000E+0000
   6.5730  7.44200E-0001   0.00000E+0000
   6.5750  7.50100E-0001   0.00000E+0000
   6.5770  7.51900E-0001   0.00000E+0000
   6.5780  7.49400E-0001   0.00000E+0000
   6.5810  7.52900E-0001   0.00000E+0000
   6.5820  7.50600E-0001   0.00000E+0000
   6.5860  7.50400E-0001   0.00000E+0000
   6.5900  7.44400E-0001   0.00000E+0000
   6.5910  7.55200E-0001   0.00000E+0000
   6.5930  7.58500E-0001   0.00000E+0000
   6.5950  7.71600E-0001   0.00000E+0000
   6.5980  7.56000E-0001   0.00000E+0000
   6.6000  7.54300E-0001   0.00000E+0000
   6.6030  7.72100E-0001   0.00000E+0000
   6.6050  7.77300E-0001   0.00000E+0000
   6.6070  7.46800E-0001   0.00000E+0000
   6.6080  7.51900E-0001   0.00000E+0000
   6.6100  7.62000E-0001   0.00000E+0000
   6.6110  7.56700E-0001   0.00000E+0000
   6.6160  7.67700E-0001   0.00000E+0000
   6.6170  7.60000E-0001   0.00000E+0000
   6.6190  7.61600E-0001   0.00000E+0000
   6.6210  7.67000E-0001   0.00000E+0000
   6.6240  7.62800E-0001   0.00000E+0000
   6.6290  7.70000E-0001   0.00000E+0000
   6.6310  7.65800E-0001   0.00000E+0000
   6.6340  7.66900E-0001   0.00000E+0000
   6.6350  7.59200E-0001   0.00000E+0000
   6.6380  7.60300E-0001   0.00000E+0000
   6.6410  7.61300E-0001   0.00000E+0000
   6.6430  7.54200E-0001   0.00000E+0000
   6.6460  7.73400E-0001   0.00000E+0000
   6.6490  7.51800E-0001   0.00000E+0000
   6.6500  7.53100E-0001   0.00000E+0000
   6.6530  7.58800E-0001   0.00000E+0000
   6.6550  7.55000E-0001   0.00000E+0000
   6.6580  7.65000E-0001   0.00000E+0000
   6.6600  7.57000E-0001   0.00000E+0000
   6.6630  7.61700E-0001   0.00000E+0000
   6.6640  7.58700E-0001   0.00000E+0000
   6.6650  7.51500E-0001   0.00000E+0000
   6.6670  7.63800E-0001   0.00000E+0000
   6.6700  7.58700E-0001   0.00000E+0000
   6.6740  7.58600E-0001   0.00000E+0000
   6.6780  7.57700E-0001   0.00000E+0000
   6.6790  7.56800E-0001   0.00000E+0000
   6.6810  7.58500E-0001   0.00000E+0000
   6.6840  7.66400E-0001   0.00000E+0000
   6.6880  7.54100E-0001   0.00000E+0000
   6.6890  7.68300E-0001   0.00000E+0000
   6.6930  7.60700E-0001   0.00000E+0000
   6.6940  7.69900E-0001   0.00000E+0000
   6.6970  7.76600E-0001   0.00000E+0000
   6.7000  7.70000E-0001   0.00000E+0000
   6.7010  7.52000E-0001   0.00000E+0000
   6.7040  7.50500E-0001   0.00000E+0000
   6.7050  7.62900E-0001   0.00000E+0000
   6.7080  7.60600E-0001   0.00000E+0000
   6.7120  7.61100E-0001   0.00000E+0000
   6.7140  7.62100E-0001   0.00000E+0000
   6.7170  7.66000E-0001   0.00000E+0000
   6.7190  7.58000E-0001   0.00000E+0000
   6.7210  7.56900E-0001   0.00000E+0000
   6.7220  7.69500E-0001   0.00000E+0000
   6.7260  7.68500E-0001   0.00000E+0000
   6.7290  7.65500E-0001   0.00000E+0000
   6.7310  7.63400E-0001   0.00000E+0000
   6.7340  7.60400E-0001   0.00000E+0000
   6.7350  7.59600E-0001   0.00000E+0000
   6.7390  7.66700E-0001   0.00000E+0000
   6.7410  7.73700E-0001   0.00000E+0000
   6.7450  7.69700E-0001   0.00000E+0000
   6.7500  7.56400E-0001   0.00000E+0000
   6.7510  7.71600E-0001   0.00000E+0000
   6.7540  7.76500E-0001   0.00000E+0000
   6.7560  7.64500E-0001   0.00000E+0000
   6.7580  7.66200E-0001   0.00000E+0000
   6.7610  7.74800E-0001   0.00000E+0000
   6.7630  7.82100E-0001   0.00000E+0000
   6.7650  7.43700E-0001   0.00000E+0000
   6.7660  7.58900E-0001   0.00000E+0000
   6.7700  7.40600E-0001   0.00000E+0000
   6.7720  7.60000E-0001   0.00000E+0000
   6.7750  7.76700E-0001   0.00000E+0000
   6.7760  7.78000E-0001   0.00000E+0000
   6.7780  7.61800E-0001   0.00000E+0000
   6.7810  7.69700E-0001   0.00000E+0000
   6.7840  7.69900E-0001   0.00000E+0000
   6.7860  7.73100E-0001   0.00000E+0000
   6.7890  7.67100E-0001   0.00000E+0000
   6.7910  7.79900E-0001   0.00000E+0000
   6.7930  7.67900E-0001   0.00000E+0000
   6.7950  7.70000E-0001   0.00000E+0000
   6.7980  7.56400E-0001   0.00000E+0000
   6.8010  7.65300E-0001   0.00000E+0000
   6.8040  7.80700E-0001   0.00000E+0000
   6.8060  7.71300E-0001   0.00000E+0000
   6.8080  7.69600E-0001   0.00000E+0000
   6.8100  7.88500E-0001   0.00000E+0000
   6.8130  7.86100E-0001   0.00000E+0000
   6.8150  7.63200E-0001   0.00000E+0000
   6.8180  7.75300E-0001   0.00000E+0000
   6.8200  7.70200E-0001   0.00000E+0000
   6.8230  7.53500E-0001   0.00000E+0000
   6.8250  7.55500E-0001   0.00000E+0000
   6.8270  7.60300E-0001   0.00000E+0000
   6.8300  7.64800E-0001   0.00000E+0000
   6.8320  7.63600E-0001   0.00000E+0000
   6.8360  7.72000E-0001   0.00000E+0000
   6.8370  7.66000E-0001   0.00000E+0000
   6.8410  7.61100E-0001   0.00000E+0000
   6.8430  7.62000E-0001   0.00000E+0000
   6.8440  7.61600E-0001   0.00000E+0000
   6.8480  7.73500E-0001   0.00000E+0000
   6.8510  7.68400E-0001   0.00000E+0000
   6.8530  7.92300E-0001   0.00000E+0000
   6.8550  7.79000E-0001   0.00000E+0000
   6.8580  7.49900E-0001   0.00000E+0000
   6.8600  7.45400E-0001   0.00000E+0000
   6.8630  7.55100E-0001   0.00000E+0000
   6.8650  7.57800E-0001   0.00000E+0000
   6.8680  7.61400E-0001   0.00000E+0000
   6.8690  7.61400E-0001   0.00000E+0000
   6.8720  7.65200E-0001   0.00000E+0000
   6.8740  7.63500E-0001   0.00000E+0000
   6.8790  7.71900E-0001   0.00000E+0000
   6.8800  7.61600E-0001   0.00000E+0000
   6.8810  7.62900E-0001   0.00000E+0000
   6.8840  7.71300E-0001   0.00000E+0000
   6.8860  7.68800E-0001   0.00000E+0000
   6.8900  7.65400E-0001   0.00000E+0000
   6.8930  7.64400E-0001   0.00000E+0000
   6.8950  7.73600E-0001   0.00000E+0000
   6.8980  7.70500E-0001   0.00000E+0000
   6.8990  8.05700E-0001   0.00000E+0000
   6.9010  7.85500E-0001   0.00000E+0000
   6.9050  7.85800E-0001   0.00000E+0000
   6.9080  7.76500E-0001   0.00000E+0000
   6.9100  7.90300E-0001   0.00000E+0000
   6.9120  7.87600E-0001   0.00000E+0000
   6.9140  7.81300E-0001   0.00000E+0000
   6.9170  7.75400E-0001   0.00000E+0000
   6.9180  7.67100E-0001   0.00000E+0000
   6.9210  7.59300E-0001   0.00000E+0000
   6.9230  7.86000E-0001   0.00000E+0000
   6.9250  7.82400E-0001   0.00000E+0000
   6.9280  7.54100E-0001   0.00000E+0000
   6.9300  7.60900E-0001   0.00000E+0000
   6.9320  7.83900E-0001   0.00000E+0000
   6.9360  7.73900E-0001   0.00000E+0000
   6.9380  7.69700E-0001   0.00000E+0000
   6.9410  8.05900E-0001   0.00000E+0000
   6.9430  7.84500E-0001   0.00000E+0000
   6.9460  7.83200E-0001   0.00000E+0000
   6.9480  7.63200E-0001   0.00000E+0000
   6.9510  7.59900E-0001   0.00000E+0000
   6.9530  7.60900E-0001   0.00000E+0000
   6.9560  7.84800E-0001   0.00000E+0000
   6.9580  7.64100E-0001   0.00000E+0000
   6.9600  7.67100E-0001   0.00000E+0000
   6.9620  7.51100E-0001   0.00000E+0000
   6.9650  7.70100E-0001   0.00000E+0000
   6.9670  7.69500E-0001   0.00000E+0000
   6.9690  7.49100E-0001   0.00000E+0000
   6.9720  7.48800E-0001   0.00000E+0000
   6.9750  7.62800E-0001   0.00000E+0000
   6.9770  7.64600E-0001   0.00000E+0000
   6.9800  7.51000E-0001   0.00000E+0000
   6.9820  7.35000E-0001   0.00000E+0000
   6.9850  7.22300E-0001   0.00000E+0000
   6.9870  7.40700E-0001   0.00000E+0000
   6.9890  7.40300E-0001   0.00000E+0000
   6.9910  7.48200E-0001   0.00000E+0000
   6.9940  7.64700E-0001   0.00000E+0000
   6.9970  7.73300E-0001   0.00000E+0000
   6.9980  7.60800E-0001   0.00000E+0000
   7.0010  7.32100E-0001   0.00000E+0000
   7.0030  7.46500E-0001   0.00000E+0000
   7.0050  7.55200E-0001   0.00000E+0000
   7.0080  7.64100E-0001   0.00000E+0000
   7.0100  7.57900E-0001   0.00000E+0000
   7.0120  7.64900E-0001   0.00000E+0000
   7.0140  7.61000E-0001   0.00000E+0000
   7.0170  7.45900E-0001   0.00000E+0000
   7.0180  7.57500E-0001   0.00000E+0000
   7.0220  7.66500E-0001   0.00000E+0000
   7.0230  7.45300E-0001   0.00000E+0000
   7.0270  7.56700E-0001   0.00000E+0000
   7.0300  7.64800E-0001   0.00000E+0000
   7.0320  7.54100E-0001   0.00000E+0000
   7.0350  7.67000E-0001   0.00000E+0000
   7.0370  7.40600E-0001   0.00000E+0000
   7.0410  7.72700E-0001   0.00000E+0000
   7.0420  7.67700E-0001   0.00000E+0000
   7.0460  7.65400E-0001   0.00000E+0000
   7.0490  7.58900E-0001   0.00000E+0000
   7.0510  7.46700E-0001   0.00000E+0000
   7.0550  7.71300E-0001   0.00000E+0000
   7.0580  7.64900E-0001   0.00000E+0000
   7.0600  7.66000E-0001   0.00000E+0000
   7.0610  7.68000E-0001   0.00000E+0000
   7.0630  7.77100E-0001   0.00000E+0000
   7.0660  7.72200E-0001   0.00000E+0000
   7.0680  7.56200E-0001   0.00000E+0000
   7.0710  7.72200E-0001   0.00000E+0000
   7.0730  7.61400E-0001   0.00000E+0000
   7.0770  7.67000E-0001   0.00000E+0000
   7.0790  7.45600E-0001   0.00000E+0000
   7.0810  7.41300E-0001   0.00000E+0000
   7.0840  7.61300E-0001   0.00000E+0000
   7.0850  7.59900E-0001   0.00000E+0000
   7.0900  7.59200E-0001   0.00000E+0000
   7.0920  7.50100E-0001   0.00000E+0000
   7.0940  7.44200E-0001   0.00000E+0000
   7.0970  7.56200E-0001   0.00000E+0000
   7.0990  7.59300E-0001   0.00000E+0000
   7.1010  7.65000E-0001   0.00000E+0000
