# Supplementary material for: Self-association of MreC as a regulatory signal in bacterial cell wall elongation
Source: Nat Commun. 2021 May 20;12:2987. doi: 10.1038/s41467-021-22957-9 (PMC8137920; doi:10.1038/s41467-021-22957-9)
Supplement: Supplementary file 4 — Source Data [file 41467_2021_22957_MOESM4_ESM.zip › Martins2-Source-Data/AUC_rawdata/E.coli/00017.RA3]

MREC FHEC 0,8 abs
R 3 20.0 20000 0006733 1.5730E10 281 1 
   5.8010 -4.99300E-0001   0.00000E+0000
   5.8030 -3.32100E-0001   0.00000E+0000
   5.8040 -2.35300E-0001   0.00000E+0000
   5.8050 -3.10700E-0001   0.00000E+0000
   5.8060 -1.70200E-0001   0.00000E+0000
   5.8070 -2.00800E-0001   0.00000E+0000
   5.8080 -1.66400E-0001   0.00000E+0000
   5.8100 -1.55600E-0001   0.00000E+0000
   5.8110 -1.83600E-0001   0.00000E+0000
   5.8120 -1.13800E-0001   0.00000E+0000
   5.8130 -1.81300E-0001   0.00000E+0000
   5.8160 -2.75200E-0001   0.00000E+0000
   5.8180 -4.48900E-0001   0.00000E+0000
   5.8190 -3.86000E-0001   0.00000E+0000
   5.8210 -4.79300E-0001   0.00000E+0000
   5.8220 -5.21100E-0001   0.00000E+0000
   5.8230 -5.35400E-0001   0.00000E+0000
   5.8250 -5.07800E-0001   0.00000E+0000
   5.8280 -1.33300E-0001   0.00000E+0000
   5.8300  8.57000E-0002   0.00000E+0000
   5.8320  1.56100E-0001   0.00000E+0000
   5.8330  1.63700E-0001   0.00000E+0000
   5.8340  1.60100E-0001   0.00000E+0000
   5.8370  1.14900E-0001   0.00000E+0000
   5.8390  1.17300E-0001   0.00000E+0000
   5.8420  1.06400E-0001   0.00000E+0000
   5.8440  7.07000E-0002   0.00000E+0000
   5.8460  9.59000E-0002   0.00000E+0000
   5.8490  1.07400E-0001   0.00000E+0000
   5.8510  9.28000E-0002   0.00000E+0000
   5.8530  9.15000E-0002   0.00000E+0000
   5.8550  5.73000E-0002   0.00000E+0000
   5.8570  2.25000E-0002   0.00000E+0000
   5.8600  3.93000E-0002   0.00000E+0000
   5.8620  2.33000E-0002   0.00000E+0000
   5.8650  4.01000E-0002   0.00000E+0000
   5.8660  3.48000E-0002   0.00000E+0000
   5.8690  2.99000E-0002   0.00000E+0000
   5.8720 -3.80000E-0002   0.00000E+0000
   5.8730 -3.07000E-0002   0.00000E+0000
   5.8750  7.60000E-0003   0.00000E+0000
   5.8760  8.30000E-0003   0.00000E+0000
   5.8780  5.28000E-0002   0.00000E+0000
   5.8800  4.10000E-0002   0.00000E+0000
   5.8830  3.35000E-0002   0.00000E+0000
   5.8840  1.98000E-0002   0.00000E+0000
   5.8870  2.11000E-0002   0.00000E+0000
   5.8900  5.25000E-0002   0.00000E+0000
   5.8920  4.26000E-0002   0.00000E+0000
   5.8940  1.57000E-0002   0.00000E+0000
   5.8960  4.42000E-0002   0.00000E+0000
   5.8990  4.10000E-0003   0.00000E+0000
   5.9010  3.95000E-0002   0.00000E+0000
   5.9030  5.00000E-0002   0.00000E+0000
   5.9060  1.68000E-0002   0.00000E+0000
   5.9080  2.21000E-0002   0.00000E+0000
   5.9100  1.76000E-0002   0.00000E+0000
   5.9130  2.57000E-0002   0.00000E+0000
   5.9170  1.91000E-0002   0.00000E+0000
   5.9190  2.29000E-0002   0.00000E+0000
   5.9200  1.72000E-0002   0.00000E+0000
   5.9210 -3.00000E-0004   0.00000E+0000
   5.9230 -2.70000E-0003   0.00000E+0000
   5.9240  3.10000E-0002   0.00000E+0000
   5.9270  2.23000E-0002   0.00000E+0000
   5.9300  5.28000E-0002   0.00000E+0000
   5.9330  7.84000E-0002   0.00000E+0000
   5.9370  3.53000E-0002   0.00000E+0000
   5.9390  6.51000E-0002   0.00000E+0000
   5.9420  8.89000E-0002   0.00000E+0000
   5.9460  7.47000E-0002   0.00000E+0000
   5.9500  6.72000E-0002   0.00000E+0000
   5.9510  7.12000E-0002   0.00000E+0000
   5.9520  4.27000E-0002   0.00000E+0000
   5.9540  5.75000E-0002   0.00000E+0000
   5.9550  6.15000E-0002   0.00000E+0000
   5.9580  5.60000E-0002   0.00000E+0000
   5.9610  1.13300E-0001   0.00000E+0000
   5.9650  6.36000E-0002   0.00000E+0000
   5.9670  2.78000E-0002   0.00000E+0000
   5.9680  2.46000E-0002   0.00000E+0000
   5.9720  6.10000E-0003   0.00000E+0000
   5.9750  3.76000E-0002   0.00000E+0000
   5.9770  2.39000E-0002   0.00000E+0000
   5.9810 -3.52900E-0001   0.00000E+0000
   5.9830 -8.89800E-0001   0.00000E+0000
   5.9860 -1.20040E+0000   0.00000E+0000
   5.9870 -1.31710E+0000   0.00000E+0000
   5.9890 -1.42440E+0000   0.00000E+0000
   5.9900 -1.59040E+0000   0.00000E+0000
   5.9940 -1.90000E+0000   0.00000E+0000
   5.9950 -2.07840E+0000   0.00000E+0000
   5.9980 -2.35460E+0000   0.00000E+0000
   6.0000 -2.07970E+0000   0.00000E+0000
   6.0020 -1.83690E+0000   0.00000E+0000
   6.0040 -1.60310E+0000   0.00000E+0000
   6.0070 -1.67870E+0000   0.00000E+0000
   6.0110 -1.37660E+0000   0.00000E+0000
   6.0120 -1.07960E+0000   0.00000E+0000
   6.0140 -4.46200E-0001   0.00000E+0000
   6.0160 -1.06900E-0001   0.00000E+0000
   6.0180  1.40600E-0001   0.00000E+0000
   6.0230  1.36600E-0001   0.00000E+0000
   6.0250  1.60900E-0001   0.00000E+0000
   6.0270  1.22400E-0001   0.00000E+0000
   6.0300  1.32200E-0001   0.00000E+0000
   6.0320  1.49200E-0001   0.00000E+0000
   6.0340  1.58100E-0001   0.00000E+0000
   6.0370  1.65900E-0001   0.00000E+0000
   6.0390  1.04200E-0001   0.00000E+0000
   6.0410  9.71000E-0002   0.00000E+0000
   6.0420  9.98000E-0002   0.00000E+0000
   6.0450  1.33200E-0001   0.00000E+0000
   6.0470  1.28300E-0001   0.00000E+0000
   6.0500  1.05500E-0001   0.00000E+0000
   6.0520  1.11500E-0001   0.00000E+0000
   6.0560  1.25400E-0001   0.00000E+0000
   6.0570  1.16500E-0001   0.00000E+0000
   6.0600  1.24500E-0001   0.00000E+0000
   6.0610  1.13600E-0001   0.00000E+0000
   6.0630  1.12800E-0001   0.00000E+0000
   6.0660  1.31200E-0001   0.00000E+0000
   6.0680  1.16900E-0001   0.00000E+0000
   6.0710  1.10200E-0001   0.00000E+0000
   6.0720  1.04400E-0001   0.00000E+0000
   6.0750  1.12200E-0001   0.00000E+0000
   6.0770  1.53600E-0001   0.00000E+0000
   6.0800  1.57500E-0001   0.00000E+0000
   6.0820  1.35500E-0001   0.00000E+0000
   6.0850  2.92500E-0001   0.00000E+0000
   6.0890  1.36680E+0000   0.00000E+0000
   6.0940  1.45110E+0000   0.00000E+0000
   6.0960  1.81920E+0000   0.00000E+0000
   6.0990  2.06430E+0000   0.00000E+0000
   6.1010  2.07810E+0000   0.00000E+0000
   6.1040  2.06940E+0000   0.00000E+0000
   6.1060  2.04670E+0000   0.00000E+0000
   6.1070  1.97720E+0000   0.00000E+0000
   6.1100  1.94520E+0000   0.00000E+0000
   6.1120  1.82720E+0000   0.00000E+0000
   6.1140  1.65410E+0000   0.00000E+0000
   6.1180  1.24700E+0000   0.00000E+0000
   6.1190  3.23700E-0001   0.00000E+0000
   6.1240  2.39100E-0001   0.00000E+0000
   6.1280  2.83900E-0001   0.00000E+0000
   6.1290  2.69100E-0001   0.00000E+0000
   6.1310  2.77700E-0001   0.00000E+0000
   6.1330  2.71800E-0001   0.00000E+0000
   6.1370  2.83200E-0001   0.00000E+0000
   6.1390  2.77500E-0001   0.00000E+0000
   6.1400  2.81900E-0001   0.00000E+0000
   6.1420  2.76400E-0001   0.00000E+0000
   6.1470  2.93300E-0001   0.00000E+0000
   6.1490  2.99000E-0001   0.00000E+0000
   6.1510  2.95500E-0001   0.00000E+0000
   6.1540  3.10000E-0001   0.00000E+0000
   6.1560  3.14600E-0001   0.00000E+0000
   6.1580  3.23100E-0001   0.00000E+0000
   6.1610  3.26500E-0001   0.00000E+0000
   6.1630  3.24400E-0001   0.00000E+0000
   6.1640  3.32400E-0001   0.00000E+0000
   6.1670  3.43600E-0001   0.00000E+0000
   6.1690  3.50400E-0001   0.00000E+0000
   6.1720  3.44000E-0001   0.00000E+0000
   6.1740  3.46400E-0001   0.00000E+0000
   6.1750  3.54100E-0001   0.00000E+0000
   6.1760  3.66900E-0001   0.00000E+0000
   6.1810  3.68600E-0001   0.00000E+0000
   6.1830  3.74200E-0001   0.00000E+0000
   6.1870  3.77700E-0001   0.00000E+0000
   6.1880  3.78800E-0001   0.00000E+0000
   6.1900  3.76600E-0001   0.00000E+0000
   6.1930  3.90500E-0001   0.00000E+0000
   6.1950  3.91000E-0001   0.00000E+0000
   6.1990  4.02200E-0001   0.00000E+0000
   6.2020  4.05700E-0001   0.00000E+0000
   6.2030  4.02600E-0001   0.00000E+0000
   6.2040  4.07400E-0001   0.00000E+0000
   6.2060  4.18800E-0001   0.00000E+0000
   6.2090  4.17300E-0001   0.00000E+0000
   6.2120  4.16800E-0001   0.00000E+0000
   6.2130  4.21600E-0001   0.00000E+0000
   6.2150  4.30400E-0001   0.00000E+0000
   6.2160  4.30100E-0001   0.00000E+0000
   6.2200  4.29700E-0001   0.00000E+0000
   6.2230  4.37000E-0001   0.00000E+0000
   6.2250  4.41200E-0001   0.00000E+0000
   6.2280  4.50600E-0001   0.00000E+0000
   6.2300  3.92100E-0001   0.00000E+0000
   6.2350  4.09900E-0001   0.00000E+0000
   6.2370  4.79600E-0001   0.00000E+0000
   6.2390  4.61700E-0001   0.00000E+0000
   6.2400  4.62200E-0001   0.00000E+0000
   6.2420  4.55700E-0001   0.00000E+0000
   6.2450  4.54900E-0001   0.00000E+0000
   6.2480  4.59700E-0001   0.00000E+0000
   6.2490  4.62300E-0001   0.00000E+0000
   6.2520  4.48500E-0001   0.00000E+0000
   6.2540  4.50300E-0001   0.00000E+0000
   6.2570  4.69100E-0001   0.00000E+0000
   6.2590  4.74200E-0001   0.00000E+0000
   6.2610  4.68800E-0001   0.00000E+0000
   6.2620  4.65400E-0001   0.00000E+0000
   6.2650  4.64800E-0001   0.00000E+0000
   6.2670  4.78000E-0001   0.00000E+0000
   6.2690  4.79100E-0001   0.00000E+0000
   6.2720  4.71000E-0001   0.00000E+0000
   6.2740  4.68300E-0001   0.00000E+0000
   6.2760  4.71000E-0001   0.00000E+0000
   6.2780  4.75000E-0001   0.00000E+0000
   6.2800  4.75500E-0001   0.00000E+0000
   6.2830  4.67400E-0001   0.00000E+0000
   6.2860  4.72200E-0001   0.00000E+0000
   6.2880  4.78200E-0001   0.00000E+0000
   6.2890  4.83700E-0001   0.00000E+0000
   6.2920  4.78200E-0001   0.00000E+0000
   6.2950  4.81400E-0001   0.00000E+0000
   6.2960  4.85300E-0001   0.00000E+0000
   6.2990  4.91100E-0001   0.00000E+0000
   6.3020  4.86900E-0001   0.00000E+0000
   6.3050  4.91400E-0001   0.00000E+0000
   6.3070  4.86400E-0001   0.00000E+0000
   6.3090  5.02500E-0001   0.00000E+0000
   6.3120  4.93400E-0001   0.00000E+0000
   6.3140  4.86000E-0001   0.00000E+0000
   6.3180  4.96500E-0001   0.00000E+0000
   6.3190  4.98000E-0001   0.00000E+0000
   6.3210  4.97000E-0001   0.00000E+0000
   6.3230  4.96800E-0001   0.00000E+0000
   6.3270  5.18300E-0001   0.00000E+0000
   6.3300  4.97100E-0001   0.00000E+0000
   6.3330  4.50600E-0001   0.00000E+0000
   6.3340  4.75800E-0001   0.00000E+0000
   6.3360  5.04200E-0001   0.00000E+0000
   6.3380  5.30900E-0001   0.00000E+0000
   6.3410  5.34900E-0001   0.00000E+0000
   6.3430  5.17500E-0001   0.00000E+0000
   6.3460  5.23900E-0001   0.00000E+0000
   6.3480  5.29500E-0001   0.00000E+0000
   6.3500  5.20900E-0001   0.00000E+0000
   6.3540  5.18900E-0001   0.00000E+0000
   6.3570  5.15800E-0001   0.00000E+0000
   6.3580  5.32500E-0001   0.00000E+0000
   6.3600  5.21700E-0001   0.00000E+0000
   6.3620  5.29200E-0001   0.00000E+0000
   6.3640  5.39700E-0001   0.00000E+0000
   6.3670  5.36700E-0001   0.00000E+0000
   6.3690  5.40000E-0001   0.00000E+0000
   6.3710  5.38200E-0001   0.00000E+0000
   6.3730  5.48500E-0001   0.00000E+0000
   6.3750  5.46700E-0001   0.00000E+0000
   6.3780  5.55900E-0001   0.00000E+0000
   6.3810  5.42800E-0001   0.00000E+0000
   6.3830  5.51600E-0001   0.00000E+0000
   6.3850  5.51700E-0001   0.00000E+0000
   6.3870  5.55100E-0001   0.00000E+0000
   6.3900  5.57400E-0001   0.00000E+0000
   6.3920  5.55900E-0001   0.00000E+0000
   6.3940  5.57800E-0001   0.00000E+0000
   6.3960  5.49600E-0001   0.00000E+0000
   6.3980  5.65600E-0001   0.00000E+0000
   6.4020  5.64400E-0001   0.00000E+0000
   6.4040  5.63700E-0001   0.00000E+0000
   6.4050  5.64600E-0001   0.00000E+0000
   6.4070  5.57600E-0001   0.00000E+0000
   6.4100  5.62800E-0001   0.00000E+0000
   6.4140  5.62900E-0001   0.00000E+0000
   6.4150  5.54300E-0001   0.00000E+0000
   6.4180  5.65600E-0001   0.00000E+0000
   6.4190  5.70500E-0001   0.00000E+0000
   6.4210  5.65300E-0001   0.00000E+0000
   6.4260  5.77300E-0001   0.00000E+0000
   6.4280  5.75700E-0001   0.00000E+0000
   6.4290  5.83400E-0001   0.00000E+0000
   6.4310  5.74000E-0001   0.00000E+0000
   6.4330  5.77500E-0001   0.00000E+0000
   6.4350  5.86100E-0001   0.00000E+0000
   6.4400  5.88400E-0001   0.00000E+0000
   6.4410  5.77400E-0001   0.00000E+0000
   6.4430  5.88300E-0001   0.00000E+0000
   6.4450  5.90200E-0001   0.00000E+0000
   6.4470  5.94400E-0001   0.00000E+0000
   6.4490  5.84500E-0001   0.00000E+0000
   6.4500  5.83500E-0001   0.00000E+0000
   6.4540  5.94200E-0001   0.00000E+0000
   6.4570  5.91100E-0001   0.00000E+0000
   6.4590  5.86400E-0001   0.00000E+0000
   6.4600  5.85900E-0001   0.00000E+0000
   6.4640  5.93600E-0001   0.00000E+0000
   6.4660  6.06300E-0001   0.00000E+0000
   6.4680  6.00300E-0001   0.00000E+0000
   6.4700  6.09000E-0001   0.00000E+0000
   6.4740  6.07000E-0001   0.00000E+0000
   6.4760  6.15600E-0001   0.00000E+0000
   6.4780  6.43700E-0001   0.00000E+0000
   6.4810  6.25800E-0001   0.00000E+0000
   6.4830  6.14500E-0001   0.00000E+0000
   6.4860  6.23900E-0001   0.00000E+0000
   6.4880  6.18900E-0001   0.00000E+0000
   6.4900  6.20900E-0001   0.00000E+0000
   6.4930  6.25800E-0001   0.00000E+0000
   6.4950  6.28000E-0001   0.00000E+0000
   6.4970  6.21300E-0001   0.00000E+0000
   6.5000  6.25400E-0001   0.00000E+0000
   6.5020  6.38000E-0001   0.00000E+0000
   6.5040  6.34100E-0001   0.00000E+0000
   6.5050  6.39300E-0001   0.00000E+0000
   6.5080  6.41300E-0001   0.00000E+0000
   6.5100  6.52000E-0001   0.00000E+0000
   6.5130  6.35000E-0001   0.00000E+0000
   6.5150  6.17000E-0001   0.00000E+0000
   6.5160  6.21300E-0001   0.00000E+0000
   6.5170  6.41600E-0001   0.00000E+0000
   6.5210  6.60300E-0001   0.00000E+0000
   6.5240  6.56300E-0001   0.00000E+0000
   6.5260  6.61100E-0001   0.00000E+0000
   6.5280  6.58200E-0001   0.00000E+0000
   6.5310  6.57500E-0001   0.00000E+0000
   6.5360  6.54600E-0001   0.00000E+0000
   6.5380  6.65200E-0001   0.00000E+0000
   6.5410  6.69200E-0001   0.00000E+0000
   6.5430  6.75000E-0001   0.00000E+0000
   6.5450  6.68500E-0001   0.00000E+0000
   6.5470  6.67900E-0001   0.00000E+0000
   6.5490  6.76000E-0001   0.00000E+0000
   6.5500  6.84100E-0001   0.00000E+0000
   6.5530  6.78900E-0001   0.00000E+0000
   6.5570  6.75900E-0001   0.00000E+0000
   6.5590  6.68600E-0001   0.00000E+0000
   6.5620  6.77200E-0001   0.00000E+0000
   6.5640  6.85800E-0001   0.00000E+0000
   6.5650  6.82700E-0001   0.00000E+0000
   6.5660  6.81500E-0001   0.00000E+0000
   6.5690  6.79700E-0001   0.00000E+0000
   6.5710  6.87300E-0001   0.00000E+0000
   6.5760  6.76200E-0001   0.00000E+0000
   6.5770  6.80300E-0001   0.00000E+0000
   6.5790  6.83100E-0001   0.00000E+0000
   6.5840  6.91300E-0001   0.00000E+0000
   6.5870  6.86000E-0001   0.00000E+0000
   6.5900  6.86400E-0001   0.00000E+0000
   6.5920  6.91800E-0001   0.00000E+0000
   6.5950  6.91000E-0001   0.00000E+0000
   6.5980  6.93600E-0001   0.00000E+0000
   6.6000  6.87400E-0001   0.00000E+0000
   6.6030  7.12900E-0001   0.00000E+0000
   6.6050  7.01100E-0001   0.00000E+0000
   6.6080  6.94500E-0001   0.00000E+0000
   6.6090  6.92000E-0001   0.00000E+0000
   6.6120  6.98400E-0001   0.00000E+0000
   6.6140  6.96000E-0001   0.00000E+0000
   6.6170  6.98900E-0001   0.00000E+0000
   6.6190  7.05000E-0001   0.00000E+0000
   6.6210  6.99700E-0001   0.00000E+0000
   6.6240  7.00800E-0001   0.00000E+0000
   6.6260  6.95400E-0001   0.00000E+0000
   6.6290  7.13900E-0001   0.00000E+0000
   6.6320  7.04000E-0001   0.00000E+0000
   6.6330  7.17600E-0001   0.00000E+0000
   6.6350  7.12700E-0001   0.00000E+0000
   6.6380  6.98700E-0001   0.00000E+0000
   6.6400  7.04100E-0001   0.00000E+0000
   6.6440  7.08400E-0001   0.00000E+0000
   6.6460  7.04800E-0001   0.00000E+0000
   6.6480  6.97900E-0001   0.00000E+0000
   6.6500  6.94800E-0001   0.00000E+0000
   6.6510  6.99000E-0001   0.00000E+0000
   6.6530  6.93200E-0001   0.00000E+0000
   6.6560  7.00600E-0001   0.00000E+0000
   6.6580  7.01300E-0001   0.00000E+0000
   6.6600  7.00100E-0001   0.00000E+0000
   6.6630  6.96600E-0001   0.00000E+0000
   6.6650  7.03400E-0001   0.00000E+0000
   6.6670  7.01700E-0001   0.00000E+0000
   6.6690  7.10100E-0001   0.00000E+0000
   6.6720  7.04400E-0001   0.00000E+0000
   6.6740  7.03600E-0001   0.00000E+0000
   6.6760  6.99500E-0001   0.00000E+0000
   6.6790  7.07400E-0001   0.00000E+0000
   6.6810  7.05200E-0001   0.00000E+0000
   6.6830  7.06200E-0001   0.00000E+0000
   6.6850  7.04700E-0001   0.00000E+0000
   6.6880  7.03900E-0001   0.00000E+0000
   6.6910  7.00200E-0001   0.00000E+0000
   6.6930  7.16000E-0001   0.00000E+0000
   6.6950  7.11400E-0001   0.00000E+0000
   6.6970  7.24200E-0001   0.00000E+0000
   6.7000  7.06200E-0001   0.00000E+0000
   6.7030  7.07400E-0001   0.00000E+0000
   6.7040  7.00700E-0001   0.00000E+0000
   6.7080  7.03800E-0001   0.00000E+0000
   6.7100  7.01700E-0001   0.00000E+0000
   6.7120  7.07800E-0001   0.00000E+0000
   6.7170  7.01400E-0001   0.00000E+0000
   6.7190  6.95800E-0001   0.00000E+0000
   6.7220  7.00500E-0001   0.00000E+0000
   6.7240  7.03700E-0001   0.00000E+0000
   6.7260  7.01200E-0001   0.00000E+0000
   6.7290  7.20500E-0001   0.00000E+0000
   6.7310  7.10800E-0001   0.00000E+0000
   6.7340  7.12000E-0001   0.00000E+0000
   6.7360  7.13900E-0001   0.00000E+0000
   6.7390  7.15200E-0001   0.00000E+0000
   6.7420  7.23100E-0001   0.00000E+0000
   6.7450  7.15400E-0001   0.00000E+0000
   6.7470  6.98300E-0001   0.00000E+0000
   6.7490  6.99400E-0001   0.00000E+0000
   6.7510  7.16200E-0001   0.00000E+0000
   6.7550  7.13700E-0001   0.00000E+0000
   6.7560  7.10100E-0001   0.00000E+0000
   6.7580  7.22200E-0001   0.00000E+0000
   6.7610  7.08300E-0001   0.00000E+0000
   6.7640  7.18600E-0001   0.00000E+0000
   6.7660  7.09400E-0001   0.00000E+0000
   6.7690  7.01200E-0001   0.00000E+0000
   6.7700  6.99400E-0001   0.00000E+0000
   6.7730  7.14600E-0001   0.00000E+0000
   6.7750  7.16200E-0001   0.00000E+0000
   6.7770  7.11600E-0001   0.00000E+0000
   6.7790  7.15000E-0001   0.00000E+0000
   6.7830  7.10900E-0001   0.00000E+0000
   6.7860  7.23400E-0001   0.00000E+0000
   6.7880  7.19500E-0001   0.00000E+0000
   6.7910  7.17000E-0001   0.00000E+0000
   6.7930  7.26200E-0001   0.00000E+0000
   6.7960  7.12700E-0001   0.00000E+0000
   6.7970  7.04000E-0001   0.00000E+0000
   6.8000  7.03500E-0001   0.00000E+0000
   6.8020  7.24600E-0001   0.00000E+0000
   6.8050  7.17500E-0001   0.00000E+0000
   6.8070  7.18800E-0001   0.00000E+0000
   6.8090  7.32100E-0001   0.00000E+0000
   6.8120  7.36700E-0001   0.00000E+0000
   6.8140  7.13400E-0001   0.00000E+0000
   6.8170  7.23700E-0001   0.00000E+0000
   6.8180  7.16100E-0001   0.00000E+0000
   6.8220  7.00900E-0001   0.00000E+0000
   6.8250  7.15000E-0001   0.00000E+0000
   6.8270  7.07400E-0001   0.00000E+0000
   6.8300  7.09900E-0001   0.00000E+0000
   6.8320  7.11100E-0001   0.00000E+0000
   6.8350  7.14900E-0001   0.00000E+0000
   6.8370  7.20500E-0001   0.00000E+0000
   6.8390  7.04600E-0001   0.00000E+0000
   6.8410  7.09400E-0001   0.00000E+0000
   6.8470  7.03400E-0001   0.00000E+0000
   6.8480  7.03600E-0001   0.00000E+0000
   6.8500  7.20300E-0001   0.00000E+0000
   6.8510  7.14300E-0001   0.00000E+0000
   6.8530  7.26500E-0001   0.00000E+0000
   6.8580  7.03600E-0001   0.00000E+0000
   6.8600  7.01000E-0001   0.00000E+0000
   6.8630  7.08600E-0001   0.00000E+0000
   6.8650  7.02500E-0001   0.00000E+0000
   6.8680  7.13200E-0001   0.00000E+0000
   6.8700  7.10600E-0001   0.00000E+0000
   6.8720  7.16100E-0001   0.00000E+0000
   6.8740  7.13800E-0001   0.00000E+0000
   6.8770  7.17500E-0001   0.00000E+0000
   6.8790  7.05000E-0001   0.00000E+0000
   6.8810  7.19100E-0001   0.00000E+0000
   6.8840  7.11000E-0001   0.00000E+0000
   6.8870  7.10800E-0001   0.00000E+0000
   6.8900  7.27700E-0001   0.00000E+0000
   6.8930  7.10800E-0001   0.00000E+0000
   6.8940  7.12900E-0001   0.00000E+0000
   6.8960  7.19000E-0001   0.00000E+0000
   6.8970  7.30100E-0001   0.00000E+0000
   6.9010  7.37200E-0001   0.00000E+0000
   6.9030  7.30800E-0001   0.00000E+0000
   6.9070  7.16100E-0001   0.00000E+0000
   6.9080  7.32800E-0001   0.00000E+0000
   6.9110  7.33000E-0001   0.00000E+0000
   6.9120  7.33000E-0001   0.00000E+0000
   6.9140  7.24700E-0001   0.00000E+0000
   6.9170  7.10900E-0001   0.00000E+0000
   6.9190  7.20300E-0001   0.00000E+0000
   6.9220  7.15400E-0001   0.00000E+0000
   6.9240  7.25000E-0001   0.00000E+0000
   6.9270  7.18300E-0001   0.00000E+0000
   6.9300  7.13200E-0001   0.00000E+0000
   6.9320  7.20500E-0001   0.00000E+0000
   6.9350  7.37600E-0001   0.00000E+0000
   6.9370  7.13900E-0001   0.00000E+0000
   6.9400  7.24000E-0001   0.00000E+0000
   6.9410  7.47000E-0001   0.00000E+0000
   6.9440  7.37000E-0001   0.00000E+0000
   6.9460  7.11600E-0001   0.00000E+0000
   6.9490  6.99600E-0001   0.00000E+0000
   6.9530  7.17100E-0001   0.00000E+0000
   6.9540  7.04500E-0001   0.00000E+0000
   6.9560  7.19200E-0001   0.00000E+0000
   6.9580  7.15200E-0001   0.00000E+0000
   6.9600  7.21500E-0001   0.00000E+0000
   6.9630  7.06200E-0001   0.00000E+0000
   6.9650  7.15300E-0001   0.00000E+0000
   6.9670  7.10600E-0001   0.00000E+0000
   6.9680  7.02400E-0001   0.00000E+0000
   6.9700  6.80000E-0001   0.00000E+0000
   6.9740  7.04800E-0001   0.00000E+0000
   6.9770  7.12700E-0001   0.00000E+0000
   6.9790  6.96100E-0001   0.00000E+0000
   6.9820  6.81300E-0001   0.00000E+0000
   6.9840  6.81300E-0001   0.00000E+0000
   6.9860  6.92500E-0001   0.00000E+0000
   6.9890  6.88400E-0001   0.00000E+0000
   6.9910  6.90500E-0001   0.00000E+0000
   6.9940  7.08900E-0001   0.00000E+0000
   6.9970  7.22100E-0001   0.00000E+0000
   6.9980  6.97100E-0001   0.00000E+0000
   7.0000  6.94300E-0001   0.00000E+0000
   7.0020  7.01300E-0001   0.00000E+0000
   7.0050  6.94600E-0001   0.00000E+0000
   7.0070  6.92400E-0001   0.00000E+0000
   7.0100  7.05100E-0001   0.00000E+0000
   7.0110  7.14200E-0001   0.00000E+0000
   7.0140  7.07300E-0001   0.00000E+0000
   7.0170  6.91200E-0001   0.00000E+0000
   7.0210  7.18500E-0001   0.00000E+0000
   7.0230  7.07800E-0001   0.00000E+0000
   7.0250  7.00000E-0001   0.00000E+0000
   7.0260  7.06100E-0001   0.00000E+0000
   7.0300  7.08300E-0001   0.00000E+0000
   7.0330  7.04800E-0001   0.00000E+0000
   7.0370  7.06800E-0001   0.00000E+0000
   7.0380  7.22500E-0001   0.00000E+0000
   7.0390  7.21700E-0001   0.00000E+0000
   7.0420  7.30500E-0001   0.00000E+0000
   7.0440  7.11200E-0001   0.00000E+0000
   7.0480  6.99800E-0001   0.00000E+0000
   7.0510  6.99400E-0001   0.00000E+0000
   7.0530  7.03400E-0001   0.00000E+0000
   7.0540  7.27000E-0001   0.00000E+0000
   7.0570  7.14700E-0001   0.00000E+0000
   7.0600  7.22400E-0001   0.00000E+0000
   7.0610  7.24700E-0001   0.00000E+0000
   7.0620  7.21200E-0001   0.00000E+0000
   7.0650  7.16100E-0001   0.00000E+0000
   7.0680  7.14500E-0001   0.00000E+0000
   7.0720  7.34800E-0001   0.00000E+0000
   7.0730  7.28000E-0001   0.00000E+0000
   7.0760  7.28500E-0001   0.00000E+0000
   7.0780  7.03600E-0001   0.00000E+0000
   7.0800  7.09400E-0001   0.00000E+0000
   7.0830  7.01600E-0001   0.00000E+0000
   7.0850  7.14100E-0001   0.00000E+0000
   7.0890  7.26000E-0001   0.00000E+0000
   7.0920  7.00500E-0001   0.00000E+0000
   7.0940  7.03200E-0001   0.00000E+0000
   7.0970  7.23900E-0001   0.00000E+0000
   7.0990  7.15800E-0001   0.00000E+0000
   7.1010  7.20600E-0001   0.00000E+0000
