# Supplementary material for: Self-association of MreC as a regulatory signal in bacterial cell wall elongation
Source: Nat Commun. 2021 May 20;12:2987. doi: 10.1038/s41467-021-22957-9 (PMC8137920; doi:10.1038/s41467-021-22957-9)
Supplement: Supplementary file 4 — Source Data [file 41467_2021_22957_MOESM4_ESM.zip › Martins2-Source-Data/AUC_rawdata/E.coli/00001.RA3]

MREC FHEC 0,8 abs
R 3 20.0 20000 0003401 1.1360E09 281 1 
   5.8030 -5.66200E-0001   0.00000E+0000
   5.8100 -3.25200E-0001   0.00000E+0000
   5.8110 -2.07600E-0001   0.00000E+0000
   5.8150 -2.39200E-0001   0.00000E+0000
   5.8160 -1.90000E-0001   0.00000E+0000
   5.8180 -2.90700E-0001   0.00000E+0000
   5.8200 -4.36300E-0001   0.00000E+0000
   5.8230 -6.02500E-0001   0.00000E+0000
   5.8250 -5.83500E-0001   0.00000E+0000
   5.8280 -4.76800E-0001   0.00000E+0000
   5.8300 -1.86100E-0001   0.00000E+0000
   5.8320  9.63000E-0002   0.00000E+0000
   5.8340  1.45100E-0001   0.00000E+0000
   5.8350  1.58700E-0001   0.00000E+0000
   5.8370  1.27300E-0001   0.00000E+0000
   5.8390  9.80000E-0002   0.00000E+0000
   5.8420  1.14400E-0001   0.00000E+0000
   5.8440  7.97000E-0002   0.00000E+0000
   5.8460  8.69000E-0002   0.00000E+0000
   5.8500  1.05600E-0001   0.00000E+0000
   5.8510  9.54000E-0002   0.00000E+0000
   5.8550  8.34000E-0002   0.00000E+0000
   5.8560  8.17000E-0002   0.00000E+0000
   5.8580  2.19000E-0002   0.00000E+0000
   5.8590  2.16000E-0002   0.00000E+0000
   5.8600  3.20000E-0002   0.00000E+0000
   5.8620  2.91000E-0002   0.00000E+0000
   5.8650  8.30000E-0003   0.00000E+0000
   5.8670  3.44000E-0002   0.00000E+0000
   5.8700  3.38000E-0002   0.00000E+0000
   5.8730 -1.42000E-0002   0.00000E+0000
   5.8760 -2.29000E-0002   0.00000E+0000
   5.8780  9.40000E-0003   0.00000E+0000
   5.8790  8.10000E-0003   0.00000E+0000
   5.8800  4.35000E-0002   0.00000E+0000
   5.8830  3.39000E-0002   0.00000E+0000
   5.8850  3.60000E-0002   0.00000E+0000
   5.8870  1.28000E-0002   0.00000E+0000
   5.8900  1.92000E-0002   0.00000E+0000
   5.8920  4.27000E-0002   0.00000E+0000
   5.8940  4.10000E-0002   0.00000E+0000
   5.8960  1.22000E-0002   0.00000E+0000
   5.8990  4.48000E-0002   0.00000E+0000
   5.9030  5.55000E-0002   0.00000E+0000
   5.9050  5.37000E-0002   0.00000E+0000
   5.9080  1.82000E-0002   0.00000E+0000
   5.9120  2.10000E-0003   0.00000E+0000
   5.9130  2.26000E-0002   0.00000E+0000
   5.9150  2.79000E-0002   0.00000E+0000
   5.9170  2.45000E-0002   0.00000E+0000
   5.9200  1.68000E-0002   0.00000E+0000
   5.9210  1.98000E-0002   0.00000E+0000
   5.9230  2.00000E-0004   0.00000E+0000
   5.9250 -1.50000E-0003   0.00000E+0000
   5.9270  5.04000E-0002   0.00000E+0000
   5.9280  2.36000E-0002   0.00000E+0000
   5.9310  4.97000E-0002   0.00000E+0000
   5.9320  6.76000E-0002   0.00000E+0000
   5.9350  8.15000E-0002   0.00000E+0000
   5.9390  3.11000E-0002   0.00000E+0000
   5.9400  8.22000E-0002   0.00000E+0000
   5.9420  7.76000E-0002   0.00000E+0000
   5.9450  7.10000E-0002   0.00000E+0000
   5.9480  9.59000E-0002   0.00000E+0000
   5.9490  8.39000E-0002   0.00000E+0000
   5.9510  1.02400E-0001   0.00000E+0000
   5.9520  8.11000E-0002   0.00000E+0000
   5.9560  7.51000E-0002   0.00000E+0000
   5.9580  8.95000E-0002   0.00000E+0000
   5.9610  8.38000E-0002   0.00000E+0000
   5.9630  1.17100E-0001   0.00000E+0000
   5.9660  9.74000E-0002   0.00000E+0000
   5.9680  6.02000E-0002   0.00000E+0000
   5.9700  3.97000E-0002   0.00000E+0000
   5.9720  4.17000E-0002   0.00000E+0000
   5.9730  1.85000E-0002   0.00000E+0000
   5.9770  5.64000E-0002   0.00000E+0000
   5.9780  4.10000E-0002   0.00000E+0000
   5.9820  2.60000E-0002   0.00000E+0000
   5.9830 -3.68600E-0001   0.00000E+0000
   5.9860 -1.01910E+0000   0.00000E+0000
   5.9880 -1.22850E+0000   0.00000E+0000
   5.9890 -1.33690E+0000   0.00000E+0000
   5.9910 -1.48400E+0000   0.00000E+0000
   5.9940 -1.75960E+0000   0.00000E+0000
   5.9970 -2.00500E+0000   0.00000E+0000
   6.0000 -1.97350E+0000   0.00000E+0000
   6.0020 -1.89580E+0000   0.00000E+0000
   6.0050 -1.81060E+0000   0.00000E+0000
   6.0060 -1.79840E+0000   0.00000E+0000
   6.0080 -1.71500E+0000   0.00000E+0000
   6.0090 -1.64190E+0000   0.00000E+0000
   6.0130 -1.32790E+0000   0.00000E+0000
   6.0140 -1.01990E+0000   0.00000E+0000
   6.0180 -3.78200E-0001   0.00000E+0000
   6.0210  1.65200E-0001   0.00000E+0000
   6.0230  1.36300E-0001   0.00000E+0000
   6.0250  1.62100E-0001   0.00000E+0000
   6.0260  1.76200E-0001   0.00000E+0000
   6.0290  1.35100E-0001   0.00000E+0000
   6.0320  1.55600E-0001   0.00000E+0000
   6.0330  1.81800E-0001   0.00000E+0000
   6.0350  1.72900E-0001   0.00000E+0000
   6.0370  2.03200E-0001   0.00000E+0000
   6.0390  1.67200E-0001   0.00000E+0000
   6.0420  1.10800E-0001   0.00000E+0000
   6.0440  1.15700E-0001   0.00000E+0000
   6.0470  1.52000E-0001   0.00000E+0000
   6.0480  1.50000E-0001   0.00000E+0000
   6.0510  1.19800E-0001   0.00000E+0000
   6.0550  1.24800E-0001   0.00000E+0000
   6.0570  1.42200E-0001   0.00000E+0000
   6.0610  1.38400E-0001   0.00000E+0000
   6.0640  1.32800E-0001   0.00000E+0000
   6.0660  1.54000E-0001   0.00000E+0000
   6.0690  1.39600E-0001   0.00000E+0000
   6.0710  1.23300E-0001   0.00000E+0000
   6.0730  1.18500E-0001   0.00000E+0000
   6.0750  1.27600E-0001   0.00000E+0000
   6.0780  1.44700E-0001   0.00000E+0000
   6.0800  1.82600E-0001   0.00000E+0000
   6.0820  1.67400E-0001   0.00000E+0000
   6.0850  5.45800E-0001   0.00000E+0000
   6.0870  1.01420E+0000   0.00000E+0000
   6.0920  1.15430E+0000   0.00000E+0000
   6.0940  1.37480E+0000   0.00000E+0000
   6.0960  1.47650E+0000   0.00000E+0000
   6.0990  2.13560E+0000   0.00000E+0000
   6.1020  2.16470E+0000   0.00000E+0000
   6.1050  2.16390E+0000   0.00000E+0000
   6.1080  2.14240E+0000   0.00000E+0000
   6.1100  2.09350E+0000   0.00000E+0000
   6.1130  2.04020E+0000   0.00000E+0000
   6.1140  2.03240E+0000   0.00000E+0000
   6.1170  1.82940E+0000   0.00000E+0000
   6.1180  1.63240E+0000   0.00000E+0000
   6.1210  6.83800E-0001   0.00000E+0000
   6.1260  6.02700E-0001   0.00000E+0000
   6.1270  6.64000E-0001   0.00000E+0000
   6.1290  6.61900E-0001   0.00000E+0000
   6.1300  6.65800E-0001   0.00000E+0000
   6.1330  6.79200E-0001   0.00000E+0000
   6.1350  6.82100E-0001   0.00000E+0000
   6.1370  6.99000E-0001   0.00000E+0000
   6.1400  7.07100E-0001   0.00000E+0000
   6.1420  7.11400E-0001   0.00000E+0000
   6.1440  7.13900E-0001   0.00000E+0000
   6.1470  7.31700E-0001   0.00000E+0000
   6.1490  7.26900E-0001   0.00000E+0000
   6.1510  7.35900E-0001   0.00000E+0000
   6.1540  7.28900E-0001   0.00000E+0000
   6.1560  7.34300E-0001   0.00000E+0000
   6.1580  7.41100E-0001   0.00000E+0000
   6.1600  7.38000E-0001   0.00000E+0000
   6.1630  7.40900E-0001   0.00000E+0000
   6.1650  7.45200E-0001   0.00000E+0000
   6.1680  7.53200E-0001   0.00000E+0000
   6.1690  7.53500E-0001   0.00000E+0000
   6.1720  7.38000E-0001   0.00000E+0000
   6.1750  7.52200E-0001   0.00000E+0000
   6.1760  7.42200E-0001   0.00000E+0000
   6.1770  7.44300E-0001   0.00000E+0000
   6.1810  7.46000E-0001   0.00000E+0000
   6.1830  7.48000E-0001   0.00000E+0000
   6.1860  7.41200E-0001   0.00000E+0000
   6.1910  7.50500E-0001   0.00000E+0000
   6.1930  7.47100E-0001   0.00000E+0000
   6.1950  7.47900E-0001   0.00000E+0000
   6.1980  7.53100E-0001   0.00000E+0000
   6.2000  7.48800E-0001   0.00000E+0000
   6.2020  7.49600E-0001   0.00000E+0000
   6.2040  7.47700E-0001   0.00000E+0000
   6.2060  7.51700E-0001   0.00000E+0000
   6.2090  7.55100E-0001   0.00000E+0000
   6.2110  7.48200E-0001   0.00000E+0000
   6.2130  7.61900E-0001   0.00000E+0000
   6.2160  7.59400E-0001   0.00000E+0000
   6.2180  7.57500E-0001   0.00000E+0000
   6.2190  7.61700E-0001   0.00000E+0000
   6.2230  7.63100E-0001   0.00000E+0000
   6.2250  7.55700E-0001   0.00000E+0000
   6.2270  7.65900E-0001   0.00000E+0000
   6.2280  7.92900E-0001   0.00000E+0000
   6.2310  7.48800E-0001   0.00000E+0000
   6.2340  7.05500E-0001   0.00000E+0000
   6.2370  7.72800E-0001   0.00000E+0000
   6.2410  7.70100E-0001   0.00000E+0000
   6.2430  7.56400E-0001   0.00000E+0000
   6.2450  7.60100E-0001   0.00000E+0000
   6.2470  7.66600E-0001   0.00000E+0000
   6.2500  7.61700E-0001   0.00000E+0000
   6.2510  7.52500E-0001   0.00000E+0000
   6.2540  7.65300E-0001   0.00000E+0000
   6.2590  7.74800E-0001   0.00000E+0000
   6.2630  7.55400E-0001   0.00000E+0000
   6.2640  7.51800E-0001   0.00000E+0000
   6.2680  7.74600E-0001   0.00000E+0000
   6.2730  7.57000E-0001   0.00000E+0000
   6.2750  7.55300E-0001   0.00000E+0000
   6.2770  7.57500E-0001   0.00000E+0000
   6.2780  7.62400E-0001   0.00000E+0000
   6.2800  7.59400E-0001   0.00000E+0000
   6.2820  7.64800E-0001   0.00000E+0000
   6.2850  7.54200E-0001   0.00000E+0000
   6.2860  7.65700E-0001   0.00000E+0000
   6.2890  7.67200E-0001   0.00000E+0000
   6.2910  7.59900E-0001   0.00000E+0000
   6.2930  7.60200E-0001   0.00000E+0000
   6.2980  7.59200E-0001   0.00000E+0000
   6.3000  7.69300E-0001   0.00000E+0000
   6.3020  7.70800E-0001   0.00000E+0000
   6.3050  7.61900E-0001   0.00000E+0000
   6.3070  7.63800E-0001   0.00000E+0000
   6.3110  7.68000E-0001   0.00000E+0000
   6.3120  7.84600E-0001   0.00000E+0000
   6.3140  7.58000E-0001   0.00000E+0000
   6.3160  7.47800E-0001   0.00000E+0000
   6.3180  7.63100E-0001   0.00000E+0000
   6.3210  7.78400E-0001   0.00000E+0000
   6.3230  7.63700E-0001   0.00000E+0000
   6.3250  7.63100E-0001   0.00000E+0000
   6.3280  7.82600E-0001   0.00000E+0000
   6.3300  7.66400E-0001   0.00000E+0000
   6.3330  7.26300E-0001   0.00000E+0000
   6.3350  7.29000E-0001   0.00000E+0000
   6.3370  7.73500E-0001   0.00000E+0000
   6.3390  7.91400E-0001   0.00000E+0000
   6.3420  7.79400E-0001   0.00000E+0000
   6.3430  7.69100E-0001   0.00000E+0000
   6.3450  7.74900E-0001   0.00000E+0000
   6.3480  7.71900E-0001   0.00000E+0000
   6.3500  7.75400E-0001   0.00000E+0000
   6.3530  7.68800E-0001   0.00000E+0000
   6.3550  7.62500E-0001   0.00000E+0000
   6.3570  7.60700E-0001   0.00000E+0000
   6.3600  7.69600E-0001   0.00000E+0000
   6.3620  7.64200E-0001   0.00000E+0000
   6.3640  7.83900E-0001   0.00000E+0000
   6.3660  7.62600E-0001   0.00000E+0000
   6.3690  7.75000E-0001   0.00000E+0000
   6.3700  7.73400E-0001   0.00000E+0000
   6.3730  7.67000E-0001   0.00000E+0000
   6.3750  7.70300E-0001   0.00000E+0000
   6.3780  7.74400E-0001   0.00000E+0000
   6.3810  7.82100E-0001   0.00000E+0000
   6.3830  7.65100E-0001   0.00000E+0000
   6.3850  7.76500E-0001   0.00000E+0000
   6.3870  7.83000E-0001   0.00000E+0000
   6.3900  7.72800E-0001   0.00000E+0000
   6.3920  7.88200E-0001   0.00000E+0000
   6.3950  7.78400E-0001   0.00000E+0000
   6.3960  7.68500E-0001   0.00000E+0000
   6.3990  7.75700E-0001   0.00000E+0000
   6.4010  7.85700E-0001   0.00000E+0000
   6.4040  7.75500E-0001   0.00000E+0000
   6.4050  7.75800E-0001   0.00000E+0000
   6.4080  7.81300E-0001   0.00000E+0000
   6.4110  7.75100E-0001   0.00000E+0000
   6.4120  7.87300E-0001   0.00000E+0000
   6.4140  7.79600E-0001   0.00000E+0000
   6.4170  7.64700E-0001   0.00000E+0000
   6.4190  7.73200E-0001   0.00000E+0000
   6.4210  7.75200E-0001   0.00000E+0000
   6.4240  7.72200E-0001   0.00000E+0000
   6.4260  7.69800E-0001   0.00000E+0000
   6.4280  7.74500E-0001   0.00000E+0000
   6.4310  7.78100E-0001   0.00000E+0000
   6.4320  7.76600E-0001   0.00000E+0000
   6.4360  7.71100E-0001   0.00000E+0000
   6.4380  7.73300E-0001   0.00000E+0000
   6.4400  7.69100E-0001   0.00000E+0000
   6.4420  7.68600E-0001   0.00000E+0000
   6.4440  7.83900E-0001   0.00000E+0000
   6.4470  7.63200E-0001   0.00000E+0000
   6.4490  7.76300E-0001   0.00000E+0000
   6.4520  7.68900E-0001   0.00000E+0000
   6.4540  7.75800E-0001   0.00000E+0000
   6.4550  7.85000E-0001   0.00000E+0000
   6.4580  7.71500E-0001   0.00000E+0000
   6.4600  7.69900E-0001   0.00000E+0000
   6.4620  7.72300E-0001   0.00000E+0000
   6.4630  7.76100E-0001   0.00000E+0000
   6.4670  7.72300E-0001   0.00000E+0000
   6.4710  7.66800E-0001   0.00000E+0000
   6.4720  7.76700E-0001   0.00000E+0000
   6.4740  7.72500E-0001   0.00000E+0000
   6.4770  7.96300E-0001   0.00000E+0000
   6.4790  8.13900E-0001   0.00000E+0000
   6.4810  8.05300E-0001   0.00000E+0000
   6.4840  7.73300E-0001   0.00000E+0000
   6.4860  7.92600E-0001   0.00000E+0000
   6.4880  7.69200E-0001   0.00000E+0000
   6.4910  7.84700E-0001   0.00000E+0000
   6.4930  7.95500E-0001   0.00000E+0000
   6.4950  7.73100E-0001   0.00000E+0000
   6.4990  7.73600E-0001   0.00000E+0000
   6.5010  7.66000E-0001   0.00000E+0000
   6.5020  7.77600E-0001   0.00000E+0000
   6.5030  7.79800E-0001   0.00000E+0000
   6.5060  7.72800E-0001   0.00000E+0000
   6.5070  7.84400E-0001   0.00000E+0000
   6.5100  7.83000E-0001   0.00000E+0000
   6.5130  7.89700E-0001   0.00000E+0000
   6.5150  7.68900E-0001   0.00000E+0000
   6.5170  7.50600E-0001   0.00000E+0000
   6.5190  7.82100E-0001   0.00000E+0000
   6.5220  7.86900E-0001   0.00000E+0000
   6.5240  7.87100E-0001   0.00000E+0000
   6.5260  7.95400E-0001   0.00000E+0000
   6.5290  7.77000E-0001   0.00000E+0000
   6.5310  7.70900E-0001   0.00000E+0000
   6.5340  7.73300E-0001   0.00000E+0000
   6.5350  7.74100E-0001   0.00000E+0000
   6.5400  7.72800E-0001   0.00000E+0000
   6.5430  7.82700E-0001   0.00000E+0000
   6.5450  7.77600E-0001   0.00000E+0000
   6.5480  7.72700E-0001   0.00000E+0000
   6.5500  7.69400E-0001   0.00000E+0000
   6.5540  7.85500E-0001   0.00000E+0000
   6.5570  7.60600E-0001   0.00000E+0000
   6.5590  7.68400E-0001   0.00000E+0000
   6.5620  7.76100E-0001   0.00000E+0000
   6.5630  7.72100E-0001   0.00000E+0000
   6.5660  7.86400E-0001   0.00000E+0000
   6.5680  7.81400E-0001   0.00000E+0000
   6.5700  7.75400E-0001   0.00000E+0000
   6.5720  7.73400E-0001   0.00000E+0000
   6.5740  7.68100E-0001   0.00000E+0000
   6.5760  7.72500E-0001   0.00000E+0000
   6.5800  7.72200E-0001   0.00000E+0000
   6.5830  7.66600E-0001   0.00000E+0000
   6.5840  7.76900E-0001   0.00000E+0000
   6.5890  7.73400E-0001   0.00000E+0000
   6.5900  7.78100E-0001   0.00000E+0000
   6.5940  7.88600E-0001   0.00000E+0000
   6.5950  7.76700E-0001   0.00000E+0000
   6.5980  7.78100E-0001   0.00000E+0000
   6.6000  7.80100E-0001   0.00000E+0000
   6.6020  7.84700E-0001   0.00000E+0000
   6.6050  7.95500E-0001   0.00000E+0000
   6.6070  7.86700E-0001   0.00000E+0000
   6.6110  7.77700E-0001   0.00000E+0000
   6.6120  7.76900E-0001   0.00000E+0000
   6.6150  7.87600E-0001   0.00000E+0000
   6.6170  7.83700E-0001   0.00000E+0000
   6.6190  7.81600E-0001   0.00000E+0000
   6.6210  7.79300E-0001   0.00000E+0000
   6.6230  7.88300E-0001   0.00000E+0000
   6.6240  7.87200E-0001   0.00000E+0000
   6.6270  7.84900E-0001   0.00000E+0000
   6.6300  7.89200E-0001   0.00000E+0000
   6.6330  7.85800E-0001   0.00000E+0000
   6.6350  8.02800E-0001   0.00000E+0000
   6.6380  7.87800E-0001   0.00000E+0000
   6.6390  7.83500E-0001   0.00000E+0000
   6.6420  7.85800E-0001   0.00000E+0000
   6.6450  7.88900E-0001   0.00000E+0000
   6.6460  7.94200E-0001   0.00000E+0000
   6.6490  7.82100E-0001   0.00000E+0000
   6.6510  7.85800E-0001   0.00000E+0000
   6.6540  7.68100E-0001   0.00000E+0000
   6.6560  7.85900E-0001   0.00000E+0000
   6.6580  7.80200E-0001   0.00000E+0000
   6.6600  7.91500E-0001   0.00000E+0000
   6.6630  7.84900E-0001   0.00000E+0000
   6.6650  7.93000E-0001   0.00000E+0000
   6.6660  7.86800E-0001   0.00000E+0000
   6.6690  7.90300E-0001   0.00000E+0000
   6.6720  7.89800E-0001   0.00000E+0000
   6.6740  7.91200E-0001   0.00000E+0000
   6.6760  7.68900E-0001   0.00000E+0000
   6.6790  7.84400E-0001   0.00000E+0000
   6.6810  7.85200E-0001   0.00000E+0000
   6.6840  7.89700E-0001   0.00000E+0000
   6.6870  7.86900E-0001   0.00000E+0000
   6.6880  7.97100E-0001   0.00000E+0000
   6.6900  7.94400E-0001   0.00000E+0000
   6.6930  7.94200E-0001   0.00000E+0000
   6.6950  7.98900E-0001   0.00000E+0000
   6.6990  7.97100E-0001   0.00000E+0000
   6.7010  7.91300E-0001   0.00000E+0000
   6.7040  7.81200E-0001   0.00000E+0000
   6.7080  7.81500E-0001   0.00000E+0000
   6.7100  7.85200E-0001   0.00000E+0000
   6.7120  7.79900E-0001   0.00000E+0000
   6.7150  7.92600E-0001   0.00000E+0000
   6.7170  7.82500E-0001   0.00000E+0000
   6.7190  7.95300E-0001   0.00000E+0000
   6.7200  7.85000E-0001   0.00000E+0000
   6.7220  7.84200E-0001   0.00000E+0000
   6.7240  7.86500E-0001   0.00000E+0000
   6.7270  7.78300E-0001   0.00000E+0000
   6.7300  8.04800E-0001   0.00000E+0000
   6.7340  7.87500E-0001   0.00000E+0000
   6.7360  8.17700E-0001   0.00000E+0000
   6.7380  7.82900E-0001   0.00000E+0000
   6.7400  7.94100E-0001   0.00000E+0000
   6.7430  8.04200E-0001   0.00000E+0000
   6.7450  8.04300E-0001   0.00000E+0000
   6.7480  7.96700E-0001   0.00000E+0000
   6.7490  7.82100E-0001   0.00000E+0000
   6.7520  8.02400E-0001   0.00000E+0000
   6.7570  7.97100E-0001   0.00000E+0000
   6.7580  7.98400E-0001   0.00000E+0000
   6.7620  7.99100E-0001   0.00000E+0000
   6.7630  7.99400E-0001   0.00000E+0000
   6.7650  7.97200E-0001   0.00000E+0000
   6.7670  8.05700E-0001   0.00000E+0000
   6.7700  7.74400E-0001   0.00000E+0000
   6.7720  7.74400E-0001   0.00000E+0000
   6.7740  7.83600E-0001   0.00000E+0000
   6.7770  8.00700E-0001   0.00000E+0000
   6.7790  8.08800E-0001   0.00000E+0000
   6.7820  8.10000E-0001   0.00000E+0000
   6.7840  7.97400E-0001   0.00000E+0000
   6.7860  7.99400E-0001   0.00000E+0000
   6.7890  8.01700E-0001   0.00000E+0000
   6.7920  7.98800E-0001   0.00000E+0000
   6.7940  8.12000E-0001   0.00000E+0000
   6.7970  8.04800E-0001   0.00000E+0000
   6.7990  7.79300E-0001   0.00000E+0000
   6.8010  7.82500E-0001   0.00000E+0000
   6.8030  7.97600E-0001   0.00000E+0000
   6.8050  8.01700E-0001   0.00000E+0000
   6.8080  8.00500E-0001   0.00000E+0000
   6.8110  8.03600E-0001   0.00000E+0000
   6.8140  8.27700E-0001   0.00000E+0000
   6.8170  7.85700E-0001   0.00000E+0000
   6.8200  7.98400E-0001   0.00000E+0000
   6.8220  7.95300E-0001   0.00000E+0000
   6.8250  7.76300E-0001   0.00000E+0000
   6.8280  7.89900E-0001   0.00000E+0000
   6.8310  7.96500E-0001   0.00000E+0000
   6.8330  7.95500E-0001   0.00000E+0000
   6.8340  7.94600E-0001   0.00000E+0000
   6.8370  8.03700E-0001   0.00000E+0000
   6.8390  7.96600E-0001   0.00000E+0000
   6.8440  7.81800E-0001   0.00000E+0000
   6.8470  7.83800E-0001   0.00000E+0000
   6.8490  7.79900E-0001   0.00000E+0000
   6.8510  7.99400E-0001   0.00000E+0000
   6.8550  7.93800E-0001   0.00000E+0000
   6.8560  8.09900E-0001   0.00000E+0000
   6.8580  7.92100E-0001   0.00000E+0000
   6.8610  7.81000E-0001   0.00000E+0000
   6.8630  7.83400E-0001   0.00000E+0000
   6.8660  7.82100E-0001   0.00000E+0000
   6.8680  7.87200E-0001   0.00000E+0000
   6.8700  7.90600E-0001   0.00000E+0000
   6.8720  8.08900E-0001   0.00000E+0000
   6.8750  7.94900E-0001   0.00000E+0000
   6.8790  7.96700E-0001   0.00000E+0000
   6.8830  7.97100E-0001   0.00000E+0000
   6.8870  7.85700E-0001   0.00000E+0000
   6.8890  7.93600E-0001   0.00000E+0000
   6.8900  8.08200E-0001   0.00000E+0000
   6.8940  7.88600E-0001   0.00000E+0000
   6.8960  7.90200E-0001   0.00000E+0000
   6.8990  8.04500E-0001   0.00000E+0000
   6.9010  8.18100E-0001   0.00000E+0000
   6.9030  8.25200E-0001   0.00000E+0000
   6.9050  8.15600E-0001   0.00000E+0000
   6.9060  8.14900E-0001   0.00000E+0000
   6.9100  8.19300E-0001   0.00000E+0000
   6.9120  8.17100E-0001   0.00000E+0000
   6.9150  8.13600E-0001   0.00000E+0000
   6.9160  8.05300E-0001   0.00000E+0000
   6.9170  7.88200E-0001   0.00000E+0000
   6.9210  8.00300E-0001   0.00000E+0000
   6.9230  7.95700E-0001   0.00000E+0000
   6.9250  8.02000E-0001   0.00000E+0000
   6.9290  7.88300E-0001   0.00000E+0000
   6.9320  8.02300E-0001   0.00000E+0000
   6.9340  8.15400E-0001   0.00000E+0000
   6.9370  7.97000E-0001   0.00000E+0000
   6.9410  8.07000E-0001   0.00000E+0000
   6.9450  8.22600E-0001   0.00000E+0000
   6.9460  8.07300E-0001   0.00000E+0000
   6.9490  7.90100E-0001   0.00000E+0000
   6.9510  7.84100E-0001   0.00000E+0000
   6.9530  7.92900E-0001   0.00000E+0000
   6.9560  7.92300E-0001   0.00000E+0000
   6.9590  7.96600E-0001   0.00000E+0000
   6.9610  7.83900E-0001   0.00000E+0000
   6.9650  7.88300E-0001   0.00000E+0000
   6.9660  8.07200E-0001   0.00000E+0000
   6.9680  7.79900E-0001   0.00000E+0000
   6.9690  7.75000E-0001   0.00000E+0000
   6.9720  7.66200E-0001   0.00000E+0000
   6.9750  7.81300E-0001   0.00000E+0000
   6.9770  7.86100E-0001   0.00000E+0000
   6.9800  7.85100E-0001   0.00000E+0000
   6.9820  7.74500E-0001   0.00000E+0000
   6.9850  7.50200E-0001   0.00000E+0000
   6.9860  7.76400E-0001   0.00000E+0000
   6.9910  7.69200E-0001   0.00000E+0000
   6.9930  7.70400E-0001   0.00000E+0000
   6.9960  7.83700E-0001   0.00000E+0000
   6.9980  7.97600E-0001   0.00000E+0000
   7.0000  7.78600E-0001   0.00000E+0000
   7.0030  7.66000E-0001   0.00000E+0000
   7.0050  7.78900E-0001   0.00000E+0000
   7.0070  7.74800E-0001   0.00000E+0000
   7.0080  7.75300E-0001   0.00000E+0000
   7.0110  7.80700E-0001   0.00000E+0000
   7.0130  7.96500E-0001   0.00000E+0000
   7.0170  7.83800E-0001   0.00000E+0000
   7.0200  7.80800E-0001   0.00000E+0000
   7.0210  7.99100E-0001   0.00000E+0000
   7.0250  7.73700E-0001   0.00000E+0000
   7.0280  7.80900E-0001   0.00000E+0000
   7.0300  7.96500E-0001   0.00000E+0000
   7.0330  7.81000E-0001   0.00000E+0000
   7.0370  7.86800E-0001   0.00000E+0000
   7.0390  7.93800E-0001   0.00000E+0000
   7.0420  7.92300E-0001   0.00000E+0000
   7.0460  7.81400E-0001   0.00000E+0000
   7.0490  7.93300E-0001   0.00000E+0000
   7.0510  7.87600E-0001   0.00000E+0000
   7.0530  7.90200E-0001   0.00000E+0000
   7.0560  7.96900E-0001   0.00000E+0000
   7.0580  7.89200E-0001   0.00000E+0000
   7.0600  7.92800E-0001   0.00000E+0000
   7.0630  7.85600E-0001   0.00000E+0000
   7.0650  8.13000E-0001   0.00000E+0000
   7.0660  7.87800E-0001   0.00000E+0000
   7.0690  7.91400E-0001   0.00000E+0000
   7.0700  7.89300E-0001   0.00000E+0000
   7.0730  8.06700E-0001   0.00000E+0000
   7.0760  7.94200E-0001   0.00000E+0000
   7.0790  7.76400E-0001   0.00000E+0000
   7.0830  7.84800E-0001   0.00000E+0000
   7.0850  7.76900E-0001   0.00000E+0000
   7.0860  7.89900E-0001   0.00000E+0000
   7.0900  7.94000E-0001   0.00000E+0000
   7.0930  7.93700E-0001   0.00000E+0000
   7.0940  7.63300E-0001   0.00000E+0000
   7.0970  7.86200E-0001   0.00000E+0000
   7.0990  7.92800E-0001   0.00000E+0000
   7.1000  7.85200E-0001   0.00000E+0000
