# Supplementary material for: Self-association of MreC as a regulatory signal in bacterial cell wall elongation
Source: Nat Commun. 2021 May 20;12:2987. doi: 10.1038/s41467-021-22957-9 (PMC8137920; doi:10.1038/s41467-021-22957-9)
Supplement: Supplementary file 4 — Source Data [file 41467_2021_22957_MOESM4_ESM.zip › Martins2-Source-Data/AUC_rawdata/E.coli/00015.RA3]

MREC FHEC 0,8 abs
R 3 19.9 20000 0006316 1.3900E10 281 1 
   5.8000 -3.29600E-0001   0.00000E+0000
   5.8030 -2.85600E-0001   0.00000E+0000
   5.8050 -1.52900E-0001   0.00000E+0000
   5.8060 -2.60600E-0001   0.00000E+0000
   5.8070 -1.69100E-0001   0.00000E+0000
   5.8090 -1.90000E-0001   0.00000E+0000
   5.8100 -1.74100E-0001   0.00000E+0000
   5.8110 -8.24000E-0002   0.00000E+0000
   5.8120 -1.97100E-0001   0.00000E+0000
   5.8140 -3.03700E-0001   0.00000E+0000
   5.8160 -2.76800E-0001   0.00000E+0000
   5.8180 -7.06900E-0001   0.00000E+0000
   5.8210 -5.28000E-0001   0.00000E+0000
   5.8230 -4.84300E-0001   0.00000E+0000
   5.8270 -4.37900E-0001   0.00000E+0000
   5.8280 -1.25100E-0001   0.00000E+0000
   5.8290  9.20000E-0002   0.00000E+0000
   5.8300  1.34300E-0001   0.00000E+0000
   5.8320  1.43600E-0001   0.00000E+0000
   5.8340  1.59000E-0001   0.00000E+0000
   5.8360  1.16000E-0001   0.00000E+0000
   5.8390  1.01900E-0001   0.00000E+0000
   5.8420  9.36000E-0002   0.00000E+0000
   5.8440  1.01400E-0001   0.00000E+0000
   5.8470  1.12500E-0001   0.00000E+0000
   5.8490  9.10000E-0002   0.00000E+0000
   5.8510  8.80000E-0002   0.00000E+0000
   5.8520  8.90000E-0002   0.00000E+0000
   5.8530  8.45000E-0002   0.00000E+0000
   5.8540  4.12000E-0002   0.00000E+0000
   5.8560  1.29000E-0002   0.00000E+0000
   5.8590  4.84000E-0002   0.00000E+0000
   5.8610  2.37000E-0002   0.00000E+0000
   5.8620  1.70000E-0002   0.00000E+0000
   5.8640  4.65000E-0002   0.00000E+0000
   5.8660  3.67000E-0002   0.00000E+0000
   5.8690 -1.00000E-0004   0.00000E+0000
   5.8700 -2.89000E-0002   0.00000E+0000
   5.8720 -2.90000E-0002   0.00000E+0000
   5.8730 -1.47000E-0002   0.00000E+0000
   5.8760  9.50000E-0003   0.00000E+0000
   5.8770  2.72000E-0002   0.00000E+0000
   5.8780  5.66000E-0002   0.00000E+0000
   5.8810  3.08000E-0002   0.00000E+0000
   5.8830  1.84000E-0002   0.00000E+0000
   5.8850  2.05000E-0002   0.00000E+0000
   5.8870  3.17000E-0002   0.00000E+0000
   5.8890  5.08000E-0002   0.00000E+0000
   5.8900  4.07000E-0002   0.00000E+0000
   5.8920  1.28000E-0002   0.00000E+0000
   5.8950  3.91000E-0002   0.00000E+0000
   5.8970  7.90000E-0003   0.00000E+0000
   5.8990  4.29000E-0002   0.00000E+0000
   5.9010  3.92000E-0002   0.00000E+0000
   5.9060  9.10000E-0003   0.00000E+0000
   5.9080  1.26000E-0002   0.00000E+0000
   5.9090  1.80000E-0002   0.00000E+0000
   5.9140  2.62000E-0002   0.00000E+0000
   5.9150  2.45000E-0002   0.00000E+0000
   5.9170  3.01000E-0002   0.00000E+0000
   5.9200 -6.20000E-0003   0.00000E+0000
   5.9220  2.60000E-0003   0.00000E+0000
   5.9230  2.48000E-0002   0.00000E+0000
   5.9240  3.90000E-0002   0.00000E+0000
   5.9280  2.52000E-0002   0.00000E+0000
   5.9310  7.70000E-0002   0.00000E+0000
   5.9350  3.83000E-0002   0.00000E+0000
   5.9370  3.69000E-0002   0.00000E+0000
   5.9390  7.59000E-0002   0.00000E+0000
   5.9410  6.17000E-0002   0.00000E+0000
   5.9430  6.46000E-0002   0.00000E+0000
   5.9460  7.83000E-0002   0.00000E+0000
   5.9490  7.14000E-0002   0.00000E+0000
   5.9510  6.82000E-0002   0.00000E+0000
   5.9520  4.86000E-0002   0.00000E+0000
   5.9540  6.21000E-0002   0.00000E+0000
   5.9560  6.15000E-0002   0.00000E+0000
   5.9610  1.11400E-0001   0.00000E+0000
   5.9630  8.32000E-0002   0.00000E+0000
   5.9660  2.22000E-0002   0.00000E+0000
   5.9680  2.25000E-0002   0.00000E+0000
   5.9710  1.12000E-0002   0.00000E+0000
   5.9750  3.24000E-0002   0.00000E+0000
   5.9790  6.38000E-0002   0.00000E+0000
   5.9810 -4.28300E-0001   0.00000E+0000
   5.9830 -1.00810E+0000   0.00000E+0000
   5.9860 -1.24050E+0000   0.00000E+0000
   5.9880 -1.36760E+0000   0.00000E+0000
   5.9900 -1.65150E+0000   0.00000E+0000
   5.9940 -1.90760E+0000   0.00000E+0000
   5.9950 -1.95730E+0000   0.00000E+0000
   6.0000 -1.97610E+0000   0.00000E+0000
   6.0020 -1.83990E+0000   0.00000E+0000
   6.0050 -1.77190E+0000   0.00000E+0000
   6.0060 -1.70390E+0000   0.00000E+0000
   6.0080 -1.58270E+0000   0.00000E+0000
   6.0110 -1.43780E+0000   0.00000E+0000
   6.0130 -8.22700E-0001   0.00000E+0000
   6.0160 -2.11200E-0001   0.00000E+0000
   6.0180  1.28300E-0001   0.00000E+0000
   6.0200  1.32400E-0001   0.00000E+0000
   6.0220  1.37400E-0001   0.00000E+0000
   6.0250  1.53500E-0001   0.00000E+0000
   6.0290  1.39800E-0001   0.00000E+0000
   6.0320  1.52400E-0001   0.00000E+0000
   6.0340  1.63100E-0001   0.00000E+0000
   6.0350  1.86900E-0001   0.00000E+0000
   6.0390  1.14800E-0001   0.00000E+0000
   6.0430  1.11500E-0001   0.00000E+0000
   6.0440  1.37400E-0001   0.00000E+0000
   6.0480  1.15600E-0001   0.00000E+0000
   6.0510  1.25600E-0001   0.00000E+0000
   6.0550  1.22500E-0001   0.00000E+0000
   6.0570  1.14700E-0001   0.00000E+0000
   6.0600  1.26900E-0001   0.00000E+0000
   6.0620  1.11400E-0001   0.00000E+0000
   6.0640  1.28800E-0001   0.00000E+0000
   6.0690  1.18000E-0001   0.00000E+0000
   6.0710  1.06200E-0001   0.00000E+0000
   6.0730  1.04400E-0001   0.00000E+0000
   6.0760  1.26000E-0001   0.00000E+0000
   6.0770  1.59500E-0001   0.00000E+0000
   6.0790  1.61400E-0001   0.00000E+0000
   6.0830  1.14600E-0001   0.00000E+0000
   6.0850  9.41600E-0001   0.00000E+0000
   6.0880  1.36410E+0000   0.00000E+0000
   6.0920  1.45860E+0000   0.00000E+0000
   6.0940  1.50630E+0000   0.00000E+0000
   6.0960  2.06870E+0000   0.00000E+0000
   6.1010  2.07270E+0000   0.00000E+0000
   6.1030  2.06500E+0000   0.00000E+0000
   6.1040  2.04510E+0000   0.00000E+0000
   6.1070  1.98050E+0000   0.00000E+0000
   6.1090  1.88190E+0000   0.00000E+0000
   6.1120  1.80340E+0000   0.00000E+0000
   6.1140  1.62770E+0000   0.00000E+0000
   6.1180  1.17310E+0000   0.00000E+0000
   6.1210  4.68900E-0001   0.00000E+0000
   6.1230  2.27500E-0001   0.00000E+0000
   6.1250  2.78700E-0001   0.00000E+0000
   6.1280  2.82500E-0001   0.00000E+0000
   6.1320  2.86600E-0001   0.00000E+0000
   6.1330  2.84900E-0001   0.00000E+0000
   6.1370  2.90900E-0001   0.00000E+0000
   6.1400  2.94200E-0001   0.00000E+0000
   6.1420  2.93900E-0001   0.00000E+0000
   6.1450  3.09500E-0001   0.00000E+0000
   6.1470  3.13400E-0001   0.00000E+0000
   6.1500  3.12000E-0001   0.00000E+0000
   6.1520  3.26100E-0001   0.00000E+0000
   6.1560  3.34700E-0001   0.00000E+0000
   6.1570  3.38300E-0001   0.00000E+0000
   6.1610  3.47300E-0001   0.00000E+0000
   6.1630  3.50800E-0001   0.00000E+0000
   6.1660  3.60200E-0001   0.00000E+0000
   6.1680  3.68400E-0001   0.00000E+0000
   6.1700  3.64400E-0001   0.00000E+0000
   6.1720  3.70800E-0001   0.00000E+0000
   6.1740  3.72200E-0001   0.00000E+0000
   6.1760  3.78700E-0001   0.00000E+0000
   6.1790  3.86800E-0001   0.00000E+0000
   6.1800  3.89900E-0001   0.00000E+0000
   6.1830  3.96200E-0001   0.00000E+0000
   6.1880  3.97600E-0001   0.00000E+0000
   6.1900  4.04900E-0001   0.00000E+0000
   6.1910  4.08100E-0001   0.00000E+0000
   6.1920  4.11800E-0001   0.00000E+0000
   6.1950  4.10600E-0001   0.00000E+0000
   6.1990  4.12600E-0001   0.00000E+0000
   6.2010  4.22300E-0001   0.00000E+0000
   6.2050  4.29100E-0001   0.00000E+0000
   6.2070  4.30400E-0001   0.00000E+0000
   6.2090  4.30500E-0001   0.00000E+0000
   6.2100  4.34300E-0001   0.00000E+0000
   6.2120  4.39500E-0001   0.00000E+0000
   6.2140  4.44200E-0001   0.00000E+0000
   6.2180  4.49000E-0001   0.00000E+0000
   6.2190  4.39600E-0001   0.00000E+0000
   6.2210  4.48400E-0001   0.00000E+0000
   6.2250  4.58500E-0001   0.00000E+0000
   6.2280  4.94400E-0001   0.00000E+0000
   6.2300  4.21800E-0001   0.00000E+0000
   6.2310  3.95400E-0001   0.00000E+0000
   6.2330  4.21800E-0001   0.00000E+0000
   6.2340  4.35200E-0001   0.00000E+0000
   6.2390  4.84800E-0001   0.00000E+0000
   6.2400  4.69200E-0001   0.00000E+0000
   6.2430  4.72800E-0001   0.00000E+0000
   6.2440  4.70300E-0001   0.00000E+0000
   6.2470  4.73800E-0001   0.00000E+0000
   6.2500  4.62700E-0001   0.00000E+0000
   6.2520  4.60700E-0001   0.00000E+0000
   6.2540  4.74400E-0001   0.00000E+0000
   6.2570  4.82500E-0001   0.00000E+0000
   6.2590  4.83400E-0001   0.00000E+0000
   6.2610  4.79400E-0001   0.00000E+0000
   6.2640  4.82800E-0001   0.00000E+0000
   6.2660  4.91400E-0001   0.00000E+0000
   6.2690  4.73800E-0001   0.00000E+0000
   6.2720  4.75500E-0001   0.00000E+0000
   6.2730  4.81500E-0001   0.00000E+0000
   6.2750  4.87300E-0001   0.00000E+0000
   6.2780  4.89700E-0001   0.00000E+0000
   6.2800  4.86000E-0001   0.00000E+0000
   6.2830  4.80000E-0001   0.00000E+0000
   6.2850  4.93700E-0001   0.00000E+0000
   6.2870  5.01900E-0001   0.00000E+0000
   6.2890  4.92200E-0001   0.00000E+0000
   6.2910  4.91900E-0001   0.00000E+0000
   6.2920  4.98200E-0001   0.00000E+0000
   6.2940  5.01600E-0001   0.00000E+0000
   6.2980  5.15900E-0001   0.00000E+0000
   6.3020  5.06600E-0001   0.00000E+0000
   6.3040  5.09400E-0001   0.00000E+0000
   6.3050  5.08200E-0001   0.00000E+0000
   6.3090  5.29700E-0001   0.00000E+0000
   6.3120  5.09200E-0001   0.00000E+0000
   6.3140  5.08900E-0001   0.00000E+0000
   6.3160  5.13300E-0001   0.00000E+0000
   6.3180  5.28400E-0001   0.00000E+0000
   6.3190  5.15400E-0001   0.00000E+0000
   6.3230  5.15400E-0001   0.00000E+0000
   6.3280  5.44400E-0001   0.00000E+0000
   6.3290  4.88200E-0001   0.00000E+0000
   6.3320  4.82300E-0001   0.00000E+0000
   6.3330  4.96600E-0001   0.00000E+0000
   6.3350  5.39400E-0001   0.00000E+0000
   6.3370  5.58100E-0001   0.00000E+0000
   6.3390  5.48600E-0001   0.00000E+0000
   6.3420  5.46900E-0001   0.00000E+0000
   6.3460  5.51500E-0001   0.00000E+0000
   6.3480  5.61700E-0001   0.00000E+0000
   6.3500  5.49700E-0001   0.00000E+0000
   6.3530  5.51900E-0001   0.00000E+0000
   6.3570  5.44800E-0001   0.00000E+0000
   6.3600  5.52000E-0001   0.00000E+0000
   6.3620  5.58500E-0001   0.00000E+0000
   6.3670  5.61100E-0001   0.00000E+0000
   6.3690  5.67100E-0001   0.00000E+0000
   6.3710  5.64200E-0001   0.00000E+0000
   6.3760  5.69800E-0001   0.00000E+0000
   6.3780  5.73100E-0001   0.00000E+0000
   6.3800  5.75900E-0001   0.00000E+0000
   6.3810  5.67600E-0001   0.00000E+0000
   6.3830  5.70900E-0001   0.00000E+0000
   6.3850  5.87100E-0001   0.00000E+0000
   6.3870  5.83300E-0001   0.00000E+0000
   6.3900  5.88200E-0001   0.00000E+0000
   6.3920  5.93100E-0001   0.00000E+0000
   6.3950  5.82000E-0001   0.00000E+0000
   6.3970  5.87500E-0001   0.00000E+0000
   6.3990  5.94900E-0001   0.00000E+0000
   6.4000  5.88100E-0001   0.00000E+0000
   6.4040  5.86600E-0001   0.00000E+0000
   6.4060  5.92300E-0001   0.00000E+0000
   6.4070  5.87500E-0001   0.00000E+0000
   6.4100  5.98200E-0001   0.00000E+0000
   6.4120  5.98600E-0001   0.00000E+0000
   6.4150  5.88500E-0001   0.00000E+0000
   6.4170  6.00600E-0001   0.00000E+0000
   6.4190  6.10300E-0001   0.00000E+0000
   6.4200  5.99500E-0001   0.00000E+0000
   6.4240  6.09700E-0001   0.00000E+0000
   6.4280  6.02100E-0001   0.00000E+0000
   6.4330  6.24600E-0001   0.00000E+0000
   6.4370  6.14700E-0001   0.00000E+0000
   6.4390  6.17900E-0001   0.00000E+0000
   6.4420  6.24900E-0001   0.00000E+0000
   6.4450  6.30900E-0001   0.00000E+0000
   6.4470  6.36800E-0001   0.00000E+0000
   6.4490  6.29900E-0001   0.00000E+0000
   6.4510  6.28700E-0001   0.00000E+0000
   6.4530  6.37400E-0001   0.00000E+0000
   6.4550  6.45800E-0001   0.00000E+0000
   6.4580  6.43200E-0001   0.00000E+0000
   6.4620  6.42100E-0001   0.00000E+0000
   6.4640  6.54800E-0001   0.00000E+0000
   6.4670  6.52200E-0001   0.00000E+0000
   6.4710  6.55100E-0001   0.00000E+0000
   6.4720  6.60200E-0001   0.00000E+0000
   6.4760  6.78900E-0001   0.00000E+0000
   6.4770  7.04100E-0001   0.00000E+0000
   6.4800  6.93500E-0001   0.00000E+0000
   6.4810  6.68600E-0001   0.00000E+0000
   6.4850  6.89200E-0001   0.00000E+0000
   6.4890  6.78800E-0001   0.00000E+0000
   6.4910  6.70800E-0001   0.00000E+0000
   6.4930  6.70100E-0001   0.00000E+0000
   6.4950  6.74300E-0001   0.00000E+0000
   6.4970  6.77900E-0001   0.00000E+0000
   6.4990  6.80100E-0001   0.00000E+0000
   6.5020  6.84200E-0001   0.00000E+0000
   6.5030  6.77800E-0001   0.00000E+0000
   6.5060  6.83000E-0001   0.00000E+0000
   6.5080  6.81800E-0001   0.00000E+0000
   6.5100  6.94900E-0001   0.00000E+0000
   6.5120  6.91300E-0001   0.00000E+0000
   6.5150  6.61800E-0001   0.00000E+0000
   6.5170  6.75700E-0001   0.00000E+0000
   6.5190  7.00500E-0001   0.00000E+0000
   6.5220  7.02700E-0001   0.00000E+0000
   6.5240  6.93800E-0001   0.00000E+0000
   6.5270  6.83500E-0001   0.00000E+0000
   6.5310  6.96900E-0001   0.00000E+0000
   6.5330  6.96100E-0001   0.00000E+0000
   6.5360  6.91700E-0001   0.00000E+0000
   6.5380  6.92100E-0001   0.00000E+0000
   6.5400  7.01200E-0001   0.00000E+0000
   6.5430  6.97800E-0001   0.00000E+0000
   6.5450  6.86800E-0001   0.00000E+0000
   6.5470  6.88600E-0001   0.00000E+0000
   6.5500  6.92200E-0001   0.00000E+0000
   6.5530  7.12500E-0001   0.00000E+0000
   6.5540  6.93500E-0001   0.00000E+0000
   6.5570  6.88700E-0001   0.00000E+0000
   6.5590  7.01700E-0001   0.00000E+0000
   6.5620  6.95600E-0001   0.00000E+0000
   6.5640  6.99200E-0001   0.00000E+0000
   6.5660  7.14500E-0001   0.00000E+0000
   6.5690  7.05700E-0001   0.00000E+0000
   6.5710  7.05000E-0001   0.00000E+0000
   6.5750  6.97300E-0001   0.00000E+0000
   6.5780  7.03900E-0001   0.00000E+0000
   6.5790  6.95800E-0001   0.00000E+0000
   6.5800  6.94600E-0001   0.00000E+0000
   6.5830  7.03900E-0001   0.00000E+0000
   6.5880  6.95900E-0001   0.00000E+0000
   6.5900  7.05300E-0001   0.00000E+0000
   6.5940  7.01100E-0001   0.00000E+0000
   6.5960  6.99200E-0001   0.00000E+0000
   6.5980  6.97400E-0001   0.00000E+0000
   6.6010  7.15100E-0001   0.00000E+0000
   6.6030  7.25700E-0001   0.00000E+0000
   6.6070  7.13800E-0001   0.00000E+0000
   6.6110  7.08300E-0001   0.00000E+0000
   6.6120  7.05900E-0001   0.00000E+0000
   6.6150  7.08400E-0001   0.00000E+0000
   6.6170  7.06200E-0001   0.00000E+0000
   6.6190  7.09700E-0001   0.00000E+0000
   6.6220  7.12400E-0001   0.00000E+0000
   6.6240  7.01200E-0001   0.00000E+0000
   6.6260  7.11100E-0001   0.00000E+0000
   6.6290  7.14100E-0001   0.00000E+0000
   6.6310  7.11500E-0001   0.00000E+0000
   6.6340  7.15100E-0001   0.00000E+0000
   6.6350  7.10200E-0001   0.00000E+0000
   6.6380  7.12800E-0001   0.00000E+0000
   6.6390  7.08300E-0001   0.00000E+0000
   6.6420  7.17300E-0001   0.00000E+0000
   6.6440  7.18700E-0001   0.00000E+0000
   6.6460  7.05100E-0001   0.00000E+0000
   6.6480  6.99900E-0001   0.00000E+0000
   6.6520  7.11700E-0001   0.00000E+0000
   6.6530  7.11100E-0001   0.00000E+0000
   6.6570  7.09500E-0001   0.00000E+0000
   6.6580  7.05600E-0001   0.00000E+0000
   6.6600  7.04700E-0001   0.00000E+0000
   6.6620  7.11200E-0001   0.00000E+0000
   6.6640  7.09200E-0001   0.00000E+0000
   6.6670  7.11800E-0001   0.00000E+0000
   6.6690  7.07900E-0001   0.00000E+0000
   6.6710  7.14600E-0001   0.00000E+0000
   6.6740  7.08300E-0001   0.00000E+0000
   6.6760  7.10800E-0001   0.00000E+0000
   6.6790  7.08600E-0001   0.00000E+0000
   6.6810  7.13700E-0001   0.00000E+0000
   6.6830  7.17900E-0001   0.00000E+0000
   6.6860  7.17200E-0001   0.00000E+0000
   6.6880  7.10200E-0001   0.00000E+0000
   6.6900  7.09400E-0001   0.00000E+0000
   6.6930  7.17700E-0001   0.00000E+0000
   6.6940  7.24600E-0001   0.00000E+0000
   6.6970  7.25700E-0001   0.00000E+0000
   6.7000  7.27300E-0001   0.00000E+0000
   6.7010  7.07800E-0001   0.00000E+0000
   6.7050  7.08500E-0001   0.00000E+0000
   6.7070  7.09400E-0001   0.00000E+0000
   6.7080  7.17300E-0001   0.00000E+0000
   6.7110  7.10800E-0001   0.00000E+0000
   6.7130  7.11000E-0001   0.00000E+0000
   6.7150  7.09400E-0001   0.00000E+0000
   6.7170  7.14900E-0001   0.00000E+0000
   6.7200  7.19800E-0001   0.00000E+0000
   6.7220  7.16000E-0001   0.00000E+0000
   6.7240  7.20300E-0001   0.00000E+0000
   6.7260  7.10400E-0001   0.00000E+0000
   6.7310  7.18800E-0001   0.00000E+0000
   6.7330  7.21100E-0001   0.00000E+0000
   6.7350  7.24400E-0001   0.00000E+0000
   6.7380  7.20600E-0001   0.00000E+0000
   6.7400  7.25400E-0001   0.00000E+0000
   6.7420  7.28000E-0001   0.00000E+0000
   6.7450  7.18700E-0001   0.00000E+0000
   6.7480  7.01500E-0001   0.00000E+0000
   6.7500  7.15800E-0001   0.00000E+0000
   6.7530  7.32000E-0001   0.00000E+0000
   6.7540  7.18400E-0001   0.00000E+0000
   6.7550  7.24200E-0001   0.00000E+0000
   6.7580  7.22400E-0001   0.00000E+0000
   6.7610  7.21700E-0001   0.00000E+0000
   6.7630  7.28800E-0001   0.00000E+0000
   6.7660  7.22400E-0001   0.00000E+0000
   6.7670  7.26800E-0001   0.00000E+0000
   6.7700  7.03000E-0001   0.00000E+0000
   6.7720  7.08400E-0001   0.00000E+0000
   6.7750  7.25800E-0001   0.00000E+0000
   6.7770  7.34000E-0001   0.00000E+0000
   6.7790  7.14400E-0001   0.00000E+0000
   6.7830  7.25100E-0001   0.00000E+0000
   6.7860  7.26200E-0001   0.00000E+0000
   6.7880  7.24000E-0001   0.00000E+0000
   6.7910  7.30700E-0001   0.00000E+0000
   6.7930  7.30100E-0001   0.00000E+0000
   6.7960  7.24500E-0001   0.00000E+0000
   6.7980  7.15700E-0001   0.00000E+0000
   6.8000  7.04600E-0001   0.00000E+0000
   6.8030  7.22700E-0001   0.00000E+0000
   6.8050  7.31100E-0001   0.00000E+0000
   6.8060  7.19800E-0001   0.00000E+0000
   6.8100  7.31500E-0001   0.00000E+0000
   6.8130  7.45700E-0001   0.00000E+0000
   6.8150  7.25700E-0001   0.00000E+0000
   6.8190  7.24800E-0001   0.00000E+0000
   6.8200  7.21300E-0001   0.00000E+0000
   6.8230  7.10000E-0001   0.00000E+0000
   6.8250  7.11900E-0001   0.00000E+0000
   6.8270  7.15200E-0001   0.00000E+0000
   6.8290  7.08600E-0001   0.00000E+0000
   6.8330  7.18400E-0001   0.00000E+0000
   6.8360  7.28100E-0001   0.00000E+0000
   6.8390  7.23800E-0001   0.00000E+0000
   6.8420  7.09900E-0001   0.00000E+0000
   6.8440  7.06400E-0001   0.00000E+0000
   6.8500  7.19500E-0001   0.00000E+0000
   6.8510  7.21800E-0001   0.00000E+0000
   6.8530  7.29800E-0001   0.00000E+0000
   6.8580  7.14000E-0001   0.00000E+0000
   6.8600  7.08100E-0001   0.00000E+0000
   6.8630  7.07800E-0001   0.00000E+0000
   6.8650  7.20400E-0001   0.00000E+0000
   6.8660  7.09400E-0001   0.00000E+0000
   6.8690  7.25200E-0001   0.00000E+0000
   6.8720  7.26100E-0001   0.00000E+0000
   6.8740  7.24300E-0001   0.00000E+0000
   6.8770  7.23400E-0001   0.00000E+0000
   6.8790  7.06600E-0001   0.00000E+0000
   6.8830  7.23500E-0001   0.00000E+0000
   6.8860  7.18700E-0001   0.00000E+0000
   6.8890  7.32600E-0001   0.00000E+0000
   6.8930  7.21500E-0001   0.00000E+0000
   6.8970  7.24300E-0001   0.00000E+0000
   6.8990  7.38200E-0001   0.00000E+0000
   6.9010  7.49400E-0001   0.00000E+0000
   6.9030  7.42100E-0001   0.00000E+0000
   6.9060  7.29700E-0001   0.00000E+0000
   6.9100  7.35300E-0001   0.00000E+0000
   6.9120  7.38500E-0001   0.00000E+0000
   6.9130  7.32200E-0001   0.00000E+0000
   6.9160  7.31100E-0001   0.00000E+0000
   6.9180  7.16500E-0001   0.00000E+0000
   6.9200  7.24500E-0001   0.00000E+0000
   6.9230  7.29900E-0001   0.00000E+0000
   6.9250  7.25900E-0001   0.00000E+0000
   6.9270  7.24300E-0001   0.00000E+0000
   6.9300  7.27500E-0001   0.00000E+0000
   6.9340  7.36400E-0001   0.00000E+0000
   6.9370  7.30400E-0001   0.00000E+0000
   6.9380  7.31000E-0001   0.00000E+0000
   6.9400  7.43900E-0001   0.00000E+0000
   6.9410  7.56500E-0001   0.00000E+0000
   6.9440  7.33900E-0001   0.00000E+0000
   6.9480  7.15100E-0001   0.00000E+0000
   6.9500  7.10600E-0001   0.00000E+0000
   6.9520  7.24300E-0001   0.00000E+0000
   6.9550  7.10900E-0001   0.00000E+0000
   6.9560  7.20400E-0001   0.00000E+0000
   6.9580  7.30200E-0001   0.00000E+0000
   6.9620  7.07700E-0001   0.00000E+0000
   6.9630  7.23700E-0001   0.00000E+0000
   6.9660  7.12100E-0001   0.00000E+0000
   6.9670  7.17600E-0001   0.00000E+0000
   6.9700  7.02700E-0001   0.00000E+0000
   6.9730  7.18800E-0001   0.00000E+0000
   6.9750  7.20100E-0001   0.00000E+0000
   6.9790  7.08700E-0001   0.00000E+0000
   6.9820  6.84000E-0001   0.00000E+0000
   6.9840  6.87500E-0001   0.00000E+0000
   6.9850  7.00900E-0001   0.00000E+0000
   6.9890  6.91300E-0001   0.00000E+0000
   6.9910  6.95100E-0001   0.00000E+0000
   6.9930  7.13100E-0001   0.00000E+0000
   6.9960  7.28000E-0001   0.00000E+0000
   6.9990  7.01000E-0001   0.00000E+0000
   7.0010  6.86500E-0001   0.00000E+0000
   7.0020  6.89100E-0001   0.00000E+0000
   7.0060  6.99800E-0001   0.00000E+0000
   7.0080  7.09400E-0001   0.00000E+0000
   7.0100  7.09800E-0001   0.00000E+0000
   7.0130  7.19100E-0001   0.00000E+0000
   7.0170  7.02200E-0001   0.00000E+0000
   7.0180  7.02500E-0001   0.00000E+0000
   7.0190  7.25000E-0001   0.00000E+0000
   7.0230  7.05400E-0001   0.00000E+0000
   7.0270  7.08200E-0001   0.00000E+0000
   7.0290  7.14500E-0001   0.00000E+0000
   7.0310  7.07800E-0001   0.00000E+0000
   7.0320  7.11200E-0001   0.00000E+0000
   7.0360  7.16400E-0001   0.00000E+0000
   7.0390  7.28300E-0001   0.00000E+0000
   7.0410  7.27700E-0001   0.00000E+0000
   7.0430  7.35700E-0001   0.00000E+0000
   7.0440  7.31500E-0001   0.00000E+0000
   7.0480  7.01200E-0001   0.00000E+0000
   7.0510  7.12700E-0001   0.00000E+0000
   7.0540  7.21300E-0001   0.00000E+0000
   7.0550  7.17400E-0001   0.00000E+0000
   7.0580  7.15000E-0001   0.00000E+0000
   7.0600  7.28000E-0001   0.00000E+0000
   7.0620  7.35200E-0001   0.00000E+0000
   7.0650  7.30800E-0001   0.00000E+0000
   7.0670  7.17700E-0001   0.00000E+0000
   7.0690  7.14200E-0001   0.00000E+0000
   7.0720  7.40400E-0001   0.00000E+0000
   7.0730  7.36700E-0001   0.00000E+0000
   7.0760  7.23200E-0001   0.00000E+0000
   7.0790  7.10500E-0001   0.00000E+0000
   7.0800  7.02200E-0001   0.00000E+0000
   7.0840  7.18300E-0001   0.00000E+0000
   7.0850  7.18500E-0001   0.00000E+0000
   7.0910  7.22100E-0001   0.00000E+0000
   7.0920  7.12500E-0001   0.00000E+0000
   7.0950  7.22500E-0001   0.00000E+0000
   7.0970  7.19500E-0001   0.00000E+0000
   7.1010  7.13400E-0001   0.00000E+0000
