# Supplementary material for: Self-association of MreC as a regulatory signal in bacterial cell wall elongation
Source: Nat Commun. 2021 May 20;12:2987. doi: 10.1038/s41467-021-22957-9 (PMC8137920; doi:10.1038/s41467-021-22957-9)
Supplement: Supplementary file 4 — Source Data [file 41467_2021_22957_MOESM4_ESM.zip › Martins2-Source-Data/AUC_rawdata/E.coli/00029.RA3]

MREC FHEC 0,8 abs
R 3 20.0 20000 0009225 2.6670E10 281 1 
   5.8010 -3.53600E-0001   0.00000E+0000
   5.8020 -2.44800E-0001   0.00000E+0000
   5.8030 -2.29900E-0001   0.00000E+0000
   5.8040 -2.10000E-0001   0.00000E+0000
   5.8050 -2.63100E-0001   0.00000E+0000
   5.8060 -2.41100E-0001   0.00000E+0000
   5.8090 -2.07800E-0001   0.00000E+0000
   5.8100 -1.65400E-0001   0.00000E+0000
   5.8120 -1.77000E-0001   0.00000E+0000
   5.8140 -2.27100E-0001   0.00000E+0000
   5.8150 -2.67400E-0001   0.00000E+0000
   5.8160 -3.40000E-0001   0.00000E+0000
   5.8180 -4.41700E-0001   0.00000E+0000
   5.8190 -7.39400E-0001   0.00000E+0000
   5.8230 -6.06500E-0001   0.00000E+0000
   5.8240 -3.39500E-0001   0.00000E+0000
   5.8250 -2.57800E-0001   0.00000E+0000
   5.8270 -1.16100E-0001   0.00000E+0000
   5.8290  3.12000E-0002   0.00000E+0000
   5.8310  1.28200E-0001   0.00000E+0000
   5.8350  1.65700E-0001   0.00000E+0000
   5.8370  1.07500E-0001   0.00000E+0000
   5.8390  1.23600E-0001   0.00000E+0000
   5.8420  8.58000E-0002   0.00000E+0000
   5.8440  8.42000E-0002   0.00000E+0000
   5.8460  9.84000E-0002   0.00000E+0000
   5.8470  1.12100E-0001   0.00000E+0000
   5.8490  1.07700E-0001   0.00000E+0000
   5.8510  9.51000E-0002   0.00000E+0000
   5.8530  6.37000E-0002   0.00000E+0000
   5.8570  2.24000E-0002   0.00000E+0000
   5.8580  3.64000E-0002   0.00000E+0000
   5.8590  2.87000E-0002   0.00000E+0000
   5.8610  2.70000E-0002   0.00000E+0000
   5.8630  3.37000E-0002   0.00000E+0000
   5.8640  4.28000E-0002   0.00000E+0000
   5.8660  2.41000E-0002   0.00000E+0000
   5.8690 -4.60000E-0003   0.00000E+0000
   5.8710 -3.47000E-0002   0.00000E+0000
   5.8730 -1.85000E-0002   0.00000E+0000
   5.8740  7.30000E-0003   0.00000E+0000
   5.8750  1.17000E-0002   0.00000E+0000
   5.8780  5.29000E-0002   0.00000E+0000
   5.8790  4.10000E-0002   0.00000E+0000
   5.8820  3.25000E-0002   0.00000E+0000
   5.8850  2.09000E-0002   0.00000E+0000
   5.8870  2.54000E-0002   0.00000E+0000
   5.8880  4.69000E-0002   0.00000E+0000
   5.8900  3.87000E-0002   0.00000E+0000
   5.8920  1.59000E-0002   0.00000E+0000
   5.8940  4.18000E-0002   0.00000E+0000
   5.8970  1.51000E-0002   0.00000E+0000
   5.8980  2.69000E-0002   0.00000E+0000
   5.9010  5.23000E-0002   0.00000E+0000
   5.9030  2.82000E-0002   0.00000E+0000
   5.9060  2.32000E-0002   0.00000E+0000
   5.9070  9.80000E-0003   0.00000E+0000
   5.9100  1.90000E-0002   0.00000E+0000
   5.9110  2.21000E-0002   0.00000E+0000
   5.9130  2.35000E-0002   0.00000E+0000
   5.9150  2.59000E-0002   0.00000E+0000
   5.9180  2.61000E-0002   0.00000E+0000
   5.9200  7.00000E-0003   0.00000E+0000
   5.9230  3.08000E-0002   0.00000E+0000
   5.9250  4.34000E-0002   0.00000E+0000
   5.9270  3.05000E-0002   0.00000E+0000
   5.9300  7.78000E-0002   0.00000E+0000
   5.9310  7.46000E-0002   0.00000E+0000
   5.9340  3.00000E-0002   0.00000E+0000
   5.9370  3.88000E-0002   0.00000E+0000
   5.9390  7.15000E-0002   0.00000E+0000
   5.9400  8.08000E-0002   0.00000E+0000
   5.9440  6.98000E-0002   0.00000E+0000
   5.9460  6.78000E-0002   0.00000E+0000
   5.9480  7.13000E-0002   0.00000E+0000
   5.9500  5.88000E-0002   0.00000E+0000
   5.9520  4.47000E-0002   0.00000E+0000
   5.9540  6.25000E-0002   0.00000E+0000
   5.9560  6.64000E-0002   0.00000E+0000
   5.9590  7.87000E-0002   0.00000E+0000
   5.9610  9.77000E-0002   0.00000E+0000
   5.9640  6.41000E-0002   0.00000E+0000
   5.9660  2.85000E-0002   0.00000E+0000
   5.9680  2.17000E-0002   0.00000E+0000
   5.9720  1.78000E-0002   0.00000E+0000
   5.9730  3.89000E-0002   0.00000E+0000
   5.9750  2.01000E-0002   0.00000E+0000
   5.9770  4.43000E-0002   0.00000E+0000
   5.9790 -2.87300E-0001   0.00000E+0000
   5.9820 -8.56600E-0001   0.00000E+0000
   5.9840 -1.19890E+0000   0.00000E+0000
   5.9870 -1.31460E+0000   0.00000E+0000
   5.9890 -1.50950E+0000   0.00000E+0000
   5.9910 -1.68070E+0000   0.00000E+0000
   5.9940 -1.89180E+0000   0.00000E+0000
   5.9950 -1.96330E+0000   0.00000E+0000
   5.9960 -1.89560E+0000   0.00000E+0000
   5.9990 -1.95920E+0000   0.00000E+0000
   6.0020 -1.86300E+0000   0.00000E+0000
   6.0040 -1.84450E+0000   0.00000E+0000
   6.0050 -1.76270E+0000   0.00000E+0000
   6.0060 -1.68590E+0000   0.00000E+0000
   6.0090 -1.56290E+0000   0.00000E+0000
   6.0110 -1.34160E+0000   0.00000E+0000
   6.0130 -8.28200E-0001   0.00000E+0000
   6.0160 -1.36400E-0001   0.00000E+0000
   6.0180  1.01200E-0001   0.00000E+0000
   6.0200  1.43700E-0001   0.00000E+0000
   6.0210  1.23400E-0001   0.00000E+0000
   6.0250  1.53300E-0001   0.00000E+0000
   6.0270  1.14200E-0001   0.00000E+0000
   6.0300  1.43600E-0001   0.00000E+0000
   6.0330  1.57600E-0001   0.00000E+0000
   6.0360  1.76700E-0001   0.00000E+0000
   6.0390  1.16800E-0001   0.00000E+0000
   6.0430  1.07400E-0001   0.00000E+0000
   6.0440  1.29000E-0001   0.00000E+0000
   6.0470  1.19500E-0001   0.00000E+0000
   6.0490  1.02600E-0001   0.00000E+0000
   6.0500  1.22500E-0001   0.00000E+0000
   6.0510  1.17400E-0001   0.00000E+0000
   6.0550  1.23100E-0001   0.00000E+0000
   6.0590  1.19900E-0001   0.00000E+0000
   6.0610  1.12000E-0001   0.00000E+0000
   6.0640  1.26300E-0001   0.00000E+0000
   6.0670  1.11300E-0001   0.00000E+0000
   6.0700  1.04300E-0001   0.00000E+0000
   6.0730  1.02200E-0001   0.00000E+0000
   6.0780  1.67600E-0001   0.00000E+0000
   6.0800  1.56500E-0001   0.00000E+0000
   6.0820  1.08000E-0001   0.00000E+0000
   6.0840  2.62600E-0001   0.00000E+0000
   6.0870  1.11890E+0000   0.00000E+0000
   6.0890  1.32800E+0000   0.00000E+0000
   6.0920  1.39420E+0000   0.00000E+0000
   6.0940  1.50060E+0000   0.00000E+0000
   6.0950  1.73230E+0000   0.00000E+0000
   6.0990  2.06530E+0000   0.00000E+0000
   6.1010  2.10900E+0000   0.00000E+0000
   6.1030  2.03230E+0000   0.00000E+0000
   6.1060  2.00340E+0000   0.00000E+0000
   6.1080  1.95610E+0000   0.00000E+0000
   6.1090  1.86250E+0000   0.00000E+0000
   6.1130  1.77720E+0000   0.00000E+0000
   6.1150  1.46530E+0000   0.00000E+0000
   6.1180  6.09400E-0001   0.00000E+0000
   6.1230  1.64700E-0001   0.00000E+0000
   6.1260  2.16200E-0001   0.00000E+0000
   6.1280  2.25900E-0001   0.00000E+0000
   6.1310  2.24700E-0001   0.00000E+0000
   6.1330  2.18400E-0001   0.00000E+0000
   6.1350  2.22200E-0001   0.00000E+0000
   6.1390  2.23600E-0001   0.00000E+0000
   6.1400  2.22500E-0001   0.00000E+0000
   6.1420  2.21000E-0001   0.00000E+0000
   6.1450  2.31600E-0001   0.00000E+0000
   6.1470  2.38700E-0001   0.00000E+0000
   6.1490  2.33200E-0001   0.00000E+0000
   6.1520  2.35100E-0001   0.00000E+0000
   6.1560  2.48800E-0001   0.00000E+0000
   6.1610  2.63600E-0001   0.00000E+0000
   6.1650  2.59000E-0001   0.00000E+0000
   6.1680  2.79000E-0001   0.00000E+0000
   6.1700  2.73900E-0001   0.00000E+0000
   6.1720  2.84900E-0001   0.00000E+0000
   6.1750  2.83700E-0001   0.00000E+0000
   6.1780  2.88200E-0001   0.00000E+0000
   6.1800  2.96100E-0001   0.00000E+0000
   6.1810  2.95600E-0001   0.00000E+0000
   6.1840  3.03100E-0001   0.00000E+0000
   6.1870  2.96300E-0001   0.00000E+0000
   6.1880  3.04600E-0001   0.00000E+0000
   6.1920  3.07800E-0001   0.00000E+0000
   6.1930  3.10000E-0001   0.00000E+0000
   6.1950  3.13200E-0001   0.00000E+0000
   6.1970  3.20400E-0001   0.00000E+0000
   6.2000  3.23000E-0001   0.00000E+0000
   6.2010  3.29200E-0001   0.00000E+0000
   6.2040  3.34100E-0001   0.00000E+0000
   6.2070  3.34200E-0001   0.00000E+0000
   6.2090  3.37600E-0001   0.00000E+0000
   6.2110  3.39000E-0001   0.00000E+0000
   6.2120  3.44800E-0001   0.00000E+0000
   6.2160  3.46100E-0001   0.00000E+0000
   6.2180  3.52100E-0001   0.00000E+0000
   6.2200  3.50600E-0001   0.00000E+0000
   6.2250  3.72700E-0001   0.00000E+0000
   6.2270  3.78400E-0001   0.00000E+0000
   6.2310  2.93400E-0001   0.00000E+0000
   6.2330  3.41000E-0001   0.00000E+0000
   6.2360  3.88600E-0001   0.00000E+0000
   6.2380  3.94700E-0001   0.00000E+0000
   6.2400  3.86100E-0001   0.00000E+0000
   6.2430  3.87700E-0001   0.00000E+0000
   6.2470  3.90300E-0001   0.00000E+0000
   6.2500  3.87400E-0001   0.00000E+0000
   6.2540  3.93800E-0001   0.00000E+0000
   6.2570  4.05000E-0001   0.00000E+0000
   6.2600  4.04000E-0001   0.00000E+0000
   6.2620  4.08500E-0001   0.00000E+0000
   6.2660  4.13500E-0001   0.00000E+0000
   6.2680  4.25700E-0001   0.00000E+0000
   6.2710  4.10000E-0001   0.00000E+0000
   6.2720  4.12800E-0001   0.00000E+0000
   6.2780  4.17800E-0001   0.00000E+0000
   6.2810  4.14400E-0001   0.00000E+0000
   6.2850  4.20000E-0001   0.00000E+0000
   6.2860  4.29700E-0001   0.00000E+0000
   6.2900  4.28700E-0001   0.00000E+0000
   6.2910  4.23000E-0001   0.00000E+0000
   6.2930  4.27700E-0001   0.00000E+0000
   6.2990  4.40500E-0001   0.00000E+0000
   6.3000  4.36000E-0001   0.00000E+0000
   6.3030  4.34500E-0001   0.00000E+0000
   6.3050  4.31100E-0001   0.00000E+0000
   6.3080  4.43600E-0001   0.00000E+0000
   6.3110  4.45000E-0001   0.00000E+0000
   6.3120  4.37000E-0001   0.00000E+0000
   6.3150  4.34200E-0001   0.00000E+0000
   6.3160  4.39800E-0001   0.00000E+0000
   6.3190  4.40400E-0001   0.00000E+0000
   6.3210  4.41000E-0001   0.00000E+0000
   6.3230  4.54200E-0001   0.00000E+0000
   6.3250  4.67000E-0001   0.00000E+0000
   6.3280  4.23000E-0001   0.00000E+0000
   6.3300  4.01100E-0001   0.00000E+0000
   6.3340  4.28800E-0001   0.00000E+0000
   6.3350  4.66700E-0001   0.00000E+0000
   6.3370  4.61400E-0001   0.00000E+0000
   6.3380  4.67700E-0001   0.00000E+0000
   6.3420  4.55500E-0001   0.00000E+0000
   6.3430  4.59700E-0001   0.00000E+0000
   6.3460  4.58100E-0001   0.00000E+0000
   6.3470  4.59500E-0001   0.00000E+0000
   6.3500  4.59200E-0001   0.00000E+0000
   6.3520  4.54500E-0001   0.00000E+0000
   6.3550  4.52200E-0001   0.00000E+0000
   6.3570  4.62500E-0001   0.00000E+0000
   6.3610  4.58200E-0001   0.00000E+0000
   6.3640  4.62300E-0001   0.00000E+0000
   6.3660  4.64500E-0001   0.00000E+0000
   6.3690  4.56900E-0001   0.00000E+0000
   6.3710  4.67400E-0001   0.00000E+0000
   6.3740  4.69300E-0001   0.00000E+0000
   6.3750  4.60500E-0001   0.00000E+0000
   6.3780  4.73500E-0001   0.00000E+0000
   6.3800  4.59900E-0001   0.00000E+0000
   6.3820  4.65700E-0001   0.00000E+0000
   6.3850  4.68700E-0001   0.00000E+0000
   6.3900  4.74900E-0001   0.00000E+0000
   6.3920  4.75300E-0001   0.00000E+0000
   6.3930  4.76500E-0001   0.00000E+0000
   6.3940  4.69600E-0001   0.00000E+0000
   6.3970  4.69300E-0001   0.00000E+0000
   6.3980  4.77700E-0001   0.00000E+0000
   6.4000  4.77500E-0001   0.00000E+0000
   6.4030  4.73000E-0001   0.00000E+0000
   6.4050  4.72400E-0001   0.00000E+0000
   6.4100  4.72100E-0001   0.00000E+0000
   6.4120  4.72700E-0001   0.00000E+0000
   6.4160  4.70700E-0001   0.00000E+0000
   6.4190  4.72200E-0001   0.00000E+0000
   6.4210  4.73400E-0001   0.00000E+0000
   6.4240  4.73000E-0001   0.00000E+0000
   6.4260  4.75100E-0001   0.00000E+0000
   6.4280  4.80000E-0001   0.00000E+0000
   6.4300  4.76300E-0001   0.00000E+0000
   6.4330  4.81400E-0001   0.00000E+0000
   6.4350  4.82200E-0001   0.00000E+0000
   6.4370  4.85400E-0001   0.00000E+0000
   6.4400  4.81700E-0001   0.00000E+0000
   6.4410  4.81300E-0001   0.00000E+0000
   6.4440  4.93200E-0001   0.00000E+0000
   6.4470  4.88600E-0001   0.00000E+0000
   6.4490  4.84800E-0001   0.00000E+0000
   6.4510  4.67700E-0001   0.00000E+0000
   6.4520  4.73200E-0001   0.00000E+0000
   6.4540  4.91200E-0001   0.00000E+0000
   6.4560  4.82600E-0001   0.00000E+0000
   6.4580  4.78400E-0001   0.00000E+0000
   6.4600  4.91400E-0001   0.00000E+0000
   6.4630  4.91900E-0001   0.00000E+0000
   6.4650  4.88200E-0001   0.00000E+0000
   6.4690  4.82900E-0001   0.00000E+0000
   6.4700  4.91200E-0001   0.00000E+0000
   6.4740  4.93200E-0001   0.00000E+0000
   6.4770  5.03700E-0001   0.00000E+0000
   6.4780  5.29700E-0001   0.00000E+0000
   6.4810  4.96800E-0001   0.00000E+0000
   6.4830  5.05900E-0001   0.00000E+0000
   6.4860  4.93400E-0001   0.00000E+0000
   6.4870  4.97100E-0001   0.00000E+0000
   6.4920  4.95800E-0001   0.00000E+0000
   6.4930  5.00900E-0001   0.00000E+0000
   6.4950  4.98500E-0001   0.00000E+0000
   6.4970  4.98200E-0001   0.00000E+0000
   6.4980  5.02600E-0001   0.00000E+0000
   6.5030  5.02700E-0001   0.00000E+0000
   6.5070  5.07400E-0001   0.00000E+0000
   6.5090  5.15600E-0001   0.00000E+0000
   6.5100  5.07700E-0001   0.00000E+0000
   6.5120  4.90900E-0001   0.00000E+0000
   6.5150  4.82400E-0001   0.00000E+0000
   6.5170  5.05400E-0001   0.00000E+0000
   6.5220  5.14800E-0001   0.00000E+0000
   6.5240  5.18100E-0001   0.00000E+0000
   6.5260  5.22000E-0001   0.00000E+0000
   6.5280  5.12300E-0001   0.00000E+0000
   6.5290  5.10800E-0001   0.00000E+0000
   6.5320  5.07000E-0001   0.00000E+0000
   6.5340  5.17700E-0001   0.00000E+0000
   6.5360  5.20200E-0001   0.00000E+0000
   6.5380  5.18800E-0001   0.00000E+0000
   6.5400  5.33100E-0001   0.00000E+0000
   6.5430  5.20400E-0001   0.00000E+0000
   6.5450  5.10000E-0001   0.00000E+0000
   6.5470  5.18600E-0001   0.00000E+0000
   6.5490  5.31000E-0001   0.00000E+0000
   6.5520  5.30200E-0001   0.00000E+0000
   6.5550  5.16200E-0001   0.00000E+0000
   6.5590  5.27200E-0001   0.00000E+0000
   6.5610  5.30100E-0001   0.00000E+0000
   6.5640  5.35000E-0001   0.00000E+0000
   6.5650  5.33100E-0001   0.00000E+0000
   6.5690  5.40900E-0001   0.00000E+0000
   6.5720  5.34400E-0001   0.00000E+0000
   6.5740  5.30700E-0001   0.00000E+0000
   6.5770  5.36700E-0001   0.00000E+0000
   6.5790  5.26900E-0001   0.00000E+0000
   6.5810  5.33000E-0001   0.00000E+0000
   6.5840  5.40700E-0001   0.00000E+0000
   6.5860  5.46600E-0001   0.00000E+0000
   6.5890  5.40000E-0001   0.00000E+0000
   6.5910  5.42800E-0001   0.00000E+0000
   6.5930  5.44000E-0001   0.00000E+0000
   6.5960  5.41700E-0001   0.00000E+0000
   6.5980  5.41100E-0001   0.00000E+0000
   6.6010  5.65000E-0001   0.00000E+0000
   6.6030  5.70200E-0001   0.00000E+0000
   6.6050  5.58600E-0001   0.00000E+0000
   6.6070  5.49300E-0001   0.00000E+0000
   6.6100  5.54800E-0001   0.00000E+0000
   6.6120  5.48100E-0001   0.00000E+0000
   6.6150  5.51500E-0001   0.00000E+0000
   6.6170  5.58300E-0001   0.00000E+0000
   6.6190  5.58800E-0001   0.00000E+0000
   6.6210  5.64500E-0001   0.00000E+0000
   6.6240  5.53300E-0001   0.00000E+0000
   6.6260  5.56500E-0001   0.00000E+0000
   6.6280  5.64500E-0001   0.00000E+0000
   6.6300  5.68100E-0001   0.00000E+0000
   6.6330  5.66700E-0001   0.00000E+0000
   6.6350  5.59900E-0001   0.00000E+0000
   6.6380  5.61200E-0001   0.00000E+0000
   6.6420  5.68600E-0001   0.00000E+0000
   6.6440  5.64900E-0001   0.00000E+0000
   6.6470  5.56400E-0001   0.00000E+0000
   6.6480  5.53200E-0001   0.00000E+0000
   6.6510  5.70600E-0001   0.00000E+0000
   6.6520  5.64100E-0001   0.00000E+0000
   6.6530  5.65100E-0001   0.00000E+0000
   6.6560  5.62100E-0001   0.00000E+0000
   6.6600  5.62700E-0001   0.00000E+0000
   6.6620  5.70900E-0001   0.00000E+0000
   6.6650  5.64700E-0001   0.00000E+0000
   6.6670  5.74700E-0001   0.00000E+0000
   6.6690  5.77000E-0001   0.00000E+0000
   6.6720  5.74100E-0001   0.00000E+0000
   6.6740  5.73300E-0001   0.00000E+0000
   6.6760  5.71800E-0001   0.00000E+0000
   6.6790  5.72800E-0001   0.00000E+0000
   6.6820  5.75800E-0001   0.00000E+0000
   6.6830  5.83400E-0001   0.00000E+0000
   6.6860  5.77500E-0001   0.00000E+0000
   6.6880  5.71900E-0001   0.00000E+0000
   6.6900  5.72500E-0001   0.00000E+0000
   6.6930  5.79100E-0001   0.00000E+0000
   6.6970  5.87200E-0001   0.00000E+0000
   6.6980  5.81900E-0001   0.00000E+0000
   6.7000  5.81500E-0001   0.00000E+0000
   6.7020  5.76300E-0001   0.00000E+0000
   6.7050  5.74900E-0001   0.00000E+0000
   6.7070  5.74300E-0001   0.00000E+0000
   6.7080  5.69000E-0001   0.00000E+0000
   6.7120  5.81100E-0001   0.00000E+0000
   6.7130  5.80700E-0001   0.00000E+0000
   6.7170  5.77400E-0001   0.00000E+0000
   6.7190  5.75400E-0001   0.00000E+0000
   6.7220  5.84300E-0001   0.00000E+0000
   6.7250  5.86700E-0001   0.00000E+0000
   6.7260  5.85000E-0001   0.00000E+0000
   6.7290  5.95200E-0001   0.00000E+0000
   6.7310  5.92200E-0001   0.00000E+0000
   6.7330  5.88900E-0001   0.00000E+0000
   6.7360  5.89000E-0001   0.00000E+0000
   6.7390  5.93100E-0001   0.00000E+0000
   6.7410  5.98500E-0001   0.00000E+0000
   6.7430  6.13900E-0001   0.00000E+0000
   6.7450  5.91400E-0001   0.00000E+0000
   6.7480  5.86000E-0001   0.00000E+0000
   6.7510  6.06700E-0001   0.00000E+0000
   6.7520  6.01900E-0001   0.00000E+0000
   6.7560  6.05900E-0001   0.00000E+0000
   6.7580  6.11200E-0001   0.00000E+0000
   6.7620  6.10800E-0001   0.00000E+0000
   6.7630  6.15000E-0001   0.00000E+0000
   6.7660  6.10400E-0001   0.00000E+0000
   6.7680  5.91800E-0001   0.00000E+0000
   6.7700  5.83200E-0001   0.00000E+0000
   6.7720  6.04400E-0001   0.00000E+0000
   6.7750  6.20800E-0001   0.00000E+0000
   6.7800  6.24200E-0001   0.00000E+0000
   6.7810  6.23900E-0001   0.00000E+0000
   6.7840  6.13600E-0001   0.00000E+0000
   6.7860  6.17400E-0001   0.00000E+0000
   6.7880  6.33300E-0001   0.00000E+0000
   6.7910  6.23900E-0001   0.00000E+0000
   6.7930  6.43000E-0001   0.00000E+0000
   6.7960  6.35900E-0001   0.00000E+0000
   6.7980  6.17900E-0001   0.00000E+0000
   6.8000  6.15200E-0001   0.00000E+0000
   6.8030  6.19300E-0001   0.00000E+0000
   6.8040  6.30400E-0001   0.00000E+0000
   6.8050  6.38500E-0001   0.00000E+0000
   6.8090  6.46000E-0001   0.00000E+0000
   6.8120  6.62400E-0001   0.00000E+0000
   6.8140  6.48800E-0001   0.00000E+0000
   6.8170  6.41600E-0001   0.00000E+0000
   6.8200  6.41700E-0001   0.00000E+0000
   6.8220  6.39200E-0001   0.00000E+0000
   6.8240  6.29700E-0001   0.00000E+0000
   6.8250  6.38800E-0001   0.00000E+0000
   6.8280  6.36800E-0001   0.00000E+0000
   6.8310  6.46800E-0001   0.00000E+0000
   6.8320  6.56000E-0001   0.00000E+0000
   6.8370  6.59700E-0001   0.00000E+0000
   6.8390  6.45500E-0001   0.00000E+0000
   6.8430  6.43400E-0001   0.00000E+0000
   6.8440  6.45900E-0001   0.00000E+0000
   6.8460  6.42700E-0001   0.00000E+0000
   6.8490  6.47700E-0001   0.00000E+0000
   6.8500  6.58700E-0001   0.00000E+0000
   6.8530  6.60000E-0001   0.00000E+0000
   6.8540  6.71600E-0001   0.00000E+0000
   6.8580  6.54600E-0001   0.00000E+0000
   6.8600  6.45000E-0001   0.00000E+0000
   6.8630  6.51900E-0001   0.00000E+0000
   6.8650  6.52000E-0001   0.00000E+0000
   6.8690  6.55800E-0001   0.00000E+0000
   6.8720  6.59500E-0001   0.00000E+0000
   6.8740  6.64100E-0001   0.00000E+0000
   6.8750  6.63100E-0001   0.00000E+0000
   6.8790  6.69000E-0001   0.00000E+0000
   6.8810  6.68300E-0001   0.00000E+0000
   6.8860  6.57100E-0001   0.00000E+0000
   6.8870  6.68400E-0001   0.00000E+0000
   6.8910  6.70100E-0001   0.00000E+0000
   6.8930  6.67500E-0001   0.00000E+0000
   6.8950  6.64800E-0001   0.00000E+0000
   6.8980  6.85500E-0001   0.00000E+0000
   6.9000  6.89100E-0001   0.00000E+0000
   6.9020  6.95400E-0001   0.00000E+0000
   6.9040  6.92800E-0001   0.00000E+0000
   6.9070  6.90000E-0001   0.00000E+0000
   6.9100  7.02700E-0001   0.00000E+0000
   6.9130  6.87700E-0001   0.00000E+0000
   6.9140  6.90900E-0001   0.00000E+0000
   6.9180  6.73200E-0001   0.00000E+0000
   6.9210  6.75800E-0001   0.00000E+0000
   6.9230  6.84300E-0001   0.00000E+0000
   6.9260  6.76200E-0001   0.00000E+0000
   6.9300  6.86200E-0001   0.00000E+0000
   6.9320  6.83300E-0001   0.00000E+0000
   6.9360  6.95300E-0001   0.00000E+0000
   6.9370  6.75400E-0001   0.00000E+0000
   6.9390  6.97400E-0001   0.00000E+0000
   6.9410  7.12800E-0001   0.00000E+0000
   6.9440  6.96900E-0001   0.00000E+0000
   6.9450  6.82700E-0001   0.00000E+0000
   6.9480  6.68800E-0001   0.00000E+0000
   6.9510  6.73200E-0001   0.00000E+0000
   6.9520  6.73300E-0001   0.00000E+0000
   6.9560  6.73400E-0001   0.00000E+0000
   6.9570  6.86600E-0001   0.00000E+0000
   6.9610  6.76400E-0001   0.00000E+0000
   6.9630  6.72700E-0001   0.00000E+0000
   6.9660  6.79300E-0001   0.00000E+0000
   6.9680  6.71600E-0001   0.00000E+0000
   6.9720  6.62700E-0001   0.00000E+0000
   6.9740  6.81600E-0001   0.00000E+0000
   6.9750  6.82800E-0001   0.00000E+0000
   6.9770  6.72400E-0001   0.00000E+0000
   6.9800  6.58800E-0001   0.00000E+0000
   6.9830  6.37900E-0001   0.00000E+0000
   6.9840  6.53600E-0001   0.00000E+0000
   6.9870  6.49500E-0001   0.00000E+0000
   6.9890  6.59800E-0001   0.00000E+0000
   6.9910  6.54000E-0001   0.00000E+0000
   6.9930  6.76400E-0001   0.00000E+0000
   6.9960  6.89700E-0001   0.00000E+0000
   6.9980  6.68500E-0001   0.00000E+0000
   7.0000  6.56300E-0001   0.00000E+0000
   7.0030  6.67400E-0001   0.00000E+0000
   7.0050  6.72400E-0001   0.00000E+0000
   7.0080  6.76500E-0001   0.00000E+0000
   7.0100  6.77500E-0001   0.00000E+0000
   7.0140  6.84200E-0001   0.00000E+0000
   7.0170  6.59800E-0001   0.00000E+0000
   7.0200  6.93900E-0001   0.00000E+0000
   7.0230  6.70200E-0001   0.00000E+0000
   7.0250  6.66200E-0001   0.00000E+0000
   7.0280  6.78600E-0001   0.00000E+0000
   7.0310  6.74700E-0001   0.00000E+0000
   7.0320  6.69900E-0001   0.00000E+0000
   7.0350  6.81500E-0001   0.00000E+0000
   7.0370  6.77600E-0001   0.00000E+0000
   7.0410  7.02900E-0001   0.00000E+0000
   7.0440  6.91800E-0001   0.00000E+0000
   7.0460  6.72500E-0001   0.00000E+0000
   7.0480  6.82500E-0001   0.00000E+0000
   7.0510  6.89200E-0001   0.00000E+0000
   7.0540  6.86800E-0001   0.00000E+0000
   7.0550  6.93200E-0001   0.00000E+0000
   7.0580  6.84500E-0001   0.00000E+0000
   7.0600  6.95700E-0001   0.00000E+0000
   7.0620  6.93700E-0001   0.00000E+0000
   7.0660  6.93100E-0001   0.00000E+0000
   7.0690  6.94200E-0001   0.00000E+0000
   7.0710  7.13100E-0001   0.00000E+0000
   7.0730  6.99600E-0001   0.00000E+0000
   7.0760  7.02400E-0001   0.00000E+0000
   7.0780  6.80000E-0001   0.00000E+0000
   7.0800  6.82800E-0001   0.00000E+0000
   7.0840  6.99100E-0001   0.00000E+0000
   7.0850  7.01900E-0001   0.00000E+0000
   7.0870  6.97000E-0001   0.00000E+0000
   7.0890  7.00100E-0001   0.00000E+0000
   7.0920  6.89000E-0001   0.00000E+0000
   7.0940  7.01500E-0001   0.00000E+0000
   7.0970  7.11500E-0001   0.00000E+0000
   7.0990  7.08900E-0001   0.00000E+0000
   7.1000  7.12300E-0001   0.00000E+0000
