# Supplementary material for: Self-association of MreC as a regulatory signal in bacterial cell wall elongation
Source: Nat Commun. 2021 May 20;12:2987. doi: 10.1038/s41467-021-22957-9 (PMC8137920; doi:10.1038/s41467-021-22957-9)
Supplement: Supplementary file 4 — Source Data [file 41467_2021_22957_MOESM4_ESM.zip › Martins2-Source-Data/AUC_rawdata/E.coli/00203.RA3]

MREC FHEC 0,8 abs
R 3 20.0 20000 0045526 1.8590E11 281 1 
   5.8010 -3.67500E-0001   0.00000E+0000
   5.8040 -2.31200E-0001   0.00000E+0000
   5.8060 -2.44300E-0001   0.00000E+0000
   5.8090 -2.21700E-0001   0.00000E+0000
   5.8100 -2.40200E-0001   0.00000E+0000
   5.8130 -1.47000E-0001   0.00000E+0000
   5.8140 -1.42600E-0001   0.00000E+0000
   5.8150 -2.18000E-0001   0.00000E+0000
   5.8160 -2.82400E-0001   0.00000E+0000
   5.8180 -5.60200E-0001   0.00000E+0000
   5.8220 -5.45500E-0001   0.00000E+0000
   5.8250 -5.49800E-0001   0.00000E+0000
   5.8280 -3.04800E-0001   0.00000E+0000
   5.8300 -1.12000E-0002   0.00000E+0000
   5.8320  9.67000E-0002   0.00000E+0000
   5.8340  1.32200E-0001   0.00000E+0000
   5.8360  1.23400E-0001   0.00000E+0000
   5.8370  1.25200E-0001   0.00000E+0000
   5.8390  9.40000E-0002   0.00000E+0000
   5.8410  1.06800E-0001   0.00000E+0000
   5.8420  9.34000E-0002   0.00000E+0000
   5.8440  8.70000E-0002   0.00000E+0000
   5.8460  7.90000E-0002   0.00000E+0000
   5.8470  9.01000E-0002   0.00000E+0000
   5.8510  8.57000E-0002   0.00000E+0000
   5.8530  8.01000E-0002   0.00000E+0000
   5.8560  4.20000E-0002   0.00000E+0000
   5.8570  3.25000E-0002   0.00000E+0000
   5.8580  1.02000E-0002   0.00000E+0000
   5.8610  3.29000E-0002   0.00000E+0000
   5.8640  1.59000E-0002   0.00000E+0000
   5.8660  3.76000E-0002   0.00000E+0000
   5.8670  3.12000E-0002   0.00000E+0000
   5.8690 -6.70000E-0003   0.00000E+0000
   5.8720 -5.14000E-0002   0.00000E+0000
   5.8730 -2.50000E-0002   0.00000E+0000
   5.8750  3.40000E-0003   0.00000E+0000
   5.8760  5.10000E-0003   0.00000E+0000
   5.8780  4.75000E-0002   0.00000E+0000
   5.8810  3.85000E-0002   0.00000E+0000
   5.8830  1.97000E-0002   0.00000E+0000
   5.8850  1.51000E-0002   0.00000E+0000
   5.8860  1.37000E-0002   0.00000E+0000
   5.8870  2.35000E-0002   0.00000E+0000
   5.8900  4.30000E-0002   0.00000E+0000
   5.8940  1.12000E-0002   0.00000E+0000
   5.8970  3.48000E-0002   0.00000E+0000
   5.8990  7.80000E-0003   0.00000E+0000
   5.9010  4.22000E-0002   0.00000E+0000
   5.9030  2.92000E-0002   0.00000E+0000
   5.9040  2.27000E-0002   0.00000E+0000
   5.9060  1.65000E-0002   0.00000E+0000
   5.9080  1.93000E-0002   0.00000E+0000
   5.9100  2.07000E-0002   0.00000E+0000
   5.9130  2.87000E-0002   0.00000E+0000
   5.9150  2.28000E-0002   0.00000E+0000
   5.9170  2.66000E-0002   0.00000E+0000
   5.9200  4.90000E-0003   0.00000E+0000
   5.9220 -1.03000E-0002   0.00000E+0000
   5.9230  3.54000E-0002   0.00000E+0000
   5.9250  3.68000E-0002   0.00000E+0000
   5.9290  3.63000E-0002   0.00000E+0000
   5.9310  8.18000E-0002   0.00000E+0000
   5.9330  7.59000E-0002   0.00000E+0000
   5.9350  2.44000E-0002   0.00000E+0000
   5.9380  5.48000E-0002   0.00000E+0000
   5.9400  7.54000E-0002   0.00000E+0000
   5.9420  5.22000E-0002   0.00000E+0000
   5.9440  6.99000E-0002   0.00000E+0000
   5.9450  7.72000E-0002   0.00000E+0000
   5.9470  5.89000E-0002   0.00000E+0000
   5.9500  5.85000E-0002   0.00000E+0000
   5.9510  3.38000E-0002   0.00000E+0000
   5.9530  4.28000E-0002   0.00000E+0000
   5.9540  6.32000E-0002   0.00000E+0000
   5.9560  5.41000E-0002   0.00000E+0000
   5.9590  7.15000E-0002   0.00000E+0000
   5.9610  9.69000E-0002   0.00000E+0000
   5.9630  7.68000E-0002   0.00000E+0000
   5.9650  4.90000E-0002   0.00000E+0000
   5.9680  1.64000E-0002   0.00000E+0000
   5.9700  2.14000E-0002   0.00000E+0000
   5.9710  1.46000E-0002   0.00000E+0000
   5.9720  3.66000E-0002   0.00000E+0000
   5.9770  2.58000E-0002   0.00000E+0000
   5.9800  5.14000E-0002   0.00000E+0000
   5.9830 -7.99600E-0001   0.00000E+0000
   5.9840 -1.10870E+0000   0.00000E+0000
   5.9860 -1.26720E+0000   0.00000E+0000
   5.9900 -1.37340E+0000   0.00000E+0000
   5.9910 -1.70810E+0000   0.00000E+0000
   5.9940 -1.92380E+0000   0.00000E+0000
   5.9970 -2.01290E+0000   0.00000E+0000
   5.9980 -1.99390E+0000   0.00000E+0000
   6.0010 -1.91850E+0000   0.00000E+0000
   6.0020 -1.89190E+0000   0.00000E+0000
   6.0060 -1.77250E+0000   0.00000E+0000
   6.0080 -1.67390E+0000   0.00000E+0000
   6.0110 -1.57310E+0000   0.00000E+0000
   6.0130 -1.35290E+0000   0.00000E+0000
   6.0150 -8.97100E-0001   0.00000E+0000
   6.0160 -2.72700E-0001   0.00000E+0000
   6.0180  1.07200E-0001   0.00000E+0000
   6.0200  1.44800E-0001   0.00000E+0000
   6.0230  1.31400E-0001   0.00000E+0000
   6.0240  1.51600E-0001   0.00000E+0000
   6.0270  1.07700E-0001   0.00000E+0000
   6.0290  1.18900E-0001   0.00000E+0000
   6.0320  1.38600E-0001   0.00000E+0000
   6.0340  1.37000E-0001   0.00000E+0000
   6.0370  1.65100E-0001   0.00000E+0000
   6.0380  1.19500E-0001   0.00000E+0000
   6.0410  9.82000E-0002   0.00000E+0000
   6.0420  9.90000E-0002   0.00000E+0000
   6.0450  1.22900E-0001   0.00000E+0000
   6.0460  1.25600E-0001   0.00000E+0000
   6.0480  1.05800E-0001   0.00000E+0000
   6.0500  1.02600E-0001   0.00000E+0000
   6.0520  1.15100E-0001   0.00000E+0000
   6.0540  1.12800E-0001   0.00000E+0000
   6.0570  1.13000E-0001   0.00000E+0000
   6.0620  1.14100E-0001   0.00000E+0000
   6.0640  1.14200E-0001   0.00000E+0000
   6.0660  1.23500E-0001   0.00000E+0000
   6.0670  1.11700E-0001   0.00000E+0000
   6.0710  1.03500E-0001   0.00000E+0000
   6.0730  9.56000E-0002   0.00000E+0000
   6.0760  1.25500E-0001   0.00000E+0000
   6.0780  1.56900E-0001   0.00000E+0000
   6.0820  1.47000E-0001   0.00000E+0000
   6.0830  1.25300E-0001   0.00000E+0000
   6.0850  1.10710E+0000   0.00000E+0000
   6.0890  1.30890E+0000   0.00000E+0000
   6.0930  1.44310E+0000   0.00000E+0000
   6.0960  1.54800E+0000   0.00000E+0000
   6.0990  1.84200E+0000   0.00000E+0000
   6.1020  1.99920E+0000   0.00000E+0000
   6.1070  1.96270E+0000   0.00000E+0000
   6.1080  1.89070E+0000   0.00000E+0000
   6.1120  1.82890E+0000   0.00000E+0000
   6.1130  1.69100E+0000   0.00000E+0000
   6.1160  1.52690E+0000   0.00000E+0000
   6.1180  8.14100E-0001   0.00000E+0000
   6.1210  5.56000E-0002   0.00000E+0000
   6.1270  1.08000E-0001   0.00000E+0000
   6.1280  9.89000E-0002   0.00000E+0000
   6.1300  1.00700E-0001   0.00000E+0000
   6.1330  9.10000E-0002   0.00000E+0000
   6.1350  9.13000E-0002   0.00000E+0000
   6.1370  8.30000E-0002   0.00000E+0000
   6.1390  8.32000E-0002   0.00000E+0000
   6.1420  7.58000E-0002   0.00000E+0000
   6.1430  7.16000E-0002   0.00000E+0000
   6.1470  8.22000E-0002   0.00000E+0000
   6.1500  7.88000E-0002   0.00000E+0000
   6.1510  7.44000E-0002   0.00000E+0000
   6.1540  7.96000E-0002   0.00000E+0000
   6.1550  8.45000E-0002   0.00000E+0000
   6.1580  7.95000E-0002   0.00000E+0000
   6.1600  8.36000E-0002   0.00000E+0000
   6.1640  8.45000E-0002   0.00000E+0000
   6.1660  7.74000E-0002   0.00000E+0000
   6.1670  8.88000E-0002   0.00000E+0000
   6.1680  8.79000E-0002   0.00000E+0000
   6.1720  8.27000E-0002   0.00000E+0000
   6.1750  7.91000E-0002   0.00000E+0000
   6.1770  8.32000E-0002   0.00000E+0000
   6.1790  8.27000E-0002   0.00000E+0000
   6.1810  8.21000E-0002   0.00000E+0000
   6.1820  8.02000E-0002   0.00000E+0000
   6.1860  7.92000E-0002   0.00000E+0000
   6.1880  8.31000E-0002   0.00000E+0000
   6.1900  8.19000E-0002   0.00000E+0000
   6.1920  8.21000E-0002   0.00000E+0000
   6.1950  8.72000E-0002   0.00000E+0000
   6.1960  7.96000E-0002   0.00000E+0000
   6.1970  8.07000E-0002   0.00000E+0000
   6.2000  8.49000E-0002   0.00000E+0000
   6.2020  9.02000E-0002   0.00000E+0000
   6.2040  8.74000E-0002   0.00000E+0000
   6.2070  8.26000E-0002   0.00000E+0000
   6.2080  8.92000E-0002   0.00000E+0000
   6.2110  8.79000E-0002   0.00000E+0000
   6.2120  8.93000E-0002   0.00000E+0000
   6.2160  9.60000E-0002   0.00000E+0000
   6.2180  9.05000E-0002   0.00000E+0000
   6.2200  9.41000E-0002   0.00000E+0000
   6.2230  9.30000E-0002   0.00000E+0000
   6.2240  1.13900E-0001   0.00000E+0000
   6.2260  1.22400E-0001   0.00000E+0000
   6.2300  3.47000E-0002   0.00000E+0000
   6.2310  2.65000E-0002   0.00000E+0000
   6.2340  7.16000E-0002   0.00000E+0000
   6.2360  1.17700E-0001   0.00000E+0000
   6.2380  1.07700E-0001   0.00000E+0000
   6.2400  1.01700E-0001   0.00000E+0000
   6.2430  1.08600E-0001   0.00000E+0000
   6.2480  1.07100E-0001   0.00000E+0000
   6.2500  1.00200E-0001   0.00000E+0000
   6.2510  1.01100E-0001   0.00000E+0000
   6.2530  9.51000E-0002   0.00000E+0000
   6.2550  1.07700E-0001   0.00000E+0000
   6.2560  1.11200E-0001   0.00000E+0000
   6.2590  1.10100E-0001   0.00000E+0000
   6.2620  1.06900E-0001   0.00000E+0000
   6.2640  1.13900E-0001   0.00000E+0000
   6.2660  1.20000E-0001   0.00000E+0000
   6.2680  1.04700E-0001   0.00000E+0000
   6.2700  1.06200E-0001   0.00000E+0000
   6.2730  1.03700E-0001   0.00000E+0000
   6.2750  1.10500E-0001   0.00000E+0000
   6.2770  1.15100E-0001   0.00000E+0000
   6.2800  1.04100E-0001   0.00000E+0000
   6.2830  1.03200E-0001   0.00000E+0000
   6.2850  1.14900E-0001   0.00000E+0000
   6.2870  1.21800E-0001   0.00000E+0000
   6.2890  1.14600E-0001   0.00000E+0000
   6.2910  1.13600E-0001   0.00000E+0000
   6.2920  1.18000E-0001   0.00000E+0000
   6.2950  1.22500E-0001   0.00000E+0000
   6.2990  1.20200E-0001   0.00000E+0000
   6.3000  1.22300E-0001   0.00000E+0000
   6.3010  1.17200E-0001   0.00000E+0000
   6.3040  1.26300E-0001   0.00000E+0000
   6.3070  1.21700E-0001   0.00000E+0000
   6.3090  1.33300E-0001   0.00000E+0000
   6.3120  1.16700E-0001   0.00000E+0000
   6.3130  1.22400E-0001   0.00000E+0000
   6.3170  1.30100E-0001   0.00000E+0000
   6.3210  1.29400E-0001   0.00000E+0000
   6.3230  1.32800E-0001   0.00000E+0000
   6.3270  1.19900E-0001   0.00000E+0000
   6.3300  8.03000E-0002   0.00000E+0000
   6.3330  1.09700E-0001   0.00000E+0000
   6.3340  1.43900E-0001   0.00000E+0000
   6.3350  1.61600E-0001   0.00000E+0000
   6.3390  1.49600E-0001   0.00000E+0000
   6.3410  1.42800E-0001   0.00000E+0000
   6.3430  1.40100E-0001   0.00000E+0000
   6.3460  1.53400E-0001   0.00000E+0000
   6.3480  1.54500E-0001   0.00000E+0000
   6.3500  1.46100E-0001   0.00000E+0000
   6.3520  1.45000E-0001   0.00000E+0000
   6.3550  1.43100E-0001   0.00000E+0000
   6.3570  1.50700E-0001   0.00000E+0000
   6.3600  1.48600E-0001   0.00000E+0000
   6.3620  1.59300E-0001   0.00000E+0000
   6.3650  1.54800E-0001   0.00000E+0000
   6.3690  1.55100E-0001   0.00000E+0000
   6.3710  1.58700E-0001   0.00000E+0000
   6.3730  1.67200E-0001   0.00000E+0000
   6.3750  1.63500E-0001   0.00000E+0000
   6.3780  1.74300E-0001   0.00000E+0000
   6.3790  1.60000E-0001   0.00000E+0000
   6.3830  1.70000E-0001   0.00000E+0000
   6.3840  1.82600E-0001   0.00000E+0000
   6.3870  1.69900E-0001   0.00000E+0000
   6.3890  1.76400E-0001   0.00000E+0000
   6.3920  1.73400E-0001   0.00000E+0000
   6.3960  1.71400E-0001   0.00000E+0000
   6.4000  1.86200E-0001   0.00000E+0000
   6.4030  1.73500E-0001   0.00000E+0000
   6.4040  1.78200E-0001   0.00000E+0000
   6.4060  1.74300E-0001   0.00000E+0000
   6.4070  1.85500E-0001   0.00000E+0000
   6.4120  1.77300E-0001   0.00000E+0000
   6.4140  1.75200E-0001   0.00000E+0000
   6.4170  1.85700E-0001   0.00000E+0000
   6.4190  1.86700E-0001   0.00000E+0000
   6.4210  1.87200E-0001   0.00000E+0000
   6.4230  1.92200E-0001   0.00000E+0000
   6.4260  1.87700E-0001   0.00000E+0000
   6.4280  1.91200E-0001   0.00000E+0000
   6.4310  1.96000E-0001   0.00000E+0000
   6.4320  1.95800E-0001   0.00000E+0000
   6.4350  1.97400E-0001   0.00000E+0000
   6.4360  1.98000E-0001   0.00000E+0000
   6.4380  1.97000E-0001   0.00000E+0000
   6.4400  2.01900E-0001   0.00000E+0000
   6.4410  2.04300E-0001   0.00000E+0000
   6.4430  2.03200E-0001   0.00000E+0000
   6.4470  2.04700E-0001   0.00000E+0000
   6.4490  1.95700E-0001   0.00000E+0000
   6.4520  2.06600E-0001   0.00000E+0000
   6.4530  2.16900E-0001   0.00000E+0000
   6.4560  2.06200E-0001   0.00000E+0000
   6.4580  2.06100E-0001   0.00000E+0000
   6.4600  2.06600E-0001   0.00000E+0000
   6.4650  2.15500E-0001   0.00000E+0000
   6.4660  2.13400E-0001   0.00000E+0000
   6.4690  2.09800E-0001   0.00000E+0000
   6.4700  2.16900E-0001   0.00000E+0000
   6.4710  2.23900E-0001   0.00000E+0000
   6.4740  2.42400E-0001   0.00000E+0000
   6.4790  2.64400E-0001   0.00000E+0000
   6.4810  2.26800E-0001   0.00000E+0000
   6.4830  2.41000E-0001   0.00000E+0000
   6.4860  2.28300E-0001   0.00000E+0000
   6.4880  2.29700E-0001   0.00000E+0000
   6.4900  2.28100E-0001   0.00000E+0000
   6.4920  2.34100E-0001   0.00000E+0000
   6.4950  2.34100E-0001   0.00000E+0000
   6.4970  2.30200E-0001   0.00000E+0000
   6.4990  2.34400E-0001   0.00000E+0000
   6.5010  2.37200E-0001   0.00000E+0000
   6.5020  2.38100E-0001   0.00000E+0000
   6.5030  2.39700E-0001   0.00000E+0000
   6.5080  2.43900E-0001   0.00000E+0000
   6.5100  2.50800E-0001   0.00000E+0000
   6.5120  2.34500E-0001   0.00000E+0000
   6.5150  2.18400E-0001   0.00000E+0000
   6.5170  2.33100E-0001   0.00000E+0000
   6.5220  2.61900E-0001   0.00000E+0000
   6.5240  2.55800E-0001   0.00000E+0000
   6.5260  2.55300E-0001   0.00000E+0000
   6.5280  2.48000E-0001   0.00000E+0000
   6.5320  2.57100E-0001   0.00000E+0000
   6.5330  2.56100E-0001   0.00000E+0000
   6.5360  2.62300E-0001   0.00000E+0000
   6.5400  2.65300E-0001   0.00000E+0000
   6.5430  2.62400E-0001   0.00000E+0000
   6.5450  2.57100E-0001   0.00000E+0000
   6.5470  2.60900E-0001   0.00000E+0000
   6.5490  2.71000E-0001   0.00000E+0000
   6.5520  2.76200E-0001   0.00000E+0000
   6.5540  2.64200E-0001   0.00000E+0000
   6.5570  2.66800E-0001   0.00000E+0000
   6.5580  2.61200E-0001   0.00000E+0000
   6.5620  2.71000E-0001   0.00000E+0000
   6.5630  2.76900E-0001   0.00000E+0000
   6.5680  2.73300E-0001   0.00000E+0000
   6.5690  2.81300E-0001   0.00000E+0000
   6.5710  2.77100E-0001   0.00000E+0000
   6.5720  2.67600E-0001   0.00000E+0000
   6.5760  2.78300E-0001   0.00000E+0000
   6.5770  2.76100E-0001   0.00000E+0000
   6.5810  2.77900E-0001   0.00000E+0000
   6.5830  2.86200E-0001   0.00000E+0000
   6.5840  2.84600E-0001   0.00000E+0000
   6.5860  2.81800E-0001   0.00000E+0000
   6.5890  2.88000E-0001   0.00000E+0000
   6.5910  2.78500E-0001   0.00000E+0000
   6.5940  2.92600E-0001   0.00000E+0000
   6.5950  2.91400E-0001   0.00000E+0000
   6.5980  2.92900E-0001   0.00000E+0000
   6.6000  2.93400E-0001   0.00000E+0000
   6.6020  3.04700E-0001   0.00000E+0000
   6.6050  3.05400E-0001   0.00000E+0000
   6.6070  2.94700E-0001   0.00000E+0000
   6.6100  2.95300E-0001   0.00000E+0000
   6.6120  2.97900E-0001   0.00000E+0000
   6.6150  3.04800E-0001   0.00000E+0000
   6.6170  2.97300E-0001   0.00000E+0000
   6.6210  3.06100E-0001   0.00000E+0000
   6.6220  3.07100E-0001   0.00000E+0000
   6.6240  3.02000E-0001   0.00000E+0000
   6.6260  3.10100E-0001   0.00000E+0000
   6.6290  3.17600E-0001   0.00000E+0000
   6.6330  3.13100E-0001   0.00000E+0000
   6.6350  3.16200E-0001   0.00000E+0000
   6.6360  3.08000E-0001   0.00000E+0000
   6.6390  3.18400E-0001   0.00000E+0000
   6.6420  3.24900E-0001   0.00000E+0000
   6.6440  3.27200E-0001   0.00000E+0000
   6.6450  3.22100E-0001   0.00000E+0000
   6.6480  3.09700E-0001   0.00000E+0000
   6.6510  3.18500E-0001   0.00000E+0000
   6.6530  3.21700E-0001   0.00000E+0000
   6.6550  3.10400E-0001   0.00000E+0000
   6.6580  3.16500E-0001   0.00000E+0000
   6.6600  3.20600E-0001   0.00000E+0000
   6.6620  3.24400E-0001   0.00000E+0000
   6.6650  3.21300E-0001   0.00000E+0000
   6.6670  3.31000E-0001   0.00000E+0000
   6.6690  3.30900E-0001   0.00000E+0000
   6.6740  3.30100E-0001   0.00000E+0000
   6.6760  3.26700E-0001   0.00000E+0000
   6.6790  3.28500E-0001   0.00000E+0000
   6.6810  3.36600E-0001   0.00000E+0000
   6.6830  3.38800E-0001   0.00000E+0000
   6.6860  3.34600E-0001   0.00000E+0000
   6.6890  3.41400E-0001   0.00000E+0000
   6.6920  3.33500E-0001   0.00000E+0000
   6.6930  3.35100E-0001   0.00000E+0000
   6.6960  3.43200E-0001   0.00000E+0000
   6.6990  3.47100E-0001   0.00000E+0000
   6.7010  3.38800E-0001   0.00000E+0000
   6.7030  3.44400E-0001   0.00000E+0000
   6.7050  3.35500E-0001   0.00000E+0000
   6.7080  3.44100E-0001   0.00000E+0000
   6.7100  3.43500E-0001   0.00000E+0000
   6.7130  3.44200E-0001   0.00000E+0000
   6.7170  3.40500E-0001   0.00000E+0000
   6.7200  3.47200E-0001   0.00000E+0000
   6.7220  3.42500E-0001   0.00000E+0000
   6.7240  3.43800E-0001   0.00000E+0000
   6.7260  3.50700E-0001   0.00000E+0000
   6.7300  3.55900E-0001   0.00000E+0000
   6.7320  3.62600E-0001   0.00000E+0000
   6.7340  3.56400E-0001   0.00000E+0000
   6.7360  3.63500E-0001   0.00000E+0000
   6.7390  3.61900E-0001   0.00000E+0000
   6.7430  3.63000E-0001   0.00000E+0000
   6.7460  3.65400E-0001   0.00000E+0000
   6.7480  3.56800E-0001   0.00000E+0000
   6.7510  3.53600E-0001   0.00000E+0000
   6.7520  3.67100E-0001   0.00000E+0000
   6.7560  3.68000E-0001   0.00000E+0000
   6.7570  3.59800E-0001   0.00000E+0000
   6.7590  3.66300E-0001   0.00000E+0000
   6.7600  3.70200E-0001   0.00000E+0000
   6.7640  3.75800E-0001   0.00000E+0000
   6.7670  3.71200E-0001   0.00000E+0000
   6.7700  3.63300E-0001   0.00000E+0000
   6.7710  3.42200E-0001   0.00000E+0000
   6.7720  3.43200E-0001   0.00000E+0000
   6.7750  3.68500E-0001   0.00000E+0000
   6.7800  3.76300E-0001   0.00000E+0000
   6.7820  3.80900E-0001   0.00000E+0000
   6.7840  3.81900E-0001   0.00000E+0000
   6.7860  3.76300E-0001   0.00000E+0000
   6.7880  3.79100E-0001   0.00000E+0000
   6.7910  3.78900E-0001   0.00000E+0000
   6.7940  3.90500E-0001   0.00000E+0000
   6.7960  3.83300E-0001   0.00000E+0000
   6.7980  3.80200E-0001   0.00000E+0000
   6.8000  3.61400E-0001   0.00000E+0000
   6.8030  3.84000E-0001   0.00000E+0000
   6.8050  3.80600E-0001   0.00000E+0000
   6.8080  3.81900E-0001   0.00000E+0000
   6.8100  3.85800E-0001   0.00000E+0000
   6.8120  4.12200E-0001   0.00000E+0000
   6.8150  3.84400E-0001   0.00000E+0000
   6.8170  3.85200E-0001   0.00000E+0000
   6.8210  3.93400E-0001   0.00000E+0000
   6.8220  3.90900E-0001   0.00000E+0000
   6.8250  3.73000E-0001   0.00000E+0000
   6.8280  3.80100E-0001   0.00000E+0000
   6.8310  3.78200E-0001   0.00000E+0000
   6.8320  3.89600E-0001   0.00000E+0000
   6.8340  3.86400E-0001   0.00000E+0000
   6.8390  3.92400E-0001   0.00000E+0000
   6.8410  3.85300E-0001   0.00000E+0000
   6.8420  3.85000E-0001   0.00000E+0000
   6.8440  3.85400E-0001   0.00000E+0000
   6.8460  3.79800E-0001   0.00000E+0000
   6.8500  3.96400E-0001   0.00000E+0000
   6.8530  3.98500E-0001   0.00000E+0000
   6.8550  4.10300E-0001   0.00000E+0000
   6.8580  3.90800E-0001   0.00000E+0000
   6.8600  3.80000E-0001   0.00000E+0000
   6.8650  3.95000E-0001   0.00000E+0000
   6.8670  3.90500E-0001   0.00000E+0000
   6.8690  3.95900E-0001   0.00000E+0000
   6.8710  4.02900E-0001   0.00000E+0000
   6.8770  3.97400E-0001   0.00000E+0000
   6.8790  4.05000E-0001   0.00000E+0000
   6.8800  4.04600E-0001   0.00000E+0000
   6.8820  4.02200E-0001   0.00000E+0000
   6.8840  4.08500E-0001   0.00000E+0000
   6.8860  3.97300E-0001   0.00000E+0000
   6.8890  4.10700E-0001   0.00000E+0000
   6.8930  4.00800E-0001   0.00000E+0000
   6.8940  4.06200E-0001   0.00000E+0000
   6.8970  4.08800E-0001   0.00000E+0000
   6.8990  4.32500E-0001   0.00000E+0000
   6.9010  4.37200E-0001   0.00000E+0000
   6.9040  4.35300E-0001   0.00000E+0000
   6.9060  4.23900E-0001   0.00000E+0000
   6.9080  4.28400E-0001   0.00000E+0000
   6.9100  4.29100E-0001   0.00000E+0000
   6.9130  4.33000E-0001   0.00000E+0000
   6.9150  4.20500E-0001   0.00000E+0000
   6.9170  4.21300E-0001   0.00000E+0000
   6.9200  4.18700E-0001   0.00000E+0000
   6.9240  4.28100E-0001   0.00000E+0000
   6.9270  4.29000E-0001   0.00000E+0000
   6.9290  4.13800E-0001   0.00000E+0000
   6.9300  4.25200E-0001   0.00000E+0000
   6.9320  4.30500E-0001   0.00000E+0000
   6.9350  4.42500E-0001   0.00000E+0000
   6.9360  4.31900E-0001   0.00000E+0000
   6.9380  4.33700E-0001   0.00000E+0000
   6.9410  4.56200E-0001   0.00000E+0000
   6.9430  4.49800E-0001   0.00000E+0000
   6.9460  4.40500E-0001   0.00000E+0000
   6.9490  4.21500E-0001   0.00000E+0000
   6.9510  4.25300E-0001   0.00000E+0000
   6.9540  4.33900E-0001   0.00000E+0000
   6.9560  4.30900E-0001   0.00000E+0000
   6.9590  4.48400E-0001   0.00000E+0000
   6.9610  4.32600E-0001   0.00000E+0000
   6.9630  4.20000E-0001   0.00000E+0000
   6.9660  4.36400E-0001   0.00000E+0000
   6.9680  4.30000E-0001   0.00000E+0000
   6.9710  4.20800E-0001   0.00000E+0000
   6.9740  4.43400E-0001   0.00000E+0000
   6.9770  4.35000E-0001   0.00000E+0000
   6.9790  4.32300E-0001   0.00000E+0000
   6.9820  4.31100E-0001   0.00000E+0000
   6.9840  4.16300E-0001   0.00000E+0000
   6.9860  4.31300E-0001   0.00000E+0000
   6.9870  4.36500E-0001   0.00000E+0000
   6.9910  4.28800E-0001   0.00000E+0000
   6.9930  4.55400E-0001   0.00000E+0000
   6.9960  4.65900E-0001   0.00000E+0000
   6.9980  4.63900E-0001   0.00000E+0000
   7.0000  4.46000E-0001   0.00000E+0000
   7.0030  4.52500E-0001   0.00000E+0000
   7.0070  4.65600E-0001   0.00000E+0000
   7.0090  4.71200E-0001   0.00000E+0000
   7.0100  4.66000E-0001   0.00000E+0000
   7.0110  4.74100E-0001   0.00000E+0000
   7.0140  4.69600E-0001   0.00000E+0000
   7.0180  4.78300E-0001   0.00000E+0000
   7.0210  5.00100E-0001   0.00000E+0000
   7.0230  4.89800E-0001   0.00000E+0000
   7.0250  4.86300E-0001   0.00000E+0000
   7.0280  5.01300E-0001   0.00000E+0000
   7.0290  5.08400E-0001   0.00000E+0000
   7.0320  5.12100E-0001   0.00000E+0000
   7.0350  5.11100E-0001   0.00000E+0000
   7.0390  5.33200E-0001   0.00000E+0000
   7.0410  5.40600E-0001   0.00000E+0000
   7.0430  5.48700E-0001   0.00000E+0000
   7.0440  5.30500E-0001   0.00000E+0000
   7.0490  5.38000E-0001   0.00000E+0000
   7.0510  5.47300E-0001   0.00000E+0000
   7.0530  5.65200E-0001   0.00000E+0000
   7.0560  5.61900E-0001   0.00000E+0000
   7.0600  5.75200E-0001   0.00000E+0000
   7.0620  5.93100E-0001   0.00000E+0000
   7.0650  6.01200E-0001   0.00000E+0000
   7.0660  6.02100E-0001   0.00000E+0000
   7.0690  6.05100E-0001   0.00000E+0000
   7.0720  6.37700E-0001   0.00000E+0000
   7.0740  6.25900E-0001   0.00000E+0000
   7.0770  6.22100E-0001   0.00000E+0000
   7.0800  6.43900E-0001   0.00000E+0000
   7.0820  6.55000E-0001   0.00000E+0000
   7.0850  6.75400E-0001   0.00000E+0000
   7.0870  6.84200E-0001   0.00000E+0000
   7.0890  7.03100E-0001   0.00000E+0000
   7.0910  7.17200E-0001   0.00000E+0000
   7.0930  7.22000E-0001   0.00000E+0000
   7.0970  7.46100E-0001   0.00000E+0000
   7.0990  7.82500E-0001   0.00000E+0000
   7.1020  7.94300E-0001   0.00000E+0000
