# Supplementary material for: Self-association of MreC as a regulatory signal in bacterial cell wall elongation
Source: Nat Commun. 2021 May 20;12:2987. doi: 10.1038/s41467-021-22957-9 (PMC8137920; doi:10.1038/s41467-021-22957-9)
Supplement: Supplementary file 4 — Source Data [file 41467_2021_22957_MOESM4_ESM.zip › Martins2-Source-Data/AUC_rawdata/E.coli/00217.RA3]

MREC FHEC 0,8 abs
R 3 20.0 20000 0048443 1.9870E11 281 1 
   5.8010 -2.84700E-0001   0.00000E+0000
   5.8040 -2.06500E-0001   0.00000E+0000
   5.8060 -2.61900E-0001   0.00000E+0000
   5.8080 -2.73500E-0001   0.00000E+0000
   5.8090 -1.26100E-0001   0.00000E+0000
   5.8110 -1.65200E-0001   0.00000E+0000
   5.8120 -1.34000E-0001   0.00000E+0000
   5.8140 -1.13700E-0001   0.00000E+0000
   5.8160 -3.33400E-0001   0.00000E+0000
   5.8190 -3.90500E-0001   0.00000E+0000
   5.8220 -5.98000E-0001   0.00000E+0000
   5.8250 -5.41200E-0001   0.00000E+0000
   5.8260 -2.44200E-0001   0.00000E+0000
   5.8290 -9.65000E-0002   0.00000E+0000
   5.8300  6.81000E-0002   0.00000E+0000
   5.8330  1.55800E-0001   0.00000E+0000
   5.8340  1.38300E-0001   0.00000E+0000
   5.8360  1.84200E-0001   0.00000E+0000
   5.8390  1.24300E-0001   0.00000E+0000
   5.8400  1.19000E-0001   0.00000E+0000
   5.8410  1.24200E-0001   0.00000E+0000
   5.8430  9.71000E-0002   0.00000E+0000
   5.8440  9.79000E-0002   0.00000E+0000
   5.8470  8.38000E-0002   0.00000E+0000
   5.8490  1.00500E-0001   0.00000E+0000
   5.8510  8.33000E-0002   0.00000E+0000
   5.8530  7.87000E-0002   0.00000E+0000
   5.8540  6.38000E-0002   0.00000E+0000
   5.8550  3.18000E-0002   0.00000E+0000
   5.8560  1.73000E-0002   0.00000E+0000
   5.8590  3.79000E-0002   0.00000E+0000
   5.8620  1.95000E-0002   0.00000E+0000
   5.8650  2.94000E-0002   0.00000E+0000
   5.8680  2.62000E-0002   0.00000E+0000
   5.8700 -8.40000E-0003   0.00000E+0000
   5.8720 -4.80000E-0002   0.00000E+0000
   5.8730 -1.79000E-0002   0.00000E+0000
   5.8760  5.90000E-0003   0.00000E+0000
   5.8790  3.84000E-0002   0.00000E+0000
   5.8800  3.31000E-0002   0.00000E+0000
   5.8830  3.66000E-0002   0.00000E+0000
   5.8870  8.90000E-0003   0.00000E+0000
   5.8880  2.60000E-0002   0.00000E+0000
   5.8900  4.56000E-0002   0.00000E+0000
   5.8920  4.23000E-0002   0.00000E+0000
   5.8940  1.19000E-0002   0.00000E+0000
   5.8960  3.52000E-0002   0.00000E+0000
   5.8970  2.94000E-0002   0.00000E+0000
   5.8980  1.10000E-0002   0.00000E+0000
   5.9000  2.05000E-0002   0.00000E+0000
   5.9010  4.33000E-0002   0.00000E+0000
   5.9040  1.82000E-0002   0.00000E+0000
   5.9060  2.04000E-0002   0.00000E+0000
   5.9080  1.47000E-0002   0.00000E+0000
   5.9100  1.42000E-0002   0.00000E+0000
   5.9130  1.66000E-0002   0.00000E+0000
   5.9160  2.67000E-0002   0.00000E+0000
   5.9180  3.19000E-0002   0.00000E+0000
   5.9210 -4.30000E-0003   0.00000E+0000
   5.9230  2.15000E-0002   0.00000E+0000
   5.9250  3.96000E-0002   0.00000E+0000
   5.9260  3.36000E-0002   0.00000E+0000
   5.9280  2.46000E-0002   0.00000E+0000
   5.9310  7.54000E-0002   0.00000E+0000
   5.9330  4.62000E-0002   0.00000E+0000
   5.9370  3.06000E-0002   0.00000E+0000
   5.9390  4.94000E-0002   0.00000E+0000
   5.9400  8.30000E-0002   0.00000E+0000
   5.9440  5.87000E-0002   0.00000E+0000
   5.9460  7.56000E-0002   0.00000E+0000
   5.9480  5.80000E-0002   0.00000E+0000
   5.9490  6.33000E-0002   0.00000E+0000
   5.9510  4.95000E-0002   0.00000E+0000
   5.9550  5.92000E-0002   0.00000E+0000
   5.9560  5.59000E-0002   0.00000E+0000
   5.9590  7.04000E-0002   0.00000E+0000
   5.9610  9.33000E-0002   0.00000E+0000
   5.9630  8.27000E-0002   0.00000E+0000
   5.9650  4.93000E-0002   0.00000E+0000
   5.9680  1.54000E-0002   0.00000E+0000
   5.9700  2.01000E-0002   0.00000E+0000
   5.9720  2.41000E-0002   0.00000E+0000
   5.9740  4.28000E-0002   0.00000E+0000
   5.9770  2.11000E-0002   0.00000E+0000
   5.9790  6.72000E-0002   0.00000E+0000
   5.9820 -3.32800E-0001   0.00000E+0000
   5.9830 -7.11000E-0001   0.00000E+0000
   5.9860 -1.13780E+0000   0.00000E+0000
   5.9900 -1.44750E+0000   0.00000E+0000
   5.9910 -1.54170E+0000   0.00000E+0000
   5.9930 -1.77030E+0000   0.00000E+0000
   5.9950 -1.94770E+0000   0.00000E+0000
   5.9990 -1.98880E+0000   0.00000E+0000
   6.0000 -1.94370E+0000   0.00000E+0000
   6.0020 -1.88840E+0000   0.00000E+0000
   6.0050 -1.85280E+0000   0.00000E+0000
   6.0070 -1.74170E+0000   0.00000E+0000
   6.0100 -1.69570E+0000   0.00000E+0000
   6.0110 -1.48000E+0000   0.00000E+0000
   6.0130 -1.33540E+0000   0.00000E+0000
   6.0160 -6.93600E-0001   0.00000E+0000
   6.0200  1.40500E-0001   0.00000E+0000
   6.0210  1.63300E-0001   0.00000E+0000
   6.0230  1.41200E-0001   0.00000E+0000
   6.0250  1.51700E-0001   0.00000E+0000
   6.0290  1.10000E-0001   0.00000E+0000
   6.0300  1.37100E-0001   0.00000E+0000
   6.0320  1.34900E-0001   0.00000E+0000
   6.0360  1.70300E-0001   0.00000E+0000
   6.0390  1.45000E-0001   0.00000E+0000
   6.0410  9.98000E-0002   0.00000E+0000
   6.0440  9.99000E-0002   0.00000E+0000
   6.0460  1.24800E-0001   0.00000E+0000
   6.0480  1.22000E-0001   0.00000E+0000
   6.0500  1.05800E-0001   0.00000E+0000
   6.0520  1.13800E-0001   0.00000E+0000
   6.0540  1.11400E-0001   0.00000E+0000
   6.0550  1.20200E-0001   0.00000E+0000
   6.0570  1.05600E-0001   0.00000E+0000
   6.0590  1.18700E-0001   0.00000E+0000
   6.0630  1.06600E-0001   0.00000E+0000
   6.0660  1.19900E-0001   0.00000E+0000
   6.0670  1.20800E-0001   0.00000E+0000
   6.0680  1.07500E-0001   0.00000E+0000
   6.0710  1.01300E-0001   0.00000E+0000
   6.0740  9.75000E-0002   0.00000E+0000
   6.0780  1.33400E-0001   0.00000E+0000
   6.0800  1.46800E-0001   0.00000E+0000
   6.0820  1.19900E-0001   0.00000E+0000
   6.0850  1.22600E-0001   0.00000E+0000
   6.0870  1.09980E+0000   0.00000E+0000
   6.0900  1.34660E+0000   0.00000E+0000
   6.0940  1.40360E+0000   0.00000E+0000
   6.0950  1.46750E+0000   0.00000E+0000
   6.0970  1.65630E+0000   0.00000E+0000
   6.1010  2.01880E+0000   0.00000E+0000
   6.1030  2.08440E+0000   0.00000E+0000
   6.1060  1.99470E+0000   0.00000E+0000
   6.1080  1.91810E+0000   0.00000E+0000
   6.1120  1.85290E+0000   0.00000E+0000
   6.1130  1.80560E+0000   0.00000E+0000
   6.1150  1.68350E+0000   0.00000E+0000
   6.1170  1.32110E+0000   0.00000E+0000
   6.1210  6.21600E-0001   0.00000E+0000
   6.1230  5.64000E-0002   0.00000E+0000
   6.1280  1.05200E-0001   0.00000E+0000
   6.1300  1.06100E-0001   0.00000E+0000
   6.1320  9.83000E-0002   0.00000E+0000
   6.1340  1.00000E-0001   0.00000E+0000
   6.1350  8.75000E-0002   0.00000E+0000
   6.1370  8.72000E-0002   0.00000E+0000
   6.1390  8.66000E-0002   0.00000E+0000
   6.1400  8.67000E-0002   0.00000E+0000
   6.1440  7.39000E-0002   0.00000E+0000
   6.1460  8.44000E-0002   0.00000E+0000
   6.1490  7.90000E-0002   0.00000E+0000
   6.1510  7.67000E-0002   0.00000E+0000
   6.1540  7.29000E-0002   0.00000E+0000
   6.1550  8.03000E-0002   0.00000E+0000
   6.1570  8.28000E-0002   0.00000E+0000
   6.1590  8.13000E-0002   0.00000E+0000
   6.1630  8.36000E-0002   0.00000E+0000
   6.1640  7.69000E-0002   0.00000E+0000
   6.1670  8.32000E-0002   0.00000E+0000
   6.1680  8.82000E-0002   0.00000E+0000
   6.1700  8.57000E-0002   0.00000E+0000
   6.1720  7.73000E-0002   0.00000E+0000
   6.1740  8.31000E-0002   0.00000E+0000
   6.1780  8.28000E-0002   0.00000E+0000
   6.1790  8.52000E-0002   0.00000E+0000
   6.1810  8.27000E-0002   0.00000E+0000
   6.1830  8.14000E-0002   0.00000E+0000
   6.1850  8.29000E-0002   0.00000E+0000
   6.1880  7.96000E-0002   0.00000E+0000
   6.1930  8.59000E-0002   0.00000E+0000
   6.1940  8.44000E-0002   0.00000E+0000
   6.1970  7.98000E-0002   0.00000E+0000
   6.2020  8.40000E-0002   0.00000E+0000
   6.2040  8.61000E-0002   0.00000E+0000
   6.2080  8.40000E-0002   0.00000E+0000
   6.2090  8.78000E-0002   0.00000E+0000
   6.2110  8.21000E-0002   0.00000E+0000
   6.2150  8.45000E-0002   0.00000E+0000
   6.2180  8.81000E-0002   0.00000E+0000
   6.2200  9.11000E-0002   0.00000E+0000
   6.2230  9.42000E-0002   0.00000E+0000
   6.2250  9.27000E-0002   0.00000E+0000
   6.2260  1.14500E-0001   0.00000E+0000
   6.2300  1.06100E-0001   0.00000E+0000
   6.2330  3.24000E-0002   0.00000E+0000
   6.2340  7.04000E-0002   0.00000E+0000
   6.2380  1.19200E-0001   0.00000E+0000
   6.2390  1.13700E-0001   0.00000E+0000
   6.2410  9.58000E-0002   0.00000E+0000
   6.2430  9.85000E-0002   0.00000E+0000
   6.2450  9.94000E-0002   0.00000E+0000
   6.2470  1.05200E-0001   0.00000E+0000
   6.2500  9.38000E-0002   0.00000E+0000
   6.2520  9.28000E-0002   0.00000E+0000
   6.2540  9.64000E-0002   0.00000E+0000
   6.2560  1.08500E-0001   0.00000E+0000
   6.2610  1.05900E-0001   0.00000E+0000
   6.2620  1.01200E-0001   0.00000E+0000
   6.2640  1.03400E-0001   0.00000E+0000
   6.2660  1.05800E-0001   0.00000E+0000
   6.2680  1.14300E-0001   0.00000E+0000
   6.2710  9.88000E-0002   0.00000E+0000
   6.2730  9.63000E-0002   0.00000E+0000
   6.2740  1.00200E-0001   0.00000E+0000
   6.2780  1.07800E-0001   0.00000E+0000
   6.2800  1.04700E-0001   0.00000E+0000
   6.2830  9.36000E-0002   0.00000E+0000
   6.2840  1.05700E-0001   0.00000E+0000
   6.2870  1.15100E-0001   0.00000E+0000
   6.2900  1.05400E-0001   0.00000E+0000
   6.2920  1.02500E-0001   0.00000E+0000
   6.2950  1.12100E-0001   0.00000E+0000
   6.2960  1.14900E-0001   0.00000E+0000
   6.2990  1.15200E-0001   0.00000E+0000
   6.3000  1.13300E-0001   0.00000E+0000
   6.3040  1.17700E-0001   0.00000E+0000
   6.3070  1.12600E-0001   0.00000E+0000
   6.3080  1.26200E-0001   0.00000E+0000
   6.3120  1.17100E-0001   0.00000E+0000
   6.3140  1.10300E-0001   0.00000E+0000
   6.3160  1.16600E-0001   0.00000E+0000
   6.3170  1.20600E-0001   0.00000E+0000
   6.3200  1.19600E-0001   0.00000E+0000
   6.3240  1.22000E-0001   0.00000E+0000
   6.3260  1.36200E-0001   0.00000E+0000
   6.3270  1.27000E-0001   0.00000E+0000
   6.3280  8.88000E-0002   0.00000E+0000
   6.3310  7.34000E-0002   0.00000E+0000
   6.3330  8.51000E-0002   0.00000E+0000
   6.3350  1.43300E-0001   0.00000E+0000
   6.3360  1.53500E-0001   0.00000E+0000
   6.3390  1.45100E-0001   0.00000E+0000
   6.3400  1.35000E-0001   0.00000E+0000
   6.3430  1.38400E-0001   0.00000E+0000
   6.3450  1.47900E-0001   0.00000E+0000
   6.3470  1.45200E-0001   0.00000E+0000
   6.3500  1.40600E-0001   0.00000E+0000
   6.3530  1.33400E-0001   0.00000E+0000
   6.3550  1.32100E-0001   0.00000E+0000
   6.3570  1.39000E-0001   0.00000E+0000
   6.3590  1.42200E-0001   0.00000E+0000
   6.3620  1.43100E-0001   0.00000E+0000
   6.3640  1.40600E-0001   0.00000E+0000
   6.3670  1.45600E-0001   0.00000E+0000
   6.3680  1.46000E-0001   0.00000E+0000
   6.3710  1.44000E-0001   0.00000E+0000
   6.3750  1.54500E-0001   0.00000E+0000
   6.3770  1.56200E-0001   0.00000E+0000
   6.3790  1.56700E-0001   0.00000E+0000
   6.3810  1.54800E-0001   0.00000E+0000
   6.3820  1.58500E-0001   0.00000E+0000
   6.3860  1.61600E-0001   0.00000E+0000
   6.3880  1.63100E-0001   0.00000E+0000
   6.3920  1.67400E-0001   0.00000E+0000
   6.3930  1.64300E-0001   0.00000E+0000
   6.3960  1.62600E-0001   0.00000E+0000
   6.3980  1.62700E-0001   0.00000E+0000
   6.4000  1.68400E-0001   0.00000E+0000
   6.4020  1.64200E-0001   0.00000E+0000
   6.4050  1.67200E-0001   0.00000E+0000
   6.4070  1.73900E-0001   0.00000E+0000
   6.4100  1.71000E-0001   0.00000E+0000
   6.4120  1.72700E-0001   0.00000E+0000
   6.4140  1.61900E-0001   0.00000E+0000
   6.4160  1.72900E-0001   0.00000E+0000
   6.4180  1.79700E-0001   0.00000E+0000
   6.4190  1.71000E-0001   0.00000E+0000
   6.4230  1.78500E-0001   0.00000E+0000
   6.4260  1.75800E-0001   0.00000E+0000
   6.4280  1.82600E-0001   0.00000E+0000
   6.4310  1.80300E-0001   0.00000E+0000
   6.4330  1.88700E-0001   0.00000E+0000
   6.4340  1.80400E-0001   0.00000E+0000
   6.4360  1.84800E-0001   0.00000E+0000
   6.4370  1.88300E-0001   0.00000E+0000
   6.4400  1.81600E-0001   0.00000E+0000
   6.4430  1.91600E-0001   0.00000E+0000
   6.4450  1.88400E-0001   0.00000E+0000
   6.4470  1.95900E-0001   0.00000E+0000
   6.4500  1.87100E-0001   0.00000E+0000
   6.4520  1.83300E-0001   0.00000E+0000
   6.4540  1.90900E-0001   0.00000E+0000
   6.4570  2.03800E-0001   0.00000E+0000
   6.4580  1.88700E-0001   0.00000E+0000
   6.4600  1.97000E-0001   0.00000E+0000
   6.4620  2.00000E-0001   0.00000E+0000
   6.4660  1.99700E-0001   0.00000E+0000
   6.4670  2.01900E-0001   0.00000E+0000
   6.4700  1.95200E-0001   0.00000E+0000
   6.4710  1.99700E-0001   0.00000E+0000
   6.4740  2.11200E-0001   0.00000E+0000
   6.4760  2.32000E-0001   0.00000E+0000
   6.4790  2.40500E-0001   0.00000E+0000
   6.4810  2.20400E-0001   0.00000E+0000
   6.4830  2.34500E-0001   0.00000E+0000
   6.4850  2.20700E-0001   0.00000E+0000
   6.4870  2.13000E-0001   0.00000E+0000
   6.4880  2.21400E-0001   0.00000E+0000
   6.4910  2.18700E-0001   0.00000E+0000
   6.4920  2.17000E-0001   0.00000E+0000
   6.4970  2.17400E-0001   0.00000E+0000
   6.5010  2.25100E-0001   0.00000E+0000
   6.5050  2.21000E-0001   0.00000E+0000
   6.5060  2.30100E-0001   0.00000E+0000
   6.5100  2.39500E-0001   0.00000E+0000
   6.5120  2.30000E-0001   0.00000E+0000
   6.5150  2.01300E-0001   0.00000E+0000
   6.5170  2.10100E-0001   0.00000E+0000
   6.5190  2.40200E-0001   0.00000E+0000
   6.5220  2.39300E-0001   0.00000E+0000
   6.5240  2.43500E-0001   0.00000E+0000
   6.5260  2.35900E-0001   0.00000E+0000
   6.5280  2.36700E-0001   0.00000E+0000
   6.5290  2.28200E-0001   0.00000E+0000
   6.5310  2.31300E-0001   0.00000E+0000
   6.5330  2.45100E-0001   0.00000E+0000
   6.5380  2.34500E-0001   0.00000E+0000
   6.5410  2.52900E-0001   0.00000E+0000
   6.5430  2.43400E-0001   0.00000E+0000
   6.5450  2.39700E-0001   0.00000E+0000
   6.5470  2.45000E-0001   0.00000E+0000
   6.5500  2.73300E-0001   0.00000E+0000
   6.5530  2.44700E-0001   0.00000E+0000
   6.5550  2.45700E-0001   0.00000E+0000
   6.5570  2.51400E-0001   0.00000E+0000
   6.5610  2.58100E-0001   0.00000E+0000
   6.5630  2.62900E-0001   0.00000E+0000
   6.5650  2.60200E-0001   0.00000E+0000
   6.5660  2.59100E-0001   0.00000E+0000
   6.5690  2.62200E-0001   0.00000E+0000
   6.5700  2.63300E-0001   0.00000E+0000
   6.5730  2.61500E-0001   0.00000E+0000
   6.5760  2.60500E-0001   0.00000E+0000
   6.5770  2.62100E-0001   0.00000E+0000
   6.5790  2.60100E-0001   0.00000E+0000
   6.5810  2.63200E-0001   0.00000E+0000
   6.5830  2.73500E-0001   0.00000E+0000
   6.5860  2.75800E-0001   0.00000E+0000
   6.5890  2.73600E-0001   0.00000E+0000
   6.5910  2.79200E-0001   0.00000E+0000
   6.5940  2.73800E-0001   0.00000E+0000
   6.5950  2.78500E-0001   0.00000E+0000
   6.5980  2.71800E-0001   0.00000E+0000
   6.6000  2.87000E-0001   0.00000E+0000
   6.6020  2.97100E-0001   0.00000E+0000
   6.6050  2.86100E-0001   0.00000E+0000
   6.6070  2.89200E-0001   0.00000E+0000
   6.6090  2.87000E-0001   0.00000E+0000
   6.6110  2.87400E-0001   0.00000E+0000
   6.6140  2.98300E-0001   0.00000E+0000
   6.6170  2.82900E-0001   0.00000E+0000
   6.6190  2.94100E-0001   0.00000E+0000
   6.6210  2.99500E-0001   0.00000E+0000
   6.6240  2.96400E-0001   0.00000E+0000
   6.6260  2.93100E-0001   0.00000E+0000
   6.6290  3.03000E-0001   0.00000E+0000
   6.6310  3.07500E-0001   0.00000E+0000
   6.6330  3.05200E-0001   0.00000E+0000
   6.6350  2.97700E-0001   0.00000E+0000
   6.6380  3.04400E-0001   0.00000E+0000
   6.6390  2.98100E-0001   0.00000E+0000
   6.6430  3.06800E-0001   0.00000E+0000
   6.6440  3.04200E-0001   0.00000E+0000
   6.6480  3.02300E-0001   0.00000E+0000
   6.6500  3.06900E-0001   0.00000E+0000
   6.6530  3.01700E-0001   0.00000E+0000
   6.6550  3.09800E-0001   0.00000E+0000
   6.6570  3.08100E-0001   0.00000E+0000
   6.6590  3.09600E-0001   0.00000E+0000
   6.6620  3.20000E-0001   0.00000E+0000
   6.6640  3.14500E-0001   0.00000E+0000
   6.6670  3.17100E-0001   0.00000E+0000
   6.6690  3.20900E-0001   0.00000E+0000
   6.6720  3.20800E-0001   0.00000E+0000
   6.6730  3.15600E-0001   0.00000E+0000
   6.6760  3.17200E-0001   0.00000E+0000
   6.6790  3.20900E-0001   0.00000E+0000
   6.6800  3.23100E-0001   0.00000E+0000
   6.6830  3.29800E-0001   0.00000E+0000
   6.6840  3.24400E-0001   0.00000E+0000
   6.6870  3.27600E-0001   0.00000E+0000
   6.6890  3.24400E-0001   0.00000E+0000
   6.6920  3.34300E-0001   0.00000E+0000
   6.6950  3.40600E-0001   0.00000E+0000
   6.6970  3.36300E-0001   0.00000E+0000
   6.6990  3.32700E-0001   0.00000E+0000
   6.7010  3.30200E-0001   0.00000E+0000
   6.7030  3.22800E-0001   0.00000E+0000
   6.7060  3.19700E-0001   0.00000E+0000
   6.7080  3.32400E-0001   0.00000E+0000
   6.7110  3.31700E-0001   0.00000E+0000
   6.7140  3.33700E-0001   0.00000E+0000
   6.7150  3.28900E-0001   0.00000E+0000
   6.7170  3.32700E-0001   0.00000E+0000
   6.7200  3.34600E-0001   0.00000E+0000
   6.7240  3.38000E-0001   0.00000E+0000
   6.7260  3.42300E-0001   0.00000E+0000
   6.7290  3.49700E-0001   0.00000E+0000
   6.7310  3.51700E-0001   0.00000E+0000
   6.7320  3.47300E-0001   0.00000E+0000
   6.7360  3.50200E-0001   0.00000E+0000
   6.7370  3.47000E-0001   0.00000E+0000
   6.7400  3.50400E-0001   0.00000E+0000
   6.7410  3.56200E-0001   0.00000E+0000
   6.7450  3.60200E-0001   0.00000E+0000
   6.7470  3.45700E-0001   0.00000E+0000
   6.7510  3.61400E-0001   0.00000E+0000
   6.7540  3.60000E-0001   0.00000E+0000
   6.7570  3.58800E-0001   0.00000E+0000
   6.7580  3.61400E-0001   0.00000E+0000
   6.7620  3.66400E-0001   0.00000E+0000
   6.7650  3.60200E-0001   0.00000E+0000
   6.7680  3.42500E-0001   0.00000E+0000
   6.7700  3.45300E-0001   0.00000E+0000
   6.7720  3.66200E-0001   0.00000E+0000
   6.7740  3.69000E-0001   0.00000E+0000
   6.7770  3.69500E-0001   0.00000E+0000
   6.7790  3.69700E-0001   0.00000E+0000
   6.7810  3.68100E-0001   0.00000E+0000
   6.7840  3.73600E-0001   0.00000E+0000
   6.7860  3.71700E-0001   0.00000E+0000
   6.7910  3.73200E-0001   0.00000E+0000
   6.7930  3.86100E-0001   0.00000E+0000
   6.7950  3.76600E-0001   0.00000E+0000
   6.7970  3.63100E-0001   0.00000E+0000
   6.8000  3.60100E-0001   0.00000E+0000
   6.8030  3.77800E-0001   0.00000E+0000
   6.8050  3.86400E-0001   0.00000E+0000
   6.8080  3.79300E-0001   0.00000E+0000
   6.8110  3.99000E-0001   0.00000E+0000
   6.8130  3.86200E-0001   0.00000E+0000
   6.8170  3.83600E-0001   0.00000E+0000
   6.8190  3.80400E-0001   0.00000E+0000
   6.8200  3.87900E-0001   0.00000E+0000
   6.8230  3.74300E-0001   0.00000E+0000
   6.8250  3.70700E-0001   0.00000E+0000
   6.8270  3.78200E-0001   0.00000E+0000
   6.8290  3.81100E-0001   0.00000E+0000
   6.8310  3.82800E-0001   0.00000E+0000
   6.8340  3.89900E-0001   0.00000E+0000
   6.8370  3.82900E-0001   0.00000E+0000
   6.8390  3.84300E-0001   0.00000E+0000
   6.8410  3.72500E-0001   0.00000E+0000
   6.8440  3.69800E-0001   0.00000E+0000
   6.8480  3.87300E-0001   0.00000E+0000
   6.8510  3.97800E-0001   0.00000E+0000
   6.8530  3.95300E-0001   0.00000E+0000
   6.8540  4.05100E-0001   0.00000E+0000
   6.8570  3.83000E-0001   0.00000E+0000
   6.8600  3.75500E-0001   0.00000E+0000
   6.8620  3.81400E-0001   0.00000E+0000
   6.8650  3.80400E-0001   0.00000E+0000
   6.8670  3.91100E-0001   0.00000E+0000
   6.8700  3.96100E-0001   0.00000E+0000
   6.8720  3.95100E-0001   0.00000E+0000
   6.8740  3.91500E-0001   0.00000E+0000
   6.8760  4.00700E-0001   0.00000E+0000
   6.8790  3.99000E-0001   0.00000E+0000
   6.8810  3.96000E-0001   0.00000E+0000
   6.8830  3.99100E-0001   0.00000E+0000
   6.8840  4.02900E-0001   0.00000E+0000
   6.8880  4.04400E-0001   0.00000E+0000
   6.8910  3.99600E-0001   0.00000E+0000
   6.8930  3.99000E-0001   0.00000E+0000
   6.8950  4.07400E-0001   0.00000E+0000
   6.8960  4.07500E-0001   0.00000E+0000
   6.8990  4.35800E-0001   0.00000E+0000
   6.9020  4.33800E-0001   0.00000E+0000
   6.9050  4.20800E-0001   0.00000E+0000
   6.9080  4.21300E-0001   0.00000E+0000
   6.9100  4.30300E-0001   0.00000E+0000
   6.9110  4.31900E-0001   0.00000E+0000
   6.9130  4.30200E-0001   0.00000E+0000
   6.9160  4.14400E-0001   0.00000E+0000
   6.9180  4.18100E-0001   0.00000E+0000
   6.9210  4.15400E-0001   0.00000E+0000
   6.9230  4.32400E-0001   0.00000E+0000
   6.9270  4.16600E-0001   0.00000E+0000
   6.9290  4.29600E-0001   0.00000E+0000
   6.9310  4.31500E-0001   0.00000E+0000
   6.9320  4.40900E-0001   0.00000E+0000
   6.9350  4.31400E-0001   0.00000E+0000
   6.9380  4.40400E-0001   0.00000E+0000
   6.9410  4.59200E-0001   0.00000E+0000
   6.9430  4.47500E-0001   0.00000E+0000
   6.9460  4.33700E-0001   0.00000E+0000
   6.9480  4.18300E-0001   0.00000E+0000
   6.9490  4.25900E-0001   0.00000E+0000
   6.9530  4.29900E-0001   0.00000E+0000
   6.9550  4.25300E-0001   0.00000E+0000
   6.9580  4.45000E-0001   0.00000E+0000
   6.9600  4.40300E-0001   0.00000E+0000
   6.9620  4.19100E-0001   0.00000E+0000
   6.9640  4.35300E-0001   0.00000E+0000
   6.9670  4.26000E-0001   0.00000E+0000
   6.9700  4.26900E-0001   0.00000E+0000
   6.9730  4.35500E-0001   0.00000E+0000
   6.9750  4.45700E-0001   0.00000E+0000
   6.9760  4.40700E-0001   0.00000E+0000
   6.9790  4.36900E-0001   0.00000E+0000
   6.9800  4.16900E-0001   0.00000E+0000
   6.9840  4.15400E-0001   0.00000E+0000
   6.9860  4.33200E-0001   0.00000E+0000
   6.9890  4.39100E-0001   0.00000E+0000
   6.9930  4.42000E-0001   0.00000E+0000
   6.9960  4.65800E-0001   0.00000E+0000
   6.9980  4.57500E-0001   0.00000E+0000
   7.0000  4.47900E-0001   0.00000E+0000
   7.0030  4.55100E-0001   0.00000E+0000
   7.0050  4.58600E-0001   0.00000E+0000
   7.0070  4.67000E-0001   0.00000E+0000
   7.0100  4.74900E-0001   0.00000E+0000
   7.0110  4.84100E-0001   0.00000E+0000
   7.0140  4.80900E-0001   0.00000E+0000
   7.0170  4.76000E-0001   0.00000E+0000
   7.0200  4.98000E-0001   0.00000E+0000
   7.0230  4.87100E-0001   0.00000E+0000
   7.0250  4.77900E-0001   0.00000E+0000
   7.0280  4.99200E-0001   0.00000E+0000
   7.0310  4.99600E-0001   0.00000E+0000
   7.0340  5.03300E-0001   0.00000E+0000
   7.0370  5.09300E-0001   0.00000E+0000
   7.0390  5.36800E-0001   0.00000E+0000
   7.0420  5.42000E-0001   0.00000E+0000
   7.0440  5.45800E-0001   0.00000E+0000
   7.0460  5.41200E-0001   0.00000E+0000
   7.0490  5.44600E-0001   0.00000E+0000
   7.0530  5.67600E-0001   0.00000E+0000
   7.0560  5.68000E-0001   0.00000E+0000
   7.0600  5.95700E-0001   0.00000E+0000
   7.0610  5.98300E-0001   0.00000E+0000
   7.0650  5.99800E-0001   0.00000E+0000
   7.0680  6.06700E-0001   0.00000E+0000
   7.0720  6.46800E-0001   0.00000E+0000
   7.0730  6.45100E-0001   0.00000E+0000
   7.0760  6.52400E-0001   0.00000E+0000
   7.0780  6.40400E-0001   0.00000E+0000
   7.0800  6.46500E-0001   0.00000E+0000
   7.0820  6.61900E-0001   0.00000E+0000
   7.0840  6.95300E-0001   0.00000E+0000
   7.0870  7.06300E-0001   0.00000E+0000
   7.0900  7.16300E-0001   0.00000E+0000
   7.0920  7.40500E-0001   0.00000E+0000
   7.0960  7.53400E-0001   0.00000E+0000
   7.0990  7.82700E-0001   0.00000E+0000
   7.1030  8.12200E-0001   0.00000E+0000
