# Supplementary material for: Self-association of MreC as a regulatory signal in bacterial cell wall elongation
Source: Nat Commun. 2021 May 20;12:2987. doi: 10.1038/s41467-021-22957-9 (PMC8137920; doi:10.1038/s41467-021-22957-9)
Supplement: Supplementary file 4 — Source Data [file 41467_2021_22957_MOESM4_ESM.zip › Martins2-Source-Data/AUC_rawdata/E.coli/00175.RA3]

MREC FHEC 0,8 abs
R 3 20.1 20000 0039713 1.6040E11 281 1 
   5.7990 -4.52500E-0001   0.00000E+0000
   5.8030 -4.27300E-0001   0.00000E+0000
   5.8050 -1.97600E-0001   0.00000E+0000
   5.8060 -3.12200E-0001   0.00000E+0000
   5.8080 -2.56800E-0001   0.00000E+0000
   5.8100 -1.69200E-0001   0.00000E+0000
   5.8120 -1.96100E-0001   0.00000E+0000
   5.8140 -1.95500E-0001   0.00000E+0000
   5.8150 -1.98900E-0001   0.00000E+0000
   5.8160 -2.10100E-0001   0.00000E+0000
   5.8180 -3.94000E-0001   0.00000E+0000
   5.8190 -5.68100E-0001   0.00000E+0000
   5.8220 -4.78700E-0001   0.00000E+0000
   5.8230 -5.40100E-0001   0.00000E+0000
   5.8240 -4.09400E-0001   0.00000E+0000
   5.8260 -5.15500E-0001   0.00000E+0000
   5.8280 -3.16900E-0001   0.00000E+0000
   5.8290 -1.42500E-0001   0.00000E+0000
   5.8310  7.15000E-0002   0.00000E+0000
   5.8320  1.02000E-0001   0.00000E+0000
   5.8350  1.39500E-0001   0.00000E+0000
   5.8370  1.10400E-0001   0.00000E+0000
   5.8380  9.30000E-0002   0.00000E+0000
   5.8390  1.16400E-0001   0.00000E+0000
   5.8400  9.69000E-0002   0.00000E+0000
   5.8420  9.57000E-0002   0.00000E+0000
   5.8440  8.89000E-0002   0.00000E+0000
   5.8460  6.39000E-0002   0.00000E+0000
   5.8490  1.04800E-0001   0.00000E+0000
   5.8510  8.50000E-0002   0.00000E+0000
   5.8530  8.82000E-0002   0.00000E+0000
   5.8550  6.76000E-0002   0.00000E+0000
   5.8560  4.68000E-0002   0.00000E+0000
   5.8580  1.65000E-0002   0.00000E+0000
   5.8590  3.06000E-0002   0.00000E+0000
   5.8610  2.62000E-0002   0.00000E+0000
   5.8640  2.68000E-0002   0.00000E+0000
   5.8650  2.64000E-0002   0.00000E+0000
   5.8670  3.91000E-0002   0.00000E+0000
   5.8680  2.87000E-0002   0.00000E+0000
   5.8690  0.00000E+0000   0.00000E+0000
   5.8720 -4.87000E-0002   0.00000E+0000
   5.8740 -1.55000E-0002   0.00000E+0000
   5.8770  6.80000E-0003   0.00000E+0000
   5.8780  4.76000E-0002   0.00000E+0000
   5.8800  3.69000E-0002   0.00000E+0000
   5.8820  3.77000E-0002   0.00000E+0000
   5.8850  1.94000E-0002   0.00000E+0000
   5.8870  2.85000E-0002   0.00000E+0000
   5.8900  3.80000E-0002   0.00000E+0000
   5.8930  2.35000E-0002   0.00000E+0000
   5.8950  2.67000E-0002   0.00000E+0000
   5.8960  3.26000E-0002   0.00000E+0000
   5.8970  3.90000E-0003   0.00000E+0000
   5.8990  2.99000E-0002   0.00000E+0000
   5.9010  4.25000E-0002   0.00000E+0000
   5.9040  2.13000E-0002   0.00000E+0000
   5.9060  1.75000E-0002   0.00000E+0000
   5.9070  1.38000E-0002   0.00000E+0000
   5.9090  9.40000E-0003   0.00000E+0000
   5.9110  2.21000E-0002   0.00000E+0000
   5.9130  2.19000E-0002   0.00000E+0000
   5.9150  2.34000E-0002   0.00000E+0000
   5.9170  2.67000E-0002   0.00000E+0000
   5.9200  1.49000E-0002   0.00000E+0000
   5.9220 -5.90000E-0003   0.00000E+0000
   5.9250  5.30000E-0003   0.00000E+0000
   5.9270  2.61000E-0002   0.00000E+0000
   5.9290  2.69000E-0002   0.00000E+0000
   5.9310  7.47000E-0002   0.00000E+0000
   5.9330  7.43000E-0002   0.00000E+0000
   5.9350  4.42000E-0002   0.00000E+0000
   5.9370  2.20000E-0002   0.00000E+0000
   5.9380  7.76000E-0002   0.00000E+0000
   5.9400  7.24000E-0002   0.00000E+0000
   5.9430  6.07000E-0002   0.00000E+0000
   5.9440  6.88000E-0002   0.00000E+0000
   5.9470  5.93000E-0002   0.00000E+0000
   5.9490  6.10000E-0002   0.00000E+0000
   5.9510  3.71000E-0002   0.00000E+0000
   5.9520  4.50000E-0002   0.00000E+0000
   5.9540  5.68000E-0002   0.00000E+0000
   5.9560  6.48000E-0002   0.00000E+0000
   5.9590  8.25000E-0002   0.00000E+0000
   5.9610  9.01000E-0002   0.00000E+0000
   5.9650  5.79000E-0002   0.00000E+0000
   5.9660  3.04000E-0002   0.00000E+0000
   5.9680  2.24000E-0002   0.00000E+0000
   5.9700  2.07000E-0002   0.00000E+0000
   5.9720  4.47000E-0002   0.00000E+0000
   5.9750  2.91000E-0002   0.00000E+0000
   5.9770  2.72000E-0002   0.00000E+0000
   5.9780  5.82000E-0002   0.00000E+0000
   5.9810 -2.75300E-0001   0.00000E+0000
   5.9830 -8.66100E-0001   0.00000E+0000
   5.9850 -1.13010E+0000   0.00000E+0000
   5.9860 -1.34300E+0000   0.00000E+0000
   5.9890 -1.39920E+0000   0.00000E+0000
   5.9920 -1.67420E+0000   0.00000E+0000
   5.9940 -1.94300E+0000   0.00000E+0000
   5.9960 -1.94820E+0000   0.00000E+0000
   5.9990 -1.98110E+0000   0.00000E+0000
   6.0020 -1.87230E+0000   0.00000E+0000
   6.0030 -1.85100E+0000   0.00000E+0000
   6.0060 -1.79990E+0000   0.00000E+0000
   6.0080 -1.67450E+0000   0.00000E+0000
   6.0090 -1.58650E+0000   0.00000E+0000
   6.0120 -1.08760E+0000   0.00000E+0000
   6.0140 -5.44900E-0001   0.00000E+0000
   6.0160 -6.00000E-0004   0.00000E+0000
   6.0180  1.59500E-0001   0.00000E+0000
   6.0200  1.16700E-0001   0.00000E+0000
   6.0230  1.43200E-0001   0.00000E+0000
   6.0250  1.31100E-0001   0.00000E+0000
   6.0280  1.14300E-0001   0.00000E+0000
   6.0300  1.43200E-0001   0.00000E+0000
   6.0320  1.40800E-0001   0.00000E+0000
   6.0340  1.56300E-0001   0.00000E+0000
   6.0370  1.62500E-0001   0.00000E+0000
   6.0390  1.01200E-0001   0.00000E+0000
   6.0410  9.02000E-0002   0.00000E+0000
   6.0440  1.10000E-0001   0.00000E+0000
   6.0450  1.25800E-0001   0.00000E+0000
   6.0480  1.15300E-0001   0.00000E+0000
   6.0490  1.04400E-0001   0.00000E+0000
   6.0510  1.20100E-0001   0.00000E+0000
   6.0520  1.12200E-0001   0.00000E+0000
   6.0560  1.20300E-0001   0.00000E+0000
   6.0590  1.12500E-0001   0.00000E+0000
   6.0620  1.14500E-0001   0.00000E+0000
   6.0640  1.13900E-0001   0.00000E+0000
   6.0670  1.13900E-0001   0.00000E+0000
   6.0690  1.07800E-0001   0.00000E+0000
   6.0710  1.01300E-0001   0.00000E+0000
   6.0730  1.03000E-0001   0.00000E+0000
   6.0780  1.45000E-0001   0.00000E+0000
   6.0810  1.46500E-0001   0.00000E+0000
   6.0820  9.77000E-0002   0.00000E+0000
   6.0850  5.73500E-0001   0.00000E+0000
   6.0880  1.22770E+0000   0.00000E+0000
   6.0920  1.41130E+0000   0.00000E+0000
   6.0940  1.48510E+0000   0.00000E+0000
   6.0990  2.03640E+0000   0.00000E+0000
   6.1030  2.05870E+0000   0.00000E+0000
   6.1040  2.02390E+0000   0.00000E+0000
   6.1070  1.95270E+0000   0.00000E+0000
   6.1090  1.88120E+0000   0.00000E+0000
   6.1120  1.78350E+0000   0.00000E+0000
   6.1150  1.56360E+0000   0.00000E+0000
   6.1180  1.01360E+0000   0.00000E+0000
   6.1200  7.34700E-0001   0.00000E+0000
   6.1230  5.20000E-0002   0.00000E+0000
   6.1260  1.09900E-0001   0.00000E+0000
   6.1290  1.04200E-0001   0.00000E+0000
   6.1310  1.03100E-0001   0.00000E+0000
   6.1340  9.31000E-0002   0.00000E+0000
   6.1350  8.67000E-0002   0.00000E+0000
   6.1370  8.65000E-0002   0.00000E+0000
   6.1380  9.25000E-0002   0.00000E+0000
   6.1430  7.46000E-0002   0.00000E+0000
   6.1450  8.16000E-0002   0.00000E+0000
   6.1470  8.57000E-0002   0.00000E+0000
   6.1490  8.68000E-0002   0.00000E+0000
   6.1510  7.94000E-0002   0.00000E+0000
   6.1530  7.85000E-0002   0.00000E+0000
   6.1560  8.35000E-0002   0.00000E+0000
   6.1580  9.15000E-0002   0.00000E+0000
   6.1610  8.78000E-0002   0.00000E+0000
   6.1630  8.88000E-0002   0.00000E+0000
   6.1660  7.76000E-0002   0.00000E+0000
   6.1670  8.72000E-0002   0.00000E+0000
   6.1690  9.53000E-0002   0.00000E+0000
   6.1700  8.58000E-0002   0.00000E+0000
   6.1720  8.85000E-0002   0.00000E+0000
   6.1740  8.71000E-0002   0.00000E+0000
   6.1760  8.82000E-0002   0.00000E+0000
   6.1790  9.09000E-0002   0.00000E+0000
   6.1810  9.46000E-0002   0.00000E+0000
   6.1830  8.65000E-0002   0.00000E+0000
   6.1860  8.46000E-0002   0.00000E+0000
   6.1880  9.20000E-0002   0.00000E+0000
   6.1910  9.13000E-0002   0.00000E+0000
   6.1920  9.03000E-0002   0.00000E+0000
   6.1940  8.65000E-0002   0.00000E+0000
   6.1970  9.45000E-0002   0.00000E+0000
   6.1980  8.98000E-0002   0.00000E+0000
   6.2020  9.70000E-0002   0.00000E+0000
   6.2050  9.41000E-0002   0.00000E+0000
   6.2070  9.60000E-0002   0.00000E+0000
   6.2090  9.69000E-0002   0.00000E+0000
   6.2110  9.87000E-0002   0.00000E+0000
   6.2140  1.05500E-0001   0.00000E+0000
   6.2170  9.68000E-0002   0.00000E+0000
   6.2180  1.01000E-0001   0.00000E+0000
   6.2200  1.03300E-0001   0.00000E+0000
   6.2240  1.02700E-0001   0.00000E+0000
   6.2250  1.04000E-0001   0.00000E+0000
   6.2260  1.10500E-0001   0.00000E+0000
   6.2270  1.30400E-0001   0.00000E+0000
   6.2300  8.94000E-0002   0.00000E+0000
   6.2330  4.49000E-0002   0.00000E+0000
   6.2350  7.81000E-0002   0.00000E+0000
   6.2370  1.17100E-0001   0.00000E+0000
   6.2390  1.26700E-0001   0.00000E+0000
   6.2410  1.13900E-0001   0.00000E+0000
   6.2450  1.13600E-0001   0.00000E+0000
   6.2470  1.20000E-0001   0.00000E+0000
   6.2500  1.15800E-0001   0.00000E+0000
   6.2520  1.07500E-0001   0.00000E+0000
   6.2540  1.12200E-0001   0.00000E+0000
   6.2560  1.23900E-0001   0.00000E+0000
   6.2590  1.23300E-0001   0.00000E+0000
   6.2610  1.17700E-0001   0.00000E+0000
   6.2640  1.20400E-0001   0.00000E+0000
   6.2660  1.26100E-0001   0.00000E+0000
   6.2680  1.38300E-0001   0.00000E+0000
   6.2690  1.26400E-0001   0.00000E+0000
   6.2720  1.21500E-0001   0.00000E+0000
   6.2730  1.15600E-0001   0.00000E+0000
   6.2740  1.25100E-0001   0.00000E+0000
   6.2780  1.26400E-0001   0.00000E+0000
   6.2800  1.26600E-0001   0.00000E+0000
   6.2820  1.25900E-0001   0.00000E+0000
   6.2850  1.19100E-0001   0.00000E+0000
   6.2860  1.30700E-0001   0.00000E+0000
   6.2890  1.39100E-0001   0.00000E+0000
   6.2900  1.33000E-0001   0.00000E+0000
   6.2930  1.30800E-0001   0.00000E+0000
   6.2950  1.32600E-0001   0.00000E+0000
   6.2980  1.40700E-0001   0.00000E+0000
   6.3000  1.39300E-0001   0.00000E+0000
   6.3020  1.39100E-0001   0.00000E+0000
   6.3050  1.38000E-0001   0.00000E+0000
   6.3070  1.40900E-0001   0.00000E+0000
   6.3100  1.52100E-0001   0.00000E+0000
   6.3120  1.55300E-0001   0.00000E+0000
   6.3140  1.35700E-0001   0.00000E+0000
   6.3160  1.37000E-0001   0.00000E+0000
   6.3180  1.47900E-0001   0.00000E+0000
   6.3210  1.44500E-0001   0.00000E+0000
   6.3220  1.49100E-0001   0.00000E+0000
   6.3260  1.70600E-0001   0.00000E+0000
   6.3300  1.28200E-0001   0.00000E+0000
   6.3340  1.26700E-0001   0.00000E+0000
   6.3350  1.52900E-0001   0.00000E+0000
   6.3370  1.68700E-0001   0.00000E+0000
   6.3400  1.79700E-0001   0.00000E+0000
   6.3430  1.66900E-0001   0.00000E+0000
   6.3440  1.69500E-0001   0.00000E+0000
   6.3460  1.81600E-0001   0.00000E+0000
   6.3480  1.73400E-0001   0.00000E+0000
   6.3510  1.66400E-0001   0.00000E+0000
   6.3530  1.75000E-0001   0.00000E+0000
   6.3570  1.68900E-0001   0.00000E+0000
   6.3600  1.80100E-0001   0.00000E+0000
   6.3610  1.74500E-0001   0.00000E+0000
   6.3640  1.79400E-0001   0.00000E+0000
   6.3660  1.79900E-0001   0.00000E+0000
   6.3670  1.83300E-0001   0.00000E+0000
   6.3690  1.82800E-0001   0.00000E+0000
   6.3710  1.81100E-0001   0.00000E+0000
   6.3740  1.88900E-0001   0.00000E+0000
   6.3760  1.82800E-0001   0.00000E+0000
   6.3780  1.92600E-0001   0.00000E+0000
   6.3810  1.91400E-0001   0.00000E+0000
   6.3820  1.88600E-0001   0.00000E+0000
   6.3830  1.91400E-0001   0.00000E+0000
   6.3860  2.08600E-0001   0.00000E+0000
   6.3880  1.96700E-0001   0.00000E+0000
   6.3920  2.04100E-0001   0.00000E+0000
   6.3930  2.01200E-0001   0.00000E+0000
   6.3970  2.01900E-0001   0.00000E+0000
   6.3980  2.05700E-0001   0.00000E+0000
   6.4000  2.09100E-0001   0.00000E+0000
   6.4030  2.14700E-0001   0.00000E+0000
   6.4060  2.03500E-0001   0.00000E+0000
   6.4070  2.11900E-0001   0.00000E+0000
   6.4100  2.08600E-0001   0.00000E+0000
   6.4120  2.17800E-0001   0.00000E+0000
   6.4140  2.06600E-0001   0.00000E+0000
   6.4170  2.06100E-0001   0.00000E+0000
   6.4190  2.18200E-0001   0.00000E+0000
   6.4210  2.19000E-0001   0.00000E+0000
   6.4240  2.20400E-0001   0.00000E+0000
   6.4260  2.17900E-0001   0.00000E+0000
   6.4280  2.22400E-0001   0.00000E+0000
   6.4310  2.28000E-0001   0.00000E+0000
   6.4330  2.27900E-0001   0.00000E+0000
   6.4360  2.27100E-0001   0.00000E+0000
   6.4370  2.34100E-0001   0.00000E+0000
   6.4420  2.24500E-0001   0.00000E+0000
   6.4440  2.32600E-0001   0.00000E+0000
   6.4460  2.35900E-0001   0.00000E+0000
   6.4480  2.28800E-0001   0.00000E+0000
   6.4520  2.39100E-0001   0.00000E+0000
   6.4540  2.41800E-0001   0.00000E+0000
   6.4550  2.44200E-0001   0.00000E+0000
   6.4590  2.39300E-0001   0.00000E+0000
   6.4620  2.39600E-0001   0.00000E+0000
   6.4640  2.41000E-0001   0.00000E+0000
   6.4650  2.46900E-0001   0.00000E+0000
   6.4660  2.39500E-0001   0.00000E+0000
   6.4700  2.47200E-0001   0.00000E+0000
   6.4720  2.47800E-0001   0.00000E+0000
   6.4740  2.63100E-0001   0.00000E+0000
   6.4760  2.86500E-0001   0.00000E+0000
   6.4790  2.88200E-0001   0.00000E+0000
   6.4830  2.71400E-0001   0.00000E+0000
   6.4860  2.52000E-0001   0.00000E+0000
   6.4870  2.63800E-0001   0.00000E+0000
   6.4900  2.58800E-0001   0.00000E+0000
   6.4920  2.64900E-0001   0.00000E+0000
   6.4950  2.71900E-0001   0.00000E+0000
   6.4970  2.63800E-0001   0.00000E+0000
   6.4990  2.66400E-0001   0.00000E+0000
   6.5010  2.66400E-0001   0.00000E+0000
   6.5030  2.72500E-0001   0.00000E+0000
   6.5060  2.71300E-0001   0.00000E+0000
   6.5090  2.83600E-0001   0.00000E+0000
   6.5120  2.62100E-0001   0.00000E+0000
   6.5150  2.51300E-0001   0.00000E+0000
   6.5170  2.76200E-0001   0.00000E+0000
   6.5200  2.94400E-0001   0.00000E+0000
   6.5220  2.87900E-0001   0.00000E+0000
   6.5240  2.90500E-0001   0.00000E+0000
   6.5260  2.89800E-0001   0.00000E+0000
   6.5280  2.82800E-0001   0.00000E+0000
   6.5310  2.79200E-0001   0.00000E+0000
   6.5340  2.87800E-0001   0.00000E+0000
   6.5360  2.89400E-0001   0.00000E+0000
   6.5380  2.91300E-0001   0.00000E+0000
   6.5430  2.90200E-0001   0.00000E+0000
   6.5450  2.89100E-0001   0.00000E+0000
   6.5480  2.95600E-0001   0.00000E+0000
   6.5500  3.07600E-0001   0.00000E+0000
   6.5520  2.89200E-0001   0.00000E+0000
   6.5550  2.92800E-0001   0.00000E+0000
   6.5570  2.88200E-0001   0.00000E+0000
   6.5580  2.92900E-0001   0.00000E+0000
   6.5620  3.03100E-0001   0.00000E+0000
   6.5640  2.97400E-0001   0.00000E+0000
   6.5660  3.03900E-0001   0.00000E+0000
   6.5680  3.04200E-0001   0.00000E+0000
   6.5690  3.02700E-0001   0.00000E+0000
   6.5720  2.95300E-0001   0.00000E+0000
   6.5740  3.03200E-0001   0.00000E+0000
   6.5760  3.00400E-0001   0.00000E+0000
   6.5770  3.01900E-0001   0.00000E+0000
   6.5800  2.99100E-0001   0.00000E+0000
   6.5820  3.10900E-0001   0.00000E+0000
   6.5840  3.07800E-0001   0.00000E+0000
   6.5860  3.12000E-0001   0.00000E+0000
   6.5890  3.11900E-0001   0.00000E+0000
   6.5910  3.14000E-0001   0.00000E+0000
   6.5950  3.15200E-0001   0.00000E+0000
   6.5960  3.18200E-0001   0.00000E+0000
   6.5980  3.17600E-0001   0.00000E+0000
   6.6000  3.39600E-0001   0.00000E+0000
   6.6040  3.30500E-0001   0.00000E+0000
   6.6050  3.22700E-0001   0.00000E+0000
   6.6080  3.24000E-0001   0.00000E+0000
   6.6090  3.27100E-0001   0.00000E+0000
   6.6120  3.22700E-0001   0.00000E+0000
   6.6140  3.28600E-0001   0.00000E+0000
   6.6170  3.22300E-0001   0.00000E+0000
   6.6190  3.35100E-0001   0.00000E+0000
   6.6210  3.28900E-0001   0.00000E+0000
   6.6240  3.25400E-0001   0.00000E+0000
   6.6260  3.32100E-0001   0.00000E+0000
   6.6270  3.39500E-0001   0.00000E+0000
   6.6300  3.42700E-0001   0.00000E+0000
   6.6320  3.47700E-0001   0.00000E+0000
   6.6350  3.32500E-0001   0.00000E+0000
   6.6380  3.48300E-0001   0.00000E+0000
   6.6390  3.40000E-0001   0.00000E+0000
   6.6420  3.40500E-0001   0.00000E+0000
   6.6450  3.33600E-0001   0.00000E+0000
   6.6480  3.29600E-0001   0.00000E+0000
   6.6510  3.45500E-0001   0.00000E+0000
   6.6530  3.35500E-0001   0.00000E+0000
   6.6570  3.46800E-0001   0.00000E+0000
   6.6580  3.47900E-0001   0.00000E+0000
   6.6600  3.49100E-0001   0.00000E+0000
   6.6620  3.50100E-0001   0.00000E+0000
   6.6640  3.44000E-0001   0.00000E+0000
   6.6670  3.53500E-0001   0.00000E+0000
   6.6690  3.54600E-0001   0.00000E+0000
   6.6710  3.50200E-0001   0.00000E+0000
   6.6740  3.54000E-0001   0.00000E+0000
   6.6760  3.48100E-0001   0.00000E+0000
   6.6790  3.54200E-0001   0.00000E+0000
   6.6830  3.64300E-0001   0.00000E+0000
   6.6840  3.60300E-0001   0.00000E+0000
   6.6870  3.58700E-0001   0.00000E+0000
   6.6890  3.56900E-0001   0.00000E+0000
   6.6910  3.62700E-0001   0.00000E+0000
   6.6950  3.76500E-0001   0.00000E+0000
   6.6960  3.63500E-0001   0.00000E+0000
   6.6980  3.60400E-0001   0.00000E+0000
   6.7000  3.56100E-0001   0.00000E+0000
   6.7050  3.59400E-0001   0.00000E+0000
   6.7070  3.65100E-0001   0.00000E+0000
   6.7090  3.60100E-0001   0.00000E+0000
   6.7100  3.62500E-0001   0.00000E+0000
   6.7120  3.60400E-0001   0.00000E+0000
   6.7160  3.65600E-0001   0.00000E+0000
   6.7190  3.63800E-0001   0.00000E+0000
   6.7210  3.66800E-0001   0.00000E+0000
   6.7220  3.61500E-0001   0.00000E+0000
   6.7240  3.68800E-0001   0.00000E+0000
   6.7260  3.74300E-0001   0.00000E+0000
   6.7310  3.74100E-0001   0.00000E+0000
   6.7330  3.69400E-0001   0.00000E+0000
   6.7350  3.68600E-0001   0.00000E+0000
   6.7380  3.78400E-0001   0.00000E+0000
   6.7400  3.78000E-0001   0.00000E+0000
   6.7420  3.90100E-0001   0.00000E+0000
   6.7450  3.69600E-0001   0.00000E+0000
   6.7490  3.73200E-0001   0.00000E+0000
   6.7510  3.91000E-0001   0.00000E+0000
   6.7550  3.86900E-0001   0.00000E+0000
   6.7580  3.88500E-0001   0.00000E+0000
   6.7610  3.91200E-0001   0.00000E+0000
   6.7630  3.82600E-0001   0.00000E+0000
   6.7660  3.88600E-0001   0.00000E+0000
   6.7670  3.75700E-0001   0.00000E+0000
   6.7700  3.64300E-0001   0.00000E+0000
   6.7710  3.74100E-0001   0.00000E+0000
   6.7740  3.91900E-0001   0.00000E+0000
   6.7760  3.94000E-0001   0.00000E+0000
   6.7790  3.91400E-0001   0.00000E+0000
   6.7810  3.88000E-0001   0.00000E+0000
   6.7830  3.90100E-0001   0.00000E+0000
   6.7860  3.92500E-0001   0.00000E+0000
   6.7880  3.84400E-0001   0.00000E+0000
   6.7920  3.98300E-0001   0.00000E+0000
   6.7940  3.94200E-0001   0.00000E+0000
   6.7980  3.87000E-0001   0.00000E+0000
   6.8000  3.82500E-0001   0.00000E+0000
   6.8020  3.95800E-0001   0.00000E+0000
   6.8050  3.99500E-0001   0.00000E+0000
   6.8080  3.95500E-0001   0.00000E+0000
   6.8120  4.16400E-0001   0.00000E+0000
   6.8140  3.90000E-0001   0.00000E+0000
   6.8170  4.11400E-0001   0.00000E+0000
   6.8190  4.01400E-0001   0.00000E+0000
   6.8200  4.02800E-0001   0.00000E+0000
   6.8230  3.76200E-0001   0.00000E+0000
   6.8250  3.91500E-0001   0.00000E+0000
   6.8280  3.97500E-0001   0.00000E+0000
   6.8300  4.00300E-0001   0.00000E+0000
   6.8340  4.03800E-0001   0.00000E+0000
   6.8370  4.08000E-0001   0.00000E+0000
   6.8390  4.02700E-0001   0.00000E+0000
   6.8430  3.93900E-0001   0.00000E+0000
   6.8440  3.90500E-0001   0.00000E+0000
   6.8460  3.95900E-0001   0.00000E+0000
   6.8490  4.06700E-0001   0.00000E+0000
   6.8510  4.02200E-0001   0.00000E+0000
   6.8540  4.19400E-0001   0.00000E+0000
   6.8560  4.12000E-0001   0.00000E+0000
   6.8580  3.91800E-0001   0.00000E+0000
   6.8620  4.01800E-0001   0.00000E+0000
   6.8630  4.06300E-0001   0.00000E+0000
   6.8660  3.99800E-0001   0.00000E+0000
   6.8680  4.00400E-0001   0.00000E+0000
   6.8700  4.09500E-0001   0.00000E+0000
   6.8720  4.12200E-0001   0.00000E+0000
   6.8750  4.10100E-0001   0.00000E+0000
   6.8760  4.18200E-0001   0.00000E+0000
   6.8790  4.09600E-0001   0.00000E+0000
   6.8810  4.09000E-0001   0.00000E+0000
   6.8840  4.13700E-0001   0.00000E+0000
   6.8860  4.14600E-0001   0.00000E+0000
   6.8890  4.23100E-0001   0.00000E+0000
   6.8930  3.98000E-0001   0.00000E+0000
   6.8940  4.19700E-0001   0.00000E+0000
   6.8970  4.17900E-0001   0.00000E+0000
   6.9000  4.42100E-0001   0.00000E+0000
   6.9010  4.45200E-0001   0.00000E+0000
   6.9040  4.34800E-0001   0.00000E+0000
   6.9060  4.28200E-0001   0.00000E+0000
   6.9090  4.40000E-0001   0.00000E+0000
   6.9110  4.44500E-0001   0.00000E+0000
   6.9140  4.34300E-0001   0.00000E+0000
   6.9150  4.29200E-0001   0.00000E+0000
   6.9180  4.29500E-0001   0.00000E+0000
   6.9200  4.27400E-0001   0.00000E+0000
   6.9220  4.30000E-0001   0.00000E+0000
   6.9240  4.39500E-0001   0.00000E+0000
   6.9270  4.29900E-0001   0.00000E+0000
   6.9290  4.24700E-0001   0.00000E+0000
   6.9310  4.31500E-0001   0.00000E+0000
   6.9340  4.54100E-0001   0.00000E+0000
   6.9360  4.28500E-0001   0.00000E+0000
   6.9400  4.49400E-0001   0.00000E+0000
   6.9430  4.55800E-0001   0.00000E+0000
   6.9450  4.49600E-0001   0.00000E+0000
   6.9480  4.27400E-0001   0.00000E+0000
   6.9500  4.29100E-0001   0.00000E+0000
   6.9530  4.37400E-0001   0.00000E+0000
   6.9550  4.27300E-0001   0.00000E+0000
   6.9590  4.41600E-0001   0.00000E+0000
   6.9630  4.17000E-0001   0.00000E+0000
   6.9650  4.42500E-0001   0.00000E+0000
   6.9670  4.37100E-0001   0.00000E+0000
   6.9690  4.23800E-0001   0.00000E+0000
   6.9720  4.35000E-0001   0.00000E+0000
   6.9740  4.40600E-0001   0.00000E+0000
   6.9750  4.45800E-0001   0.00000E+0000
   6.9800  4.38500E-0001   0.00000E+0000
   6.9820  4.14800E-0001   0.00000E+0000
   6.9840  4.15500E-0001   0.00000E+0000
   6.9860  4.32100E-0001   0.00000E+0000
   6.9890  4.34100E-0001   0.00000E+0000
   6.9920  4.42600E-0001   0.00000E+0000
   6.9930  4.56000E-0001   0.00000E+0000
   6.9970  4.76600E-0001   0.00000E+0000
   6.9990  4.44400E-0001   0.00000E+0000
   7.0010  4.50300E-0001   0.00000E+0000
   7.0030  4.49800E-0001   0.00000E+0000
   7.0060  4.49800E-0001   0.00000E+0000
   7.0100  4.60000E-0001   0.00000E+0000
   7.0110  4.83800E-0001   0.00000E+0000
   7.0140  4.79300E-0001   0.00000E+0000
   7.0170  4.65900E-0001   0.00000E+0000
   7.0180  4.76000E-0001   0.00000E+0000
   7.0210  4.91700E-0001   0.00000E+0000
   7.0230  4.83400E-0001   0.00000E+0000
   7.0250  4.76200E-0001   0.00000E+0000
   7.0280  4.95600E-0001   0.00000E+0000
   7.0300  4.99300E-0001   0.00000E+0000
   7.0330  4.87900E-0001   0.00000E+0000
   7.0360  5.02000E-0001   0.00000E+0000
   7.0390  5.16400E-0001   0.00000E+0000
   7.0410  5.22100E-0001   0.00000E+0000
   7.0440  5.32600E-0001   0.00000E+0000
   7.0460  5.28900E-0001   0.00000E+0000
   7.0480  5.19200E-0001   0.00000E+0000
   7.0510  5.31900E-0001   0.00000E+0000
   7.0530  5.36500E-0001   0.00000E+0000
   7.0550  5.48100E-0001   0.00000E+0000
   7.0570  5.43600E-0001   0.00000E+0000
   7.0600  5.55100E-0001   0.00000E+0000
   7.0650  5.76700E-0001   0.00000E+0000
   7.0670  5.76800E-0001   0.00000E+0000
   7.0680  5.90900E-0001   0.00000E+0000
   7.0710  6.05400E-0001   0.00000E+0000
   7.0730  6.13100E-0001   0.00000E+0000
   7.0760  6.13700E-0001   0.00000E+0000
   7.0780  5.98300E-0001   0.00000E+0000
   7.0820  6.16900E-0001   0.00000E+0000
   7.0840  6.33900E-0001   0.00000E+0000
   7.0880  6.59500E-0001   0.00000E+0000
   7.0900  6.66100E-0001   0.00000E+0000
   7.0920  6.70000E-0001   0.00000E+0000
   7.0960  7.03700E-0001   0.00000E+0000
   7.0990  7.20500E-0001   0.00000E+0000
   7.1010  7.39800E-0001   0.00000E+0000
