# Supplementary material for: Self-association of MreC as a regulatory signal in bacterial cell wall elongation
Source: Nat Commun. 2021 May 20;12:2987. doi: 10.1038/s41467-021-22957-9 (PMC8137920; doi:10.1038/s41467-021-22957-9)
Supplement: Supplementary file 4 — Source Data [file 41467_2021_22957_MOESM4_ESM.zip › Martins2-Source-Data/AUC_rawdata/E.coli/00161.RA3]

MREC FHEC 0,8 abs
R 3 20.0 20000 0036785 1.4750E11 281 1 
   5.8030 -3.27800E-0001   0.00000E+0000
   5.8060 -2.09000E-0001   0.00000E+0000
   5.8070 -2.02500E-0001   0.00000E+0000
   5.8100 -1.47900E-0001   0.00000E+0000
   5.8110 -1.43800E-0001   0.00000E+0000
   5.8140 -1.03200E-0001   0.00000E+0000
   5.8160 -1.87200E-0001   0.00000E+0000
   5.8180 -3.49000E-0001   0.00000E+0000
   5.8210 -4.93100E-0001   0.00000E+0000
   5.8230 -6.13100E-0001   0.00000E+0000
   5.8250 -5.03400E-0001   0.00000E+0000
   5.8280 -2.56800E-0001   0.00000E+0000
   5.8290 -8.77000E-0002   0.00000E+0000
   5.8300  6.96000E-0002   0.00000E+0000
   5.8320  1.61100E-0001   0.00000E+0000
   5.8340  1.57600E-0001   0.00000E+0000
   5.8350  1.78800E-0001   0.00000E+0000
   5.8370  1.24300E-0001   0.00000E+0000
   5.8390  1.13300E-0001   0.00000E+0000
   5.8410  1.41100E-0001   0.00000E+0000
   5.8420  1.02900E-0001   0.00000E+0000
   5.8440  9.94000E-0002   0.00000E+0000
   5.8460  8.24000E-0002   0.00000E+0000
   5.8480  9.98000E-0002   0.00000E+0000
   5.8510  9.86000E-0002   0.00000E+0000
   5.8530  1.03400E-0001   0.00000E+0000
   5.8560  3.96000E-0002   0.00000E+0000
   5.8580  2.79000E-0002   0.00000E+0000
   5.8590  4.65000E-0002   0.00000E+0000
   5.8620  2.56000E-0002   0.00000E+0000
   5.8650  3.70000E-0002   0.00000E+0000
   5.8660  4.21000E-0002   0.00000E+0000
   5.8680  1.11000E-0002   0.00000E+0000
   5.8690 -1.00000E-0004   0.00000E+0000
   5.8720 -3.90000E-0002   0.00000E+0000
   5.8730 -3.20000E-0002   0.00000E+0000
   5.8760  6.30000E-0003   0.00000E+0000
   5.8790  4.64000E-0002   0.00000E+0000
   5.8800  3.43000E-0002   0.00000E+0000
   5.8820  2.90000E-0002   0.00000E+0000
   5.8830  1.39000E-0002   0.00000E+0000
   5.8870  1.75000E-0002   0.00000E+0000
   5.8900  4.68000E-0002   0.00000E+0000
   5.8920  4.67000E-0002   0.00000E+0000
   5.8930  1.04000E-0002   0.00000E+0000
   5.8940  4.30000E-0002   0.00000E+0000
   5.8970  9.20000E-0003   0.00000E+0000
   5.8990  1.79000E-0002   0.00000E+0000
   5.9020  4.91000E-0002   0.00000E+0000
   5.9040  2.21000E-0002   0.00000E+0000
   5.9070  1.71000E-0002   0.00000E+0000
   5.9080  1.80000E-0002   0.00000E+0000
   5.9110  2.05000E-0002   0.00000E+0000
   5.9150  1.66000E-0002   0.00000E+0000
   5.9160  2.45000E-0002   0.00000E+0000
   5.9170  2.58000E-0002   0.00000E+0000
   5.9200  1.01000E-0002   0.00000E+0000
   5.9230  4.60000E-0003   0.00000E+0000
   5.9250  3.83000E-0002   0.00000E+0000
   5.9270  4.38000E-0002   0.00000E+0000
   5.9280  2.32000E-0002   0.00000E+0000
   5.9300  5.18000E-0002   0.00000E+0000
   5.9310  7.77000E-0002   0.00000E+0000
   5.9340  6.13000E-0002   0.00000E+0000
   5.9350  3.34000E-0002   0.00000E+0000
   5.9400  6.48000E-0002   0.00000E+0000
   5.9420  7.89000E-0002   0.00000E+0000
   5.9440  5.95000E-0002   0.00000E+0000
   5.9450  6.80000E-0002   0.00000E+0000
   5.9470  6.45000E-0002   0.00000E+0000
   5.9490  5.27000E-0002   0.00000E+0000
   5.9510  3.55000E-0002   0.00000E+0000
   5.9520  5.17000E-0002   0.00000E+0000
   5.9540  6.56000E-0002   0.00000E+0000
   5.9560  7.33000E-0002   0.00000E+0000
   5.9590  9.47000E-0002   0.00000E+0000
   5.9610  8.52000E-0002   0.00000E+0000
   5.9630  6.33000E-0002   0.00000E+0000
   5.9660  1.81000E-0002   0.00000E+0000
   5.9680  2.31000E-0002   0.00000E+0000
   5.9700  2.13000E-0002   0.00000E+0000
   5.9710  3.30000E-0002   0.00000E+0000
   5.9740  2.80000E-0002   0.00000E+0000
   5.9770  4.12000E-0002   0.00000E+0000
   5.9790 -2.15300E-0001   0.00000E+0000
   5.9820 -7.26200E-0001   0.00000E+0000
   5.9830 -1.10460E+0000   0.00000E+0000
   5.9850 -1.25850E+0000   0.00000E+0000
   5.9880 -1.41910E+0000   0.00000E+0000
   5.9900 -1.59160E+0000   0.00000E+0000
   5.9930 -1.78510E+0000   0.00000E+0000
   5.9950 -1.97080E+0000   0.00000E+0000
   5.9980 -1.98940E+0000   0.00000E+0000
   6.0000 -1.91580E+0000   0.00000E+0000
   6.0020 -1.91320E+0000   0.00000E+0000
   6.0040 -1.77300E+0000   0.00000E+0000
   6.0060 -1.72150E+0000   0.00000E+0000
   6.0090 -1.62910E+0000   0.00000E+0000
   6.0120 -1.24260E+0000   0.00000E+0000
   6.0140 -1.08010E+0000   0.00000E+0000
   6.0160 -1.73500E-0001   0.00000E+0000
   6.0180  1.62400E-0001   0.00000E+0000
   6.0200  1.22000E-0001   0.00000E+0000
   6.0230  1.48900E-0001   0.00000E+0000
   6.0250  1.11700E-0001   0.00000E+0000
   6.0280  1.14500E-0001   0.00000E+0000
   6.0300  1.41400E-0001   0.00000E+0000
   6.0330  1.41300E-0001   0.00000E+0000
   6.0350  1.73000E-0001   0.00000E+0000
   6.0390  1.07000E-0001   0.00000E+0000
   6.0400  8.63000E-0002   0.00000E+0000
   6.0440  1.06000E-0001   0.00000E+0000
   6.0460  1.32700E-0001   0.00000E+0000
   6.0470  1.10300E-0001   0.00000E+0000
   6.0500  1.05700E-0001   0.00000E+0000
   6.0510  1.21800E-0001   0.00000E+0000
   6.0550  1.23500E-0001   0.00000E+0000
   6.0560  1.10200E-0001   0.00000E+0000
   6.0570  1.14800E-0001   0.00000E+0000
   6.0590  1.16300E-0001   0.00000E+0000
   6.0620  1.07500E-0001   0.00000E+0000
   6.0660  1.18000E-0001   0.00000E+0000
   6.0690  1.05000E-0001   0.00000E+0000
   6.0710  9.50000E-0002   0.00000E+0000
   6.0730  1.04500E-0001   0.00000E+0000
   6.0780  1.53100E-0001   0.00000E+0000
   6.0800  1.55100E-0001   0.00000E+0000
   6.0820  1.44300E-0001   0.00000E+0000
   6.0860  8.88300E-0001   0.00000E+0000
   6.0900  1.20660E+0000   0.00000E+0000
   6.0940  1.46050E+0000   0.00000E+0000
   6.0960  1.75970E+0000   0.00000E+0000
   6.0990  2.05790E+0000   0.00000E+0000
   6.1030  2.01690E+0000   0.00000E+0000
   6.1040  1.97970E+0000   0.00000E+0000
   6.1070  1.89040E+0000   0.00000E+0000
   6.1100  1.82060E+0000   0.00000E+0000
   6.1120  1.76790E+0000   0.00000E+0000
   6.1140  1.57340E+0000   0.00000E+0000
   6.1170  1.20040E+0000   0.00000E+0000
   6.1210  1.11900E-0001   0.00000E+0000
   6.1250  7.58000E-0002   0.00000E+0000
   6.1270  1.15300E-0001   0.00000E+0000
   6.1300  1.00700E-0001   0.00000E+0000
   6.1320  9.86000E-0002   0.00000E+0000
   6.1350  9.38000E-0002   0.00000E+0000
   6.1370  9.27000E-0002   0.00000E+0000
   6.1380  8.76000E-0002   0.00000E+0000
   6.1400  8.60000E-0002   0.00000E+0000
   6.1420  8.24000E-0002   0.00000E+0000
   6.1440  8.21000E-0002   0.00000E+0000
   6.1470  8.85000E-0002   0.00000E+0000
   6.1510  8.22000E-0002   0.00000E+0000
   6.1550  8.83000E-0002   0.00000E+0000
   6.1560  9.80000E-0002   0.00000E+0000
   6.1610  9.27000E-0002   0.00000E+0000
   6.1640  8.57000E-0002   0.00000E+0000
   6.1670  9.42000E-0002   0.00000E+0000
   6.1690  9.62000E-0002   0.00000E+0000
   6.1700  9.06000E-0002   0.00000E+0000
   6.1720  9.24000E-0002   0.00000E+0000
   6.1740  9.09000E-0002   0.00000E+0000
   6.1780  9.54000E-0002   0.00000E+0000
   6.1790  9.57000E-0002   0.00000E+0000
   6.1810  9.41000E-0002   0.00000E+0000
   6.1830  9.05000E-0002   0.00000E+0000
   6.1850  9.06000E-0002   0.00000E+0000
   6.1880  9.63000E-0002   0.00000E+0000
   6.1910  9.37000E-0002   0.00000E+0000
   6.1950  9.59000E-0002   0.00000E+0000
   6.1960  9.39000E-0002   0.00000E+0000
   6.1970  9.73000E-0002   0.00000E+0000
   6.2000  9.76000E-0002   0.00000E+0000
   6.2020  1.00200E-0001   0.00000E+0000
   6.2040  9.69000E-0002   0.00000E+0000
   6.2070  1.01700E-0001   0.00000E+0000
   6.2090  1.00500E-0001   0.00000E+0000
   6.2110  1.03300E-0001   0.00000E+0000
   6.2120  1.05000E-0001   0.00000E+0000
   6.2160  1.10500E-0001   0.00000E+0000
   6.2180  1.03400E-0001   0.00000E+0000
   6.2210  1.07700E-0001   0.00000E+0000
   6.2230  1.09500E-0001   0.00000E+0000
   6.2250  1.31100E-0001   0.00000E+0000
   6.2280  1.42700E-0001   0.00000E+0000
   6.2290  1.20200E-0001   0.00000E+0000
   6.2310  5.04000E-0002   0.00000E+0000
   6.2340  5.03000E-0002   0.00000E+0000
   6.2360  1.28700E-0001   0.00000E+0000
   6.2390  1.36600E-0001   0.00000E+0000
   6.2410  1.25700E-0001   0.00000E+0000
   6.2430  1.21900E-0001   0.00000E+0000
   6.2450  1.26200E-0001   0.00000E+0000
   6.2460  1.26100E-0001   0.00000E+0000
   6.2500  1.25900E-0001   0.00000E+0000
   6.2520  1.14700E-0001   0.00000E+0000
   6.2540  1.21500E-0001   0.00000E+0000
   6.2570  1.31400E-0001   0.00000E+0000
   6.2590  1.26600E-0001   0.00000E+0000
   6.2640  1.31500E-0001   0.00000E+0000
   6.2660  1.35000E-0001   0.00000E+0000
   6.2670  1.42900E-0001   0.00000E+0000
   6.2690  1.33100E-0001   0.00000E+0000
   6.2730  1.26900E-0001   0.00000E+0000
   6.2750  1.33900E-0001   0.00000E+0000
   6.2770  1.40000E-0001   0.00000E+0000
   6.2790  1.37500E-0001   0.00000E+0000
   6.2810  1.31900E-0001   0.00000E+0000
   6.2820  1.28600E-0001   0.00000E+0000
   6.2850  1.39100E-0001   0.00000E+0000
   6.2860  1.47600E-0001   0.00000E+0000
   6.2890  1.47100E-0001   0.00000E+0000
   6.2900  1.45500E-0001   0.00000E+0000
   6.2930  1.45900E-0001   0.00000E+0000
   6.2950  1.54600E-0001   0.00000E+0000
   6.2990  1.49700E-0001   0.00000E+0000
   6.3000  1.52600E-0001   0.00000E+0000
   6.3020  1.51300E-0001   0.00000E+0000
   6.3040  1.53200E-0001   0.00000E+0000
   6.3070  1.54000E-0001   0.00000E+0000
   6.3090  1.63800E-0001   0.00000E+0000
   6.3120  1.57600E-0001   0.00000E+0000
   6.3140  1.47700E-0001   0.00000E+0000
   6.3150  1.54400E-0001   0.00000E+0000
   6.3180  1.60900E-0001   0.00000E+0000
   6.3210  1.59100E-0001   0.00000E+0000
   6.3240  1.58700E-0001   0.00000E+0000
   6.3260  1.86000E-0001   0.00000E+0000
   6.3270  1.81500E-0001   0.00000E+0000
   6.3300  1.13400E-0001   0.00000E+0000
   6.3320  1.31700E-0001   0.00000E+0000
   6.3350  1.57700E-0001   0.00000E+0000
   6.3360  1.83300E-0001   0.00000E+0000
   6.3390  1.91400E-0001   0.00000E+0000
   6.3400  1.88000E-0001   0.00000E+0000
   6.3430  1.81100E-0001   0.00000E+0000
   6.3450  1.82800E-0001   0.00000E+0000
   6.3470  1.89600E-0001   0.00000E+0000
   6.3480  1.91700E-0001   0.00000E+0000
   6.3510  1.85500E-0001   0.00000E+0000
   6.3530  1.89800E-0001   0.00000E+0000
   6.3570  1.83800E-0001   0.00000E+0000
   6.3600  1.92000E-0001   0.00000E+0000
   6.3620  1.85900E-0001   0.00000E+0000
   6.3640  1.96800E-0001   0.00000E+0000
   6.3660  2.03500E-0001   0.00000E+0000
   6.3690  1.92800E-0001   0.00000E+0000
   6.3710  2.02500E-0001   0.00000E+0000
   6.3750  2.01400E-0001   0.00000E+0000
   6.3760  2.05100E-0001   0.00000E+0000
   6.3780  2.14200E-0001   0.00000E+0000
   6.3800  2.08500E-0001   0.00000E+0000
   6.3810  2.09300E-0001   0.00000E+0000
   6.3840  2.22900E-0001   0.00000E+0000
   6.3870  2.20300E-0001   0.00000E+0000
   6.3890  2.13500E-0001   0.00000E+0000
   6.3910  2.14500E-0001   0.00000E+0000
   6.3920  2.26300E-0001   0.00000E+0000
   6.3960  2.16900E-0001   0.00000E+0000
   6.3990  2.23200E-0001   0.00000E+0000
   6.4010  2.32300E-0001   0.00000E+0000
   6.4050  2.24900E-0001   0.00000E+0000
   6.4070  2.25600E-0001   0.00000E+0000
   6.4100  2.34300E-0001   0.00000E+0000
   6.4110  2.25900E-0001   0.00000E+0000
   6.4140  2.25500E-0001   0.00000E+0000
   6.4160  2.17400E-0001   0.00000E+0000
   6.4190  2.36900E-0001   0.00000E+0000
   6.4210  2.38200E-0001   0.00000E+0000
   6.4240  2.39500E-0001   0.00000E+0000
   6.4260  2.35200E-0001   0.00000E+0000
   6.4280  2.40700E-0001   0.00000E+0000
   6.4290  2.37800E-0001   0.00000E+0000
   6.4330  2.43600E-0001   0.00000E+0000
   6.4350  2.46900E-0001   0.00000E+0000
   6.4370  2.48000E-0001   0.00000E+0000
   6.4400  2.42800E-0001   0.00000E+0000
   6.4410  2.45100E-0001   0.00000E+0000
   6.4440  2.53700E-0001   0.00000E+0000
   6.4470  2.53800E-0001   0.00000E+0000
   6.4480  2.54400E-0001   0.00000E+0000
   6.4510  2.42700E-0001   0.00000E+0000
   6.4540  2.62600E-0001   0.00000E+0000
   6.4560  2.62100E-0001   0.00000E+0000
   6.4590  2.56400E-0001   0.00000E+0000
   6.4600  2.60600E-0001   0.00000E+0000
   6.4630  2.54400E-0001   0.00000E+0000
   6.4660  2.65700E-0001   0.00000E+0000
   6.4670  2.61800E-0001   0.00000E+0000
   6.4700  2.65900E-0001   0.00000E+0000
   6.4720  2.63400E-0001   0.00000E+0000
   6.4740  2.73000E-0001   0.00000E+0000
   6.4770  2.95200E-0001   0.00000E+0000
   6.4790  3.11900E-0001   0.00000E+0000
   6.4810  2.89100E-0001   0.00000E+0000
   6.4830  2.82700E-0001   0.00000E+0000
   6.4850  2.92500E-0001   0.00000E+0000
   6.4860  2.74400E-0001   0.00000E+0000
   6.4880  2.86400E-0001   0.00000E+0000
   6.4900  2.77800E-0001   0.00000E+0000
   6.4920  2.85100E-0001   0.00000E+0000
   6.4950  2.81200E-0001   0.00000E+0000
   6.4970  2.83200E-0001   0.00000E+0000
   6.4980  2.85200E-0001   0.00000E+0000
   6.5020  2.83600E-0001   0.00000E+0000
   6.5030  2.90100E-0001   0.00000E+0000
   6.5060  2.88400E-0001   0.00000E+0000
   6.5090  3.03200E-0001   0.00000E+0000
   6.5110  2.97200E-0001   0.00000E+0000
   6.5140  2.68100E-0001   0.00000E+0000
   6.5150  2.68300E-0001   0.00000E+0000
   6.5170  2.92200E-0001   0.00000E+0000
   6.5190  3.04500E-0001   0.00000E+0000
   6.5230  3.02200E-0001   0.00000E+0000
   6.5240  3.08300E-0001   0.00000E+0000
   6.5270  2.97400E-0001   0.00000E+0000
   6.5290  2.96000E-0001   0.00000E+0000
   6.5310  2.98600E-0001   0.00000E+0000
   6.5340  2.95500E-0001   0.00000E+0000
   6.5360  3.06000E-0001   0.00000E+0000
   6.5380  3.05300E-0001   0.00000E+0000
   6.5390  3.15700E-0001   0.00000E+0000
   6.5420  3.08900E-0001   0.00000E+0000
   6.5450  3.01700E-0001   0.00000E+0000
   6.5470  3.04000E-0001   0.00000E+0000
   6.5500  3.21800E-0001   0.00000E+0000
   6.5540  3.01100E-0001   0.00000E+0000
   6.5570  3.04000E-0001   0.00000E+0000
   6.5600  3.04600E-0001   0.00000E+0000
   6.5610  3.15100E-0001   0.00000E+0000
   6.5640  3.16600E-0001   0.00000E+0000
   6.5650  3.12800E-0001   0.00000E+0000
   6.5690  3.16600E-0001   0.00000E+0000
   6.5710  3.16400E-0001   0.00000E+0000
   6.5730  3.13700E-0001   0.00000E+0000
   6.5760  3.19000E-0001   0.00000E+0000
   6.5780  3.20200E-0001   0.00000E+0000
   6.5810  3.16200E-0001   0.00000E+0000
   6.5830  3.29500E-0001   0.00000E+0000
   6.5840  3.24400E-0001   0.00000E+0000
   6.5860  3.28600E-0001   0.00000E+0000
   6.5900  3.28100E-0001   0.00000E+0000
   6.5910  3.32900E-0001   0.00000E+0000
   6.5940  3.27700E-0001   0.00000E+0000
   6.5960  3.30000E-0001   0.00000E+0000
   6.5980  3.31300E-0001   0.00000E+0000
   6.6000  3.50300E-0001   0.00000E+0000
   6.6030  3.46700E-0001   0.00000E+0000
   6.6070  3.31300E-0001   0.00000E+0000
   6.6090  3.30600E-0001   0.00000E+0000
   6.6100  3.36700E-0001   0.00000E+0000
   6.6120  3.37600E-0001   0.00000E+0000
   6.6150  3.41700E-0001   0.00000E+0000
   6.6170  3.38200E-0001   0.00000E+0000
   6.6190  3.39500E-0001   0.00000E+0000
   6.6210  3.49600E-0001   0.00000E+0000
   6.6240  3.43200E-0001   0.00000E+0000
   6.6260  3.45000E-0001   0.00000E+0000
   6.6270  3.55600E-0001   0.00000E+0000
   6.6310  3.57600E-0001   0.00000E+0000
   6.6340  3.60800E-0001   0.00000E+0000
   6.6350  3.46800E-0001   0.00000E+0000
   6.6370  3.54600E-0001   0.00000E+0000
   6.6390  3.47100E-0001   0.00000E+0000
   6.6410  3.55000E-0001   0.00000E+0000
   6.6430  3.58400E-0001   0.00000E+0000
   6.6460  3.44600E-0001   0.00000E+0000
   6.6490  3.51100E-0001   0.00000E+0000
   6.6510  3.53100E-0001   0.00000E+0000
   6.6530  3.53400E-0001   0.00000E+0000
   6.6560  3.53800E-0001   0.00000E+0000
   6.6570  3.56500E-0001   0.00000E+0000
   6.6600  3.60000E-0001   0.00000E+0000
   6.6620  3.61100E-0001   0.00000E+0000
   6.6650  3.58000E-0001   0.00000E+0000
   6.6670  3.61400E-0001   0.00000E+0000
   6.6710  3.62400E-0001   0.00000E+0000
   6.6720  3.60200E-0001   0.00000E+0000
   6.6740  3.65700E-0001   0.00000E+0000
   6.6760  3.60000E-0001   0.00000E+0000
   6.6790  3.66000E-0001   0.00000E+0000
   6.6810  3.72800E-0001   0.00000E+0000
   6.6830  3.66300E-0001   0.00000E+0000
   6.6860  3.68700E-0001   0.00000E+0000
   6.6880  3.69900E-0001   0.00000E+0000
   6.6900  3.70600E-0001   0.00000E+0000
   6.6920  3.73400E-0001   0.00000E+0000
   6.6950  3.82200E-0001   0.00000E+0000
   6.6970  3.73700E-0001   0.00000E+0000
   6.6990  3.69400E-0001   0.00000E+0000
   6.7010  3.66400E-0001   0.00000E+0000
   6.7050  3.64800E-0001   0.00000E+0000
   6.7070  3.68700E-0001   0.00000E+0000
   6.7100  3.69000E-0001   0.00000E+0000
   6.7110  3.73300E-0001   0.00000E+0000
   6.7140  3.70700E-0001   0.00000E+0000
   6.7150  3.71700E-0001   0.00000E+0000
   6.7190  3.71200E-0001   0.00000E+0000
   6.7210  3.74400E-0001   0.00000E+0000
   6.7240  3.79400E-0001   0.00000E+0000
   6.7270  3.79900E-0001   0.00000E+0000
   6.7280  3.80900E-0001   0.00000E+0000
   6.7320  3.77500E-0001   0.00000E+0000
   6.7360  3.78800E-0001   0.00000E+0000
   6.7380  3.86300E-0001   0.00000E+0000
   6.7410  3.89500E-0001   0.00000E+0000
   6.7430  3.95200E-0001   0.00000E+0000
   6.7450  3.76800E-0001   0.00000E+0000
   6.7480  3.80200E-0001   0.00000E+0000
   6.7500  3.99000E-0001   0.00000E+0000
   6.7540  3.87200E-0001   0.00000E+0000
   6.7560  3.91300E-0001   0.00000E+0000
   6.7580  3.92600E-0001   0.00000E+0000
   6.7610  3.97300E-0001   0.00000E+0000
   6.7630  3.98800E-0001   0.00000E+0000
   6.7650  3.96800E-0001   0.00000E+0000
   6.7670  3.68400E-0001   0.00000E+0000
   6.7700  3.80300E-0001   0.00000E+0000
   6.7730  3.93300E-0001   0.00000E+0000
   6.7750  4.00200E-0001   0.00000E+0000
   6.7770  3.99000E-0001   0.00000E+0000
   6.7790  3.97500E-0001   0.00000E+0000
   6.7810  3.90200E-0001   0.00000E+0000
   6.7840  4.01500E-0001   0.00000E+0000
   6.7860  3.94000E-0001   0.00000E+0000
   6.7890  3.90600E-0001   0.00000E+0000
   6.7910  4.12800E-0001   0.00000E+0000
   6.7930  4.13300E-0001   0.00000E+0000
   6.7960  3.96800E-0001   0.00000E+0000
   6.7980  3.85000E-0001   0.00000E+0000
   6.8030  4.01400E-0001   0.00000E+0000
   6.8080  4.03700E-0001   0.00000E+0000
   6.8100  4.06800E-0001   0.00000E+0000
   6.8120  4.29200E-0001   0.00000E+0000
   6.8130  3.98600E-0001   0.00000E+0000
   6.8170  4.17200E-0001   0.00000E+0000
   6.8200  4.09400E-0001   0.00000E+0000
   6.8210  3.92200E-0001   0.00000E+0000
   6.8230  3.87700E-0001   0.00000E+0000
   6.8250  3.96800E-0001   0.00000E+0000
   6.8280  3.95300E-0001   0.00000E+0000
   6.8300  4.07400E-0001   0.00000E+0000
   6.8350  4.09900E-0001   0.00000E+0000
   6.8370  4.08900E-0001   0.00000E+0000
   6.8390  3.94200E-0001   0.00000E+0000
   6.8430  4.00400E-0001   0.00000E+0000
   6.8460  3.98900E-0001   0.00000E+0000
   6.8500  4.21900E-0001   0.00000E+0000
   6.8540  4.17700E-0001   0.00000E+0000
   6.8560  4.07800E-0001   0.00000E+0000
   6.8580  4.01500E-0001   0.00000E+0000
   6.8600  4.02000E-0001   0.00000E+0000
   6.8630  4.12200E-0001   0.00000E+0000
   6.8650  4.08000E-0001   0.00000E+0000
   6.8700  4.07300E-0001   0.00000E+0000
   6.8720  4.21800E-0001   0.00000E+0000
   6.8740  4.19400E-0001   0.00000E+0000
   6.8770  4.24900E-0001   0.00000E+0000
   6.8800  4.06500E-0001   0.00000E+0000
   6.8820  4.15800E-0001   0.00000E+0000
   6.8850  4.13900E-0001   0.00000E+0000
   6.8860  4.22600E-0001   0.00000E+0000
   6.8890  4.28300E-0001   0.00000E+0000
   6.8910  4.15300E-0001   0.00000E+0000
   6.8940  4.19800E-0001   0.00000E+0000
   6.8950  4.17500E-0001   0.00000E+0000
   6.8990  4.39300E-0001   0.00000E+0000
   6.9050  4.40600E-0001   0.00000E+0000
   6.9070  4.41000E-0001   0.00000E+0000
   6.9090  4.45400E-0001   0.00000E+0000
   6.9110  4.41100E-0001   0.00000E+0000
   6.9150  4.40100E-0001   0.00000E+0000
   6.9160  4.35500E-0001   0.00000E+0000
   6.9180  4.30500E-0001   0.00000E+0000
   6.9210  4.31800E-0001   0.00000E+0000
   6.9230  4.45100E-0001   0.00000E+0000
   6.9270  4.44500E-0001   0.00000E+0000
   6.9280  4.29300E-0001   0.00000E+0000
   6.9310  4.35900E-0001   0.00000E+0000
   6.9340  4.51400E-0001   0.00000E+0000
   6.9360  4.46600E-0001   0.00000E+0000
   6.9370  4.35600E-0001   0.00000E+0000
   6.9410  4.59800E-0001   0.00000E+0000
   6.9440  4.46000E-0001   0.00000E+0000
   6.9470  4.26900E-0001   0.00000E+0000
   6.9490  4.30700E-0001   0.00000E+0000
   6.9520  4.45200E-0001   0.00000E+0000
   6.9550  4.31200E-0001   0.00000E+0000
   6.9570  4.42100E-0001   0.00000E+0000
   6.9590  4.45900E-0001   0.00000E+0000
   6.9630  4.33400E-0001   0.00000E+0000
   6.9640  4.43100E-0001   0.00000E+0000
   6.9680  4.43400E-0001   0.00000E+0000
   6.9700  4.21400E-0001   0.00000E+0000
   6.9730  4.41400E-0001   0.00000E+0000
   6.9740  4.43700E-0001   0.00000E+0000
   6.9760  4.47100E-0001   0.00000E+0000
   6.9790  4.44600E-0001   0.00000E+0000
   6.9800  4.31200E-0001   0.00000E+0000
   6.9840  4.19600E-0001   0.00000E+0000
   6.9860  4.26400E-0001   0.00000E+0000
   6.9870  4.34000E-0001   0.00000E+0000
   6.9890  4.39900E-0001   0.00000E+0000
   6.9920  4.47900E-0001   0.00000E+0000
   6.9940  4.67500E-0001   0.00000E+0000
   6.9980  4.74600E-0001   0.00000E+0000
   6.9990  4.42600E-0001   0.00000E+0000
   7.0020  4.43400E-0001   0.00000E+0000
   7.0050  4.54500E-0001   0.00000E+0000
   7.0070  4.64200E-0001   0.00000E+0000
   7.0100  4.70300E-0001   0.00000E+0000
   7.0130  4.79200E-0001   0.00000E+0000
   7.0150  4.72100E-0001   0.00000E+0000
   7.0170  4.71100E-0001   0.00000E+0000
   7.0200  4.84200E-0001   0.00000E+0000
   7.0220  4.89100E-0001   0.00000E+0000
   7.0250  4.81400E-0001   0.00000E+0000
   7.0270  4.89500E-0001   0.00000E+0000
   7.0290  4.86700E-0001   0.00000E+0000
   7.0310  4.91400E-0001   0.00000E+0000
   7.0330  4.84600E-0001   0.00000E+0000
   7.0350  5.07400E-0001   0.00000E+0000
   7.0370  5.01300E-0001   0.00000E+0000
   7.0400  5.27200E-0001   0.00000E+0000
   7.0420  5.36900E-0001   0.00000E+0000
   7.0460  5.21700E-0001   0.00000E+0000
   7.0490  5.13000E-0001   0.00000E+0000
   7.0510  5.24300E-0001   0.00000E+0000
   7.0550  5.53600E-0001   0.00000E+0000
   7.0580  5.50300E-0001   0.00000E+0000
   7.0610  5.69600E-0001   0.00000E+0000
   7.0630  5.72100E-0001   0.00000E+0000
   7.0650  5.66400E-0001   0.00000E+0000
   7.0670  5.69700E-0001   0.00000E+0000
   7.0690  5.78900E-0001   0.00000E+0000
   7.0720  6.05400E-0001   0.00000E+0000
   7.0740  5.94800E-0001   0.00000E+0000
   7.0770  5.95600E-0001   0.00000E+0000
   7.0790  5.86700E-0001   0.00000E+0000
   7.0810  5.91000E-0001   0.00000E+0000
   7.0830  6.12800E-0001   0.00000E+0000
   7.0850  6.35500E-0001   0.00000E+0000
   7.0870  6.47100E-0001   0.00000E+0000
   7.0900  6.38100E-0001   0.00000E+0000
   7.0920  6.60100E-0001   0.00000E+0000
   7.0960  6.76000E-0001   0.00000E+0000
   7.0980  6.96400E-0001   0.00000E+0000
   7.0990  7.08400E-0001   0.00000E+0000
   7.1030  7.30700E-0001   0.00000E+0000
