# Supplementary material for: Self-association of MreC as a regulatory signal in bacterial cell wall elongation
Source: Nat Commun. 2021 May 20;12:2987. doi: 10.1038/s41467-021-22957-9 (PMC8137920; doi:10.1038/s41467-021-22957-9)
Supplement: Supplementary file 4 — Source Data [file 41467_2021_22957_MOESM4_ESM.zip › Martins2-Source-Data/AUC_rawdata/E.coli/00149.RA3]

MREC FHEC 0,8 abs
R 3 20.0 20000 0034278 1.3650E11 281 1 
   5.8000 -4.94000E-0001   0.00000E+0000
   5.8040 -3.02700E-0001   0.00000E+0000
   5.8050 -2.16700E-0001   0.00000E+0000
   5.8060 -2.74600E-0001   0.00000E+0000
   5.8070 -2.35000E-0001   0.00000E+0000
   5.8080 -1.56100E-0001   0.00000E+0000
   5.8090 -1.72700E-0001   0.00000E+0000
   5.8110 -1.06800E-0001   0.00000E+0000
   5.8130 -1.34500E-0001   0.00000E+0000
   5.8140 -2.15200E-0001   0.00000E+0000
   5.8160 -1.91800E-0001   0.00000E+0000
   5.8170 -2.66000E-0001   0.00000E+0000
   5.8180 -3.31900E-0001   0.00000E+0000
   5.8210 -4.59400E-0001   0.00000E+0000
   5.8220 -6.96100E-0001   0.00000E+0000
   5.8250 -5.22400E-0001   0.00000E+0000
   5.8260 -3.47500E-0001   0.00000E+0000
   5.8300 -7.90000E-0002   0.00000E+0000
   5.8320  1.31200E-0001   0.00000E+0000
   5.8340  1.30200E-0001   0.00000E+0000
   5.8370  1.56800E-0001   0.00000E+0000
   5.8390  1.28200E-0001   0.00000E+0000
   5.8420  1.05100E-0001   0.00000E+0000
   5.8430  1.09700E-0001   0.00000E+0000
   5.8440  8.06000E-0002   0.00000E+0000
   5.8460  9.01000E-0002   0.00000E+0000
   5.8490  9.66000E-0002   0.00000E+0000
   5.8510  1.02500E-0001   0.00000E+0000
   5.8530  9.77000E-0002   0.00000E+0000
   5.8550  6.42000E-0002   0.00000E+0000
   5.8570  1.66000E-0002   0.00000E+0000
   5.8590  3.65000E-0002   0.00000E+0000
   5.8600  3.41000E-0002   0.00000E+0000
   5.8630  2.77000E-0002   0.00000E+0000
   5.8650  2.75000E-0002   0.00000E+0000
   5.8670  3.98000E-0002   0.00000E+0000
   5.8690  2.22000E-0002   0.00000E+0000
   5.8710 -3.80000E-0002   0.00000E+0000
   5.8720 -4.12000E-0002   0.00000E+0000
   5.8730 -2.77000E-0002   0.00000E+0000
   5.8750  6.70000E-0003   0.00000E+0000
   5.8780  2.41000E-0002   0.00000E+0000
   5.8790  4.97000E-0002   0.00000E+0000
   5.8820  3.63000E-0002   0.00000E+0000
   5.8830  3.41000E-0002   0.00000E+0000
   5.8850  1.21000E-0002   0.00000E+0000
   5.8870  9.50000E-0003   0.00000E+0000
   5.8890  3.30000E-0002   0.00000E+0000
   5.8920  3.62000E-0002   0.00000E+0000
   5.8940  1.39000E-0002   0.00000E+0000
   5.8960  3.30000E-0002   0.00000E+0000
   5.8970  3.01000E-0002   0.00000E+0000
   5.8990  1.53000E-0002   0.00000E+0000
   5.9010  4.79000E-0002   0.00000E+0000
   5.9050  2.66000E-0002   0.00000E+0000
   5.9060  1.49000E-0002   0.00000E+0000
   5.9080  1.01000E-0002   0.00000E+0000
   5.9100  5.00000E-0003   0.00000E+0000
   5.9130  1.98000E-0002   0.00000E+0000
   5.9150  1.85000E-0002   0.00000E+0000
   5.9170  2.23000E-0002   0.00000E+0000
   5.9210  2.25000E-0002   0.00000E+0000
   5.9250  4.65000E-0002   0.00000E+0000
   5.9260  2.81000E-0002   0.00000E+0000
   5.9280  6.78000E-0002   0.00000E+0000
   5.9310  7.50000E-0002   0.00000E+0000
   5.9320  6.63000E-0002   0.00000E+0000
   5.9340  3.89000E-0002   0.00000E+0000
   5.9350  3.09000E-0002   0.00000E+0000
   5.9380  5.51000E-0002   0.00000E+0000
   5.9410  7.45000E-0002   0.00000E+0000
   5.9420  6.76000E-0002   0.00000E+0000
   5.9440  5.72000E-0002   0.00000E+0000
   5.9460  7.77000E-0002   0.00000E+0000
   5.9470  6.35000E-0002   0.00000E+0000
   5.9490  6.63000E-0002   0.00000E+0000
   5.9510  4.12000E-0002   0.00000E+0000
   5.9540  5.70000E-0002   0.00000E+0000
   5.9560  6.13000E-0002   0.00000E+0000
   5.9590  9.01000E-0002   0.00000E+0000
   5.9610  8.49000E-0002   0.00000E+0000
   5.9630  7.06000E-0002   0.00000E+0000
   5.9660  3.04000E-0002   0.00000E+0000
   5.9680  2.17000E-0002   0.00000E+0000
   5.9700  2.34000E-0002   0.00000E+0000
   5.9720  2.54000E-0002   0.00000E+0000
   5.9740  4.11000E-0002   0.00000E+0000
   5.9770  2.40000E-0002   0.00000E+0000
   5.9790  7.17000E-0002   0.00000E+0000
   5.9800 -2.02100E-0001   0.00000E+0000
   5.9820 -7.47300E-0001   0.00000E+0000
   5.9830 -1.07160E+0000   0.00000E+0000
   5.9850 -1.27390E+0000   0.00000E+0000
   5.9880 -1.41950E+0000   0.00000E+0000
   5.9900 -1.52710E+0000   0.00000E+0000
   5.9920 -1.88180E+0000   0.00000E+0000
   5.9950 -1.96440E+0000   0.00000E+0000
   5.9980 -1.96190E+0000   0.00000E+0000
   6.0010 -1.87950E+0000   0.00000E+0000
   6.0020 -1.82990E+0000   0.00000E+0000
   6.0060 -1.72420E+0000   0.00000E+0000
   6.0080 -1.62400E+0000   0.00000E+0000
   6.0110 -1.45130E+0000   0.00000E+0000
   6.0120 -1.13740E+0000   0.00000E+0000
   6.0140 -6.58700E-0001   0.00000E+0000
   6.0160 -2.15500E-0001   0.00000E+0000
   6.0180  1.27700E-0001   0.00000E+0000
   6.0200  1.42400E-0001   0.00000E+0000
   6.0230  1.47800E-0001   0.00000E+0000
   6.0250  1.41300E-0001   0.00000E+0000
   6.0270  1.11900E-0001   0.00000E+0000
   6.0280  1.32200E-0001   0.00000E+0000
   6.0300  1.39500E-0001   0.00000E+0000
   6.0320  1.41600E-0001   0.00000E+0000
   6.0350  1.65700E-0001   0.00000E+0000
   6.0370  1.26300E-0001   0.00000E+0000
   6.0390  8.76000E-0002   0.00000E+0000
   6.0420  9.50000E-0002   0.00000E+0000
   6.0430  1.18000E-0001   0.00000E+0000
   6.0440  1.34000E-0001   0.00000E+0000
   6.0470  1.05400E-0001   0.00000E+0000
   6.0500  1.10600E-0001   0.00000E+0000
   6.0520  1.10400E-0001   0.00000E+0000
   6.0550  1.18600E-0001   0.00000E+0000
   6.0570  1.12300E-0001   0.00000E+0000
   6.0610  1.10800E-0001   0.00000E+0000
   6.0620  1.11900E-0001   0.00000E+0000
   6.0640  1.23700E-0001   0.00000E+0000
   6.0660  1.07100E-0001   0.00000E+0000
   6.0690  1.03600E-0001   0.00000E+0000
   6.0710  1.00300E-0001   0.00000E+0000
   6.0730  1.04000E-0001   0.00000E+0000
   6.0740  1.23400E-0001   0.00000E+0000
   6.0780  1.58300E-0001   0.00000E+0000
   6.0800  1.46000E-0001   0.00000E+0000
   6.0820  9.66000E-0002   0.00000E+0000
   6.0830  1.19700E-0001   0.00000E+0000
   6.0850  1.05980E+0000   0.00000E+0000
   6.0890  1.35850E+0000   0.00000E+0000
   6.0920  1.42140E+0000   0.00000E+0000
   6.0940  1.52880E+0000   0.00000E+0000
   6.0960  2.04980E+0000   0.00000E+0000
   6.1010  2.04730E+0000   0.00000E+0000
   6.1040  1.98100E+0000   0.00000E+0000
   6.1060  1.90860E+0000   0.00000E+0000
   6.1090  1.84020E+0000   0.00000E+0000
   6.1100  1.75560E+0000   0.00000E+0000
   6.1140  1.63000E+0000   0.00000E+0000
   6.1180  8.95300E-0001   0.00000E+0000
   6.1210  8.62000E-0002   0.00000E+0000
   6.1240  9.24000E-0002   0.00000E+0000
   6.1270  1.16600E-0001   0.00000E+0000
   6.1280  1.02000E-0001   0.00000E+0000
   6.1300  1.08700E-0001   0.00000E+0000
   6.1330  9.07000E-0002   0.00000E+0000
   6.1350  9.56000E-0002   0.00000E+0000
   6.1370  8.83000E-0002   0.00000E+0000
   6.1390  9.19000E-0002   0.00000E+0000
   6.1420  8.06000E-0002   0.00000E+0000
   6.1440  8.60000E-0002   0.00000E+0000
   6.1470  9.43000E-0002   0.00000E+0000
   6.1490  8.92000E-0002   0.00000E+0000
   6.1520  8.54000E-0002   0.00000E+0000
   6.1560  9.00000E-0002   0.00000E+0000
   6.1570  9.34000E-0002   0.00000E+0000
   6.1580  9.48000E-0002   0.00000E+0000
   6.1610  9.45000E-0002   0.00000E+0000
   6.1630  9.01000E-0002   0.00000E+0000
   6.1660  8.81000E-0002   0.00000E+0000
   6.1670  9.38000E-0002   0.00000E+0000
   6.1690  9.67000E-0002   0.00000E+0000
   6.1700  9.40000E-0002   0.00000E+0000
   6.1730  9.72000E-0002   0.00000E+0000
   6.1740  9.60000E-0002   0.00000E+0000
   6.1770  9.81000E-0002   0.00000E+0000
   6.1790  9.76000E-0002   0.00000E+0000
   6.1810  1.01500E-0001   0.00000E+0000
   6.1830  1.00000E-0001   0.00000E+0000
   6.1850  9.54000E-0002   0.00000E+0000
   6.1880  9.94000E-0002   0.00000E+0000
   6.1900  9.88000E-0002   0.00000E+0000
   6.1940  1.03200E-0001   0.00000E+0000
   6.1950  1.01800E-0001   0.00000E+0000
   6.2000  1.01800E-0001   0.00000E+0000
   6.2020  1.06600E-0001   0.00000E+0000
   6.2050  1.01800E-0001   0.00000E+0000
   6.2070  1.09600E-0001   0.00000E+0000
   6.2110  1.11600E-0001   0.00000E+0000
   6.2140  1.10400E-0001   0.00000E+0000
   6.2160  1.15500E-0001   0.00000E+0000
   6.2190  1.13500E-0001   0.00000E+0000
   6.2230  1.16300E-0001   0.00000E+0000
   6.2250  1.15100E-0001   0.00000E+0000
   6.2260  1.38000E-0001   0.00000E+0000
   6.2270  1.48500E-0001   0.00000E+0000
   6.2310  8.39000E-0002   0.00000E+0000
   6.2350  1.06100E-0001   0.00000E+0000
   6.2370  1.42000E-0001   0.00000E+0000
   6.2380  1.41900E-0001   0.00000E+0000
   6.2400  1.30500E-0001   0.00000E+0000
   6.2440  1.32300E-0001   0.00000E+0000
   6.2450  1.30200E-0001   0.00000E+0000
   6.2480  1.35900E-0001   0.00000E+0000
   6.2500  1.28300E-0001   0.00000E+0000
   6.2520  1.25700E-0001   0.00000E+0000
   6.2550  1.34200E-0001   0.00000E+0000
   6.2570  1.45100E-0001   0.00000E+0000
   6.2590  1.47200E-0001   0.00000E+0000
   6.2610  1.39700E-0001   0.00000E+0000
   6.2640  1.42000E-0001   0.00000E+0000
   6.2660  1.48900E-0001   0.00000E+0000
   6.2680  1.52500E-0001   0.00000E+0000
   6.2700  1.43400E-0001   0.00000E+0000
   6.2730  1.36500E-0001   0.00000E+0000
   6.2750  1.45200E-0001   0.00000E+0000
   6.2770  1.48800E-0001   0.00000E+0000
   6.2800  1.47100E-0001   0.00000E+0000
   6.2820  1.45500E-0001   0.00000E+0000
   6.2840  1.37400E-0001   0.00000E+0000
   6.2850  1.42400E-0001   0.00000E+0000
   6.2860  1.57100E-0001   0.00000E+0000
   6.2880  1.54600E-0001   0.00000E+0000
   6.2910  1.54200E-0001   0.00000E+0000
   6.2940  1.54100E-0001   0.00000E+0000
   6.2980  1.64300E-0001   0.00000E+0000
   6.3020  1.61200E-0001   0.00000E+0000
   6.3030  1.67900E-0001   0.00000E+0000
   6.3070  1.65900E-0001   0.00000E+0000
   6.3090  1.69000E-0001   0.00000E+0000
   6.3110  1.79400E-0001   0.00000E+0000
   6.3160  1.64900E-0001   0.00000E+0000
   6.3210  1.74400E-0001   0.00000E+0000
   6.3230  1.71900E-0001   0.00000E+0000
   6.3250  1.80800E-0001   0.00000E+0000
   6.3280  1.92300E-0001   0.00000E+0000
   6.3310  1.18800E-0001   0.00000E+0000
   6.3340  1.47200E-0001   0.00000E+0000
   6.3350  1.69800E-0001   0.00000E+0000
   6.3370  2.07000E-0001   0.00000E+0000
   6.3390  1.99000E-0001   0.00000E+0000
   6.3420  1.96700E-0001   0.00000E+0000
   6.3440  1.99200E-0001   0.00000E+0000
   6.3460  1.98000E-0001   0.00000E+0000
   6.3480  2.11100E-0001   0.00000E+0000
   6.3510  2.06100E-0001   0.00000E+0000
   6.3530  1.97400E-0001   0.00000E+0000
   6.3550  1.99900E-0001   0.00000E+0000
   6.3570  1.99200E-0001   0.00000E+0000
   6.3600  2.08800E-0001   0.00000E+0000
   6.3620  2.01000E-0001   0.00000E+0000
   6.3640  2.09100E-0001   0.00000E+0000
   6.3660  2.11900E-0001   0.00000E+0000
   6.3690  2.13500E-0001   0.00000E+0000
   6.3710  2.09100E-0001   0.00000E+0000
   6.3730  2.22500E-0001   0.00000E+0000
   6.3750  2.23400E-0001   0.00000E+0000
   6.3780  2.26100E-0001   0.00000E+0000
   6.3790  2.29100E-0001   0.00000E+0000
   6.3820  2.18500E-0001   0.00000E+0000
   6.3840  2.20400E-0001   0.00000E+0000
   6.3860  2.38200E-0001   0.00000E+0000
   6.3870  2.30200E-0001   0.00000E+0000
   6.3920  2.36900E-0001   0.00000E+0000
   6.3930  2.36900E-0001   0.00000E+0000
   6.3960  2.35600E-0001   0.00000E+0000
   6.3970  2.35500E-0001   0.00000E+0000
   6.4000  2.40000E-0001   0.00000E+0000
   6.4010  2.45900E-0001   0.00000E+0000
   6.4050  2.35500E-0001   0.00000E+0000
   6.4060  2.48300E-0001   0.00000E+0000
   6.4100  2.46400E-0001   0.00000E+0000
   6.4140  2.43600E-0001   0.00000E+0000
   6.4150  2.35900E-0001   0.00000E+0000
   6.4190  2.52600E-0001   0.00000E+0000
   6.4210  2.50900E-0001   0.00000E+0000
   6.4240  2.55700E-0001   0.00000E+0000
   6.4270  2.48600E-0001   0.00000E+0000
   6.4280  2.54500E-0001   0.00000E+0000
   6.4300  2.57700E-0001   0.00000E+0000
   6.4330  2.58600E-0001   0.00000E+0000
   6.4350  2.59500E-0001   0.00000E+0000
   6.4370  2.65600E-0001   0.00000E+0000
   6.4400  2.67500E-0001   0.00000E+0000
   6.4410  2.66600E-0001   0.00000E+0000
   6.4440  2.74200E-0001   0.00000E+0000
   6.4460  2.72800E-0001   0.00000E+0000
   6.4500  2.60500E-0001   0.00000E+0000
   6.4520  2.62000E-0001   0.00000E+0000
   6.4550  2.82300E-0001   0.00000E+0000
   6.4560  2.75500E-0001   0.00000E+0000
   6.4590  2.68800E-0001   0.00000E+0000
   6.4600  2.75500E-0001   0.00000E+0000
   6.4620  2.74200E-0001   0.00000E+0000
   6.4660  2.78600E-0001   0.00000E+0000
   6.4670  2.80300E-0001   0.00000E+0000
   6.4690  2.76800E-0001   0.00000E+0000
   6.4720  2.80200E-0001   0.00000E+0000
   6.4740  2.86000E-0001   0.00000E+0000
   6.4770  2.97800E-0001   0.00000E+0000
   6.4790  3.20900E-0001   0.00000E+0000
   6.4820  3.05900E-0001   0.00000E+0000
   6.4830  3.04600E-0001   0.00000E+0000
   6.4860  3.06800E-0001   0.00000E+0000
   6.4880  2.84400E-0001   0.00000E+0000
   6.4900  3.02700E-0001   0.00000E+0000
   6.4930  2.95000E-0001   0.00000E+0000
   6.4950  2.97900E-0001   0.00000E+0000
   6.4990  2.93600E-0001   0.00000E+0000
   6.5000  2.92600E-0001   0.00000E+0000
   6.5020  2.97300E-0001   0.00000E+0000
   6.5040  2.99800E-0001   0.00000E+0000
   6.5090  3.02300E-0001   0.00000E+0000
   6.5100  3.13500E-0001   0.00000E+0000
   6.5140  3.12100E-0001   0.00000E+0000
   6.5150  2.74700E-0001   0.00000E+0000
   6.5170  2.86600E-0001   0.00000E+0000
   6.5200  3.19900E-0001   0.00000E+0000
   6.5220  3.09800E-0001   0.00000E+0000
   6.5240  3.16100E-0001   0.00000E+0000
   6.5260  3.17700E-0001   0.00000E+0000
   6.5290  3.07200E-0001   0.00000E+0000
   6.5310  3.10600E-0001   0.00000E+0000
   6.5340  3.12300E-0001   0.00000E+0000
   6.5360  3.18900E-0001   0.00000E+0000
   6.5390  3.13400E-0001   0.00000E+0000
   6.5400  3.29000E-0001   0.00000E+0000
   6.5430  3.20200E-0001   0.00000E+0000
   6.5460  3.12700E-0001   0.00000E+0000
   6.5500  3.24900E-0001   0.00000E+0000
   6.5530  3.16400E-0001   0.00000E+0000
   6.5550  3.17300E-0001   0.00000E+0000
   6.5570  3.19900E-0001   0.00000E+0000
   6.5590  3.26500E-0001   0.00000E+0000
   6.5620  3.31700E-0001   0.00000E+0000
   6.5640  3.28100E-0001   0.00000E+0000
   6.5660  3.32000E-0001   0.00000E+0000
   6.5680  3.30200E-0001   0.00000E+0000
   6.5710  3.29800E-0001   0.00000E+0000
   6.5730  3.30200E-0001   0.00000E+0000
   6.5750  3.31100E-0001   0.00000E+0000
   6.5770  3.31800E-0001   0.00000E+0000
   6.5790  3.27900E-0001   0.00000E+0000
   6.5810  3.25400E-0001   0.00000E+0000
   6.5840  3.38600E-0001   0.00000E+0000
   6.5850  3.38600E-0001   0.00000E+0000
   6.5890  3.40500E-0001   0.00000E+0000
   6.5900  3.32800E-0001   0.00000E+0000
   6.5930  3.44700E-0001   0.00000E+0000
   6.5960  3.45400E-0001   0.00000E+0000
   6.5980  3.34200E-0001   0.00000E+0000
   6.6000  3.58400E-0001   0.00000E+0000
   6.6020  3.72700E-0001   0.00000E+0000
   6.6030  3.61300E-0001   0.00000E+0000
   6.6070  3.44900E-0001   0.00000E+0000
   6.6090  3.50800E-0001   0.00000E+0000
   6.6130  3.50800E-0001   0.00000E+0000
   6.6150  3.49400E-0001   0.00000E+0000
   6.6170  3.52200E-0001   0.00000E+0000
   6.6190  3.59800E-0001   0.00000E+0000
   6.6220  3.57600E-0001   0.00000E+0000
   6.6240  3.49500E-0001   0.00000E+0000
   6.6270  3.61700E-0001   0.00000E+0000
   6.6280  3.61000E-0001   0.00000E+0000
   6.6310  3.64400E-0001   0.00000E+0000
   6.6320  3.64500E-0001   0.00000E+0000
   6.6360  3.57500E-0001   0.00000E+0000
   6.6380  3.65600E-0001   0.00000E+0000
   6.6410  3.74300E-0001   0.00000E+0000
   6.6430  3.60900E-0001   0.00000E+0000
   6.6450  3.63000E-0001   0.00000E+0000
   6.6460  3.58900E-0001   0.00000E+0000
   6.6510  3.59600E-0001   0.00000E+0000
   6.6530  3.63400E-0001   0.00000E+0000
   6.6550  3.66400E-0001   0.00000E+0000
   6.6570  3.71000E-0001   0.00000E+0000
   6.6600  3.61800E-0001   0.00000E+0000
   6.6620  3.69800E-0001   0.00000E+0000
   6.6640  3.65400E-0001   0.00000E+0000
   6.6670  3.73000E-0001   0.00000E+0000
   6.6690  3.74400E-0001   0.00000E+0000
   6.6710  3.70000E-0001   0.00000E+0000
   6.6730  3.73400E-0001   0.00000E+0000
   6.6740  3.68800E-0001   0.00000E+0000
   6.6760  3.66900E-0001   0.00000E+0000
   6.6810  3.76000E-0001   0.00000E+0000
   6.6830  3.75800E-0001   0.00000E+0000
   6.6850  3.75800E-0001   0.00000E+0000
   6.6880  3.79200E-0001   0.00000E+0000
   6.6890  3.62500E-0001   0.00000E+0000
   6.6910  3.77200E-0001   0.00000E+0000
   6.6940  3.90500E-0001   0.00000E+0000
   6.6980  3.83400E-0001   0.00000E+0000
   6.6990  3.80900E-0001   0.00000E+0000
   6.7030  3.75600E-0001   0.00000E+0000
   6.7050  3.81600E-0001   0.00000E+0000
   6.7070  3.75300E-0001   0.00000E+0000
   6.7100  3.81000E-0001   0.00000E+0000
   6.7120  3.79900E-0001   0.00000E+0000
   6.7140  3.79000E-0001   0.00000E+0000
   6.7170  3.79900E-0001   0.00000E+0000
   6.7190  3.84700E-0001   0.00000E+0000
   6.7220  3.82700E-0001   0.00000E+0000
   6.7240  3.83600E-0001   0.00000E+0000
   6.7260  3.85300E-0001   0.00000E+0000
   6.7270  3.98400E-0001   0.00000E+0000
   6.7310  3.86000E-0001   0.00000E+0000
   6.7320  3.88900E-0001   0.00000E+0000
   6.7360  3.91100E-0001   0.00000E+0000
   6.7390  3.92600E-0001   0.00000E+0000
   6.7420  4.07200E-0001   0.00000E+0000
   6.7440  3.90200E-0001   0.00000E+0000
   6.7460  3.80900E-0001   0.00000E+0000
   6.7490  4.01300E-0001   0.00000E+0000
   6.7510  3.98600E-0001   0.00000E+0000
   6.7560  3.99300E-0001   0.00000E+0000
   6.7570  4.00300E-0001   0.00000E+0000
   6.7580  3.98600E-0001   0.00000E+0000
   6.7600  3.95500E-0001   0.00000E+0000
   6.7650  3.97300E-0001   0.00000E+0000
   6.7670  3.80800E-0001   0.00000E+0000
   6.7690  3.66000E-0001   0.00000E+0000
   6.7710  3.88300E-0001   0.00000E+0000
   6.7730  3.99700E-0001   0.00000E+0000
   6.7740  4.10000E-0001   0.00000E+0000
   6.7780  3.99300E-0001   0.00000E+0000
   6.7810  4.03300E-0001   0.00000E+0000
   6.7830  3.99300E-0001   0.00000E+0000
   6.7860  3.99800E-0001   0.00000E+0000
   6.7880  4.07300E-0001   0.00000E+0000
   6.7910  4.01900E-0001   0.00000E+0000
   6.7930  4.10400E-0001   0.00000E+0000
   6.7960  4.05100E-0001   0.00000E+0000
   6.7980  3.94200E-0001   0.00000E+0000
   6.8010  3.97700E-0001   0.00000E+0000
   6.8030  4.14600E-0001   0.00000E+0000
   6.8050  4.14300E-0001   0.00000E+0000
   6.8090  4.14600E-0001   0.00000E+0000
   6.8110  4.35700E-0001   0.00000E+0000
   6.8130  4.30700E-0001   0.00000E+0000
   6.8160  4.10500E-0001   0.00000E+0000
   6.8170  4.19400E-0001   0.00000E+0000
   6.8200  4.18600E-0001   0.00000E+0000
   6.8230  3.96400E-0001   0.00000E+0000
   6.8250  4.02900E-0001   0.00000E+0000
   6.8280  4.05000E-0001   0.00000E+0000
   6.8290  4.03500E-0001   0.00000E+0000
   6.8300  4.11300E-0001   0.00000E+0000
   6.8320  4.18300E-0001   0.00000E+0000
   6.8360  4.15600E-0001   0.00000E+0000
   6.8380  4.05400E-0001   0.00000E+0000
   6.8410  4.04200E-0001   0.00000E+0000
   6.8430  4.03600E-0001   0.00000E+0000
   6.8470  4.03600E-0001   0.00000E+0000
   6.8490  4.13500E-0001   0.00000E+0000
   6.8510  4.13800E-0001   0.00000E+0000
   6.8530  4.26500E-0001   0.00000E+0000
   6.8560  4.15400E-0001   0.00000E+0000
   6.8580  4.04300E-0001   0.00000E+0000
   6.8600  4.05500E-0001   0.00000E+0000
   6.8620  4.09800E-0001   0.00000E+0000
   6.8660  4.10200E-0001   0.00000E+0000
   6.8670  4.12800E-0001   0.00000E+0000
   6.8700  4.16000E-0001   0.00000E+0000
   6.8720  4.30900E-0001   0.00000E+0000
   6.8740  4.13200E-0001   0.00000E+0000
   6.8770  4.25000E-0001   0.00000E+0000
   6.8790  4.27800E-0001   0.00000E+0000
   6.8810  4.23900E-0001   0.00000E+0000
   6.8830  4.22600E-0001   0.00000E+0000
   6.8860  4.18000E-0001   0.00000E+0000
   6.8880  4.31300E-0001   0.00000E+0000
   6.8920  4.15500E-0001   0.00000E+0000
   6.8930  4.22000E-0001   0.00000E+0000
   6.8970  4.36600E-0001   0.00000E+0000
   6.8990  4.52500E-0001   0.00000E+0000
   6.9020  4.52300E-0001   0.00000E+0000
   6.9030  4.45000E-0001   0.00000E+0000
   6.9040  4.36300E-0001   0.00000E+0000
   6.9080  4.42800E-0001   0.00000E+0000
   6.9110  4.61400E-0001   0.00000E+0000
   6.9140  4.46600E-0001   0.00000E+0000
   6.9150  4.40200E-0001   0.00000E+0000
   6.9180  4.29000E-0001   0.00000E+0000
   6.9200  4.36700E-0001   0.00000E+0000
   6.9230  4.53500E-0001   0.00000E+0000
   6.9250  4.47800E-0001   0.00000E+0000
   6.9260  4.36600E-0001   0.00000E+0000
   6.9300  4.48400E-0001   0.00000E+0000
   6.9330  4.51300E-0001   0.00000E+0000
   6.9360  4.58300E-0001   0.00000E+0000
   6.9370  4.55500E-0001   0.00000E+0000
   6.9410  4.71000E-0001   0.00000E+0000
   6.9430  4.63300E-0001   0.00000E+0000
   6.9450  4.58200E-0001   0.00000E+0000
   6.9470  4.31700E-0001   0.00000E+0000
   6.9490  4.36700E-0001   0.00000E+0000
   6.9520  4.42100E-0001   0.00000E+0000
   6.9550  4.37100E-0001   0.00000E+0000
   6.9580  4.54100E-0001   0.00000E+0000
   6.9600  4.48600E-0001   0.00000E+0000
   6.9620  4.33800E-0001   0.00000E+0000
   6.9650  4.46600E-0001   0.00000E+0000
   6.9670  4.35800E-0001   0.00000E+0000
   6.9700  4.34000E-0001   0.00000E+0000
   6.9720  4.37500E-0001   0.00000E+0000
   6.9740  4.55400E-0001   0.00000E+0000
   6.9750  4.49600E-0001   0.00000E+0000
   6.9790  4.40200E-0001   0.00000E+0000
   6.9810  4.29500E-0001   0.00000E+0000
   6.9840  4.24600E-0001   0.00000E+0000
   6.9860  4.33200E-0001   0.00000E+0000
   6.9890  4.34800E-0001   0.00000E+0000
   6.9910  4.37500E-0001   0.00000E+0000
   6.9940  4.65800E-0001   0.00000E+0000
   6.9980  4.71100E-0001   0.00000E+0000
   6.9990  4.42600E-0001   0.00000E+0000
   7.0020  4.49100E-0001   0.00000E+0000
   7.0050  4.51900E-0001   0.00000E+0000
   7.0080  4.65300E-0001   0.00000E+0000
   7.0090  4.67500E-0001   0.00000E+0000
   7.0110  4.75800E-0001   0.00000E+0000
   7.0140  4.69400E-0001   0.00000E+0000
   7.0170  4.56900E-0001   0.00000E+0000
   7.0180  4.86800E-0001   0.00000E+0000
   7.0210  4.93000E-0001   0.00000E+0000
   7.0230  4.71600E-0001   0.00000E+0000
   7.0260  4.87800E-0001   0.00000E+0000
   7.0290  4.94800E-0001   0.00000E+0000
   7.0300  4.87900E-0001   0.00000E+0000
   7.0350  4.93500E-0001   0.00000E+0000
   7.0370  5.03300E-0001   0.00000E+0000
   7.0390  5.21500E-0001   0.00000E+0000
   7.0420  5.28300E-0001   0.00000E+0000
   7.0440  5.13500E-0001   0.00000E+0000
   7.0480  5.12600E-0001   0.00000E+0000
   7.0500  5.18600E-0001   0.00000E+0000
   7.0510  5.25100E-0001   0.00000E+0000
   7.0540  5.43300E-0001   0.00000E+0000
   7.0580  5.35300E-0001   0.00000E+0000
   7.0600  5.43300E-0001   0.00000E+0000
   7.0620  5.53900E-0001   0.00000E+0000
   7.0630  5.69300E-0001   0.00000E+0000
   7.0650  5.69300E-0001   0.00000E+0000
   7.0690  5.61900E-0001   0.00000E+0000
   7.0710  5.95200E-0001   0.00000E+0000
   7.0730  5.88400E-0001   0.00000E+0000
   7.0760  5.89300E-0001   0.00000E+0000
   7.0790  5.80300E-0001   0.00000E+0000
   7.0800  6.02100E-0001   0.00000E+0000
   7.0830  6.06500E-0001   0.00000E+0000
   7.0850  6.29800E-0001   0.00000E+0000
   7.0870  6.34100E-0001   0.00000E+0000
   7.0920  6.36800E-0001   0.00000E+0000
   7.0940  6.59100E-0001   0.00000E+0000
   7.0970  6.69200E-0001   0.00000E+0000
   7.0990  6.94200E-0001   0.00000E+0000
   7.1020  7.07700E-0001   0.00000E+0000
