# Supplementary material for: Self-association of MreC as a regulatory signal in bacterial cell wall elongation
Source: Nat Commun. 2021 May 20;12:2987. doi: 10.1038/s41467-021-22957-9 (PMC8137920; doi:10.1038/s41467-021-22957-9)
Supplement: Supplementary file 4 — Source Data [file 41467_2021_22957_MOESM4_ESM.zip › Martins2-Source-Data/AUC_rawdata/E.coli/00148.RA3]

MREC FHEC 0,8 abs
R 3 20.0 20000 0034071 1.3560E11 280 1 
   5.8000 -4.39800E-0001   0.00000E+0000
   5.8030 -2.01200E-0001   0.00000E+0000
   5.8050 -4.22000E-0001   0.00000E+0000
   5.8070 -2.09400E-0001   0.00000E+0000
   5.8100 -2.19100E-0001   0.00000E+0000
   5.8110 -1.18100E-0001   0.00000E+0000
   5.8140 -2.38100E-0001   0.00000E+0000
   5.8160 -2.94600E-0001   0.00000E+0000
   5.8180 -5.95800E-0001   0.00000E+0000
   5.8210 -4.99100E-0001   0.00000E+0000
   5.8230 -5.63600E-0001   0.00000E+0000
   5.8250 -4.32600E-0001   0.00000E+0000
   5.8280 -2.13300E-0001   0.00000E+0000
   5.8300  9.50000E-0003   0.00000E+0000
   5.8340  1.35500E-0001   0.00000E+0000
   5.8350  1.26200E-0001   0.00000E+0000
   5.8370  8.66000E-0002   0.00000E+0000
   5.8390  1.05800E-0001   0.00000E+0000
   5.8420  9.33000E-0002   0.00000E+0000
   5.8440  8.13000E-0002   0.00000E+0000
   5.8460  7.67000E-0002   0.00000E+0000
   5.8490  9.39000E-0002   0.00000E+0000
   5.8510  8.34000E-0002   0.00000E+0000
   5.8530  9.11000E-0002   0.00000E+0000
   5.8540  7.51000E-0002   0.00000E+0000
   5.8560  5.35000E-0002   0.00000E+0000
   5.8580  7.40000E-0003   0.00000E+0000
   5.8590  2.93000E-0002   0.00000E+0000
   5.8620  2.19000E-0002   0.00000E+0000
   5.8630  1.67000E-0002   0.00000E+0000
   5.8650  3.03000E-0002   0.00000E+0000
   5.8660  3.13000E-0002   0.00000E+0000
   5.8690  1.45000E-0002   0.00000E+0000
   5.8720 -3.86000E-0002   0.00000E+0000
   5.8730 -4.05000E-0002   0.00000E+0000
   5.8760  6.80000E-0003   0.00000E+0000
   5.8780  4.01000E-0002   0.00000E+0000
   5.8800  3.44000E-0002   0.00000E+0000
   5.8820  3.92000E-0002   0.00000E+0000
   5.8850  1.68000E-0002   0.00000E+0000
   5.8880  3.08000E-0002   0.00000E+0000
   5.8890  4.21000E-0002   0.00000E+0000
   5.8920  2.24000E-0002   0.00000E+0000
   5.8940  2.42000E-0002   0.00000E+0000
   5.8970  3.18000E-0002   0.00000E+0000
   5.9000  3.67000E-0002   0.00000E+0000
   5.9020  4.71000E-0002   0.00000E+0000
   5.9030  2.81000E-0002   0.00000E+0000
   5.9060  1.76000E-0002   0.00000E+0000
   5.9080  1.14000E-0002   0.00000E+0000
   5.9090  1.60000E-0002   0.00000E+0000
   5.9130  2.58000E-0002   0.00000E+0000
   5.9160  2.00000E-0002   0.00000E+0000
   5.9170  2.59000E-0002   0.00000E+0000
   5.9200 -1.12000E-0002   0.00000E+0000
   5.9210  4.00000E-0004   0.00000E+0000
   5.9240  3.76000E-0002   0.00000E+0000
   5.9250  3.37000E-0002   0.00000E+0000
   5.9280  4.62000E-0002   0.00000E+0000
   5.9300  7.43000E-0002   0.00000E+0000
   5.9320  6.55000E-0002   0.00000E+0000
   5.9340  3.42000E-0002   0.00000E+0000
   5.9360  4.18000E-0002   0.00000E+0000
   5.9380  8.29000E-0002   0.00000E+0000
   5.9440  5.88000E-0002   0.00000E+0000
   5.9460  7.39000E-0002   0.00000E+0000
   5.9470  5.87000E-0002   0.00000E+0000
   5.9490  5.22000E-0002   0.00000E+0000
   5.9520  3.42000E-0002   0.00000E+0000
   5.9540  5.01000E-0002   0.00000E+0000
   5.9580  5.83000E-0002   0.00000E+0000
   5.9600  9.51000E-0002   0.00000E+0000
   5.9630  9.00000E-0002   0.00000E+0000
   5.9650  4.92000E-0002   0.00000E+0000
   5.9660  2.89000E-0002   0.00000E+0000
   5.9700  1.93000E-0002   0.00000E+0000
   5.9710  1.31000E-0002   0.00000E+0000
   5.9740  4.14000E-0002   0.00000E+0000
   5.9750  2.19000E-0002   0.00000E+0000
   5.9780  7.50000E-0002   0.00000E+0000
   5.9800 -1.43900E-0001   0.00000E+0000
   5.9840 -9.10800E-0001   0.00000E+0000
   5.9850 -1.19150E+0000   0.00000E+0000
   5.9870 -1.34010E+0000   0.00000E+0000
   5.9890 -1.44740E+0000   0.00000E+0000
   5.9900 -1.58950E+0000   0.00000E+0000
   5.9930 -1.84520E+0000   0.00000E+0000
   5.9950 -1.94280E+0000   0.00000E+0000
   5.9960 -1.93720E+0000   0.00000E+0000
   6.0000 -1.93890E+0000   0.00000E+0000
   6.0020 -1.87380E+0000   0.00000E+0000
   6.0040 -1.78350E+0000   0.00000E+0000
   6.0070 -1.67510E+0000   0.00000E+0000
   6.0090 -1.60400E+0000   0.00000E+0000
   6.0120 -1.26030E+0000   0.00000E+0000
   6.0130 -9.27100E-0001   0.00000E+0000
   6.0160 -1.98900E-0001   0.00000E+0000
   6.0180  3.74000E-0002   0.00000E+0000
   6.0200  1.56500E-0001   0.00000E+0000
   6.0210  1.26200E-0001   0.00000E+0000
   6.0240  1.55200E-0001   0.00000E+0000
   6.0260  1.20400E-0001   0.00000E+0000
   6.0290  1.31200E-0001   0.00000E+0000
   6.0300  1.41100E-0001   0.00000E+0000
   6.0330  1.45400E-0001   0.00000E+0000
   6.0350  1.72100E-0001   0.00000E+0000
   6.0370  1.22800E-0001   0.00000E+0000
   6.0390  8.89000E-0002   0.00000E+0000
   6.0420  1.01900E-0001   0.00000E+0000
   6.0440  1.22000E-0001   0.00000E+0000
   6.0460  1.22000E-0001   0.00000E+0000
   6.0470  1.04200E-0001   0.00000E+0000
   6.0510  1.19600E-0001   0.00000E+0000
   6.0520  1.12400E-0001   0.00000E+0000
   6.0560  1.17500E-0001   0.00000E+0000
   6.0570  1.12100E-0001   0.00000E+0000
   6.0590  1.17300E-0001   0.00000E+0000
   6.0620  1.12500E-0001   0.00000E+0000
   6.0630  1.09500E-0001   0.00000E+0000
   6.0640  1.23000E-0001   0.00000E+0000
   6.0670  1.06600E-0001   0.00000E+0000
   6.0690  1.04500E-0001   0.00000E+0000
   6.0720  9.42000E-0002   0.00000E+0000
   6.0740  1.15300E-0001   0.00000E+0000
   6.0760  1.56700E-0001   0.00000E+0000
   6.0780  1.51900E-0001   0.00000E+0000
   6.0820  1.02700E-0001   0.00000E+0000
   6.0870  1.17090E+0000   0.00000E+0000
   6.0900  1.36910E+0000   0.00000E+0000
   6.0920  1.42000E+0000   0.00000E+0000
   6.0940  1.53690E+0000   0.00000E+0000
   6.0960  2.05390E+0000   0.00000E+0000
   6.1010  2.03080E+0000   0.00000E+0000
   6.1030  1.98140E+0000   0.00000E+0000
   6.1050  1.97430E+0000   0.00000E+0000
   6.1060  1.88490E+0000   0.00000E+0000
   6.1070  1.83720E+0000   0.00000E+0000
   6.1120  1.67530E+0000   0.00000E+0000
   6.1140  1.55180E+0000   0.00000E+0000
   6.1160  1.28640E+0000   0.00000E+0000
   6.1180  3.94400E-0001   0.00000E+0000
   6.1230  6.60000E-0002   0.00000E+0000
   6.1250  1.23000E-0001   0.00000E+0000
   6.1270  1.02700E-0001   0.00000E+0000
   6.1310  9.75000E-0002   0.00000E+0000
   6.1340  9.68000E-0002   0.00000E+0000
   6.1350  9.59000E-0002   0.00000E+0000
   6.1370  8.94000E-0002   0.00000E+0000
   6.1410  8.61000E-0002   0.00000E+0000
   6.1430  8.28000E-0002   0.00000E+0000
   6.1450  9.49000E-0002   0.00000E+0000
   6.1470  9.76000E-0002   0.00000E+0000
   6.1490  8.61000E-0002   0.00000E+0000
   6.1510  8.87000E-0002   0.00000E+0000
   6.1530  9.05000E-0002   0.00000E+0000
   6.1560  9.28000E-0002   0.00000E+0000
   6.1590  9.31000E-0002   0.00000E+0000
   6.1610  9.65000E-0002   0.00000E+0000
   6.1640  8.68000E-0002   0.00000E+0000
   6.1650  9.93000E-0002   0.00000E+0000
   6.1680  1.03400E-0001   0.00000E+0000
   6.1710  9.20000E-0002   0.00000E+0000
   6.1720  1.01800E-0001   0.00000E+0000
   6.1760  9.89000E-0002   0.00000E+0000
   6.1810  9.94000E-0002   0.00000E+0000
   6.1820  9.79000E-0002   0.00000E+0000
   6.1870  9.73000E-0002   0.00000E+0000
   6.1910  1.00400E-0001   0.00000E+0000
   6.1950  9.78000E-0002   0.00000E+0000
   6.1970  1.02400E-0001   0.00000E+0000
   6.2000  1.04000E-0001   0.00000E+0000
   6.2040  1.07400E-0001   0.00000E+0000
   6.2050  1.08800E-0001   0.00000E+0000
   6.2060  1.06900E-0001   0.00000E+0000
   6.2100  1.12500E-0001   0.00000E+0000
   6.2120  1.05600E-0001   0.00000E+0000
   6.2140  1.16900E-0001   0.00000E+0000
   6.2160  1.18900E-0001   0.00000E+0000
   6.2180  1.12600E-0001   0.00000E+0000
   6.2230  1.15800E-0001   0.00000E+0000
   6.2270  1.40400E-0001   0.00000E+0000
   6.2300  7.59000E-0002   0.00000E+0000
   6.2320  5.63000E-0002   0.00000E+0000
   6.2360  1.43700E-0001   0.00000E+0000
   6.2370  1.44900E-0001   0.00000E+0000
   6.2400  1.32800E-0001   0.00000E+0000
   6.2410  1.32700E-0001   0.00000E+0000
   6.2440  1.31800E-0001   0.00000E+0000
   6.2450  1.38100E-0001   0.00000E+0000
   6.2470  1.27800E-0001   0.00000E+0000
   6.2490  1.31300E-0001   0.00000E+0000
   6.2520  1.30300E-0001   0.00000E+0000
   6.2540  1.31500E-0001   0.00000E+0000
   6.2570  1.43300E-0001   0.00000E+0000
   6.2590  1.46700E-0001   0.00000E+0000
   6.2610  1.43700E-0001   0.00000E+0000
   6.2650  1.48800E-0001   0.00000E+0000
   6.2660  1.55200E-0001   0.00000E+0000
   6.2700  1.45500E-0001   0.00000E+0000
   6.2710  1.36300E-0001   0.00000E+0000
   6.2740  1.47700E-0001   0.00000E+0000
   6.2790  1.47300E-0001   0.00000E+0000
   6.2820  1.48400E-0001   0.00000E+0000
   6.2850  1.56200E-0001   0.00000E+0000
   6.2860  1.58100E-0001   0.00000E+0000
   6.2890  1.55100E-0001   0.00000E+0000
   6.2900  1.56500E-0001   0.00000E+0000
   6.2930  1.56200E-0001   0.00000E+0000
   6.2940  1.57800E-0001   0.00000E+0000
   6.2980  1.70500E-0001   0.00000E+0000
   6.2990  1.62100E-0001   0.00000E+0000
   6.3020  1.62600E-0001   0.00000E+0000
   6.3030  1.67900E-0001   0.00000E+0000
   6.3070  1.62000E-0001   0.00000E+0000
   6.3090  1.84400E-0001   0.00000E+0000
   6.3120  1.79100E-0001   0.00000E+0000
   6.3140  1.61400E-0001   0.00000E+0000
   6.3160  1.68300E-0001   0.00000E+0000
   6.3190  1.74500E-0001   0.00000E+0000
   6.3210  1.76200E-0001   0.00000E+0000
   6.3230  1.78000E-0001   0.00000E+0000
   6.3240  1.82800E-0001   0.00000E+0000
   6.3280  1.83800E-0001   0.00000E+0000
   6.3300  1.35600E-0001   0.00000E+0000
   6.3330  1.49500E-0001   0.00000E+0000
   6.3340  1.72600E-0001   0.00000E+0000
   6.3370  2.09200E-0001   0.00000E+0000
   6.3400  1.98400E-0001   0.00000E+0000
   6.3420  1.96000E-0001   0.00000E+0000
   6.3450  2.11400E-0001   0.00000E+0000
   6.3480  2.10000E-0001   0.00000E+0000
   6.3500  2.00000E-0001   0.00000E+0000
   6.3510  2.04400E-0001   0.00000E+0000
   6.3530  1.96000E-0001   0.00000E+0000
   6.3550  1.96400E-0001   0.00000E+0000
   6.3570  2.09800E-0001   0.00000E+0000
   6.3600  2.03700E-0001   0.00000E+0000
   6.3620  2.07400E-0001   0.00000E+0000
   6.3640  2.19300E-0001   0.00000E+0000
   6.3660  2.17700E-0001   0.00000E+0000
   6.3670  2.12100E-0001   0.00000E+0000
   6.3700  2.09400E-0001   0.00000E+0000
   6.3710  2.18900E-0001   0.00000E+0000
   6.3750  2.18600E-0001   0.00000E+0000
   6.3760  2.25300E-0001   0.00000E+0000
   6.3800  2.26500E-0001   0.00000E+0000
   6.3810  2.16500E-0001   0.00000E+0000
   6.3850  2.30900E-0001   0.00000E+0000
   6.3860  2.34700E-0001   0.00000E+0000
   6.3890  2.34700E-0001   0.00000E+0000
   6.3930  2.36100E-0001   0.00000E+0000
   6.3940  2.32700E-0001   0.00000E+0000
   6.3980  2.40600E-0001   0.00000E+0000
   6.4030  2.41200E-0001   0.00000E+0000
   6.4040  2.36700E-0001   0.00000E+0000
   6.4070  2.37400E-0001   0.00000E+0000
   6.4080  2.40800E-0001   0.00000E+0000
   6.4100  2.39600E-0001   0.00000E+0000
   6.4120  2.49700E-0001   0.00000E+0000
   6.4150  2.39300E-0001   0.00000E+0000
   6.4170  2.40300E-0001   0.00000E+0000
   6.4200  2.51500E-0001   0.00000E+0000
   6.4220  2.51900E-0001   0.00000E+0000
   6.4240  2.56400E-0001   0.00000E+0000
   6.4260  2.54200E-0001   0.00000E+0000
   6.4280  2.60200E-0001   0.00000E+0000
   6.4310  2.62200E-0001   0.00000E+0000
   6.4350  2.60100E-0001   0.00000E+0000
   6.4400  2.66700E-0001   0.00000E+0000
   6.4420  2.65500E-0001   0.00000E+0000
   6.4440  2.72700E-0001   0.00000E+0000
   6.4470  2.75900E-0001   0.00000E+0000
   6.4480  2.71800E-0001   0.00000E+0000
   6.4510  2.65100E-0001   0.00000E+0000
   6.4530  2.64000E-0001   0.00000E+0000
   6.4580  2.76600E-0001   0.00000E+0000
   6.4590  2.72500E-0001   0.00000E+0000
   6.4600  2.71600E-0001   0.00000E+0000
   6.4640  2.76100E-0001   0.00000E+0000
   6.4660  2.84700E-0001   0.00000E+0000
   6.4710  2.78800E-0001   0.00000E+0000
   6.4740  2.80200E-0001   0.00000E+0000
   6.4780  3.06800E-0001   0.00000E+0000
   6.4790  3.22200E-0001   0.00000E+0000
   6.4840  2.93200E-0001   0.00000E+0000
   6.4860  3.03500E-0001   0.00000E+0000
   6.4880  2.89800E-0001   0.00000E+0000
   6.4920  2.90900E-0001   0.00000E+0000
   6.4950  2.97000E-0001   0.00000E+0000
   6.4970  2.98100E-0001   0.00000E+0000
   6.4990  2.90500E-0001   0.00000E+0000
   6.5010  2.98000E-0001   0.00000E+0000
   6.5050  3.01500E-0001   0.00000E+0000
   6.5090  3.04400E-0001   0.00000E+0000
   6.5100  3.16400E-0001   0.00000E+0000
   6.5130  3.06100E-0001   0.00000E+0000
   6.5150  2.93900E-0001   0.00000E+0000
   6.5170  2.80100E-0001   0.00000E+0000
   6.5190  3.08100E-0001   0.00000E+0000
   6.5220  3.17600E-0001   0.00000E+0000
   6.5240  3.16900E-0001   0.00000E+0000
   6.5260  3.14200E-0001   0.00000E+0000
   6.5300  3.09100E-0001   0.00000E+0000
   6.5330  3.12700E-0001   0.00000E+0000
   6.5360  3.12000E-0001   0.00000E+0000
   6.5380  3.19700E-0001   0.00000E+0000
   6.5390  3.14500E-0001   0.00000E+0000
   6.5410  3.31400E-0001   0.00000E+0000
   6.5430  3.19300E-0001   0.00000E+0000
   6.5450  3.10400E-0001   0.00000E+0000
   6.5470  3.15500E-0001   0.00000E+0000
   6.5520  3.31700E-0001   0.00000E+0000
   6.5540  3.17600E-0001   0.00000E+0000
   6.5560  3.21900E-0001   0.00000E+0000
   6.5590  3.21100E-0001   0.00000E+0000
   6.5610  3.28100E-0001   0.00000E+0000
   6.5630  3.34300E-0001   0.00000E+0000
   6.5650  3.37600E-0001   0.00000E+0000
   6.5680  3.29000E-0001   0.00000E+0000
   6.5710  3.32900E-0001   0.00000E+0000
   6.5720  3.29600E-0001   0.00000E+0000
   6.5750  3.27200E-0001   0.00000E+0000
   6.5770  3.32100E-0001   0.00000E+0000
   6.5790  3.25500E-0001   0.00000E+0000
   6.5810  3.34600E-0001   0.00000E+0000
   6.5840  3.42900E-0001   0.00000E+0000
   6.5860  3.41300E-0001   0.00000E+0000
   6.5880  3.41600E-0001   0.00000E+0000
   6.5910  3.41400E-0001   0.00000E+0000
   6.5930  3.40400E-0001   0.00000E+0000
   6.5950  3.40700E-0001   0.00000E+0000
   6.5970  3.41200E-0001   0.00000E+0000
   6.5980  3.38600E-0001   0.00000E+0000
   6.6010  3.48100E-0001   0.00000E+0000
   6.6030  3.64900E-0001   0.00000E+0000
   6.6060  3.55300E-0001   0.00000E+0000
   6.6070  3.46000E-0001   0.00000E+0000
   6.6100  3.46200E-0001   0.00000E+0000
   6.6120  3.44300E-0001   0.00000E+0000
   6.6130  3.52400E-0001   0.00000E+0000
   6.6170  3.47200E-0001   0.00000E+0000
   6.6190  3.54400E-0001   0.00000E+0000
   6.6220  3.54100E-0001   0.00000E+0000
   6.6250  3.52000E-0001   0.00000E+0000
   6.6270  3.59900E-0001   0.00000E+0000
   6.6290  3.69200E-0001   0.00000E+0000
   6.6310  3.64200E-0001   0.00000E+0000
   6.6340  3.60900E-0001   0.00000E+0000
   6.6370  3.58900E-0001   0.00000E+0000
   6.6390  3.67600E-0001   0.00000E+0000
   6.6410  3.68400E-0001   0.00000E+0000
   6.6440  3.64400E-0001   0.00000E+0000
   6.6460  3.63100E-0001   0.00000E+0000
   6.6490  3.58400E-0001   0.00000E+0000
   6.6510  3.72500E-0001   0.00000E+0000
   6.6540  3.56300E-0001   0.00000E+0000
   6.6550  3.61600E-0001   0.00000E+0000
   6.6580  3.71000E-0001   0.00000E+0000
   6.6590  3.66300E-0001   0.00000E+0000
   6.6620  3.65600E-0001   0.00000E+0000
   6.6640  3.67200E-0001   0.00000E+0000
   6.6660  3.61000E-0001   0.00000E+0000
   6.6690  3.72000E-0001   0.00000E+0000
   6.6710  3.70900E-0001   0.00000E+0000
   6.6730  3.78500E-0001   0.00000E+0000
   6.6760  3.75500E-0001   0.00000E+0000
   6.6790  3.76600E-0001   0.00000E+0000
   6.6830  3.75900E-0001   0.00000E+0000
   6.6840  3.77700E-0001   0.00000E+0000
   6.6860  3.76400E-0001   0.00000E+0000
   6.6890  3.76300E-0001   0.00000E+0000
   6.6910  3.73400E-0001   0.00000E+0000
   6.6950  3.85300E-0001   0.00000E+0000
   6.6990  3.86700E-0001   0.00000E+0000
   6.7010  3.80400E-0001   0.00000E+0000
   6.7030  3.79000E-0001   0.00000E+0000
   6.7050  3.75700E-0001   0.00000E+0000
   6.7080  3.77600E-0001   0.00000E+0000
   6.7090  3.77200E-0001   0.00000E+0000
   6.7120  3.85100E-0001   0.00000E+0000
   6.7140  3.82200E-0001   0.00000E+0000
   6.7170  3.78800E-0001   0.00000E+0000
   6.7190  3.79600E-0001   0.00000E+0000
   6.7220  3.71000E-0001   0.00000E+0000
   6.7240  3.86100E-0001   0.00000E+0000
   6.7260  3.85100E-0001   0.00000E+0000
   6.7290  3.80400E-0001   0.00000E+0000
   6.7310  3.86100E-0001   0.00000E+0000
   6.7350  3.97000E-0001   0.00000E+0000
   6.7370  3.91700E-0001   0.00000E+0000
   6.7400  3.92700E-0001   0.00000E+0000
   6.7430  3.96800E-0001   0.00000E+0000
   6.7450  4.00400E-0001   0.00000E+0000
   6.7470  3.86500E-0001   0.00000E+0000
   6.7500  3.76900E-0001   0.00000E+0000
   6.7520  4.07400E-0001   0.00000E+0000
   6.7550  3.96500E-0001   0.00000E+0000
   6.7570  3.95400E-0001   0.00000E+0000
   6.7590  4.04000E-0001   0.00000E+0000
   6.7620  3.96600E-0001   0.00000E+0000
   6.7640  4.05100E-0001   0.00000E+0000
   6.7660  3.98300E-0001   0.00000E+0000
   6.7690  3.87800E-0001   0.00000E+0000
   6.7710  3.77200E-0001   0.00000E+0000
   6.7730  3.84900E-0001   0.00000E+0000
   6.7750  4.01000E-0001   0.00000E+0000
   6.7800  4.06300E-0001   0.00000E+0000
   6.7820  4.08000E-0001   0.00000E+0000
   6.7850  4.05000E-0001   0.00000E+0000
   6.7860  3.95200E-0001   0.00000E+0000
   6.7890  4.08900E-0001   0.00000E+0000
   6.7910  4.00500E-0001   0.00000E+0000
   6.7940  4.15100E-0001   0.00000E+0000
   6.7960  4.11600E-0001   0.00000E+0000
   6.7980  3.98200E-0001   0.00000E+0000
   6.8010  3.92700E-0001   0.00000E+0000
   6.8030  3.99900E-0001   0.00000E+0000
   6.8080  4.17400E-0001   0.00000E+0000
   6.8100  4.10400E-0001   0.00000E+0000
   6.8120  4.21600E-0001   0.00000E+0000
   6.8140  4.30300E-0001   0.00000E+0000
   6.8170  4.03800E-0001   0.00000E+0000
   6.8190  4.16300E-0001   0.00000E+0000
   6.8210  4.16600E-0001   0.00000E+0000
   6.8240  3.96100E-0001   0.00000E+0000
   6.8250  4.11400E-0001   0.00000E+0000
   6.8290  4.05800E-0001   0.00000E+0000
   6.8320  4.18800E-0001   0.00000E+0000
   6.8330  4.10000E-0001   0.00000E+0000
   6.8370  4.16700E-0001   0.00000E+0000
   6.8390  4.08600E-0001   0.00000E+0000
   6.8420  4.07300E-0001   0.00000E+0000
   6.8440  4.09900E-0001   0.00000E+0000
   6.8460  4.03500E-0001   0.00000E+0000
   6.8490  4.15200E-0001   0.00000E+0000
   6.8510  4.20300E-0001   0.00000E+0000
   6.8540  4.30700E-0001   0.00000E+0000
   6.8550  4.27000E-0001   0.00000E+0000
   6.8580  4.03400E-0001   0.00000E+0000
   6.8600  4.00600E-0001   0.00000E+0000
   6.8630  4.14400E-0001   0.00000E+0000
   6.8650  4.06600E-0001   0.00000E+0000
   6.8690  4.13800E-0001   0.00000E+0000
   6.8720  4.17400E-0001   0.00000E+0000
   6.8740  4.22100E-0001   0.00000E+0000
   6.8760  4.22000E-0001   0.00000E+0000
   6.8770  4.31900E-0001   0.00000E+0000
   6.8810  4.21800E-0001   0.00000E+0000
   6.8840  4.29500E-0001   0.00000E+0000
   6.8860  4.21600E-0001   0.00000E+0000
   6.8870  4.21700E-0001   0.00000E+0000
   6.8900  4.29500E-0001   0.00000E+0000
   6.8920  4.23200E-0001   0.00000E+0000
   6.8940  4.26100E-0001   0.00000E+0000
   6.8980  4.50800E-0001   0.00000E+0000
   6.9010  4.55600E-0001   0.00000E+0000
   6.9030  4.51700E-0001   0.00000E+0000
   6.9040  4.48600E-0001   0.00000E+0000
   6.9080  4.35900E-0001   0.00000E+0000
   6.9110  4.52400E-0001   0.00000E+0000
   6.9150  4.37600E-0001   0.00000E+0000
   6.9170  4.41000E-0001   0.00000E+0000
   6.9200  4.34300E-0001   0.00000E+0000
   6.9220  4.42600E-0001   0.00000E+0000
   6.9250  4.56900E-0001   0.00000E+0000
   6.9270  4.37100E-0001   0.00000E+0000
   6.9300  4.43300E-0001   0.00000E+0000
   6.9310  4.40800E-0001   0.00000E+0000
   6.9340  4.62600E-0001   0.00000E+0000
   6.9360  4.35100E-0001   0.00000E+0000
   6.9390  4.65000E-0001   0.00000E+0000
   6.9410  4.75300E-0001   0.00000E+0000
   6.9430  4.64600E-0001   0.00000E+0000
   6.9460  4.42300E-0001   0.00000E+0000
   6.9480  4.30800E-0001   0.00000E+0000
   6.9490  4.33000E-0001   0.00000E+0000
   6.9530  4.39500E-0001   0.00000E+0000
   6.9560  4.39100E-0001   0.00000E+0000
   6.9580  4.56200E-0001   0.00000E+0000
   6.9610  4.52500E-0001   0.00000E+0000
   6.9630  4.44300E-0001   0.00000E+0000
   6.9660  4.43400E-0001   0.00000E+0000
   6.9690  4.36800E-0001   0.00000E+0000
   6.9700  4.39000E-0001   0.00000E+0000
   6.9750  4.55100E-0001   0.00000E+0000
   6.9770  4.44600E-0001   0.00000E+0000
   6.9800  4.38900E-0001   0.00000E+0000
   6.9820  4.18500E-0001   0.00000E+0000
   6.9860  4.33100E-0001   0.00000E+0000
   6.9870  4.36600E-0001   0.00000E+0000
   6.9890  4.40300E-0001   0.00000E+0000
   6.9910  4.39100E-0001   0.00000E+0000
   6.9930  4.53900E-0001   0.00000E+0000
   6.9960  4.72300E-0001   0.00000E+0000
   6.9980  4.61800E-0001   0.00000E+0000
   7.0010  4.50900E-0001   0.00000E+0000
   7.0030  4.49400E-0001   0.00000E+0000
   7.0050  4.61200E-0001   0.00000E+0000
   7.0060  4.66100E-0001   0.00000E+0000
   7.0100  4.64300E-0001   0.00000E+0000
   7.0110  4.75500E-0001   0.00000E+0000
   7.0140  4.75400E-0001   0.00000E+0000
   7.0170  4.69500E-0001   0.00000E+0000
   7.0180  4.75900E-0001   0.00000E+0000
   7.0210  4.95800E-0001   0.00000E+0000
   7.0230  4.82100E-0001   0.00000E+0000
   7.0250  4.88600E-0001   0.00000E+0000
   7.0290  4.91500E-0001   0.00000E+0000
   7.0320  4.83300E-0001   0.00000E+0000
   7.0330  4.90300E-0001   0.00000E+0000
   7.0370  5.00000E-0001   0.00000E+0000
   7.0400  5.27600E-0001   0.00000E+0000
   7.0420  5.29400E-0001   0.00000E+0000
   7.0440  5.23400E-0001   0.00000E+0000
   7.0460  5.12500E-0001   0.00000E+0000
   7.0480  5.18400E-0001   0.00000E+0000
   7.0520  5.21600E-0001   0.00000E+0000
   7.0530  5.32800E-0001   0.00000E+0000
   7.0560  5.27600E-0001   0.00000E+0000
   7.0580  5.44200E-0001   0.00000E+0000
   7.0600  5.56500E-0001   0.00000E+0000
   7.0630  5.69000E-0001   0.00000E+0000
   7.0660  5.64400E-0001   0.00000E+0000
   7.0690  5.64700E-0001   0.00000E+0000
   7.0720  5.90400E-0001   0.00000E+0000
   7.0740  5.91300E-0001   0.00000E+0000
   7.0760  5.89200E-0001   0.00000E+0000
   7.0790  5.82800E-0001   0.00000E+0000
   7.0820  5.92700E-0001   0.00000E+0000
   7.0850  6.19300E-0001   0.00000E+0000
   7.0870  6.35600E-0001   0.00000E+0000
   7.0890  6.32300E-0001   0.00000E+0000
   7.0920  6.40900E-0001   0.00000E+0000
   7.0940  6.46000E-0001   0.00000E+0000
   7.0970  6.67800E-0001   0.00000E+0000
   7.0980  6.88000E-0001   0.00000E+0000
   7.1010  6.97700E-0001   0.00000E+0000
