# Supplementary material for: Self-association of MreC as a regulatory signal in bacterial cell wall elongation
Source: Nat Commun. 2021 May 20;12:2987. doi: 10.1038/s41467-021-22957-9 (PMC8137920; doi:10.1038/s41467-021-22957-9)
Supplement: Supplementary file 4 — Source Data [file 41467_2021_22957_MOESM4_ESM.zip › Martins2-Source-Data/AUC_rawdata/E.coli/00160.RA3]

MREC FHEC 0,8 abs
R 3 20.0 20000 0036579 1.4660E11 281 1 
   5.8010 -4.58700E-0001   0.00000E+0000
   5.8040 -1.76400E-0001   0.00000E+0000
   5.8070 -2.27200E-0001   0.00000E+0000
   5.8080 -1.30300E-0001   0.00000E+0000
   5.8100 -2.04200E-0001   0.00000E+0000
   5.8110 -1.72900E-0001   0.00000E+0000
   5.8120 -2.09300E-0001   0.00000E+0000
   5.8140 -2.06700E-0001   0.00000E+0000
   5.8160 -3.57600E-0001   0.00000E+0000
   5.8180 -5.64300E-0001   0.00000E+0000
   5.8210 -4.79000E-0001   0.00000E+0000
   5.8220 -4.10400E-0001   0.00000E+0000
   5.8230 -6.77700E-0001   0.00000E+0000
   5.8250 -3.45900E-0001   0.00000E+0000
   5.8280 -1.02400E-0001   0.00000E+0000
   5.8300  1.02000E-0001   0.00000E+0000
   5.8310  1.74000E-0001   0.00000E+0000
   5.8320  1.46000E-0001   0.00000E+0000
   5.8340  1.70900E-0001   0.00000E+0000
   5.8360  1.28000E-0001   0.00000E+0000
   5.8370  1.06500E-0001   0.00000E+0000
   5.8390  1.20300E-0001   0.00000E+0000
   5.8400  1.20100E-0001   0.00000E+0000
   5.8420  9.38000E-0002   0.00000E+0000
   5.8440  9.72000E-0002   0.00000E+0000
   5.8460  8.80000E-0002   0.00000E+0000
   5.8480  1.07700E-0001   0.00000E+0000
   5.8510  8.58000E-0002   0.00000E+0000
   5.8530  9.45000E-0002   0.00000E+0000
   5.8580  3.26000E-0002   0.00000E+0000
   5.8600  3.67000E-0002   0.00000E+0000
   5.8610  2.97000E-0002   0.00000E+0000
   5.8640  3.58000E-0002   0.00000E+0000
   5.8650  4.05000E-0002   0.00000E+0000
   5.8670  2.21000E-0002   0.00000E+0000
   5.8700  1.07000E-0002   0.00000E+0000
   5.8720 -4.45000E-0002   0.00000E+0000
   5.8730 -2.88000E-0002   0.00000E+0000
   5.8740  5.40000E-0003   0.00000E+0000
   5.8780  3.03000E-0002   0.00000E+0000
   5.8800  4.22000E-0002   0.00000E+0000
   5.8810  4.69000E-0002   0.00000E+0000
   5.8820  3.62000E-0002   0.00000E+0000
   5.8850  1.13000E-0002   0.00000E+0000
   5.8860  1.34000E-0002   0.00000E+0000
   5.8880  3.44000E-0002   0.00000E+0000
   5.8900  3.92000E-0002   0.00000E+0000
   5.8920  4.92000E-0002   0.00000E+0000
   5.8940  1.45000E-0002   0.00000E+0000
   5.8960  3.47000E-0002   0.00000E+0000
   5.8990  4.20000E-0003   0.00000E+0000
   5.9000  2.33000E-0002   0.00000E+0000
   5.9010  4.27000E-0002   0.00000E+0000
   5.9030  3.75000E-0002   0.00000E+0000
   5.9060  2.28000E-0002   0.00000E+0000
   5.9070  1.40000E-0002   0.00000E+0000
   5.9080  1.01000E-0002   0.00000E+0000
   5.9120  1.97000E-0002   0.00000E+0000
   5.9140  1.99000E-0002   0.00000E+0000
   5.9150  2.55000E-0002   0.00000E+0000
   5.9170  2.80000E-0002   0.00000E+0000
   5.9200  2.48000E-0002   0.00000E+0000
   5.9210  8.80000E-0003   0.00000E+0000
   5.9220  1.87000E-0002   0.00000E+0000
   5.9250  4.35000E-0002   0.00000E+0000
   5.9270  2.90000E-0002   0.00000E+0000
   5.9290  5.48000E-0002   0.00000E+0000
   5.9320  7.63000E-0002   0.00000E+0000
   5.9340  3.31000E-0002   0.00000E+0000
   5.9350  2.25000E-0002   0.00000E+0000
   5.9370  6.58000E-0002   0.00000E+0000
   5.9420  6.94000E-0002   0.00000E+0000
   5.9440  6.65000E-0002   0.00000E+0000
   5.9450  7.77000E-0002   0.00000E+0000
   5.9470  6.49000E-0002   0.00000E+0000
   5.9480  5.82000E-0002   0.00000E+0000
   5.9510  4.15000E-0002   0.00000E+0000
   5.9530  4.12000E-0002   0.00000E+0000
   5.9540  5.85000E-0002   0.00000E+0000
   5.9570  5.30000E-0002   0.00000E+0000
   5.9590  7.53000E-0002   0.00000E+0000
   5.9610  9.13000E-0002   0.00000E+0000
   5.9630  8.03000E-0002   0.00000E+0000
   5.9650  5.21000E-0002   0.00000E+0000
   5.9680  2.36000E-0002   0.00000E+0000
   5.9700  1.90000E-0002   0.00000E+0000
   5.9720  2.52000E-0002   0.00000E+0000
   5.9730  4.71000E-0002   0.00000E+0000
   5.9770  2.49000E-0002   0.00000E+0000
   5.9830 -2.33400E-0001   0.00000E+0000
   5.9850 -1.16020E+0000   0.00000E+0000
   5.9880 -1.33400E+0000   0.00000E+0000
   5.9890 -1.45570E+0000   0.00000E+0000
   5.9910 -1.65810E+0000   0.00000E+0000
   5.9930 -1.90160E+0000   0.00000E+0000
   5.9950 -1.95150E+0000   0.00000E+0000
   5.9970 -1.99670E+0000   0.00000E+0000
   6.0010 -1.93570E+0000   0.00000E+0000
   6.0040 -1.90260E+0000   0.00000E+0000
   6.0050 -1.75820E+0000   0.00000E+0000
   6.0060 -1.73120E+0000   0.00000E+0000
   6.0090 -1.60550E+0000   0.00000E+0000
   6.0100 -1.54610E+0000   0.00000E+0000
   6.0130 -1.05140E+0000   0.00000E+0000
   6.0140 -6.53000E-0001   0.00000E+0000
   6.0180  6.80000E-0003   0.00000E+0000
   6.0200  1.62100E-0001   0.00000E+0000
   6.0230  1.28400E-0001   0.00000E+0000
   6.0250  1.52300E-0001   0.00000E+0000
   6.0270  1.16800E-0001   0.00000E+0000
   6.0280  1.11700E-0001   0.00000E+0000
   6.0300  1.45900E-0001   0.00000E+0000
   6.0320  1.38900E-0001   0.00000E+0000
   6.0350  1.66700E-0001   0.00000E+0000
   6.0370  1.54600E-0001   0.00000E+0000
   6.0390  9.30000E-0002   0.00000E+0000
   6.0410  9.17000E-0002   0.00000E+0000
   6.0430  1.14700E-0001   0.00000E+0000
   6.0440  1.26600E-0001   0.00000E+0000
   6.0480  1.10400E-0001   0.00000E+0000
   6.0500  1.11300E-0001   0.00000E+0000
   6.0520  1.11400E-0001   0.00000E+0000
   6.0550  1.18700E-0001   0.00000E+0000
   6.0570  1.06900E-0001   0.00000E+0000
   6.0590  1.12600E-0001   0.00000E+0000
   6.0620  1.10300E-0001   0.00000E+0000
   6.0640  1.12000E-0001   0.00000E+0000
   6.0660  1.19000E-0001   0.00000E+0000
   6.0680  1.05100E-0001   0.00000E+0000
   6.0700  9.81000E-0002   0.00000E+0000
   6.0710  9.99000E-0002   0.00000E+0000
   6.0730  9.58000E-0002   0.00000E+0000
   6.0760  1.33100E-0001   0.00000E+0000
   6.0790  1.57000E-0001   0.00000E+0000
   6.0820  1.28800E-0001   0.00000E+0000
   6.0840  9.63000E-0002   0.00000E+0000
   6.0870  1.17690E+0000   0.00000E+0000
   6.0920  1.38260E+0000   0.00000E+0000
   6.0940  1.46990E+0000   0.00000E+0000
   6.0960  1.55770E+0000   0.00000E+0000
   6.0990  2.01300E+0000   0.00000E+0000
   6.1010  1.98740E+0000   0.00000E+0000
   6.1060  1.95840E+0000   0.00000E+0000
   6.1090  1.87250E+0000   0.00000E+0000
   6.1110  1.83770E+0000   0.00000E+0000
   6.1120  1.72970E+0000   0.00000E+0000
   6.1140  1.62850E+0000   0.00000E+0000
   6.1170  1.24870E+0000   0.00000E+0000
   6.1190  1.60500E-0001   0.00000E+0000
   6.1230  6.35000E-0002   0.00000E+0000
   6.1280  1.19900E-0001   0.00000E+0000
   6.1300  1.04400E-0001   0.00000E+0000
   6.1340  9.37000E-0002   0.00000E+0000
   6.1370  9.01000E-0002   0.00000E+0000
   6.1390  8.28000E-0002   0.00000E+0000
   6.1400  8.51000E-0002   0.00000E+0000
   6.1440  7.45000E-0002   0.00000E+0000
   6.1470  8.81000E-0002   0.00000E+0000
   6.1500  8.96000E-0002   0.00000E+0000
   6.1530  8.33000E-0002   0.00000E+0000
   6.1550  9.05000E-0002   0.00000E+0000
   6.1610  8.70000E-0002   0.00000E+0000
   6.1630  8.82000E-0002   0.00000E+0000
   6.1640  8.30000E-0002   0.00000E+0000
   6.1660  9.79000E-0002   0.00000E+0000
   6.1690  9.81000E-0002   0.00000E+0000
   6.1720  9.05000E-0002   0.00000E+0000
   6.1750  9.19000E-0002   0.00000E+0000
   6.1760  9.72000E-0002   0.00000E+0000
   6.1790  9.36000E-0002   0.00000E+0000
   6.1810  9.10000E-0002   0.00000E+0000
   6.1840  9.18000E-0002   0.00000E+0000
   6.1880  9.41000E-0002   0.00000E+0000
   6.1890  8.94000E-0002   0.00000E+0000
   6.1930  9.77000E-0002   0.00000E+0000
   6.1940  9.76000E-0002   0.00000E+0000
   6.1970  9.79000E-0002   0.00000E+0000
   6.1980  1.01100E-0001   0.00000E+0000
   6.2010  1.04000E-0001   0.00000E+0000
   6.2040  9.65000E-0002   0.00000E+0000
   6.2060  1.01000E-0001   0.00000E+0000
   6.2070  1.06400E-0001   0.00000E+0000
   6.2110  1.07700E-0001   0.00000E+0000
   6.2120  1.02500E-0001   0.00000E+0000
   6.2150  1.07400E-0001   0.00000E+0000
   6.2160  1.09000E-0001   0.00000E+0000
   6.2200  1.08300E-0001   0.00000E+0000
   6.2210  1.08400E-0001   0.00000E+0000
   6.2250  1.10900E-0001   0.00000E+0000
   6.2280  1.43600E-0001   0.00000E+0000
   6.2300  1.11300E-0001   0.00000E+0000
   6.2310  5.18000E-0002   0.00000E+0000
   6.2330  6.45000E-0002   0.00000E+0000
   6.2360  1.28000E-0001   0.00000E+0000
   6.2370  1.44400E-0001   0.00000E+0000
   6.2400  1.30900E-0001   0.00000E+0000
   6.2410  1.20800E-0001   0.00000E+0000
   6.2440  1.27900E-0001   0.00000E+0000
   6.2460  1.32700E-0001   0.00000E+0000
   6.2500  1.13600E-0001   0.00000E+0000
   6.2510  1.18900E-0001   0.00000E+0000
   6.2540  1.20700E-0001   0.00000E+0000
   6.2570  1.35700E-0001   0.00000E+0000
   6.2600  1.34000E-0001   0.00000E+0000
   6.2620  1.33100E-0001   0.00000E+0000
   6.2650  1.33800E-0001   0.00000E+0000
   6.2660  1.47700E-0001   0.00000E+0000
   6.2680  1.37500E-0001   0.00000E+0000
   6.2710  1.30800E-0001   0.00000E+0000
   6.2730  1.26200E-0001   0.00000E+0000
   6.2740  1.42100E-0001   0.00000E+0000
   6.2780  1.38400E-0001   0.00000E+0000
   6.2800  1.37100E-0001   0.00000E+0000
   6.2820  1.34400E-0001   0.00000E+0000
   6.2840  1.40000E-0001   0.00000E+0000
   6.2860  1.46200E-0001   0.00000E+0000
   6.2900  1.48700E-0001   0.00000E+0000
   6.2920  1.43900E-0001   0.00000E+0000
   6.2930  1.46000E-0001   0.00000E+0000
   6.2970  1.52300E-0001   0.00000E+0000
   6.2990  1.55300E-0001   0.00000E+0000
   6.3030  1.55600E-0001   0.00000E+0000
   6.3040  1.53500E-0001   0.00000E+0000
   6.3070  1.49200E-0001   0.00000E+0000
   6.3110  1.61700E-0001   0.00000E+0000
   6.3140  1.54400E-0001   0.00000E+0000
   6.3160  1.63200E-0001   0.00000E+0000
   6.3180  1.55700E-0001   0.00000E+0000
   6.3210  1.59200E-0001   0.00000E+0000
   6.3230  1.64800E-0001   0.00000E+0000
   6.3250  1.82700E-0001   0.00000E+0000
   6.3280  1.40700E-0001   0.00000E+0000
   6.3300  1.14400E-0001   0.00000E+0000
   6.3320  1.34700E-0001   0.00000E+0000
   6.3350  1.87900E-0001   0.00000E+0000
   6.3360  1.92900E-0001   0.00000E+0000
   6.3390  1.89100E-0001   0.00000E+0000
   6.3400  1.78900E-0001   0.00000E+0000
   6.3440  1.89200E-0001   0.00000E+0000
   6.3470  1.87900E-0001   0.00000E+0000
   6.3480  1.95000E-0001   0.00000E+0000
   6.3520  1.84300E-0001   0.00000E+0000
   6.3550  1.84500E-0001   0.00000E+0000
   6.3570  1.88100E-0001   0.00000E+0000
   6.3620  1.95500E-0001   0.00000E+0000
   6.3640  1.95600E-0001   0.00000E+0000
   6.3670  1.95100E-0001   0.00000E+0000
   6.3680  2.00600E-0001   0.00000E+0000
   6.3710  1.96200E-0001   0.00000E+0000
   6.3730  2.12600E-0001   0.00000E+0000
   6.3750  2.03000E-0001   0.00000E+0000
   6.3780  2.12900E-0001   0.00000E+0000
   6.3800  2.15400E-0001   0.00000E+0000
   6.3830  2.12000E-0001   0.00000E+0000
   6.3850  2.20700E-0001   0.00000E+0000
   6.3870  2.17900E-0001   0.00000E+0000
   6.3890  2.24000E-0001   0.00000E+0000
   6.3920  2.24900E-0001   0.00000E+0000
   6.3930  2.26400E-0001   0.00000E+0000
   6.3980  2.24400E-0001   0.00000E+0000
   6.4000  2.32100E-0001   0.00000E+0000
   6.4020  2.30300E-0001   0.00000E+0000
   6.4030  2.23000E-0001   0.00000E+0000
   6.4070  2.25000E-0001   0.00000E+0000
   6.4090  2.32500E-0001   0.00000E+0000
   6.4100  2.28500E-0001   0.00000E+0000
   6.4120  2.35900E-0001   0.00000E+0000
   6.4160  2.22000E-0001   0.00000E+0000
   6.4190  2.35200E-0001   0.00000E+0000
   6.4210  2.37500E-0001   0.00000E+0000
   6.4230  2.38600E-0001   0.00000E+0000
   6.4240  2.36900E-0001   0.00000E+0000
   6.4280  2.38200E-0001   0.00000E+0000
   6.4300  2.38400E-0001   0.00000E+0000
   6.4310  2.47800E-0001   0.00000E+0000
   6.4350  2.42900E-0001   0.00000E+0000
   6.4390  2.51900E-0001   0.00000E+0000
   6.4410  2.48400E-0001   0.00000E+0000
   6.4440  2.52700E-0001   0.00000E+0000
   6.4450  2.54700E-0001   0.00000E+0000
   6.4480  2.55400E-0001   0.00000E+0000
   6.4530  2.49700E-0001   0.00000E+0000
   6.4560  2.64200E-0001   0.00000E+0000
   6.4590  2.53000E-0001   0.00000E+0000
   6.4600  2.62500E-0001   0.00000E+0000
   6.4620  2.59300E-0001   0.00000E+0000
   6.4670  2.63800E-0001   0.00000E+0000
   6.4710  2.61800E-0001   0.00000E+0000
   6.4720  2.64600E-0001   0.00000E+0000
   6.4740  2.64700E-0001   0.00000E+0000
   6.4760  2.87000E-0001   0.00000E+0000
   6.4790  3.21100E-0001   0.00000E+0000
   6.4810  2.78500E-0001   0.00000E+0000
   6.4840  2.95900E-0001   0.00000E+0000
   6.4860  2.81100E-0001   0.00000E+0000
   6.4880  2.74900E-0001   0.00000E+0000
   6.4910  2.82900E-0001   0.00000E+0000
   6.4930  2.81300E-0001   0.00000E+0000
   6.4970  2.94400E-0001   0.00000E+0000
   6.5020  2.85200E-0001   0.00000E+0000
   6.5030  2.88700E-0001   0.00000E+0000
   6.5060  2.94300E-0001   0.00000E+0000
   6.5080  2.97500E-0001   0.00000E+0000
   6.5120  3.01900E-0001   0.00000E+0000
   6.5150  2.69200E-0001   0.00000E+0000
   6.5160  2.72500E-0001   0.00000E+0000
   6.5170  2.79700E-0001   0.00000E+0000
   6.5200  3.03700E-0001   0.00000E+0000
   6.5220  3.08800E-0001   0.00000E+0000
   6.5240  3.02200E-0001   0.00000E+0000
   6.5260  3.01000E-0001   0.00000E+0000
   6.5290  2.96800E-0001   0.00000E+0000
   6.5300  3.02200E-0001   0.00000E+0000
   6.5340  2.97400E-0001   0.00000E+0000
   6.5390  3.06200E-0001   0.00000E+0000
   6.5410  3.16500E-0001   0.00000E+0000
   6.5450  3.09100E-0001   0.00000E+0000
   6.5480  3.03500E-0001   0.00000E+0000
   6.5520  3.19300E-0001   0.00000E+0000
   6.5530  3.15400E-0001   0.00000E+0000
   6.5550  3.07600E-0001   0.00000E+0000
   6.5580  3.06400E-0001   0.00000E+0000
   6.5610  3.18000E-0001   0.00000E+0000
   6.5630  3.13400E-0001   0.00000E+0000
   6.5640  3.23200E-0001   0.00000E+0000
   6.5660  3.17600E-0001   0.00000E+0000
   6.5690  3.22300E-0001   0.00000E+0000
   6.5710  3.22400E-0001   0.00000E+0000
   6.5730  3.11800E-0001   0.00000E+0000
   6.5750  3.18400E-0001   0.00000E+0000
   6.5770  3.18000E-0001   0.00000E+0000
   6.5790  3.14000E-0001   0.00000E+0000
   6.5810  3.18600E-0001   0.00000E+0000
   6.5830  3.21300E-0001   0.00000E+0000
   6.5840  3.26500E-0001   0.00000E+0000
   6.5860  3.31200E-0001   0.00000E+0000
   6.5880  3.25100E-0001   0.00000E+0000
   6.5910  3.22100E-0001   0.00000E+0000
   6.5930  3.30600E-0001   0.00000E+0000
   6.5960  3.33100E-0001   0.00000E+0000
   6.5980  3.26300E-0001   0.00000E+0000
   6.6010  3.40700E-0001   0.00000E+0000
   6.6030  3.60200E-0001   0.00000E+0000
   6.6050  3.40200E-0001   0.00000E+0000
   6.6080  3.33200E-0001   0.00000E+0000
   6.6100  3.43800E-0001   0.00000E+0000
   6.6130  3.33800E-0001   0.00000E+0000
   6.6140  3.48000E-0001   0.00000E+0000
   6.6180  3.41700E-0001   0.00000E+0000
   6.6210  3.44200E-0001   0.00000E+0000
   6.6220  3.47100E-0001   0.00000E+0000
   6.6240  3.47100E-0001   0.00000E+0000
   6.6260  3.47700E-0001   0.00000E+0000
   6.6280  3.53900E-0001   0.00000E+0000
   6.6310  3.55600E-0001   0.00000E+0000
   6.6340  3.63200E-0001   0.00000E+0000
   6.6350  3.53800E-0001   0.00000E+0000
   6.6380  3.55200E-0001   0.00000E+0000
   6.6390  3.58800E-0001   0.00000E+0000
   6.6420  3.56900E-0001   0.00000E+0000
   6.6450  3.54500E-0001   0.00000E+0000
   6.6460  3.52900E-0001   0.00000E+0000
   6.6490  3.48200E-0001   0.00000E+0000
   6.6520  3.54700E-0001   0.00000E+0000
   6.6530  3.47200E-0001   0.00000E+0000
   6.6570  3.57400E-0001   0.00000E+0000
   6.6590  3.54300E-0001   0.00000E+0000
   6.6620  3.56700E-0001   0.00000E+0000
   6.6650  3.58500E-0001   0.00000E+0000
   6.6670  3.62500E-0001   0.00000E+0000
   6.6700  3.64700E-0001   0.00000E+0000
   6.6720  3.61400E-0001   0.00000E+0000
   6.6740  3.63900E-0001   0.00000E+0000
   6.6760  3.64100E-0001   0.00000E+0000
   6.6800  3.67600E-0001   0.00000E+0000
   6.6820  3.66100E-0001   0.00000E+0000
   6.6840  3.64900E-0001   0.00000E+0000
   6.6850  3.74000E-0001   0.00000E+0000
   6.6860  3.70800E-0001   0.00000E+0000
   6.6890  3.69900E-0001   0.00000E+0000
   6.6910  3.63900E-0001   0.00000E+0000
   6.6950  3.73700E-0001   0.00000E+0000
   6.6970  3.84400E-0001   0.00000E+0000
   6.7000  3.65900E-0001   0.00000E+0000
   6.7050  3.63500E-0001   0.00000E+0000
   6.7070  3.70400E-0001   0.00000E+0000
   6.7100  3.65000E-0001   0.00000E+0000
   6.7120  3.71700E-0001   0.00000E+0000
   6.7170  3.73100E-0001   0.00000E+0000
   6.7190  3.74000E-0001   0.00000E+0000
   6.7220  3.67100E-0001   0.00000E+0000
   6.7230  3.67500E-0001   0.00000E+0000
   6.7240  3.74300E-0001   0.00000E+0000
   6.7290  3.80500E-0001   0.00000E+0000
   6.7310  3.88500E-0001   0.00000E+0000
   6.7340  3.81100E-0001   0.00000E+0000
   6.7370  3.80300E-0001   0.00000E+0000
   6.7380  3.84600E-0001   0.00000E+0000
   6.7430  3.84700E-0001   0.00000E+0000
   6.7450  3.96100E-0001   0.00000E+0000
   6.7480  3.77600E-0001   0.00000E+0000
   6.7500  3.76700E-0001   0.00000E+0000
   6.7520  3.97400E-0001   0.00000E+0000
   6.7530  3.86300E-0001   0.00000E+0000
   6.7570  3.89000E-0001   0.00000E+0000
   6.7590  3.96300E-0001   0.00000E+0000
   6.7620  3.89700E-0001   0.00000E+0000
   6.7650  3.98300E-0001   0.00000E+0000
   6.7680  3.87800E-0001   0.00000E+0000
   6.7700  3.76400E-0001   0.00000E+0000
   6.7720  3.75900E-0001   0.00000E+0000
   6.7750  3.97500E-0001   0.00000E+0000
   6.7780  3.95800E-0001   0.00000E+0000
   6.7800  3.95500E-0001   0.00000E+0000
   6.7820  3.96700E-0001   0.00000E+0000
   6.7840  3.96100E-0001   0.00000E+0000
   6.7860  4.05400E-0001   0.00000E+0000
   6.7880  4.03900E-0001   0.00000E+0000
   6.7910  4.00200E-0001   0.00000E+0000
   6.7940  4.02800E-0001   0.00000E+0000
   6.7960  4.03700E-0001   0.00000E+0000
   6.7980  3.99600E-0001   0.00000E+0000
   6.8010  3.86600E-0001   0.00000E+0000
   6.8050  4.00100E-0001   0.00000E+0000
   6.8070  4.08800E-0001   0.00000E+0000
   6.8090  4.00800E-0001   0.00000E+0000
   6.8120  4.10600E-0001   0.00000E+0000
   6.8140  4.34000E-0001   0.00000E+0000
   6.8170  4.02200E-0001   0.00000E+0000
   6.8190  4.05600E-0001   0.00000E+0000
   6.8220  4.08300E-0001   0.00000E+0000
   6.8240  3.96800E-0001   0.00000E+0000
   6.8260  3.94400E-0001   0.00000E+0000
   6.8280  3.97800E-0001   0.00000E+0000
   6.8310  4.01000E-0001   0.00000E+0000
   6.8340  4.09100E-0001   0.00000E+0000
   6.8370  4.16800E-0001   0.00000E+0000
   6.8390  4.15100E-0001   0.00000E+0000
   6.8420  4.03700E-0001   0.00000E+0000
   6.8440  3.94900E-0001   0.00000E+0000
   6.8470  3.95800E-0001   0.00000E+0000
   6.8510  4.16500E-0001   0.00000E+0000
   6.8550  4.23400E-0001   0.00000E+0000
   6.8580  4.08900E-0001   0.00000E+0000
   6.8600  4.07600E-0001   0.00000E+0000
   6.8630  4.09400E-0001   0.00000E+0000
   6.8660  4.11300E-0001   0.00000E+0000
   6.8680  4.08400E-0001   0.00000E+0000
   6.8720  4.14100E-0001   0.00000E+0000
   6.8740  4.19200E-0001   0.00000E+0000
   6.8770  4.11900E-0001   0.00000E+0000
   6.8790  4.14800E-0001   0.00000E+0000
   6.8810  4.08000E-0001   0.00000E+0000
   6.8840  4.16100E-0001   0.00000E+0000
   6.8860  4.16500E-0001   0.00000E+0000
   6.8870  4.20500E-0001   0.00000E+0000
   6.8900  4.29300E-0001   0.00000E+0000
   6.8910  4.14500E-0001   0.00000E+0000
   6.8960  4.22300E-0001   0.00000E+0000
   6.8980  4.37100E-0001   0.00000E+0000
   6.9010  4.48000E-0001   0.00000E+0000
   6.9040  4.56100E-0001   0.00000E+0000
   6.9060  4.43100E-0001   0.00000E+0000
   6.9080  4.33900E-0001   0.00000E+0000
   6.9100  4.41400E-0001   0.00000E+0000
   6.9120  4.36200E-0001   0.00000E+0000
   6.9150  4.38900E-0001   0.00000E+0000
   6.9180  4.27000E-0001   0.00000E+0000
   6.9200  4.34000E-0001   0.00000E+0000
   6.9220  4.35200E-0001   0.00000E+0000
   6.9250  4.45500E-0001   0.00000E+0000
   6.9270  4.27100E-0001   0.00000E+0000
   6.9300  4.38100E-0001   0.00000E+0000
   6.9320  4.39800E-0001   0.00000E+0000
   6.9340  4.57600E-0001   0.00000E+0000
   6.9370  4.35400E-0001   0.00000E+0000
   6.9410  4.59200E-0001   0.00000E+0000
   6.9420  4.75000E-0001   0.00000E+0000
   6.9450  4.55200E-0001   0.00000E+0000
   6.9480  4.42600E-0001   0.00000E+0000
   6.9490  4.31700E-0001   0.00000E+0000
   6.9510  4.34800E-0001   0.00000E+0000
   6.9550  4.39400E-0001   0.00000E+0000
   6.9570  4.43000E-0001   0.00000E+0000
   6.9610  4.50100E-0001   0.00000E+0000
   6.9630  4.34000E-0001   0.00000E+0000
   6.9660  4.55800E-0001   0.00000E+0000
   6.9680  4.38400E-0001   0.00000E+0000
   6.9720  4.34900E-0001   0.00000E+0000
   6.9740  4.46000E-0001   0.00000E+0000
   6.9770  4.49200E-0001   0.00000E+0000
   6.9780  4.43700E-0001   0.00000E+0000
   6.9800  4.37600E-0001   0.00000E+0000
   6.9820  4.21600E-0001   0.00000E+0000
   6.9840  4.26400E-0001   0.00000E+0000
   6.9850  4.34200E-0001   0.00000E+0000
   6.9890  4.33400E-0001   0.00000E+0000
   6.9910  4.42400E-0001   0.00000E+0000
   6.9960  4.66000E-0001   0.00000E+0000
   6.9980  4.68500E-0001   0.00000E+0000
   7.0000  4.43000E-0001   0.00000E+0000
   7.0030  4.53500E-0001   0.00000E+0000
   7.0050  4.56200E-0001   0.00000E+0000
   7.0070  4.61000E-0001   0.00000E+0000
   7.0100  4.65800E-0001   0.00000E+0000
   7.0110  4.77400E-0001   0.00000E+0000
   7.0150  4.80500E-0001   0.00000E+0000
   7.0170  4.67100E-0001   0.00000E+0000
   7.0180  4.71600E-0001   0.00000E+0000
   7.0210  5.00400E-0001   0.00000E+0000
   7.0230  4.79800E-0001   0.00000E+0000
   7.0250  4.80400E-0001   0.00000E+0000
   7.0280  4.96200E-0001   0.00000E+0000
   7.0320  4.90800E-0001   0.00000E+0000
   7.0350  4.87900E-0001   0.00000E+0000
   7.0370  4.93900E-0001   0.00000E+0000
   7.0390  5.11700E-0001   0.00000E+0000
   7.0410  5.31200E-0001   0.00000E+0000
   7.0440  5.27900E-0001   0.00000E+0000
   7.0460  5.19400E-0001   0.00000E+0000
   7.0490  5.25400E-0001   0.00000E+0000
   7.0510  5.29700E-0001   0.00000E+0000
   7.0530  5.28800E-0001   0.00000E+0000
   7.0560  5.37500E-0001   0.00000E+0000
   7.0580  5.29800E-0001   0.00000E+0000
   7.0600  5.62100E-0001   0.00000E+0000
   7.0620  5.72300E-0001   0.00000E+0000
   7.0660  5.70800E-0001   0.00000E+0000
   7.0710  5.86700E-0001   0.00000E+0000
   7.0730  5.96300E-0001   0.00000E+0000
   7.0750  5.91500E-0001   0.00000E+0000
   7.0770  5.95300E-0001   0.00000E+0000
   7.0800  5.88400E-0001   0.00000E+0000
   7.0810  6.00900E-0001   0.00000E+0000
   7.0830  6.23000E-0001   0.00000E+0000
   7.0840  6.39900E-0001   0.00000E+0000
   7.0880  6.54600E-0001   0.00000E+0000
   7.0920  6.63200E-0001   0.00000E+0000
   7.0940  6.63100E-0001   0.00000E+0000
   7.0970  6.80300E-0001   0.00000E+0000
   7.0990  7.03800E-0001   0.00000E+0000
   7.1010  7.11200E-0001   0.00000E+0000
