# Supplementary material for: Self-association of MreC as a regulatory signal in bacterial cell wall elongation
Source: Nat Commun. 2021 May 20;12:2987. doi: 10.1038/s41467-021-22957-9 (PMC8137920; doi:10.1038/s41467-021-22957-9)
Supplement: Supplementary file 4 — Source Data [file 41467_2021_22957_MOESM4_ESM.zip › Martins2-Source-Data/AUC_rawdata/E.coli/00174.RA3]

MREC FHEC 0,8 abs
R 3 20.0 20000 0039504 1.5940E11 280 1 
   5.7990 -3.81700E-0001   0.00000E+0000
   5.8030 -2.18800E-0001   0.00000E+0000
   5.8040 -2.14300E-0001   0.00000E+0000
   5.8050 -2.20600E-0001   0.00000E+0000
   5.8060 -2.57900E-0001   0.00000E+0000
   5.8070 -1.67400E-0001   0.00000E+0000
   5.8080 -2.39300E-0001   0.00000E+0000
   5.8100 -1.08900E-0001   0.00000E+0000
   5.8110 -2.23500E-0001   0.00000E+0000
   5.8160 -4.51300E-0001   0.00000E+0000
   5.8180 -5.55300E-0001   0.00000E+0000
   5.8220 -5.92300E-0001   0.00000E+0000
   5.8250 -2.68900E-0001   0.00000E+0000
   5.8260 -2.65000E-0002   0.00000E+0000
   5.8280  3.69000E-0002   0.00000E+0000
   5.8300  1.58800E-0001   0.00000E+0000
   5.8320  1.57800E-0001   0.00000E+0000
   5.8350  1.26000E-0001   0.00000E+0000
   5.8370  6.83000E-0002   0.00000E+0000
   5.8390  1.05400E-0001   0.00000E+0000
   5.8410  7.85000E-0002   0.00000E+0000
   5.8420  1.02900E-0001   0.00000E+0000
   5.8450  6.92000E-0002   0.00000E+0000
   5.8460  1.01000E-0001   0.00000E+0000
   5.8490  7.90000E-0002   0.00000E+0000
   5.8510  9.19000E-0002   0.00000E+0000
   5.8530  5.88000E-0002   0.00000E+0000
   5.8550  1.63000E-0002   0.00000E+0000
   5.8570  3.43000E-0002   0.00000E+0000
   5.8580  3.47000E-0002   0.00000E+0000
   5.8590  2.10000E-0002   0.00000E+0000
   5.8610  1.58000E-0002   0.00000E+0000
   5.8620  2.72000E-0002   0.00000E+0000
   5.8660  3.39000E-0002   0.00000E+0000
   5.8680 -4.14000E-0002   0.00000E+0000
   5.8690 -5.18000E-0002   0.00000E+0000
   5.8730  9.00000E-0003   0.00000E+0000
   5.8750  8.90000E-0003   0.00000E+0000
   5.8770  5.28000E-0002   0.00000E+0000
   5.8780  4.48000E-0002   0.00000E+0000
   5.8800  3.42000E-0002   0.00000E+0000
   5.8820  1.38000E-0002   0.00000E+0000
   5.8850  1.10000E-0002   0.00000E+0000
   5.8870  3.46000E-0002   0.00000E+0000
   5.8910  1.34000E-0002   0.00000E+0000
   5.8950  3.53000E-0002   0.00000E+0000
   5.8960  6.60000E-0003   0.00000E+0000
   5.9000  4.27000E-0002   0.00000E+0000
   5.9010  4.31000E-0002   0.00000E+0000
   5.9020  1.82000E-0002   0.00000E+0000
   5.9040  1.12000E-0002   0.00000E+0000
   5.9060  1.77000E-0002   0.00000E+0000
   5.9080  1.78000E-0002   0.00000E+0000
   5.9100  2.21000E-0002   0.00000E+0000
   5.9130  2.80000E-0002   0.00000E+0000
   5.9140  2.69000E-0002   0.00000E+0000
   5.9160  8.50000E-0003   0.00000E+0000
   5.9190  1.25000E-0002   0.00000E+0000
   5.9210  4.02000E-0002   0.00000E+0000
   5.9230  3.16000E-0002   0.00000E+0000
   5.9260  2.41000E-0002   0.00000E+0000
   5.9270  5.93000E-0002   0.00000E+0000
   5.9300  7.76000E-0002   0.00000E+0000
   5.9310  5.00000E-0002   0.00000E+0000
   5.9320  2.75000E-0002   0.00000E+0000
   5.9340  3.80000E-0002   0.00000E+0000
   5.9370  7.61000E-0002   0.00000E+0000
   5.9390  6.64000E-0002   0.00000E+0000
   5.9410  6.51000E-0002   0.00000E+0000
   5.9440  7.08000E-0002   0.00000E+0000
   5.9450  6.42000E-0002   0.00000E+0000
   5.9480  4.80000E-0002   0.00000E+0000
   5.9490  3.98000E-0002   0.00000E+0000
   5.9510  5.50000E-0002   0.00000E+0000
   5.9520  6.38000E-0002   0.00000E+0000
   5.9560  6.28000E-0002   0.00000E+0000
   5.9580  8.53000E-0002   0.00000E+0000
   5.9610  7.71000E-0002   0.00000E+0000
   5.9630  3.78000E-0002   0.00000E+0000
   5.9670  2.20000E-0002   0.00000E+0000
   5.9680  1.36000E-0002   0.00000E+0000
   5.9700  3.65000E-0002   0.00000E+0000
   5.9730  3.68000E-0002   0.00000E+0000
   5.9750  3.06000E-0002   0.00000E+0000
   5.9770  1.92000E-0002   0.00000E+0000
   5.9790 -3.50700E-0001   0.00000E+0000
   5.9830 -1.10170E+0000   0.00000E+0000
   5.9860 -1.38710E+0000   0.00000E+0000
   5.9870 -1.43030E+0000   0.00000E+0000
   5.9890 -1.69280E+0000   0.00000E+0000
   5.9940 -1.96840E+0000   0.00000E+0000
   5.9950 -1.97740E+0000   0.00000E+0000
   5.9980 -1.97340E+0000   0.00000E+0000
   6.0010 -1.89010E+0000   0.00000E+0000
   6.0020 -1.83800E+0000   0.00000E+0000
   6.0060 -1.75590E+0000   0.00000E+0000
   6.0080 -1.65980E+0000   0.00000E+0000
   6.0090 -1.25540E+0000   0.00000E+0000
   6.0120 -1.09480E+0000   0.00000E+0000
   6.0140 -2.09700E-0001   0.00000E+0000
   6.0170  1.44000E-0002   0.00000E+0000
   6.0180  1.44100E-0001   0.00000E+0000
   6.0200  1.35100E-0001   0.00000E+0000
   6.0230  1.50600E-0001   0.00000E+0000
   6.0250  1.14400E-0001   0.00000E+0000
   6.0270  1.37100E-0001   0.00000E+0000
   6.0300  1.32000E-0001   0.00000E+0000
   6.0320  1.41500E-0001   0.00000E+0000
   6.0330  1.76900E-0001   0.00000E+0000
   6.0370  9.95000E-0002   0.00000E+0000
   6.0390  8.77000E-0002   0.00000E+0000
   6.0410  1.08400E-0001   0.00000E+0000
   6.0420  1.26700E-0001   0.00000E+0000
   6.0450  1.13200E-0001   0.00000E+0000
   6.0480  1.05700E-0001   0.00000E+0000
   6.0510  1.12700E-0001   0.00000E+0000
   6.0520  1.18700E-0001   0.00000E+0000
   6.0540  1.11900E-0001   0.00000E+0000
   6.0570  1.13500E-0001   0.00000E+0000
   6.0590  1.15400E-0001   0.00000E+0000
   6.0600  1.10700E-0001   0.00000E+0000
   6.0630  1.10700E-0001   0.00000E+0000
   6.0660  1.04200E-0001   0.00000E+0000
   6.0680  1.01200E-0001   0.00000E+0000
   6.0710  1.02800E-0001   0.00000E+0000
   6.0740  1.28000E-0001   0.00000E+0000
   6.0770  1.56300E-0001   0.00000E+0000
   6.0780  1.50200E-0001   0.00000E+0000
   6.0810  1.05000E-0001   0.00000E+0000
   6.0850  2.21100E-0001   0.00000E+0000
   6.0890  1.38190E+0000   0.00000E+0000
   6.0920  1.45110E+0000   0.00000E+0000
   6.0960  1.93380E+0000   0.00000E+0000
   6.0990  2.05360E+0000   0.00000E+0000
   6.1010  2.01200E+0000   0.00000E+0000
   6.1030  1.95210E+0000   0.00000E+0000
   6.1060  1.92440E+0000   0.00000E+0000
   6.1080  1.86340E+0000   0.00000E+0000
   6.1110  1.80650E+0000   0.00000E+0000
   6.1120  1.66550E+0000   0.00000E+0000
   6.1140  1.57850E+0000   0.00000E+0000
   6.1190  6.88900E-0001   0.00000E+0000
   6.1230  4.48000E-0002   0.00000E+0000
   6.1250  1.12700E-0001   0.00000E+0000
   6.1280  9.90000E-0002   0.00000E+0000
   6.1310  9.25000E-0002   0.00000E+0000
   6.1350  9.21000E-0002   0.00000E+0000
   6.1370  8.40000E-0002   0.00000E+0000
   6.1420  7.33000E-0002   0.00000E+0000
   6.1440  8.43000E-0002   0.00000E+0000
   6.1460  9.18000E-0002   0.00000E+0000
   6.1470  8.29000E-0002   0.00000E+0000
   6.1490  8.27000E-0002   0.00000E+0000
   6.1520  8.25000E-0002   0.00000E+0000
   6.1560  8.52000E-0002   0.00000E+0000
   6.1570  9.02000E-0002   0.00000E+0000
   6.1580  8.60000E-0002   0.00000E+0000
   6.1600  8.75000E-0002   0.00000E+0000
   6.1630  8.79000E-0002   0.00000E+0000
   6.1660  8.84000E-0002   0.00000E+0000
   6.1670  9.08000E-0002   0.00000E+0000
   6.1690  8.52000E-0002   0.00000E+0000
   6.1710  9.03000E-0002   0.00000E+0000
   6.1740  8.37000E-0002   0.00000E+0000
   6.1760  8.71000E-0002   0.00000E+0000
   6.1780  8.68000E-0002   0.00000E+0000
   6.1800  9.36000E-0002   0.00000E+0000
   6.1840  8.92000E-0002   0.00000E+0000
   6.1860  8.81000E-0002   0.00000E+0000
   6.1900  8.90000E-0002   0.00000E+0000
   6.1940  9.70000E-0002   0.00000E+0000
   6.1960  9.00000E-0002   0.00000E+0000
   6.1970  9.38000E-0002   0.00000E+0000
   6.2030  9.80000E-0002   0.00000E+0000
   6.2040  9.53000E-0002   0.00000E+0000
   6.2070  9.06000E-0002   0.00000E+0000
   6.2090  9.88000E-0002   0.00000E+0000
   6.2110  9.76000E-0002   0.00000E+0000
   6.2130  9.98000E-0002   0.00000E+0000
   6.2160  9.84000E-0002   0.00000E+0000
   6.2180  1.02800E-0001   0.00000E+0000
   6.2200  1.04300E-0001   0.00000E+0000
   6.2230  1.05300E-0001   0.00000E+0000
   6.2250  1.14500E-0001   0.00000E+0000
   6.2280  1.16800E-0001   0.00000E+0000
   6.2300  6.10000E-0002   0.00000E+0000
   6.2340  5.60000E-0002   0.00000E+0000
   6.2350  1.06600E-0001   0.00000E+0000
   6.2360  1.35800E-0001   0.00000E+0000
   6.2380  1.25800E-0001   0.00000E+0000
   6.2410  1.09700E-0001   0.00000E+0000
   6.2430  1.20500E-0001   0.00000E+0000
   6.2450  1.19300E-0001   0.00000E+0000
   6.2480  1.19200E-0001   0.00000E+0000
   6.2500  1.15200E-0001   0.00000E+0000
   6.2520  1.11400E-0001   0.00000E+0000
   6.2550  1.17500E-0001   0.00000E+0000
   6.2600  1.22200E-0001   0.00000E+0000
   6.2620  1.23100E-0001   0.00000E+0000
   6.2630  1.23700E-0001   0.00000E+0000
   6.2640  1.22400E-0001   0.00000E+0000
   6.2660  1.34100E-0001   0.00000E+0000
   6.2690  1.23800E-0001   0.00000E+0000
   6.2730  1.16900E-0001   0.00000E+0000
   6.2780  1.26600E-0001   0.00000E+0000
   6.2810  1.21500E-0001   0.00000E+0000
   6.2840  1.24300E-0001   0.00000E+0000
   6.2860  1.33900E-0001   0.00000E+0000
   6.2890  1.35000E-0001   0.00000E+0000
   6.2910  1.31900E-0001   0.00000E+0000
   6.2930  1.33100E-0001   0.00000E+0000
   6.2960  1.34200E-0001   0.00000E+0000
   6.2990  1.46900E-0001   0.00000E+0000
   6.3000  1.45700E-0001   0.00000E+0000
   6.3020  1.35700E-0001   0.00000E+0000
   6.3040  1.41100E-0001   0.00000E+0000
   6.3070  1.38400E-0001   0.00000E+0000
   6.3090  1.49500E-0001   0.00000E+0000
   6.3120  1.44200E-0001   0.00000E+0000
   6.3140  1.37000E-0001   0.00000E+0000
   6.3160  1.45900E-0001   0.00000E+0000
   6.3180  1.46800E-0001   0.00000E+0000
   6.3210  1.45100E-0001   0.00000E+0000
   6.3230  1.51500E-0001   0.00000E+0000
   6.3250  1.74900E-0001   0.00000E+0000
   6.3280  1.41300E-0001   0.00000E+0000
   6.3320  1.12200E-0001   0.00000E+0000
   6.3350  1.67300E-0001   0.00000E+0000
   6.3380  1.72000E-0001   0.00000E+0000
   6.3400  1.72500E-0001   0.00000E+0000
   6.3420  1.65800E-0001   0.00000E+0000
   6.3450  1.71100E-0001   0.00000E+0000
   6.3460  1.76100E-0001   0.00000E+0000
   6.3480  1.78400E-0001   0.00000E+0000
   6.3500  1.74600E-0001   0.00000E+0000
   6.3530  1.70700E-0001   0.00000E+0000
   6.3540  1.65500E-0001   0.00000E+0000
   6.3570  1.69300E-0001   0.00000E+0000
   6.3610  1.77700E-0001   0.00000E+0000
   6.3620  1.73400E-0001   0.00000E+0000
   6.3640  1.80700E-0001   0.00000E+0000
   6.3670  1.88000E-0001   0.00000E+0000
   6.3700  1.75900E-0001   0.00000E+0000
   6.3710  1.87700E-0001   0.00000E+0000
   6.3750  1.82600E-0001   0.00000E+0000
   6.3780  1.95200E-0001   0.00000E+0000
   6.3810  1.90400E-0001   0.00000E+0000
   6.3850  1.95400E-0001   0.00000E+0000
   6.3890  1.97600E-0001   0.00000E+0000
   6.3900  2.09600E-0001   0.00000E+0000
   6.3930  2.07600E-0001   0.00000E+0000
   6.3960  2.04800E-0001   0.00000E+0000
   6.3980  2.06300E-0001   0.00000E+0000
   6.4000  2.15800E-0001   0.00000E+0000
   6.4030  2.13600E-0001   0.00000E+0000
   6.4060  2.04400E-0001   0.00000E+0000
   6.4080  2.19600E-0001   0.00000E+0000
   6.4100  2.14300E-0001   0.00000E+0000
   6.4140  2.12200E-0001   0.00000E+0000
   6.4160  2.04500E-0001   0.00000E+0000
   6.4190  2.17900E-0001   0.00000E+0000
   6.4210  2.18800E-0001   0.00000E+0000
   6.4240  2.20200E-0001   0.00000E+0000
   6.4260  2.25800E-0001   0.00000E+0000
   6.4300  2.25800E-0001   0.00000E+0000
   6.4320  2.27400E-0001   0.00000E+0000
   6.4350  2.26100E-0001   0.00000E+0000
   6.4360  2.27600E-0001   0.00000E+0000
   6.4380  2.34000E-0001   0.00000E+0000
   6.4400  2.33700E-0001   0.00000E+0000
   6.4430  2.40300E-0001   0.00000E+0000
   6.4450  2.39100E-0001   0.00000E+0000
   6.4470  2.34000E-0001   0.00000E+0000
   6.4490  2.36800E-0001   0.00000E+0000
   6.4510  2.39700E-0001   0.00000E+0000
   6.4530  2.37400E-0001   0.00000E+0000
   6.4560  2.47800E-0001   0.00000E+0000
   6.4580  2.39400E-0001   0.00000E+0000
   6.4600  2.46900E-0001   0.00000E+0000
   6.4640  2.48400E-0001   0.00000E+0000
   6.4670  2.50800E-0001   0.00000E+0000
   6.4690  2.48300E-0001   0.00000E+0000
   6.4720  2.48100E-0001   0.00000E+0000
   6.4740  2.62900E-0001   0.00000E+0000
   6.4760  2.87600E-0001   0.00000E+0000
   6.4790  2.83500E-0001   0.00000E+0000
   6.4810  2.58100E-0001   0.00000E+0000
   6.4830  2.80600E-0001   0.00000E+0000
   6.4850  2.62100E-0001   0.00000E+0000
   6.4880  2.67500E-0001   0.00000E+0000
   6.4910  2.66100E-0001   0.00000E+0000
   6.4920  2.62000E-0001   0.00000E+0000
   6.4950  2.68000E-0001   0.00000E+0000
   6.4970  2.63800E-0001   0.00000E+0000
   6.5010  2.72100E-0001   0.00000E+0000
   6.5040  2.71200E-0001   0.00000E+0000
   6.5060  2.76400E-0001   0.00000E+0000
   6.5070  2.77900E-0001   0.00000E+0000
   6.5100  2.84900E-0001   0.00000E+0000
   6.5140  2.50200E-0001   0.00000E+0000
   6.5150  2.56900E-0001   0.00000E+0000
   6.5190  2.88400E-0001   0.00000E+0000
   6.5220  2.89900E-0001   0.00000E+0000
   6.5240  2.91700E-0001   0.00000E+0000
   6.5280  2.84200E-0001   0.00000E+0000
   6.5290  2.83100E-0001   0.00000E+0000
   6.5300  2.82300E-0001   0.00000E+0000
   6.5340  2.82400E-0001   0.00000E+0000
   6.5380  2.85500E-0001   0.00000E+0000
   6.5390  2.88300E-0001   0.00000E+0000
   6.5400  2.97600E-0001   0.00000E+0000
   6.5430  2.83700E-0001   0.00000E+0000
   6.5470  2.80200E-0001   0.00000E+0000
   6.5500  2.91100E-0001   0.00000E+0000
   6.5520  3.00100E-0001   0.00000E+0000
   6.5550  2.88800E-0001   0.00000E+0000
   6.5570  2.90900E-0001   0.00000E+0000
   6.5590  2.91600E-0001   0.00000E+0000
   6.5610  3.02700E-0001   0.00000E+0000
   6.5640  3.02000E-0001   0.00000E+0000
   6.5660  3.09900E-0001   0.00000E+0000
   6.5690  3.06200E-0001   0.00000E+0000
   6.5710  3.05800E-0001   0.00000E+0000
   6.5740  2.97900E-0001   0.00000E+0000
   6.5760  3.02200E-0001   0.00000E+0000
   6.5770  3.04900E-0001   0.00000E+0000
   6.5790  3.03700E-0001   0.00000E+0000
   6.5820  3.10400E-0001   0.00000E+0000
   6.5840  3.09100E-0001   0.00000E+0000
   6.5880  3.11500E-0001   0.00000E+0000
   6.5900  3.14500E-0001   0.00000E+0000
   6.5910  3.16100E-0001   0.00000E+0000
   6.5940  3.19700E-0001   0.00000E+0000
   6.5950  3.24000E-0001   0.00000E+0000
   6.5960  3.16200E-0001   0.00000E+0000
   6.6000  3.25500E-0001   0.00000E+0000
   6.6030  3.44900E-0001   0.00000E+0000
   6.6050  3.28200E-0001   0.00000E+0000
   6.6070  3.25000E-0001   0.00000E+0000
   6.6080  3.18200E-0001   0.00000E+0000
   6.6100  3.26800E-0001   0.00000E+0000
   6.6120  3.27000E-0001   0.00000E+0000
   6.6140  3.27000E-0001   0.00000E+0000
   6.6170  3.26300E-0001   0.00000E+0000
   6.6190  3.32800E-0001   0.00000E+0000
   6.6210  3.35700E-0001   0.00000E+0000
   6.6240  3.28500E-0001   0.00000E+0000
   6.6260  3.39600E-0001   0.00000E+0000
   6.6280  3.42000E-0001   0.00000E+0000
   6.6310  3.49200E-0001   0.00000E+0000
   6.6330  3.44600E-0001   0.00000E+0000
   6.6360  3.37400E-0001   0.00000E+0000
   6.6380  3.46000E-0001   0.00000E+0000
   6.6410  3.47300E-0001   0.00000E+0000
   6.6430  3.44900E-0001   0.00000E+0000
   6.6460  3.33700E-0001   0.00000E+0000
   6.6490  3.40600E-0001   0.00000E+0000
   6.6510  3.47300E-0001   0.00000E+0000
   6.6520  3.44800E-0001   0.00000E+0000
   6.6550  3.38300E-0001   0.00000E+0000
   6.6570  3.45100E-0001   0.00000E+0000
   6.6590  3.47200E-0001   0.00000E+0000
   6.6620  3.50800E-0001   0.00000E+0000
   6.6640  3.42800E-0001   0.00000E+0000
   6.6670  3.54700E-0001   0.00000E+0000
   6.6690  3.51400E-0001   0.00000E+0000
   6.6710  3.52500E-0001   0.00000E+0000
   6.6740  3.53800E-0001   0.00000E+0000
   6.6770  3.51000E-0001   0.00000E+0000
   6.6800  3.55200E-0001   0.00000E+0000
   6.6820  3.62100E-0001   0.00000E+0000
   6.6830  3.62700E-0001   0.00000E+0000
   6.6870  3.66000E-0001   0.00000E+0000
   6.6890  3.52500E-0001   0.00000E+0000
   6.6910  3.58600E-0001   0.00000E+0000
   6.6940  3.63400E-0001   0.00000E+0000
   6.6950  3.65500E-0001   0.00000E+0000
   6.6980  3.62800E-0001   0.00000E+0000
   6.7000  3.61200E-0001   0.00000E+0000
   6.7030  3.55900E-0001   0.00000E+0000
   6.7040  3.52800E-0001   0.00000E+0000
   6.7060  3.62700E-0001   0.00000E+0000
   6.7080  3.57500E-0001   0.00000E+0000
   6.7110  3.59100E-0001   0.00000E+0000
   6.7130  3.70700E-0001   0.00000E+0000
   6.7150  3.62300E-0001   0.00000E+0000
   6.7170  3.65000E-0001   0.00000E+0000
   6.7200  3.62200E-0001   0.00000E+0000
   6.7210  3.69400E-0001   0.00000E+0000
   6.7250  3.66200E-0001   0.00000E+0000
   6.7260  3.78900E-0001   0.00000E+0000
   6.7290  3.69600E-0001   0.00000E+0000
   6.7310  3.73100E-0001   0.00000E+0000
   6.7330  3.76800E-0001   0.00000E+0000
   6.7360  3.73700E-0001   0.00000E+0000
   6.7380  3.80200E-0001   0.00000E+0000
   6.7410  3.88100E-0001   0.00000E+0000
   6.7430  3.82800E-0001   0.00000E+0000
   6.7450  3.71900E-0001   0.00000E+0000
   6.7470  3.64400E-0001   0.00000E+0000
   6.7500  3.84000E-0001   0.00000E+0000
   6.7520  3.77300E-0001   0.00000E+0000
   6.7550  3.85000E-0001   0.00000E+0000
   6.7570  3.84300E-0001   0.00000E+0000
   6.7590  3.84700E-0001   0.00000E+0000
   6.7610  3.89500E-0001   0.00000E+0000
   6.7660  3.85000E-0001   0.00000E+0000
   6.7670  3.80000E-0001   0.00000E+0000
   6.7690  3.63700E-0001   0.00000E+0000
   6.7720  3.82600E-0001   0.00000E+0000
   6.7760  3.94900E-0001   0.00000E+0000
   6.7810  3.89200E-0001   0.00000E+0000
   6.7820  3.88700E-0001   0.00000E+0000
   6.7830  3.95400E-0001   0.00000E+0000
   6.7880  3.93700E-0001   0.00000E+0000
   6.7910  4.01800E-0001   0.00000E+0000
   6.7930  4.05700E-0001   0.00000E+0000
   6.7950  3.94500E-0001   0.00000E+0000
   6.7980  3.78800E-0001   0.00000E+0000
   6.8010  3.86500E-0001   0.00000E+0000
   6.8050  4.00200E-0001   0.00000E+0000
   6.8090  3.92700E-0001   0.00000E+0000
   6.8120  4.26300E-0001   0.00000E+0000
   6.8130  3.99100E-0001   0.00000E+0000
   6.8150  4.01700E-0001   0.00000E+0000
   6.8170  4.06100E-0001   0.00000E+0000
   6.8210  3.87300E-0001   0.00000E+0000
   6.8230  3.88000E-0001   0.00000E+0000
   6.8250  3.92000E-0001   0.00000E+0000
   6.8280  3.88300E-0001   0.00000E+0000
   6.8310  4.07200E-0001   0.00000E+0000
   6.8340  4.03500E-0001   0.00000E+0000
   6.8350  4.07900E-0001   0.00000E+0000
   6.8370  3.94800E-0001   0.00000E+0000
   6.8390  3.98400E-0001   0.00000E+0000
   6.8420  3.87400E-0001   0.00000E+0000
   6.8440  3.80400E-0001   0.00000E+0000
   6.8460  3.96100E-0001   0.00000E+0000
   6.8480  4.12200E-0001   0.00000E+0000
   6.8510  4.11600E-0001   0.00000E+0000
   6.8550  4.10900E-0001   0.00000E+0000
   6.8600  3.88700E-0001   0.00000E+0000
   6.8620  3.98100E-0001   0.00000E+0000
   6.8660  4.02600E-0001   0.00000E+0000
   6.8690  4.06400E-0001   0.00000E+0000
   6.8720  4.20000E-0001   0.00000E+0000
   6.8750  4.17200E-0001   0.00000E+0000
   6.8790  4.06800E-0001   0.00000E+0000
   6.8810  4.06000E-0001   0.00000E+0000
   6.8830  4.10700E-0001   0.00000E+0000
   6.8860  4.06700E-0001   0.00000E+0000
   6.8880  4.24700E-0001   0.00000E+0000
   6.8910  4.05500E-0001   0.00000E+0000
   6.8930  4.07900E-0001   0.00000E+0000
   6.8960  4.22800E-0001   0.00000E+0000
   6.8970  4.32100E-0001   0.00000E+0000
   6.9010  4.40200E-0001   0.00000E+0000
   6.9030  4.39000E-0001   0.00000E+0000
   6.9050  4.26400E-0001   0.00000E+0000
   6.9070  4.31400E-0001   0.00000E+0000
   6.9090  4.41700E-0001   0.00000E+0000
   6.9110  4.39100E-0001   0.00000E+0000
   6.9150  4.34700E-0001   0.00000E+0000
   6.9180  4.29700E-0001   0.00000E+0000
   6.9210  4.21600E-0001   0.00000E+0000
   6.9240  4.39000E-0001   0.00000E+0000
   6.9260  4.35500E-0001   0.00000E+0000
   6.9290  4.26300E-0001   0.00000E+0000
   6.9310  4.34500E-0001   0.00000E+0000
   6.9330  4.49700E-0001   0.00000E+0000
   6.9340  4.45700E-0001   0.00000E+0000
   6.9370  4.22800E-0001   0.00000E+0000
   6.9380  4.51800E-0001   0.00000E+0000
   6.9410  4.62600E-0001   0.00000E+0000
   6.9440  4.52800E-0001   0.00000E+0000
   6.9460  4.39800E-0001   0.00000E+0000
   6.9480  4.22400E-0001   0.00000E+0000
   6.9490  4.25200E-0001   0.00000E+0000
   6.9510  4.35400E-0001   0.00000E+0000
   6.9550  4.31100E-0001   0.00000E+0000
   6.9570  4.46100E-0001   0.00000E+0000
   6.9590  4.44300E-0001   0.00000E+0000
   6.9620  4.27000E-0001   0.00000E+0000
   6.9650  4.45100E-0001   0.00000E+0000
   6.9680  4.31400E-0001   0.00000E+0000
   6.9710  4.31600E-0001   0.00000E+0000
   6.9740  4.44300E-0001   0.00000E+0000
   6.9760  4.41100E-0001   0.00000E+0000
   6.9790  4.36500E-0001   0.00000E+0000
   6.9800  4.24900E-0001   0.00000E+0000
   6.9830  4.15800E-0001   0.00000E+0000
   6.9860  4.27000E-0001   0.00000E+0000
   6.9880  4.32800E-0001   0.00000E+0000
   6.9910  4.38700E-0001   0.00000E+0000
   6.9930  4.54400E-0001   0.00000E+0000
   6.9960  4.71900E-0001   0.00000E+0000
   6.9970  4.67600E-0001   0.00000E+0000
   6.9990  4.37500E-0001   0.00000E+0000
   7.0020  4.48200E-0001   0.00000E+0000
   7.0050  4.50900E-0001   0.00000E+0000
   7.0080  4.57400E-0001   0.00000E+0000
   7.0100  4.64100E-0001   0.00000E+0000
   7.0130  4.80700E-0001   0.00000E+0000
   7.0150  4.73100E-0001   0.00000E+0000
   7.0180  4.66600E-0001   0.00000E+0000
   7.0210  4.88600E-0001   0.00000E+0000
   7.0230  4.73300E-0001   0.00000E+0000
   7.0280  4.83100E-0001   0.00000E+0000
   7.0290  5.00100E-0001   0.00000E+0000
   7.0310  4.98800E-0001   0.00000E+0000
   7.0340  5.04600E-0001   0.00000E+0000
   7.0360  5.02200E-0001   0.00000E+0000
   7.0390  5.23300E-0001   0.00000E+0000
   7.0420  5.34000E-0001   0.00000E+0000
   7.0450  5.32900E-0001   0.00000E+0000
   7.0480  5.18100E-0001   0.00000E+0000
   7.0490  5.22400E-0001   0.00000E+0000
   7.0510  5.37500E-0001   0.00000E+0000
   7.0530  5.26800E-0001   0.00000E+0000
   7.0550  5.58200E-0001   0.00000E+0000
   7.0580  5.49100E-0001   0.00000E+0000
   7.0610  5.62900E-0001   0.00000E+0000
   7.0630  5.75600E-0001   0.00000E+0000
   7.0660  5.78100E-0001   0.00000E+0000
   7.0700  5.71200E-0001   0.00000E+0000
   7.0720  6.12000E-0001   0.00000E+0000
   7.0730  6.11700E-0001   0.00000E+0000
   7.0760  6.09300E-0001   0.00000E+0000
   7.0800  6.09400E-0001   0.00000E+0000
   7.0820  6.11700E-0001   0.00000E+0000
   7.0840  6.38700E-0001   0.00000E+0000
   7.0850  6.46300E-0001   0.00000E+0000
   7.0880  6.62900E-0001   0.00000E+0000
   7.0900  6.68700E-0001   0.00000E+0000
   7.0930  6.78200E-0001   0.00000E+0000
   7.0960  7.08500E-0001   0.00000E+0000
   7.0970  7.09200E-0001   0.00000E+0000
   7.0990  7.36700E-0001   0.00000E+0000
   7.1020  7.47000E-0001   0.00000E+0000
