# Supplementary material for: Self-association of MreC as a regulatory signal in bacterial cell wall elongation
Source: Nat Commun. 2021 May 20;12:2987. doi: 10.1038/s41467-021-22957-9 (PMC8137920; doi:10.1038/s41467-021-22957-9)
Supplement: Supplementary file 4 — Source Data [file 41467_2021_22957_MOESM4_ESM.zip › Martins2-Source-Data/AUC_rawdata/E.coli/00216.RA3]

MREC FHEC 0,8 abs
R 3 20.0 20000 0048233 1.9770E11 281 1 
   5.8010 -1.73900E-0001   0.00000E+0000
   5.8030 -2.73600E-0001   0.00000E+0000
   5.8050 -2.83600E-0001   0.00000E+0000
   5.8080 -1.97500E-0001   0.00000E+0000
   5.8100 -1.62400E-0001   0.00000E+0000
   5.8120 -1.48900E-0001   0.00000E+0000
   5.8130 -1.39500E-0001   0.00000E+0000
   5.8150 -2.88200E-0001   0.00000E+0000
   5.8160 -4.08900E-0001   0.00000E+0000
   5.8170 -3.76400E-0001   0.00000E+0000
   5.8180 -4.91100E-0001   0.00000E+0000
   5.8200 -4.80900E-0001   0.00000E+0000
   5.8210 -4.99600E-0001   0.00000E+0000
   5.8220 -5.42900E-0001   0.00000E+0000
   5.8240 -4.08900E-0001   0.00000E+0000
   5.8250 -4.45700E-0001   0.00000E+0000
   5.8270 -1.97300E-0001   0.00000E+0000
   5.8280 -6.72000E-0002   0.00000E+0000
   5.8290  7.29000E-0002   0.00000E+0000
   5.8320  1.46200E-0001   0.00000E+0000
   5.8340  1.46400E-0001   0.00000E+0000
   5.8350  1.42800E-0001   0.00000E+0000
   5.8370  9.32000E-0002   0.00000E+0000
   5.8390  1.06000E-0001   0.00000E+0000
   5.8400  8.37000E-0002   0.00000E+0000
   5.8410  1.00300E-0001   0.00000E+0000
   5.8440  5.90000E-0002   0.00000E+0000
   5.8450  1.09000E-0001   0.00000E+0000
   5.8490  1.03900E-0001   0.00000E+0000
   5.8510  8.85000E-0002   0.00000E+0000
   5.8530  6.51000E-0002   0.00000E+0000
   5.8540  2.23000E-0002   0.00000E+0000
   5.8580  3.03000E-0002   0.00000E+0000
   5.8590  4.49000E-0002   0.00000E+0000
   5.8600  2.71000E-0002   0.00000E+0000
   5.8620  1.63000E-0002   0.00000E+0000
   5.8650  3.71000E-0002   0.00000E+0000
   5.8660  2.79000E-0002   0.00000E+0000
   5.8670  7.20000E-0003   0.00000E+0000
   5.8710 -5.07000E-0002   0.00000E+0000
   5.8720 -2.20000E-0002   0.00000E+0000
   5.8730 -2.60000E-0003   0.00000E+0000
   5.8740  1.06000E-0002   0.00000E+0000
   5.8770  4.96000E-0002   0.00000E+0000
   5.8780  4.71000E-0002   0.00000E+0000
   5.8800  4.12000E-0002   0.00000E+0000
   5.8830  9.90000E-0003   0.00000E+0000
   5.8850  1.09000E-0002   0.00000E+0000
   5.8890  4.92000E-0002   0.00000E+0000
   5.8900  2.98000E-0002   0.00000E+0000
   5.8920  1.33000E-0002   0.00000E+0000
   5.8940  1.98000E-0002   0.00000E+0000
   5.8970  1.75000E-0002   0.00000E+0000
   5.8990  5.15000E-0002   0.00000E+0000
   5.9010  3.51000E-0002   0.00000E+0000
   5.9020  1.92000E-0002   0.00000E+0000
   5.9040  1.70000E-0002   0.00000E+0000
   5.9060  1.02000E-0002   0.00000E+0000
   5.9080  1.51000E-0002   0.00000E+0000
   5.9110  2.27000E-0002   0.00000E+0000
   5.9150  2.71000E-0002   0.00000E+0000
   5.9180 -5.70000E-0003   0.00000E+0000
   5.9210  1.10000E-0002   0.00000E+0000
   5.9230  4.73000E-0002   0.00000E+0000
   5.9260  2.36000E-0002   0.00000E+0000
   5.9270  5.01000E-0002   0.00000E+0000
   5.9300  7.97000E-0002   0.00000E+0000
   5.9310  5.77000E-0002   0.00000E+0000
   5.9350  3.80000E-0002   0.00000E+0000
   5.9360  4.82000E-0002   0.00000E+0000
   5.9380  6.44000E-0002   0.00000E+0000
   5.9420  5.46000E-0002   0.00000E+0000
   5.9440  7.35000E-0002   0.00000E+0000
   5.9450  6.12000E-0002   0.00000E+0000
   5.9470  6.29000E-0002   0.00000E+0000
   5.9510  3.92000E-0002   0.00000E+0000
   5.9540  5.63000E-0002   0.00000E+0000
   5.9580  9.72000E-0002   0.00000E+0000
   5.9610  8.60000E-0002   0.00000E+0000
   5.9630  8.17000E-0002   0.00000E+0000
   5.9660  1.87000E-0002   0.00000E+0000
   5.9680  1.71000E-0002   0.00000E+0000
   5.9710  2.16000E-0002   0.00000E+0000
   5.9720  4.33000E-0002   0.00000E+0000
   5.9730  2.96000E-0002   0.00000E+0000
   5.9750  3.09000E-0002   0.00000E+0000
   5.9800  5.69000E-0002   0.00000E+0000
   5.9830 -1.03740E+0000   0.00000E+0000
   5.9840 -1.22970E+0000   0.00000E+0000
   5.9850 -1.34860E+0000   0.00000E+0000
   5.9880 -1.40190E+0000   0.00000E+0000
   5.9910 -1.67780E+0000   0.00000E+0000
   5.9930 -1.96830E+0000   0.00000E+0000
   5.9950 -1.96990E+0000   0.00000E+0000
   6.0010 -1.93110E+0000   0.00000E+0000
   6.0020 -1.91030E+0000   0.00000E+0000
   6.0050 -1.78020E+0000   0.00000E+0000
   6.0070 -1.62530E+0000   0.00000E+0000
   6.0100 -1.58270E+0000   0.00000E+0000
   6.0130 -1.05520E+0000   0.00000E+0000
   6.0140 -5.15800E-0001   0.00000E+0000
   6.0160  2.52000E-0002   0.00000E+0000
   6.0180  1.54500E-0001   0.00000E+0000
   6.0200  1.30900E-0001   0.00000E+0000
   6.0230  1.54900E-0001   0.00000E+0000
   6.0250  1.28200E-0001   0.00000E+0000
   6.0270  1.29900E-0001   0.00000E+0000
   6.0300  1.39600E-0001   0.00000E+0000
   6.0330  1.48000E-0001   0.00000E+0000
   6.0340  1.68100E-0001   0.00000E+0000
   6.0370  1.29400E-0001   0.00000E+0000
   6.0390  9.74000E-0002   0.00000E+0000
   6.0420  9.68000E-0002   0.00000E+0000
   6.0440  1.24900E-0001   0.00000E+0000
   6.0460  1.24200E-0001   0.00000E+0000
   6.0480  1.01100E-0001   0.00000E+0000
   6.0510  1.15300E-0001   0.00000E+0000
   6.0520  1.10600E-0001   0.00000E+0000
   6.0540  1.22100E-0001   0.00000E+0000
   6.0570  1.11800E-0001   0.00000E+0000
   6.0590  1.12900E-0001   0.00000E+0000
   6.0610  1.12500E-0001   0.00000E+0000
   6.0640  1.17000E-0001   0.00000E+0000
   6.0660  1.18700E-0001   0.00000E+0000
   6.0680  1.08500E-0001   0.00000E+0000
   6.0690  1.04500E-0001   0.00000E+0000
   6.0710  9.40000E-0002   0.00000E+0000
   6.0730  1.01400E-0001   0.00000E+0000
   6.0760  1.44200E-0001   0.00000E+0000
   6.0780  1.56800E-0001   0.00000E+0000
   6.0820  1.12900E-0001   0.00000E+0000
   6.0850  2.33300E-0001   0.00000E+0000
   6.0870  8.95100E-0001   0.00000E+0000
   6.0890  1.28470E+0000   0.00000E+0000
   6.0920  1.40410E+0000   0.00000E+0000
   6.0940  1.46970E+0000   0.00000E+0000
   6.0960  1.85260E+0000   0.00000E+0000
   6.1010  2.04650E+0000   0.00000E+0000
   6.1030  2.00120E+0000   0.00000E+0000
   6.1050  1.99090E+0000   0.00000E+0000
   6.1080  1.90380E+0000   0.00000E+0000
   6.1090  1.86900E+0000   0.00000E+0000
   6.1110  1.83310E+0000   0.00000E+0000
   6.1150  1.59750E+0000   0.00000E+0000
   6.1180  1.31870E+0000   0.00000E+0000
   6.1190  9.07300E-0001   0.00000E+0000
   6.1220  1.41000E-0001   0.00000E+0000
   6.1260  7.16000E-0002   0.00000E+0000
   6.1300  1.04400E-0001   0.00000E+0000
   6.1330  9.47000E-0002   0.00000E+0000
   6.1350  8.72000E-0002   0.00000E+0000
   6.1370  8.63000E-0002   0.00000E+0000
   6.1380  7.88000E-0002   0.00000E+0000
   6.1420  7.56000E-0002   0.00000E+0000
   6.1440  7.53000E-0002   0.00000E+0000
   6.1470  8.45000E-0002   0.00000E+0000
   6.1510  7.50000E-0002   0.00000E+0000
   6.1520  7.46000E-0002   0.00000E+0000
   6.1560  7.63000E-0002   0.00000E+0000
   6.1570  8.23000E-0002   0.00000E+0000
   6.1590  8.52000E-0002   0.00000E+0000
   6.1600  8.18000E-0002   0.00000E+0000
   6.1630  8.41000E-0002   0.00000E+0000
   6.1640  7.52000E-0002   0.00000E+0000
   6.1660  7.96000E-0002   0.00000E+0000
   6.1680  9.45000E-0002   0.00000E+0000
   6.1710  8.38000E-0002   0.00000E+0000
   6.1740  7.94000E-0002   0.00000E+0000
   6.1760  8.24000E-0002   0.00000E+0000
   6.1800  8.77000E-0002   0.00000E+0000
   6.1850  8.41000E-0002   0.00000E+0000
   6.1860  8.14000E-0002   0.00000E+0000
   6.1890  8.26000E-0002   0.00000E+0000
   6.1920  8.15000E-0002   0.00000E+0000
   6.1950  8.45000E-0002   0.00000E+0000
   6.1980  8.01000E-0002   0.00000E+0000
   6.2000  8.47000E-0002   0.00000E+0000
   6.2040  8.48000E-0002   0.00000E+0000
   6.2060  7.90000E-0002   0.00000E+0000
   6.2100  8.47000E-0002   0.00000E+0000
   6.2110  8.40000E-0002   0.00000E+0000
   6.2140  8.75000E-0002   0.00000E+0000
   6.2180  9.08000E-0002   0.00000E+0000
   6.2210  8.94000E-0002   0.00000E+0000
   6.2230  9.16000E-0002   0.00000E+0000
   6.2250  8.90000E-0002   0.00000E+0000
   6.2270  1.17400E-0001   0.00000E+0000
   6.2300  9.64000E-0002   0.00000E+0000
   6.2340  2.26000E-0002   0.00000E+0000
   6.2370  6.89000E-0002   0.00000E+0000
   6.2380  1.10700E-0001   0.00000E+0000
   6.2430  1.00900E-0001   0.00000E+0000
   6.2450  1.01700E-0001   0.00000E+0000
   6.2480  9.98000E-0002   0.00000E+0000
   6.2520  9.60000E-0002   0.00000E+0000
   6.2560  9.94000E-0002   0.00000E+0000
   6.2590  1.08000E-0001   0.00000E+0000
   6.2600  9.94000E-0002   0.00000E+0000
   6.2630  1.08200E-0001   0.00000E+0000
   6.2660  1.06600E-0001   0.00000E+0000
   6.2680  1.16100E-0001   0.00000E+0000
   6.2700  1.15200E-0001   0.00000E+0000
   6.2710  9.83000E-0002   0.00000E+0000
   6.2750  9.71000E-0002   0.00000E+0000
   6.2770  1.01700E-0001   0.00000E+0000
   6.2790  1.06500E-0001   0.00000E+0000
   6.2820  1.05400E-0001   0.00000E+0000
   6.2830  9.79000E-0002   0.00000E+0000
   6.2860  1.06900E-0001   0.00000E+0000
   6.2880  1.13800E-0001   0.00000E+0000
   6.2910  1.12400E-0001   0.00000E+0000
   6.2930  1.03300E-0001   0.00000E+0000
   6.2950  1.11600E-0001   0.00000E+0000
   6.2980  1.13900E-0001   0.00000E+0000
   6.3000  1.19500E-0001   0.00000E+0000
   6.3020  1.11700E-0001   0.00000E+0000
   6.3050  1.16500E-0001   0.00000E+0000
   6.3070  1.13400E-0001   0.00000E+0000
   6.3090  1.16500E-0001   0.00000E+0000
   6.3110  1.28500E-0001   0.00000E+0000
   6.3140  1.12500E-0001   0.00000E+0000
   6.3160  1.15000E-0001   0.00000E+0000
   6.3180  1.21200E-0001   0.00000E+0000
   6.3210  1.17400E-0001   0.00000E+0000
   6.3230  1.18100E-0001   0.00000E+0000
   6.3270  1.28700E-0001   0.00000E+0000
   6.3300  1.39600E-0001   0.00000E+0000
   6.3320  6.82000E-0002   0.00000E+0000
   6.3340  8.59000E-0002   0.00000E+0000
   6.3350  9.94000E-0002   0.00000E+0000
   6.3370  1.46400E-0001   0.00000E+0000
   6.3420  1.47900E-0001   0.00000E+0000
   6.3430  1.35100E-0001   0.00000E+0000
   6.3460  1.48600E-0001   0.00000E+0000
   6.3480  1.47500E-0001   0.00000E+0000
   6.3520  1.43900E-0001   0.00000E+0000
   6.3530  1.38200E-0001   0.00000E+0000
   6.3560  1.32100E-0001   0.00000E+0000
   6.3570  1.38300E-0001   0.00000E+0000
   6.3590  1.36200E-0001   0.00000E+0000
   6.3610  1.41100E-0001   0.00000E+0000
   6.3640  1.41600E-0001   0.00000E+0000
   6.3650  1.46900E-0001   0.00000E+0000
   6.3680  1.54000E-0001   0.00000E+0000
   6.3710  1.46300E-0001   0.00000E+0000
   6.3720  1.42700E-0001   0.00000E+0000
   6.3730  1.47200E-0001   0.00000E+0000
   6.3750  1.55900E-0001   0.00000E+0000
   6.3780  1.53000E-0001   0.00000E+0000
   6.3810  1.55400E-0001   0.00000E+0000
   6.3820  1.57000E-0001   0.00000E+0000
   6.3850  1.50000E-0001   0.00000E+0000
   6.3870  1.65400E-0001   0.00000E+0000
   6.3890  1.65800E-0001   0.00000E+0000
   6.3920  1.61000E-0001   0.00000E+0000
   6.3940  1.61400E-0001   0.00000E+0000
   6.3960  1.62700E-0001   0.00000E+0000
   6.3980  1.61500E-0001   0.00000E+0000
   6.3990  1.68100E-0001   0.00000E+0000
   6.4030  1.71600E-0001   0.00000E+0000
   6.4050  1.65500E-0001   0.00000E+0000
   6.4080  1.66700E-0001   0.00000E+0000
   6.4100  1.70700E-0001   0.00000E+0000
   6.4120  1.76000E-0001   0.00000E+0000
   6.4140  1.69200E-0001   0.00000E+0000
   6.4160  1.59100E-0001   0.00000E+0000
   6.4190  1.69600E-0001   0.00000E+0000
   6.4210  1.79000E-0001   0.00000E+0000
   6.4260  1.81200E-0001   0.00000E+0000
   6.4280  1.70700E-0001   0.00000E+0000
   6.4300  1.86400E-0001   0.00000E+0000
   6.4330  1.79700E-0001   0.00000E+0000
   6.4350  1.82800E-0001   0.00000E+0000
   6.4400  1.86800E-0001   0.00000E+0000
   6.4410  1.84800E-0001   0.00000E+0000
   6.4440  1.91600E-0001   0.00000E+0000
   6.4460  1.92800E-0001   0.00000E+0000
   6.4480  1.97100E-0001   0.00000E+0000
   6.4520  1.88700E-0001   0.00000E+0000
   6.4540  1.85900E-0001   0.00000E+0000
   6.4560  1.99800E-0001   0.00000E+0000
   6.4580  1.92800E-0001   0.00000E+0000
   6.4600  1.97100E-0001   0.00000E+0000
   6.4620  1.92600E-0001   0.00000E+0000
   6.4640  1.94900E-0001   0.00000E+0000
   6.4670  2.06200E-0001   0.00000E+0000
   6.4700  2.03700E-0001   0.00000E+0000
   6.4720  2.00200E-0001   0.00000E+0000
   6.4740  2.11900E-0001   0.00000E+0000
   6.4770  2.27100E-0001   0.00000E+0000
   6.4790  2.53500E-0001   0.00000E+0000
   6.4820  2.29800E-0001   0.00000E+0000
   6.4830  2.25100E-0001   0.00000E+0000
   6.4860  2.10700E-0001   0.00000E+0000
   6.4900  2.14000E-0001   0.00000E+0000
   6.4940  2.18900E-0001   0.00000E+0000
   6.4950  2.15100E-0001   0.00000E+0000
   6.4970  2.23100E-0001   0.00000E+0000
   6.4980  2.24400E-0001   0.00000E+0000
   6.5000  2.19900E-0001   0.00000E+0000
   6.5050  2.25200E-0001   0.00000E+0000
   6.5090  2.25100E-0001   0.00000E+0000
   6.5100  2.34200E-0001   0.00000E+0000
   6.5120  2.40600E-0001   0.00000E+0000
   6.5140  2.22700E-0001   0.00000E+0000
   6.5170  2.01800E-0001   0.00000E+0000
   6.5180  2.25100E-0001   0.00000E+0000
   6.5210  2.39900E-0001   0.00000E+0000
   6.5220  2.41600E-0001   0.00000E+0000
   6.5260  2.44100E-0001   0.00000E+0000
   6.5290  2.46700E-0001   0.00000E+0000
   6.5310  2.27600E-0001   0.00000E+0000
   6.5350  2.36400E-0001   0.00000E+0000
   6.5360  2.43300E-0001   0.00000E+0000
   6.5400  2.45800E-0001   0.00000E+0000
   6.5430  2.51500E-0001   0.00000E+0000
   6.5450  2.47700E-0001   0.00000E+0000
   6.5460  2.44600E-0001   0.00000E+0000
   6.5480  2.44300E-0001   0.00000E+0000
   6.5500  2.55700E-0001   0.00000E+0000
   6.5530  2.57600E-0001   0.00000E+0000
   6.5540  2.42300E-0001   0.00000E+0000
   6.5590  2.45000E-0001   0.00000E+0000
   6.5600  2.59500E-0001   0.00000E+0000
   6.5640  2.48300E-0001   0.00000E+0000
   6.5670  2.63200E-0001   0.00000E+0000
   6.5690  2.62900E-0001   0.00000E+0000
   6.5710  2.66500E-0001   0.00000E+0000
   6.5730  2.62800E-0001   0.00000E+0000
   6.5750  2.64400E-0001   0.00000E+0000
   6.5760  2.63500E-0001   0.00000E+0000
   6.5790  2.55200E-0001   0.00000E+0000
   6.5820  2.58500E-0001   0.00000E+0000
   6.5840  2.67600E-0001   0.00000E+0000
   6.5880  2.82100E-0001   0.00000E+0000
   6.5910  2.70500E-0001   0.00000E+0000
   6.5940  2.81000E-0001   0.00000E+0000
   6.5960  2.84000E-0001   0.00000E+0000
   6.5980  2.74200E-0001   0.00000E+0000
   6.5990  2.74600E-0001   0.00000E+0000
   6.6020  3.00300E-0001   0.00000E+0000
   6.6050  2.87400E-0001   0.00000E+0000
   6.6070  2.76900E-0001   0.00000E+0000
   6.6090  2.80900E-0001   0.00000E+0000
   6.6110  2.80700E-0001   0.00000E+0000
   6.6130  2.92700E-0001   0.00000E+0000
   6.6150  2.95000E-0001   0.00000E+0000
   6.6160  2.91600E-0001   0.00000E+0000
   6.6190  2.89100E-0001   0.00000E+0000
   6.6220  2.93900E-0001   0.00000E+0000
   6.6250  2.81900E-0001   0.00000E+0000
   6.6260  2.99400E-0001   0.00000E+0000
   6.6280  3.03900E-0001   0.00000E+0000
   6.6310  3.07900E-0001   0.00000E+0000
   6.6330  3.09200E-0001   0.00000E+0000
   6.6350  2.99500E-0001   0.00000E+0000
   6.6380  3.07400E-0001   0.00000E+0000
   6.6390  3.01500E-0001   0.00000E+0000
   6.6420  3.03300E-0001   0.00000E+0000
   6.6450  3.05000E-0001   0.00000E+0000
   6.6480  2.94800E-0001   0.00000E+0000
   6.6500  3.03600E-0001   0.00000E+0000
   6.6520  3.04800E-0001   0.00000E+0000
   6.6550  3.10400E-0001   0.00000E+0000
   6.6570  3.14600E-0001   0.00000E+0000
   6.6590  3.10900E-0001   0.00000E+0000
   6.6600  3.13600E-0001   0.00000E+0000
   6.6630  3.16200E-0001   0.00000E+0000
   6.6650  3.13700E-0001   0.00000E+0000
   6.6670  3.18700E-0001   0.00000E+0000
   6.6690  3.17200E-0001   0.00000E+0000
   6.6710  3.13700E-0001   0.00000E+0000
   6.6740  3.21800E-0001   0.00000E+0000
   6.6760  3.20300E-0001   0.00000E+0000
   6.6790  3.30400E-0001   0.00000E+0000
   6.6830  3.29400E-0001   0.00000E+0000
   6.6840  3.30200E-0001   0.00000E+0000
   6.6870  3.34300E-0001   0.00000E+0000
   6.6890  3.22100E-0001   0.00000E+0000
   6.6910  3.37000E-0001   0.00000E+0000
   6.6950  3.40400E-0001   0.00000E+0000
   6.6960  3.36000E-0001   0.00000E+0000
   6.6990  3.25900E-0001   0.00000E+0000
   6.7010  3.30000E-0001   0.00000E+0000
   6.7050  3.25800E-0001   0.00000E+0000
   6.7080  3.32200E-0001   0.00000E+0000
   6.7100  3.35800E-0001   0.00000E+0000
   6.7120  3.33200E-0001   0.00000E+0000
   6.7140  3.28800E-0001   0.00000E+0000
   6.7170  3.34400E-0001   0.00000E+0000
   6.7200  3.29000E-0001   0.00000E+0000
   6.7220  3.40000E-0001   0.00000E+0000
   6.7240  3.47700E-0001   0.00000E+0000
   6.7260  3.50200E-0001   0.00000E+0000
   6.7290  3.42300E-0001   0.00000E+0000
   6.7320  3.46800E-0001   0.00000E+0000
   6.7350  3.48700E-0001   0.00000E+0000
   6.7380  3.46000E-0001   0.00000E+0000
   6.7390  3.56900E-0001   0.00000E+0000
   6.7410  3.61400E-0001   0.00000E+0000
   6.7450  3.54300E-0001   0.00000E+0000
   6.7460  3.43100E-0001   0.00000E+0000
   6.7500  3.52900E-0001   0.00000E+0000
   6.7510  3.63400E-0001   0.00000E+0000
   6.7530  3.56600E-0001   0.00000E+0000
   6.7570  3.52700E-0001   0.00000E+0000
   6.7590  3.62500E-0001   0.00000E+0000
   6.7610  3.59800E-0001   0.00000E+0000
   6.7630  3.66000E-0001   0.00000E+0000
   6.7650  3.64900E-0001   0.00000E+0000
   6.7670  3.56900E-0001   0.00000E+0000
   6.7700  3.32600E-0001   0.00000E+0000
   6.7730  3.44500E-0001   0.00000E+0000
   6.7750  3.67200E-0001   0.00000E+0000
   6.7770  3.67600E-0001   0.00000E+0000
   6.7800  3.66100E-0001   0.00000E+0000
   6.7810  3.69900E-0001   0.00000E+0000
   6.7840  3.71900E-0001   0.00000E+0000
   6.7880  3.75900E-0001   0.00000E+0000
   6.7910  3.79600E-0001   0.00000E+0000
   6.7940  3.82500E-0001   0.00000E+0000
   6.7960  3.77600E-0001   0.00000E+0000
   6.7990  3.66200E-0001   0.00000E+0000
   6.8000  3.61700E-0001   0.00000E+0000
   6.8030  3.79700E-0001   0.00000E+0000
   6.8050  3.85500E-0001   0.00000E+0000
   6.8090  3.78800E-0001   0.00000E+0000
   6.8120  3.88900E-0001   0.00000E+0000
   6.8130  4.07800E-0001   0.00000E+0000
   6.8150  3.82800E-0001   0.00000E+0000
   6.8190  3.85300E-0001   0.00000E+0000
   6.8220  3.82800E-0001   0.00000E+0000
   6.8250  3.65700E-0001   0.00000E+0000
   6.8280  3.83300E-0001   0.00000E+0000
   6.8310  3.81700E-0001   0.00000E+0000
   6.8320  3.94400E-0001   0.00000E+0000
   6.8360  3.91600E-0001   0.00000E+0000
   6.8380  3.85600E-0001   0.00000E+0000
   6.8400  3.79800E-0001   0.00000E+0000
   6.8430  3.74000E-0001   0.00000E+0000
   6.8450  3.76300E-0001   0.00000E+0000
   6.8490  3.80700E-0001   0.00000E+0000
   6.8510  3.90900E-0001   0.00000E+0000
   6.8530  3.95200E-0001   0.00000E+0000
   6.8560  4.05800E-0001   0.00000E+0000
   6.8580  3.89100E-0001   0.00000E+0000
   6.8600  3.81100E-0001   0.00000E+0000
   6.8620  3.77700E-0001   0.00000E+0000
   6.8630  3.87400E-0001   0.00000E+0000
   6.8670  3.89000E-0001   0.00000E+0000
   6.8690  3.85800E-0001   0.00000E+0000
   6.8720  3.98300E-0001   0.00000E+0000
   6.8740  3.94800E-0001   0.00000E+0000
   6.8770  4.01700E-0001   0.00000E+0000
   6.8790  3.99700E-0001   0.00000E+0000
   6.8810  3.95600E-0001   0.00000E+0000
   6.8830  4.06300E-0001   0.00000E+0000
   6.8860  3.97400E-0001   0.00000E+0000
   6.8890  4.05500E-0001   0.00000E+0000
   6.8920  3.96800E-0001   0.00000E+0000
   6.8940  4.02300E-0001   0.00000E+0000
   6.8950  4.03800E-0001   0.00000E+0000
   6.8980  4.21200E-0001   0.00000E+0000
   6.9010  4.30400E-0001   0.00000E+0000
   6.9040  4.35200E-0001   0.00000E+0000
   6.9060  4.22300E-0001   0.00000E+0000
   6.9080  4.14800E-0001   0.00000E+0000
   6.9100  4.34300E-0001   0.00000E+0000
   6.9120  4.26400E-0001   0.00000E+0000
   6.9150  4.26500E-0001   0.00000E+0000
   6.9170  4.21500E-0001   0.00000E+0000
   6.9180  4.19300E-0001   0.00000E+0000
   6.9200  4.19900E-0001   0.00000E+0000
   6.9230  4.21600E-0001   0.00000E+0000
   6.9260  4.33200E-0001   0.00000E+0000
   6.9290  4.14600E-0001   0.00000E+0000
   6.9320  4.25300E-0001   0.00000E+0000
   6.9340  4.43200E-0001   0.00000E+0000
   6.9390  4.24100E-0001   0.00000E+0000
   6.9410  4.51300E-0001   0.00000E+0000
   6.9430  4.50200E-0001   0.00000E+0000
   6.9450  4.38500E-0001   0.00000E+0000
   6.9490  4.18100E-0001   0.00000E+0000
   6.9500  4.26300E-0001   0.00000E+0000
   6.9520  4.29100E-0001   0.00000E+0000
   6.9540  4.28900E-0001   0.00000E+0000
   6.9570  4.23900E-0001   0.00000E+0000
   6.9600  4.39700E-0001   0.00000E+0000
   6.9610  4.28600E-0001   0.00000E+0000
   6.9630  4.28200E-0001   0.00000E+0000
   6.9660  4.27700E-0001   0.00000E+0000
   6.9680  4.31900E-0001   0.00000E+0000
   6.9700  4.21900E-0001   0.00000E+0000
   6.9730  4.31700E-0001   0.00000E+0000
   6.9750  4.41700E-0001   0.00000E+0000
   6.9770  4.35500E-0001   0.00000E+0000
   6.9790  4.31900E-0001   0.00000E+0000
   6.9840  4.16000E-0001   0.00000E+0000
   6.9860  4.31600E-0001   0.00000E+0000
   6.9890  4.33900E-0001   0.00000E+0000
   6.9930  4.40000E-0001   0.00000E+0000
   6.9960  4.59100E-0001   0.00000E+0000
   6.9990  4.54100E-0001   0.00000E+0000
   7.0020  4.48800E-0001   0.00000E+0000
   7.0050  4.55800E-0001   0.00000E+0000
   7.0070  4.65400E-0001   0.00000E+0000
   7.0100  4.81100E-0001   0.00000E+0000
   7.0120  4.75400E-0001   0.00000E+0000
   7.0140  4.92200E-0001   0.00000E+0000
   7.0150  4.72800E-0001   0.00000E+0000
   7.0180  4.73700E-0001   0.00000E+0000
   7.0210  5.01700E-0001   0.00000E+0000
   7.0230  4.99300E-0001   0.00000E+0000
   7.0250  4.75600E-0001   0.00000E+0000
   7.0280  4.95000E-0001   0.00000E+0000
   7.0300  5.12900E-0001   0.00000E+0000
   7.0320  5.04500E-0001   0.00000E+0000
   7.0350  5.06900E-0001   0.00000E+0000
   7.0370  5.23200E-0001   0.00000E+0000
   7.0420  5.40200E-0001   0.00000E+0000
   7.0440  5.44500E-0001   0.00000E+0000
   7.0470  5.46800E-0001   0.00000E+0000
   7.0490  5.43800E-0001   0.00000E+0000
   7.0510  5.51300E-0001   0.00000E+0000
   7.0530  5.51200E-0001   0.00000E+0000
   7.0580  5.74200E-0001   0.00000E+0000
   7.0600  5.78900E-0001   0.00000E+0000
   7.0620  5.94800E-0001   0.00000E+0000
   7.0670  6.07000E-0001   0.00000E+0000
   7.0690  6.09200E-0001   0.00000E+0000
   7.0720  6.39000E-0001   0.00000E+0000
   7.0740  6.47800E-0001   0.00000E+0000
   7.0760  6.45600E-0001   0.00000E+0000
   7.0790  6.47600E-0001   0.00000E+0000
   7.0800  6.47600E-0001   0.00000E+0000
   7.0840  6.76800E-0001   0.00000E+0000
   7.0870  6.90100E-0001   0.00000E+0000
   7.0890  7.07500E-0001   0.00000E+0000
   7.0900  7.17200E-0001   0.00000E+0000
   7.0940  7.45000E-0001   0.00000E+0000
   7.0970  7.62200E-0001   0.00000E+0000
   7.0990  7.75000E-0001   0.00000E+0000
   7.1010  7.91200E-0001   0.00000E+0000
