# Supplementary material for: Self-association of MreC as a regulatory signal in bacterial cell wall elongation
Source: Nat Commun. 2021 May 20;12:2987. doi: 10.1038/s41467-021-22957-9 (PMC8137920; doi:10.1038/s41467-021-22957-9)
Supplement: Supplementary file 4 — Source Data [file 41467_2021_22957_MOESM4_ESM.zip › Martins2-Source-Data/AUC_rawdata/E.coli/00202.RA3]

MREC FHEC 0,8 abs
R 3 20.0 20000 0045322 1.8500E11 281 1 
   5.8010 -5.15500E-0001   0.00000E+0000
   5.8070 -2.18800E-0001   0.00000E+0000
   5.8080 -2.26800E-0001   0.00000E+0000
   5.8100 -1.68500E-0001   0.00000E+0000
   5.8120 -2.32600E-0001   0.00000E+0000
   5.8150 -2.34900E-0001   0.00000E+0000
   5.8160 -3.42300E-0001   0.00000E+0000
   5.8170 -3.87700E-0001   0.00000E+0000
   5.8210 -6.50700E-0001   0.00000E+0000
   5.8230 -5.87400E-0001   0.00000E+0000
   5.8240 -4.36100E-0001   0.00000E+0000
   5.8270 -4.22300E-0001   0.00000E+0000
   5.8300  5.04000E-0002   0.00000E+0000
   5.8320  1.29000E-0001   0.00000E+0000
   5.8340  1.81200E-0001   0.00000E+0000
   5.8370  1.26100E-0001   0.00000E+0000
   5.8380  1.34000E-0001   0.00000E+0000
   5.8390  9.29000E-0002   0.00000E+0000
   5.8410  1.12500E-0001   0.00000E+0000
   5.8420  9.88000E-0002   0.00000E+0000
   5.8440  6.13000E-0002   0.00000E+0000
   5.8470  1.12700E-0001   0.00000E+0000
   5.8500  9.93000E-0002   0.00000E+0000
   5.8510  8.53000E-0002   0.00000E+0000
   5.8530  8.53000E-0002   0.00000E+0000
   5.8540  3.68000E-0002   0.00000E+0000
   5.8560  4.90000E-0003   0.00000E+0000
   5.8600  3.53000E-0002   0.00000E+0000
   5.8610  1.94000E-0002   0.00000E+0000
   5.8630  2.83000E-0002   0.00000E+0000
   5.8650  3.63000E-0002   0.00000E+0000
   5.8680  5.30000E-0003   0.00000E+0000
   5.8720 -4.96000E-0002   0.00000E+0000
   5.8740 -3.80000E-0003   0.00000E+0000
   5.8770  5.00000E-0003   0.00000E+0000
   5.8800  4.33000E-0002   0.00000E+0000
   5.8810  3.37000E-0002   0.00000E+0000
   5.8830  2.32000E-0002   0.00000E+0000
   5.8840  1.27000E-0002   0.00000E+0000
   5.8870  2.46000E-0002   0.00000E+0000
   5.8890  4.84000E-0002   0.00000E+0000
   5.8900  2.53000E-0002   0.00000E+0000
   5.8920  1.39000E-0002   0.00000E+0000
   5.8940  3.36000E-0002   0.00000E+0000
   5.8950  3.03000E-0002   0.00000E+0000
   5.8970  1.10000E-0002   0.00000E+0000
   5.9000  4.11000E-0002   0.00000E+0000
   5.9030  4.02000E-0002   0.00000E+0000
   5.9050  9.70000E-0003   0.00000E+0000
   5.9070  7.10000E-0003   0.00000E+0000
   5.9110  2.08000E-0002   0.00000E+0000
   5.9150  2.67000E-0002   0.00000E+0000
   5.9160  2.32000E-0002   0.00000E+0000
   5.9200  9.30000E-0003   0.00000E+0000
   5.9240  3.00000E-0002   0.00000E+0000
   5.9250  3.71000E-0002   0.00000E+0000
   5.9270  3.45000E-0002   0.00000E+0000
   5.9300  8.19000E-0002   0.00000E+0000
   5.9310  5.50000E-0002   0.00000E+0000
   5.9350  2.93000E-0002   0.00000E+0000
   5.9370  4.55000E-0002   0.00000E+0000
   5.9380  6.56000E-0002   0.00000E+0000
   5.9400  5.27000E-0002   0.00000E+0000
   5.9420  6.73000E-0002   0.00000E+0000
   5.9480  6.27000E-0002   0.00000E+0000
   5.9490  5.61000E-0002   0.00000E+0000
   5.9500  3.13000E-0002   0.00000E+0000
   5.9530  4.07000E-0002   0.00000E+0000
   5.9540  6.05000E-0002   0.00000E+0000
   5.9570  5.97000E-0002   0.00000E+0000
   5.9600  8.91000E-0002   0.00000E+0000
   5.9630  5.51000E-0002   0.00000E+0000
   5.9660  2.93000E-0002   0.00000E+0000
   5.9680  2.04000E-0002   0.00000E+0000
   5.9710  1.91000E-0002   0.00000E+0000
   5.9730  4.59000E-0002   0.00000E+0000
   5.9770  3.52000E-0002   0.00000E+0000
   5.9780  8.15000E-0002   0.00000E+0000
   5.9820 -6.91500E-0001   0.00000E+0000
   5.9850 -1.00510E+0000   0.00000E+0000
   5.9860 -1.28170E+0000   0.00000E+0000
   5.9880 -1.42140E+0000   0.00000E+0000
   5.9900 -1.54340E+0000   0.00000E+0000
   5.9920 -1.90190E+0000   0.00000E+0000
   5.9950 -1.96800E+0000   0.00000E+0000
   5.9970 -1.98150E+0000   0.00000E+0000
   5.9980 -1.94070E+0000   0.00000E+0000
   6.0020 -1.86600E+0000   0.00000E+0000
   6.0030 -1.82480E+0000   0.00000E+0000
   6.0070 -1.73770E+0000   0.00000E+0000
   6.0080 -1.65470E+0000   0.00000E+0000
   6.0110 -1.47520E+0000   0.00000E+0000
   6.0140 -7.23800E-0001   0.00000E+0000
   6.0160 -2.87200E-0001   0.00000E+0000
   6.0190  1.60700E-0001   0.00000E+0000
   6.0200  1.45700E-0001   0.00000E+0000
   6.0220  1.50200E-0001   0.00000E+0000
   6.0250  1.37500E-0001   0.00000E+0000
   6.0260  1.09900E-0001   0.00000E+0000
   6.0280  1.34000E-0001   0.00000E+0000
   6.0320  1.36500E-0001   0.00000E+0000
   6.0370  1.60400E-0001   0.00000E+0000
   6.0390  9.73000E-0002   0.00000E+0000
   6.0400  9.53000E-0002   0.00000E+0000
   6.0450  1.25300E-0001   0.00000E+0000
   6.0470  1.15600E-0001   0.00000E+0000
   6.0510  1.05900E-0001   0.00000E+0000
   6.0530  1.11600E-0001   0.00000E+0000
   6.0560  1.16900E-0001   0.00000E+0000
   6.0570  1.13500E-0001   0.00000E+0000
   6.0610  1.10100E-0001   0.00000E+0000
   6.0630  1.18600E-0001   0.00000E+0000
   6.0640  1.16700E-0001   0.00000E+0000
   6.0670  1.09200E-0001   0.00000E+0000
   6.0690  1.08700E-0001   0.00000E+0000
   6.0710  9.55000E-0002   0.00000E+0000
   6.0730  1.04500E-0001   0.00000E+0000
   6.0780  1.48500E-0001   0.00000E+0000
   6.0800  1.42100E-0001   0.00000E+0000
   6.0820  1.09800E-0001   0.00000E+0000
   6.0840  3.33400E-0001   0.00000E+0000
   6.0860  1.17430E+0000   0.00000E+0000
   6.0890  1.33200E+0000   0.00000E+0000
   6.0920  1.41030E+0000   0.00000E+0000
   6.0930  1.48280E+0000   0.00000E+0000
   6.0960  1.73770E+0000   0.00000E+0000
   6.0990  2.02980E+0000   0.00000E+0000
   6.1030  2.02870E+0000   0.00000E+0000
   6.1040  1.96860E+0000   0.00000E+0000
   6.1080  1.89070E+0000   0.00000E+0000
   6.1100  1.80260E+0000   0.00000E+0000
   6.1120  1.73490E+0000   0.00000E+0000
   6.1160  1.52020E+0000   0.00000E+0000
   6.1210  3.64600E-0001   0.00000E+0000
   6.1250  4.47000E-0002   0.00000E+0000
   6.1260  8.55000E-0002   0.00000E+0000
   6.1280  1.01100E-0001   0.00000E+0000
   6.1330  9.24000E-0002   0.00000E+0000
   6.1350  8.79000E-0002   0.00000E+0000
   6.1370  8.86000E-0002   0.00000E+0000
   6.1380  8.13000E-0002   0.00000E+0000
   6.1400  8.65000E-0002   0.00000E+0000
   6.1420  7.01000E-0002   0.00000E+0000
   6.1450  7.93000E-0002   0.00000E+0000
   6.1460  8.89000E-0002   0.00000E+0000
   6.1490  7.38000E-0002   0.00000E+0000
   6.1520  7.99000E-0002   0.00000E+0000
   6.1540  7.48000E-0002   0.00000E+0000
   6.1550  8.57000E-0002   0.00000E+0000
   6.1570  8.69000E-0002   0.00000E+0000
   6.1610  8.26000E-0002   0.00000E+0000
   6.1640  7.73000E-0002   0.00000E+0000
   6.1650  8.23000E-0002   0.00000E+0000
   6.1680  9.12000E-0002   0.00000E+0000
   6.1690  7.80000E-0002   0.00000E+0000
   6.1740  8.33000E-0002   0.00000E+0000
   6.1750  7.67000E-0002   0.00000E+0000
   6.1770  8.34000E-0002   0.00000E+0000
   6.1780  8.38000E-0002   0.00000E+0000
   6.1820  8.46000E-0002   0.00000E+0000
   6.1840  8.35000E-0002   0.00000E+0000
   6.1860  8.22000E-0002   0.00000E+0000
   6.1900  8.40000E-0002   0.00000E+0000
   6.1920  8.64000E-0002   0.00000E+0000
   6.1950  8.83000E-0002   0.00000E+0000
   6.1990  8.22000E-0002   0.00000E+0000
   6.2000  8.59000E-0002   0.00000E+0000
   6.2030  8.42000E-0002   0.00000E+0000
   6.2060  8.73000E-0002   0.00000E+0000
   6.2090  8.66000E-0002   0.00000E+0000
   6.2120  8.82000E-0002   0.00000E+0000
   6.2140  9.16000E-0002   0.00000E+0000
   6.2170  9.28000E-0002   0.00000E+0000
   6.2190  9.03000E-0002   0.00000E+0000
   6.2210  9.46000E-0002   0.00000E+0000
   6.2240  8.59000E-0002   0.00000E+0000
   6.2250  1.07500E-0001   0.00000E+0000
   6.2270  1.23500E-0001   0.00000E+0000
   6.2300  6.98000E-0002   0.00000E+0000
   6.2310  3.45000E-0002   0.00000E+0000
   6.2350  4.68000E-0002   0.00000E+0000
   6.2370  1.24900E-0001   0.00000E+0000
   6.2390  1.09600E-0001   0.00000E+0000
   6.2430  1.04700E-0001   0.00000E+0000
   6.2450  1.08000E-0001   0.00000E+0000
   6.2470  1.06200E-0001   0.00000E+0000
   6.2500  9.54000E-0002   0.00000E+0000
   6.2520  9.77000E-0002   0.00000E+0000
   6.2530  9.63000E-0002   0.00000E+0000
   6.2570  1.13300E-0001   0.00000E+0000
   6.2600  1.06600E-0001   0.00000E+0000
   6.2620  1.10200E-0001   0.00000E+0000
   6.2640  1.10600E-0001   0.00000E+0000
   6.2670  1.17400E-0001   0.00000E+0000
   6.2680  1.17700E-0001   0.00000E+0000
   6.2700  1.09300E-0001   0.00000E+0000
   6.2730  1.02500E-0001   0.00000E+0000
   6.2760  1.10300E-0001   0.00000E+0000
   6.2780  1.12900E-0001   0.00000E+0000
   6.2800  1.13200E-0001   0.00000E+0000
   6.2810  1.07800E-0001   0.00000E+0000
   6.2850  1.05600E-0001   0.00000E+0000
   6.2860  1.13500E-0001   0.00000E+0000
   6.2890  1.20900E-0001   0.00000E+0000
   6.2920  1.12000E-0001   0.00000E+0000
   6.2930  1.11800E-0001   0.00000E+0000
   6.2970  1.25200E-0001   0.00000E+0000
   6.3000  1.24500E-0001   0.00000E+0000
   6.3020  1.17900E-0001   0.00000E+0000
   6.3040  1.23600E-0001   0.00000E+0000
   6.3070  1.23300E-0001   0.00000E+0000
   6.3090  1.28300E-0001   0.00000E+0000
   6.3130  1.34400E-0001   0.00000E+0000
   6.3140  1.14900E-0001   0.00000E+0000
   6.3170  1.27000E-0001   0.00000E+0000
   6.3190  1.23900E-0001   0.00000E+0000
   6.3210  1.29100E-0001   0.00000E+0000
   6.3230  1.25800E-0001   0.00000E+0000
   6.3260  1.49900E-0001   0.00000E+0000
   6.3280  1.53100E-0001   0.00000E+0000
   6.3300  9.08000E-0002   0.00000E+0000
   6.3310  8.86000E-0002   0.00000E+0000
   6.3340  1.08900E-0001   0.00000E+0000
   6.3350  1.26400E-0001   0.00000E+0000
   6.3380  1.54300E-0001   0.00000E+0000
   6.3400  1.50700E-0001   0.00000E+0000
   6.3420  1.41900E-0001   0.00000E+0000
   6.3440  1.46300E-0001   0.00000E+0000
   6.3460  1.54100E-0001   0.00000E+0000
   6.3490  1.54200E-0001   0.00000E+0000
   6.3520  1.46100E-0001   0.00000E+0000
   6.3530  1.50200E-0001   0.00000E+0000
   6.3560  1.39300E-0001   0.00000E+0000
   6.3580  1.54200E-0001   0.00000E+0000
   6.3610  1.49400E-0001   0.00000E+0000
   6.3620  1.53100E-0001   0.00000E+0000
   6.3660  1.53400E-0001   0.00000E+0000
   6.3670  1.59600E-0001   0.00000E+0000
   6.3690  1.52700E-0001   0.00000E+0000
   6.3720  1.58000E-0001   0.00000E+0000
   6.3740  1.69000E-0001   0.00000E+0000
   6.3760  1.62700E-0001   0.00000E+0000
   6.3780  1.71800E-0001   0.00000E+0000
   6.3800  1.58900E-0001   0.00000E+0000
   6.3810  1.60200E-0001   0.00000E+0000
   6.3850  1.76800E-0001   0.00000E+0000
   6.3880  1.73500E-0001   0.00000E+0000
   6.3890  1.75000E-0001   0.00000E+0000
   6.3920  1.77600E-0001   0.00000E+0000
   6.3930  1.79000E-0001   0.00000E+0000
   6.3960  1.73400E-0001   0.00000E+0000
   6.3980  1.78600E-0001   0.00000E+0000
   6.4010  1.78600E-0001   0.00000E+0000
   6.4030  1.81700E-0001   0.00000E+0000
   6.4050  1.80000E-0001   0.00000E+0000
   6.4070  1.86000E-0001   0.00000E+0000
   6.4100  1.79700E-0001   0.00000E+0000
   6.4120  1.87300E-0001   0.00000E+0000
   6.4150  1.76300E-0001   0.00000E+0000
   6.4160  1.78800E-0001   0.00000E+0000
   6.4180  1.90000E-0001   0.00000E+0000
   6.4190  1.88600E-0001   0.00000E+0000
   6.4230  1.87500E-0001   0.00000E+0000
   6.4260  1.91900E-0001   0.00000E+0000
   6.4280  1.89300E-0001   0.00000E+0000
   6.4310  1.93700E-0001   0.00000E+0000
   6.4330  1.99900E-0001   0.00000E+0000
   6.4350  1.95200E-0001   0.00000E+0000
   6.4370  2.02000E-0001   0.00000E+0000
   6.4390  2.01400E-0001   0.00000E+0000
   6.4430  2.03800E-0001   0.00000E+0000
   6.4440  2.15500E-0001   0.00000E+0000
   6.4450  2.07300E-0001   0.00000E+0000
   6.4490  2.02400E-0001   0.00000E+0000
   6.4510  1.93800E-0001   0.00000E+0000
   6.4530  2.15500E-0001   0.00000E+0000
   6.4580  2.08600E-0001   0.00000E+0000
   6.4590  2.07600E-0001   0.00000E+0000
   6.4610  2.12700E-0001   0.00000E+0000
   6.4630  2.12200E-0001   0.00000E+0000
   6.4670  2.16500E-0001   0.00000E+0000
   6.4680  2.16200E-0001   0.00000E+0000
   6.4720  2.14500E-0001   0.00000E+0000
   6.4740  2.35200E-0001   0.00000E+0000
   6.4770  2.62800E-0001   0.00000E+0000
   6.4790  2.59800E-0001   0.00000E+0000
   6.4810  2.26500E-0001   0.00000E+0000
   6.4830  2.45400E-0001   0.00000E+0000
   6.4860  2.25000E-0001   0.00000E+0000
   6.4880  2.32500E-0001   0.00000E+0000
   6.4920  2.34400E-0001   0.00000E+0000
   6.4950  2.33400E-0001   0.00000E+0000
   6.4970  2.28000E-0001   0.00000E+0000
   6.4980  2.36800E-0001   0.00000E+0000
   6.5040  2.34700E-0001   0.00000E+0000
   6.5080  2.46700E-0001   0.00000E+0000
   6.5090  2.52000E-0001   0.00000E+0000
   6.5120  2.43600E-0001   0.00000E+0000
   6.5150  2.29800E-0001   0.00000E+0000
   6.5170  2.47700E-0001   0.00000E+0000
   6.5190  2.60300E-0001   0.00000E+0000
   6.5220  2.58800E-0001   0.00000E+0000
   6.5240  2.53600E-0001   0.00000E+0000
   6.5270  2.53500E-0001   0.00000E+0000
   6.5280  2.43000E-0001   0.00000E+0000
   6.5290  2.48400E-0001   0.00000E+0000
   6.5310  2.58800E-0001   0.00000E+0000
   6.5330  2.52200E-0001   0.00000E+0000
   6.5360  2.56300E-0001   0.00000E+0000
   6.5380  2.63900E-0001   0.00000E+0000
   6.5410  2.68600E-0001   0.00000E+0000
   6.5430  2.59800E-0001   0.00000E+0000
   6.5450  2.56600E-0001   0.00000E+0000
   6.5500  2.76500E-0001   0.00000E+0000
   6.5520  2.67800E-0001   0.00000E+0000
   6.5540  2.64600E-0001   0.00000E+0000
   6.5570  2.63300E-0001   0.00000E+0000
   6.5590  2.71700E-0001   0.00000E+0000
   6.5610  2.77800E-0001   0.00000E+0000
   6.5640  2.79200E-0001   0.00000E+0000
   6.5670  2.75700E-0001   0.00000E+0000
   6.5690  2.81400E-0001   0.00000E+0000
   6.5710  2.76600E-0001   0.00000E+0000
   6.5720  2.68500E-0001   0.00000E+0000
   6.5760  2.76900E-0001   0.00000E+0000
   6.5770  2.74200E-0001   0.00000E+0000
   6.5800  2.71700E-0001   0.00000E+0000
   6.5810  2.78100E-0001   0.00000E+0000
   6.5840  2.89000E-0001   0.00000E+0000
   6.5880  2.93400E-0001   0.00000E+0000
   6.5910  2.89100E-0001   0.00000E+0000
   6.5940  3.00500E-0001   0.00000E+0000
   6.5960  2.91900E-0001   0.00000E+0000
   6.5980  2.82400E-0001   0.00000E+0000
   6.5990  3.04100E-0001   0.00000E+0000
   6.6030  3.10300E-0001   0.00000E+0000
   6.6050  2.93500E-0001   0.00000E+0000
   6.6070  3.01500E-0001   0.00000E+0000
   6.6100  2.94900E-0001   0.00000E+0000
   6.6120  3.04500E-0001   0.00000E+0000
   6.6140  3.03200E-0001   0.00000E+0000
   6.6160  3.06500E-0001   0.00000E+0000
   6.6190  3.05900E-0001   0.00000E+0000
   6.6210  3.13800E-0001   0.00000E+0000
   6.6230  2.99500E-0001   0.00000E+0000
   6.6260  3.10200E-0001   0.00000E+0000
   6.6290  3.15900E-0001   0.00000E+0000
   6.6330  3.16900E-0001   0.00000E+0000
   6.6340  3.21300E-0001   0.00000E+0000
   6.6370  3.13000E-0001   0.00000E+0000
   6.6390  3.22400E-0001   0.00000E+0000
   6.6410  3.20800E-0001   0.00000E+0000
   6.6430  3.23000E-0001   0.00000E+0000
   6.6460  3.10700E-0001   0.00000E+0000
   6.6490  3.25200E-0001   0.00000E+0000
   6.6520  3.15800E-0001   0.00000E+0000
   6.6530  3.20600E-0001   0.00000E+0000
   6.6550  3.15900E-0001   0.00000E+0000
   6.6580  3.27700E-0001   0.00000E+0000
   6.6600  3.24000E-0001   0.00000E+0000
   6.6620  3.25600E-0001   0.00000E+0000
   6.6640  3.25300E-0001   0.00000E+0000
   6.6670  3.31300E-0001   0.00000E+0000
   6.6690  3.32100E-0001   0.00000E+0000
   6.6720  3.29500E-0001   0.00000E+0000
   6.6740  3.31100E-0001   0.00000E+0000
   6.6760  3.29200E-0001   0.00000E+0000
   6.6780  3.37600E-0001   0.00000E+0000
   6.6800  3.38200E-0001   0.00000E+0000
   6.6830  3.39300E-0001   0.00000E+0000
   6.6850  3.33800E-0001   0.00000E+0000
   6.6880  3.40600E-0001   0.00000E+0000
   6.6890  3.33600E-0001   0.00000E+0000
   6.6920  3.47000E-0001   0.00000E+0000
   6.6960  3.52600E-0001   0.00000E+0000
   6.6980  3.43700E-0001   0.00000E+0000
   6.6990  3.46100E-0001   0.00000E+0000
   6.7010  3.37900E-0001   0.00000E+0000
   6.7050  3.34000E-0001   0.00000E+0000
   6.7080  3.38600E-0001   0.00000E+0000
   6.7100  3.43200E-0001   0.00000E+0000
   6.7120  3.46800E-0001   0.00000E+0000
   6.7150  3.40700E-0001   0.00000E+0000
   6.7170  3.42100E-0001   0.00000E+0000
   6.7200  3.40100E-0001   0.00000E+0000
   6.7220  3.49800E-0001   0.00000E+0000
   6.7240  3.51900E-0001   0.00000E+0000
   6.7270  3.50900E-0001   0.00000E+0000
   6.7280  3.61800E-0001   0.00000E+0000
   6.7310  3.53400E-0001   0.00000E+0000
   6.7320  3.58000E-0001   0.00000E+0000
   6.7340  3.55000E-0001   0.00000E+0000
   6.7360  3.55700E-0001   0.00000E+0000
   6.7400  3.66900E-0001   0.00000E+0000
   6.7420  3.70900E-0001   0.00000E+0000
   6.7450  3.66300E-0001   0.00000E+0000
   6.7480  3.44500E-0001   0.00000E+0000
   6.7490  3.62300E-0001   0.00000E+0000
   6.7510  3.72000E-0001   0.00000E+0000
   6.7540  3.70600E-0001   0.00000E+0000
   6.7570  3.69000E-0001   0.00000E+0000
   6.7580  3.72300E-0001   0.00000E+0000
   6.7600  3.71400E-0001   0.00000E+0000
   6.7650  3.77400E-0001   0.00000E+0000
   6.7670  3.61000E-0001   0.00000E+0000
   6.7700  3.50100E-0001   0.00000E+0000
   6.7720  3.74200E-0001   0.00000E+0000
   6.7750  3.81300E-0001   0.00000E+0000
   6.7770  3.74500E-0001   0.00000E+0000
   6.7790  3.74200E-0001   0.00000E+0000
   6.7820  3.75700E-0001   0.00000E+0000
   6.7840  3.77500E-0001   0.00000E+0000
   6.7860  3.79400E-0001   0.00000E+0000
   6.7890  3.80400E-0001   0.00000E+0000
   6.7930  3.92600E-0001   0.00000E+0000
   6.7950  3.88600E-0001   0.00000E+0000
   6.7970  3.78200E-0001   0.00000E+0000
   6.8000  3.66700E-0001   0.00000E+0000
   6.8020  3.77400E-0001   0.00000E+0000
   6.8050  3.86100E-0001   0.00000E+0000
   6.8080  3.92700E-0001   0.00000E+0000
   6.8100  3.95000E-0001   0.00000E+0000
   6.8120  3.95100E-0001   0.00000E+0000
   6.8150  3.76400E-0001   0.00000E+0000
   6.8180  3.91300E-0001   0.00000E+0000
   6.8210  3.93600E-0001   0.00000E+0000
   6.8230  3.74700E-0001   0.00000E+0000
   6.8240  3.78200E-0001   0.00000E+0000
   6.8260  3.75100E-0001   0.00000E+0000
   6.8290  3.74800E-0001   0.00000E+0000
   6.8310  3.91000E-0001   0.00000E+0000
   6.8330  3.84900E-0001   0.00000E+0000
   6.8350  4.04200E-0001   0.00000E+0000
   6.8380  3.90000E-0001   0.00000E+0000
   6.8410  3.85900E-0001   0.00000E+0000
   6.8450  3.90000E-0001   0.00000E+0000
   6.8460  3.83800E-0001   0.00000E+0000
   6.8510  4.01500E-0001   0.00000E+0000
   6.8520  3.99500E-0001   0.00000E+0000
   6.8550  4.09400E-0001   0.00000E+0000
   6.8580  3.94400E-0001   0.00000E+0000
   6.8600  3.87500E-0001   0.00000E+0000
   6.8620  3.84900E-0001   0.00000E+0000
   6.8640  3.91600E-0001   0.00000E+0000
   6.8670  3.93100E-0001   0.00000E+0000
   6.8700  3.99300E-0001   0.00000E+0000
   6.8730  4.02600E-0001   0.00000E+0000
   6.8740  4.06200E-0001   0.00000E+0000
   6.8750  3.97000E-0001   0.00000E+0000
   6.8770  4.09200E-0001   0.00000E+0000
   6.8810  4.01000E-0001   0.00000E+0000
   6.8830  4.06900E-0001   0.00000E+0000
   6.8860  3.99200E-0001   0.00000E+0000
   6.8870  4.05400E-0001   0.00000E+0000
   6.8900  4.17400E-0001   0.00000E+0000
   6.8930  4.03200E-0001   0.00000E+0000
   6.8940  4.08300E-0001   0.00000E+0000
   6.8970  4.26700E-0001   0.00000E+0000
   6.8990  4.27700E-0001   0.00000E+0000
   6.9040  4.34400E-0001   0.00000E+0000
   6.9050  4.24800E-0001   0.00000E+0000
   6.9080  4.30200E-0001   0.00000E+0000
   6.9100  4.40600E-0001   0.00000E+0000
   6.9120  4.42100E-0001   0.00000E+0000
   6.9150  4.27900E-0001   0.00000E+0000
   6.9180  4.19000E-0001   0.00000E+0000
   6.9200  4.13300E-0001   0.00000E+0000
   6.9220  4.18800E-0001   0.00000E+0000
   6.9240  4.38300E-0001   0.00000E+0000
   6.9270  4.16900E-0001   0.00000E+0000
   6.9290  4.23800E-0001   0.00000E+0000
   6.9310  4.19600E-0001   0.00000E+0000
   6.9340  4.33900E-0001   0.00000E+0000
   6.9350  4.23300E-0001   0.00000E+0000
   6.9380  4.35500E-0001   0.00000E+0000
   6.9430  4.71000E-0001   0.00000E+0000
   6.9440  4.43500E-0001   0.00000E+0000
   6.9480  4.27600E-0001   0.00000E+0000
   6.9500  4.19900E-0001   0.00000E+0000
   6.9520  4.29200E-0001   0.00000E+0000
   6.9550  4.30400E-0001   0.00000E+0000
   6.9570  4.41600E-0001   0.00000E+0000
   6.9600  4.39600E-0001   0.00000E+0000
   6.9610  4.24900E-0001   0.00000E+0000
   6.9640  4.33300E-0001   0.00000E+0000
   6.9660  4.41300E-0001   0.00000E+0000
   6.9680  4.25100E-0001   0.00000E+0000
   6.9700  4.25300E-0001   0.00000E+0000
   6.9730  4.40800E-0001   0.00000E+0000
   6.9750  4.41600E-0001   0.00000E+0000
   6.9770  4.33000E-0001   0.00000E+0000
   6.9800  4.39100E-0001   0.00000E+0000
   6.9820  4.14600E-0001   0.00000E+0000
   6.9860  4.28600E-0001   0.00000E+0000
   6.9870  4.29600E-0001   0.00000E+0000
   6.9890  4.35000E-0001   0.00000E+0000
   6.9930  4.49300E-0001   0.00000E+0000
   6.9960  4.63800E-0001   0.00000E+0000
   6.9980  4.77200E-0001   0.00000E+0000
   7.0000  4.38100E-0001   0.00000E+0000
   7.0030  4.48700E-0001   0.00000E+0000
   7.0050  4.56200E-0001   0.00000E+0000
   7.0100  4.74400E-0001   0.00000E+0000
   7.0110  4.79500E-0001   0.00000E+0000
   7.0140  4.81700E-0001   0.00000E+0000
   7.0160  4.69600E-0001   0.00000E+0000
   7.0180  4.85700E-0001   0.00000E+0000
   7.0210  4.90100E-0001   0.00000E+0000
   7.0230  4.81700E-0001   0.00000E+0000
   7.0270  4.88900E-0001   0.00000E+0000
   7.0280  4.98900E-0001   0.00000E+0000
   7.0320  5.01600E-0001   0.00000E+0000
   7.0350  5.01300E-0001   0.00000E+0000
   7.0370  5.06000E-0001   0.00000E+0000
   7.0390  5.34000E-0001   0.00000E+0000
   7.0420  5.44200E-0001   0.00000E+0000
   7.0430  5.42400E-0001   0.00000E+0000
   7.0460  5.29700E-0001   0.00000E+0000
   7.0500  5.42600E-0001   0.00000E+0000
   7.0530  5.44800E-0001   0.00000E+0000
   7.0550  5.61500E-0001   0.00000E+0000
   7.0590  5.79200E-0001   0.00000E+0000
   7.0610  5.79100E-0001   0.00000E+0000
   7.0650  5.96300E-0001   0.00000E+0000
   7.0660  6.00800E-0001   0.00000E+0000
   7.0690  6.03800E-0001   0.00000E+0000
   7.0720  6.28000E-0001   0.00000E+0000
   7.0730  6.25000E-0001   0.00000E+0000
   7.0760  6.38600E-0001   0.00000E+0000
   7.0770  6.29200E-0001   0.00000E+0000
   7.0790  6.31400E-0001   0.00000E+0000
   7.0800  6.37900E-0001   0.00000E+0000
   7.0840  6.69900E-0001   0.00000E+0000
   7.0880  6.88100E-0001   0.00000E+0000
   7.0910  6.97100E-0001   0.00000E+0000
   7.0920  7.11700E-0001   0.00000E+0000
   7.0940  7.33800E-0001   0.00000E+0000
   7.0970  7.47800E-0001   0.00000E+0000
   7.0990  7.70100E-0001   0.00000E+0000
   7.1010  8.00500E-0001   0.00000E+0000
