# Supplementary material for: Self-association of MreC as a regulatory signal in bacterial cell wall elongation
Source: Nat Commun. 2021 May 20;12:2987. doi: 10.1038/s41467-021-22957-9 (PMC8137920; doi:10.1038/s41467-021-22957-9)
Supplement: Supplementary file 4 — Source Data [file 41467_2021_22957_MOESM4_ESM.zip › Martins2-Source-Data/AUC_rawdata/E.coli/00028.RA3]

MREC FHEC 0,8 abs
R 3 20.0 20000 0009017 2.5760E10 280 1 
   5.8000 -4.82500E-0001   0.00000E+0000
   5.8020 -2.88400E-0001   0.00000E+0000
   5.8040 -3.25900E-0001   0.00000E+0000
   5.8060 -2.49000E-0001   0.00000E+0000
   5.8070 -2.32500E-0001   0.00000E+0000
   5.8100 -1.85700E-0001   0.00000E+0000
   5.8110 -2.34500E-0001   0.00000E+0000
   5.8140 -1.88400E-0001   0.00000E+0000
   5.8150 -2.32700E-0001   0.00000E+0000
   5.8160 -4.17600E-0001   0.00000E+0000
   5.8180 -5.47000E-0001   0.00000E+0000
   5.8210 -3.89500E-0001   0.00000E+0000
   5.8220 -5.11500E-0001   0.00000E+0000
   5.8230 -4.17100E-0001   0.00000E+0000
   5.8240 -5.98400E-0001   0.00000E+0000
   5.8250 -4.93300E-0001   0.00000E+0000
   5.8280 -2.91800E-0001   0.00000E+0000
   5.8300 -1.64000E-0002   0.00000E+0000
   5.8320  8.99000E-0002   0.00000E+0000
   5.8330  1.54900E-0001   0.00000E+0000
   5.8350  1.57300E-0001   0.00000E+0000
   5.8370  1.08700E-0001   0.00000E+0000
   5.8390  9.55000E-0002   0.00000E+0000
   5.8410  1.13500E-0001   0.00000E+0000
   5.8440  8.66000E-0002   0.00000E+0000
   5.8450  8.14000E-0002   0.00000E+0000
   5.8490  1.07900E-0001   0.00000E+0000
   5.8500  9.17000E-0002   0.00000E+0000
   5.8530  8.90000E-0002   0.00000E+0000
   5.8550  7.52000E-0002   0.00000E+0000
   5.8590  1.71000E-0002   0.00000E+0000
   5.8600  4.18000E-0002   0.00000E+0000
   5.8620  1.79000E-0002   0.00000E+0000
   5.8650  2.40000E-0002   0.00000E+0000
   5.8660  3.61000E-0002   0.00000E+0000
   5.8690  3.32000E-0002   0.00000E+0000
   5.8700  3.30000E-0003   0.00000E+0000
   5.8720 -2.45000E-0002   0.00000E+0000
   5.8750  1.01000E-0002   0.00000E+0000
   5.8780  1.73000E-0002   0.00000E+0000
   5.8800  5.32000E-0002   0.00000E+0000
   5.8820  3.14000E-0002   0.00000E+0000
   5.8840  2.42000E-0002   0.00000E+0000
   5.8860  1.07000E-0002   0.00000E+0000
   5.8870  2.16000E-0002   0.00000E+0000
   5.8890  4.02000E-0002   0.00000E+0000
   5.8920  5.01000E-0002   0.00000E+0000
   5.8940  1.95000E-0002   0.00000E+0000
   5.8970  2.50000E-0002   0.00000E+0000
   5.8990  1.48000E-0002   0.00000E+0000
   5.9020  4.82000E-0002   0.00000E+0000
   5.9040  2.81000E-0002   0.00000E+0000
   5.9080  2.02000E-0002   0.00000E+0000
   5.9110  1.18000E-0002   0.00000E+0000
   5.9150  2.39000E-0002   0.00000E+0000
   5.9160  2.30000E-0002   0.00000E+0000
   5.9190  2.27000E-0002   0.00000E+0000
   5.9200  1.69000E-0002   0.00000E+0000
   5.9230 -2.20000E-0003   0.00000E+0000
   5.9240  3.81000E-0002   0.00000E+0000
   5.9270  2.90000E-0002   0.00000E+0000
   5.9290  2.73000E-0002   0.00000E+0000
   5.9300  5.43000E-0002   0.00000E+0000
   5.9310  8.60000E-0002   0.00000E+0000
   5.9330  7.39000E-0002   0.00000E+0000
   5.9360  3.86000E-0002   0.00000E+0000
   5.9390  6.18000E-0002   0.00000E+0000
   5.9400  7.95000E-0002   0.00000E+0000
   5.9440  5.35000E-0002   0.00000E+0000
   5.9460  7.61000E-0002   0.00000E+0000
   5.9480  6.72000E-0002   0.00000E+0000
   5.9510  6.97000E-0002   0.00000E+0000
   5.9520  4.69000E-0002   0.00000E+0000
   5.9540  6.36000E-0002   0.00000E+0000
   5.9580  6.17000E-0002   0.00000E+0000
   5.9590  9.26000E-0002   0.00000E+0000
   5.9610  8.95000E-0002   0.00000E+0000
   5.9630  6.66000E-0002   0.00000E+0000
   5.9660  2.99000E-0002   0.00000E+0000
   5.9680  2.47000E-0002   0.00000E+0000
   5.9700  1.76000E-0002   0.00000E+0000
   5.9720  3.26000E-0002   0.00000E+0000
   5.9740  2.92000E-0002   0.00000E+0000
   5.9770  5.53000E-0002   0.00000E+0000
   5.9790  2.81000E-0002   0.00000E+0000
   5.9820 -6.49100E-0001   0.00000E+0000
   5.9840 -1.08770E+0000   0.00000E+0000
   5.9870 -1.24770E+0000   0.00000E+0000
   5.9890 -1.42470E+0000   0.00000E+0000
   5.9910 -1.62840E+0000   0.00000E+0000
   5.9930 -1.92820E+0000   0.00000E+0000
   5.9950 -1.96620E+0000   0.00000E+0000
   5.9970 -1.94600E+0000   0.00000E+0000
   6.0000 -1.91360E+0000   0.00000E+0000
   6.0020 -1.81440E+0000   0.00000E+0000
   6.0040 -1.79470E+0000   0.00000E+0000
   6.0060 -1.66640E+0000   0.00000E+0000
   6.0070 -1.62700E+0000   0.00000E+0000
   6.0090 -1.39010E+0000   0.00000E+0000
   6.0110 -1.26180E+0000   0.00000E+0000
   6.0130 -4.05600E-0001   0.00000E+0000
   6.0170  5.50000E-0002   0.00000E+0000
   6.0180  1.46400E-0001   0.00000E+0000
   6.0200  1.22200E-0001   0.00000E+0000
   6.0220  1.35500E-0001   0.00000E+0000
   6.0230  1.56300E-0001   0.00000E+0000
   6.0250  1.25300E-0001   0.00000E+0000
   6.0270  1.32400E-0001   0.00000E+0000
   6.0300  1.53100E-0001   0.00000E+0000
   6.0320  1.52900E-0001   0.00000E+0000
   6.0340  1.72500E-0001   0.00000E+0000
   6.0370  1.44900E-0001   0.00000E+0000
   6.0390  1.04500E-0001   0.00000E+0000
   6.0430  1.10500E-0001   0.00000E+0000
   6.0440  1.31000E-0001   0.00000E+0000
   6.0460  1.17300E-0001   0.00000E+0000
   6.0480  1.07100E-0001   0.00000E+0000
   6.0510  1.20900E-0001   0.00000E+0000
   6.0520  1.18200E-0001   0.00000E+0000
   6.0540  1.14800E-0001   0.00000E+0000
   6.0570  1.23100E-0001   0.00000E+0000
   6.0590  1.20200E-0001   0.00000E+0000
   6.0620  1.12700E-0001   0.00000E+0000
   6.0640  1.32100E-0001   0.00000E+0000
   6.0670  1.23500E-0001   0.00000E+0000
   6.0700  1.04600E-0001   0.00000E+0000
   6.0730  9.77000E-0002   0.00000E+0000
   6.0770  1.58000E-0001   0.00000E+0000
   6.0780  1.60600E-0001   0.00000E+0000
   6.0800  1.35800E-0001   0.00000E+0000
   6.0840  2.70600E-0001   0.00000E+0000
   6.0850  1.18170E+0000   0.00000E+0000
   6.0890  1.28780E+0000   0.00000E+0000
   6.0920  1.47350E+0000   0.00000E+0000
   6.0940  2.02620E+0000   0.00000E+0000
   6.0980  2.06230E+0000   0.00000E+0000
   6.1010  2.06990E+0000   0.00000E+0000
   6.1030  2.03940E+0000   0.00000E+0000
   6.1040  1.99320E+0000   0.00000E+0000
   6.1070  1.97850E+0000   0.00000E+0000
   6.1080  1.89060E+0000   0.00000E+0000
   6.1110  1.82660E+0000   0.00000E+0000
   6.1140  1.62480E+0000   0.00000E+0000
   6.1170  1.22830E+0000   0.00000E+0000
   6.1210  4.93800E-0001   0.00000E+0000
   6.1230  1.70600E-0001   0.00000E+0000
   6.1270  2.27400E-0001   0.00000E+0000
   6.1300  2.20000E-0001   0.00000E+0000
   6.1340  2.21600E-0001   0.00000E+0000
   6.1370  2.24700E-0001   0.00000E+0000
   6.1380  2.24900E-0001   0.00000E+0000
   6.1400  2.19400E-0001   0.00000E+0000
   6.1430  2.25200E-0001   0.00000E+0000
   6.1460  2.44200E-0001   0.00000E+0000
   6.1470  2.47500E-0001   0.00000E+0000
   6.1500  2.35900E-0001   0.00000E+0000
   6.1520  2.45700E-0001   0.00000E+0000
   6.1540  2.53600E-0001   0.00000E+0000
   6.1560  2.48000E-0001   0.00000E+0000
   6.1580  2.68100E-0001   0.00000E+0000
   6.1610  2.66600E-0001   0.00000E+0000
   6.1630  2.67700E-0001   0.00000E+0000
   6.1640  2.62900E-0001   0.00000E+0000
   6.1660  2.80900E-0001   0.00000E+0000
   6.1680  2.84000E-0001   0.00000E+0000
   6.1700  2.80800E-0001   0.00000E+0000
   6.1730  2.92600E-0001   0.00000E+0000
   6.1770  2.93600E-0001   0.00000E+0000
   6.1780  2.99400E-0001   0.00000E+0000
   6.1810  3.01300E-0001   0.00000E+0000
   6.1840  3.03000E-0001   0.00000E+0000
   6.1850  3.08200E-0001   0.00000E+0000
   6.1890  3.17500E-0001   0.00000E+0000
   6.1910  3.14700E-0001   0.00000E+0000
   6.1930  3.18000E-0001   0.00000E+0000
   6.1950  3.19800E-0001   0.00000E+0000
   6.1980  3.22400E-0001   0.00000E+0000
   6.2000  3.25900E-0001   0.00000E+0000
   6.2040  3.37500E-0001   0.00000E+0000
   6.2060  3.31500E-0001   0.00000E+0000
   6.2090  3.36600E-0001   0.00000E+0000
   6.2110  3.43300E-0001   0.00000E+0000
   6.2120  3.44700E-0001   0.00000E+0000
   6.2140  3.52900E-0001   0.00000E+0000
   6.2160  3.52600E-0001   0.00000E+0000
   6.2180  3.54300E-0001   0.00000E+0000
   6.2230  3.59600E-0001   0.00000E+0000
   6.2250  3.74200E-0001   0.00000E+0000
   6.2280  3.95400E-0001   0.00000E+0000
   6.2300  3.50100E-0001   0.00000E+0000
   6.2310  3.18200E-0001   0.00000E+0000
   6.2330  3.22300E-0001   0.00000E+0000
   6.2370  3.78000E-0001   0.00000E+0000
   6.2380  3.98600E-0001   0.00000E+0000
   6.2400  3.82800E-0001   0.00000E+0000
   6.2450  3.98300E-0001   0.00000E+0000
   6.2470  3.95100E-0001   0.00000E+0000
   6.2500  3.95800E-0001   0.00000E+0000
   6.2520  3.92000E-0001   0.00000E+0000
   6.2570  4.08800E-0001   0.00000E+0000
   6.2590  4.13700E-0001   0.00000E+0000
   6.2620  4.10000E-0001   0.00000E+0000
   6.2640  4.17200E-0001   0.00000E+0000
   6.2660  4.19000E-0001   0.00000E+0000
   6.2680  4.20900E-0001   0.00000E+0000
   6.2710  4.13900E-0001   0.00000E+0000
   6.2730  4.14000E-0001   0.00000E+0000
   6.2740  4.10800E-0001   0.00000E+0000
   6.2770  4.21800E-0001   0.00000E+0000
   6.2780  4.22500E-0001   0.00000E+0000
   6.2800  4.24400E-0001   0.00000E+0000
   6.2820  4.17700E-0001   0.00000E+0000
   6.2840  4.23200E-0001   0.00000E+0000
   6.2860  4.36700E-0001   0.00000E+0000
   6.2890  4.34800E-0001   0.00000E+0000
   6.2930  4.26400E-0001   0.00000E+0000
   6.2960  4.39400E-0001   0.00000E+0000
   6.2990  4.39500E-0001   0.00000E+0000
   6.3020  4.35500E-0001   0.00000E+0000
   6.3050  4.35600E-0001   0.00000E+0000
   6.3070  4.37200E-0001   0.00000E+0000
   6.3090  4.42800E-0001   0.00000E+0000
   6.3110  4.50800E-0001   0.00000E+0000
   6.3140  4.38700E-0001   0.00000E+0000
   6.3160  4.39300E-0001   0.00000E+0000
   6.3190  4.43100E-0001   0.00000E+0000
   6.3210  4.38500E-0001   0.00000E+0000
   6.3230  4.50400E-0001   0.00000E+0000
   6.3250  4.63000E-0001   0.00000E+0000
   6.3280  4.64300E-0001   0.00000E+0000
   6.3300  4.17900E-0001   0.00000E+0000
   6.3320  4.04800E-0001   0.00000E+0000
   6.3330  4.09300E-0001   0.00000E+0000
   6.3370  4.54100E-0001   0.00000E+0000
   6.3410  4.68200E-0001   0.00000E+0000
   6.3420  4.60100E-0001   0.00000E+0000
   6.3460  4.59100E-0001   0.00000E+0000
   6.3480  4.70100E-0001   0.00000E+0000
   6.3500  4.61500E-0001   0.00000E+0000
   6.3530  4.54500E-0001   0.00000E+0000
   6.3550  4.58600E-0001   0.00000E+0000
   6.3560  4.53800E-0001   0.00000E+0000
   6.3600  4.62000E-0001   0.00000E+0000
   6.3620  4.60100E-0001   0.00000E+0000
   6.3640  4.64600E-0001   0.00000E+0000
   6.3660  4.65200E-0001   0.00000E+0000
   6.3690  4.66800E-0001   0.00000E+0000
   6.3710  4.60300E-0001   0.00000E+0000
   6.3730  4.62400E-0001   0.00000E+0000
   6.3740  4.68700E-0001   0.00000E+0000
   6.3750  4.67000E-0001   0.00000E+0000
   6.3780  4.75500E-0001   0.00000E+0000
   6.3800  4.71200E-0001   0.00000E+0000
   6.3830  4.59700E-0001   0.00000E+0000
   6.3850  4.64600E-0001   0.00000E+0000
   6.3870  4.82800E-0001   0.00000E+0000
   6.3890  4.73600E-0001   0.00000E+0000
   6.3920  4.85800E-0001   0.00000E+0000
   6.3940  4.75900E-0001   0.00000E+0000
   6.3970  4.70500E-0001   0.00000E+0000
   6.3980  4.72400E-0001   0.00000E+0000
   6.4010  4.84700E-0001   0.00000E+0000
   6.4040  4.74200E-0001   0.00000E+0000
   6.4060  4.77600E-0001   0.00000E+0000
   6.4080  4.67900E-0001   0.00000E+0000
   6.4100  4.82400E-0001   0.00000E+0000
   6.4140  4.77900E-0001   0.00000E+0000
   6.4170  4.68700E-0001   0.00000E+0000
   6.4190  4.79200E-0001   0.00000E+0000
   6.4220  4.82200E-0001   0.00000E+0000
   6.4240  4.82300E-0001   0.00000E+0000
   6.4260  4.73100E-0001   0.00000E+0000
   6.4290  4.80000E-0001   0.00000E+0000
   6.4300  4.89900E-0001   0.00000E+0000
   6.4330  4.89100E-0001   0.00000E+0000
   6.4350  4.84300E-0001   0.00000E+0000
   6.4370  4.86600E-0001   0.00000E+0000
   6.4400  4.87100E-0001   0.00000E+0000
   6.4410  4.81000E-0001   0.00000E+0000
   6.4440  4.86300E-0001   0.00000E+0000
   6.4470  4.84600E-0001   0.00000E+0000
   6.4490  4.94200E-0001   0.00000E+0000
   6.4520  4.82500E-0001   0.00000E+0000
   6.4530  4.86300E-0001   0.00000E+0000
   6.4560  4.97900E-0001   0.00000E+0000
   6.4590  4.79100E-0001   0.00000E+0000
   6.4610  4.94100E-0001   0.00000E+0000
   6.4630  4.89000E-0001   0.00000E+0000
   6.4660  4.95400E-0001   0.00000E+0000
   6.4700  4.92600E-0001   0.00000E+0000
   6.4720  4.97200E-0001   0.00000E+0000
   6.4740  4.88700E-0001   0.00000E+0000
   6.4760  5.02200E-0001   0.00000E+0000
   6.4770  5.27300E-0001   0.00000E+0000
   6.4790  5.40900E-0001   0.00000E+0000
   6.4810  5.11700E-0001   0.00000E+0000
   6.4840  5.08600E-0001   0.00000E+0000
   6.4860  5.17800E-0001   0.00000E+0000
   6.4880  4.97300E-0001   0.00000E+0000
   6.4910  5.15000E-0001   0.00000E+0000
   6.4920  5.05700E-0001   0.00000E+0000
   6.4950  5.08600E-0001   0.00000E+0000
   6.4970  5.10000E-0001   0.00000E+0000
   6.4990  5.06300E-0001   0.00000E+0000
   6.5020  5.11800E-0001   0.00000E+0000
   6.5040  5.09800E-0001   0.00000E+0000
   6.5070  5.13400E-0001   0.00000E+0000
   6.5090  5.21500E-0001   0.00000E+0000
   6.5120  5.21300E-0001   0.00000E+0000
   6.5130  5.04700E-0001   0.00000E+0000
   6.5150  4.86500E-0001   0.00000E+0000
   6.5180  4.99800E-0001   0.00000E+0000
   6.5200  5.31200E-0001   0.00000E+0000
   6.5240  5.28100E-0001   0.00000E+0000
   6.5250  5.22600E-0001   0.00000E+0000
   6.5270  5.20500E-0001   0.00000E+0000
   6.5280  5.20100E-0001   0.00000E+0000
   6.5310  5.19700E-0001   0.00000E+0000
   6.5330  5.19400E-0001   0.00000E+0000
   6.5340  5.31100E-0001   0.00000E+0000
   6.5380  5.22000E-0001   0.00000E+0000
   6.5400  5.33400E-0001   0.00000E+0000
   6.5420  5.32300E-0001   0.00000E+0000
   6.5450  5.25400E-0001   0.00000E+0000
   6.5470  5.23200E-0001   0.00000E+0000
   6.5500  5.45700E-0001   0.00000E+0000
   6.5520  5.47800E-0001   0.00000E+0000
   6.5550  5.32800E-0001   0.00000E+0000
   6.5570  5.25900E-0001   0.00000E+0000
   6.5590  5.34100E-0001   0.00000E+0000
   6.5610  5.37600E-0001   0.00000E+0000
   6.5620  5.43700E-0001   0.00000E+0000
   6.5650  5.38700E-0001   0.00000E+0000
   6.5680  5.41500E-0001   0.00000E+0000
   6.5700  5.47200E-0001   0.00000E+0000
   6.5730  5.34300E-0001   0.00000E+0000
   6.5740  5.33100E-0001   0.00000E+0000
   6.5760  5.45200E-0001   0.00000E+0000
   6.5770  5.38100E-0001   0.00000E+0000
   6.5800  5.37000E-0001   0.00000E+0000
   6.5820  5.43700E-0001   0.00000E+0000
   6.5840  5.45700E-0001   0.00000E+0000
   6.5870  5.39100E-0001   0.00000E+0000
   6.5890  5.48800E-0001   0.00000E+0000
   6.5910  5.41900E-0001   0.00000E+0000
   6.5940  5.45200E-0001   0.00000E+0000
   6.5960  5.50300E-0001   0.00000E+0000
   6.5980  5.52800E-0001   0.00000E+0000
   6.6020  5.62900E-0001   0.00000E+0000
   6.6030  5.76400E-0001   0.00000E+0000
   6.6050  5.69300E-0001   0.00000E+0000
   6.6070  5.56000E-0001   0.00000E+0000
   6.6080  5.49700E-0001   0.00000E+0000
   6.6120  5.55300E-0001   0.00000E+0000
   6.6140  5.61200E-0001   0.00000E+0000
   6.6170  5.58500E-0001   0.00000E+0000
   6.6190  5.60100E-0001   0.00000E+0000
   6.6220  5.63200E-0001   0.00000E+0000
   6.6240  5.62200E-0001   0.00000E+0000
   6.6260  5.62500E-0001   0.00000E+0000
   6.6290  5.71900E-0001   0.00000E+0000
   6.6310  5.75300E-0001   0.00000E+0000
   6.6330  5.80000E-0001   0.00000E+0000
   6.6350  5.71400E-0001   0.00000E+0000
   6.6380  5.76800E-0001   0.00000E+0000
   6.6390  5.66700E-0001   0.00000E+0000
   6.6420  5.71900E-0001   0.00000E+0000
   6.6440  5.71100E-0001   0.00000E+0000
   6.6460  5.70500E-0001   0.00000E+0000
   6.6490  5.69500E-0001   0.00000E+0000
   6.6530  5.72500E-0001   0.00000E+0000
   6.6550  5.65200E-0001   0.00000E+0000
   6.6570  5.72700E-0001   0.00000E+0000
   6.6580  5.70200E-0001   0.00000E+0000
   6.6600  5.73100E-0001   0.00000E+0000
   6.6620  5.76600E-0001   0.00000E+0000
   6.6660  5.72100E-0001   0.00000E+0000
   6.6670  5.77500E-0001   0.00000E+0000
   6.6690  5.82600E-0001   0.00000E+0000
   6.6720  5.71600E-0001   0.00000E+0000
   6.6740  5.85000E-0001   0.00000E+0000
   6.6760  5.74600E-0001   0.00000E+0000
   6.6780  5.79800E-0001   0.00000E+0000
   6.6810  5.80200E-0001   0.00000E+0000
   6.6830  5.85000E-0001   0.00000E+0000
   6.6850  5.86200E-0001   0.00000E+0000
   6.6880  5.86400E-0001   0.00000E+0000
   6.6890  5.80900E-0001   0.00000E+0000
   6.6920  5.91900E-0001   0.00000E+0000
   6.6970  5.85900E-0001   0.00000E+0000
   6.6980  5.86100E-0001   0.00000E+0000
   6.7010  5.81600E-0001   0.00000E+0000
   6.7030  5.81200E-0001   0.00000E+0000
   6.7050  5.77000E-0001   0.00000E+0000
   6.7080  5.80600E-0001   0.00000E+0000
   6.7100  5.80600E-0001   0.00000E+0000
   6.7130  5.84700E-0001   0.00000E+0000
   6.7150  5.78000E-0001   0.00000E+0000
   6.7170  5.90200E-0001   0.00000E+0000
   6.7190  5.92800E-0001   0.00000E+0000
   6.7220  5.94000E-0001   0.00000E+0000
   6.7240  5.91100E-0001   0.00000E+0000
   6.7260  6.02900E-0001   0.00000E+0000
   6.7290  5.99200E-0001   0.00000E+0000
   6.7300  6.05000E-0001   0.00000E+0000
   6.7340  6.08300E-0001   0.00000E+0000
   6.7370  5.98700E-0001   0.00000E+0000
   6.7400  6.12700E-0001   0.00000E+0000
   6.7430  6.16900E-0001   0.00000E+0000
   6.7450  6.09400E-0001   0.00000E+0000
   6.7480  5.90900E-0001   0.00000E+0000
   6.7500  5.98600E-0001   0.00000E+0000
   6.7510  6.23000E-0001   0.00000E+0000
   6.7550  6.14900E-0001   0.00000E+0000
   6.7570  6.21700E-0001   0.00000E+0000
   6.7590  6.27000E-0001   0.00000E+0000
   6.7610  6.18400E-0001   0.00000E+0000
   6.7630  6.19400E-0001   0.00000E+0000
   6.7650  6.28300E-0001   0.00000E+0000
   6.7680  6.11000E-0001   0.00000E+0000
   6.7710  6.14400E-0001   0.00000E+0000
   6.7740  6.30000E-0001   0.00000E+0000
   6.7750  6.35800E-0001   0.00000E+0000
   6.7780  6.41500E-0001   0.00000E+0000
   6.7820  6.36900E-0001   0.00000E+0000
   6.7860  6.35800E-0001   0.00000E+0000
   6.7880  6.51300E-0001   0.00000E+0000
   6.7910  6.40500E-0001   0.00000E+0000
   6.7940  6.57900E-0001   0.00000E+0000
   6.7980  6.31100E-0001   0.00000E+0000
   6.8000  6.36600E-0001   0.00000E+0000
   6.8030  6.50600E-0001   0.00000E+0000
   6.8050  6.53300E-0001   0.00000E+0000
   6.8080  6.50900E-0001   0.00000E+0000
   6.8120  6.78400E-0001   0.00000E+0000
   6.8140  6.71400E-0001   0.00000E+0000
   6.8160  6.50900E-0001   0.00000E+0000
   6.8170  6.55200E-0001   0.00000E+0000
   6.8190  6.57800E-0001   0.00000E+0000
   6.8210  6.54200E-0001   0.00000E+0000
   6.8250  6.44600E-0001   0.00000E+0000
   6.8280  6.48200E-0001   0.00000E+0000
   6.8300  6.66900E-0001   0.00000E+0000
   6.8340  6.54500E-0001   0.00000E+0000
   6.8370  6.67300E-0001   0.00000E+0000
   6.8380  6.60500E-0001   0.00000E+0000
   6.8410  6.49500E-0001   0.00000E+0000
   6.8440  6.50400E-0001   0.00000E+0000
   6.8460  6.52700E-0001   0.00000E+0000
   6.8480  6.66300E-0001   0.00000E+0000
   6.8530  6.70500E-0001   0.00000E+0000
   6.8560  6.79800E-0001   0.00000E+0000
   6.8580  6.67400E-0001   0.00000E+0000
   6.8600  6.61700E-0001   0.00000E+0000
   6.8630  6.60500E-0001   0.00000E+0000
   6.8670  6.64300E-0001   0.00000E+0000
   6.8690  6.75100E-0001   0.00000E+0000
   6.8730  6.78100E-0001   0.00000E+0000
   6.8750  6.72700E-0001   0.00000E+0000
   6.8780  6.75900E-0001   0.00000E+0000
   6.8790  6.67800E-0001   0.00000E+0000
   6.8820  6.73600E-0001   0.00000E+0000
   6.8850  6.73600E-0001   0.00000E+0000
   6.8870  6.74100E-0001   0.00000E+0000
   6.8880  6.87100E-0001   0.00000E+0000
   6.8920  6.73600E-0001   0.00000E+0000
   6.8960  6.76000E-0001   0.00000E+0000
   6.8980  6.88800E-0001   0.00000E+0000
   6.8990  6.93100E-0001   0.00000E+0000
   6.9020  7.02200E-0001   0.00000E+0000
   6.9050  6.93100E-0001   0.00000E+0000
   6.9070  6.89200E-0001   0.00000E+0000
   6.9110  7.06000E-0001   0.00000E+0000
   6.9130  6.96900E-0001   0.00000E+0000
   6.9150  6.99200E-0001   0.00000E+0000
   6.9170  6.90900E-0001   0.00000E+0000
   6.9190  6.85200E-0001   0.00000E+0000
   6.9220  6.79500E-0001   0.00000E+0000
   6.9230  6.79300E-0001   0.00000E+0000
   6.9260  6.88100E-0001   0.00000E+0000
   6.9270  6.79900E-0001   0.00000E+0000
   6.9300  6.98900E-0001   0.00000E+0000
   6.9320  6.85600E-0001   0.00000E+0000
   6.9340  7.01400E-0001   0.00000E+0000
   6.9360  6.73400E-0001   0.00000E+0000
   6.9400  7.08600E-0001   0.00000E+0000
   6.9430  7.14100E-0001   0.00000E+0000
   6.9460  6.98300E-0001   0.00000E+0000
   6.9480  6.73300E-0001   0.00000E+0000
   6.9490  6.72900E-0001   0.00000E+0000
   6.9520  6.88000E-0001   0.00000E+0000
   6.9550  6.78900E-0001   0.00000E+0000
   6.9560  6.87500E-0001   0.00000E+0000
   6.9590  6.88800E-0001   0.00000E+0000
   6.9610  6.69700E-0001   0.00000E+0000
   6.9630  6.84100E-0001   0.00000E+0000
   6.9650  6.81500E-0001   0.00000E+0000
   6.9680  6.78700E-0001   0.00000E+0000
   6.9700  6.66900E-0001   0.00000E+0000
   6.9730  6.71900E-0001   0.00000E+0000
   6.9750  6.84500E-0001   0.00000E+0000
   6.9780  6.86000E-0001   0.00000E+0000
   6.9800  6.65900E-0001   0.00000E+0000
   6.9840  6.39800E-0001   0.00000E+0000
   6.9860  6.64500E-0001   0.00000E+0000
   6.9890  6.63500E-0001   0.00000E+0000
   6.9910  6.58300E-0001   0.00000E+0000
   6.9940  6.89100E-0001   0.00000E+0000
   6.9980  6.92200E-0001   0.00000E+0000
   7.0000  6.63600E-0001   0.00000E+0000
   7.0020  6.70800E-0001   0.00000E+0000
   7.0050  6.73900E-0001   0.00000E+0000
   7.0070  6.66700E-0001   0.00000E+0000
   7.0100  6.75700E-0001   0.00000E+0000
   7.0120  6.85400E-0001   0.00000E+0000
   7.0140  6.78900E-0001   0.00000E+0000
   7.0170  6.74800E-0001   0.00000E+0000
   7.0180  6.71800E-0001   0.00000E+0000
   7.0230  6.87900E-0001   0.00000E+0000
   7.0250  6.65300E-0001   0.00000E+0000
   7.0280  6.84300E-0001   0.00000E+0000
   7.0300  6.79400E-0001   0.00000E+0000
   7.0320  6.84100E-0001   0.00000E+0000
   7.0350  6.83600E-0001   0.00000E+0000
   7.0390  6.91000E-0001   0.00000E+0000
   7.0410  7.03900E-0001   0.00000E+0000
   7.0440  7.11100E-0001   0.00000E+0000
   7.0460  6.82600E-0001   0.00000E+0000
   7.0480  6.87700E-0001   0.00000E+0000
   7.0510  6.83400E-0001   0.00000E+0000
   7.0530  6.89500E-0001   0.00000E+0000
   7.0550  6.91600E-0001   0.00000E+0000
   7.0580  6.84500E-0001   0.00000E+0000
   7.0600  6.99100E-0001   0.00000E+0000
   7.0620  6.99000E-0001   0.00000E+0000
   7.0650  6.93100E-0001   0.00000E+0000
   7.0670  6.78600E-0001   0.00000E+0000
   7.0690  7.03700E-0001   0.00000E+0000
   7.0720  7.10300E-0001   0.00000E+0000
   7.0740  7.05500E-0001   0.00000E+0000
   7.0760  6.99800E-0001   0.00000E+0000
   7.0790  6.79100E-0001   0.00000E+0000
   7.0810  6.84200E-0001   0.00000E+0000
   7.0840  6.99100E-0001   0.00000E+0000
   7.0870  7.04300E-0001   0.00000E+0000
   7.0890  7.04500E-0001   0.00000E+0000
   7.0920  6.85300E-0001   0.00000E+0000
   7.0940  6.94600E-0001   0.00000E+0000
   7.0970  7.09300E-0001   0.00000E+0000
   7.1000  7.02100E-0001   0.00000E+0000
