# Supplementary material for: Self-association of MreC as a regulatory signal in bacterial cell wall elongation
Source: Nat Commun. 2021 May 20;12:2987. doi: 10.1038/s41467-021-22957-9 (PMC8137920; doi:10.1038/s41467-021-22957-9)
Supplement: Supplementary file 4 — Source Data [file 41467_2021_22957_MOESM4_ESM.zip › Martins2-Source-Data/AUC_rawdata/E.coli/00014.RA3]

MREC FHEC 0,8 abs
R 3 19.9 20000 0006108 1.2990E10 281 1 
   5.8010 -3.62700E-0001   0.00000E+0000
   5.8030 -3.43000E-0001   0.00000E+0000
   5.8040 -2.55600E-0001   0.00000E+0000
   5.8050 -3.16000E-0001   0.00000E+0000
   5.8070 -2.35200E-0001   0.00000E+0000
   5.8090 -2.09300E-0001   0.00000E+0000
   5.8110 -1.89700E-0001   0.00000E+0000
   5.8120 -2.15500E-0001   0.00000E+0000
   5.8140 -2.23800E-0001   0.00000E+0000
   5.8150 -2.34700E-0001   0.00000E+0000
   5.8160 -1.89300E-0001   0.00000E+0000
   5.8210 -5.35500E-0001   0.00000E+0000
   5.8230 -5.63500E-0001   0.00000E+0000
   5.8260 -4.61100E-0001   0.00000E+0000
   5.8280 -3.99000E-0001   0.00000E+0000
   5.8290 -8.06000E-0002   0.00000E+0000
   5.8300  5.43000E-0002   0.00000E+0000
   5.8320  1.32600E-0001   0.00000E+0000
   5.8340  1.47400E-0001   0.00000E+0000
   5.8360  1.13100E-0001   0.00000E+0000
   5.8390  8.65000E-0002   0.00000E+0000
   5.8420  1.08000E-0001   0.00000E+0000
   5.8440  8.72000E-0002   0.00000E+0000
   5.8480  1.07400E-0001   0.00000E+0000
   5.8490  9.27000E-0002   0.00000E+0000
   5.8510  9.44000E-0002   0.00000E+0000
   5.8530  9.58000E-0002   0.00000E+0000
   5.8570  3.77000E-0002   0.00000E+0000
   5.8580  2.09000E-0002   0.00000E+0000
   5.8590  3.95000E-0002   0.00000E+0000
   5.8620  2.79000E-0002   0.00000E+0000
   5.8640  1.98000E-0002   0.00000E+0000
   5.8660  4.40000E-0002   0.00000E+0000
   5.8680  4.08000E-0002   0.00000E+0000
   5.8700 -1.40000E-0003   0.00000E+0000
   5.8720 -2.99000E-0002   0.00000E+0000
   5.8730 -1.31000E-0002   0.00000E+0000
   5.8770  1.65000E-0002   0.00000E+0000
   5.8790  5.17000E-0002   0.00000E+0000
   5.8800  3.57000E-0002   0.00000E+0000
   5.8810  3.10000E-0002   0.00000E+0000
   5.8820  2.88000E-0002   0.00000E+0000
   5.8840  1.53000E-0002   0.00000E+0000
   5.8870  2.62000E-0002   0.00000E+0000
   5.8900  4.68000E-0002   0.00000E+0000
   5.8920  3.36000E-0002   0.00000E+0000
   5.8960  3.98000E-0002   0.00000E+0000
   5.8990  4.10000E-0003   0.00000E+0000
   5.9010  3.50000E-0002   0.00000E+0000
   5.9030  4.28000E-0002   0.00000E+0000
   5.9070  2.19000E-0002   0.00000E+0000
   5.9080  1.20000E-0002   0.00000E+0000
   5.9100  2.45000E-0002   0.00000E+0000
   5.9110  1.83000E-0002   0.00000E+0000
   5.9140  2.76000E-0002   0.00000E+0000
   5.9150  2.55000E-0002   0.00000E+0000
   5.9170  2.55000E-0002   0.00000E+0000
   5.9190  1.96000E-0002   0.00000E+0000
   5.9220 -9.60000E-0003   0.00000E+0000
   5.9230  2.84000E-0002   0.00000E+0000
   5.9270  2.98000E-0002   0.00000E+0000
   5.9280  3.05000E-0002   0.00000E+0000
   5.9300  5.73000E-0002   0.00000E+0000
   5.9320  7.44000E-0002   0.00000E+0000
   5.9330  4.04000E-0002   0.00000E+0000
   5.9360  4.21000E-0002   0.00000E+0000
   5.9390  8.65000E-0002   0.00000E+0000
   5.9410  6.46000E-0002   0.00000E+0000
   5.9420  7.01000E-0002   0.00000E+0000
   5.9460  8.23000E-0002   0.00000E+0000
   5.9510  6.85000E-0002   0.00000E+0000
   5.9520  5.35000E-0002   0.00000E+0000
   5.9560  6.31000E-0002   0.00000E+0000
   5.9580  7.05000E-0002   0.00000E+0000
   5.9590  1.01100E-0001   0.00000E+0000
   5.9610  9.50000E-0002   0.00000E+0000
   5.9630  8.44000E-0002   0.00000E+0000
   5.9650  4.21000E-0002   0.00000E+0000
   5.9680  2.50000E-0002   0.00000E+0000
   5.9700  1.01000E-0002   0.00000E+0000
   5.9720  3.14000E-0002   0.00000E+0000
   5.9740  4.35000E-0002   0.00000E+0000
   5.9770  4.47000E-0002   0.00000E+0000
   5.9790 -1.97000E-0002   0.00000E+0000
   5.9820 -9.16600E-0001   0.00000E+0000
   5.9840 -1.18760E+0000   0.00000E+0000
   5.9860 -1.31830E+0000   0.00000E+0000
   5.9870 -1.31820E+0000   0.00000E+0000
   5.9890 -1.55010E+0000   0.00000E+0000
   5.9910 -1.67450E+0000   0.00000E+0000
   5.9930 -1.92180E+0000   0.00000E+0000
   5.9960 -1.95510E+0000   0.00000E+0000
   5.9980 -1.93760E+0000   0.00000E+0000
   6.0000 -1.89790E+0000   0.00000E+0000
   6.0020 -1.85990E+0000   0.00000E+0000
   6.0040 -1.71660E+0000   0.00000E+0000
   6.0070 -1.67680E+0000   0.00000E+0000
   6.0090 -1.50330E+0000   0.00000E+0000
   6.0120 -1.29460E+0000   0.00000E+0000
   6.0140 -5.53200E-0001   0.00000E+0000
   6.0160 -8.54000E-0002   0.00000E+0000
   6.0170  1.45100E-0001   0.00000E+0000
   6.0180  1.74300E-0001   0.00000E+0000
   6.0230  1.49300E-0001   0.00000E+0000
   6.0250  1.44400E-0001   0.00000E+0000
   6.0270  1.18600E-0001   0.00000E+0000
   6.0280  1.41100E-0001   0.00000E+0000
   6.0320  1.56000E-0001   0.00000E+0000
   6.0330  1.54100E-0001   0.00000E+0000
   6.0350  1.77800E-0001   0.00000E+0000
   6.0360  1.75700E-0001   0.00000E+0000
   6.0390  1.35400E-0001   0.00000E+0000
   6.0430  1.02900E-0001   0.00000E+0000
   6.0450  1.29100E-0001   0.00000E+0000
   6.0480  1.28200E-0001   0.00000E+0000
   6.0500  1.10000E-0001   0.00000E+0000
   6.0520  1.19800E-0001   0.00000E+0000
   6.0550  1.25300E-0001   0.00000E+0000
   6.0570  1.15800E-0001   0.00000E+0000
   6.0590  1.28900E-0001   0.00000E+0000
   6.0630  1.14900E-0001   0.00000E+0000
   6.0640  1.21600E-0001   0.00000E+0000
   6.0660  1.28100E-0001   0.00000E+0000
   6.0700  1.07700E-0001   0.00000E+0000
   6.0730  1.07900E-0001   0.00000E+0000
   6.0760  1.15500E-0001   0.00000E+0000
   6.0770  1.52000E-0001   0.00000E+0000
   6.0800  1.65000E-0001   0.00000E+0000
   6.0820  1.44800E-0001   0.00000E+0000
   6.0830  1.11800E-0001   0.00000E+0000
   6.0850  9.85600E-0001   0.00000E+0000
   6.0890  1.31680E+0000   0.00000E+0000
   6.0920  1.42400E+0000   0.00000E+0000
   6.0960  1.53620E+0000   0.00000E+0000
   6.0980  2.06660E+0000   0.00000E+0000
   6.1010  2.07770E+0000   0.00000E+0000
   6.1030  2.09280E+0000   0.00000E+0000
   6.1060  2.00630E+0000   0.00000E+0000
   6.1090  1.96640E+0000   0.00000E+0000
   6.1110  1.92600E+0000   0.00000E+0000
   6.1130  1.86870E+0000   0.00000E+0000
   6.1150  1.62450E+0000   0.00000E+0000
   6.1190  9.21600E-0001   0.00000E+0000
   6.1210  5.99900E-0001   0.00000E+0000
   6.1240  2.66200E-0001   0.00000E+0000
   6.1280  2.92100E-0001   0.00000E+0000
   6.1310  2.88400E-0001   0.00000E+0000
   6.1320  2.93500E-0001   0.00000E+0000
   6.1330  2.92000E-0001   0.00000E+0000
   6.1350  2.96800E-0001   0.00000E+0000
   6.1380  2.97600E-0001   0.00000E+0000
   6.1400  2.97900E-0001   0.00000E+0000
   6.1420  2.94800E-0001   0.00000E+0000
   6.1450  3.04900E-0001   0.00000E+0000
   6.1470  3.15700E-0001   0.00000E+0000
   6.1480  3.17400E-0001   0.00000E+0000
   6.1510  3.22200E-0001   0.00000E+0000
   6.1520  3.32300E-0001   0.00000E+0000
   6.1560  3.38500E-0001   0.00000E+0000
   6.1580  3.46200E-0001   0.00000E+0000
   6.1610  3.54200E-0001   0.00000E+0000
   6.1640  3.63000E-0001   0.00000E+0000
   6.1650  3.59700E-0001   0.00000E+0000
   6.1690  3.78400E-0001   0.00000E+0000
   6.1710  3.74700E-0001   0.00000E+0000
   6.1750  3.84400E-0001   0.00000E+0000
   6.1760  3.81600E-0001   0.00000E+0000
   6.1790  3.87700E-0001   0.00000E+0000
   6.1840  4.01500E-0001   0.00000E+0000
   6.1850  4.04700E-0001   0.00000E+0000
   6.1880  4.07500E-0001   0.00000E+0000
   6.1900  4.09700E-0001   0.00000E+0000
   6.1920  4.17900E-0001   0.00000E+0000
   6.1940  4.15500E-0001   0.00000E+0000
   6.1950  4.22800E-0001   0.00000E+0000
   6.1970  4.24000E-0001   0.00000E+0000
   6.2000  4.31900E-0001   0.00000E+0000
   6.2020  4.33700E-0001   0.00000E+0000
   6.2040  4.31600E-0001   0.00000E+0000
   6.2070  4.36900E-0001   0.00000E+0000
   6.2090  4.37400E-0001   0.00000E+0000
   6.2120  4.40800E-0001   0.00000E+0000
   6.2140  4.40600E-0001   0.00000E+0000
   6.2180  4.51500E-0001   0.00000E+0000
   6.2200  4.53100E-0001   0.00000E+0000
   6.2230  4.57000E-0001   0.00000E+0000
   6.2250  4.56400E-0001   0.00000E+0000
   6.2270  4.83300E-0001   0.00000E+0000
   6.2300  4.80000E-0001   0.00000E+0000
   6.2320  4.13500E-0001   0.00000E+0000
   6.2340  4.10600E-0001   0.00000E+0000
   6.2360  4.57800E-0001   0.00000E+0000
   6.2390  4.88000E-0001   0.00000E+0000
   6.2410  4.84700E-0001   0.00000E+0000
   6.2430  4.77900E-0001   0.00000E+0000
   6.2440  4.76400E-0001   0.00000E+0000
   6.2450  4.77900E-0001   0.00000E+0000
   6.2480  4.79700E-0001   0.00000E+0000
   6.2500  4.74100E-0001   0.00000E+0000
   6.2520  4.73500E-0001   0.00000E+0000
   6.2540  4.77400E-0001   0.00000E+0000
   6.2570  4.91100E-0001   0.00000E+0000
   6.2590  4.86400E-0001   0.00000E+0000
   6.2640  4.92100E-0001   0.00000E+0000
   6.2670  4.99500E-0001   0.00000E+0000
   6.2680  5.03200E-0001   0.00000E+0000
   6.2710  4.91300E-0001   0.00000E+0000
   6.2730  4.87200E-0001   0.00000E+0000
   6.2760  4.99800E-0001   0.00000E+0000
   6.2800  5.01000E-0001   0.00000E+0000
   6.2810  4.96500E-0001   0.00000E+0000
   6.2820  4.89900E-0001   0.00000E+0000
   6.2860  4.98500E-0001   0.00000E+0000
   6.2910  5.12200E-0001   0.00000E+0000
   6.2950  5.09100E-0001   0.00000E+0000
   6.2960  5.13200E-0001   0.00000E+0000
   6.2980  5.20700E-0001   0.00000E+0000
   6.3000  5.12700E-0001   0.00000E+0000
   6.3020  5.15700E-0001   0.00000E+0000
   6.3050  5.23000E-0001   0.00000E+0000
   6.3070  5.22300E-0001   0.00000E+0000
   6.3120  5.32400E-0001   0.00000E+0000
   6.3150  5.23300E-0001   0.00000E+0000
   6.3160  5.32000E-0001   0.00000E+0000
   6.3180  5.33500E-0001   0.00000E+0000
   6.3210  5.37900E-0001   0.00000E+0000
   6.3240  5.36100E-0001   0.00000E+0000
   6.3250  5.52800E-0001   0.00000E+0000
   6.3280  5.47300E-0001   0.00000E+0000
   6.3320  4.93900E-0001   0.00000E+0000
   6.3350  5.29700E-0001   0.00000E+0000
   6.3370  5.49600E-0001   0.00000E+0000
   6.3390  5.61300E-0001   0.00000E+0000
   6.3420  5.61200E-0001   0.00000E+0000
   6.3430  5.58300E-0001   0.00000E+0000
   6.3460  5.70000E-0001   0.00000E+0000
   6.3480  5.70400E-0001   0.00000E+0000
   6.3520  5.62600E-0001   0.00000E+0000
   6.3530  5.63700E-0001   0.00000E+0000
   6.3550  5.57400E-0001   0.00000E+0000
   6.3580  5.63600E-0001   0.00000E+0000
   6.3600  5.65700E-0001   0.00000E+0000
   6.3620  5.71800E-0001   0.00000E+0000
   6.3660  5.75500E-0001   0.00000E+0000
   6.3670  5.76900E-0001   0.00000E+0000
   6.3690  5.78900E-0001   0.00000E+0000
   6.3700  5.74100E-0001   0.00000E+0000
   6.3740  5.96000E-0001   0.00000E+0000
   6.3760  5.85300E-0001   0.00000E+0000
   6.3780  5.94000E-0001   0.00000E+0000
   6.3800  5.91500E-0001   0.00000E+0000
   6.3820  5.94100E-0001   0.00000E+0000
   6.3850  5.98900E-0001   0.00000E+0000
   6.3870  5.98400E-0001   0.00000E+0000
   6.3880  6.06900E-0001   0.00000E+0000
   6.3910  6.09100E-0001   0.00000E+0000
   6.3940  6.00300E-0001   0.00000E+0000
   6.3960  6.06100E-0001   0.00000E+0000
   6.3980  6.10400E-0001   0.00000E+0000
   6.4010  6.11200E-0001   0.00000E+0000
   6.4040  6.11000E-0001   0.00000E+0000
   6.4060  6.13300E-0001   0.00000E+0000
   6.4100  6.17900E-0001   0.00000E+0000
   6.4120  6.20300E-0001   0.00000E+0000
   6.4150  6.16300E-0001   0.00000E+0000
   6.4190  6.22600E-0001   0.00000E+0000
   6.4220  6.30600E-0001   0.00000E+0000
   6.4240  6.33300E-0001   0.00000E+0000
   6.4260  6.41800E-0001   0.00000E+0000
   6.4280  6.40600E-0001   0.00000E+0000
   6.4300  6.41800E-0001   0.00000E+0000
   6.4330  6.35700E-0001   0.00000E+0000
   6.4350  6.49400E-0001   0.00000E+0000
   6.4380  6.48500E-0001   0.00000E+0000
   6.4390  6.54400E-0001   0.00000E+0000
   6.4430  6.52000E-0001   0.00000E+0000
   6.4450  6.63300E-0001   0.00000E+0000
   6.4470  6.63100E-0001   0.00000E+0000
   6.4510  6.60400E-0001   0.00000E+0000
   6.4530  6.64100E-0001   0.00000E+0000
   6.4540  6.73100E-0001   0.00000E+0000
   6.4570  6.66200E-0001   0.00000E+0000
   6.4590  6.73600E-0001   0.00000E+0000
   6.4620  6.72500E-0001   0.00000E+0000
   6.4650  6.69100E-0001   0.00000E+0000
   6.4680  6.74400E-0001   0.00000E+0000
   6.4700  6.76300E-0001   0.00000E+0000
   6.4720  6.82900E-0001   0.00000E+0000
   6.4760  7.07400E-0001   0.00000E+0000
   6.4770  7.33200E-0001   0.00000E+0000
   6.4810  6.94400E-0001   0.00000E+0000
   6.4820  6.95900E-0001   0.00000E+0000
   6.4850  7.02800E-0001   0.00000E+0000
   6.4860  6.82300E-0001   0.00000E+0000
   6.4900  6.91800E-0001   0.00000E+0000
   6.4910  6.84800E-0001   0.00000E+0000
   6.4940  6.87300E-0001   0.00000E+0000
   6.4970  6.98700E-0001   0.00000E+0000
   6.4980  6.93200E-0001   0.00000E+0000
   6.5020  6.92500E-0001   0.00000E+0000
   6.5030  6.94400E-0001   0.00000E+0000
   6.5060  6.98800E-0001   0.00000E+0000
   6.5090  7.06400E-0001   0.00000E+0000
   6.5120  6.92600E-0001   0.00000E+0000
   6.5130  6.76000E-0001   0.00000E+0000
   6.5160  6.83500E-0001   0.00000E+0000
   6.5170  6.95400E-0001   0.00000E+0000
   6.5200  7.16700E-0001   0.00000E+0000
   6.5220  7.01500E-0001   0.00000E+0000
   6.5260  7.02600E-0001   0.00000E+0000
   6.5270  6.94100E-0001   0.00000E+0000
   6.5290  6.97400E-0001   0.00000E+0000
   6.5310  7.07200E-0001   0.00000E+0000
   6.5330  6.96400E-0001   0.00000E+0000
   6.5360  7.02200E-0001   0.00000E+0000
   6.5380  7.13000E-0001   0.00000E+0000
   6.5410  7.06200E-0001   0.00000E+0000
   6.5430  7.05900E-0001   0.00000E+0000
   6.5440  6.98300E-0001   0.00000E+0000
   6.5470  6.95400E-0001   0.00000E+0000
   6.5480  7.13500E-0001   0.00000E+0000
   6.5520  7.09200E-0001   0.00000E+0000
   6.5560  6.90400E-0001   0.00000E+0000
   6.5570  7.04400E-0001   0.00000E+0000
   6.5590  6.98000E-0001   0.00000E+0000
   6.5620  6.98700E-0001   0.00000E+0000
   6.5650  6.97700E-0001   0.00000E+0000
   6.5660  7.04500E-0001   0.00000E+0000
   6.5710  7.07500E-0001   0.00000E+0000
   6.5720  6.89000E-0001   0.00000E+0000
   6.5750  7.01400E-0001   0.00000E+0000
   6.5790  7.00000E-0001   0.00000E+0000
   6.5800  6.95700E-0001   0.00000E+0000
   6.5830  7.08200E-0001   0.00000E+0000
   6.5840  7.02200E-0001   0.00000E+0000
   6.5860  7.00800E-0001   0.00000E+0000
   6.5880  7.05100E-0001   0.00000E+0000
   6.5910  7.00300E-0001   0.00000E+0000
   6.5930  7.12300E-0001   0.00000E+0000
   6.5950  7.09100E-0001   0.00000E+0000
   6.5960  6.97800E-0001   0.00000E+0000
   6.6000  7.11300E-0001   0.00000E+0000
   6.6010  7.21500E-0001   0.00000E+0000
   6.6030  7.20000E-0001   0.00000E+0000
   6.6060  7.09000E-0001   0.00000E+0000
   6.6080  7.13200E-0001   0.00000E+0000
   6.6100  7.05500E-0001   0.00000E+0000
   6.6140  7.17000E-0001   0.00000E+0000
   6.6170  7.04000E-0001   0.00000E+0000
   6.6190  7.12300E-0001   0.00000E+0000
   6.6210  7.15900E-0001   0.00000E+0000
   6.6230  7.15000E-0001   0.00000E+0000
   6.6240  7.11300E-0001   0.00000E+0000
   6.6280  7.27500E-0001   0.00000E+0000
   6.6290  7.15300E-0001   0.00000E+0000
   6.6320  7.24600E-0001   0.00000E+0000
   6.6360  7.13600E-0001   0.00000E+0000
   6.6380  7.20800E-0001   0.00000E+0000
   6.6410  7.14000E-0001   0.00000E+0000
   6.6430  7.15200E-0001   0.00000E+0000
   6.6450  7.19200E-0001   0.00000E+0000
   6.6460  7.08300E-0001   0.00000E+0000
   6.6490  7.08400E-0001   0.00000E+0000
   6.6520  7.18400E-0001   0.00000E+0000
   6.6530  7.13900E-0001   0.00000E+0000
   6.6560  7.15100E-0001   0.00000E+0000
   6.6580  7.25100E-0001   0.00000E+0000
   6.6610  7.11900E-0001   0.00000E+0000
   6.6620  7.13000E-0001   0.00000E+0000
   6.6650  7.14100E-0001   0.00000E+0000
   6.6670  7.11800E-0001   0.00000E+0000
   6.6700  7.13200E-0001   0.00000E+0000
   6.6720  7.16700E-0001   0.00000E+0000
   6.6750  7.12100E-0001   0.00000E+0000
   6.6780  7.17400E-0001   0.00000E+0000
   6.6810  7.21300E-0001   0.00000E+0000
   6.6840  7.22900E-0001   0.00000E+0000
   6.6880  7.18500E-0001   0.00000E+0000
   6.6890  7.16600E-0001   0.00000E+0000
   6.6920  7.21400E-0001   0.00000E+0000
   6.6940  7.26900E-0001   0.00000E+0000
   6.6970  7.31000E-0001   0.00000E+0000
   6.6990  7.16900E-0001   0.00000E+0000
   6.7010  7.15500E-0001   0.00000E+0000
   6.7030  7.06200E-0001   0.00000E+0000
   6.7060  7.14500E-0001   0.00000E+0000
   6.7080  7.06800E-0001   0.00000E+0000
   6.7110  7.14000E-0001   0.00000E+0000
   6.7140  7.18200E-0001   0.00000E+0000
   6.7150  7.18100E-0001   0.00000E+0000
   6.7190  7.12300E-0001   0.00000E+0000
   6.7220  7.13600E-0001   0.00000E+0000
   6.7250  7.13000E-0001   0.00000E+0000
   6.7270  7.17000E-0001   0.00000E+0000
   6.7290  7.17000E-0001   0.00000E+0000
   6.7310  7.18900E-0001   0.00000E+0000
   6.7320  7.22300E-0001   0.00000E+0000
   6.7360  7.19700E-0001   0.00000E+0000
   6.7400  7.16000E-0001   0.00000E+0000
   6.7430  7.38100E-0001   0.00000E+0000
   6.7450  7.22000E-0001   0.00000E+0000
   6.7470  7.10200E-0001   0.00000E+0000
   6.7500  7.18500E-0001   0.00000E+0000
   6.7510  7.29900E-0001   0.00000E+0000
   6.7540  7.09300E-0001   0.00000E+0000
   6.7570  7.26100E-0001   0.00000E+0000
   6.7580  7.28400E-0001   0.00000E+0000
   6.7610  7.27800E-0001   0.00000E+0000
   6.7660  7.27600E-0001   0.00000E+0000
   6.7680  7.06200E-0001   0.00000E+0000
   6.7720  7.11600E-0001   0.00000E+0000
   6.7750  7.33400E-0001   0.00000E+0000
   6.7770  7.34200E-0001   0.00000E+0000
   6.7790  7.27200E-0001   0.00000E+0000
   6.7830  7.25500E-0001   0.00000E+0000
   6.7860  7.32600E-0001   0.00000E+0000
   6.7880  7.34800E-0001   0.00000E+0000
   6.7890  7.28300E-0001   0.00000E+0000
   6.7910  7.31000E-0001   0.00000E+0000
   6.7940  7.40800E-0001   0.00000E+0000
   6.7960  7.23400E-0001   0.00000E+0000
   6.7980  7.10200E-0001   0.00000E+0000
   6.8000  7.09400E-0001   0.00000E+0000
   6.8020  7.29300E-0001   0.00000E+0000
   6.8050  7.35200E-0001   0.00000E+0000
   6.8080  7.31600E-0001   0.00000E+0000
   6.8120  7.44100E-0001   0.00000E+0000
   6.8130  7.50500E-0001   0.00000E+0000
   6.8150  7.21000E-0001   0.00000E+0000
   6.8180  7.35900E-0001   0.00000E+0000
   6.8200  7.33500E-0001   0.00000E+0000
   6.8240  7.06100E-0001   0.00000E+0000
   6.8250  7.13300E-0001   0.00000E+0000
   6.8280  7.12400E-0001   0.00000E+0000
   6.8310  7.29500E-0001   0.00000E+0000
   6.8330  7.36400E-0001   0.00000E+0000
   6.8360  7.33500E-0001   0.00000E+0000
   6.8390  7.23700E-0001   0.00000E+0000
   6.8420  7.15200E-0001   0.00000E+0000
   6.8440  7.14000E-0001   0.00000E+0000
   6.8460  7.12500E-0001   0.00000E+0000
   6.8500  7.30200E-0001   0.00000E+0000
   6.8510  7.26500E-0001   0.00000E+0000
   6.8530  7.31700E-0001   0.00000E+0000
   6.8580  7.24300E-0001   0.00000E+0000
   6.8600  7.09200E-0001   0.00000E+0000
   6.8620  7.15600E-0001   0.00000E+0000
   6.8640  7.19700E-0001   0.00000E+0000
   6.8650  7.12900E-0001   0.00000E+0000
   6.8700  7.23100E-0001   0.00000E+0000
   6.8720  7.35800E-0001   0.00000E+0000
   6.8740  7.22200E-0001   0.00000E+0000
   6.8760  7.20300E-0001   0.00000E+0000
   6.8790  7.17600E-0001   0.00000E+0000
   6.8810  7.20700E-0001   0.00000E+0000
   6.8850  7.23700E-0001   0.00000E+0000
   6.8870  7.24500E-0001   0.00000E+0000
   6.8900  7.35700E-0001   0.00000E+0000
   6.8920  7.18200E-0001   0.00000E+0000
   6.8930  7.19400E-0001   0.00000E+0000
   6.8940  7.22000E-0001   0.00000E+0000
   6.8970  7.29000E-0001   0.00000E+0000
   6.9000  7.44600E-0001   0.00000E+0000
   6.9020  7.46700E-0001   0.00000E+0000
   6.9050  7.52800E-0001   0.00000E+0000
   6.9060  7.30800E-0001   0.00000E+0000
   6.9080  7.31500E-0001   0.00000E+0000
   6.9100  7.46500E-0001   0.00000E+0000
   6.9130  7.34000E-0001   0.00000E+0000
   6.9160  7.31900E-0001   0.00000E+0000
   6.9190  7.28800E-0001   0.00000E+0000
   6.9210  7.15600E-0001   0.00000E+0000
   6.9240  7.27300E-0001   0.00000E+0000
   6.9250  7.33900E-0001   0.00000E+0000
   6.9290  7.23700E-0001   0.00000E+0000
   6.9310  7.35500E-0001   0.00000E+0000
   6.9340  7.33000E-0001   0.00000E+0000
   6.9360  7.28100E-0001   0.00000E+0000
   6.9390  7.52400E-0001   0.00000E+0000
   6.9420  7.51800E-0001   0.00000E+0000
   6.9440  7.45200E-0001   0.00000E+0000
   6.9460  7.36400E-0001   0.00000E+0000
   6.9490  7.16700E-0001   0.00000E+0000
   6.9520  7.13500E-0001   0.00000E+0000
   6.9550  7.24700E-0001   0.00000E+0000
   6.9560  7.22900E-0001   0.00000E+0000
   6.9590  7.27400E-0001   0.00000E+0000
   6.9600  7.21100E-0001   0.00000E+0000
   6.9630  7.16800E-0001   0.00000E+0000
   6.9660  7.19100E-0001   0.00000E+0000
   6.9680  7.13000E-0001   0.00000E+0000
   6.9700  7.04500E-0001   0.00000E+0000
   6.9730  7.13200E-0001   0.00000E+0000
   6.9750  7.22200E-0001   0.00000E+0000
   6.9780  7.09600E-0001   0.00000E+0000
   6.9790  7.00100E-0001   0.00000E+0000
   6.9820  6.96500E-0001   0.00000E+0000
   6.9840  6.99200E-0001   0.00000E+0000
   6.9860  7.02100E-0001   0.00000E+0000
   6.9890  6.91500E-0001   0.00000E+0000
   6.9910  7.02500E-0001   0.00000E+0000
   6.9940  7.11700E-0001   0.00000E+0000
   6.9960  7.26800E-0001   0.00000E+0000
   6.9990  7.15100E-0001   0.00000E+0000
   7.0010  6.91600E-0001   0.00000E+0000
   7.0030  7.16800E-0001   0.00000E+0000
   7.0060  7.00000E-0001   0.00000E+0000
   7.0090  7.08500E-0001   0.00000E+0000
   7.0110  7.06800E-0001   0.00000E+0000
   7.0130  7.24800E-0001   0.00000E+0000
   7.0170  6.99200E-0001   0.00000E+0000
   7.0200  7.24100E-0001   0.00000E+0000
   7.0220  7.27500E-0001   0.00000E+0000
   7.0250  7.04300E-0001   0.00000E+0000
   7.0280  7.13300E-0001   0.00000E+0000
   7.0300  7.33300E-0001   0.00000E+0000
   7.0320  7.08300E-0001   0.00000E+0000
   7.0350  7.13800E-0001   0.00000E+0000
   7.0370  7.24700E-0001   0.00000E+0000
   7.0390  7.22300E-0001   0.00000E+0000
   7.0410  7.42800E-0001   0.00000E+0000
   7.0440  7.17900E-0001   0.00000E+0000
   7.0470  7.18700E-0001   0.00000E+0000
   7.0480  7.07800E-0001   0.00000E+0000
   7.0510  7.04300E-0001   0.00000E+0000
   7.0530  7.23000E-0001   0.00000E+0000
   7.0560  7.15800E-0001   0.00000E+0000
   7.0580  7.28200E-0001   0.00000E+0000
   7.0620  7.31300E-0001   0.00000E+0000
   7.0630  7.46200E-0001   0.00000E+0000
   7.0650  7.28000E-0001   0.00000E+0000
   7.0680  7.15500E-0001   0.00000E+0000
   7.0720  7.40200E-0001   0.00000E+0000
   7.0740  7.37200E-0001   0.00000E+0000
   7.0760  7.33800E-0001   0.00000E+0000
   7.0780  7.12700E-0001   0.00000E+0000
   7.0800  7.15900E-0001   0.00000E+0000
   7.0830  7.11300E-0001   0.00000E+0000
   7.0850  7.37200E-0001   0.00000E+0000
   7.0890  7.27800E-0001   0.00000E+0000
   7.0900  7.15700E-0001   0.00000E+0000
   7.0920  7.11600E-0001   0.00000E+0000
   7.0940  7.06700E-0001   0.00000E+0000
   7.0970  7.28000E-0001   0.00000E+0000
   7.0990  7.16100E-0001   0.00000E+0000
   7.1010  7.21200E-0001   0.00000E+0000
