# Supplementary material for: Self-association of MreC as a regulatory signal in bacterial cell wall elongation
Source: Nat Commun. 2021 May 20;12:2987. doi: 10.1038/s41467-021-22957-9 (PMC8137920; doi:10.1038/s41467-021-22957-9)
Supplement: Supplementary file 4 — Source Data [file 41467_2021_22957_MOESM4_ESM.zip › Martins2-Source-Data/AUC_rawdata/E.coli/00067.RA3]

MREC FHEC 0,8 abs
R 3 20.0 20000 0017141 6.1390E10 281 1 
   5.8000 -5.72800E-0001   0.00000E+0000
   5.8070 -3.00400E-0001   0.00000E+0000
   5.8080 -2.15400E-0001   0.00000E+0000
   5.8090 -1.77900E-0001   0.00000E+0000
   5.8110 -2.40700E-0001   0.00000E+0000
   5.8140 -2.89000E-0001   0.00000E+0000
   5.8160 -2.44300E-0001   0.00000E+0000
   5.8180 -2.77100E-0001   0.00000E+0000
   5.8210 -4.97200E-0001   0.00000E+0000
   5.8230 -6.96300E-0001   0.00000E+0000
   5.8250 -6.07600E-0001   0.00000E+0000
   5.8270 -4.00400E-0001   0.00000E+0000
   5.8280 -4.09600E-0001   0.00000E+0000
   5.8300 -3.00000E-0004   0.00000E+0000
   5.8330  1.07400E-0001   0.00000E+0000
   5.8340  1.63500E-0001   0.00000E+0000
   5.8370  1.56500E-0001   0.00000E+0000
   5.8400  1.06700E-0001   0.00000E+0000
   5.8440  9.27000E-0002   0.00000E+0000
   5.8460  7.75000E-0002   0.00000E+0000
   5.8490  9.52000E-0002   0.00000E+0000
   5.8510  1.05000E-0001   0.00000E+0000
   5.8530  8.86000E-0002   0.00000E+0000
   5.8540  9.14000E-0002   0.00000E+0000
   5.8550  6.18000E-0002   0.00000E+0000
   5.8580  2.45000E-0002   0.00000E+0000
   5.8590  1.69000E-0002   0.00000E+0000
   5.8620  3.91000E-0002   0.00000E+0000
   5.8640  2.03000E-0002   0.00000E+0000
   5.8660  3.73000E-0002   0.00000E+0000
   5.8690  3.88000E-0002   0.00000E+0000
   5.8710  4.90000E-0003   0.00000E+0000
   5.8730 -2.64000E-0002   0.00000E+0000
   5.8750  1.00000E-0004   0.00000E+0000
   5.8780  1.76000E-0002   0.00000E+0000
   5.8790  4.95000E-0002   0.00000E+0000
   5.8800  5.83000E-0002   0.00000E+0000
   5.8850  3.80000E-0002   0.00000E+0000
   5.8880  1.07000E-0002   0.00000E+0000
   5.8900  1.51000E-0002   0.00000E+0000
   5.8920  5.51000E-0002   0.00000E+0000
   5.8940  1.97000E-0002   0.00000E+0000
   5.8970  2.57000E-0002   0.00000E+0000
   5.8990  5.80000E-0003   0.00000E+0000
   5.9010  3.55000E-0002   0.00000E+0000
   5.9030  3.70000E-0002   0.00000E+0000
   5.9060  2.61000E-0002   0.00000E+0000
   5.9080  1.21000E-0002   0.00000E+0000
   5.9100  1.32000E-0002   0.00000E+0000
   5.9130  2.40000E-0002   0.00000E+0000
   5.9150  2.15000E-0002   0.00000E+0000
   5.9160  2.43000E-0002   0.00000E+0000
   5.9170  1.99000E-0002   0.00000E+0000
   5.9200  2.31000E-0002   0.00000E+0000
   5.9210  1.54000E-0002   0.00000E+0000
   5.9240  1.02000E-0002   0.00000E+0000
   5.9270  3.84000E-0002   0.00000E+0000
   5.9280  3.32000E-0002   0.00000E+0000
   5.9290  3.35000E-0002   0.00000E+0000
   5.9330  7.53000E-0002   0.00000E+0000
   5.9340  5.86000E-0002   0.00000E+0000
   5.9380  3.07000E-0002   0.00000E+0000
   5.9390  2.86000E-0002   0.00000E+0000
   5.9400  6.78000E-0002   0.00000E+0000
   5.9410  8.16000E-0002   0.00000E+0000
   5.9450  5.27000E-0002   0.00000E+0000
   5.9470  7.45000E-0002   0.00000E+0000
   5.9510  6.46000E-0002   0.00000E+0000
   5.9540  4.31000E-0002   0.00000E+0000
   5.9560  5.41000E-0002   0.00000E+0000
   5.9580  6.32000E-0002   0.00000E+0000
   5.9610  8.13000E-0002   0.00000E+0000
   5.9630  8.74000E-0002   0.00000E+0000
   5.9660  6.88000E-0002   0.00000E+0000
   5.9670  4.38000E-0002   0.00000E+0000
   5.9700  2.51000E-0002   0.00000E+0000
   5.9720  1.66000E-0002   0.00000E+0000
   5.9740  3.69000E-0002   0.00000E+0000
   5.9770  2.72000E-0002   0.00000E+0000
   5.9790  5.58000E-0002   0.00000E+0000
   5.9810 -5.87000E-0002   0.00000E+0000
   5.9830 -6.75200E-0001   0.00000E+0000
   5.9860 -1.19760E+0000   0.00000E+0000
   5.9870 -1.28730E+0000   0.00000E+0000
   5.9890 -1.43050E+0000   0.00000E+0000
   5.9920 -1.61450E+0000   0.00000E+0000
   5.9950 -1.93650E+0000   0.00000E+0000
   5.9970 -1.96160E+0000   0.00000E+0000
   6.0000 -1.94220E+0000   0.00000E+0000
   6.0010 -1.91930E+0000   0.00000E+0000
   6.0020 -1.87870E+0000   0.00000E+0000
   6.0040 -1.83890E+0000   0.00000E+0000
   6.0090 -1.65370E+0000   0.00000E+0000
   6.0110 -1.56140E+0000   0.00000E+0000
   6.0130 -1.30880E+0000   0.00000E+0000
   6.0140 -1.09320E+0000   0.00000E+0000
   6.0160 -5.34200E-0001   0.00000E+0000
   6.0180 -1.90900E-0001   0.00000E+0000
   6.0200  1.56800E-0001   0.00000E+0000
   6.0230  1.19800E-0001   0.00000E+0000
   6.0250  1.54000E-0001   0.00000E+0000
   6.0270  1.28700E-0001   0.00000E+0000
   6.0290  1.12800E-0001   0.00000E+0000
   6.0300  1.46100E-0001   0.00000E+0000
   6.0330  1.42400E-0001   0.00000E+0000
   6.0350  1.59500E-0001   0.00000E+0000
   6.0360  1.67300E-0001   0.00000E+0000
   6.0390  1.10200E-0001   0.00000E+0000
   6.0420  9.41000E-0002   0.00000E+0000
   6.0440  1.14300E-0001   0.00000E+0000
   6.0460  1.26100E-0001   0.00000E+0000
   6.0480  1.23300E-0001   0.00000E+0000
   6.0500  1.11200E-0001   0.00000E+0000
   6.0530  1.07000E-0001   0.00000E+0000
   6.0570  1.21100E-0001   0.00000E+0000
   6.0590  1.11500E-0001   0.00000E+0000
   6.0620  1.17300E-0001   0.00000E+0000
   6.0650  1.12000E-0001   0.00000E+0000
   6.0660  1.22600E-0001   0.00000E+0000
   6.0690  1.10100E-0001   0.00000E+0000
   6.0710  1.11000E-0001   0.00000E+0000
   6.0730  9.92000E-0002   0.00000E+0000
   6.0750  1.11200E-0001   0.00000E+0000
   6.0780  1.61100E-0001   0.00000E+0000
   6.0800  1.55200E-0001   0.00000E+0000
   6.0820  1.41200E-0001   0.00000E+0000
   6.0840  1.08200E-0001   0.00000E+0000
   6.0860  8.90200E-0001   0.00000E+0000
   6.0890  1.17890E+0000   0.00000E+0000
   6.0900  1.38870E+0000   0.00000E+0000
   6.0940  1.47090E+0000   0.00000E+0000
   6.0960  2.01440E+0000   0.00000E+0000
   6.1010  2.04770E+0000   0.00000E+0000
   6.1030  2.04210E+0000   0.00000E+0000
   6.1050  1.99060E+0000   0.00000E+0000
   6.1070  1.93340E+0000   0.00000E+0000
   6.1100  1.82230E+0000   0.00000E+0000
   6.1120  1.78650E+0000   0.00000E+0000
   6.1140  1.65110E+0000   0.00000E+0000
   6.1180  1.26610E+0000   0.00000E+0000
   6.1200  4.08400E-0001   0.00000E+0000
   6.1240  9.15000E-0002   0.00000E+0000
   6.1260  1.60100E-0001   0.00000E+0000
   6.1290  1.51700E-0001   0.00000E+0000
   6.1300  1.48900E-0001   0.00000E+0000
   6.1340  1.39900E-0001   0.00000E+0000
   6.1350  1.46500E-0001   0.00000E+0000
   6.1380  1.36900E-0001   0.00000E+0000
   6.1400  1.37100E-0001   0.00000E+0000
   6.1430  1.35300E-0001   0.00000E+0000
   6.1450  1.45100E-0001   0.00000E+0000
   6.1490  1.48500E-0001   0.00000E+0000
   6.1530  1.49100E-0001   0.00000E+0000
   6.1560  1.52900E-0001   0.00000E+0000
   6.1580  1.53900E-0001   0.00000E+0000
   6.1610  1.61900E-0001   0.00000E+0000
   6.1630  1.58400E-0001   0.00000E+0000
   6.1650  1.64900E-0001   0.00000E+0000
   6.1660  1.66200E-0001   0.00000E+0000
   6.1700  1.64900E-0001   0.00000E+0000
   6.1710  1.68100E-0001   0.00000E+0000
   6.1750  1.68900E-0001   0.00000E+0000
   6.1790  1.76000E-0001   0.00000E+0000
   6.1830  1.80400E-0001   0.00000E+0000
   6.1850  1.79000E-0001   0.00000E+0000
   6.1870  1.83700E-0001   0.00000E+0000
   6.1910  1.85800E-0001   0.00000E+0000
   6.1920  1.88600E-0001   0.00000E+0000
   6.1940  1.91600E-0001   0.00000E+0000
   6.1970  1.91500E-0001   0.00000E+0000
   6.1990  2.00600E-0001   0.00000E+0000
   6.2020  2.00300E-0001   0.00000E+0000
   6.2060  2.03400E-0001   0.00000E+0000
   6.2090  2.10400E-0001   0.00000E+0000
   6.2110  2.08200E-0001   0.00000E+0000
   6.2150  2.14600E-0001   0.00000E+0000
   6.2160  2.19600E-0001   0.00000E+0000
   6.2180  2.16700E-0001   0.00000E+0000
   6.2200  2.23600E-0001   0.00000E+0000
   6.2230  2.26800E-0001   0.00000E+0000
   6.2250  2.46400E-0001   0.00000E+0000
   6.2270  2.63700E-0001   0.00000E+0000
   6.2300  2.04900E-0001   0.00000E+0000
   6.2310  1.76400E-0001   0.00000E+0000
   6.2340  1.92100E-0001   0.00000E+0000
   6.2360  2.44700E-0001   0.00000E+0000
   6.2380  2.70200E-0001   0.00000E+0000
   6.2410  2.49700E-0001   0.00000E+0000
   6.2430  2.56500E-0001   0.00000E+0000
   6.2450  2.63600E-0001   0.00000E+0000
   6.2470  2.57600E-0001   0.00000E+0000
   6.2500  2.50000E-0001   0.00000E+0000
   6.2520  2.58500E-0001   0.00000E+0000
   6.2540  2.57700E-0001   0.00000E+0000
   6.2570  2.68500E-0001   0.00000E+0000
   6.2590  2.72700E-0001   0.00000E+0000
   6.2610  2.68800E-0001   0.00000E+0000
   6.2640  2.77500E-0001   0.00000E+0000
   6.2660  2.75900E-0001   0.00000E+0000
   6.2680  2.92500E-0001   0.00000E+0000
   6.2690  2.77300E-0001   0.00000E+0000
   6.2720  2.73100E-0001   0.00000E+0000
   6.2740  2.80900E-0001   0.00000E+0000
   6.2770  2.80800E-0001   0.00000E+0000
   6.2790  2.87200E-0001   0.00000E+0000
   6.2800  2.89800E-0001   0.00000E+0000
   6.2830  2.85400E-0001   0.00000E+0000
   6.2850  2.90800E-0001   0.00000E+0000
   6.2890  3.01200E-0001   0.00000E+0000
   6.2900  2.98200E-0001   0.00000E+0000
   6.2930  2.91700E-0001   0.00000E+0000
   6.2970  3.08500E-0001   0.00000E+0000
   6.3000  3.09000E-0001   0.00000E+0000
   6.3020  3.05600E-0001   0.00000E+0000
   6.3060  3.11000E-0001   0.00000E+0000
   6.3070  3.10800E-0001   0.00000E+0000
   6.3120  3.26100E-0001   0.00000E+0000
   6.3140  3.13400E-0001   0.00000E+0000
   6.3160  3.13400E-0001   0.00000E+0000
   6.3190  3.26600E-0001   0.00000E+0000
   6.3210  3.23400E-0001   0.00000E+0000
   6.3230  3.21500E-0001   0.00000E+0000
   6.3250  3.36400E-0001   0.00000E+0000
   6.3270  3.42300E-0001   0.00000E+0000
   6.3300  3.00900E-0001   0.00000E+0000
   6.3320  2.92600E-0001   0.00000E+0000
   6.3360  3.39300E-0001   0.00000E+0000
   6.3380  3.52300E-0001   0.00000E+0000
   6.3410  3.50700E-0001   0.00000E+0000
   6.3430  3.44700E-0001   0.00000E+0000
   6.3450  3.47100E-0001   0.00000E+0000
   6.3470  3.64500E-0001   0.00000E+0000
   6.3500  3.44200E-0001   0.00000E+0000
   6.3530  3.53100E-0001   0.00000E+0000
   6.3550  3.42100E-0001   0.00000E+0000
   6.3570  3.48600E-0001   0.00000E+0000
   6.3610  3.50700E-0001   0.00000E+0000
   6.3620  3.52200E-0001   0.00000E+0000
   6.3640  3.63900E-0001   0.00000E+0000
   6.3660  3.65400E-0001   0.00000E+0000
   6.3690  3.63600E-0001   0.00000E+0000
   6.3710  3.53900E-0001   0.00000E+0000
   6.3730  3.60000E-0001   0.00000E+0000
   6.3750  3.65600E-0001   0.00000E+0000
   6.3780  3.60600E-0001   0.00000E+0000
   6.3800  3.62400E-0001   0.00000E+0000
   6.3830  3.71200E-0001   0.00000E+0000
   6.3850  3.83400E-0001   0.00000E+0000
   6.3870  3.74100E-0001   0.00000E+0000
   6.3910  3.79600E-0001   0.00000E+0000
   6.3920  3.81200E-0001   0.00000E+0000
   6.3960  3.76200E-0001   0.00000E+0000
   6.3980  3.76700E-0001   0.00000E+0000
   6.4000  3.85200E-0001   0.00000E+0000
   6.4020  3.88000E-0001   0.00000E+0000
   6.4050  3.79000E-0001   0.00000E+0000
   6.4070  3.79900E-0001   0.00000E+0000
   6.4090  3.80300E-0001   0.00000E+0000
   6.4100  3.85600E-0001   0.00000E+0000
   6.4140  3.83100E-0001   0.00000E+0000
   6.4150  3.70500E-0001   0.00000E+0000
   6.4170  3.87500E-0001   0.00000E+0000
   6.4190  3.89600E-0001   0.00000E+0000
   6.4220  3.88200E-0001   0.00000E+0000
   6.4240  3.93300E-0001   0.00000E+0000
   6.4260  3.91400E-0001   0.00000E+0000
   6.4280  3.93800E-0001   0.00000E+0000
   6.4300  3.89400E-0001   0.00000E+0000
   6.4330  3.91400E-0001   0.00000E+0000
   6.4350  3.94200E-0001   0.00000E+0000
   6.4360  4.02400E-0001   0.00000E+0000
   6.4400  3.90700E-0001   0.00000E+0000
   6.4410  4.00900E-0001   0.00000E+0000
   6.4440  3.99900E-0001   0.00000E+0000
   6.4470  4.08800E-0001   0.00000E+0000
   6.4480  4.03500E-0001   0.00000E+0000
   6.4500  3.89600E-0001   0.00000E+0000
   6.4540  3.97000E-0001   0.00000E+0000
   6.4580  4.05900E-0001   0.00000E+0000
   6.4600  4.00500E-0001   0.00000E+0000
   6.4620  4.00800E-0001   0.00000E+0000
   6.4630  3.98700E-0001   0.00000E+0000
   6.4660  4.07900E-0001   0.00000E+0000
   6.4680  4.04200E-0001   0.00000E+0000
   6.4710  3.99800E-0001   0.00000E+0000
   6.4720  4.04000E-0001   0.00000E+0000
   6.4750  4.10600E-0001   0.00000E+0000
   6.4770  4.12800E-0001   0.00000E+0000
   6.4790  4.44300E-0001   0.00000E+0000
   6.4810  4.30700E-0001   0.00000E+0000
   6.4840  4.18200E-0001   0.00000E+0000
   6.4860  4.11400E-0001   0.00000E+0000
   6.4900  4.13500E-0001   0.00000E+0000
   6.4920  4.12600E-0001   0.00000E+0000
   6.4930  4.13800E-0001   0.00000E+0000
   6.4950  4.15500E-0001   0.00000E+0000
   6.4970  4.13100E-0001   0.00000E+0000
   6.5000  4.14500E-0001   0.00000E+0000
   6.5030  4.16600E-0001   0.00000E+0000
   6.5050  4.13100E-0001   0.00000E+0000
   6.5080  4.15600E-0001   0.00000E+0000
   6.5100  4.15600E-0001   0.00000E+0000
   6.5110  4.31900E-0001   0.00000E+0000
   6.5130  4.17400E-0001   0.00000E+0000
   6.5140  3.95300E-0001   0.00000E+0000
   6.5170  3.89200E-0001   0.00000E+0000
   6.5190  4.27000E-0001   0.00000E+0000
   6.5220  4.33200E-0001   0.00000E+0000
   6.5240  4.30300E-0001   0.00000E+0000
   6.5260  4.26600E-0001   0.00000E+0000
   6.5280  4.22000E-0001   0.00000E+0000
   6.5310  4.13400E-0001   0.00000E+0000
   6.5320  4.18400E-0001   0.00000E+0000
   6.5340  4.20900E-0001   0.00000E+0000
   6.5380  4.23600E-0001   0.00000E+0000
   6.5400  4.28600E-0001   0.00000E+0000
   6.5430  4.29000E-0001   0.00000E+0000
   6.5450  4.18000E-0001   0.00000E+0000
   6.5480  4.20000E-0001   0.00000E+0000
   6.5490  4.24100E-0001   0.00000E+0000
   6.5520  4.41100E-0001   0.00000E+0000
   6.5570  4.18600E-0001   0.00000E+0000
   6.5590  4.16200E-0001   0.00000E+0000
   6.5600  4.25300E-0001   0.00000E+0000
   6.5620  4.27900E-0001   0.00000E+0000
   6.5650  4.37100E-0001   0.00000E+0000
   6.5690  4.29700E-0001   0.00000E+0000
   6.5710  4.30400E-0001   0.00000E+0000
   6.5730  4.24300E-0001   0.00000E+0000
   6.5740  4.29300E-0001   0.00000E+0000
   6.5770  4.32900E-0001   0.00000E+0000
   6.5780  4.25200E-0001   0.00000E+0000
   6.5830  4.19200E-0001   0.00000E+0000
   6.5840  4.33400E-0001   0.00000E+0000
   6.5870  4.39600E-0001   0.00000E+0000
   6.5900  4.30700E-0001   0.00000E+0000
   6.5910  4.33100E-0001   0.00000E+0000
   6.5930  4.35200E-0001   0.00000E+0000
   6.5950  4.42900E-0001   0.00000E+0000
   6.5960  4.37900E-0001   0.00000E+0000
   6.6000  4.36000E-0001   0.00000E+0000
   6.6030  4.60000E-0001   0.00000E+0000
   6.6050  4.55800E-0001   0.00000E+0000
   6.6070  4.39400E-0001   0.00000E+0000
   6.6090  4.39600E-0001   0.00000E+0000
   6.6120  4.36100E-0001   0.00000E+0000
   6.6140  4.44000E-0001   0.00000E+0000
   6.6160  4.42200E-0001   0.00000E+0000
   6.6190  4.44900E-0001   0.00000E+0000
   6.6220  4.53000E-0001   0.00000E+0000
   6.6250  4.44700E-0001   0.00000E+0000
   6.6260  4.42600E-0001   0.00000E+0000
   6.6290  4.50800E-0001   0.00000E+0000
   6.6310  4.53800E-0001   0.00000E+0000
   6.6340  4.64900E-0001   0.00000E+0000
   6.6350  4.50900E-0001   0.00000E+0000
   6.6370  4.51000E-0001   0.00000E+0000
   6.6400  4.52500E-0001   0.00000E+0000
   6.6440  4.52800E-0001   0.00000E+0000
   6.6460  4.54600E-0001   0.00000E+0000
   6.6480  4.38100E-0001   0.00000E+0000
   6.6500  4.42500E-0001   0.00000E+0000
   6.6530  4.48200E-0001   0.00000E+0000
   6.6550  4.46000E-0001   0.00000E+0000
   6.6570  4.42200E-0001   0.00000E+0000
   6.6590  4.49500E-0001   0.00000E+0000
   6.6620  4.52000E-0001   0.00000E+0000
   6.6640  4.52500E-0001   0.00000E+0000
   6.6670  4.45900E-0001   0.00000E+0000
   6.6680  4.54200E-0001   0.00000E+0000
   6.6710  4.55800E-0001   0.00000E+0000
   6.6730  4.54300E-0001   0.00000E+0000
   6.6750  4.50500E-0001   0.00000E+0000
   6.6760  4.48400E-0001   0.00000E+0000
   6.6790  4.51300E-0001   0.00000E+0000
   6.6810  4.49700E-0001   0.00000E+0000
   6.6850  4.52600E-0001   0.00000E+0000
   6.6870  4.52700E-0001   0.00000E+0000
   6.6900  4.50100E-0001   0.00000E+0000
   6.6930  4.62600E-0001   0.00000E+0000
   6.6940  4.62100E-0001   0.00000E+0000
   6.6960  4.64500E-0001   0.00000E+0000
   6.6980  4.56300E-0001   0.00000E+0000
   6.7010  4.49800E-0001   0.00000E+0000
   6.7030  4.48700E-0001   0.00000E+0000
   6.7070  4.53800E-0001   0.00000E+0000
   6.7080  4.49000E-0001   0.00000E+0000
   6.7110  4.50700E-0001   0.00000E+0000
   6.7140  4.57600E-0001   0.00000E+0000
   6.7170  4.49600E-0001   0.00000E+0000
   6.7190  4.49400E-0001   0.00000E+0000
   6.7220  4.49800E-0001   0.00000E+0000
   6.7240  4.55800E-0001   0.00000E+0000
   6.7260  4.55800E-0001   0.00000E+0000
   6.7280  4.59400E-0001   0.00000E+0000
   6.7290  4.61400E-0001   0.00000E+0000
   6.7320  4.56500E-0001   0.00000E+0000
   6.7350  4.64800E-0001   0.00000E+0000
   6.7380  4.62000E-0001   0.00000E+0000
   6.7390  4.65300E-0001   0.00000E+0000
   6.7420  4.70500E-0001   0.00000E+0000
   6.7440  4.53100E-0001   0.00000E+0000
   6.7480  4.54600E-0001   0.00000E+0000
   6.7510  4.64700E-0001   0.00000E+0000
   6.7540  4.66500E-0001   0.00000E+0000
   6.7570  4.64800E-0001   0.00000E+0000
   6.7610  4.69200E-0001   0.00000E+0000
   6.7620  4.68500E-0001   0.00000E+0000
   6.7650  4.67900E-0001   0.00000E+0000
   6.7670  4.62500E-0001   0.00000E+0000
   6.7700  4.36000E-0001   0.00000E+0000
   6.7720  4.49800E-0001   0.00000E+0000
   6.7750  4.66200E-0001   0.00000E+0000
   6.7770  4.77900E-0001   0.00000E+0000
   6.7790  4.68900E-0001   0.00000E+0000
   6.7820  4.69600E-0001   0.00000E+0000
   6.7850  4.69100E-0001   0.00000E+0000
   6.7860  4.77200E-0001   0.00000E+0000
   6.7910  4.71000E-0001   0.00000E+0000
   6.7930  4.80100E-0001   0.00000E+0000
   6.7950  4.79100E-0001   0.00000E+0000
   6.7980  4.61300E-0001   0.00000E+0000
   6.8000  4.50300E-0001   0.00000E+0000
   6.8020  4.71900E-0001   0.00000E+0000
   6.8050  4.77300E-0001   0.00000E+0000
   6.8060  4.79700E-0001   0.00000E+0000
   6.8080  4.73900E-0001   0.00000E+0000
   6.8110  4.94200E-0001   0.00000E+0000
   6.8140  4.70600E-0001   0.00000E+0000
   6.8150  4.78000E-0001   0.00000E+0000
   6.8190  4.76200E-0001   0.00000E+0000
   6.8200  4.76200E-0001   0.00000E+0000
   6.8240  4.63800E-0001   0.00000E+0000
   6.8250  4.63000E-0001   0.00000E+0000
   6.8270  4.60100E-0001   0.00000E+0000
   6.8310  4.74600E-0001   0.00000E+0000
   6.8320  4.71400E-0001   0.00000E+0000
   6.8350  4.83500E-0001   0.00000E+0000
   6.8360  4.71700E-0001   0.00000E+0000
   6.8380  4.63000E-0001   0.00000E+0000
   6.8430  4.63800E-0001   0.00000E+0000
   6.8460  4.56100E-0001   0.00000E+0000
   6.8490  4.73700E-0001   0.00000E+0000
   6.8510  4.77300E-0001   0.00000E+0000
   6.8530  4.84800E-0001   0.00000E+0000
   6.8560  4.78200E-0001   0.00000E+0000
   6.8580  4.60400E-0001   0.00000E+0000
   6.8600  4.60200E-0001   0.00000E+0000
   6.8630  4.62900E-0001   0.00000E+0000
   6.8650  4.68900E-0001   0.00000E+0000
   6.8680  4.67000E-0001   0.00000E+0000
   6.8700  4.72700E-0001   0.00000E+0000
   6.8740  4.76300E-0001   0.00000E+0000
   6.8770  4.81200E-0001   0.00000E+0000
   6.8790  4.67300E-0001   0.00000E+0000
   6.8820  4.85300E-0001   0.00000E+0000
   6.8840  4.75800E-0001   0.00000E+0000
   6.8880  4.77900E-0001   0.00000E+0000
   6.8900  4.78400E-0001   0.00000E+0000
   6.8930  4.76000E-0001   0.00000E+0000
   6.8950  4.84400E-0001   0.00000E+0000
   6.8970  4.87600E-0001   0.00000E+0000
   6.8990  5.02100E-0001   0.00000E+0000
   6.9020  5.00200E-0001   0.00000E+0000
   6.9050  4.91600E-0001   0.00000E+0000
   6.9060  4.87600E-0001   0.00000E+0000
   6.9080  5.06200E-0001   0.00000E+0000
   6.9110  5.00000E-0001   0.00000E+0000
   6.9140  4.93200E-0001   0.00000E+0000
   6.9160  4.86400E-0001   0.00000E+0000
   6.9180  4.89800E-0001   0.00000E+0000
   6.9200  4.91200E-0001   0.00000E+0000
   6.9240  5.01200E-0001   0.00000E+0000
   6.9250  4.91100E-0001   0.00000E+0000
   6.9270  4.72100E-0001   0.00000E+0000
   6.9300  4.92200E-0001   0.00000E+0000
   6.9310  4.97700E-0001   0.00000E+0000
   6.9360  4.92600E-0001   0.00000E+0000
   6.9380  4.99100E-0001   0.00000E+0000
   6.9410  5.20200E-0001   0.00000E+0000
   6.9430  5.12100E-0001   0.00000E+0000
   6.9450  4.88200E-0001   0.00000E+0000
   6.9480  4.80500E-0001   0.00000E+0000
   6.9490  4.86000E-0001   0.00000E+0000
   6.9520  4.89900E-0001   0.00000E+0000
   6.9540  4.81100E-0001   0.00000E+0000
   6.9570  4.91000E-0001   0.00000E+0000
   6.9590  4.95100E-0001   0.00000E+0000
   6.9610  4.80000E-0001   0.00000E+0000
   6.9620  4.78200E-0001   0.00000E+0000
   6.9670  4.86700E-0001   0.00000E+0000
   6.9680  4.78700E-0001   0.00000E+0000
   6.9700  4.74000E-0001   0.00000E+0000
   6.9750  4.99000E-0001   0.00000E+0000
   6.9770  4.88300E-0001   0.00000E+0000
   6.9790  4.77200E-0001   0.00000E+0000
   6.9820  4.65600E-0001   0.00000E+0000
   6.9860  4.73400E-0001   0.00000E+0000
   6.9880  4.73700E-0001   0.00000E+0000
   6.9910  4.76900E-0001   0.00000E+0000
   6.9930  4.85100E-0001   0.00000E+0000
   6.9960  5.04900E-0001   0.00000E+0000
   6.9980  4.92800E-0001   0.00000E+0000
   7.0000  4.67000E-0001   0.00000E+0000
   7.0030  4.80800E-0001   0.00000E+0000
   7.0050  4.78100E-0001   0.00000E+0000
   7.0080  4.93000E-0001   0.00000E+0000
   7.0100  4.97500E-0001   0.00000E+0000
   7.0130  5.01500E-0001   0.00000E+0000
   7.0140  4.96900E-0001   0.00000E+0000
   7.0170  4.85300E-0001   0.00000E+0000
   7.0180  4.97500E-0001   0.00000E+0000
   7.0210  5.06600E-0001   0.00000E+0000
   7.0230  4.82800E-0001   0.00000E+0000
   7.0250  4.91900E-0001   0.00000E+0000
   7.0290  5.12400E-0001   0.00000E+0000
   7.0320  4.95800E-0001   0.00000E+0000
   7.0340  5.09500E-0001   0.00000E+0000
   7.0370  5.06400E-0001   0.00000E+0000
   7.0390  5.28900E-0001   0.00000E+0000
   7.0410  5.28300E-0001   0.00000E+0000
   7.0440  5.26400E-0001   0.00000E+0000
   7.0460  5.19600E-0001   0.00000E+0000
   7.0490  5.11000E-0001   0.00000E+0000
   7.0510  5.14800E-0001   0.00000E+0000
   7.0530  5.21000E-0001   0.00000E+0000
   7.0560  5.18800E-0001   0.00000E+0000
   7.0580  5.32700E-0001   0.00000E+0000
   7.0600  5.39300E-0001   0.00000E+0000
   7.0620  5.47100E-0001   0.00000E+0000
   7.0650  5.40000E-0001   0.00000E+0000
   7.0660  5.33900E-0001   0.00000E+0000
   7.0690  5.37600E-0001   0.00000E+0000
   7.0720  5.60900E-0001   0.00000E+0000
   7.0740  5.50800E-0001   0.00000E+0000
   7.0760  5.50000E-0001   0.00000E+0000
   7.0790  5.32600E-0001   0.00000E+0000
   7.0800  5.42000E-0001   0.00000E+0000
   7.0840  5.63900E-0001   0.00000E+0000
   7.0860  5.73500E-0001   0.00000E+0000
   7.0890  5.73300E-0001   0.00000E+0000
   7.0900  5.66600E-0001   0.00000E+0000
   7.0940  5.70400E-0001   0.00000E+0000
   7.0970  5.84600E-0001   0.00000E+0000
   7.0990  5.95500E-0001   0.00000E+0000
   7.1000  5.92800E-0001   0.00000E+0000
