# Supplementary material for: Self-association of MreC as a regulatory signal in bacterial cell wall elongation
Source: Nat Commun. 2021 May 20;12:2987. doi: 10.1038/s41467-021-22957-9 (PMC8137920; doi:10.1038/s41467-021-22957-9)
Supplement: Supplementary file 4 — Source Data [file 41467_2021_22957_MOESM4_ESM.zip › Martins2-Source-Data/AUC_rawdata/E.coli/00073.RA3]

MREC FHEC 0,8 abs
R 3 20.0 20000 0018392 6.6880E10 281 1 
   5.8000 -3.58900E-0001   0.00000E+0000
   5.8040 -2.64900E-0001   0.00000E+0000
   5.8050 -1.65900E-0001   0.00000E+0000
   5.8070 -2.37800E-0001   0.00000E+0000
   5.8100 -1.76200E-0001   0.00000E+0000
   5.8110 -2.18400E-0001   0.00000E+0000
   5.8120 -2.61800E-0001   0.00000E+0000
   5.8130 -2.46500E-0001   0.00000E+0000
   5.8160 -3.74300E-0001   0.00000E+0000
   5.8180 -5.01700E-0001   0.00000E+0000
   5.8190 -6.75300E-0001   0.00000E+0000
   5.8220 -6.19600E-0001   0.00000E+0000
   5.8240 -4.29500E-0001   0.00000E+0000
   5.8250 -3.08900E-0001   0.00000E+0000
   5.8280 -4.58000E-0002   0.00000E+0000
   5.8300  9.51000E-0002   0.00000E+0000
   5.8320  1.62500E-0001   0.00000E+0000
   5.8330  1.36500E-0001   0.00000E+0000
   5.8340  1.37300E-0001   0.00000E+0000
   5.8350  1.11500E-0001   0.00000E+0000
   5.8370  8.60000E-0002   0.00000E+0000
   5.8390  1.11200E-0001   0.00000E+0000
   5.8410  9.20000E-0002   0.00000E+0000
   5.8420  6.03000E-0002   0.00000E+0000
   5.8460  9.64000E-0002   0.00000E+0000
   5.8480  1.02800E-0001   0.00000E+0000
   5.8500  9.03000E-0002   0.00000E+0000
   5.8520  6.86000E-0002   0.00000E+0000
   5.8550  3.31000E-0002   0.00000E+0000
   5.8580  2.92000E-0002   0.00000E+0000
   5.8600  2.26000E-0002   0.00000E+0000
   5.8620  1.61000E-0002   0.00000E+0000
   5.8650  4.03000E-0002   0.00000E+0000
   5.8670  3.07000E-0002   0.00000E+0000
   5.8690 -2.39000E-0002   0.00000E+0000
   5.8720 -2.54000E-0002   0.00000E+0000
   5.8730  5.30000E-0003   0.00000E+0000
   5.8770  1.96000E-0002   0.00000E+0000
   5.8790  3.69000E-0002   0.00000E+0000
   5.8800  3.97000E-0002   0.00000E+0000
   5.8840  7.70000E-0003   0.00000E+0000
   5.8850  1.30000E-0002   0.00000E+0000
   5.8870  2.36000E-0002   0.00000E+0000
   5.8900  4.09000E-0002   0.00000E+0000
   5.8920  1.40000E-0002   0.00000E+0000
   5.8940  4.25000E-0002   0.00000E+0000
   5.8960  2.06000E-0002   0.00000E+0000
   5.8970  4.40000E-0003   0.00000E+0000
   5.8990  3.63000E-0002   0.00000E+0000
   5.9010  3.79000E-0002   0.00000E+0000
   5.9020  1.83000E-0002   0.00000E+0000
   5.9060  1.55000E-0002   0.00000E+0000
   5.9080  1.13000E-0002   0.00000E+0000
   5.9100  1.61000E-0002   0.00000E+0000
   5.9130  2.45000E-0002   0.00000E+0000
   5.9150  2.47000E-0002   0.00000E+0000
   5.9180  2.71000E-0002   0.00000E+0000
   5.9210 -1.60000E-0003   0.00000E+0000
   5.9220  2.52000E-0002   0.00000E+0000
   5.9240  4.34000E-0002   0.00000E+0000
   5.9260  2.62000E-0002   0.00000E+0000
   5.9300  6.76000E-0002   0.00000E+0000
   5.9310  7.88000E-0002   0.00000E+0000
   5.9330  4.32000E-0002   0.00000E+0000
   5.9360  2.26000E-0002   0.00000E+0000
   5.9390  5.27000E-0002   0.00000E+0000
   5.9400  7.59000E-0002   0.00000E+0000
   5.9430  5.70000E-0002   0.00000E+0000
   5.9450  7.62000E-0002   0.00000E+0000
   5.9480  5.45000E-0002   0.00000E+0000
   5.9490  4.19000E-0002   0.00000E+0000
   5.9510  4.99000E-0002   0.00000E+0000
   5.9540  5.33000E-0002   0.00000E+0000
   5.9580  8.20000E-0002   0.00000E+0000
   5.9610  8.59000E-0002   0.00000E+0000
   5.9630  8.18000E-0002   0.00000E+0000
   5.9680  2.37000E-0002   0.00000E+0000
   5.9700  1.22000E-0002   0.00000E+0000
   5.9710  3.33000E-0002   0.00000E+0000
   5.9730  3.93000E-0002   0.00000E+0000
   5.9750  3.21000E-0002   0.00000E+0000
   5.9770  6.38000E-0002   0.00000E+0000
   5.9790 -4.67000E-0001   0.00000E+0000
   5.9820 -8.81700E-0001   0.00000E+0000
   5.9840 -1.21250E+0000   0.00000E+0000
   5.9860 -1.30800E+0000   0.00000E+0000
   5.9870 -1.45320E+0000   0.00000E+0000
   5.9890 -1.53560E+0000   0.00000E+0000
   5.9910 -1.82110E+0000   0.00000E+0000
   5.9950 -1.92370E+0000   0.00000E+0000
   5.9990 -1.94840E+0000   0.00000E+0000
   6.0000 -1.88820E+0000   0.00000E+0000
   6.0030 -1.85740E+0000   0.00000E+0000
   6.0050 -1.71670E+0000   0.00000E+0000
   6.0070 -1.64060E+0000   0.00000E+0000
   6.0090 -1.45890E+0000   0.00000E+0000
   6.0100 -1.21980E+0000   0.00000E+0000
   6.0130 -7.33500E-0001   0.00000E+0000
   6.0150 -2.44400E-0001   0.00000E+0000
   6.0160  1.28000E-0001   0.00000E+0000
   6.0190  1.49800E-0001   0.00000E+0000
   6.0230  1.54800E-0001   0.00000E+0000
   6.0240  1.28700E-0001   0.00000E+0000
   6.0260  1.13900E-0001   0.00000E+0000
   6.0280  1.41000E-0001   0.00000E+0000
   6.0300  1.44500E-0001   0.00000E+0000
   6.0320  1.75700E-0001   0.00000E+0000
   6.0350  1.54100E-0001   0.00000E+0000
   6.0370  1.05500E-0001   0.00000E+0000
   6.0390  9.71000E-0002   0.00000E+0000
   6.0420  1.17300E-0001   0.00000E+0000
   6.0440  1.24400E-0001   0.00000E+0000
   6.0480  1.04200E-0001   0.00000E+0000
   6.0500  1.19000E-0001   0.00000E+0000
   6.0510  1.10100E-0001   0.00000E+0000
   6.0530  1.29500E-0001   0.00000E+0000
   6.0540  1.12100E-0001   0.00000E+0000
   6.0570  1.15000E-0001   0.00000E+0000
   6.0620  1.07300E-0001   0.00000E+0000
   6.0640  1.25000E-0001   0.00000E+0000
   6.0660  1.13400E-0001   0.00000E+0000
   6.0690  1.03600E-0001   0.00000E+0000
   6.0730  1.15100E-0001   0.00000E+0000
   6.0750  1.62300E-0001   0.00000E+0000
   6.0780  1.46500E-0001   0.00000E+0000
   6.0810  1.12800E-0001   0.00000E+0000
   6.0830  5.98000E-0001   0.00000E+0000
   6.0850  1.12800E+0000   0.00000E+0000
   6.0870  1.35020E+0000   0.00000E+0000
   6.0900  1.42860E+0000   0.00000E+0000
   6.0920  1.68440E+0000   0.00000E+0000
   6.0960  2.03870E+0000   0.00000E+0000
   6.0990  2.07980E+0000   0.00000E+0000
   6.1030  1.94110E+0000   0.00000E+0000
   6.1060  1.89210E+0000   0.00000E+0000
   6.1080  1.82250E+0000   0.00000E+0000
   6.1100  1.79120E+0000   0.00000E+0000
   6.1110  1.70330E+0000   0.00000E+0000
   6.1150  8.94400E-0001   0.00000E+0000
   6.1210  9.45000E-0002   0.00000E+0000
   6.1220  8.71000E-0002   0.00000E+0000
   6.1250  1.57700E-0001   0.00000E+0000
   6.1270  1.42900E-0001   0.00000E+0000
   6.1300  1.45400E-0001   0.00000E+0000
   6.1320  1.40100E-0001   0.00000E+0000
   6.1340  1.34300E-0001   0.00000E+0000
   6.1360  1.35300E-0001   0.00000E+0000
   6.1390  1.34700E-0001   0.00000E+0000
   6.1400  1.27000E-0001   0.00000E+0000
   6.1420  1.24400E-0001   0.00000E+0000
   6.1430  1.34100E-0001   0.00000E+0000
   6.1480  1.39300E-0001   0.00000E+0000
   6.1490  1.35000E-0001   0.00000E+0000
   6.1520  1.34900E-0001   0.00000E+0000
   6.1540  1.40500E-0001   0.00000E+0000
   6.1560  1.48600E-0001   0.00000E+0000
   6.1590  1.55600E-0001   0.00000E+0000
   6.1610  1.50400E-0001   0.00000E+0000
   6.1640  1.48800E-0001   0.00000E+0000
   6.1650  1.58700E-0001   0.00000E+0000
   6.1680  1.59500E-0001   0.00000E+0000
   6.1690  1.54900E-0001   0.00000E+0000
   6.1730  1.59500E-0001   0.00000E+0000
   6.1750  1.62000E-0001   0.00000E+0000
   6.1780  1.65600E-0001   0.00000E+0000
   6.1800  1.71800E-0001   0.00000E+0000
   6.1820  1.72400E-0001   0.00000E+0000
   6.1830  1.65300E-0001   0.00000E+0000
   6.1860  1.65300E-0001   0.00000E+0000
   6.1870  1.73800E-0001   0.00000E+0000
   6.1910  1.77400E-0001   0.00000E+0000
   6.1920  1.74100E-0001   0.00000E+0000
   6.1950  1.82400E-0001   0.00000E+0000
   6.1970  1.84200E-0001   0.00000E+0000
   6.1990  1.82300E-0001   0.00000E+0000
   6.2030  1.90800E-0001   0.00000E+0000
   6.2060  1.89800E-0001   0.00000E+0000
   6.2090  1.96200E-0001   0.00000E+0000
   6.2110  2.00800E-0001   0.00000E+0000
   6.2140  2.06300E-0001   0.00000E+0000
   6.2180  2.05500E-0001   0.00000E+0000
   6.2200  2.13600E-0001   0.00000E+0000
   6.2230  2.11900E-0001   0.00000E+0000
   6.2240  2.22900E-0001   0.00000E+0000
   6.2270  2.41500E-0001   0.00000E+0000
   6.2290  1.94600E-0001   0.00000E+0000
   6.2300  1.54100E-0001   0.00000E+0000
   6.2310  1.54000E-0001   0.00000E+0000
   6.2350  2.47400E-0001   0.00000E+0000
   6.2370  2.56800E-0001   0.00000E+0000
   6.2380  2.43200E-0001   0.00000E+0000
   6.2400  2.37900E-0001   0.00000E+0000
   6.2430  2.36400E-0001   0.00000E+0000
   6.2450  2.47400E-0001   0.00000E+0000
   6.2470  2.44300E-0001   0.00000E+0000
   6.2500  2.37700E-0001   0.00000E+0000
   6.2520  2.40200E-0001   0.00000E+0000
   6.2550  2.57100E-0001   0.00000E+0000
   6.2570  2.58200E-0001   0.00000E+0000
   6.2590  2.57100E-0001   0.00000E+0000
   6.2610  2.63700E-0001   0.00000E+0000
   6.2640  2.65100E-0001   0.00000E+0000
   6.2670  2.69500E-0001   0.00000E+0000
   6.2680  2.61300E-0001   0.00000E+0000
   6.2700  2.62900E-0001   0.00000E+0000
   6.2750  2.77100E-0001   0.00000E+0000
   6.2770  2.68800E-0001   0.00000E+0000
   6.2800  2.67700E-0001   0.00000E+0000
   6.2830  2.65400E-0001   0.00000E+0000
   6.2840  2.72500E-0001   0.00000E+0000
   6.2850  2.86100E-0001   0.00000E+0000
   6.2860  2.87800E-0001   0.00000E+0000
   6.2880  2.83800E-0001   0.00000E+0000
   6.2930  2.77500E-0001   0.00000E+0000
   6.2950  2.89100E-0001   0.00000E+0000
   6.2990  2.94900E-0001   0.00000E+0000
   6.3000  2.96000E-0001   0.00000E+0000
   6.3070  2.90500E-0001   0.00000E+0000
   6.3090  3.06700E-0001   0.00000E+0000
   6.3130  3.01800E-0001   0.00000E+0000
   6.3140  2.95500E-0001   0.00000E+0000
   6.3190  3.04400E-0001   0.00000E+0000
   6.3210  3.17200E-0001   0.00000E+0000
   6.3240  3.19100E-0001   0.00000E+0000
   6.3280  2.77000E-0001   0.00000E+0000
   6.3300  2.69100E-0001   0.00000E+0000
   6.3320  2.86700E-0001   0.00000E+0000
   6.3330  3.07400E-0001   0.00000E+0000
   6.3360  3.39700E-0001   0.00000E+0000
   6.3380  3.39700E-0001   0.00000E+0000
   6.3400  3.34600E-0001   0.00000E+0000
   6.3420  3.32400E-0001   0.00000E+0000
   6.3450  3.38700E-0001   0.00000E+0000
   6.3460  3.47800E-0001   0.00000E+0000
   6.3500  3.37200E-0001   0.00000E+0000
   6.3520  3.31500E-0001   0.00000E+0000
   6.3550  3.33200E-0001   0.00000E+0000
   6.3600  3.39900E-0001   0.00000E+0000
   6.3620  3.43200E-0001   0.00000E+0000
   6.3640  3.45400E-0001   0.00000E+0000
   6.3670  3.47500E-0001   0.00000E+0000
   6.3690  3.39400E-0001   0.00000E+0000
   6.3730  3.48800E-0001   0.00000E+0000
   6.3750  3.54100E-0001   0.00000E+0000
   6.3780  3.59200E-0001   0.00000E+0000
   6.3810  3.52800E-0001   0.00000E+0000
   6.3820  3.60800E-0001   0.00000E+0000
   6.3850  3.60900E-0001   0.00000E+0000
   6.3860  3.62600E-0001   0.00000E+0000
   6.3890  3.64400E-0001   0.00000E+0000
   6.3900  3.69300E-0001   0.00000E+0000
   6.3930  3.66900E-0001   0.00000E+0000
   6.3940  3.65500E-0001   0.00000E+0000
   6.3980  3.63000E-0001   0.00000E+0000
   6.3990  3.64900E-0001   0.00000E+0000
   6.4020  3.64300E-0001   0.00000E+0000
   6.4050  3.64400E-0001   0.00000E+0000
   6.4070  3.75200E-0001   0.00000E+0000
   6.4080  3.66200E-0001   0.00000E+0000
   6.4100  3.64500E-0001   0.00000E+0000
   6.4140  3.61500E-0001   0.00000E+0000
   6.4160  3.72500E-0001   0.00000E+0000
   6.4210  3.70300E-0001   0.00000E+0000
   6.4230  3.80900E-0001   0.00000E+0000
   6.4260  3.76700E-0001   0.00000E+0000
   6.4280  3.81900E-0001   0.00000E+0000
   6.4290  3.76000E-0001   0.00000E+0000
   6.4310  3.80800E-0001   0.00000E+0000
   6.4330  3.80700E-0001   0.00000E+0000
   6.4360  3.86800E-0001   0.00000E+0000
   6.4390  3.79000E-0001   0.00000E+0000
   6.4410  3.91200E-0001   0.00000E+0000
   6.4420  3.86000E-0001   0.00000E+0000
   6.4450  3.91300E-0001   0.00000E+0000
   6.4480  3.76600E-0001   0.00000E+0000
   6.4500  3.81300E-0001   0.00000E+0000
   6.4530  3.96500E-0001   0.00000E+0000
   6.4550  3.97300E-0001   0.00000E+0000
   6.4560  3.87200E-0001   0.00000E+0000
   6.4600  3.91800E-0001   0.00000E+0000
   6.4620  3.91500E-0001   0.00000E+0000
   6.4650  3.93700E-0001   0.00000E+0000
   6.4660  3.91500E-0001   0.00000E+0000
   6.4690  3.93400E-0001   0.00000E+0000
   6.4720  3.97800E-0001   0.00000E+0000
   6.4740  4.02200E-0001   0.00000E+0000
   6.4760  4.07100E-0001   0.00000E+0000
   6.4770  4.39800E-0001   0.00000E+0000
   6.4790  4.28100E-0001   0.00000E+0000
   6.4810  4.06700E-0001   0.00000E+0000
   6.4830  4.14900E-0001   0.00000E+0000
   6.4860  3.95800E-0001   0.00000E+0000
   6.4880  3.98800E-0001   0.00000E+0000
   6.4910  4.03400E-0001   0.00000E+0000
   6.4920  4.04800E-0001   0.00000E+0000
   6.4940  4.00300E-0001   0.00000E+0000
   6.4970  4.06000E-0001   0.00000E+0000
   6.4990  4.09800E-0001   0.00000E+0000
   6.5020  4.03200E-0001   0.00000E+0000
   6.5040  4.06500E-0001   0.00000E+0000
   6.5060  4.00300E-0001   0.00000E+0000
   6.5080  4.14700E-0001   0.00000E+0000
   6.5090  4.19500E-0001   0.00000E+0000
   6.5130  3.99900E-0001   0.00000E+0000
   6.5140  3.89100E-0001   0.00000E+0000
   6.5170  4.08300E-0001   0.00000E+0000
   6.5200  4.19700E-0001   0.00000E+0000
   6.5220  4.16600E-0001   0.00000E+0000
   6.5240  4.16000E-0001   0.00000E+0000
   6.5270  4.12800E-0001   0.00000E+0000
   6.5290  4.09800E-0001   0.00000E+0000
   6.5310  4.08300E-0001   0.00000E+0000
   6.5330  4.10600E-0001   0.00000E+0000
   6.5360  4.12500E-0001   0.00000E+0000
   6.5380  4.15200E-0001   0.00000E+0000
   6.5400  4.19400E-0001   0.00000E+0000
   6.5410  4.22400E-0001   0.00000E+0000
   6.5450  4.15200E-0001   0.00000E+0000
   6.5460  4.11800E-0001   0.00000E+0000
   6.5500  4.16700E-0001   0.00000E+0000
   6.5510  4.30800E-0001   0.00000E+0000
   6.5540  4.15900E-0001   0.00000E+0000
   6.5570  4.07200E-0001   0.00000E+0000
   6.5590  4.19600E-0001   0.00000E+0000
   6.5600  4.14600E-0001   0.00000E+0000
   6.5640  4.30900E-0001   0.00000E+0000
   6.5660  4.25500E-0001   0.00000E+0000
   6.5680  4.20200E-0001   0.00000E+0000
   6.5700  4.24700E-0001   0.00000E+0000
   6.5720  4.18200E-0001   0.00000E+0000
   6.5740  4.19500E-0001   0.00000E+0000
   6.5760  4.22400E-0001   0.00000E+0000
   6.5770  4.14000E-0001   0.00000E+0000
   6.5810  4.18800E-0001   0.00000E+0000
   6.5830  4.28400E-0001   0.00000E+0000
   6.5850  4.21700E-0001   0.00000E+0000
   6.5860  4.23700E-0001   0.00000E+0000
   6.5880  4.23700E-0001   0.00000E+0000
   6.5890  4.21300E-0001   0.00000E+0000
   6.5930  4.30600E-0001   0.00000E+0000
   6.5960  4.30400E-0001   0.00000E+0000
   6.5980  4.25200E-0001   0.00000E+0000
   6.6010  4.48600E-0001   0.00000E+0000
   6.6030  4.47400E-0001   0.00000E+0000
   6.6070  4.37200E-0001   0.00000E+0000
   6.6090  4.30700E-0001   0.00000E+0000
   6.6120  4.35900E-0001   0.00000E+0000
   6.6140  4.41100E-0001   0.00000E+0000
   6.6170  4.32200E-0001   0.00000E+0000
   6.6190  4.38700E-0001   0.00000E+0000
   6.6210  4.43600E-0001   0.00000E+0000
   6.6230  4.45500E-0001   0.00000E+0000
   6.6250  4.33200E-0001   0.00000E+0000
   6.6270  4.37900E-0001   0.00000E+0000
   6.6290  4.45600E-0001   0.00000E+0000
   6.6310  4.50700E-0001   0.00000E+0000
   6.6340  4.46400E-0001   0.00000E+0000
   6.6360  4.39200E-0001   0.00000E+0000
   6.6380  4.50400E-0001   0.00000E+0000
   6.6390  4.39400E-0001   0.00000E+0000
   6.6410  4.52700E-0001   0.00000E+0000
   6.6430  4.38700E-0001   0.00000E+0000
   6.6460  4.32500E-0001   0.00000E+0000
   6.6500  4.48300E-0001   0.00000E+0000
   6.6520  4.36700E-0001   0.00000E+0000
   6.6550  4.44400E-0001   0.00000E+0000
   6.6570  4.43400E-0001   0.00000E+0000
   6.6590  4.39100E-0001   0.00000E+0000
   6.6600  4.37100E-0001   0.00000E+0000
   6.6640  4.39200E-0001   0.00000E+0000
   6.6650  4.43600E-0001   0.00000E+0000
   6.6690  4.42400E-0001   0.00000E+0000
   6.6710  4.44300E-0001   0.00000E+0000
   6.6740  4.41800E-0001   0.00000E+0000
   6.6770  4.49800E-0001   0.00000E+0000
   6.6810  4.50800E-0001   0.00000E+0000
   6.6830  4.50300E-0001   0.00000E+0000
   6.6850  4.48900E-0001   0.00000E+0000
   6.6870  4.52200E-0001   0.00000E+0000
   6.6890  4.43200E-0001   0.00000E+0000
   6.6920  4.53700E-0001   0.00000E+0000
   6.6950  4.60000E-0001   0.00000E+0000
   6.6980  4.48600E-0001   0.00000E+0000
   6.7000  4.46000E-0001   0.00000E+0000
   6.7010  4.42900E-0001   0.00000E+0000
   6.7050  4.46100E-0001   0.00000E+0000
   6.7070  4.43000E-0001   0.00000E+0000
   6.7100  4.51200E-0001   0.00000E+0000
   6.7120  4.47000E-0001   0.00000E+0000
   6.7150  4.47000E-0001   0.00000E+0000
   6.7170  4.48500E-0001   0.00000E+0000
   6.7190  4.44300E-0001   0.00000E+0000
   6.7210  4.45100E-0001   0.00000E+0000
   6.7240  4.56600E-0001   0.00000E+0000
   6.7260  4.54100E-0001   0.00000E+0000
   6.7290  4.55600E-0001   0.00000E+0000
   6.7310  4.58100E-0001   0.00000E+0000
   6.7330  4.59300E-0001   0.00000E+0000
   6.7360  4.47100E-0001   0.00000E+0000
   6.7380  4.62000E-0001   0.00000E+0000
   6.7400  4.59000E-0001   0.00000E+0000
   6.7440  4.61000E-0001   0.00000E+0000
   6.7460  4.49100E-0001   0.00000E+0000
   6.7480  4.49100E-0001   0.00000E+0000
   6.7500  4.62100E-0001   0.00000E+0000
   6.7550  4.62400E-0001   0.00000E+0000
   6.7560  4.61300E-0001   0.00000E+0000
   6.7590  4.63700E-0001   0.00000E+0000
   6.7610  4.61400E-0001   0.00000E+0000
   6.7630  4.66200E-0001   0.00000E+0000
   6.7650  4.55400E-0001   0.00000E+0000
   6.7690  4.38100E-0001   0.00000E+0000
   6.7710  4.45800E-0001   0.00000E+0000
   6.7720  4.59700E-0001   0.00000E+0000
   6.7760  4.68500E-0001   0.00000E+0000
   6.7770  4.68500E-0001   0.00000E+0000
   6.7790  4.63300E-0001   0.00000E+0000
   6.7820  4.60600E-0001   0.00000E+0000
   6.7840  4.63500E-0001   0.00000E+0000
   6.7860  4.64700E-0001   0.00000E+0000
   6.7890  4.64500E-0001   0.00000E+0000
   6.7910  4.83300E-0001   0.00000E+0000
   6.7930  4.72900E-0001   0.00000E+0000
   6.7960  4.65900E-0001   0.00000E+0000
   6.8000  4.50100E-0001   0.00000E+0000
   6.8030  4.67700E-0001   0.00000E+0000
   6.8050  4.78600E-0001   0.00000E+0000
   6.8060  4.66700E-0001   0.00000E+0000
   6.8080  4.73800E-0001   0.00000E+0000
   6.8130  4.87600E-0001   0.00000E+0000
   6.8140  4.57500E-0001   0.00000E+0000
   6.8160  4.76200E-0001   0.00000E+0000
   6.8180  4.72900E-0001   0.00000E+0000
   6.8220  4.51100E-0001   0.00000E+0000
   6.8240  4.64900E-0001   0.00000E+0000
   6.8250  4.59500E-0001   0.00000E+0000
   6.8280  4.51300E-0001   0.00000E+0000
   6.8290  4.68500E-0001   0.00000E+0000
   6.8330  4.67700E-0001   0.00000E+0000
   6.8350  4.71000E-0001   0.00000E+0000
   6.8380  4.61400E-0001   0.00000E+0000
   6.8410  4.52700E-0001   0.00000E+0000
   6.8440  4.54400E-0001   0.00000E+0000
   6.8460  4.63300E-0001   0.00000E+0000
   6.8510  4.67200E-0001   0.00000E+0000
   6.8520  4.73000E-0001   0.00000E+0000
   6.8550  4.74700E-0001   0.00000E+0000
   6.8560  4.69900E-0001   0.00000E+0000
   6.8600  4.56100E-0001   0.00000E+0000
   6.8620  4.63000E-0001   0.00000E+0000
   6.8640  4.67200E-0001   0.00000E+0000
   6.8670  4.61700E-0001   0.00000E+0000
   6.8680  4.62500E-0001   0.00000E+0000
   6.8710  4.74400E-0001   0.00000E+0000
   6.8730  4.67800E-0001   0.00000E+0000
   6.8760  4.82000E-0001   0.00000E+0000
   6.8780  4.70700E-0001   0.00000E+0000
   6.8810  4.67000E-0001   0.00000E+0000
   6.8820  4.68500E-0001   0.00000E+0000
   6.8860  4.71100E-0001   0.00000E+0000
   6.8870  4.76200E-0001   0.00000E+0000
   6.8900  4.69300E-0001   0.00000E+0000
   6.8910  4.70300E-0001   0.00000E+0000
   6.8950  4.76500E-0001   0.00000E+0000
   6.8980  4.93100E-0001   0.00000E+0000
   6.9010  4.96500E-0001   0.00000E+0000
   6.9040  4.96600E-0001   0.00000E+0000
   6.9060  4.81400E-0001   0.00000E+0000
   6.9080  4.88200E-0001   0.00000E+0000
   6.9110  4.95000E-0001   0.00000E+0000
   6.9130  4.89500E-0001   0.00000E+0000
   6.9160  4.83900E-0001   0.00000E+0000
   6.9180  4.77100E-0001   0.00000E+0000
   6.9200  4.83700E-0001   0.00000E+0000
   6.9250  4.86600E-0001   0.00000E+0000
   6.9270  4.75000E-0001   0.00000E+0000
   6.9300  4.80900E-0001   0.00000E+0000
   6.9310  4.87700E-0001   0.00000E+0000
   6.9320  4.96100E-0001   0.00000E+0000
   6.9340  4.90800E-0001   0.00000E+0000
   6.9360  4.79300E-0001   0.00000E+0000
   6.9400  5.04800E-0001   0.00000E+0000
   6.9420  5.02000E-0001   0.00000E+0000
   6.9450  4.90000E-0001   0.00000E+0000
   6.9470  4.79600E-0001   0.00000E+0000
   6.9490  4.71400E-0001   0.00000E+0000
   6.9500  4.67600E-0001   0.00000E+0000
   6.9550  4.76300E-0001   0.00000E+0000
   6.9570  4.89800E-0001   0.00000E+0000
   6.9600  4.80400E-0001   0.00000E+0000
   6.9610  4.70500E-0001   0.00000E+0000
   6.9640  4.76400E-0001   0.00000E+0000
   6.9650  4.79300E-0001   0.00000E+0000
   6.9680  4.75500E-0001   0.00000E+0000
   6.9700  4.67800E-0001   0.00000E+0000
   6.9720  4.84900E-0001   0.00000E+0000
   6.9740  4.83300E-0001   0.00000E+0000
   6.9750  4.72900E-0001   0.00000E+0000
   6.9790  4.72200E-0001   0.00000E+0000
   6.9820  4.43300E-0001   0.00000E+0000
   6.9840  4.57400E-0001   0.00000E+0000
   6.9850  4.59800E-0001   0.00000E+0000
   6.9880  4.67400E-0001   0.00000E+0000
   6.9910  4.69800E-0001   0.00000E+0000
   6.9930  4.87100E-0001   0.00000E+0000
   6.9950  5.01400E-0001   0.00000E+0000
   6.9980  4.73200E-0001   0.00000E+0000
   7.0000  4.68700E-0001   0.00000E+0000
   7.0030  4.78100E-0001   0.00000E+0000
   7.0050  4.76900E-0001   0.00000E+0000
   7.0080  4.87200E-0001   0.00000E+0000
   7.0110  4.95600E-0001   0.00000E+0000
   7.0130  4.88100E-0001   0.00000E+0000
   7.0160  4.76800E-0001   0.00000E+0000
   7.0210  4.84400E-0001   0.00000E+0000
   7.0230  4.79700E-0001   0.00000E+0000
   7.0250  4.87200E-0001   0.00000E+0000
   7.0290  4.97500E-0001   0.00000E+0000
   7.0300  4.87200E-0001   0.00000E+0000
   7.0340  4.93700E-0001   0.00000E+0000
   7.0350  4.97800E-0001   0.00000E+0000
   7.0370  4.93900E-0001   0.00000E+0000
   7.0390  5.29100E-0001   0.00000E+0000
   7.0420  5.27700E-0001   0.00000E+0000
   7.0460  5.02700E-0001   0.00000E+0000
   7.0480  4.96000E-0001   0.00000E+0000
   7.0510  5.09600E-0001   0.00000E+0000
   7.0550  5.17800E-0001   0.00000E+0000
   7.0580  5.25600E-0001   0.00000E+0000
   7.0600  5.29700E-0001   0.00000E+0000
   7.0620  5.33800E-0001   0.00000E+0000
   7.0640  5.31500E-0001   0.00000E+0000
   7.0660  5.35500E-0001   0.00000E+0000
   7.0700  5.29600E-0001   0.00000E+0000
   7.0720  5.53700E-0001   0.00000E+0000
   7.0740  5.46200E-0001   0.00000E+0000
   7.0760  5.38900E-0001   0.00000E+0000
   7.0790  5.34800E-0001   0.00000E+0000
   7.0810  5.39900E-0001   0.00000E+0000
   7.0830  5.48100E-0001   0.00000E+0000
   7.0850  5.70000E-0001   0.00000E+0000
   7.0870  5.71800E-0001   0.00000E+0000
   7.0900  5.63000E-0001   0.00000E+0000
   7.0920  5.71400E-0001   0.00000E+0000
   7.0950  5.89300E-0001   0.00000E+0000
   7.0970  5.84300E-0001   0.00000E+0000
   7.0990  5.85100E-0001   0.00000E+0000
   7.1010  6.02300E-0001   0.00000E+0000
