# Supplementary material for: Self-association of MreC as a regulatory signal in bacterial cell wall elongation
Source: Nat Commun. 2021 May 20;12:2987. doi: 10.1038/s41467-021-22957-9 (PMC8137920; doi:10.1038/s41467-021-22957-9)
Supplement: Supplementary file 4 — Source Data [file 41467_2021_22957_MOESM4_ESM.zip › Martins2-Source-Data/AUC_rawdata/E.coli/00098.RA3]

MREC FHEC 0,8 abs
R 3 20.0 20000 0023606 8.9740E10 281 1 
   5.7980 -4.08000E-0001   0.00000E+0000
   5.8030 -2.81600E-0001   0.00000E+0000
   5.8040 -2.85100E-0001   0.00000E+0000
   5.8050 -2.58400E-0001   0.00000E+0000
   5.8060 -2.43400E-0001   0.00000E+0000
   5.8070 -1.53200E-0001   0.00000E+0000
   5.8080 -2.23000E-0001   0.00000E+0000
   5.8100 -1.00500E-0001   0.00000E+0000
   5.8110 -1.81100E-0001   0.00000E+0000
   5.8130 -1.07900E-0001   0.00000E+0000
   5.8140 -1.42300E-0001   0.00000E+0000
   5.8150 -2.70600E-0001   0.00000E+0000
   5.8160 -2.37200E-0001   0.00000E+0000
   5.8170 -3.79000E-0001   0.00000E+0000
   5.8190 -4.75200E-0001   0.00000E+0000
   5.8210 -4.56700E-0001   0.00000E+0000
   5.8230 -5.09800E-0001   0.00000E+0000
   5.8240 -4.57300E-0001   0.00000E+0000
   5.8280 -2.22800E-0001   0.00000E+0000
   5.8300  1.10500E-0001   0.00000E+0000
   5.8320  1.24400E-0001   0.00000E+0000
   5.8340  1.63900E-0001   0.00000E+0000
   5.8370  1.20500E-0001   0.00000E+0000
   5.8380  1.15200E-0001   0.00000E+0000
   5.8390  1.11700E-0001   0.00000E+0000
   5.8420  9.33000E-0002   0.00000E+0000
   5.8440  8.72000E-0002   0.00000E+0000
   5.8460  8.15000E-0002   0.00000E+0000
   5.8480  1.15400E-0001   0.00000E+0000
   5.8510  9.18000E-0002   0.00000E+0000
   5.8530  8.43000E-0002   0.00000E+0000
   5.8550  4.92000E-0002   0.00000E+0000
   5.8560  2.58000E-0002   0.00000E+0000
   5.8580  2.44000E-0002   0.00000E+0000
   5.8590  3.72000E-0002   0.00000E+0000
   5.8620  2.26000E-0002   0.00000E+0000
   5.8650  5.17000E-0002   0.00000E+0000
   5.8660  4.09000E-0002   0.00000E+0000
   5.8680 -7.00000E-0004   0.00000E+0000
   5.8720 -4.92000E-0002   0.00000E+0000
   5.8730 -3.35000E-0002   0.00000E+0000
   5.8740  1.23000E-0002   0.00000E+0000
   5.8750  6.70000E-0003   0.00000E+0000
   5.8770  2.08000E-0002   0.00000E+0000
   5.8780  4.70000E-0002   0.00000E+0000
   5.8800  4.08000E-0002   0.00000E+0000
   5.8830  3.86000E-0002   0.00000E+0000
   5.8850  9.60000E-0003   0.00000E+0000
   5.8860  1.62000E-0002   0.00000E+0000
   5.8890  3.01000E-0002   0.00000E+0000
   5.8900  3.84000E-0002   0.00000E+0000
   5.8930  2.04000E-0002   0.00000E+0000
   5.8940  3.34000E-0002   0.00000E+0000
   5.8960  1.31000E-0002   0.00000E+0000
   5.8970  5.40000E-0003   0.00000E+0000
   5.9010  4.57000E-0002   0.00000E+0000
   5.9050  2.63000E-0002   0.00000E+0000
   5.9060  1.07000E-0002   0.00000E+0000
   5.9080  1.01000E-0002   0.00000E+0000
   5.9090  1.99000E-0002   0.00000E+0000
   5.9130  2.19000E-0002   0.00000E+0000
   5.9170  2.30000E-0002   0.00000E+0000
   5.9180  2.88000E-0002   0.00000E+0000
   5.9210 -4.70000E-0003   0.00000E+0000
   5.9240  2.70000E-0002   0.00000E+0000
   5.9280  2.42000E-0002   0.00000E+0000
   5.9290  7.87000E-0002   0.00000E+0000
   5.9320  7.05000E-0002   0.00000E+0000
   5.9340  3.54000E-0002   0.00000E+0000
   5.9350  3.12000E-0002   0.00000E+0000
   5.9390  7.18000E-0002   0.00000E+0000
   5.9410  6.66000E-0002   0.00000E+0000
   5.9430  6.17000E-0002   0.00000E+0000
   5.9450  7.86000E-0002   0.00000E+0000
   5.9480  6.71000E-0002   0.00000E+0000
   5.9490  6.84000E-0002   0.00000E+0000
   5.9520  4.29000E-0002   0.00000E+0000
   5.9560  6.33000E-0002   0.00000E+0000
   5.9580  6.42000E-0002   0.00000E+0000
   5.9610  9.17000E-0002   0.00000E+0000
   5.9630  8.82000E-0002   0.00000E+0000
   5.9640  5.47000E-0002   0.00000E+0000
   5.9680  2.11000E-0002   0.00000E+0000
   5.9700  2.32000E-0002   0.00000E+0000
   5.9720  1.11000E-0002   0.00000E+0000
   5.9750  2.23000E-0002   0.00000E+0000
   5.9770  3.72000E-0002   0.00000E+0000
   5.9800  3.73000E-0002   0.00000E+0000
   5.9830 -4.30600E-0001   0.00000E+0000
   5.9840 -1.03260E+0000   0.00000E+0000
   5.9860 -1.25240E+0000   0.00000E+0000
   5.9890 -1.36270E+0000   0.00000E+0000
   5.9920 -1.64340E+0000   0.00000E+0000
   5.9940 -1.94300E+0000   0.00000E+0000
   5.9970 -1.98970E+0000   0.00000E+0000
   5.9990 -1.96310E+0000   0.00000E+0000
   6.0010 -1.88220E+0000   0.00000E+0000
   6.0020 -1.85160E+0000   0.00000E+0000
   6.0050 -1.80300E+0000   0.00000E+0000
   6.0100 -1.60070E+0000   0.00000E+0000
   6.0110 -1.41410E+0000   0.00000E+0000
   6.0130 -9.32800E-0001   0.00000E+0000
   6.0140 -5.35500E-0001   0.00000E+0000
   6.0160 -2.60000E-0002   0.00000E+0000
   6.0180  1.43900E-0001   0.00000E+0000
   6.0210  1.23500E-0001   0.00000E+0000
   6.0230  1.48100E-0001   0.00000E+0000
   6.0270  1.22700E-0001   0.00000E+0000
   6.0300  1.44900E-0001   0.00000E+0000
   6.0320  1.44200E-0001   0.00000E+0000
   6.0340  1.62600E-0001   0.00000E+0000
   6.0360  1.72900E-0001   0.00000E+0000
   6.0390  1.04100E-0001   0.00000E+0000
   6.0440  1.15900E-0001   0.00000E+0000
   6.0450  1.29800E-0001   0.00000E+0000
   6.0480  1.08000E-0001   0.00000E+0000
   6.0500  9.93000E-0002   0.00000E+0000
   6.0510  1.21400E-0001   0.00000E+0000
   6.0520  1.10900E-0001   0.00000E+0000
   6.0570  1.14600E-0001   0.00000E+0000
   6.0620  1.10100E-0001   0.00000E+0000
   6.0640  1.21400E-0001   0.00000E+0000
   6.0660  1.20900E-0001   0.00000E+0000
   6.0690  1.07000E-0001   0.00000E+0000
   6.0700  1.00700E-0001   0.00000E+0000
   6.0730  1.02700E-0001   0.00000E+0000
   6.0750  1.33800E-0001   0.00000E+0000
   6.0780  1.53400E-0001   0.00000E+0000
   6.0820  1.30500E-0001   0.00000E+0000
   6.0830  1.70700E-0001   0.00000E+0000
   6.0870  1.16100E+0000   0.00000E+0000
   6.0890  1.34350E+0000   0.00000E+0000
   6.0920  1.38450E+0000   0.00000E+0000
   6.0940  1.48860E+0000   0.00000E+0000
   6.0960  1.75860E+0000   0.00000E+0000
   6.0990  2.05320E+0000   0.00000E+0000
   6.1010  1.99770E+0000   0.00000E+0000
   6.1050  1.97240E+0000   0.00000E+0000
   6.1070  1.92840E+0000   0.00000E+0000
   6.1090  1.84090E+0000   0.00000E+0000
   6.1110  1.76200E+0000   0.00000E+0000
   6.1140  1.69140E+0000   0.00000E+0000
   6.1150  1.36870E+0000   0.00000E+0000
   6.1190  9.21700E-0001   0.00000E+0000
   6.1220  3.31800E-0001   0.00000E+0000
   6.1240  9.16000E-0002   0.00000E+0000
   6.1260  1.35900E-0001   0.00000E+0000
   6.1290  1.23100E-0001   0.00000E+0000
   6.1300  1.27300E-0001   0.00000E+0000
   6.1350  1.11200E-0001   0.00000E+0000
   6.1370  1.07900E-0001   0.00000E+0000
   6.1380  1.13300E-0001   0.00000E+0000
   6.1420  1.03700E-0001   0.00000E+0000
   6.1450  1.07700E-0001   0.00000E+0000
   6.1480  1.20900E-0001   0.00000E+0000
   6.1490  1.18200E-0001   0.00000E+0000
   6.1530  1.04300E-0001   0.00000E+0000
   6.1550  1.16600E-0001   0.00000E+0000
   6.1580  1.21700E-0001   0.00000E+0000
   6.1590  1.23200E-0001   0.00000E+0000
   6.1630  1.24100E-0001   0.00000E+0000
   6.1660  1.22200E-0001   0.00000E+0000
   6.1680  1.30800E-0001   0.00000E+0000
   6.1690  1.22400E-0001   0.00000E+0000
   6.1730  1.24500E-0001   0.00000E+0000
   6.1750  1.30500E-0001   0.00000E+0000
   6.1760  1.33500E-0001   0.00000E+0000
   6.1790  1.36600E-0001   0.00000E+0000
   6.1810  1.33300E-0001   0.00000E+0000
   6.1850  1.38800E-0001   0.00000E+0000
   6.1900  1.36700E-0001   0.00000E+0000
   6.1940  1.42600E-0001   0.00000E+0000
   6.1950  1.39900E-0001   0.00000E+0000
   6.1980  1.44900E-0001   0.00000E+0000
   6.1990  1.45500E-0001   0.00000E+0000
   6.2020  1.53800E-0001   0.00000E+0000
   6.2040  1.52900E-0001   0.00000E+0000
   6.2070  1.55800E-0001   0.00000E+0000
   6.2120  1.57700E-0001   0.00000E+0000
   6.2160  1.66900E-0001   0.00000E+0000
   6.2180  1.56400E-0001   0.00000E+0000
   6.2190  1.61800E-0001   0.00000E+0000
   6.2210  1.70600E-0001   0.00000E+0000
   6.2240  1.67000E-0001   0.00000E+0000
   6.2260  1.95600E-0001   0.00000E+0000
   6.2280  1.91500E-0001   0.00000E+0000
   6.2300  1.49400E-0001   0.00000E+0000
   6.2310  1.07200E-0001   0.00000E+0000
   6.2350  1.44200E-0001   0.00000E+0000
   6.2370  2.07100E-0001   0.00000E+0000
   6.2390  1.95600E-0001   0.00000E+0000
   6.2430  1.89200E-0001   0.00000E+0000
   6.2450  1.97000E-0001   0.00000E+0000
   6.2480  1.98000E-0001   0.00000E+0000
   6.2520  1.87100E-0001   0.00000E+0000
   6.2560  2.07700E-0001   0.00000E+0000
   6.2590  2.12400E-0001   0.00000E+0000
   6.2610  2.13100E-0001   0.00000E+0000
   6.2640  2.05400E-0001   0.00000E+0000
   6.2670  2.17300E-0001   0.00000E+0000
   6.2690  2.16900E-0001   0.00000E+0000
   6.2710  2.10700E-0001   0.00000E+0000
   6.2740  2.06200E-0001   0.00000E+0000
   6.2760  2.15700E-0001   0.00000E+0000
   6.2780  2.20300E-0001   0.00000E+0000
   6.2800  2.12700E-0001   0.00000E+0000
   6.2830  2.12700E-0001   0.00000E+0000
   6.2860  2.23600E-0001   0.00000E+0000
   6.2880  2.23700E-0001   0.00000E+0000
   6.2900  2.27200E-0001   0.00000E+0000
   6.2920  2.24500E-0001   0.00000E+0000
   6.2960  2.31600E-0001   0.00000E+0000
   6.2970  2.38000E-0001   0.00000E+0000
   6.2990  2.38900E-0001   0.00000E+0000
   6.3010  2.35900E-0001   0.00000E+0000
   6.3030  2.42100E-0001   0.00000E+0000
   6.3050  2.41400E-0001   0.00000E+0000
   6.3070  2.36600E-0001   0.00000E+0000
   6.3110  2.53500E-0001   0.00000E+0000
   6.3130  2.44600E-0001   0.00000E+0000
   6.3150  2.36800E-0001   0.00000E+0000
   6.3170  2.47100E-0001   0.00000E+0000
   6.3210  2.53700E-0001   0.00000E+0000
   6.3240  2.65600E-0001   0.00000E+0000
   6.3260  2.84400E-0001   0.00000E+0000
   6.3290  2.06500E-0001   0.00000E+0000
   6.3300  2.08300E-0001   0.00000E+0000
   6.3340  2.36700E-0001   0.00000E+0000
   6.3350  2.70300E-0001   0.00000E+0000
   6.3380  2.85700E-0001   0.00000E+0000
   6.3400  2.79700E-0001   0.00000E+0000
   6.3440  2.79300E-0001   0.00000E+0000
   6.3470  2.87700E-0001   0.00000E+0000
   6.3480  2.93800E-0001   0.00000E+0000
   6.3510  2.87100E-0001   0.00000E+0000
   6.3520  2.85500E-0001   0.00000E+0000
   6.3540  2.86700E-0001   0.00000E+0000
   6.3580  2.81300E-0001   0.00000E+0000
   6.3620  2.87800E-0001   0.00000E+0000
   6.3640  2.91400E-0001   0.00000E+0000
   6.3660  3.00900E-0001   0.00000E+0000
   6.3690  2.99500E-0001   0.00000E+0000
   6.3710  2.97600E-0001   0.00000E+0000
   6.3730  3.00900E-0001   0.00000E+0000
   6.3760  3.06500E-0001   0.00000E+0000
   6.3780  3.04300E-0001   0.00000E+0000
   6.3800  3.02800E-0001   0.00000E+0000
   6.3820  3.04900E-0001   0.00000E+0000
   6.3850  3.18800E-0001   0.00000E+0000
   6.3870  3.17800E-0001   0.00000E+0000
   6.3890  3.15300E-0001   0.00000E+0000
   6.3920  3.19300E-0001   0.00000E+0000
   6.3930  3.21600E-0001   0.00000E+0000
   6.3960  3.15800E-0001   0.00000E+0000
   6.3980  3.19300E-0001   0.00000E+0000
   6.4010  3.29300E-0001   0.00000E+0000
   6.4030  3.19600E-0001   0.00000E+0000
   6.4050  3.16600E-0001   0.00000E+0000
   6.4080  3.22500E-0001   0.00000E+0000
   6.4090  3.23600E-0001   0.00000E+0000
   6.4130  3.21200E-0001   0.00000E+0000
   6.4140  3.21600E-0001   0.00000E+0000
   6.4170  3.18500E-0001   0.00000E+0000
   6.4200  3.33100E-0001   0.00000E+0000
   6.4230  3.30700E-0001   0.00000E+0000
   6.4260  3.39400E-0001   0.00000E+0000
   6.4270  3.31700E-0001   0.00000E+0000
   6.4310  3.33300E-0001   0.00000E+0000
   6.4350  3.34100E-0001   0.00000E+0000
   6.4370  3.38800E-0001   0.00000E+0000
   6.4390  3.34100E-0001   0.00000E+0000
   6.4400  3.39200E-0001   0.00000E+0000
   6.4440  3.47300E-0001   0.00000E+0000
   6.4470  3.52300E-0001   0.00000E+0000
   6.4480  3.40500E-0001   0.00000E+0000
   6.4500  3.39300E-0001   0.00000E+0000
   6.4520  3.38100E-0001   0.00000E+0000
   6.4540  3.53400E-0001   0.00000E+0000
   6.4580  3.48700E-0001   0.00000E+0000
   6.4590  3.40500E-0001   0.00000E+0000
   6.4600  3.49300E-0001   0.00000E+0000
   6.4620  3.43000E-0001   0.00000E+0000
   6.4650  3.49400E-0001   0.00000E+0000
   6.4670  3.50400E-0001   0.00000E+0000
   6.4710  3.41400E-0001   0.00000E+0000
   6.4740  3.52200E-0001   0.00000E+0000
   6.4760  3.58800E-0001   0.00000E+0000
   6.4790  3.91400E-0001   0.00000E+0000
   6.4830  3.56500E-0001   0.00000E+0000
   6.4840  3.73000E-0001   0.00000E+0000
   6.4870  3.56100E-0001   0.00000E+0000
   6.4900  3.63100E-0001   0.00000E+0000
   6.4920  3.62000E-0001   0.00000E+0000
   6.4930  3.60800E-0001   0.00000E+0000
   6.4970  3.64100E-0001   0.00000E+0000
   6.5010  3.64000E-0001   0.00000E+0000
   6.5020  3.59300E-0001   0.00000E+0000
   6.5050  3.64500E-0001   0.00000E+0000
   6.5070  3.68300E-0001   0.00000E+0000
   6.5100  3.75600E-0001   0.00000E+0000
   6.5120  3.56200E-0001   0.00000E+0000
   6.5140  3.41600E-0001   0.00000E+0000
   6.5170  3.71800E-0001   0.00000E+0000
   6.5190  3.77700E-0001   0.00000E+0000
   6.5210  3.74900E-0001   0.00000E+0000
   6.5220  3.79300E-0001   0.00000E+0000
   6.5250  3.78800E-0001   0.00000E+0000
   6.5280  3.66600E-0001   0.00000E+0000
   6.5310  3.70800E-0001   0.00000E+0000
   6.5340  3.67100E-0001   0.00000E+0000
   6.5350  3.77500E-0001   0.00000E+0000
   6.5380  3.75300E-0001   0.00000E+0000
   6.5410  3.87100E-0001   0.00000E+0000
   6.5430  3.79700E-0001   0.00000E+0000
   6.5450  3.70100E-0001   0.00000E+0000
   6.5460  3.71800E-0001   0.00000E+0000
   6.5490  3.89300E-0001   0.00000E+0000
   6.5510  3.85000E-0001   0.00000E+0000
   6.5550  3.78400E-0001   0.00000E+0000
   6.5570  3.77600E-0001   0.00000E+0000
   6.5590  3.80400E-0001   0.00000E+0000
   6.5630  3.83800E-0001   0.00000E+0000
   6.5650  3.88100E-0001   0.00000E+0000
   6.5670  3.89200E-0001   0.00000E+0000
   6.5700  3.86500E-0001   0.00000E+0000
   6.5710  3.85200E-0001   0.00000E+0000
   6.5720  3.82800E-0001   0.00000E+0000
   6.5750  3.86800E-0001   0.00000E+0000
   6.5780  3.87800E-0001   0.00000E+0000
   6.5790  3.87800E-0001   0.00000E+0000
   6.5820  3.92700E-0001   0.00000E+0000
   6.5850  3.89000E-0001   0.00000E+0000
   6.5870  3.90700E-0001   0.00000E+0000
   6.5900  3.90100E-0001   0.00000E+0000
   6.5920  3.85000E-0001   0.00000E+0000
   6.5930  3.99500E-0001   0.00000E+0000
   6.5950  3.97900E-0001   0.00000E+0000
   6.5980  3.84500E-0001   0.00000E+0000
   6.6000  4.02800E-0001   0.00000E+0000
   6.6020  4.24500E-0001   0.00000E+0000
   6.6050  3.95400E-0001   0.00000E+0000
   6.6070  4.00900E-0001   0.00000E+0000
   6.6090  3.99400E-0001   0.00000E+0000
   6.6120  4.03300E-0001   0.00000E+0000
   6.6140  4.05900E-0001   0.00000E+0000
   6.6170  4.00900E-0001   0.00000E+0000
   6.6180  4.01000E-0001   0.00000E+0000
   6.6210  4.04000E-0001   0.00000E+0000
   6.6220  4.05800E-0001   0.00000E+0000
   6.6240  3.96600E-0001   0.00000E+0000
   6.6260  4.07100E-0001   0.00000E+0000
   6.6280  4.10400E-0001   0.00000E+0000
   6.6290  4.13300E-0001   0.00000E+0000
   6.6330  4.17600E-0001   0.00000E+0000
   6.6350  4.04200E-0001   0.00000E+0000
   6.6380  4.13600E-0001   0.00000E+0000
   6.6410  4.17000E-0001   0.00000E+0000
   6.6440  4.19500E-0001   0.00000E+0000
   6.6450  4.17400E-0001   0.00000E+0000
   6.6480  4.02000E-0001   0.00000E+0000
   6.6490  4.04800E-0001   0.00000E+0000
   6.6520  4.15200E-0001   0.00000E+0000
   6.6550  4.08700E-0001   0.00000E+0000
   6.6570  4.11500E-0001   0.00000E+0000
   6.6600  4.13000E-0001   0.00000E+0000
   6.6640  4.15100E-0001   0.00000E+0000
   6.6660  4.12600E-0001   0.00000E+0000
   6.6690  4.15200E-0001   0.00000E+0000
   6.6730  4.17600E-0001   0.00000E+0000
   6.6760  4.10000E-0001   0.00000E+0000
   6.6780  4.14400E-0001   0.00000E+0000
   6.6800  4.27200E-0001   0.00000E+0000
   6.6830  4.15100E-0001   0.00000E+0000
   6.6840  4.26500E-0001   0.00000E+0000
   6.6870  4.19700E-0001   0.00000E+0000
   6.6890  4.18400E-0001   0.00000E+0000
   6.6930  4.26900E-0001   0.00000E+0000
   6.6960  4.30200E-0001   0.00000E+0000
   6.6970  4.27600E-0001   0.00000E+0000
   6.7010  4.25300E-0001   0.00000E+0000
   6.7030  4.24900E-0001   0.00000E+0000
   6.7050  4.17000E-0001   0.00000E+0000
   6.7070  4.22600E-0001   0.00000E+0000
   6.7100  4.17000E-0001   0.00000E+0000
   6.7120  4.19100E-0001   0.00000E+0000
   6.7150  4.21500E-0001   0.00000E+0000
   6.7170  4.23300E-0001   0.00000E+0000
   6.7190  4.18800E-0001   0.00000E+0000
   6.7210  4.21900E-0001   0.00000E+0000
   6.7230  4.25100E-0001   0.00000E+0000
   6.7260  4.27400E-0001   0.00000E+0000
   6.7270  4.32300E-0001   0.00000E+0000
   6.7310  4.27700E-0001   0.00000E+0000
   6.7340  4.34900E-0001   0.00000E+0000
   6.7360  4.26100E-0001   0.00000E+0000
   6.7390  4.33300E-0001   0.00000E+0000
   6.7410  4.51200E-0001   0.00000E+0000
   6.7460  4.31100E-0001   0.00000E+0000
   6.7500  4.25600E-0001   0.00000E+0000
   6.7540  4.36000E-0001   0.00000E+0000
   6.7570  4.37300E-0001   0.00000E+0000
   6.7580  4.34200E-0001   0.00000E+0000
   6.7620  4.39900E-0001   0.00000E+0000
   6.7630  4.46800E-0001   0.00000E+0000
   6.7650  4.49100E-0001   0.00000E+0000
   6.7690  4.31500E-0001   0.00000E+0000
   6.7700  4.13800E-0001   0.00000E+0000
   6.7740  4.34000E-0001   0.00000E+0000
   6.7770  4.48000E-0001   0.00000E+0000
   6.7790  4.43900E-0001   0.00000E+0000
   6.7820  4.45100E-0001   0.00000E+0000
   6.7840  4.37400E-0001   0.00000E+0000
   6.7870  4.45700E-0001   0.00000E+0000
   6.7900  4.44600E-0001   0.00000E+0000
   6.7910  4.47900E-0001   0.00000E+0000
   6.7930  4.50900E-0001   0.00000E+0000
   6.7960  4.45200E-0001   0.00000E+0000
   6.8000  4.28500E-0001   0.00000E+0000
   6.8020  4.40000E-0001   0.00000E+0000
   6.8050  4.63000E-0001   0.00000E+0000
   6.8060  4.49900E-0001   0.00000E+0000
   6.8100  4.48300E-0001   0.00000E+0000
   6.8120  4.60300E-0001   0.00000E+0000
   6.8130  4.70700E-0001   0.00000E+0000
   6.8160  4.39600E-0001   0.00000E+0000
   6.8170  4.61400E-0001   0.00000E+0000
   6.8210  4.56700E-0001   0.00000E+0000
   6.8220  4.34800E-0001   0.00000E+0000
   6.8250  4.32100E-0001   0.00000E+0000
   6.8280  4.35800E-0001   0.00000E+0000
   6.8310  4.41500E-0001   0.00000E+0000
   6.8330  4.55200E-0001   0.00000E+0000
   6.8370  4.51200E-0001   0.00000E+0000
   6.8390  4.37700E-0001   0.00000E+0000
   6.8400  4.44800E-0001   0.00000E+0000
   6.8440  4.42800E-0001   0.00000E+0000
   6.8460  4.42500E-0001   0.00000E+0000
   6.8500  4.51000E-0001   0.00000E+0000
   6.8510  4.53000E-0001   0.00000E+0000
   6.8530  4.55000E-0001   0.00000E+0000
   6.8560  4.52300E-0001   0.00000E+0000
   6.8580  4.39100E-0001   0.00000E+0000
   6.8610  4.39300E-0001   0.00000E+0000
   6.8630  4.39600E-0001   0.00000E+0000
   6.8650  4.49200E-0001   0.00000E+0000
   6.8670  4.43500E-0001   0.00000E+0000
   6.8700  4.47200E-0001   0.00000E+0000
   6.8720  4.54300E-0001   0.00000E+0000
   6.8750  4.54100E-0001   0.00000E+0000
   6.8790  4.54700E-0001   0.00000E+0000
   6.8800  4.43200E-0001   0.00000E+0000
   6.8830  4.50800E-0001   0.00000E+0000
   6.8860  4.50700E-0001   0.00000E+0000
   6.8880  4.52100E-0001   0.00000E+0000
   6.8910  4.55300E-0001   0.00000E+0000
   6.8940  4.51100E-0001   0.00000E+0000
   6.8960  4.65500E-0001   0.00000E+0000
   6.8970  4.72300E-0001   0.00000E+0000
   6.8990  4.80000E-0001   0.00000E+0000
   6.9030  4.78800E-0001   0.00000E+0000
   6.9050  4.75800E-0001   0.00000E+0000
   6.9070  4.70200E-0001   0.00000E+0000
   6.9090  4.74200E-0001   0.00000E+0000
   6.9110  4.86600E-0001   0.00000E+0000
   6.9130  4.72500E-0001   0.00000E+0000
   6.9150  4.68600E-0001   0.00000E+0000
   6.9180  4.52600E-0001   0.00000E+0000
   6.9200  4.60800E-0001   0.00000E+0000
   6.9220  4.71000E-0001   0.00000E+0000
   6.9250  4.72300E-0001   0.00000E+0000
   6.9260  4.55500E-0001   0.00000E+0000
   6.9290  4.74900E-0001   0.00000E+0000
   6.9320  4.70900E-0001   0.00000E+0000
   6.9340  4.79400E-0001   0.00000E+0000
   6.9370  4.65500E-0001   0.00000E+0000
   6.9400  4.85500E-0001   0.00000E+0000
   6.9410  4.91400E-0001   0.00000E+0000
   6.9430  4.85100E-0001   0.00000E+0000
   6.9450  4.79500E-0001   0.00000E+0000
   6.9480  4.47900E-0001   0.00000E+0000
   6.9500  4.55800E-0001   0.00000E+0000
   6.9530  4.65500E-0001   0.00000E+0000
   6.9550  4.56600E-0001   0.00000E+0000
   6.9560  4.68300E-0001   0.00000E+0000
   6.9590  4.70200E-0001   0.00000E+0000
   6.9620  4.56500E-0001   0.00000E+0000
   6.9630  4.69000E-0001   0.00000E+0000
   6.9670  4.61900E-0001   0.00000E+0000
   6.9680  4.49500E-0001   0.00000E+0000
   6.9690  4.47800E-0001   0.00000E+0000
   6.9700  4.54500E-0001   0.00000E+0000
   6.9740  4.72200E-0001   0.00000E+0000
   6.9770  4.62500E-0001   0.00000E+0000
   6.9830  4.27700E-0001   0.00000E+0000
   6.9840  4.41200E-0001   0.00000E+0000
   6.9860  4.48900E-0001   0.00000E+0000
   6.9880  4.52100E-0001   0.00000E+0000
   6.9910  4.57600E-0001   0.00000E+0000
   6.9930  4.70500E-0001   0.00000E+0000
   6.9960  4.82900E-0001   0.00000E+0000
   6.9980  4.61200E-0001   0.00000E+0000
   7.0010  4.50500E-0001   0.00000E+0000
   7.0030  4.59800E-0001   0.00000E+0000
   7.0050  4.62100E-0001   0.00000E+0000
   7.0070  4.79400E-0001   0.00000E+0000
   7.0100  4.74900E-0001   0.00000E+0000
   7.0110  4.85700E-0001   0.00000E+0000
   7.0120  4.80200E-0001   0.00000E+0000
   7.0170  4.69900E-0001   0.00000E+0000
   7.0180  4.74500E-0001   0.00000E+0000
   7.0220  4.89200E-0001   0.00000E+0000
   7.0230  4.69400E-0001   0.00000E+0000
   7.0250  4.74400E-0001   0.00000E+0000
   7.0270  4.88400E-0001   0.00000E+0000
   7.0300  4.91800E-0001   0.00000E+0000
   7.0330  4.93400E-0001   0.00000E+0000
   7.0350  4.89000E-0001   0.00000E+0000
   7.0390  5.09400E-0001   0.00000E+0000
   7.0400  5.08500E-0001   0.00000E+0000
   7.0440  5.09200E-0001   0.00000E+0000
   7.0480  4.98200E-0001   0.00000E+0000
   7.0490  5.02200E-0001   0.00000E+0000
   7.0510  5.03100E-0001   0.00000E+0000
   7.0530  5.19300E-0001   0.00000E+0000
   7.0550  5.05400E-0001   0.00000E+0000
   7.0580  5.18400E-0001   0.00000E+0000
   7.0600  5.33000E-0001   0.00000E+0000
   7.0620  5.42500E-0001   0.00000E+0000
   7.0650  5.31500E-0001   0.00000E+0000
   7.0670  5.26000E-0001   0.00000E+0000
   7.0680  5.29900E-0001   0.00000E+0000
   7.0700  5.62000E-0001   0.00000E+0000
   7.0730  5.51600E-0001   0.00000E+0000
   7.0760  5.50200E-0001   0.00000E+0000
   7.0790  5.32300E-0001   0.00000E+0000
   7.0800  5.43500E-0001   0.00000E+0000
   7.0830  5.59200E-0001   0.00000E+0000
   7.0860  5.70000E-0001   0.00000E+0000
   7.0890  5.89600E-0001   0.00000E+0000
   7.0900  5.74500E-0001   0.00000E+0000
   7.0910  5.91000E-0001   0.00000E+0000
   7.0940  5.92800E-0001   0.00000E+0000
   7.0970  6.03000E-0001   0.00000E+0000
   7.0990  6.00100E-0001   0.00000E+0000
   7.1010  6.22900E-0001   0.00000E+0000
