# Supplementary material for: Self-association of MreC as a regulatory signal in bacterial cell wall elongation
Source: Nat Commun. 2021 May 20;12:2987. doi: 10.1038/s41467-021-22957-9 (PMC8137920; doi:10.1038/s41467-021-22957-9)
Supplement: Supplementary file 4 — Source Data [file 41467_2021_22957_MOESM4_ESM.zip › Martins2-Source-Data/AUC_rawdata/E.coli/00259.RA3]

MREC FHEC 0,8 abs
R 3 20.0 20000 0057199 2.3710E11 281 1 
   5.8000 -3.54300E-0001   0.00000E+0000
   5.8020 -2.44900E-0001   0.00000E+0000
   5.8040 -2.45900E-0001   0.00000E+0000
   5.8050 -1.86100E-0001   0.00000E+0000
   5.8060 -1.57300E-0001   0.00000E+0000
   5.8070 -2.45500E-0001   0.00000E+0000
   5.8090 -2.14700E-0001   0.00000E+0000
   5.8100 -2.08200E-0001   0.00000E+0000
   5.8110 -1.13100E-0001   0.00000E+0000
   5.8140 -1.99100E-0001   0.00000E+0000
   5.8160 -2.60400E-0001   0.00000E+0000
   5.8180 -4.01400E-0001   0.00000E+0000
   5.8190 -4.67600E-0001   0.00000E+0000
   5.8220 -5.02100E-0001   0.00000E+0000
   5.8230 -6.25600E-0001   0.00000E+0000
   5.8250 -4.69700E-0001   0.00000E+0000
   5.8270 -3.39400E-0001   0.00000E+0000
   5.8280 -2.14300E-0001   0.00000E+0000
   5.8300 -2.86000E-0002   0.00000E+0000
   5.8330  1.26300E-0001   0.00000E+0000
   5.8350  1.55300E-0001   0.00000E+0000
   5.8380  1.36000E-0001   0.00000E+0000
   5.8390  9.55000E-0002   0.00000E+0000
   5.8410  1.13000E-0001   0.00000E+0000
   5.8420  9.83000E-0002   0.00000E+0000
   5.8440  9.57000E-0002   0.00000E+0000
   5.8460  6.82000E-0002   0.00000E+0000
   5.8480  9.67000E-0002   0.00000E+0000
   5.8510  9.12000E-0002   0.00000E+0000
   5.8530  8.78000E-0002   0.00000E+0000
   5.8540  7.38000E-0002   0.00000E+0000
   5.8550  4.65000E-0002   0.00000E+0000
   5.8580  1.97000E-0002   0.00000E+0000
   5.8590  3.67000E-0002   0.00000E+0000
   5.8600  3.62000E-0002   0.00000E+0000
   5.8620  1.55000E-0002   0.00000E+0000
   5.8650  2.29000E-0002   0.00000E+0000
   5.8660  3.86000E-0002   0.00000E+0000
   5.8680  1.71000E-0002   0.00000E+0000
   5.8700 -2.39000E-0002   0.00000E+0000
   5.8710 -4.51000E-0002   0.00000E+0000
   5.8730 -1.05000E-0002   0.00000E+0000
   5.8750  5.70000E-0003   0.00000E+0000
   5.8780  4.16000E-0002   0.00000E+0000
   5.8800  4.10000E-0002   0.00000E+0000
   5.8820  3.09000E-0002   0.00000E+0000
   5.8830  2.75000E-0002   0.00000E+0000
   5.8850  7.80000E-0003   0.00000E+0000
   5.8890  4.40000E-0002   0.00000E+0000
   5.8920  1.27000E-0002   0.00000E+0000
   5.8940  2.72000E-0002   0.00000E+0000
   5.8960  1.17000E-0002   0.00000E+0000
   5.8990  8.30000E-0003   0.00000E+0000
   5.9000  3.98000E-0002   0.00000E+0000
   5.9030  4.23000E-0002   0.00000E+0000
   5.9040  2.37000E-0002   0.00000E+0000
   5.9060  1.85000E-0002   0.00000E+0000
   5.9080  1.26000E-0002   0.00000E+0000
   5.9110  2.03000E-0002   0.00000E+0000
   5.9140  2.49000E-0002   0.00000E+0000
   5.9160  1.98000E-0002   0.00000E+0000
   5.9200  2.90000E-0003   0.00000E+0000
   5.9210  4.70000E-0003   0.00000E+0000
   5.9230  4.32000E-0002   0.00000E+0000
   5.9260  3.27000E-0002   0.00000E+0000
   5.9270  2.39000E-0002   0.00000E+0000
   5.9280  4.17000E-0002   0.00000E+0000
   5.9310  7.42000E-0002   0.00000E+0000
   5.9330  5.51000E-0002   0.00000E+0000
   5.9350  2.23000E-0002   0.00000E+0000
   5.9380  4.98000E-0002   0.00000E+0000
   5.9400  7.62000E-0002   0.00000E+0000
   5.9420  5.50000E-0002   0.00000E+0000
   5.9440  7.56000E-0002   0.00000E+0000
   5.9450  7.61000E-0002   0.00000E+0000
   5.9480  6.20000E-0002   0.00000E+0000
   5.9490  6.21000E-0002   0.00000E+0000
   5.9520  3.79000E-0002   0.00000E+0000
   5.9540  5.76000E-0002   0.00000E+0000
   5.9560  5.48000E-0002   0.00000E+0000
   5.9590  7.30000E-0002   0.00000E+0000
   5.9610  8.79000E-0002   0.00000E+0000
   5.9630  8.14000E-0002   0.00000E+0000
   5.9680  2.81000E-0002   0.00000E+0000
   5.9690  2.01000E-0002   0.00000E+0000
   5.9710  9.40000E-0003   0.00000E+0000
   5.9730  3.99000E-0002   0.00000E+0000
   5.9770  3.06000E-0002   0.00000E+0000
   5.9790  3.44000E-0002   0.00000E+0000
   5.9810  1.44000E-0002   0.00000E+0000
   5.9820 -2.12400E-0001   0.00000E+0000
   5.9840 -8.07700E-0001   0.00000E+0000
   5.9870 -1.22400E+0000   0.00000E+0000
   5.9890 -1.38310E+0000   0.00000E+0000
   5.9900 -1.53510E+0000   0.00000E+0000
   5.9930 -1.67330E+0000   0.00000E+0000
   5.9960 -1.92550E+0000   0.00000E+0000
   5.9970 -2.00520E+0000   0.00000E+0000
   5.9990 -2.02850E+0000   0.00000E+0000
   6.0010 -1.93920E+0000   0.00000E+0000
   6.0080 -1.82480E+0000   0.00000E+0000
   6.0090 -1.62950E+0000   0.00000E+0000
   6.0110 -1.56640E+0000   0.00000E+0000
   6.0130 -1.31180E+0000   0.00000E+0000
   6.0170 -8.78700E-0001   0.00000E+0000
   6.0180 -2.32400E-0001   0.00000E+0000
   6.0210  1.51600E-0001   0.00000E+0000
   6.0230  1.33600E-0001   0.00000E+0000
   6.0250  1.46800E-0001   0.00000E+0000
   6.0270  1.32500E-0001   0.00000E+0000
   6.0300  1.16700E-0001   0.00000E+0000
   6.0320  1.42400E-0001   0.00000E+0000
   6.0340  1.43800E-0001   0.00000E+0000
   6.0360  1.70800E-0001   0.00000E+0000
   6.0390  1.18700E-0001   0.00000E+0000
   6.0410  8.78000E-0002   0.00000E+0000
   6.0430  1.02700E-0001   0.00000E+0000
   6.0450  1.28100E-0001   0.00000E+0000
   6.0480  1.11200E-0001   0.00000E+0000
   6.0510  1.01500E-0001   0.00000E+0000
   6.0520  1.15800E-0001   0.00000E+0000
   6.0550  1.11100E-0001   0.00000E+0000
   6.0570  1.15200E-0001   0.00000E+0000
   6.0590  1.08300E-0001   0.00000E+0000
   6.0620  1.16100E-0001   0.00000E+0000
   6.0640  1.10800E-0001   0.00000E+0000
   6.0660  1.15000E-0001   0.00000E+0000
   6.0680  1.08700E-0001   0.00000E+0000
   6.0710  1.06500E-0001   0.00000E+0000
   6.0730  9.74000E-0002   0.00000E+0000
   6.0750  1.01400E-0001   0.00000E+0000
   6.0780  1.26700E-0001   0.00000E+0000
   6.0830  1.49500E-0001   0.00000E+0000
   6.0870  9.45800E-0001   0.00000E+0000
   6.0900  1.24580E+0000   0.00000E+0000
   6.0920  1.40640E+0000   0.00000E+0000
   6.0960  1.45890E+0000   0.00000E+0000
   6.0970  1.71100E+0000   0.00000E+0000
   6.1010  1.99490E+0000   0.00000E+0000
   6.1030  2.02680E+0000   0.00000E+0000
   6.1040  1.98650E+0000   0.00000E+0000
   6.1090  1.91960E+0000   0.00000E+0000
   6.1100  1.84470E+0000   0.00000E+0000
   6.1130  1.80840E+0000   0.00000E+0000
   6.1150  1.67550E+0000   0.00000E+0000
   6.1170  1.42160E+0000   0.00000E+0000
   6.1210  3.19100E-0001   0.00000E+0000
   6.1260  5.44000E-0002   0.00000E+0000
   6.1280  1.12100E-0001   0.00000E+0000
   6.1310  9.45000E-0002   0.00000E+0000
   6.1330  1.04600E-0001   0.00000E+0000
   6.1350  8.58000E-0002   0.00000E+0000
   6.1370  8.86000E-0002   0.00000E+0000
   6.1400  8.11000E-0002   0.00000E+0000
   6.1420  8.08000E-0002   0.00000E+0000
   6.1440  7.52000E-0002   0.00000E+0000
   6.1470  7.28000E-0002   0.00000E+0000
   6.1490  8.39000E-0002   0.00000E+0000
   6.1500  8.24000E-0002   0.00000E+0000
   6.1530  7.30000E-0002   0.00000E+0000
   6.1540  7.30000E-0002   0.00000E+0000
   6.1560  8.47000E-0002   0.00000E+0000
   6.1580  8.45000E-0002   0.00000E+0000
   6.1610  8.01000E-0002   0.00000E+0000
   6.1630  7.40000E-0002   0.00000E+0000
   6.1660  7.27000E-0002   0.00000E+0000
   6.1680  8.35000E-0002   0.00000E+0000
   6.1700  8.99000E-0002   0.00000E+0000
   6.1730  7.52000E-0002   0.00000E+0000
   6.1750  8.20000E-0002   0.00000E+0000
   6.1770  8.01000E-0002   0.00000E+0000
   6.1810  7.96000E-0002   0.00000E+0000
   6.1830  8.31000E-0002   0.00000E+0000
   6.1850  7.64000E-0002   0.00000E+0000
   6.1870  7.68000E-0002   0.00000E+0000
   6.1900  7.92000E-0002   0.00000E+0000
   6.1910  8.00000E-0002   0.00000E+0000
   6.1940  8.05000E-0002   0.00000E+0000
   6.1950  7.79000E-0002   0.00000E+0000
   6.1970  8.01000E-0002   0.00000E+0000
   6.1990  8.26000E-0002   0.00000E+0000
   6.2020  7.83000E-0002   0.00000E+0000
   6.2060  8.16000E-0002   0.00000E+0000
   6.2080  8.09000E-0002   0.00000E+0000
   6.2090  7.95000E-0002   0.00000E+0000
   6.2110  7.74000E-0002   0.00000E+0000
   6.2120  8.62000E-0002   0.00000E+0000
   6.2160  8.11000E-0002   0.00000E+0000
   6.2180  8.31000E-0002   0.00000E+0000
   6.2200  8.62000E-0002   0.00000E+0000
   6.2230  8.16000E-0002   0.00000E+0000
   6.2250  8.35000E-0002   0.00000E+0000
   6.2300  1.13700E-0001   0.00000E+0000
   6.2310  6.00000E-0002   0.00000E+0000
   6.2340  1.91000E-0002   0.00000E+0000
   6.2360  3.40000E-0002   0.00000E+0000
   6.2380  1.04100E-0001   0.00000E+0000
   6.2410  1.10400E-0001   0.00000E+0000
   6.2430  9.28000E-0002   0.00000E+0000
   6.2470  9.32000E-0002   0.00000E+0000
   6.2480  9.45000E-0002   0.00000E+0000
   6.2520  9.16000E-0002   0.00000E+0000
   6.2540  8.75000E-0002   0.00000E+0000
   6.2570  9.73000E-0002   0.00000E+0000
   6.2590  1.02100E-0001   0.00000E+0000
   6.2610  9.72000E-0002   0.00000E+0000
   6.2640  9.34000E-0002   0.00000E+0000
   6.2660  9.98000E-0002   0.00000E+0000
   6.2680  1.05200E-0001   0.00000E+0000
   6.2710  9.92000E-0002   0.00000E+0000
   6.2740  8.71000E-0002   0.00000E+0000
   6.2760  9.20000E-0002   0.00000E+0000
   6.2800  9.65000E-0002   0.00000E+0000
   6.2810  9.80000E-0002   0.00000E+0000
   6.2840  8.36000E-0002   0.00000E+0000
   6.2850  1.00300E-0001   0.00000E+0000
   6.2880  9.82000E-0002   0.00000E+0000
   6.2900  1.00900E-0001   0.00000E+0000
   6.2920  1.01000E-0001   0.00000E+0000
   6.2930  9.08000E-0002   0.00000E+0000
   6.2960  1.01900E-0001   0.00000E+0000
   6.2990  1.03900E-0001   0.00000E+0000
   6.3000  1.05100E-0001   0.00000E+0000
   6.3040  9.99000E-0002   0.00000E+0000
   6.3070  1.02300E-0001   0.00000E+0000
   6.3090  9.76000E-0002   0.00000E+0000
   6.3110  1.15600E-0001   0.00000E+0000
   6.3140  9.78000E-0002   0.00000E+0000
   6.3180  1.06100E-0001   0.00000E+0000
   6.3210  1.05400E-0001   0.00000E+0000
   6.3230  1.05000E-0001   0.00000E+0000
   6.3250  1.07600E-0001   0.00000E+0000
   6.3280  1.26300E-0001   0.00000E+0000
   6.3320  6.13000E-0002   0.00000E+0000
   6.3340  7.38000E-0002   0.00000E+0000
   6.3370  1.22300E-0001   0.00000E+0000
   6.3390  1.23900E-0001   0.00000E+0000
   6.3420  1.23400E-0001   0.00000E+0000
   6.3450  1.17300E-0001   0.00000E+0000
   6.3460  1.25200E-0001   0.00000E+0000
   6.3500  1.28400E-0001   0.00000E+0000
   6.3510  1.21900E-0001   0.00000E+0000
   6.3530  1.16000E-0001   0.00000E+0000
   6.3540  1.17400E-0001   0.00000E+0000
   6.3570  1.10600E-0001   0.00000E+0000
   6.3590  1.18900E-0001   0.00000E+0000
   6.3610  1.15600E-0001   0.00000E+0000
   6.3640  1.24200E-0001   0.00000E+0000
   6.3670  1.22300E-0001   0.00000E+0000
   6.3690  1.31300E-0001   0.00000E+0000
   6.3710  1.18100E-0001   0.00000E+0000
   6.3740  1.31500E-0001   0.00000E+0000
   6.3760  1.25900E-0001   0.00000E+0000
   6.3770  1.31000E-0001   0.00000E+0000
   6.3800  1.34400E-0001   0.00000E+0000
   6.3820  1.19300E-0001   0.00000E+0000
   6.3850  1.40200E-0001   0.00000E+0000
   6.3870  1.43800E-0001   0.00000E+0000
   6.3900  1.35300E-0001   0.00000E+0000
   6.3920  1.36900E-0001   0.00000E+0000
   6.3930  1.42800E-0001   0.00000E+0000
   6.3950  1.42300E-0001   0.00000E+0000
   6.3980  1.37600E-0001   0.00000E+0000
   6.4000  1.43100E-0001   0.00000E+0000
   6.4030  1.51200E-0001   0.00000E+0000
   6.4040  1.42900E-0001   0.00000E+0000
   6.4050  1.35400E-0001   0.00000E+0000
   6.4080  1.46300E-0001   0.00000E+0000
   6.4100  1.46000E-0001   0.00000E+0000
   6.4120  1.36900E-0001   0.00000E+0000
   6.4140  1.37900E-0001   0.00000E+0000
   6.4170  1.39200E-0001   0.00000E+0000
   6.4190  1.45900E-0001   0.00000E+0000
   6.4210  1.51100E-0001   0.00000E+0000
   6.4260  1.47100E-0001   0.00000E+0000
   6.4280  1.50800E-0001   0.00000E+0000
   6.4310  1.50000E-0001   0.00000E+0000
   6.4330  1.55400E-0001   0.00000E+0000
   6.4350  1.57400E-0001   0.00000E+0000
   6.4380  1.56200E-0001   0.00000E+0000
   6.4400  1.55100E-0001   0.00000E+0000
   6.4420  1.51500E-0001   0.00000E+0000
   6.4450  1.52600E-0001   0.00000E+0000
   6.4470  1.64900E-0001   0.00000E+0000
   6.4480  1.57400E-0001   0.00000E+0000
   6.4520  1.50900E-0001   0.00000E+0000
   6.4540  1.53100E-0001   0.00000E+0000
   6.4570  1.71100E-0001   0.00000E+0000
   6.4600  1.65600E-0001   0.00000E+0000
   6.4630  1.67900E-0001   0.00000E+0000
   6.4650  1.65000E-0001   0.00000E+0000
   6.4680  1.67900E-0001   0.00000E+0000
   6.4700  1.65600E-0001   0.00000E+0000
   6.4720  1.67200E-0001   0.00000E+0000
   6.4740  1.75700E-0001   0.00000E+0000
   6.4760  1.80400E-0001   0.00000E+0000
   6.4790  2.14700E-0001   0.00000E+0000
   6.4810  2.01400E-0001   0.00000E+0000
   6.4820  1.74500E-0001   0.00000E+0000
   6.4860  1.86600E-0001   0.00000E+0000
   6.4880  1.72500E-0001   0.00000E+0000
   6.4900  1.85200E-0001   0.00000E+0000
   6.4920  1.83100E-0001   0.00000E+0000
   6.4950  1.80400E-0001   0.00000E+0000
   6.4970  1.84100E-0001   0.00000E+0000
   6.4980  1.81900E-0001   0.00000E+0000
   6.5000  1.82600E-0001   0.00000E+0000
   6.5020  1.86600E-0001   0.00000E+0000
   6.5030  1.82600E-0001   0.00000E+0000
   6.5070  1.82900E-0001   0.00000E+0000
   6.5090  1.92300E-0001   0.00000E+0000
   6.5110  2.04600E-0001   0.00000E+0000
   6.5140  1.95600E-0001   0.00000E+0000
   6.5170  1.69300E-0001   0.00000E+0000
   6.5180  1.67300E-0001   0.00000E+0000
   6.5200  1.96000E-0001   0.00000E+0000
   6.5230  2.08300E-0001   0.00000E+0000
   6.5260  2.03000E-0001   0.00000E+0000
   6.5290  1.95300E-0001   0.00000E+0000
   6.5310  1.91900E-0001   0.00000E+0000
   6.5340  1.90800E-0001   0.00000E+0000
   6.5360  1.99200E-0001   0.00000E+0000
   6.5380  2.02100E-0001   0.00000E+0000
   6.5400  2.05700E-0001   0.00000E+0000
   6.5430  2.12300E-0001   0.00000E+0000
   6.5450  2.09400E-0001   0.00000E+0000
   6.5480  2.05600E-0001   0.00000E+0000
   6.5500  2.05600E-0001   0.00000E+0000
   6.5520  2.07600E-0001   0.00000E+0000
   6.5540  2.20800E-0001   0.00000E+0000
   6.5570  2.11400E-0001   0.00000E+0000
   6.5590  2.06800E-0001   0.00000E+0000
   6.5610  2.16000E-0001   0.00000E+0000
   6.5640  2.17200E-0001   0.00000E+0000
   6.5650  2.25700E-0001   0.00000E+0000
   6.5680  2.23100E-0001   0.00000E+0000
   6.5710  2.27600E-0001   0.00000E+0000
   6.5720  2.31500E-0001   0.00000E+0000
   6.5750  2.16600E-0001   0.00000E+0000
   6.5780  2.23800E-0001   0.00000E+0000
   6.5790  2.22900E-0001   0.00000E+0000
   6.5820  2.18500E-0001   0.00000E+0000
   6.5840  2.26500E-0001   0.00000E+0000
   6.5860  2.35100E-0001   0.00000E+0000
   6.5880  2.34000E-0001   0.00000E+0000
   6.5910  2.35000E-0001   0.00000E+0000
   6.5930  2.32800E-0001   0.00000E+0000
   6.5950  2.37600E-0001   0.00000E+0000
   6.5980  2.35500E-0001   0.00000E+0000
   6.6000  2.38600E-0001   0.00000E+0000
   6.6050  2.59900E-0001   0.00000E+0000
   6.6060  2.59500E-0001   0.00000E+0000
   6.6080  2.48400E-0001   0.00000E+0000
   6.6100  2.45900E-0001   0.00000E+0000
   6.6130  2.50500E-0001   0.00000E+0000
   6.6150  2.51500E-0001   0.00000E+0000
   6.6190  2.59000E-0001   0.00000E+0000
   6.6210  2.48500E-0001   0.00000E+0000
   6.6240  2.61300E-0001   0.00000E+0000
   6.6260  2.50700E-0001   0.00000E+0000
   6.6280  2.59500E-0001   0.00000E+0000
   6.6310  2.68100E-0001   0.00000E+0000
   6.6330  2.73800E-0001   0.00000E+0000
   6.6350  2.74300E-0001   0.00000E+0000
   6.6370  2.74000E-0001   0.00000E+0000
   6.6390  2.70200E-0001   0.00000E+0000
   6.6410  2.68800E-0001   0.00000E+0000
   6.6450  2.65700E-0001   0.00000E+0000
   6.6460  2.74800E-0001   0.00000E+0000
   6.6490  2.70700E-0001   0.00000E+0000
   6.6510  2.62200E-0001   0.00000E+0000
   6.6530  2.72500E-0001   0.00000E+0000
   6.6560  2.66600E-0001   0.00000E+0000
   6.6580  2.72800E-0001   0.00000E+0000
   6.6600  2.69200E-0001   0.00000E+0000
   6.6630  2.70000E-0001   0.00000E+0000
   6.6640  2.78100E-0001   0.00000E+0000
   6.6670  2.70600E-0001   0.00000E+0000
   6.6690  2.78900E-0001   0.00000E+0000
   6.6710  2.82700E-0001   0.00000E+0000
   6.6760  2.81200E-0001   0.00000E+0000
   6.6790  2.86800E-0001   0.00000E+0000
   6.6810  2.82900E-0001   0.00000E+0000
   6.6820  2.84300E-0001   0.00000E+0000
   6.6840  2.89900E-0001   0.00000E+0000
   6.6870  2.99600E-0001   0.00000E+0000
   6.6890  2.90000E-0001   0.00000E+0000
   6.6920  2.94800E-0001   0.00000E+0000
   6.6950  2.94100E-0001   0.00000E+0000
   6.6960  3.06700E-0001   0.00000E+0000
   6.6990  3.01700E-0001   0.00000E+0000
   6.7010  3.01000E-0001   0.00000E+0000
   6.7040  2.93800E-0001   0.00000E+0000
   6.7050  2.99900E-0001   0.00000E+0000
   6.7080  2.98900E-0001   0.00000E+0000
   6.7100  2.91500E-0001   0.00000E+0000
   6.7130  3.00400E-0001   0.00000E+0000
   6.7150  3.04400E-0001   0.00000E+0000
   6.7200  2.99600E-0001   0.00000E+0000
   6.7220  2.97600E-0001   0.00000E+0000
   6.7260  3.07600E-0001   0.00000E+0000
   6.7280  3.17400E-0001   0.00000E+0000
   6.7310  3.13000E-0001   0.00000E+0000
   6.7340  3.15500E-0001   0.00000E+0000
   6.7360  3.12600E-0001   0.00000E+0000
   6.7380  3.17500E-0001   0.00000E+0000
   6.7410  3.27700E-0001   0.00000E+0000
   6.7430  3.35300E-0001   0.00000E+0000
   6.7450  3.27200E-0001   0.00000E+0000
   6.7480  3.13300E-0001   0.00000E+0000
   6.7500  3.17900E-0001   0.00000E+0000
   6.7520  3.38600E-0001   0.00000E+0000
   6.7550  3.29500E-0001   0.00000E+0000
   6.7570  3.28300E-0001   0.00000E+0000
   6.7590  3.32700E-0001   0.00000E+0000
   6.7620  3.41300E-0001   0.00000E+0000
   6.7650  3.34500E-0001   0.00000E+0000
   6.7690  3.28800E-0001   0.00000E+0000
   6.7700  3.13100E-0001   0.00000E+0000
   6.7720  3.32800E-0001   0.00000E+0000
   6.7740  3.38400E-0001   0.00000E+0000
   6.7770  3.41400E-0001   0.00000E+0000
   6.7800  3.50000E-0001   0.00000E+0000
   6.7820  3.49600E-0001   0.00000E+0000
   6.7840  3.46000E-0001   0.00000E+0000
   6.7860  3.50700E-0001   0.00000E+0000
   6.7890  3.50800E-0001   0.00000E+0000
   6.7910  3.59000E-0001   0.00000E+0000
   6.7930  3.56900E-0001   0.00000E+0000
   6.7960  3.54200E-0001   0.00000E+0000
   6.8010  3.34200E-0001   0.00000E+0000
   6.8030  3.53900E-0001   0.00000E+0000
   6.8060  3.59900E-0001   0.00000E+0000
   6.8080  3.50900E-0001   0.00000E+0000
   6.8120  3.77700E-0001   0.00000E+0000
   6.8140  3.54800E-0001   0.00000E+0000
   6.8170  3.69200E-0001   0.00000E+0000
   6.8200  3.63000E-0001   0.00000E+0000
   6.8220  3.45200E-0001   0.00000E+0000
   6.8250  3.51400E-0001   0.00000E+0000
   6.8270  3.60600E-0001   0.00000E+0000
   6.8290  3.61100E-0001   0.00000E+0000
   6.8320  3.71000E-0001   0.00000E+0000
   6.8360  3.77800E-0001   0.00000E+0000
   6.8380  3.69100E-0001   0.00000E+0000
   6.8390  3.58100E-0001   0.00000E+0000
   6.8430  3.63900E-0001   0.00000E+0000
   6.8440  3.64400E-0001   0.00000E+0000
   6.8460  3.59500E-0001   0.00000E+0000
   6.8490  3.74300E-0001   0.00000E+0000
   6.8510  3.70400E-0001   0.00000E+0000
   6.8530  3.86100E-0001   0.00000E+0000
   6.8560  3.78800E-0001   0.00000E+0000
   6.8580  3.65000E-0001   0.00000E+0000
   6.8600  3.65000E-0001   0.00000E+0000
   6.8640  3.67500E-0001   0.00000E+0000
   6.8670  3.70100E-0001   0.00000E+0000
   6.8690  3.77500E-0001   0.00000E+0000
   6.8700  3.76600E-0001   0.00000E+0000
   6.8740  3.87100E-0001   0.00000E+0000
   6.8760  3.87900E-0001   0.00000E+0000
   6.8790  3.86400E-0001   0.00000E+0000
   6.8810  3.92000E-0001   0.00000E+0000
   6.8830  3.92500E-0001   0.00000E+0000
   6.8860  3.87300E-0001   0.00000E+0000
   6.8880  3.99500E-0001   0.00000E+0000
   6.8900  3.95500E-0001   0.00000E+0000
   6.8930  3.88400E-0001   0.00000E+0000
   6.8950  3.93300E-0001   0.00000E+0000
   6.8970  4.12600E-0001   0.00000E+0000
   6.8990  4.19800E-0001   0.00000E+0000
   6.9020  4.21400E-0001   0.00000E+0000
   6.9040  4.10700E-0001   0.00000E+0000
   6.9080  4.16600E-0001   0.00000E+0000
   6.9110  4.28200E-0001   0.00000E+0000
   6.9130  4.14100E-0001   0.00000E+0000
   6.9150  4.14200E-0001   0.00000E+0000
   6.9180  4.13000E-0001   0.00000E+0000
   6.9200  4.12100E-0001   0.00000E+0000
   6.9230  4.22800E-0001   0.00000E+0000
   6.9260  4.19400E-0001   0.00000E+0000
   6.9270  4.04200E-0001   0.00000E+0000
   6.9300  4.25900E-0001   0.00000E+0000
   6.9320  4.29900E-0001   0.00000E+0000
   6.9340  4.32900E-0001   0.00000E+0000
   6.9370  4.23800E-0001   0.00000E+0000
   6.9390  4.44400E-0001   0.00000E+0000
   6.9410  4.57500E-0001   0.00000E+0000
   6.9430  4.37800E-0001   0.00000E+0000
   6.9460  4.28000E-0001   0.00000E+0000
   6.9480  4.06100E-0001   0.00000E+0000
   6.9500  4.23600E-0001   0.00000E+0000
   6.9530  4.27500E-0001   0.00000E+0000
   6.9560  4.21700E-0001   0.00000E+0000
   6.9580  4.37600E-0001   0.00000E+0000
   6.9600  4.32700E-0001   0.00000E+0000
   6.9620  4.15300E-0001   0.00000E+0000
   6.9650  4.41700E-0001   0.00000E+0000
   6.9670  4.28900E-0001   0.00000E+0000
   6.9700  4.22200E-0001   0.00000E+0000
   6.9730  4.36900E-0001   0.00000E+0000
   6.9750  4.46500E-0001   0.00000E+0000
   6.9760  4.41100E-0001   0.00000E+0000
   6.9790  4.38100E-0001   0.00000E+0000
   6.9830  4.21200E-0001   0.00000E+0000
   6.9850  4.29100E-0001   0.00000E+0000
   6.9870  4.45900E-0001   0.00000E+0000
   6.9890  4.35400E-0001   0.00000E+0000
   6.9910  4.41200E-0001   0.00000E+0000
   6.9940  4.61400E-0001   0.00000E+0000
   6.9960  4.81900E-0001   0.00000E+0000
   6.9990  4.55800E-0001   0.00000E+0000
   7.0000  4.54200E-0001   0.00000E+0000
   7.0020  4.58500E-0001   0.00000E+0000
   7.0040  4.60000E-0001   0.00000E+0000
   7.0060  4.84000E-0001   0.00000E+0000
   7.0100  4.89400E-0001   0.00000E+0000
   7.0130  4.90400E-0001   0.00000E+0000
   7.0170  4.84200E-0001   0.00000E+0000
   7.0180  4.87600E-0001   0.00000E+0000
   7.0200  5.18400E-0001   0.00000E+0000
   7.0230  5.01100E-0001   0.00000E+0000
   7.0270  5.12000E-0001   0.00000E+0000
   7.0290  5.29800E-0001   0.00000E+0000
   7.0310  5.25700E-0001   0.00000E+0000
   7.0340  5.20500E-0001   0.00000E+0000
   7.0350  5.36200E-0001   0.00000E+0000
   7.0380  5.56200E-0001   0.00000E+0000
   7.0400  5.65200E-0001   0.00000E+0000
   7.0410  5.69600E-0001   0.00000E+0000
   7.0440  5.72300E-0001   0.00000E+0000
   7.0460  5.67100E-0001   0.00000E+0000
   7.0480  5.68000E-0001   0.00000E+0000
   7.0510  5.87100E-0001   0.00000E+0000
   7.0530  5.91600E-0001   0.00000E+0000
   7.0560  5.93200E-0001   0.00000E+0000
   7.0580  6.15700E-0001   0.00000E+0000
   7.0600  6.31300E-0001   0.00000E+0000
   7.0640  6.40400E-0001   0.00000E+0000
   7.0660  6.34800E-0001   0.00000E+0000
   7.0690  6.37800E-0001   0.00000E+0000
   7.0710  6.78900E-0001   0.00000E+0000
   7.0730  6.79100E-0001   0.00000E+0000
   7.0750  7.01400E-0001   0.00000E+0000
   7.0770  6.87900E-0001   0.00000E+0000
   7.0800  7.01100E-0001   0.00000E+0000
   7.0830  7.29200E-0001   0.00000E+0000
   7.0850  7.53200E-0001   0.00000E+0000
   7.0870  7.68500E-0001   0.00000E+0000
   7.0900  7.71300E-0001   0.00000E+0000
   7.0920  7.94200E-0001   0.00000E+0000
   7.0940  8.15000E-0001   0.00000E+0000
   7.0970  8.28100E-0001   0.00000E+0000
   7.0990  8.48500E-0001   0.00000E+0000
   7.1010  8.65700E-0001   0.00000E+0000
