# Supplementary material for: Self-association of MreC as a regulatory signal in bacterial cell wall elongation
Source: Nat Commun. 2021 May 20;12:2987. doi: 10.1038/s41467-021-22957-9 (PMC8137920; doi:10.1038/s41467-021-22957-9)
Supplement: Supplementary file 4 — Source Data [file 41467_2021_22957_MOESM4_ESM.zip › Martins2-Source-Data/AUC_rawdata/E.coli/00265.RA3]

MREC FHEC 0,8 abs
R 3 20.0 20000 0058463 2.4260E11 281 1 
   5.8000 -4.33900E-0001   0.00000E+0000
   5.8030 -3.82900E-0001   0.00000E+0000
   5.8040 -2.05700E-0001   0.00000E+0000
   5.8050 -2.29500E-0001   0.00000E+0000
   5.8060 -1.87200E-0001   0.00000E+0000
   5.8070 -2.06200E-0001   0.00000E+0000
   5.8080 -2.56800E-0001   0.00000E+0000
   5.8100 -1.54100E-0001   0.00000E+0000
   5.8110 -1.79800E-0001   0.00000E+0000
   5.8120 -2.14700E-0001   0.00000E+0000
   5.8140 -1.98000E-0001   0.00000E+0000
   5.8150 -2.39200E-0001   0.00000E+0000
   5.8160 -3.77700E-0001   0.00000E+0000
   5.8180 -4.89100E-0001   0.00000E+0000
   5.8200 -4.47700E-0001   0.00000E+0000
   5.8220 -5.27600E-0001   0.00000E+0000
   5.8230 -4.84900E-0001   0.00000E+0000
   5.8250 -5.33400E-0001   0.00000E+0000
   5.8260 -3.75000E-0001   0.00000E+0000
   5.8280 -1.50000E-0001   0.00000E+0000
   5.8300  7.00000E-0004   0.00000E+0000
   5.8320  1.06200E-0001   0.00000E+0000
   5.8330  1.15600E-0001   0.00000E+0000
   5.8340  1.20700E-0001   0.00000E+0000
   5.8360  9.09000E-0002   0.00000E+0000
   5.8390  9.18000E-0002   0.00000E+0000
   5.8400  9.04000E-0002   0.00000E+0000
   5.8410  9.92000E-0002   0.00000E+0000
   5.8420  8.75000E-0002   0.00000E+0000
   5.8460  8.85000E-0002   0.00000E+0000
   5.8490  8.65000E-0002   0.00000E+0000
   5.8530  8.03000E-0002   0.00000E+0000
   5.8540  6.38000E-0002   0.00000E+0000
   5.8560  9.00000E-0003   0.00000E+0000
   5.8580  2.49000E-0002   0.00000E+0000
   5.8610  1.76000E-0002   0.00000E+0000
   5.8650  2.20000E-0002   0.00000E+0000
   5.8660  3.59000E-0002   0.00000E+0000
   5.8690  1.13000E-0002   0.00000E+0000
   5.8710 -4.64000E-0002   0.00000E+0000
   5.8730 -2.20000E-0002   0.00000E+0000
   5.8740  6.20000E-0003   0.00000E+0000
   5.8770  1.35000E-0002   0.00000E+0000
   5.8780  3.60000E-0002   0.00000E+0000
   5.8800  3.33000E-0002   0.00000E+0000
   5.8850  9.60000E-0003   0.00000E+0000
   5.8870  1.96000E-0002   0.00000E+0000
   5.8890  3.28000E-0002   0.00000E+0000
   5.8900  4.70000E-0002   0.00000E+0000
   5.8920  3.99000E-0002   0.00000E+0000
   5.8960  2.14000E-0002   0.00000E+0000
   5.8990  2.66000E-0002   0.00000E+0000
   5.9000  4.56000E-0002   0.00000E+0000
   5.9020  3.07000E-0002   0.00000E+0000
   5.9030  2.44000E-0002   0.00000E+0000
   5.9080  8.70000E-0003   0.00000E+0000
   5.9100  1.31000E-0002   0.00000E+0000
   5.9120  2.20000E-0002   0.00000E+0000
   5.9130  2.76000E-0002   0.00000E+0000
   5.9150  2.21000E-0002   0.00000E+0000
   5.9170  2.44000E-0002   0.00000E+0000
   5.9190  1.84000E-0002   0.00000E+0000
   5.9210 -8.00000E-0004   0.00000E+0000
   5.9220  1.25000E-0002   0.00000E+0000
   5.9230  3.34000E-0002   0.00000E+0000
   5.9250  2.71000E-0002   0.00000E+0000
   5.9280  3.79000E-0002   0.00000E+0000
   5.9290  7.74000E-0002   0.00000E+0000
   5.9310  7.19000E-0002   0.00000E+0000
   5.9330  3.48000E-0002   0.00000E+0000
   5.9350  2.13000E-0002   0.00000E+0000
   5.9380  5.13000E-0002   0.00000E+0000
   5.9400  7.90000E-0002   0.00000E+0000
   5.9420  5.51000E-0002   0.00000E+0000
   5.9430  6.13000E-0002   0.00000E+0000
   5.9460  6.63000E-0002   0.00000E+0000
   5.9480  5.54000E-0002   0.00000E+0000
   5.9510  4.62000E-0002   0.00000E+0000
   5.9520  3.45000E-0002   0.00000E+0000
   5.9540  5.52000E-0002   0.00000E+0000
   5.9580  6.22000E-0002   0.00000E+0000
   5.9590  7.97000E-0002   0.00000E+0000
   5.9610  8.94000E-0002   0.00000E+0000
   5.9630  6.92000E-0002   0.00000E+0000
   5.9660  2.91000E-0002   0.00000E+0000
   5.9680  2.21000E-0002   0.00000E+0000
   5.9700  1.62000E-0002   0.00000E+0000
   5.9730  4.23000E-0002   0.00000E+0000
   5.9750  3.62000E-0002   0.00000E+0000
   5.9760  3.40000E-0002   0.00000E+0000
   5.9780  8.17000E-0002   0.00000E+0000
   5.9820 -6.98400E-0001   0.00000E+0000
   5.9840 -1.12610E+0000   0.00000E+0000
   5.9850 -1.32860E+0000   0.00000E+0000
   5.9880 -1.43110E+0000   0.00000E+0000
   5.9910 -1.64310E+0000   0.00000E+0000
   5.9930 -1.98860E+0000   0.00000E+0000
   5.9950 -2.00310E+0000   0.00000E+0000
   5.9980 -1.94880E+0000   0.00000E+0000
   6.0000 -1.87370E+0000   0.00000E+0000
   6.0020 -1.80520E+0000   0.00000E+0000
   6.0060 -1.65530E+0000   0.00000E+0000
   6.0080 -1.56440E+0000   0.00000E+0000
   6.0110 -1.25170E+0000   0.00000E+0000
   6.0140 -3.58200E-0001   0.00000E+0000
   6.0160 -4.02000E-0002   0.00000E+0000
   6.0180  1.45900E-0001   0.00000E+0000
   6.0200  1.26600E-0001   0.00000E+0000
   6.0220  1.48000E-0001   0.00000E+0000
   6.0230  1.49100E-0001   0.00000E+0000
   6.0250  1.03200E-0001   0.00000E+0000
   6.0270  1.45200E-0001   0.00000E+0000
   6.0320  1.38900E-0001   0.00000E+0000
   6.0340  1.45700E-0001   0.00000E+0000
   6.0370  9.39000E-0002   0.00000E+0000
   6.0390  8.89000E-0002   0.00000E+0000
   6.0410  1.05600E-0001   0.00000E+0000
   6.0440  1.24400E-0001   0.00000E+0000
   6.0450  1.05100E-0001   0.00000E+0000
   6.0480  1.04500E-0001   0.00000E+0000
   6.0500  1.21700E-0001   0.00000E+0000
   6.0520  1.10100E-0001   0.00000E+0000
   6.0550  1.12100E-0001   0.00000E+0000
   6.0570  1.16400E-0001   0.00000E+0000
   6.0590  1.14200E-0001   0.00000E+0000
   6.0610  1.10900E-0001   0.00000E+0000
   6.0630  1.21800E-0001   0.00000E+0000
   6.0660  1.12600E-0001   0.00000E+0000
   6.0690  9.63000E-0002   0.00000E+0000
   6.0710  9.62000E-0002   0.00000E+0000
   6.0730  1.14000E-0001   0.00000E+0000
   6.0750  1.47800E-0001   0.00000E+0000
   6.0780  1.43100E-0001   0.00000E+0000
   6.0800  8.68000E-0002   0.00000E+0000
   6.0820  5.35200E-0001   0.00000E+0000
   6.0850  1.17210E+0000   0.00000E+0000
   6.0890  1.40170E+0000   0.00000E+0000
   6.0910  1.42720E+0000   0.00000E+0000
   6.0940  1.76890E+0000   0.00000E+0000
   6.0990  2.03830E+0000   0.00000E+0000
   6.1010  2.01760E+0000   0.00000E+0000
   6.1050  1.94700E+0000   0.00000E+0000
   6.1070  1.87230E+0000   0.00000E+0000
   6.1090  1.84470E+0000   0.00000E+0000
   6.1100  1.72130E+0000   0.00000E+0000
   6.1140  1.55260E+0000   0.00000E+0000
   6.1160  9.88400E-0001   0.00000E+0000
   6.1190  8.91000E-0002   0.00000E+0000
   6.1230  4.50000E-0002   0.00000E+0000
   6.1260  1.12300E-0001   0.00000E+0000
   6.1270  1.03100E-0001   0.00000E+0000
   6.1280  9.99000E-0002   0.00000E+0000
   6.1310  8.82000E-0002   0.00000E+0000
   6.1340  8.82000E-0002   0.00000E+0000
   6.1360  8.12000E-0002   0.00000E+0000
   6.1390  8.23000E-0002   0.00000E+0000
   6.1400  7.09000E-0002   0.00000E+0000
   6.1440  7.74000E-0002   0.00000E+0000
   6.1450  8.70000E-0002   0.00000E+0000
   6.1490  7.67000E-0002   0.00000E+0000
   6.1520  7.81000E-0002   0.00000E+0000
   6.1530  8.56000E-0002   0.00000E+0000
   6.1560  8.16000E-0002   0.00000E+0000
   6.1570  8.43000E-0002   0.00000E+0000
   6.1590  7.54000E-0002   0.00000E+0000
   6.1630  7.99000E-0002   0.00000E+0000
   6.1640  8.63000E-0002   0.00000E+0000
   6.1650  8.75000E-0002   0.00000E+0000
   6.1690  8.12000E-0002   0.00000E+0000
   6.1710  7.97000E-0002   0.00000E+0000
   6.1740  7.62000E-0002   0.00000E+0000
   6.1750  7.88000E-0002   0.00000E+0000
   6.1780  8.17000E-0002   0.00000E+0000
   6.1810  8.64000E-0002   0.00000E+0000
   6.1830  7.72000E-0002   0.00000E+0000
   6.1870  7.69000E-0002   0.00000E+0000
   6.1890  7.84000E-0002   0.00000E+0000
   6.1940  7.98000E-0002   0.00000E+0000
   6.1970  8.09000E-0002   0.00000E+0000
   6.2020  7.93000E-0002   0.00000E+0000
   6.2040  7.92000E-0002   0.00000E+0000
   6.2060  8.25000E-0002   0.00000E+0000
   6.2070  7.34000E-0002   0.00000E+0000
   6.2120  8.10000E-0002   0.00000E+0000
   6.2140  8.09000E-0002   0.00000E+0000
   6.2160  8.47000E-0002   0.00000E+0000
   6.2190  8.30000E-0002   0.00000E+0000
   6.2210  8.63000E-0002   0.00000E+0000
   6.2230  8.73000E-0002   0.00000E+0000
   6.2250  9.61000E-0002   0.00000E+0000
   6.2260  1.09100E-0001   0.00000E+0000
   6.2270  1.10500E-0001   0.00000E+0000
   6.2310  3.08000E-0002   0.00000E+0000
   6.2330  2.19000E-0002   0.00000E+0000
   6.2360  9.81000E-0002   0.00000E+0000
   6.2370  1.09000E-0001   0.00000E+0000
   6.2400  1.02900E-0001   0.00000E+0000
   6.2410  8.44000E-0002   0.00000E+0000
   6.2450  8.98000E-0002   0.00000E+0000
   6.2470  9.26000E-0002   0.00000E+0000
   6.2490  7.83000E-0002   0.00000E+0000
   6.2500  7.81000E-0002   0.00000E+0000
   6.2550  9.32000E-0002   0.00000E+0000
   6.2570  9.74000E-0002   0.00000E+0000
   6.2590  9.33000E-0002   0.00000E+0000
   6.2610  9.47000E-0002   0.00000E+0000
   6.2620  8.67000E-0002   0.00000E+0000
   6.2640  8.92000E-0002   0.00000E+0000
   6.2660  1.01100E-0001   0.00000E+0000
   6.2680  1.05200E-0001   0.00000E+0000
   6.2710  9.36000E-0002   0.00000E+0000
   6.2720  8.85000E-0002   0.00000E+0000
   6.2750  9.25000E-0002   0.00000E+0000
   6.2800  9.14000E-0002   0.00000E+0000
   6.2820  8.63000E-0002   0.00000E+0000
   6.2840  8.55000E-0002   0.00000E+0000
   6.2860  9.54000E-0002   0.00000E+0000
   6.2890  9.87000E-0002   0.00000E+0000
   6.2910  9.29000E-0002   0.00000E+0000
   6.2960  9.93000E-0002   0.00000E+0000
   6.2970  9.95000E-0002   0.00000E+0000
   6.2990  1.00400E-0001   0.00000E+0000
   6.3020  9.60000E-0002   0.00000E+0000
   6.3040  1.00300E-0001   0.00000E+0000
   6.3070  9.36000E-0002   0.00000E+0000
   6.3090  1.05300E-0001   0.00000E+0000
   6.3120  1.10700E-0001   0.00000E+0000
   6.3130  9.72000E-0002   0.00000E+0000
   6.3160  9.74000E-0002   0.00000E+0000
   6.3180  1.00400E-0001   0.00000E+0000
   6.3210  9.59000E-0002   0.00000E+0000
   6.3230  1.01300E-0001   0.00000E+0000
   6.3260  1.14600E-0001   0.00000E+0000
   6.3280  1.03300E-0001   0.00000E+0000
   6.3300  7.17000E-0002   0.00000E+0000
   6.3320  6.95000E-0002   0.00000E+0000
   6.3350  8.24000E-0002   0.00000E+0000
   6.3390  1.24800E-0001   0.00000E+0000
   6.3400  1.24800E-0001   0.00000E+0000
   6.3420  1.17600E-0001   0.00000E+0000
   6.3430  1.15100E-0001   0.00000E+0000
   6.3460  1.24800E-0001   0.00000E+0000
   6.3480  1.27200E-0001   0.00000E+0000
   6.3510  1.21800E-0001   0.00000E+0000
   6.3520  1.16700E-0001   0.00000E+0000
   6.3550  1.05600E-0001   0.00000E+0000
   6.3600  1.24800E-0001   0.00000E+0000
   6.3620  1.15400E-0001   0.00000E+0000
   6.3640  1.18500E-0001   0.00000E+0000
   6.3660  1.24600E-0001   0.00000E+0000
   6.3690  1.26900E-0001   0.00000E+0000
   6.3720  1.18100E-0001   0.00000E+0000
   6.3740  1.26200E-0001   0.00000E+0000
   6.3760  1.26300E-0001   0.00000E+0000
   6.3780  1.28100E-0001   0.00000E+0000
   6.3810  1.31400E-0001   0.00000E+0000
   6.3830  1.26000E-0001   0.00000E+0000
   6.3850  1.28900E-0001   0.00000E+0000
   6.3870  1.42200E-0001   0.00000E+0000
   6.3890  1.38100E-0001   0.00000E+0000
   6.3920  1.37600E-0001   0.00000E+0000
   6.3940  1.33900E-0001   0.00000E+0000
   6.3960  1.31700E-0001   0.00000E+0000
   6.3990  1.38300E-0001   0.00000E+0000
   6.4000  1.40800E-0001   0.00000E+0000
   6.4030  1.42600E-0001   0.00000E+0000
   6.4060  1.31600E-0001   0.00000E+0000
   6.4090  1.41500E-0001   0.00000E+0000
   6.4100  1.38500E-0001   0.00000E+0000
   6.4130  1.45100E-0001   0.00000E+0000
   6.4140  1.40000E-0001   0.00000E+0000
   6.4170  1.30300E-0001   0.00000E+0000
   6.4190  1.39200E-0001   0.00000E+0000
   6.4220  1.45800E-0001   0.00000E+0000
   6.4240  1.39200E-0001   0.00000E+0000
   6.4280  1.40300E-0001   0.00000E+0000
   6.4300  1.43700E-0001   0.00000E+0000
   6.4350  1.48900E-0001   0.00000E+0000
   6.4360  1.48800E-0001   0.00000E+0000
   6.4380  1.55700E-0001   0.00000E+0000
   6.4390  1.55700E-0001   0.00000E+0000
   6.4420  1.53000E-0001   0.00000E+0000
   6.4440  1.52400E-0001   0.00000E+0000
   6.4470  1.61900E-0001   0.00000E+0000
   6.4480  1.59400E-0001   0.00000E+0000
   6.4520  1.49100E-0001   0.00000E+0000
   6.4540  1.57800E-0001   0.00000E+0000
   6.4560  1.63500E-0001   0.00000E+0000
   6.4580  1.63300E-0001   0.00000E+0000
   6.4600  1.54500E-0001   0.00000E+0000
   6.4620  1.62800E-0001   0.00000E+0000
   6.4650  1.55200E-0001   0.00000E+0000
   6.4670  1.65000E-0001   0.00000E+0000
   6.4690  1.59000E-0001   0.00000E+0000
   6.4710  1.60000E-0001   0.00000E+0000
   6.4740  1.62900E-0001   0.00000E+0000
   6.4790  1.98400E-0001   0.00000E+0000
   6.4810  2.09600E-0001   0.00000E+0000
   6.4830  1.84000E-0001   0.00000E+0000
   6.4850  1.85200E-0001   0.00000E+0000
   6.4880  1.74600E-0001   0.00000E+0000
   6.4910  1.76800E-0001   0.00000E+0000
   6.4940  1.76300E-0001   0.00000E+0000
   6.4970  1.74400E-0001   0.00000E+0000
   6.4990  1.75000E-0001   0.00000E+0000
   6.5020  1.74600E-0001   0.00000E+0000
   6.5030  1.82700E-0001   0.00000E+0000
   6.5070  1.84000E-0001   0.00000E+0000
   6.5100  1.88800E-0001   0.00000E+0000
   6.5130  2.02900E-0001   0.00000E+0000
   6.5170  1.62900E-0001   0.00000E+0000
   6.5190  1.81500E-0001   0.00000E+0000
   6.5220  2.05700E-0001   0.00000E+0000
   6.5240  1.98200E-0001   0.00000E+0000
   6.5270  2.02700E-0001   0.00000E+0000
   6.5290  2.00500E-0001   0.00000E+0000
   6.5310  1.93700E-0001   0.00000E+0000
   6.5340  1.88500E-0001   0.00000E+0000
   6.5380  2.02300E-0001   0.00000E+0000
   6.5400  2.06200E-0001   0.00000E+0000
   6.5420  2.11700E-0001   0.00000E+0000
   6.5470  2.03400E-0001   0.00000E+0000
   6.5500  2.00700E-0001   0.00000E+0000
   6.5520  2.21500E-0001   0.00000E+0000
   6.5550  2.05500E-0001   0.00000E+0000
   6.5570  2.00600E-0001   0.00000E+0000
   6.5590  2.06900E-0001   0.00000E+0000
   6.5610  2.13800E-0001   0.00000E+0000
   6.5640  2.16500E-0001   0.00000E+0000
   6.5650  2.16200E-0001   0.00000E+0000
   6.5690  2.17600E-0001   0.00000E+0000
   6.5710  2.22500E-0001   0.00000E+0000
   6.5730  2.19400E-0001   0.00000E+0000
   6.5750  2.02900E-0001   0.00000E+0000
   6.5770  2.22600E-0001   0.00000E+0000
   6.5790  2.18600E-0001   0.00000E+0000
   6.5820  2.25700E-0001   0.00000E+0000
   6.5840  2.31400E-0001   0.00000E+0000
   6.5870  2.28800E-0001   0.00000E+0000
   6.5880  2.26000E-0001   0.00000E+0000
   6.5910  2.30900E-0001   0.00000E+0000
   6.5930  2.29500E-0001   0.00000E+0000
   6.5950  2.35000E-0001   0.00000E+0000
   6.5980  2.37500E-0001   0.00000E+0000
   6.6000  2.30400E-0001   0.00000E+0000
   6.6030  2.52700E-0001   0.00000E+0000
   6.6050  2.54200E-0001   0.00000E+0000
   6.6080  2.41000E-0001   0.00000E+0000
   6.6100  2.42600E-0001   0.00000E+0000
   6.6120  2.43800E-0001   0.00000E+0000
   6.6140  2.45600E-0001   0.00000E+0000
   6.6150  2.48400E-0001   0.00000E+0000
   6.6170  2.49400E-0001   0.00000E+0000
   6.6210  2.54000E-0001   0.00000E+0000
   6.6240  2.60800E-0001   0.00000E+0000
   6.6260  2.50000E-0001   0.00000E+0000
   6.6280  2.62500E-0001   0.00000E+0000
   6.6310  2.56100E-0001   0.00000E+0000
   6.6350  2.63100E-0001   0.00000E+0000
   6.6380  2.67900E-0001   0.00000E+0000
   6.6410  2.66800E-0001   0.00000E+0000
   6.6430  2.66700E-0001   0.00000E+0000
   6.6460  2.70300E-0001   0.00000E+0000
   6.6480  2.61400E-0001   0.00000E+0000
   6.6500  2.64000E-0001   0.00000E+0000
   6.6530  2.68600E-0001   0.00000E+0000
   6.6550  2.66800E-0001   0.00000E+0000
   6.6570  2.67600E-0001   0.00000E+0000
   6.6590  2.70600E-0001   0.00000E+0000
   6.6620  2.73000E-0001   0.00000E+0000
   6.6640  2.78300E-0001   0.00000E+0000
   6.6670  2.75300E-0001   0.00000E+0000
   6.6690  2.82700E-0001   0.00000E+0000
   6.6700  2.80200E-0001   0.00000E+0000
   6.6740  2.82100E-0001   0.00000E+0000
   6.6760  2.74700E-0001   0.00000E+0000
   6.6790  2.78800E-0001   0.00000E+0000
   6.6820  2.84600E-0001   0.00000E+0000
   6.6850  2.87100E-0001   0.00000E+0000
   6.6870  2.89000E-0001   0.00000E+0000
   6.6890  2.91300E-0001   0.00000E+0000
   6.6910  2.88200E-0001   0.00000E+0000
   6.6940  2.97800E-0001   0.00000E+0000
   6.6960  3.02200E-0001   0.00000E+0000
   6.7000  3.01200E-0001   0.00000E+0000
   6.7010  2.91600E-0001   0.00000E+0000
   6.7030  2.88500E-0001   0.00000E+0000
   6.7050  2.89600E-0001   0.00000E+0000
   6.7080  2.95000E-0001   0.00000E+0000
   6.7100  2.91300E-0001   0.00000E+0000
   6.7120  3.01700E-0001   0.00000E+0000
   6.7150  2.98900E-0001   0.00000E+0000
   6.7170  3.04100E-0001   0.00000E+0000
   6.7190  3.03400E-0001   0.00000E+0000
   6.7220  2.97900E-0001   0.00000E+0000
   6.7240  2.98800E-0001   0.00000E+0000
   6.7270  3.10900E-0001   0.00000E+0000
   6.7290  3.08300E-0001   0.00000E+0000
   6.7320  3.04700E-0001   0.00000E+0000
   6.7360  3.12400E-0001   0.00000E+0000
   6.7380  3.09800E-0001   0.00000E+0000
   6.7400  3.16600E-0001   0.00000E+0000
   6.7430  3.33300E-0001   0.00000E+0000
   6.7450  3.22900E-0001   0.00000E+0000
   6.7490  3.11800E-0001   0.00000E+0000
   6.7510  3.38600E-0001   0.00000E+0000
   6.7540  3.31800E-0001   0.00000E+0000
   6.7560  3.22300E-0001   0.00000E+0000
   6.7580  3.36900E-0001   0.00000E+0000
   6.7600  3.32800E-0001   0.00000E+0000
   6.7630  3.32000E-0001   0.00000E+0000
   6.7650  3.30400E-0001   0.00000E+0000
   6.7680  3.24500E-0001   0.00000E+0000
   6.7700  3.08000E-0001   0.00000E+0000
   6.7720  3.18100E-0001   0.00000E+0000
   6.7740  3.40500E-0001   0.00000E+0000
   6.7760  3.41400E-0001   0.00000E+0000
   6.7790  3.47100E-0001   0.00000E+0000
   6.7820  3.39400E-0001   0.00000E+0000
   6.7840  3.39200E-0001   0.00000E+0000
   6.7860  3.42800E-0001   0.00000E+0000
   6.7880  3.50700E-0001   0.00000E+0000
   6.7930  3.51900E-0001   0.00000E+0000
   6.7940  3.46300E-0001   0.00000E+0000
   6.7960  3.42500E-0001   0.00000E+0000
   6.8000  3.36200E-0001   0.00000E+0000
   6.8020  3.40400E-0001   0.00000E+0000
   6.8030  3.47100E-0001   0.00000E+0000
   6.8070  3.56000E-0001   0.00000E+0000
   6.8090  3.60300E-0001   0.00000E+0000
   6.8110  3.75100E-0001   0.00000E+0000
   6.8140  3.53700E-0001   0.00000E+0000
   6.8170  3.60300E-0001   0.00000E+0000
   6.8180  3.62100E-0001   0.00000E+0000
   6.8200  3.68000E-0001   0.00000E+0000
   6.8220  3.45500E-0001   0.00000E+0000
   6.8250  3.59800E-0001   0.00000E+0000
   6.8260  3.53500E-0001   0.00000E+0000
   6.8300  3.61100E-0001   0.00000E+0000
   6.8320  3.66300E-0001   0.00000E+0000
   6.8340  3.63800E-0001   0.00000E+0000
   6.8380  3.69100E-0001   0.00000E+0000
   6.8410  3.60300E-0001   0.00000E+0000
   6.8440  3.55900E-0001   0.00000E+0000
   6.8490  3.81300E-0001   0.00000E+0000
   6.8510  3.73800E-0001   0.00000E+0000
   6.8530  3.84900E-0001   0.00000E+0000
   6.8560  3.79100E-0001   0.00000E+0000
   6.8580  3.69800E-0001   0.00000E+0000
   6.8600  3.66200E-0001   0.00000E+0000
   6.8620  3.77200E-0001   0.00000E+0000
   6.8650  3.70400E-0001   0.00000E+0000
   6.8670  3.74900E-0001   0.00000E+0000
   6.8700  3.74900E-0001   0.00000E+0000
   6.8710  3.85000E-0001   0.00000E+0000
   6.8740  3.84300E-0001   0.00000E+0000
   6.8770  3.87500E-0001   0.00000E+0000
   6.8810  3.76800E-0001   0.00000E+0000
   6.8820  3.87000E-0001   0.00000E+0000
   6.8860  3.84600E-0001   0.00000E+0000
   6.8890  3.99200E-0001   0.00000E+0000
   6.8930  3.84600E-0001   0.00000E+0000
   6.8950  3.87600E-0001   0.00000E+0000
   6.8980  3.99800E-0001   0.00000E+0000
   6.9020  4.19300E-0001   0.00000E+0000
   6.9050  4.08100E-0001   0.00000E+0000
   6.9060  4.12300E-0001   0.00000E+0000
   6.9080  4.13700E-0001   0.00000E+0000
   6.9120  4.22700E-0001   0.00000E+0000
   6.9130  4.14000E-0001   0.00000E+0000
   6.9150  4.15200E-0001   0.00000E+0000
   6.9180  4.06700E-0001   0.00000E+0000
   6.9200  4.06700E-0001   0.00000E+0000
   6.9220  4.14000E-0001   0.00000E+0000
   6.9240  4.24200E-0001   0.00000E+0000
   6.9270  4.13300E-0001   0.00000E+0000
   6.9300  4.17700E-0001   0.00000E+0000
   6.9320  4.37200E-0001   0.00000E+0000
   6.9360  4.21100E-0001   0.00000E+0000
   6.9380  4.40600E-0001   0.00000E+0000
   6.9390  4.53800E-0001   0.00000E+0000
   6.9420  4.49100E-0001   0.00000E+0000
   6.9460  4.24000E-0001   0.00000E+0000
   6.9480  4.12700E-0001   0.00000E+0000
   6.9490  4.22500E-0001   0.00000E+0000
   6.9520  4.22900E-0001   0.00000E+0000
   6.9550  4.22100E-0001   0.00000E+0000
   6.9570  4.35000E-0001   0.00000E+0000
   6.9590  4.41700E-0001   0.00000E+0000
   6.9610  4.25900E-0001   0.00000E+0000
   6.9640  4.22900E-0001   0.00000E+0000
   6.9660  4.42500E-0001   0.00000E+0000
   6.9670  4.31300E-0001   0.00000E+0000
   6.9710  4.22800E-0001   0.00000E+0000
   6.9740  4.42700E-0001   0.00000E+0000
   6.9750  4.36300E-0001   0.00000E+0000
   6.9770  4.40700E-0001   0.00000E+0000
   6.9800  4.23600E-0001   0.00000E+0000
   6.9840  4.16300E-0001   0.00000E+0000
   6.9860  4.32300E-0001   0.00000E+0000
   6.9880  4.37900E-0001   0.00000E+0000
   6.9910  4.39000E-0001   0.00000E+0000
   6.9920  4.59800E-0001   0.00000E+0000
   6.9960  4.72000E-0001   0.00000E+0000
   6.9980  4.80700E-0001   0.00000E+0000
   6.9990  4.59700E-0001   0.00000E+0000
   7.0010  4.53000E-0001   0.00000E+0000
   7.0030  4.68500E-0001   0.00000E+0000
   7.0060  4.74300E-0001   0.00000E+0000
   7.0090  4.84900E-0001   0.00000E+0000
   7.0110  4.97200E-0001   0.00000E+0000
   7.0140  4.85100E-0001   0.00000E+0000
   7.0170  4.80900E-0001   0.00000E+0000
   7.0180  4.96300E-0001   0.00000E+0000
   7.0200  5.05000E-0001   0.00000E+0000
   7.0230  5.04400E-0001   0.00000E+0000
   7.0250  5.06000E-0001   0.00000E+0000
   7.0290  5.21800E-0001   0.00000E+0000
   7.0300  5.27000E-0001   0.00000E+0000
   7.0340  5.21100E-0001   0.00000E+0000
   7.0350  5.39500E-0001   0.00000E+0000
   7.0390  5.65700E-0001   0.00000E+0000
   7.0410  5.71400E-0001   0.00000E+0000
   7.0420  5.64900E-0001   0.00000E+0000
   7.0440  5.76000E-0001   0.00000E+0000
   7.0460  5.83300E-0001   0.00000E+0000
   7.0490  5.75000E-0001   0.00000E+0000
   7.0520  5.89600E-0001   0.00000E+0000
   7.0540  5.97800E-0001   0.00000E+0000
   7.0560  6.00600E-0001   0.00000E+0000
   7.0590  6.11600E-0001   0.00000E+0000
   7.0600  6.32300E-0001   0.00000E+0000
   7.0630  6.33800E-0001   0.00000E+0000
   7.0650  6.45600E-0001   0.00000E+0000
   7.0670  6.40800E-0001   0.00000E+0000
   7.0700  6.84800E-0001   0.00000E+0000
   7.0740  6.85300E-0001   0.00000E+0000
   7.0760  6.99300E-0001   0.00000E+0000
   7.0790  6.93100E-0001   0.00000E+0000
   7.0800  7.09300E-0001   0.00000E+0000
   7.0830  7.25000E-0001   0.00000E+0000
   7.0850  7.60700E-0001   0.00000E+0000
   7.0890  7.83400E-0001   0.00000E+0000
   7.0920  8.04500E-0001   0.00000E+0000
   7.0940  8.19700E-0001   0.00000E+0000
   7.0970  8.31600E-0001   0.00000E+0000
   7.0990  8.42900E-0001   0.00000E+0000
   7.1010  8.69600E-0001   0.00000E+0000
