# Supplementary material for: Self-association of MreC as a regulatory signal in bacterial cell wall elongation
Source: Nat Commun. 2021 May 20;12:2987. doi: 10.1038/s41467-021-22957-9 (PMC8137920; doi:10.1038/s41467-021-22957-9)
Supplement: Supplementary file 4 — Source Data [file 41467_2021_22957_MOESM4_ESM.zip › Martins2-Source-Data/AUC_rawdata/E.coli/00271.RA3]

MREC FHEC 0,8 abs
R 3 20.0 20000 0059712 2.4810E11 281 1 
   5.8010 -3.76600E-0001   0.00000E+0000
   5.8040 -2.15400E-0001   0.00000E+0000
   5.8060 -1.91500E-0001   0.00000E+0000
   5.8070 -1.70900E-0001   0.00000E+0000
   5.8100 -1.34200E-0001   0.00000E+0000
   5.8110 -1.52500E-0001   0.00000E+0000
   5.8130 -1.91600E-0001   0.00000E+0000
   5.8140 -2.13700E-0001   0.00000E+0000
   5.8150 -2.32800E-0001   0.00000E+0000
   5.8160 -3.56100E-0001   0.00000E+0000
   5.8180 -3.72700E-0001   0.00000E+0000
   5.8190 -4.53200E-0001   0.00000E+0000
   5.8210 -4.06600E-0001   0.00000E+0000
   5.8230 -6.78000E-0001   0.00000E+0000
   5.8250 -4.42100E-0001   0.00000E+0000
   5.8270 -1.67400E-0001   0.00000E+0000
   5.8280 -4.99000E-0002   0.00000E+0000
   5.8300  6.24000E-0002   0.00000E+0000
   5.8320  1.70900E-0001   0.00000E+0000
   5.8340  1.68500E-0001   0.00000E+0000
   5.8350  1.62300E-0001   0.00000E+0000
   5.8360  1.07100E-0001   0.00000E+0000
   5.8390  1.00800E-0001   0.00000E+0000
   5.8420  9.93000E-0002   0.00000E+0000
   5.8450  8.09000E-0002   0.00000E+0000
   5.8470  1.00600E-0001   0.00000E+0000
   5.8480  1.04000E-0001   0.00000E+0000
   5.8490  9.35000E-0002   0.00000E+0000
   5.8510  8.69000E-0002   0.00000E+0000
   5.8530  8.65000E-0002   0.00000E+0000
   5.8540  5.83000E-0002   0.00000E+0000
   5.8550  2.77000E-0002   0.00000E+0000
   5.8590  3.16000E-0002   0.00000E+0000
   5.8610  3.59000E-0002   0.00000E+0000
   5.8640  3.37000E-0002   0.00000E+0000
   5.8660  3.87000E-0002   0.00000E+0000
   5.8670  2.53000E-0002   0.00000E+0000
   5.8690  4.20000E-0003   0.00000E+0000
   5.8700 -1.45000E-0002   0.00000E+0000
   5.8710 -4.09000E-0002   0.00000E+0000
   5.8740 -2.55000E-0002   0.00000E+0000
   5.8750  6.80000E-0003   0.00000E+0000
   5.8770  2.62000E-0002   0.00000E+0000
   5.8780  4.30000E-0002   0.00000E+0000
   5.8820  3.45000E-0002   0.00000E+0000
   5.8850  5.90000E-0003   0.00000E+0000
   5.8870  3.28000E-0002   0.00000E+0000
   5.8890  4.62000E-0002   0.00000E+0000
   5.8920  1.69000E-0002   0.00000E+0000
   5.8940  1.94000E-0002   0.00000E+0000
   5.8960  1.90000E-0002   0.00000E+0000
   5.8990  7.90000E-0003   0.00000E+0000
   5.9010  4.64000E-0002   0.00000E+0000
   5.9040  2.38000E-0002   0.00000E+0000
   5.9060  1.39000E-0002   0.00000E+0000
   5.9080  1.25000E-0002   0.00000E+0000
   5.9100  2.35000E-0002   0.00000E+0000
   5.9120  2.42000E-0002   0.00000E+0000
   5.9130  2.14000E-0002   0.00000E+0000
   5.9150  1.91000E-0002   0.00000E+0000
   5.9160  2.53000E-0002   0.00000E+0000
   5.9190  1.00000E-0003   0.00000E+0000
   5.9210  4.60000E-0003   0.00000E+0000
   5.9230  4.82000E-0002   0.00000E+0000
   5.9250  2.68000E-0002   0.00000E+0000
   5.9280  6.00000E-0002   0.00000E+0000
   5.9290  7.54000E-0002   0.00000E+0000
   5.9310  7.24000E-0002   0.00000E+0000
   5.9330  5.51000E-0002   0.00000E+0000
   5.9350  2.83000E-0002   0.00000E+0000
   5.9370  7.01000E-0002   0.00000E+0000
   5.9400  6.98000E-0002   0.00000E+0000
   5.9430  6.42000E-0002   0.00000E+0000
   5.9450  5.72000E-0002   0.00000E+0000
   5.9470  6.55000E-0002   0.00000E+0000
   5.9510  3.42000E-0002   0.00000E+0000
   5.9530  5.02000E-0002   0.00000E+0000
   5.9540  6.20000E-0002   0.00000E+0000
   5.9560  6.24000E-0002   0.00000E+0000
   5.9590  9.03000E-0002   0.00000E+0000
   5.9610  8.90000E-0002   0.00000E+0000
   5.9620  8.86000E-0002   0.00000E+0000
   5.9630  5.66000E-0002   0.00000E+0000
   5.9660  2.88000E-0002   0.00000E+0000
   5.9700  1.65000E-0002   0.00000E+0000
   5.9720  4.92000E-0002   0.00000E+0000
   5.9750  2.31000E-0002   0.00000E+0000
   5.9770  7.22000E-0002   0.00000E+0000
   5.9790 -3.48000E-0002   0.00000E+0000
   5.9820 -1.04830E+0000   0.00000E+0000
   5.9850 -1.29640E+0000   0.00000E+0000
   5.9860 -1.39270E+0000   0.00000E+0000
   5.9880 -1.41140E+0000   0.00000E+0000
   5.9910 -1.66000E+0000   0.00000E+0000
   5.9930 -1.94190E+0000   0.00000E+0000
   5.9950 -1.95030E+0000   0.00000E+0000
   5.9990 -1.93370E+0000   0.00000E+0000
   6.0000 -1.96360E+0000   0.00000E+0000
   6.0030 -1.83390E+0000   0.00000E+0000
   6.0040 -1.72920E+0000   0.00000E+0000
   6.0070 -1.63550E+0000   0.00000E+0000
   6.0090 -1.59190E+0000   0.00000E+0000
   6.0110 -1.24840E+0000   0.00000E+0000
   6.0130 -9.73900E-0001   0.00000E+0000
   6.0140 -3.33700E-0001   0.00000E+0000
   6.0160 -1.76000E-0002   0.00000E+0000
   6.0180  1.65300E-0001   0.00000E+0000
   6.0210  1.35700E-0001   0.00000E+0000
   6.0250  1.13600E-0001   0.00000E+0000
   6.0270  1.32800E-0001   0.00000E+0000
   6.0300  1.39500E-0001   0.00000E+0000
   6.0340  1.62700E-0001   0.00000E+0000
   6.0360  1.28300E-0001   0.00000E+0000
   6.0370  9.28000E-0002   0.00000E+0000
   6.0410  1.06000E-0001   0.00000E+0000
   6.0440  1.28200E-0001   0.00000E+0000
   6.0450  1.09000E-0001   0.00000E+0000
   6.0470  1.04900E-0001   0.00000E+0000
   6.0510  1.12700E-0001   0.00000E+0000
   6.0550  1.20200E-0001   0.00000E+0000
   6.0570  1.14300E-0001   0.00000E+0000
   6.0590  1.14800E-0001   0.00000E+0000
   6.0620  1.09900E-0001   0.00000E+0000
   6.0640  1.17700E-0001   0.00000E+0000
   6.0670  1.05600E-0001   0.00000E+0000
   6.0680  1.02500E-0001   0.00000E+0000
   6.0710  9.60000E-0002   0.00000E+0000
   6.0750  1.43700E-0001   0.00000E+0000
   6.0780  1.51400E-0001   0.00000E+0000
   6.0800  9.20000E-0002   0.00000E+0000
   6.0820  2.78200E-0001   0.00000E+0000
   6.0850  6.46500E-0001   0.00000E+0000
   6.0870  1.26130E+0000   0.00000E+0000
   6.0900  1.42240E+0000   0.00000E+0000
   6.0940  1.44630E+0000   0.00000E+0000
   6.0980  2.04400E+0000   0.00000E+0000
   6.1010  2.04330E+0000   0.00000E+0000
   6.1060  1.95240E+0000   0.00000E+0000
   6.1080  1.87420E+0000   0.00000E+0000
   6.1100  1.79420E+0000   0.00000E+0000
   6.1110  1.70250E+0000   0.00000E+0000
   6.1140  1.54320E+0000   0.00000E+0000
   6.1170  6.08400E-0001   0.00000E+0000
   6.1210  5.71000E-0002   0.00000E+0000
   6.1260  1.12600E-0001   0.00000E+0000
   6.1280  9.87000E-0002   0.00000E+0000
   6.1300  9.75000E-0002   0.00000E+0000
   6.1330  8.55000E-0002   0.00000E+0000
   6.1340  9.10000E-0002   0.00000E+0000
   6.1370  8.11000E-0002   0.00000E+0000
   6.1380  7.71000E-0002   0.00000E+0000
   6.1420  7.31000E-0002   0.00000E+0000
   6.1440  8.01000E-0002   0.00000E+0000
   6.1460  7.94000E-0002   0.00000E+0000
   6.1470  8.34000E-0002   0.00000E+0000
   6.1500  7.58000E-0002   0.00000E+0000
   6.1520  7.75000E-0002   0.00000E+0000
   6.1560  8.31000E-0002   0.00000E+0000
   6.1580  8.07000E-0002   0.00000E+0000
   6.1590  7.77000E-0002   0.00000E+0000
   6.1610  8.32000E-0002   0.00000E+0000
   6.1630  7.45000E-0002   0.00000E+0000
   6.1650  7.63000E-0002   0.00000E+0000
   6.1670  8.51000E-0002   0.00000E+0000
   6.1700  7.80000E-0002   0.00000E+0000
   6.1720  8.36000E-0002   0.00000E+0000
   6.1740  8.25000E-0002   0.00000E+0000
   6.1760  8.18000E-0002   0.00000E+0000
   6.1790  8.52000E-0002   0.00000E+0000
   6.1820  8.04000E-0002   0.00000E+0000
   6.1830  8.10000E-0002   0.00000E+0000
   6.1850  7.97000E-0002   0.00000E+0000
   6.1880  7.43000E-0002   0.00000E+0000
   6.1920  7.82000E-0002   0.00000E+0000
   6.1930  8.15000E-0002   0.00000E+0000
   6.1950  7.31000E-0002   0.00000E+0000
   6.1960  7.76000E-0002   0.00000E+0000
   6.1990  7.84000E-0002   0.00000E+0000
   6.2000  8.61000E-0002   0.00000E+0000
   6.2020  7.87000E-0002   0.00000E+0000
   6.2050  7.78000E-0002   0.00000E+0000
   6.2070  8.01000E-0002   0.00000E+0000
   6.2100  8.12000E-0002   0.00000E+0000
   6.2120  7.81000E-0002   0.00000E+0000
   6.2140  8.88000E-0002   0.00000E+0000
   6.2150  8.64000E-0002   0.00000E+0000
   6.2180  8.07000E-0002   0.00000E+0000
   6.2200  8.72000E-0002   0.00000E+0000
   6.2210  8.62000E-0002   0.00000E+0000
   6.2260  1.00900E-0001   0.00000E+0000
   6.2280  9.98000E-0002   0.00000E+0000
   6.2330  2.13000E-0002   0.00000E+0000
   6.2350  7.60000E-0002   0.00000E+0000
   6.2360  8.92000E-0002   0.00000E+0000
   6.2400  9.82000E-0002   0.00000E+0000
   6.2430  9.18000E-0002   0.00000E+0000
   6.2450  9.42000E-0002   0.00000E+0000
   6.2480  9.27000E-0002   0.00000E+0000
   6.2500  8.41000E-0002   0.00000E+0000
   6.2540  8.68000E-0002   0.00000E+0000
   6.2560  9.15000E-0002   0.00000E+0000
   6.2570  9.68000E-0002   0.00000E+0000
   6.2580  9.58000E-0002   0.00000E+0000
   6.2610  9.29000E-0002   0.00000E+0000
   6.2660  1.02300E-0001   0.00000E+0000
   6.2680  1.04200E-0001   0.00000E+0000
   6.2700  9.03000E-0002   0.00000E+0000
   6.2740  8.77000E-0002   0.00000E+0000
   6.2760  9.27000E-0002   0.00000E+0000
   6.2800  9.14000E-0002   0.00000E+0000
   6.2830  8.58000E-0002   0.00000E+0000
   6.2840  9.71000E-0002   0.00000E+0000
   6.2850  9.15000E-0002   0.00000E+0000
   6.2890  9.81000E-0002   0.00000E+0000
   6.2900  9.45000E-0002   0.00000E+0000
   6.2930  9.06000E-0002   0.00000E+0000
   6.2990  9.97000E-0002   0.00000E+0000
   6.3010  9.57000E-0002   0.00000E+0000
   6.3020  9.49000E-0002   0.00000E+0000
   6.3040  9.56000E-0002   0.00000E+0000
   6.3060  1.02100E-0001   0.00000E+0000
   6.3070  9.48000E-0002   0.00000E+0000
   6.3100  1.06700E-0001   0.00000E+0000
   6.3110  1.03500E-0001   0.00000E+0000
   6.3140  9.65000E-0002   0.00000E+0000
   6.3160  8.80000E-0002   0.00000E+0000
   6.3180  1.00500E-0001   0.00000E+0000
   6.3210  9.77000E-0002   0.00000E+0000
   6.3230  1.04100E-0001   0.00000E+0000
   6.3260  1.21200E-0001   0.00000E+0000
   6.3290  6.71000E-0002   0.00000E+0000
   6.3300  5.09000E-0002   0.00000E+0000
   6.3320  6.10000E-0002   0.00000E+0000
   6.3330  6.70000E-0002   0.00000E+0000
   6.3360  1.27400E-0001   0.00000E+0000
   6.3390  1.19300E-0001   0.00000E+0000
   6.3420  1.11600E-0001   0.00000E+0000
   6.3430  1.11300E-0001   0.00000E+0000
   6.3460  1.18400E-0001   0.00000E+0000
   6.3470  1.25100E-0001   0.00000E+0000
   6.3510  1.17100E-0001   0.00000E+0000
   6.3520  1.18100E-0001   0.00000E+0000
   6.3550  1.06100E-0001   0.00000E+0000
   6.3570  1.11300E-0001   0.00000E+0000
   6.3590  1.18300E-0001   0.00000E+0000
   6.3640  1.18200E-0001   0.00000E+0000
   6.3660  1.22000E-0001   0.00000E+0000
   6.3680  1.21900E-0001   0.00000E+0000
   6.3690  1.15500E-0001   0.00000E+0000
   6.3730  1.25300E-0001   0.00000E+0000
   6.3750  1.23400E-0001   0.00000E+0000
   6.3780  1.25200E-0001   0.00000E+0000
   6.3810  1.25700E-0001   0.00000E+0000
   6.3830  1.28100E-0001   0.00000E+0000
   6.3870  1.37100E-0001   0.00000E+0000
   6.3890  1.29900E-0001   0.00000E+0000
   6.3920  1.37000E-0001   0.00000E+0000
   6.3960  1.34500E-0001   0.00000E+0000
   6.3980  1.29500E-0001   0.00000E+0000
   6.4000  1.32900E-0001   0.00000E+0000
   6.4010  1.42500E-0001   0.00000E+0000
   6.4030  1.37200E-0001   0.00000E+0000
   6.4050  1.36700E-0001   0.00000E+0000
   6.4090  1.36400E-0001   0.00000E+0000
   6.4100  1.38800E-0001   0.00000E+0000
   6.4120  1.38400E-0001   0.00000E+0000
   6.4140  1.31200E-0001   0.00000E+0000
   6.4160  1.29900E-0001   0.00000E+0000
   6.4180  1.44400E-0001   0.00000E+0000
   6.4210  1.36400E-0001   0.00000E+0000
   6.4230  1.43900E-0001   0.00000E+0000
   6.4260  1.39300E-0001   0.00000E+0000
   6.4290  1.47700E-0001   0.00000E+0000
   6.4310  1.46300E-0001   0.00000E+0000
   6.4330  1.45800E-0001   0.00000E+0000
   6.4350  1.47700E-0001   0.00000E+0000
   6.4370  1.55900E-0001   0.00000E+0000
   6.4400  1.46400E-0001   0.00000E+0000
   6.4430  1.49700E-0001   0.00000E+0000
   6.4440  1.60300E-0001   0.00000E+0000
   6.4460  1.59000E-0001   0.00000E+0000
   6.4480  1.50700E-0001   0.00000E+0000
   6.4520  1.61400E-0001   0.00000E+0000
   6.4570  1.60500E-0001   0.00000E+0000
   6.4590  1.52600E-0001   0.00000E+0000
   6.4610  1.59100E-0001   0.00000E+0000
   6.4630  1.53600E-0001   0.00000E+0000
   6.4670  1.57400E-0001   0.00000E+0000
   6.4690  1.60000E-0001   0.00000E+0000
   6.4720  1.64700E-0001   0.00000E+0000
   6.4750  1.65500E-0001   0.00000E+0000
   6.4760  1.79800E-0001   0.00000E+0000
   6.4780  2.10100E-0001   0.00000E+0000
   6.4810  1.86500E-0001   0.00000E+0000
   6.4830  1.74700E-0001   0.00000E+0000
   6.4860  1.82400E-0001   0.00000E+0000
   6.4870  1.70700E-0001   0.00000E+0000
   6.4900  1.76500E-0001   0.00000E+0000
   6.4940  1.68300E-0001   0.00000E+0000
   6.4960  1.76200E-0001   0.00000E+0000
   6.4980  1.72900E-0001   0.00000E+0000
   6.4990  1.79600E-0001   0.00000E+0000
   6.5020  1.78600E-0001   0.00000E+0000
   6.5030  1.79600E-0001   0.00000E+0000
   6.5050  1.82600E-0001   0.00000E+0000
   6.5090  1.87100E-0001   0.00000E+0000
   6.5120  1.78200E-0001   0.00000E+0000
   6.5150  1.64400E-0001   0.00000E+0000
   6.5170  1.82600E-0001   0.00000E+0000
   6.5190  1.99200E-0001   0.00000E+0000
   6.5220  1.97300E-0001   0.00000E+0000
   6.5260  1.94400E-0001   0.00000E+0000
   6.5290  1.88100E-0001   0.00000E+0000
   6.5310  1.87300E-0001   0.00000E+0000
   6.5330  1.89500E-0001   0.00000E+0000
   6.5360  2.00500E-0001   0.00000E+0000
   6.5400  2.02800E-0001   0.00000E+0000
   6.5420  2.05100E-0001   0.00000E+0000
   6.5430  1.96900E-0001   0.00000E+0000
   6.5450  1.97500E-0001   0.00000E+0000
   6.5470  1.88800E-0001   0.00000E+0000
   6.5480  2.05200E-0001   0.00000E+0000
   6.5520  2.16000E-0001   0.00000E+0000
   6.5530  1.96200E-0001   0.00000E+0000
   6.5570  2.04500E-0001   0.00000E+0000
   6.5580  2.07200E-0001   0.00000E+0000
   6.5600  2.09700E-0001   0.00000E+0000
   6.5610  2.13700E-0001   0.00000E+0000
   6.5640  2.10600E-0001   0.00000E+0000
   6.5660  2.12100E-0001   0.00000E+0000
   6.5670  2.13900E-0001   0.00000E+0000
   6.5720  2.13000E-0001   0.00000E+0000
   6.5750  2.15900E-0001   0.00000E+0000
   6.5770  2.10300E-0001   0.00000E+0000
   6.5790  2.12700E-0001   0.00000E+0000
   6.5810  2.12500E-0001   0.00000E+0000
   6.5830  2.26600E-0001   0.00000E+0000
   6.5850  2.22700E-0001   0.00000E+0000
   6.5880  2.24600E-0001   0.00000E+0000
   6.5900  2.20900E-0001   0.00000E+0000
   6.5910  2.26500E-0001   0.00000E+0000
   6.5930  2.34900E-0001   0.00000E+0000
   6.5970  2.27500E-0001   0.00000E+0000
   6.5990  2.37400E-0001   0.00000E+0000
   6.6010  2.54700E-0001   0.00000E+0000
   6.6030  2.59900E-0001   0.00000E+0000
   6.6050  2.43700E-0001   0.00000E+0000
   6.6070  2.38800E-0001   0.00000E+0000
   6.6100  2.38600E-0001   0.00000E+0000
   6.6140  2.43300E-0001   0.00000E+0000
   6.6150  2.46700E-0001   0.00000E+0000
   6.6170  2.46700E-0001   0.00000E+0000
   6.6190  2.47200E-0001   0.00000E+0000
   6.6230  2.54000E-0001   0.00000E+0000
   6.6250  2.46600E-0001   0.00000E+0000
   6.6280  2.56800E-0001   0.00000E+0000
   6.6330  2.66200E-0001   0.00000E+0000
   6.6340  2.58200E-0001   0.00000E+0000
   6.6370  2.64100E-0001   0.00000E+0000
   6.6390  2.60500E-0001   0.00000E+0000
   6.6420  2.58700E-0001   0.00000E+0000
   6.6450  2.70500E-0001   0.00000E+0000
   6.6460  2.53000E-0001   0.00000E+0000
   6.6500  2.62300E-0001   0.00000E+0000
   6.6520  2.61700E-0001   0.00000E+0000
   6.6540  2.58700E-0001   0.00000E+0000
   6.6560  2.64600E-0001   0.00000E+0000
   6.6580  2.66300E-0001   0.00000E+0000
   6.6600  2.72100E-0001   0.00000E+0000
   6.6620  2.65500E-0001   0.00000E+0000
   6.6650  2.70300E-0001   0.00000E+0000
   6.6660  2.74800E-0001   0.00000E+0000
   6.6710  2.80500E-0001   0.00000E+0000
   6.6730  2.77500E-0001   0.00000E+0000
   6.6760  2.79000E-0001   0.00000E+0000
   6.6780  2.72000E-0001   0.00000E+0000
   6.6810  2.82900E-0001   0.00000E+0000
   6.6830  2.89300E-0001   0.00000E+0000
   6.6860  2.84100E-0001   0.00000E+0000
   6.6890  2.80900E-0001   0.00000E+0000
   6.6900  2.85800E-0001   0.00000E+0000
   6.6940  2.94500E-0001   0.00000E+0000
   6.6950  2.97500E-0001   0.00000E+0000
   6.6990  2.92200E-0001   0.00000E+0000
   6.7000  2.82100E-0001   0.00000E+0000
   6.7010  2.89100E-0001   0.00000E+0000
   6.7050  2.79800E-0001   0.00000E+0000
   6.7070  2.90000E-0001   0.00000E+0000
   6.7080  2.86700E-0001   0.00000E+0000
   6.7100  2.94400E-0001   0.00000E+0000
   6.7120  2.93300E-0001   0.00000E+0000
   6.7150  2.98700E-0001   0.00000E+0000
   6.7190  2.94900E-0001   0.00000E+0000
   6.7200  2.83600E-0001   0.00000E+0000
   6.7240  3.04500E-0001   0.00000E+0000
   6.7260  3.02800E-0001   0.00000E+0000
   6.7290  3.07500E-0001   0.00000E+0000
   6.7320  3.05700E-0001   0.00000E+0000
   6.7330  3.05300E-0001   0.00000E+0000
   6.7360  3.07900E-0001   0.00000E+0000
   6.7380  3.08200E-0001   0.00000E+0000
   6.7410  3.15600E-0001   0.00000E+0000
   6.7430  3.25100E-0001   0.00000E+0000
   6.7460  3.14900E-0001   0.00000E+0000
   6.7470  3.03100E-0001   0.00000E+0000
   6.7490  3.10400E-0001   0.00000E+0000
   6.7510  3.23000E-0001   0.00000E+0000
   6.7540  3.31700E-0001   0.00000E+0000
   6.7550  3.21300E-0001   0.00000E+0000
   6.7580  3.26400E-0001   0.00000E+0000
   6.7610  3.26800E-0001   0.00000E+0000
   6.7640  3.37300E-0001   0.00000E+0000
   6.7670  3.24200E-0001   0.00000E+0000
   6.7680  3.00500E-0001   0.00000E+0000
   6.7720  3.14200E-0001   0.00000E+0000
   6.7750  3.37900E-0001   0.00000E+0000
   6.7760  3.35700E-0001   0.00000E+0000
   6.7770  3.37400E-0001   0.00000E+0000
   6.7810  3.42000E-0001   0.00000E+0000
   6.7840  3.38600E-0001   0.00000E+0000
   6.7860  3.43800E-0001   0.00000E+0000
   6.7890  3.41000E-0001   0.00000E+0000
   6.7910  3.55000E-0001   0.00000E+0000
   6.7930  3.47000E-0001   0.00000E+0000
   6.7960  3.38200E-0001   0.00000E+0000
   6.7980  3.37300E-0001   0.00000E+0000
   6.8010  3.35800E-0001   0.00000E+0000
   6.8040  3.56500E-0001   0.00000E+0000
   6.8050  3.53600E-0001   0.00000E+0000
   6.8070  3.56300E-0001   0.00000E+0000
   6.8080  3.51200E-0001   0.00000E+0000
   6.8120  3.69600E-0001   0.00000E+0000
   6.8150  3.53900E-0001   0.00000E+0000
   6.8180  3.60400E-0001   0.00000E+0000
   6.8190  3.58800E-0001   0.00000E+0000
   6.8210  3.56300E-0001   0.00000E+0000
   6.8250  3.48700E-0001   0.00000E+0000
   6.8270  3.42300E-0001   0.00000E+0000
   6.8310  3.60900E-0001   0.00000E+0000
   6.8330  3.61800E-0001   0.00000E+0000
   6.8340  3.63900E-0001   0.00000E+0000
   6.8380  3.60500E-0001   0.00000E+0000
   6.8410  3.54500E-0001   0.00000E+0000
   6.8430  3.59200E-0001   0.00000E+0000
   6.8460  3.58700E-0001   0.00000E+0000
   6.8480  3.62400E-0001   0.00000E+0000
   6.8490  3.76700E-0001   0.00000E+0000
   6.8510  3.70500E-0001   0.00000E+0000
   6.8530  3.88600E-0001   0.00000E+0000
   6.8550  3.82400E-0001   0.00000E+0000
   6.8580  3.64200E-0001   0.00000E+0000
   6.8600  3.63300E-0001   0.00000E+0000
   6.8620  3.73300E-0001   0.00000E+0000
   6.8640  3.69600E-0001   0.00000E+0000
   6.8670  3.70200E-0001   0.00000E+0000
   6.8700  3.80600E-0001   0.00000E+0000
   6.8730  3.85200E-0001   0.00000E+0000
   6.8740  3.78100E-0001   0.00000E+0000
   6.8790  3.80800E-0001   0.00000E+0000
   6.8810  3.80700E-0001   0.00000E+0000
   6.8830  3.87500E-0001   0.00000E+0000
   6.8860  3.83200E-0001   0.00000E+0000
   6.8890  3.89200E-0001   0.00000E+0000
   6.8900  3.89800E-0001   0.00000E+0000
   6.8920  3.86800E-0001   0.00000E+0000
   6.8940  3.88900E-0001   0.00000E+0000
   6.8960  3.97200E-0001   0.00000E+0000
   6.8980  4.11000E-0001   0.00000E+0000
   6.9010  4.17600E-0001   0.00000E+0000
   6.9030  4.09800E-0001   0.00000E+0000
   6.9060  4.03400E-0001   0.00000E+0000
   6.9080  4.09300E-0001   0.00000E+0000
   6.9090  4.14800E-0001   0.00000E+0000
   6.9120  4.17000E-0001   0.00000E+0000
   6.9160  4.08700E-0001   0.00000E+0000
   6.9180  4.15500E-0001   0.00000E+0000
   6.9200  4.11600E-0001   0.00000E+0000
   6.9220  4.17200E-0001   0.00000E+0000
   6.9250  4.19700E-0001   0.00000E+0000
   6.9270  4.10500E-0001   0.00000E+0000
   6.9310  4.11500E-0001   0.00000E+0000
   6.9330  4.26400E-0001   0.00000E+0000
   6.9360  4.23500E-0001   0.00000E+0000
   6.9370  4.23500E-0001   0.00000E+0000
   6.9400  4.48000E-0001   0.00000E+0000
   6.9410  4.51100E-0001   0.00000E+0000
   6.9430  4.38400E-0001   0.00000E+0000
   6.9440  4.19500E-0001   0.00000E+0000
   6.9490  4.14600E-0001   0.00000E+0000
   6.9510  4.24600E-0001   0.00000E+0000
   6.9530  4.21700E-0001   0.00000E+0000
   6.9550  4.25500E-0001   0.00000E+0000
   6.9580  4.44400E-0001   0.00000E+0000
   6.9610  4.30200E-0001   0.00000E+0000
   6.9630  4.19000E-0001   0.00000E+0000
   6.9650  4.38800E-0001   0.00000E+0000
   6.9680  4.21800E-0001   0.00000E+0000
   6.9700  4.17600E-0001   0.00000E+0000
   6.9740  4.36000E-0001   0.00000E+0000
   6.9750  4.41000E-0001   0.00000E+0000
   6.9790  4.38500E-0001   0.00000E+0000
   6.9800  4.30900E-0001   0.00000E+0000
   6.9830  4.16700E-0001   0.00000E+0000
   6.9860  4.35200E-0001   0.00000E+0000
   6.9890  4.36800E-0001   0.00000E+0000
   6.9910  4.38000E-0001   0.00000E+0000
   6.9920  4.51400E-0001   0.00000E+0000
   6.9940  4.72200E-0001   0.00000E+0000
   6.9980  4.77400E-0001   0.00000E+0000
   7.0000  4.54300E-0001   0.00000E+0000
   7.0030  4.64700E-0001   0.00000E+0000
   7.0040  4.68600E-0001   0.00000E+0000
   7.0060  4.70200E-0001   0.00000E+0000
   7.0070  4.76300E-0001   0.00000E+0000
   7.0110  4.92800E-0001   0.00000E+0000
   7.0150  4.82400E-0001   0.00000E+0000
   7.0180  4.87700E-0001   0.00000E+0000
   7.0210  5.15400E-0001   0.00000E+0000
   7.0240  5.02700E-0001   0.00000E+0000
   7.0270  5.16900E-0001   0.00000E+0000
   7.0300  5.37900E-0001   0.00000E+0000
   7.0310  5.24600E-0001   0.00000E+0000
   7.0340  5.40700E-0001   0.00000E+0000
   7.0370  5.54100E-0001   0.00000E+0000
   7.0390  5.69800E-0001   0.00000E+0000
   7.0410  5.71900E-0001   0.00000E+0000
   7.0440  5.78800E-0001   0.00000E+0000
   7.0460  5.73400E-0001   0.00000E+0000
   7.0480  5.83100E-0001   0.00000E+0000
   7.0490  5.92500E-0001   0.00000E+0000
   7.0510  5.87100E-0001   0.00000E+0000
   7.0540  6.05900E-0001   0.00000E+0000
   7.0550  6.02400E-0001   0.00000E+0000
   7.0580  6.26900E-0001   0.00000E+0000
   7.0620  6.33600E-0001   0.00000E+0000
   7.0650  6.57700E-0001   0.00000E+0000
   7.0660  6.50500E-0001   0.00000E+0000
   7.0690  6.64700E-0001   0.00000E+0000
   7.0720  6.90400E-0001   0.00000E+0000
   7.0750  7.05400E-0001   0.00000E+0000
   7.0770  7.01800E-0001   0.00000E+0000
   7.0780  7.04400E-0001   0.00000E+0000
   7.0800  7.22200E-0001   0.00000E+0000
   7.0830  7.57500E-0001   0.00000E+0000
   7.0860  7.82600E-0001   0.00000E+0000
   7.0900  7.91300E-0001   0.00000E+0000
   7.0920  7.93600E-0001   0.00000E+0000
   7.0940  8.14800E-0001   0.00000E+0000
   7.0970  8.36700E-0001   0.00000E+0000
   7.0990  8.63400E-0001   0.00000E+0000
   7.1010  8.75400E-0001   0.00000E+0000
