# Supplementary material for: Self-association of MreC as a regulatory signal in bacterial cell wall elongation
Source: Nat Commun. 2021 May 20;12:2987. doi: 10.1038/s41467-021-22957-9 (PMC8137920; doi:10.1038/s41467-021-22957-9)
Supplement: Supplementary file 4 — Source Data [file 41467_2021_22957_MOESM4_ESM.zip › Martins2-Source-Data/AUC_rawdata/E.coli/00113.RA3]

MREC FHEC 0,8 abs
R 3 20.0 20000 0026740 1.0340E11 281 1 
   5.8010 -4.74400E-0001   0.00000E+0000
   5.8030 -2.18300E-0001   0.00000E+0000
   5.8050 -2.28500E-0001   0.00000E+0000
   5.8080 -1.76800E-0001   0.00000E+0000
   5.8100 -1.64600E-0001   0.00000E+0000
   5.8110 -1.69300E-0001   0.00000E+0000
   5.8130 -1.74400E-0001   0.00000E+0000
   5.8150 -2.67000E-0001   0.00000E+0000
   5.8160 -3.75900E-0001   0.00000E+0000
   5.8180 -4.59700E-0001   0.00000E+0000
   5.8190 -5.14600E-0001   0.00000E+0000
   5.8200 -4.85000E-0001   0.00000E+0000
   5.8230 -5.86600E-0001   0.00000E+0000
   5.8250 -3.03900E-0001   0.00000E+0000
   5.8270 -3.31900E-0001   0.00000E+0000
   5.8300  2.37000E-0002   0.00000E+0000
   5.8320  1.44500E-0001   0.00000E+0000
   5.8350  1.37000E-0001   0.00000E+0000
   5.8360  1.19000E-0001   0.00000E+0000
   5.8370  1.10600E-0001   0.00000E+0000
   5.8380  8.50000E-0002   0.00000E+0000
   5.8390  1.00200E-0001   0.00000E+0000
   5.8420  9.06000E-0002   0.00000E+0000
   5.8460  9.73000E-0002   0.00000E+0000
   5.8480  9.56000E-0002   0.00000E+0000
   5.8510  9.28000E-0002   0.00000E+0000
   5.8530  8.35000E-0002   0.00000E+0000
   5.8580  1.57000E-0002   0.00000E+0000
   5.8590  3.24000E-0002   0.00000E+0000
   5.8600  2.12000E-0002   0.00000E+0000
   5.8610  1.83000E-0002   0.00000E+0000
   5.8640  2.69000E-0002   0.00000E+0000
   5.8670  2.89000E-0002   0.00000E+0000
   5.8680  1.20000E-0002   0.00000E+0000
   5.8710 -4.34000E-0002   0.00000E+0000
   5.8730 -3.21000E-0002   0.00000E+0000
   5.8740  3.60000E-0003   0.00000E+0000
   5.8780  4.36000E-0002   0.00000E+0000
   5.8790  3.87000E-0002   0.00000E+0000
   5.8820  3.53000E-0002   0.00000E+0000
   5.8830  2.69000E-0002   0.00000E+0000
   5.8840  4.00000E-0003   0.00000E+0000
   5.8850  1.17000E-0002   0.00000E+0000
   5.8870  3.67000E-0002   0.00000E+0000
   5.8900  4.69000E-0002   0.00000E+0000
   5.8920  2.64000E-0002   0.00000E+0000
   5.8950  1.94000E-0002   0.00000E+0000
   5.8970  9.60000E-0003   0.00000E+0000
   5.8990  3.08000E-0002   0.00000E+0000
   5.9010  4.09000E-0002   0.00000E+0000
   5.9040  2.59000E-0002   0.00000E+0000
   5.9060  1.54000E-0002   0.00000E+0000
   5.9070  1.48000E-0002   0.00000E+0000
   5.9080  1.41000E-0002   0.00000E+0000
   5.9110  2.08000E-0002   0.00000E+0000
   5.9130  2.07000E-0002   0.00000E+0000
   5.9150  2.28000E-0002   0.00000E+0000
   5.9160  3.08000E-0002   0.00000E+0000
   5.9200 -1.16000E-0002   0.00000E+0000
   5.9210  4.80000E-0003   0.00000E+0000
   5.9230  3.16000E-0002   0.00000E+0000
   5.9270  2.22000E-0002   0.00000E+0000
   5.9280  4.76000E-0002   0.00000E+0000
   5.9290  8.01000E-0002   0.00000E+0000
   5.9310  7.23000E-0002   0.00000E+0000
   5.9330  3.35000E-0002   0.00000E+0000
   5.9340  3.10000E-0002   0.00000E+0000
   5.9370  4.92000E-0002   0.00000E+0000
   5.9390  8.23000E-0002   0.00000E+0000
   5.9420  5.99000E-0002   0.00000E+0000
   5.9440  5.75000E-0002   0.00000E+0000
   5.9460  7.65000E-0002   0.00000E+0000
   5.9500  4.87000E-0002   0.00000E+0000
   5.9520  3.99000E-0002   0.00000E+0000
   5.9550  6.25000E-0002   0.00000E+0000
   5.9580  6.65000E-0002   0.00000E+0000
   5.9590  8.62000E-0002   0.00000E+0000
   5.9610  8.89000E-0002   0.00000E+0000
   5.9620  8.62000E-0002   0.00000E+0000
   5.9640  3.51000E-0002   0.00000E+0000
   5.9680  1.45000E-0002   0.00000E+0000
   5.9700  1.73000E-0002   0.00000E+0000
   5.9730  2.74000E-0002   0.00000E+0000
   5.9740  3.24000E-0002   0.00000E+0000
   5.9750  2.62000E-0002   0.00000E+0000
   5.9780  7.40000E-0002   0.00000E+0000
   5.9800 -2.10900E-0001   0.00000E+0000
   5.9820 -8.48900E-0001   0.00000E+0000
   5.9830 -1.02230E+0000   0.00000E+0000
   5.9860 -1.27620E+0000   0.00000E+0000
   5.9880 -1.34990E+0000   0.00000E+0000
   5.9900 -1.51880E+0000   0.00000E+0000
   5.9920 -1.75150E+0000   0.00000E+0000
   5.9940 -1.98040E+0000   0.00000E+0000
   5.9950 -1.98420E+0000   0.00000E+0000
   5.9990 -2.00640E+0000   0.00000E+0000
   6.0010 -1.92420E+0000   0.00000E+0000
   6.0030 -1.83050E+0000   0.00000E+0000
   6.0040 -1.74860E+0000   0.00000E+0000
   6.0070 -1.65260E+0000   0.00000E+0000
   6.0110 -1.27610E+0000   0.00000E+0000
   6.0120 -1.00010E+0000   0.00000E+0000
   6.0140 -2.66700E-0001   0.00000E+0000
   6.0160  4.54000E-0002   0.00000E+0000
   6.0200  1.35700E-0001   0.00000E+0000
   6.0230  1.34100E-0001   0.00000E+0000
   6.0250  1.42000E-0001   0.00000E+0000
   6.0270  1.21400E-0001   0.00000E+0000
   6.0290  1.39200E-0001   0.00000E+0000
   6.0320  1.51100E-0001   0.00000E+0000
   6.0340  1.70800E-0001   0.00000E+0000
   6.0370  1.29400E-0001   0.00000E+0000
   6.0390  9.45000E-0002   0.00000E+0000
   6.0400  9.97000E-0002   0.00000E+0000
   6.0410  1.13200E-0001   0.00000E+0000
   6.0450  1.28900E-0001   0.00000E+0000
   6.0500  1.11500E-0001   0.00000E+0000
   6.0510  1.19600E-0001   0.00000E+0000
   6.0520  1.19400E-0001   0.00000E+0000
   6.0550  1.17000E-0001   0.00000E+0000
   6.0570  1.16800E-0001   0.00000E+0000
   6.0590  1.14000E-0001   0.00000E+0000
   6.0620  1.10700E-0001   0.00000E+0000
   6.0640  1.20900E-0001   0.00000E+0000
   6.0660  1.15300E-0001   0.00000E+0000
   6.0690  1.06600E-0001   0.00000E+0000
   6.0710  9.90000E-0002   0.00000E+0000
   6.0730  1.11900E-0001   0.00000E+0000
   6.0760  1.47000E-0001   0.00000E+0000
   6.0770  1.57700E-0001   0.00000E+0000
   6.0800  1.50000E-0001   0.00000E+0000
   6.0820  9.63000E-0002   0.00000E+0000
   6.0840  3.42000E-0001   0.00000E+0000
   6.0850  1.19770E+0000   0.00000E+0000
   6.0890  1.37950E+0000   0.00000E+0000
   6.0920  1.46340E+0000   0.00000E+0000
   6.0940  1.54800E+0000   0.00000E+0000
   6.0960  1.82600E+0000   0.00000E+0000
   6.0990  2.01930E+0000   0.00000E+0000
   6.1040  1.96720E+0000   0.00000E+0000
   6.1070  1.93160E+0000   0.00000E+0000
   6.1080  1.86700E+0000   0.00000E+0000
   6.1110  1.79360E+0000   0.00000E+0000
   6.1130  1.74230E+0000   0.00000E+0000
   6.1140  1.61760E+0000   0.00000E+0000
   6.1160  7.05800E-0001   0.00000E+0000
   6.1210  6.11000E-0002   0.00000E+0000
   6.1240  5.50000E-0002   0.00000E+0000
   6.1260  1.24400E-0001   0.00000E+0000
   6.1290  1.16900E-0001   0.00000E+0000
   6.1320  1.13100E-0001   0.00000E+0000
   6.1360  1.08700E-0001   0.00000E+0000
   6.1370  1.07700E-0001   0.00000E+0000
   6.1380  1.04900E-0001   0.00000E+0000
   6.1400  1.00300E-0001   0.00000E+0000
   6.1450  1.01500E-0001   0.00000E+0000
   6.1470  1.07000E-0001   0.00000E+0000
   6.1490  1.02800E-0001   0.00000E+0000
   6.1500  9.99000E-0002   0.00000E+0000
   6.1530  1.01300E-0001   0.00000E+0000
   6.1540  1.05500E-0001   0.00000E+0000
   6.1570  1.11000E-0001   0.00000E+0000
   6.1600  1.14200E-0001   0.00000E+0000
   6.1630  1.06800E-0001   0.00000E+0000
   6.1660  1.12700E-0001   0.00000E+0000
   6.1680  1.22000E-0001   0.00000E+0000
   6.1710  1.08100E-0001   0.00000E+0000
   6.1730  1.22200E-0001   0.00000E+0000
   6.1760  1.16200E-0001   0.00000E+0000
   6.1770  1.18800E-0001   0.00000E+0000
   6.1790  1.26500E-0001   0.00000E+0000
   6.1810  1.20800E-0001   0.00000E+0000
   6.1850  1.22100E-0001   0.00000E+0000
   6.1860  1.19900E-0001   0.00000E+0000
   6.1900  1.23600E-0001   0.00000E+0000
   6.1950  1.22900E-0001   0.00000E+0000
   6.1960  1.25100E-0001   0.00000E+0000
   6.1990  1.30800E-0001   0.00000E+0000
   6.2000  1.29900E-0001   0.00000E+0000
   6.2020  1.33700E-0001   0.00000E+0000
   6.2060  1.30900E-0001   0.00000E+0000
   6.2090  1.31900E-0001   0.00000E+0000
   6.2110  1.39800E-0001   0.00000E+0000
   6.2140  1.43500E-0001   0.00000E+0000
   6.2170  1.43900E-0001   0.00000E+0000
   6.2180  1.45300E-0001   0.00000E+0000
   6.2210  1.53000E-0001   0.00000E+0000
   6.2220  1.52600E-0001   0.00000E+0000
   6.2240  1.51600E-0001   0.00000E+0000
   6.2260  1.60800E-0001   0.00000E+0000
   6.2280  1.81700E-0001   0.00000E+0000
   6.2290  1.35900E-0001   0.00000E+0000
   6.2330  8.86000E-0002   0.00000E+0000
   6.2340  1.34600E-0001   0.00000E+0000
   6.2380  1.85400E-0001   0.00000E+0000
   6.2410  1.64900E-0001   0.00000E+0000
   6.2430  1.68300E-0001   0.00000E+0000
   6.2470  1.69300E-0001   0.00000E+0000
   6.2500  1.68300E-0001   0.00000E+0000
   6.2520  1.67400E-0001   0.00000E+0000
   6.2540  1.66100E-0001   0.00000E+0000
   6.2550  1.75500E-0001   0.00000E+0000
   6.2570  1.85300E-0001   0.00000E+0000
   6.2620  1.86200E-0001   0.00000E+0000
   6.2660  1.84500E-0001   0.00000E+0000
   6.2680  1.89400E-0001   0.00000E+0000
   6.2710  1.85100E-0001   0.00000E+0000
   6.2730  1.82100E-0001   0.00000E+0000
   6.2770  1.99100E-0001   0.00000E+0000
   6.2790  1.93100E-0001   0.00000E+0000
   6.2820  1.83700E-0001   0.00000E+0000
   6.2840  1.88800E-0001   0.00000E+0000
   6.2850  2.01700E-0001   0.00000E+0000
   6.2860  2.02500E-0001   0.00000E+0000
   6.2910  1.97000E-0001   0.00000E+0000
   6.2930  2.09300E-0001   0.00000E+0000
   6.2950  2.10700E-0001   0.00000E+0000
   6.2980  2.13500E-0001   0.00000E+0000
   6.3000  2.11500E-0001   0.00000E+0000
   6.3020  2.07800E-0001   0.00000E+0000
   6.3040  2.17400E-0001   0.00000E+0000
   6.3070  2.13500E-0001   0.00000E+0000
   6.3090  2.31100E-0001   0.00000E+0000
   6.3110  2.29400E-0001   0.00000E+0000
   6.3140  2.15000E-0001   0.00000E+0000
   6.3190  2.24600E-0001   0.00000E+0000
   6.3210  2.28100E-0001   0.00000E+0000
   6.3230  2.30200E-0001   0.00000E+0000
   6.3260  2.52200E-0001   0.00000E+0000
   6.3280  1.88500E-0001   0.00000E+0000
   6.3300  1.96500E-0001   0.00000E+0000
   6.3330  2.04400E-0001   0.00000E+0000
   6.3350  2.55600E-0001   0.00000E+0000
   6.3360  2.59600E-0001   0.00000E+0000
   6.3400  2.54400E-0001   0.00000E+0000
   6.3410  2.50600E-0001   0.00000E+0000
   6.3440  2.59500E-0001   0.00000E+0000
   6.3470  2.59300E-0001   0.00000E+0000
   6.3510  2.55700E-0001   0.00000E+0000
   6.3520  2.56600E-0001   0.00000E+0000
   6.3530  2.58100E-0001   0.00000E+0000
   6.3560  2.48800E-0001   0.00000E+0000
   6.3570  2.66100E-0001   0.00000E+0000
   6.3600  2.60400E-0001   0.00000E+0000
   6.3630  2.65100E-0001   0.00000E+0000
   6.3640  2.69800E-0001   0.00000E+0000
   6.3670  2.67900E-0001   0.00000E+0000
   6.3710  2.70600E-0001   0.00000E+0000
   6.3730  2.82300E-0001   0.00000E+0000
   6.3760  2.80000E-0001   0.00000E+0000
   6.3780  2.87600E-0001   0.00000E+0000
   6.3800  2.74700E-0001   0.00000E+0000
   6.3820  2.74100E-0001   0.00000E+0000
   6.3850  2.90100E-0001   0.00000E+0000
   6.3860  2.95800E-0001   0.00000E+0000
   6.3890  2.91900E-0001   0.00000E+0000
   6.3920  2.97500E-0001   0.00000E+0000
   6.3930  2.93100E-0001   0.00000E+0000
   6.3960  2.94100E-0001   0.00000E+0000
   6.3980  2.98300E-0001   0.00000E+0000
   6.4010  3.01300E-0001   0.00000E+0000
   6.4030  2.91000E-0001   0.00000E+0000
   6.4070  3.01600E-0001   0.00000E+0000
   6.4080  3.05500E-0001   0.00000E+0000
   6.4100  3.05700E-0001   0.00000E+0000
   6.4120  3.02800E-0001   0.00000E+0000
   6.4140  2.93400E-0001   0.00000E+0000
   6.4170  3.06300E-0001   0.00000E+0000
   6.4190  3.09900E-0001   0.00000E+0000
   6.4210  3.06300E-0001   0.00000E+0000
   6.4230  3.09300E-0001   0.00000E+0000
   6.4260  3.09500E-0001   0.00000E+0000
   6.4270  3.06600E-0001   0.00000E+0000
   6.4280  3.06900E-0001   0.00000E+0000
   6.4300  3.19100E-0001   0.00000E+0000
   6.4330  3.21000E-0001   0.00000E+0000
   6.4360  3.17700E-0001   0.00000E+0000
   6.4380  3.17200E-0001   0.00000E+0000
   6.4430  3.21700E-0001   0.00000E+0000
   6.4450  3.22700E-0001   0.00000E+0000
   6.4470  3.25900E-0001   0.00000E+0000
   6.4480  3.22400E-0001   0.00000E+0000
   6.4520  3.18400E-0001   0.00000E+0000
   6.4530  3.27800E-0001   0.00000E+0000
   6.4550  3.25300E-0001   0.00000E+0000
   6.4580  3.26300E-0001   0.00000E+0000
   6.4610  3.27400E-0001   0.00000E+0000
   6.4620  3.27200E-0001   0.00000E+0000
   6.4650  3.29700E-0001   0.00000E+0000
   6.4660  3.33600E-0001   0.00000E+0000
   6.4670  3.18900E-0001   0.00000E+0000
   6.4690  3.28300E-0001   0.00000E+0000
   6.4720  3.28200E-0001   0.00000E+0000
   6.4740  3.43900E-0001   0.00000E+0000
   6.4770  3.72500E-0001   0.00000E+0000
   6.4790  3.73900E-0001   0.00000E+0000
   6.4810  3.62900E-0001   0.00000E+0000
   6.4850  3.52200E-0001   0.00000E+0000
   6.4880  3.36900E-0001   0.00000E+0000
   6.4900  3.37800E-0001   0.00000E+0000
   6.4930  3.35600E-0001   0.00000E+0000
   6.4950  3.46400E-0001   0.00000E+0000
   6.4970  3.40600E-0001   0.00000E+0000
   6.4980  3.44700E-0001   0.00000E+0000
   6.5010  3.45000E-0001   0.00000E+0000
   6.5030  3.50500E-0001   0.00000E+0000
   6.5050  3.48500E-0001   0.00000E+0000
   6.5090  3.59900E-0001   0.00000E+0000
   6.5100  3.56000E-0001   0.00000E+0000
   6.5130  3.32100E-0001   0.00000E+0000
   6.5150  3.20200E-0001   0.00000E+0000
   6.5170  3.44900E-0001   0.00000E+0000
   6.5180  3.57200E-0001   0.00000E+0000
   6.5210  3.61500E-0001   0.00000E+0000
   6.5220  3.54400E-0001   0.00000E+0000
   6.5240  3.62300E-0001   0.00000E+0000
   6.5270  3.53600E-0001   0.00000E+0000
   6.5290  3.52800E-0001   0.00000E+0000
   6.5330  3.51700E-0001   0.00000E+0000
   6.5340  3.57700E-0001   0.00000E+0000
   6.5350  3.56400E-0001   0.00000E+0000
   6.5380  3.68800E-0001   0.00000E+0000
   6.5410  3.62600E-0001   0.00000E+0000
   6.5430  3.58800E-0001   0.00000E+0000
   6.5450  3.49400E-0001   0.00000E+0000
   6.5490  3.68200E-0001   0.00000E+0000
   6.5500  3.74400E-0001   0.00000E+0000
   6.5520  3.65300E-0001   0.00000E+0000
   6.5540  3.58300E-0001   0.00000E+0000
   6.5570  3.58900E-0001   0.00000E+0000
   6.5590  3.63500E-0001   0.00000E+0000
   6.5620  3.76500E-0001   0.00000E+0000
   6.5640  3.67400E-0001   0.00000E+0000
   6.5650  3.70900E-0001   0.00000E+0000
   6.5680  3.66800E-0001   0.00000E+0000
   6.5700  3.65400E-0001   0.00000E+0000
   6.5720  3.64600E-0001   0.00000E+0000
   6.5740  3.69600E-0001   0.00000E+0000
   6.5770  3.65600E-0001   0.00000E+0000
   6.5790  3.63900E-0001   0.00000E+0000
   6.5800  3.67300E-0001   0.00000E+0000
   6.5820  3.73800E-0001   0.00000E+0000
   6.5840  3.80300E-0001   0.00000E+0000
   6.5870  3.78200E-0001   0.00000E+0000
   6.5890  3.72000E-0001   0.00000E+0000
   6.5910  3.73000E-0001   0.00000E+0000
   6.5930  3.78000E-0001   0.00000E+0000
   6.5970  3.72600E-0001   0.00000E+0000
   6.6000  3.83100E-0001   0.00000E+0000
   6.6020  3.96900E-0001   0.00000E+0000
   6.6050  3.86100E-0001   0.00000E+0000
   6.6070  3.82100E-0001   0.00000E+0000
   6.6090  3.82600E-0001   0.00000E+0000
   6.6120  3.81800E-0001   0.00000E+0000
   6.6150  3.87200E-0001   0.00000E+0000
   6.6170  3.89200E-0001   0.00000E+0000
   6.6210  3.85900E-0001   0.00000E+0000
   6.6220  3.92200E-0001   0.00000E+0000
   6.6240  3.90600E-0001   0.00000E+0000
   6.6260  3.95000E-0001   0.00000E+0000
   6.6280  3.95700E-0001   0.00000E+0000
   6.6310  3.98800E-0001   0.00000E+0000
   6.6350  3.86600E-0001   0.00000E+0000
   6.6360  3.96000E-0001   0.00000E+0000
   6.6390  4.00400E-0001   0.00000E+0000
   6.6410  3.93800E-0001   0.00000E+0000
   6.6430  3.94500E-0001   0.00000E+0000
   6.6460  3.90600E-0001   0.00000E+0000
   6.6490  4.00100E-0001   0.00000E+0000
   6.6520  3.91400E-0001   0.00000E+0000
   6.6540  3.92400E-0001   0.00000E+0000
   6.6560  3.98100E-0001   0.00000E+0000
   6.6570  3.98000E-0001   0.00000E+0000
   6.6610  3.97800E-0001   0.00000E+0000
   6.6650  3.96300E-0001   0.00000E+0000
   6.6660  3.95000E-0001   0.00000E+0000
   6.6670  4.06400E-0001   0.00000E+0000
   6.6700  4.02000E-0001   0.00000E+0000
   6.6720  4.00100E-0001   0.00000E+0000
   6.6750  4.00400E-0001   0.00000E+0000
   6.6760  3.94600E-0001   0.00000E+0000
   6.6780  4.07300E-0001   0.00000E+0000
   6.6800  4.09300E-0001   0.00000E+0000
   6.6840  4.15400E-0001   0.00000E+0000
   6.6880  4.07000E-0001   0.00000E+0000
   6.6910  4.10500E-0001   0.00000E+0000
   6.6940  4.19700E-0001   0.00000E+0000
   6.6960  4.10800E-0001   0.00000E+0000
   6.6980  4.10600E-0001   0.00000E+0000
   6.7010  4.01600E-0001   0.00000E+0000
   6.7030  4.01600E-0001   0.00000E+0000
   6.7050  4.03100E-0001   0.00000E+0000
   6.7080  4.00200E-0001   0.00000E+0000
   6.7100  4.06700E-0001   0.00000E+0000
   6.7120  4.05400E-0001   0.00000E+0000
   6.7140  4.06900E-0001   0.00000E+0000
   6.7170  4.12100E-0001   0.00000E+0000
   6.7200  4.00700E-0001   0.00000E+0000
   6.7220  4.15100E-0001   0.00000E+0000
   6.7240  4.14200E-0001   0.00000E+0000
   6.7260  4.24500E-0001   0.00000E+0000
   6.7290  4.19500E-0001   0.00000E+0000
   6.7310  4.13900E-0001   0.00000E+0000
   6.7330  4.17800E-0001   0.00000E+0000
   6.7360  4.15000E-0001   0.00000E+0000
   6.7400  4.25200E-0001   0.00000E+0000
   6.7420  4.29500E-0001   0.00000E+0000
   6.7440  4.15300E-0001   0.00000E+0000
   6.7490  4.09200E-0001   0.00000E+0000
   6.7510  4.34200E-0001   0.00000E+0000
   6.7540  4.27800E-0001   0.00000E+0000
   6.7570  4.19900E-0001   0.00000E+0000
   6.7580  4.25000E-0001   0.00000E+0000
   6.7600  4.24900E-0001   0.00000E+0000
   6.7630  4.25300E-0001   0.00000E+0000
   6.7670  4.24800E-0001   0.00000E+0000
   6.7690  4.01900E-0001   0.00000E+0000
   6.7700  3.99000E-0001   0.00000E+0000
   6.7720  4.20800E-0001   0.00000E+0000
   6.7740  4.28800E-0001   0.00000E+0000
   6.7780  4.27200E-0001   0.00000E+0000
   6.7790  4.29800E-0001   0.00000E+0000
   6.7810  4.24100E-0001   0.00000E+0000
   6.7820  4.24500E-0001   0.00000E+0000
   6.7860  4.30600E-0001   0.00000E+0000
   6.7880  4.27000E-0001   0.00000E+0000
   6.7910  4.43200E-0001   0.00000E+0000
   6.7960  4.32900E-0001   0.00000E+0000
   6.7980  4.23000E-0001   0.00000E+0000
   6.8010  4.30500E-0001   0.00000E+0000
   6.8030  4.39400E-0001   0.00000E+0000
   6.8070  4.38400E-0001   0.00000E+0000
   6.8100  4.41000E-0001   0.00000E+0000
   6.8120  4.52200E-0001   0.00000E+0000
   6.8130  4.35300E-0001   0.00000E+0000
   6.8160  4.44100E-0001   0.00000E+0000
   6.8180  4.44300E-0001   0.00000E+0000
   6.8200  4.33000E-0001   0.00000E+0000
   6.8230  4.20600E-0001   0.00000E+0000
   6.8250  4.21000E-0001   0.00000E+0000
   6.8270  4.28100E-0001   0.00000E+0000
   6.8310  4.37000E-0001   0.00000E+0000
   6.8320  4.35700E-0001   0.00000E+0000
   6.8350  4.45000E-0001   0.00000E+0000
   6.8370  4.43000E-0001   0.00000E+0000
   6.8390  4.41700E-0001   0.00000E+0000
   6.8420  4.30300E-0001   0.00000E+0000
   6.8440  4.27100E-0001   0.00000E+0000
   6.8480  4.26600E-0001   0.00000E+0000
   6.8490  4.41300E-0001   0.00000E+0000
   6.8530  4.42600E-0001   0.00000E+0000
   6.8550  4.49200E-0001   0.00000E+0000
   6.8580  4.31800E-0001   0.00000E+0000
   6.8600  4.28100E-0001   0.00000E+0000
   6.8630  4.38800E-0001   0.00000E+0000
   6.8650  4.36200E-0001   0.00000E+0000
   6.8670  4.33700E-0001   0.00000E+0000
   6.8690  4.44500E-0001   0.00000E+0000
   6.8730  4.47000E-0001   0.00000E+0000
   6.8760  4.44100E-0001   0.00000E+0000
   6.8790  4.48800E-0001   0.00000E+0000
   6.8830  4.48500E-0001   0.00000E+0000
   6.8850  4.34300E-0001   0.00000E+0000
   6.8870  4.49400E-0001   0.00000E+0000
   6.8880  4.53200E-0001   0.00000E+0000
   6.8920  4.48100E-0001   0.00000E+0000
   6.8950  4.52700E-0001   0.00000E+0000
   6.8980  4.57900E-0001   0.00000E+0000
   6.8990  4.69600E-0001   0.00000E+0000
   6.9020  4.73600E-0001   0.00000E+0000
   6.9050  4.60300E-0001   0.00000E+0000
   6.9060  4.59500E-0001   0.00000E+0000
   6.9090  4.70900E-0001   0.00000E+0000
   6.9120  4.74500E-0001   0.00000E+0000
   6.9150  4.62200E-0001   0.00000E+0000
   6.9170  4.52700E-0001   0.00000E+0000
   6.9200  4.54100E-0001   0.00000E+0000
   6.9240  4.67500E-0001   0.00000E+0000
   6.9260  4.56200E-0001   0.00000E+0000
   6.9270  4.51100E-0001   0.00000E+0000
   6.9300  4.61600E-0001   0.00000E+0000
   6.9320  4.65600E-0001   0.00000E+0000
   6.9360  4.63300E-0001   0.00000E+0000
   6.9390  4.65600E-0001   0.00000E+0000
   6.9410  4.94900E-0001   0.00000E+0000
   6.9430  4.72000E-0001   0.00000E+0000
   6.9450  4.77800E-0001   0.00000E+0000
   6.9470  4.49000E-0001   0.00000E+0000
   6.9500  4.56700E-0001   0.00000E+0000
   6.9530  4.63100E-0001   0.00000E+0000
   6.9550  4.51800E-0001   0.00000E+0000
   6.9570  4.65900E-0001   0.00000E+0000
   6.9590  4.65200E-0001   0.00000E+0000
   6.9610  4.51600E-0001   0.00000E+0000
   6.9630  4.57300E-0001   0.00000E+0000
   6.9670  4.52700E-0001   0.00000E+0000
   6.9680  4.48900E-0001   0.00000E+0000
   6.9720  4.48900E-0001   0.00000E+0000
   6.9730  4.63100E-0001   0.00000E+0000
   6.9750  4.63800E-0001   0.00000E+0000
   6.9770  4.63700E-0001   0.00000E+0000
   6.9820  4.35100E-0001   0.00000E+0000
   6.9840  4.32900E-0001   0.00000E+0000
   6.9850  4.41800E-0001   0.00000E+0000
   6.9870  4.46700E-0001   0.00000E+0000
   6.9890  4.38300E-0001   0.00000E+0000
   6.9930  4.65300E-0001   0.00000E+0000
   6.9960  4.81900E-0001   0.00000E+0000
   6.9980  4.61800E-0001   0.00000E+0000
   7.0000  4.51400E-0001   0.00000E+0000
   7.0030  4.54100E-0001   0.00000E+0000
   7.0050  4.52800E-0001   0.00000E+0000
   7.0070  4.69700E-0001   0.00000E+0000
   7.0110  4.77800E-0001   0.00000E+0000
   7.0140  4.80500E-0001   0.00000E+0000
   7.0170  4.66900E-0001   0.00000E+0000
   7.0190  4.72600E-0001   0.00000E+0000
   7.0210  4.89800E-0001   0.00000E+0000
   7.0230  4.83600E-0001   0.00000E+0000
   7.0250  4.74300E-0001   0.00000E+0000
   7.0270  4.90000E-0001   0.00000E+0000
   7.0300  4.96400E-0001   0.00000E+0000
   7.0320  4.88200E-0001   0.00000E+0000
   7.0350  4.88400E-0001   0.00000E+0000
   7.0380  5.01500E-0001   0.00000E+0000
   7.0420  5.13700E-0001   0.00000E+0000
   7.0440  5.11900E-0001   0.00000E+0000
   7.0460  5.06600E-0001   0.00000E+0000
   7.0490  5.04800E-0001   0.00000E+0000
   7.0510  5.09000E-0001   0.00000E+0000
   7.0530  5.19200E-0001   0.00000E+0000
   7.0550  5.11600E-0001   0.00000E+0000
   7.0580  5.20500E-0001   0.00000E+0000
   7.0610  5.41800E-0001   0.00000E+0000
   7.0620  5.42200E-0001   0.00000E+0000
   7.0650  5.41700E-0001   0.00000E+0000
   7.0670  5.33000E-0001   0.00000E+0000
   7.0710  5.55100E-0001   0.00000E+0000
   7.0720  5.69100E-0001   0.00000E+0000
   7.0740  5.69400E-0001   0.00000E+0000
   7.0760  5.73700E-0001   0.00000E+0000
   7.0790  5.49900E-0001   0.00000E+0000
   7.0800  5.56400E-0001   0.00000E+0000
   7.0850  5.96300E-0001   0.00000E+0000
   7.0880  5.97800E-0001   0.00000E+0000
   7.0900  5.96700E-0001   0.00000E+0000
   7.0920  5.96100E-0001   0.00000E+0000
   7.0930  6.03500E-0001   0.00000E+0000
   7.0970  6.18400E-0001   0.00000E+0000
   7.0990  6.26300E-0001   0.00000E+0000
   7.1020  6.46100E-0001   0.00000E+0000
