# Supplementary material for: Self-association of MreC as a regulatory signal in bacterial cell wall elongation
Source: Nat Commun. 2021 May 20;12:2987. doi: 10.1038/s41467-021-22957-9 (PMC8137920; doi:10.1038/s41467-021-22957-9)
Supplement: Supplementary file 4 — Source Data [file 41467_2021_22957_MOESM4_ESM.zip › Martins2-Source-Data/AUC_rawdata/E.coli/00107.RA3]

MREC FHEC 0,8 abs
R 3 20.0 20000 0025487 9.8000E10 280 1 
   5.8000 -5.01300E-0001   0.00000E+0000
   5.8050 -3.05600E-0001   0.00000E+0000
   5.8070 -3.20100E-0001   0.00000E+0000
   5.8100 -2.29700E-0001   0.00000E+0000
   5.8110 -7.25000E-0002   0.00000E+0000
   5.8130 -1.25600E-0001   0.00000E+0000
   5.8140 -1.71500E-0001   0.00000E+0000
   5.8160 -3.10300E-0001   0.00000E+0000
   5.8180 -3.60600E-0001   0.00000E+0000
   5.8190 -3.66300E-0001   0.00000E+0000
   5.8200 -5.10500E-0001   0.00000E+0000
   5.8210 -4.10100E-0001   0.00000E+0000
   5.8220 -6.37000E-0001   0.00000E+0000
   5.8240 -6.61600E-0001   0.00000E+0000
   5.8260 -4.04400E-0001   0.00000E+0000
   5.8280 -3.81400E-0001   0.00000E+0000
   5.8300  4.70000E-0002   0.00000E+0000
   5.8320  1.03200E-0001   0.00000E+0000
   5.8350  1.69000E-0001   0.00000E+0000
   5.8380  1.18900E-0001   0.00000E+0000
   5.8390  1.02100E-0001   0.00000E+0000
   5.8410  1.19200E-0001   0.00000E+0000
   5.8440  1.02000E-0001   0.00000E+0000
   5.8460  9.94000E-0002   0.00000E+0000
   5.8470  7.24000E-0002   0.00000E+0000
   5.8480  1.22900E-0001   0.00000E+0000
   5.8510  1.01800E-0001   0.00000E+0000
   5.8530  8.74000E-0002   0.00000E+0000
   5.8550  6.87000E-0002   0.00000E+0000
   5.8570  5.17000E-0002   0.00000E+0000
   5.8590  1.45000E-0002   0.00000E+0000
   5.8610  3.55000E-0002   0.00000E+0000
   5.8620  1.89000E-0002   0.00000E+0000
   5.8630  1.13000E-0002   0.00000E+0000
   5.8650  2.90000E-0002   0.00000E+0000
   5.8680  3.69000E-0002   0.00000E+0000
   5.8690  1.29000E-0002   0.00000E+0000
   5.8730 -3.46000E-0002   0.00000E+0000
   5.8740 -6.60000E-0003   0.00000E+0000
   5.8770  8.50000E-0003   0.00000E+0000
   5.8780  3.67000E-0002   0.00000E+0000
   5.8800  5.10000E-0002   0.00000E+0000
   5.8820  4.29000E-0002   0.00000E+0000
   5.8830  3.87000E-0002   0.00000E+0000
   5.8850  1.00000E-0002   0.00000E+0000
   5.8870  1.54000E-0002   0.00000E+0000
   5.8890  3.82000E-0002   0.00000E+0000
   5.8910  3.36000E-0002   0.00000E+0000
   5.8920  2.25000E-0002   0.00000E+0000
   5.8940  1.70000E-0002   0.00000E+0000
   5.8960  3.45000E-0002   0.00000E+0000
   5.8990  8.30000E-0003   0.00000E+0000
   5.9010  1.54000E-0002   0.00000E+0000
   5.9040  4.34000E-0002   0.00000E+0000
   5.9060  2.27000E-0002   0.00000E+0000
   5.9080  1.54000E-0002   0.00000E+0000
   5.9100  1.20000E-0002   0.00000E+0000
   5.9120  1.79000E-0002   0.00000E+0000
   5.9140  2.89000E-0002   0.00000E+0000
   5.9150  2.48000E-0002   0.00000E+0000
   5.9170  2.68000E-0002   0.00000E+0000
   5.9200  2.27000E-0002   0.00000E+0000
   5.9210 -4.80000E-0003   0.00000E+0000
   5.9240  5.90000E-0003   0.00000E+0000
   5.9250  3.80000E-0002   0.00000E+0000
   5.9270  3.04000E-0002   0.00000E+0000
   5.9280  2.82000E-0002   0.00000E+0000
   5.9310  6.20000E-0002   0.00000E+0000
   5.9330  6.71000E-0002   0.00000E+0000
   5.9340  3.02000E-0002   0.00000E+0000
   5.9370  4.05000E-0002   0.00000E+0000
   5.9380  5.97000E-0002   0.00000E+0000
   5.9420  8.27000E-0002   0.00000E+0000
   5.9440  5.08000E-0002   0.00000E+0000
   5.9450  6.38000E-0002   0.00000E+0000
   5.9470  7.39000E-0002   0.00000E+0000
   5.9480  6.00000E-0002   0.00000E+0000
   5.9510  6.90000E-0002   0.00000E+0000
   5.9520  4.53000E-0002   0.00000E+0000
   5.9540  5.60000E-0002   0.00000E+0000
   5.9570  5.76000E-0002   0.00000E+0000
   5.9600  6.93000E-0002   0.00000E+0000
   5.9610  9.82000E-0002   0.00000E+0000
   5.9630  8.71000E-0002   0.00000E+0000
   5.9650  5.76000E-0002   0.00000E+0000
   5.9680  2.00000E-0002   0.00000E+0000
   5.9700  2.36000E-0002   0.00000E+0000
   5.9720  1.78000E-0002   0.00000E+0000
   5.9750  3.80000E-0002   0.00000E+0000
   5.9760  1.43000E-0002   0.00000E+0000
   5.9780  6.62000E-0002   0.00000E+0000
   5.9820 -2.67700E-0001   0.00000E+0000
   5.9830 -8.52900E-0001   0.00000E+0000
   5.9850 -1.14930E+0000   0.00000E+0000
   5.9860 -1.24720E+0000   0.00000E+0000
   5.9880 -1.39120E+0000   0.00000E+0000
   5.9890 -1.51780E+0000   0.00000E+0000
   5.9940 -1.78260E+0000   0.00000E+0000
   5.9950 -1.97040E+0000   0.00000E+0000
   6.0000 -1.94940E+0000   0.00000E+0000
   6.0020 -1.88110E+0000   0.00000E+0000
   6.0040 -1.80950E+0000   0.00000E+0000
   6.0050 -1.80490E+0000   0.00000E+0000
   6.0080 -1.71020E+0000   0.00000E+0000
   6.0090 -1.58650E+0000   0.00000E+0000
   6.0130 -1.15200E+0000   0.00000E+0000
   6.0140 -5.42000E-0001   0.00000E+0000
   6.0180 -6.68000E-0002   0.00000E+0000
   6.0200  1.62800E-0001   0.00000E+0000
   6.0230  1.36100E-0001   0.00000E+0000
   6.0250  1.44200E-0001   0.00000E+0000
   6.0260  1.35100E-0001   0.00000E+0000
   6.0280  1.13600E-0001   0.00000E+0000
   6.0300  1.42500E-0001   0.00000E+0000
   6.0320  1.44300E-0001   0.00000E+0000
   6.0340  1.73000E-0001   0.00000E+0000
   6.0370  1.44800E-0001   0.00000E+0000
   6.0390  1.01600E-0001   0.00000E+0000
   6.0420  9.87000E-0002   0.00000E+0000
   6.0430  9.84000E-0002   0.00000E+0000
   6.0440  1.20500E-0001   0.00000E+0000
   6.0450  1.31500E-0001   0.00000E+0000
   6.0490  1.05800E-0001   0.00000E+0000
   6.0510  1.20400E-0001   0.00000E+0000
   6.0520  1.14300E-0001   0.00000E+0000
   6.0550  1.22100E-0001   0.00000E+0000
   6.0570  1.16200E-0001   0.00000E+0000
   6.0590  1.19900E-0001   0.00000E+0000
   6.0620  1.04300E-0001   0.00000E+0000
   6.0640  1.22600E-0001   0.00000E+0000
   6.0680  1.11500E-0001   0.00000E+0000
   6.0690  1.01200E-0001   0.00000E+0000
   6.0710  9.96000E-0002   0.00000E+0000
   6.0730  9.85000E-0002   0.00000E+0000
   6.0750  1.29000E-0001   0.00000E+0000
   6.0780  1.59000E-0001   0.00000E+0000
   6.0800  1.46000E-0001   0.00000E+0000
   6.0830  1.03500E-0001   0.00000E+0000
   6.0850  8.81300E-0001   0.00000E+0000
   6.0870  1.19590E+0000   0.00000E+0000
   6.0890  1.36520E+0000   0.00000E+0000
   6.0940  1.45690E+0000   0.00000E+0000
   6.0990  2.03230E+0000   0.00000E+0000
   6.1010  2.04530E+0000   0.00000E+0000
   6.1030  2.01060E+0000   0.00000E+0000
   6.1060  1.91830E+0000   0.00000E+0000
   6.1090  1.87580E+0000   0.00000E+0000
   6.1110  1.78460E+0000   0.00000E+0000
   6.1130  1.71450E+0000   0.00000E+0000
   6.1170  1.42090E+0000   0.00000E+0000
   6.1190  2.98700E-0001   0.00000E+0000
   6.1230  6.03000E-0002   0.00000E+0000
   6.1260  9.95000E-0002   0.00000E+0000
   6.1300  1.15600E-0001   0.00000E+0000
   6.1320  1.20700E-0001   0.00000E+0000
   6.1340  1.10900E-0001   0.00000E+0000
   6.1350  1.08000E-0001   0.00000E+0000
   6.1370  1.03500E-0001   0.00000E+0000
   6.1390  1.08800E-0001   0.00000E+0000
   6.1400  1.08400E-0001   0.00000E+0000
   6.1430  9.88000E-0002   0.00000E+0000
   6.1450  1.07600E-0001   0.00000E+0000
   6.1470  1.15100E-0001   0.00000E+0000
   6.1500  1.00700E-0001   0.00000E+0000
   6.1530  1.11800E-0001   0.00000E+0000
   6.1570  1.08000E-0001   0.00000E+0000
   6.1590  1.15000E-0001   0.00000E+0000
   6.1600  1.16100E-0001   0.00000E+0000
   6.1660  1.08300E-0001   0.00000E+0000
   6.1690  1.28100E-0001   0.00000E+0000
   6.1710  1.16300E-0001   0.00000E+0000
   6.1740  1.23700E-0001   0.00000E+0000
   6.1750  1.19400E-0001   0.00000E+0000
   6.1780  1.24300E-0001   0.00000E+0000
   6.1800  1.28800E-0001   0.00000E+0000
   6.1830  1.24800E-0001   0.00000E+0000
   6.1850  1.26200E-0001   0.00000E+0000
   6.1870  1.27500E-0001   0.00000E+0000
   6.1920  1.29900E-0001   0.00000E+0000
   6.1950  1.33300E-0001   0.00000E+0000
   6.1980  1.30100E-0001   0.00000E+0000
   6.2000  1.37800E-0001   0.00000E+0000
   6.2020  1.43800E-0001   0.00000E+0000
   6.2040  1.38000E-0001   0.00000E+0000
   6.2060  1.39300E-0001   0.00000E+0000
   6.2100  1.44100E-0001   0.00000E+0000
   6.2110  1.44800E-0001   0.00000E+0000
   6.2150  1.53900E-0001   0.00000E+0000
   6.2160  1.51300E-0001   0.00000E+0000
   6.2180  1.51000E-0001   0.00000E+0000
   6.2210  1.52700E-0001   0.00000E+0000
   6.2230  1.55900E-0001   0.00000E+0000
   6.2270  1.83300E-0001   0.00000E+0000
   6.2300  1.59000E-0001   0.00000E+0000
   6.2320  1.05100E-0001   0.00000E+0000
   6.2340  1.27200E-0001   0.00000E+0000
   6.2370  1.64600E-0001   0.00000E+0000
   6.2400  1.84400E-0001   0.00000E+0000
   6.2420  1.78500E-0001   0.00000E+0000
   6.2450  1.79200E-0001   0.00000E+0000
   6.2480  1.83100E-0001   0.00000E+0000
   6.2500  1.79400E-0001   0.00000E+0000
   6.2530  1.77100E-0001   0.00000E+0000
   6.2550  1.84400E-0001   0.00000E+0000
   6.2580  1.91000E-0001   0.00000E+0000
   6.2590  1.92900E-0001   0.00000E+0000
   6.2630  1.92400E-0001   0.00000E+0000
   6.2640  1.96400E-0001   0.00000E+0000
   6.2680  2.02000E-0001   0.00000E+0000
   6.2690  2.06600E-0001   0.00000E+0000
   6.2710  1.95000E-0001   0.00000E+0000
   6.2730  1.96200E-0001   0.00000E+0000
   6.2750  1.98000E-0001   0.00000E+0000
   6.2780  2.02100E-0001   0.00000E+0000
   6.2810  2.03900E-0001   0.00000E+0000
   6.2850  1.95100E-0001   0.00000E+0000
   6.2860  2.08900E-0001   0.00000E+0000
   6.2890  2.13300E-0001   0.00000E+0000
   6.2910  2.12700E-0001   0.00000E+0000
   6.2930  2.09100E-0001   0.00000E+0000
   6.2980  2.20700E-0001   0.00000E+0000
   6.3000  2.25600E-0001   0.00000E+0000
   6.3030  2.23900E-0001   0.00000E+0000
   6.3040  2.27500E-0001   0.00000E+0000
   6.3070  2.22400E-0001   0.00000E+0000
   6.3090  2.31600E-0001   0.00000E+0000
   6.3120  2.36500E-0001   0.00000E+0000
   6.3140  2.21200E-0001   0.00000E+0000
   6.3160  2.25800E-0001   0.00000E+0000
   6.3210  2.35400E-0001   0.00000E+0000
   6.3230  2.35200E-0001   0.00000E+0000
   6.3250  2.56600E-0001   0.00000E+0000
   6.3280  2.65800E-0001   0.00000E+0000
   6.3300  1.98700E-0001   0.00000E+0000
   6.3340  2.26800E-0001   0.00000E+0000
   6.3360  2.54900E-0001   0.00000E+0000
   6.3390  2.65300E-0001   0.00000E+0000
   6.3420  2.62300E-0001   0.00000E+0000
   6.3430  2.67700E-0001   0.00000E+0000
   6.3470  2.72900E-0001   0.00000E+0000
   6.3500  2.66400E-0001   0.00000E+0000
   6.3520  2.68100E-0001   0.00000E+0000
   6.3530  2.68700E-0001   0.00000E+0000
   6.3550  2.63900E-0001   0.00000E+0000
   6.3570  2.69000E-0001   0.00000E+0000
   6.3610  2.67500E-0001   0.00000E+0000
   6.3620  2.79400E-0001   0.00000E+0000
   6.3640  2.76000E-0001   0.00000E+0000
   6.3670  2.78700E-0001   0.00000E+0000
   6.3690  2.82900E-0001   0.00000E+0000
   6.3710  2.86100E-0001   0.00000E+0000
   6.3740  2.88300E-0001   0.00000E+0000
   6.3760  2.87600E-0001   0.00000E+0000
   6.3780  2.93000E-0001   0.00000E+0000
   6.3800  2.91200E-0001   0.00000E+0000
   6.3820  2.84700E-0001   0.00000E+0000
   6.3850  3.05700E-0001   0.00000E+0000
   6.3890  3.01500E-0001   0.00000E+0000
   6.3920  3.06300E-0001   0.00000E+0000
   6.3930  3.08700E-0001   0.00000E+0000
   6.3970  3.07500E-0001   0.00000E+0000
   6.3990  3.02500E-0001   0.00000E+0000
   6.4020  3.14100E-0001   0.00000E+0000
   6.4030  3.04400E-0001   0.00000E+0000
   6.4060  3.07000E-0001   0.00000E+0000
   6.4070  3.14500E-0001   0.00000E+0000
   6.4100  3.14900E-0001   0.00000E+0000
   6.4150  3.13300E-0001   0.00000E+0000
   6.4170  3.13600E-0001   0.00000E+0000
   6.4190  3.22600E-0001   0.00000E+0000
   6.4210  3.16400E-0001   0.00000E+0000
   6.4230  3.22800E-0001   0.00000E+0000
   6.4260  3.21000E-0001   0.00000E+0000
   6.4280  3.20300E-0001   0.00000E+0000
   6.4300  3.28400E-0001   0.00000E+0000
   6.4330  3.28100E-0001   0.00000E+0000
   6.4350  3.27900E-0001   0.00000E+0000
   6.4370  3.25900E-0001   0.00000E+0000
   6.4400  3.28400E-0001   0.00000E+0000
   6.4410  3.27300E-0001   0.00000E+0000
   6.4440  3.31000E-0001   0.00000E+0000
   6.4470  3.28700E-0001   0.00000E+0000
   6.4480  3.28100E-0001   0.00000E+0000
   6.4510  3.27000E-0001   0.00000E+0000
   6.4530  3.37700E-0001   0.00000E+0000
   6.4580  3.40900E-0001   0.00000E+0000
   6.4600  3.27800E-0001   0.00000E+0000
   6.4620  3.31500E-0001   0.00000E+0000
   6.4630  3.32600E-0001   0.00000E+0000
   6.4650  3.35100E-0001   0.00000E+0000
   6.4670  3.38200E-0001   0.00000E+0000
   6.4690  3.36700E-0001   0.00000E+0000
   6.4720  3.34100E-0001   0.00000E+0000
   6.4740  3.38200E-0001   0.00000E+0000
   6.4760  3.44800E-0001   0.00000E+0000
   6.4780  3.79400E-0001   0.00000E+0000
   6.4810  3.90000E-0001   0.00000E+0000
   6.4830  3.49000E-0001   0.00000E+0000
   6.4850  3.63100E-0001   0.00000E+0000
   6.4880  3.46100E-0001   0.00000E+0000
   6.4900  3.49400E-0001   0.00000E+0000
   6.4910  3.56700E-0001   0.00000E+0000
   6.4930  3.53300E-0001   0.00000E+0000
   6.4960  3.43200E-0001   0.00000E+0000
   6.4980  3.55800E-0001   0.00000E+0000
   6.5020  3.52400E-0001   0.00000E+0000
   6.5030  3.56900E-0001   0.00000E+0000
   6.5050  3.52400E-0001   0.00000E+0000
   6.5090  3.58600E-0001   0.00000E+0000
   6.5100  3.57900E-0001   0.00000E+0000
   6.5130  3.68400E-0001   0.00000E+0000
   6.5140  3.42400E-0001   0.00000E+0000
   6.5170  3.36000E-0001   0.00000E+0000
   6.5190  3.45200E-0001   0.00000E+0000
   6.5220  3.68900E-0001   0.00000E+0000
   6.5240  3.68000E-0001   0.00000E+0000
   6.5260  3.65100E-0001   0.00000E+0000
   6.5280  3.64800E-0001   0.00000E+0000
   6.5310  3.59100E-0001   0.00000E+0000
   6.5330  3.62900E-0001   0.00000E+0000
   6.5340  3.57500E-0001   0.00000E+0000
   6.5360  3.64200E-0001   0.00000E+0000
   6.5380  3.66200E-0001   0.00000E+0000
   6.5410  3.71800E-0001   0.00000E+0000
   6.5430  3.72200E-0001   0.00000E+0000
   6.5460  3.62000E-0001   0.00000E+0000
   6.5480  3.56200E-0001   0.00000E+0000
   6.5500  3.71200E-0001   0.00000E+0000
   6.5520  3.80900E-0001   0.00000E+0000
   6.5540  3.64800E-0001   0.00000E+0000
   6.5580  3.58900E-0001   0.00000E+0000
   6.5600  3.74000E-0001   0.00000E+0000
   6.5630  3.75600E-0001   0.00000E+0000
   6.5670  3.75600E-0001   0.00000E+0000
   6.5680  3.71600E-0001   0.00000E+0000
   6.5710  3.80600E-0001   0.00000E+0000
   6.5720  3.74600E-0001   0.00000E+0000
   6.5740  3.76500E-0001   0.00000E+0000
   6.5770  3.76600E-0001   0.00000E+0000
   6.5790  3.78200E-0001   0.00000E+0000
   6.5810  3.67500E-0001   0.00000E+0000
   6.5830  3.83800E-0001   0.00000E+0000
   6.5850  3.83300E-0001   0.00000E+0000
   6.5870  3.82000E-0001   0.00000E+0000
   6.5900  3.88000E-0001   0.00000E+0000
   6.5910  3.81600E-0001   0.00000E+0000
   6.5940  3.84200E-0001   0.00000E+0000
   6.5960  3.89700E-0001   0.00000E+0000
   6.5980  3.83300E-0001   0.00000E+0000
   6.6010  3.96000E-0001   0.00000E+0000
   6.6030  4.02500E-0001   0.00000E+0000
   6.6070  3.93900E-0001   0.00000E+0000
   6.6100  3.88700E-0001   0.00000E+0000
   6.6120  3.87900E-0001   0.00000E+0000
   6.6140  3.91800E-0001   0.00000E+0000
   6.6170  3.95500E-0001   0.00000E+0000
   6.6210  3.95600E-0001   0.00000E+0000
   6.6230  3.95600E-0001   0.00000E+0000
   6.6240  3.88300E-0001   0.00000E+0000
   6.6260  3.99000E-0001   0.00000E+0000
   6.6280  4.06500E-0001   0.00000E+0000
   6.6310  4.00700E-0001   0.00000E+0000
   6.6330  4.02300E-0001   0.00000E+0000
   6.6360  3.98600E-0001   0.00000E+0000
   6.6390  4.06800E-0001   0.00000E+0000
   6.6440  4.00600E-0001   0.00000E+0000
   6.6480  3.95800E-0001   0.00000E+0000
   6.6500  4.02400E-0001   0.00000E+0000
   6.6520  3.98800E-0001   0.00000E+0000
   6.6540  3.99100E-0001   0.00000E+0000
   6.6580  4.04700E-0001   0.00000E+0000
   6.6600  4.00000E-0001   0.00000E+0000
   6.6620  4.08100E-0001   0.00000E+0000
   6.6650  3.99100E-0001   0.00000E+0000
   6.6670  4.11300E-0001   0.00000E+0000
   6.6690  4.09000E-0001   0.00000E+0000
   6.6700  4.08300E-0001   0.00000E+0000
   6.6740  4.13200E-0001   0.00000E+0000
   6.6760  4.02300E-0001   0.00000E+0000
   6.6770  4.12800E-0001   0.00000E+0000
   6.6810  4.19800E-0001   0.00000E+0000
   6.6830  4.17300E-0001   0.00000E+0000
   6.6850  4.13100E-0001   0.00000E+0000
   6.6870  4.10800E-0001   0.00000E+0000
   6.6890  4.10400E-0001   0.00000E+0000
   6.6920  4.17800E-0001   0.00000E+0000
   6.6960  4.18700E-0001   0.00000E+0000
   6.6990  4.14700E-0001   0.00000E+0000
   6.7010  4.11600E-0001   0.00000E+0000
   6.7030  4.13700E-0001   0.00000E+0000
   6.7050  4.15800E-0001   0.00000E+0000
   6.7080  4.07400E-0001   0.00000E+0000
   6.7100  4.10700E-0001   0.00000E+0000
   6.7130  4.14600E-0001   0.00000E+0000
   6.7170  4.14900E-0001   0.00000E+0000
   6.7200  4.11100E-0001   0.00000E+0000
   6.7220  4.09900E-0001   0.00000E+0000
   6.7240  4.18600E-0001   0.00000E+0000
   6.7270  4.21400E-0001   0.00000E+0000
   6.7290  4.23600E-0001   0.00000E+0000
   6.7310  4.24100E-0001   0.00000E+0000
   6.7330  4.28800E-0001   0.00000E+0000
   6.7360  4.23100E-0001   0.00000E+0000
   6.7380  4.30300E-0001   0.00000E+0000
   6.7400  4.27400E-0001   0.00000E+0000
   6.7430  4.36000E-0001   0.00000E+0000
   6.7450  4.24800E-0001   0.00000E+0000
   6.7460  4.14700E-0001   0.00000E+0000
   6.7510  4.36700E-0001   0.00000E+0000
   6.7540  4.30300E-0001   0.00000E+0000
   6.7570  4.31600E-0001   0.00000E+0000
   6.7580  4.33600E-0001   0.00000E+0000
   6.7600  4.32600E-0001   0.00000E+0000
   6.7630  4.32500E-0001   0.00000E+0000
   6.7660  4.33400E-0001   0.00000E+0000
   6.7690  3.97200E-0001   0.00000E+0000
   6.7710  4.18700E-0001   0.00000E+0000
   6.7730  4.35500E-0001   0.00000E+0000
   6.7740  4.35200E-0001   0.00000E+0000
   6.7770  4.33400E-0001   0.00000E+0000
   6.7820  4.33700E-0001   0.00000E+0000
   6.7840  4.30100E-0001   0.00000E+0000
   6.7860  4.33500E-0001   0.00000E+0000
   6.7880  4.33300E-0001   0.00000E+0000
   6.7910  4.43400E-0001   0.00000E+0000
   6.7930  4.39100E-0001   0.00000E+0000
   6.7960  4.42700E-0001   0.00000E+0000
   6.7980  4.25600E-0001   0.00000E+0000
   6.8020  4.31500E-0001   0.00000E+0000
   6.8060  4.43600E-0001   0.00000E+0000
   6.8090  4.44400E-0001   0.00000E+0000
   6.8120  4.64500E-0001   0.00000E+0000
   6.8130  4.30800E-0001   0.00000E+0000
   6.8170  4.45400E-0001   0.00000E+0000
   6.8190  4.45800E-0001   0.00000E+0000
   6.8210  4.42600E-0001   0.00000E+0000
   6.8240  4.25100E-0001   0.00000E+0000
   6.8260  4.40700E-0001   0.00000E+0000
   6.8280  4.34000E-0001   0.00000E+0000
   6.8300  4.36200E-0001   0.00000E+0000
   6.8320  4.43400E-0001   0.00000E+0000
   6.8350  4.43800E-0001   0.00000E+0000
   6.8370  4.38300E-0001   0.00000E+0000
   6.8390  4.30400E-0001   0.00000E+0000
   6.8440  4.38900E-0001   0.00000E+0000
   6.8460  4.33700E-0001   0.00000E+0000
   6.8510  4.40100E-0001   0.00000E+0000
   6.8530  4.54700E-0001   0.00000E+0000
   6.8560  4.42400E-0001   0.00000E+0000
   6.8580  4.34000E-0001   0.00000E+0000
   6.8600  4.37300E-0001   0.00000E+0000
   6.8630  4.42200E-0001   0.00000E+0000
   6.8650  4.36700E-0001   0.00000E+0000
   6.8670  4.39200E-0001   0.00000E+0000
   6.8690  4.46200E-0001   0.00000E+0000
   6.8720  4.56800E-0001   0.00000E+0000
   6.8740  4.47800E-0001   0.00000E+0000
   6.8780  4.51600E-0001   0.00000E+0000
   6.8800  4.38500E-0001   0.00000E+0000
   6.8830  4.52300E-0001   0.00000E+0000
   6.8850  4.42300E-0001   0.00000E+0000
   6.8860  4.43800E-0001   0.00000E+0000
   6.8890  4.57200E-0001   0.00000E+0000
   6.8920  4.42600E-0001   0.00000E+0000
   6.8940  4.47600E-0001   0.00000E+0000
   6.8960  4.46000E-0001   0.00000E+0000
   6.8990  4.68600E-0001   0.00000E+0000
   6.9010  4.79900E-0001   0.00000E+0000
   6.9050  4.64400E-0001   0.00000E+0000
   6.9080  4.64500E-0001   0.00000E+0000
   6.9100  4.67700E-0001   0.00000E+0000
   6.9110  4.86000E-0001   0.00000E+0000
   6.9150  4.70700E-0001   0.00000E+0000
   6.9160  4.67400E-0001   0.00000E+0000
   6.9180  4.60200E-0001   0.00000E+0000
   6.9200  4.52600E-0001   0.00000E+0000
   6.9220  4.58900E-0001   0.00000E+0000
   6.9240  4.75400E-0001   0.00000E+0000
   6.9270  4.60600E-0001   0.00000E+0000
   6.9290  4.62700E-0001   0.00000E+0000
   6.9310  4.52600E-0001   0.00000E+0000
   6.9340  4.76000E-0001   0.00000E+0000
   6.9360  4.72200E-0001   0.00000E+0000
   6.9380  4.83900E-0001   0.00000E+0000
   6.9410  4.95500E-0001   0.00000E+0000
   6.9430  4.79000E-0001   0.00000E+0000
   6.9440  4.65200E-0001   0.00000E+0000
   6.9490  4.45800E-0001   0.00000E+0000
   6.9520  4.56800E-0001   0.00000E+0000
   6.9530  4.61900E-0001   0.00000E+0000
   6.9550  4.59400E-0001   0.00000E+0000
   6.9590  4.68900E-0001   0.00000E+0000
   6.9610  4.58600E-0001   0.00000E+0000
   6.9630  4.54000E-0001   0.00000E+0000
   6.9660  4.66900E-0001   0.00000E+0000
   6.9670  4.57300E-0001   0.00000E+0000
   6.9700  4.50700E-0001   0.00000E+0000
   6.9720  4.53500E-0001   0.00000E+0000
   6.9750  4.66000E-0001   0.00000E+0000
   6.9770  4.60800E-0001   0.00000E+0000
   6.9790  4.52800E-0001   0.00000E+0000
   6.9820  4.41200E-0001   0.00000E+0000
   6.9850  4.31300E-0001   0.00000E+0000
   6.9860  4.43800E-0001   0.00000E+0000
   6.9890  4.48500E-0001   0.00000E+0000
   6.9910  4.38500E-0001   0.00000E+0000
   6.9930  4.57100E-0001   0.00000E+0000
   6.9960  4.81300E-0001   0.00000E+0000
   6.9980  4.67700E-0001   0.00000E+0000
   7.0010  4.56400E-0001   0.00000E+0000
   7.0040  4.61300E-0001   0.00000E+0000
   7.0060  4.59400E-0001   0.00000E+0000
   7.0070  4.76000E-0001   0.00000E+0000
   7.0100  4.77100E-0001   0.00000E+0000
   7.0130  4.83600E-0001   0.00000E+0000
   7.0170  4.65600E-0001   0.00000E+0000
   7.0180  4.78000E-0001   0.00000E+0000
   7.0200  4.91500E-0001   0.00000E+0000
   7.0230  4.88100E-0001   0.00000E+0000
   7.0250  4.70000E-0001   0.00000E+0000
   7.0280  4.89100E-0001   0.00000E+0000
   7.0300  4.97200E-0001   0.00000E+0000
   7.0320  4.81700E-0001   0.00000E+0000
   7.0330  4.88400E-0001   0.00000E+0000
   7.0370  5.01200E-0001   0.00000E+0000
   7.0410  5.27200E-0001   0.00000E+0000
   7.0440  5.19000E-0001   0.00000E+0000
   7.0460  4.99200E-0001   0.00000E+0000
   7.0480  5.03500E-0001   0.00000E+0000
   7.0490  5.02200E-0001   0.00000E+0000
   7.0510  5.11000E-0001   0.00000E+0000
   7.0540  5.26700E-0001   0.00000E+0000
   7.0580  5.10200E-0001   0.00000E+0000
   7.0600  5.30900E-0001   0.00000E+0000
   7.0620  5.35300E-0001   0.00000E+0000
   7.0650  5.39900E-0001   0.00000E+0000
   7.0670  5.33300E-0001   0.00000E+0000
   7.0690  5.45500E-0001   0.00000E+0000
   7.0720  5.69600E-0001   0.00000E+0000
   7.0730  5.64200E-0001   0.00000E+0000
   7.0770  5.57800E-0001   0.00000E+0000
   7.0810  5.42700E-0001   0.00000E+0000
   7.0830  5.59800E-0001   0.00000E+0000
   7.0850  5.97900E-0001   0.00000E+0000
   7.0870  5.88400E-0001   0.00000E+0000
   7.0900  5.99600E-0001   0.00000E+0000
   7.0920  5.92500E-0001   0.00000E+0000
   7.0940  6.10400E-0001   0.00000E+0000
   7.0970  6.15300E-0001   0.00000E+0000
   7.1000  6.24000E-0001   0.00000E+0000
