# Supplementary material for: Self-association of MreC as a regulatory signal in bacterial cell wall elongation
Source: Nat Commun. 2021 May 20;12:2987. doi: 10.1038/s41467-021-22957-9 (PMC8137920; doi:10.1038/s41467-021-22957-9)
Supplement: Supplementary file 4 — Source Data [file 41467_2021_22957_MOESM4_ESM.zip › Martins2-Source-Data/AUC_rawdata/E.coli/00106.RA3]

MREC FHEC 0,8 abs
R 3 20.0 20000 0025275 9.7070E10 281 1 
   5.8020 -2.95200E-0001   0.00000E+0000
   5.8040 -2.87800E-0001   0.00000E+0000
   5.8050 -2.15000E-0001   0.00000E+0000
   5.8080 -2.88400E-0001   0.00000E+0000
   5.8100 -2.20100E-0001   0.00000E+0000
   5.8110 -1.44900E-0001   0.00000E+0000
   5.8130 -1.94000E-0001   0.00000E+0000
   5.8140 -2.13900E-0001   0.00000E+0000
   5.8160 -3.13900E-0001   0.00000E+0000
   5.8180 -4.10600E-0001   0.00000E+0000
   5.8190 -5.56100E-0001   0.00000E+0000
   5.8210 -4.81800E-0001   0.00000E+0000
   5.8230 -6.37600E-0001   0.00000E+0000
   5.8250 -4.80500E-0001   0.00000E+0000
   5.8270 -1.71900E-0001   0.00000E+0000
   5.8280 -8.12000E-0002   0.00000E+0000
   5.8300  1.05300E-0001   0.00000E+0000
   5.8310  1.54900E-0001   0.00000E+0000
   5.8340  1.42100E-0001   0.00000E+0000
   5.8370  1.11500E-0001   0.00000E+0000
   5.8390  1.15200E-0001   0.00000E+0000
   5.8400  1.04900E-0001   0.00000E+0000
   5.8410  9.80000E-0002   0.00000E+0000
   5.8420  8.45000E-0002   0.00000E+0000
   5.8440  8.14000E-0002   0.00000E+0000
   5.8460  1.11900E-0001   0.00000E+0000
   5.8490  1.00500E-0001   0.00000E+0000
   5.8510  8.72000E-0002   0.00000E+0000
   5.8520  8.60000E-0002   0.00000E+0000
   5.8530  6.81000E-0002   0.00000E+0000
   5.8580  2.63000E-0002   0.00000E+0000
   5.8610  2.68000E-0002   0.00000E+0000
   5.8620  9.60000E-0003   0.00000E+0000
   5.8650  4.32000E-0002   0.00000E+0000
   5.8670  3.58000E-0002   0.00000E+0000
   5.8690  4.00000E-0003   0.00000E+0000
   5.8720 -4.43000E-0002   0.00000E+0000
   5.8750 -4.30000E-0003   0.00000E+0000
   5.8760  1.33000E-0002   0.00000E+0000
   5.8790  4.91000E-0002   0.00000E+0000
   5.8800  3.90000E-0002   0.00000E+0000
   5.8830  2.11000E-0002   0.00000E+0000
   5.8840  9.00000E-0003   0.00000E+0000
   5.8850  2.39000E-0002   0.00000E+0000
   5.8900  3.83000E-0002   0.00000E+0000
   5.8920  1.72000E-0002   0.00000E+0000
   5.8940  4.13000E-0002   0.00000E+0000
   5.8960 -1.00000E-0003   0.00000E+0000
   5.8990  4.21000E-0002   0.00000E+0000
   5.9010  3.30000E-0002   0.00000E+0000
   5.9030  2.71000E-0002   0.00000E+0000
   5.9060  1.52000E-0002   0.00000E+0000
   5.9080  1.39000E-0002   0.00000E+0000
   5.9090  1.53000E-0002   0.00000E+0000
   5.9130  2.83000E-0002   0.00000E+0000
   5.9150  2.70000E-0002   0.00000E+0000
   5.9170  1.66000E-0002   0.00000E+0000
   5.9180  1.13000E-0002   0.00000E+0000
   5.9200 -1.09000E-0002   0.00000E+0000
   5.9210  2.51000E-0002   0.00000E+0000
   5.9250  3.24000E-0002   0.00000E+0000
   5.9270  2.15000E-0002   0.00000E+0000
   5.9290  6.52000E-0002   0.00000E+0000
   5.9310  7.41000E-0002   0.00000E+0000
   5.9320  5.77000E-0002   0.00000E+0000
   5.9360  3.79000E-0002   0.00000E+0000
   5.9380  6.41000E-0002   0.00000E+0000
   5.9390  7.74000E-0002   0.00000E+0000
   5.9420  5.56000E-0002   0.00000E+0000
   5.9440  7.40000E-0002   0.00000E+0000
   5.9450  6.66000E-0002   0.00000E+0000
   5.9470  6.29000E-0002   0.00000E+0000
   5.9490  5.94000E-0002   0.00000E+0000
   5.9510  4.01000E-0002   0.00000E+0000
   5.9520  5.18000E-0002   0.00000E+0000
   5.9540  5.07000E-0002   0.00000E+0000
   5.9560  6.57000E-0002   0.00000E+0000
   5.9600  9.29000E-0002   0.00000E+0000
   5.9610  8.19000E-0002   0.00000E+0000
   5.9630  5.55000E-0002   0.00000E+0000
   5.9650  2.72000E-0002   0.00000E+0000
   5.9680  2.76000E-0002   0.00000E+0000
   5.9700  1.39000E-0002   0.00000E+0000
   5.9720  3.65000E-0002   0.00000E+0000
   5.9770  5.51000E-0002   0.00000E+0000
   5.9790 -5.71000E-0002   0.00000E+0000
   5.9830 -8.65700E-0001   0.00000E+0000
   5.9850 -1.29820E+0000   0.00000E+0000
   5.9860 -1.32180E+0000   0.00000E+0000
   5.9880 -1.52790E+0000   0.00000E+0000
   5.9900 -1.60840E+0000   0.00000E+0000
   5.9930 -1.89350E+0000   0.00000E+0000
   5.9940 -1.99610E+0000   0.00000E+0000
   5.9970 -2.04480E+0000   0.00000E+0000
   6.0000 -1.88620E+0000   0.00000E+0000
   6.0020 -1.84530E+0000   0.00000E+0000
   6.0040 -1.80170E+0000   0.00000E+0000
   6.0050 -1.71290E+0000   0.00000E+0000
   6.0070 -1.68020E+0000   0.00000E+0000
   6.0110 -1.38640E+0000   0.00000E+0000
   6.0120 -1.02200E+0000   0.00000E+0000
   6.0140 -2.91700E-0001   0.00000E+0000
   6.0160 -4.33000E-0002   0.00000E+0000
   6.0180  1.50900E-0001   0.00000E+0000
   6.0200  1.35900E-0001   0.00000E+0000
   6.0230  1.50000E-0001   0.00000E+0000
   6.0240  1.14900E-0001   0.00000E+0000
   6.0270  1.30900E-0001   0.00000E+0000
   6.0300  1.46400E-0001   0.00000E+0000
   6.0320  1.40100E-0001   0.00000E+0000
   6.0340  1.70400E-0001   0.00000E+0000
   6.0370  1.10900E-0001   0.00000E+0000
   6.0390  9.69000E-0002   0.00000E+0000
   6.0410  1.01300E-0001   0.00000E+0000
   6.0440  1.25500E-0001   0.00000E+0000
   6.0470  1.06200E-0001   0.00000E+0000
   6.0490  1.16200E-0001   0.00000E+0000
   6.0520  1.15800E-0001   0.00000E+0000
   6.0570  1.10500E-0001   0.00000E+0000
   6.0590  1.16600E-0001   0.00000E+0000
   6.0600  1.11100E-0001   0.00000E+0000
   6.0630  1.21700E-0001   0.00000E+0000
   6.0680  1.10900E-0001   0.00000E+0000
   6.0690  9.81000E-0002   0.00000E+0000
   6.0700  9.87000E-0002   0.00000E+0000
   6.0710  9.87000E-0002   0.00000E+0000
   6.0730  1.26000E-0001   0.00000E+0000
   6.0750  1.54200E-0001   0.00000E+0000
   6.0790  1.50500E-0001   0.00000E+0000
   6.0810  9.98000E-0002   0.00000E+0000
   6.0830  1.58800E-0001   0.00000E+0000
   6.0870  1.22610E+0000   0.00000E+0000
   6.0890  1.36790E+0000   0.00000E+0000
   6.0920  1.48370E+0000   0.00000E+0000
   6.0940  2.05500E+0000   0.00000E+0000
   6.1010  2.02630E+0000   0.00000E+0000
   6.1030  1.96450E+0000   0.00000E+0000
   6.1050  1.95010E+0000   0.00000E+0000
   6.1060  1.86230E+0000   0.00000E+0000
   6.1090  1.80240E+0000   0.00000E+0000
   6.1120  1.68220E+0000   0.00000E+0000
   6.1140  1.57630E+0000   0.00000E+0000
   6.1150  1.39710E+0000   0.00000E+0000
   6.1160  1.19960E+0000   0.00000E+0000
   6.1190  1.07500E-0001   0.00000E+0000
   6.1270  1.31200E-0001   0.00000E+0000
   6.1280  1.12400E-0001   0.00000E+0000
   6.1300  1.22400E-0001   0.00000E+0000
   6.1330  1.12700E-0001   0.00000E+0000
   6.1350  1.04600E-0001   0.00000E+0000
   6.1380  1.15200E-0001   0.00000E+0000
   6.1400  1.02200E-0001   0.00000E+0000
   6.1440  9.05000E-0002   0.00000E+0000
   6.1450  1.11900E-0001   0.00000E+0000
   6.1470  1.11300E-0001   0.00000E+0000
   6.1490  1.04000E-0001   0.00000E+0000
   6.1520  1.06100E-0001   0.00000E+0000
   6.1530  1.14500E-0001   0.00000E+0000
   6.1570  1.15400E-0001   0.00000E+0000
   6.1590  1.17900E-0001   0.00000E+0000
   6.1620  1.14700E-0001   0.00000E+0000
   6.1650  1.18500E-0001   0.00000E+0000
   6.1670  1.26200E-0001   0.00000E+0000
   6.1690  1.22300E-0001   0.00000E+0000
   6.1710  1.19100E-0001   0.00000E+0000
   6.1730  1.22900E-0001   0.00000E+0000
   6.1750  1.23600E-0001   0.00000E+0000
   6.1780  1.31000E-0001   0.00000E+0000
   6.1820  1.24900E-0001   0.00000E+0000
   6.1850  1.28200E-0001   0.00000E+0000
   6.1860  1.22700E-0001   0.00000E+0000
   6.1870  1.28200E-0001   0.00000E+0000
   6.1910  1.32200E-0001   0.00000E+0000
   6.1930  1.32800E-0001   0.00000E+0000
   6.1950  1.30900E-0001   0.00000E+0000
   6.1990  1.39100E-0001   0.00000E+0000
   6.2020  1.38900E-0001   0.00000E+0000
   6.2050  1.41900E-0001   0.00000E+0000
   6.2060  1.43300E-0001   0.00000E+0000
   6.2090  1.49900E-0001   0.00000E+0000
   6.2110  1.49800E-0001   0.00000E+0000
   6.2130  1.53000E-0001   0.00000E+0000
   6.2160  1.52900E-0001   0.00000E+0000
   6.2180  1.48600E-0001   0.00000E+0000
   6.2230  1.57100E-0001   0.00000E+0000
   6.2280  1.92100E-0001   0.00000E+0000
   6.2300  1.47600E-0001   0.00000E+0000
   6.2310  1.03600E-0001   0.00000E+0000
   6.2320  1.09400E-0001   0.00000E+0000
   6.2340  1.78000E-0001   0.00000E+0000
   6.2370  1.96700E-0001   0.00000E+0000
   6.2380  1.90600E-0001   0.00000E+0000
   6.2430  1.72400E-0001   0.00000E+0000
   6.2460  1.82400E-0001   0.00000E+0000
   6.2480  1.86100E-0001   0.00000E+0000
   6.2500  1.70600E-0001   0.00000E+0000
   6.2530  1.77100E-0001   0.00000E+0000
   6.2540  1.82800E-0001   0.00000E+0000
   6.2560  1.98000E-0001   0.00000E+0000
   6.2570  1.92200E-0001   0.00000E+0000
   6.2620  1.92400E-0001   0.00000E+0000
   6.2640  1.95200E-0001   0.00000E+0000
   6.2660  2.08700E-0001   0.00000E+0000
   6.2690  2.03000E-0001   0.00000E+0000
   6.2700  1.93900E-0001   0.00000E+0000
   6.2730  1.96000E-0001   0.00000E+0000
   6.2750  1.99800E-0001   0.00000E+0000
   6.2760  2.06900E-0001   0.00000E+0000
   6.2800  2.05000E-0001   0.00000E+0000
   6.2830  2.03300E-0001   0.00000E+0000
   6.2850  2.11200E-0001   0.00000E+0000
   6.2870  2.13700E-0001   0.00000E+0000
   6.2880  2.13900E-0001   0.00000E+0000
   6.2900  2.12500E-0001   0.00000E+0000
   6.2910  2.15700E-0001   0.00000E+0000
   6.2950  2.21200E-0001   0.00000E+0000
   6.2970  2.29400E-0001   0.00000E+0000
   6.3000  2.20200E-0001   0.00000E+0000
   6.3020  2.24100E-0001   0.00000E+0000
   6.3050  2.26100E-0001   0.00000E+0000
   6.3090  2.41300E-0001   0.00000E+0000
   6.3110  2.29300E-0001   0.00000E+0000
   6.3150  2.27400E-0001   0.00000E+0000
   6.3160  2.31200E-0001   0.00000E+0000
   6.3190  2.37800E-0001   0.00000E+0000
   6.3210  2.37300E-0001   0.00000E+0000
   6.3230  2.38000E-0001   0.00000E+0000
   6.3250  2.54000E-0001   0.00000E+0000
   6.3280  2.34500E-0001   0.00000E+0000
   6.3300  1.97700E-0001   0.00000E+0000
   6.3330  2.18600E-0001   0.00000E+0000
   6.3350  2.40200E-0001   0.00000E+0000
   6.3370  2.69000E-0001   0.00000E+0000
   6.3390  2.70100E-0001   0.00000E+0000
   6.3420  2.60700E-0001   0.00000E+0000
   6.3470  2.68700E-0001   0.00000E+0000
   6.3480  2.74800E-0001   0.00000E+0000
   6.3500  2.75300E-0001   0.00000E+0000
   6.3540  2.68500E-0001   0.00000E+0000
   6.3550  2.61800E-0001   0.00000E+0000
   6.3590  2.76400E-0001   0.00000E+0000
   6.3600  2.72000E-0001   0.00000E+0000
   6.3640  2.78200E-0001   0.00000E+0000
   6.3670  2.84900E-0001   0.00000E+0000
   6.3690  2.74900E-0001   0.00000E+0000
   6.3730  2.90900E-0001   0.00000E+0000
   6.3740  2.89800E-0001   0.00000E+0000
   6.3760  2.86100E-0001   0.00000E+0000
   6.3780  2.99800E-0001   0.00000E+0000
   6.3800  2.87100E-0001   0.00000E+0000
   6.3830  2.91700E-0001   0.00000E+0000
   6.3850  3.06000E-0001   0.00000E+0000
   6.3870  3.04300E-0001   0.00000E+0000
   6.3890  3.00900E-0001   0.00000E+0000
   6.3900  3.04500E-0001   0.00000E+0000
   6.3920  3.13700E-0001   0.00000E+0000
   6.3940  3.09000E-0001   0.00000E+0000
   6.3980  3.06500E-0001   0.00000E+0000
   6.4000  3.15800E-0001   0.00000E+0000
   6.4030  3.19200E-0001   0.00000E+0000
   6.4040  2.99300E-0001   0.00000E+0000
   6.4070  3.08000E-0001   0.00000E+0000
   6.4090  3.13400E-0001   0.00000E+0000
   6.4120  3.12100E-0001   0.00000E+0000
   6.4140  3.05400E-0001   0.00000E+0000
   6.4160  3.07700E-0001   0.00000E+0000
   6.4190  3.19700E-0001   0.00000E+0000
   6.4210  3.19100E-0001   0.00000E+0000
   6.4220  3.23700E-0001   0.00000E+0000
   6.4260  3.22400E-0001   0.00000E+0000
   6.4280  3.27600E-0001   0.00000E+0000
   6.4310  3.23800E-0001   0.00000E+0000
   6.4330  3.22000E-0001   0.00000E+0000
   6.4350  3.30100E-0001   0.00000E+0000
   6.4380  3.28900E-0001   0.00000E+0000
   6.4400  3.27000E-0001   0.00000E+0000
   6.4420  3.34000E-0001   0.00000E+0000
   6.4460  3.35800E-0001   0.00000E+0000
   6.4470  3.30900E-0001   0.00000E+0000
   6.4500  3.28600E-0001   0.00000E+0000
   6.4520  3.35200E-0001   0.00000E+0000
   6.4550  3.33200E-0001   0.00000E+0000
   6.4590  3.31200E-0001   0.00000E+0000
   6.4600  3.34900E-0001   0.00000E+0000
   6.4620  3.34300E-0001   0.00000E+0000
   6.4650  3.38800E-0001   0.00000E+0000
   6.4670  3.42200E-0001   0.00000E+0000
   6.4690  3.39300E-0001   0.00000E+0000
   6.4710  3.36300E-0001   0.00000E+0000
   6.4740  3.47200E-0001   0.00000E+0000
   6.4760  3.47500E-0001   0.00000E+0000
   6.4780  3.84800E-0001   0.00000E+0000
   6.4790  3.88000E-0001   0.00000E+0000
   6.4810  3.45100E-0001   0.00000E+0000
   6.4830  3.54600E-0001   0.00000E+0000
   6.4860  3.48100E-0001   0.00000E+0000
   6.4880  3.45800E-0001   0.00000E+0000
   6.4900  3.52800E-0001   0.00000E+0000
   6.4920  3.49300E-0001   0.00000E+0000
   6.4950  3.48800E-0001   0.00000E+0000
   6.4970  3.55900E-0001   0.00000E+0000
   6.5000  3.46400E-0001   0.00000E+0000
   6.5010  3.52900E-0001   0.00000E+0000
   6.5030  3.54400E-0001   0.00000E+0000
   6.5050  3.56900E-0001   0.00000E+0000
   6.5080  3.60300E-0001   0.00000E+0000
   6.5100  3.70200E-0001   0.00000E+0000
   6.5120  3.59400E-0001   0.00000E+0000
   6.5150  3.38500E-0001   0.00000E+0000
   6.5170  3.43500E-0001   0.00000E+0000
   6.5210  3.71100E-0001   0.00000E+0000
   6.5220  3.69000E-0001   0.00000E+0000
   6.5260  3.70000E-0001   0.00000E+0000
   6.5290  3.60300E-0001   0.00000E+0000
   6.5310  3.60700E-0001   0.00000E+0000
   6.5330  3.61900E-0001   0.00000E+0000
   6.5360  3.68400E-0001   0.00000E+0000
   6.5380  3.67000E-0001   0.00000E+0000
   6.5400  3.76900E-0001   0.00000E+0000
   6.5430  3.71200E-0001   0.00000E+0000
   6.5460  3.61000E-0001   0.00000E+0000
   6.5500  3.78800E-0001   0.00000E+0000
   6.5520  3.84100E-0001   0.00000E+0000
   6.5550  3.72900E-0001   0.00000E+0000
   6.5570  3.63600E-0001   0.00000E+0000
   6.5600  3.75000E-0001   0.00000E+0000
   6.5610  3.75100E-0001   0.00000E+0000
   6.5640  3.79400E-0001   0.00000E+0000
   6.5650  3.75500E-0001   0.00000E+0000
   6.5670  3.79500E-0001   0.00000E+0000
   6.5680  3.79900E-0001   0.00000E+0000
   6.5710  3.76800E-0001   0.00000E+0000
   6.5740  3.69400E-0001   0.00000E+0000
   6.5760  3.78100E-0001   0.00000E+0000
   6.5780  3.75600E-0001   0.00000E+0000
   6.5810  3.73400E-0001   0.00000E+0000
   6.5830  3.81900E-0001   0.00000E+0000
   6.5840  3.82600E-0001   0.00000E+0000
   6.5860  3.74500E-0001   0.00000E+0000
   6.5900  3.81600E-0001   0.00000E+0000
   6.5910  3.85100E-0001   0.00000E+0000
   6.5940  3.84000E-0001   0.00000E+0000
   6.5950  3.89700E-0001   0.00000E+0000
   6.5980  3.81400E-0001   0.00000E+0000
   6.6000  4.00600E-0001   0.00000E+0000
   6.6030  4.04400E-0001   0.00000E+0000
   6.6050  3.89800E-0001   0.00000E+0000
   6.6080  3.90200E-0001   0.00000E+0000
   6.6090  3.88900E-0001   0.00000E+0000
   6.6120  3.90200E-0001   0.00000E+0000
   6.6140  4.00500E-0001   0.00000E+0000
   6.6170  3.97000E-0001   0.00000E+0000
   6.6190  3.91500E-0001   0.00000E+0000
   6.6220  3.96800E-0001   0.00000E+0000
   6.6230  3.92200E-0001   0.00000E+0000
   6.6250  3.93700E-0001   0.00000E+0000
   6.6270  4.05300E-0001   0.00000E+0000
   6.6290  4.06200E-0001   0.00000E+0000
   6.6310  4.09200E-0001   0.00000E+0000
   6.6340  4.07100E-0001   0.00000E+0000
   6.6360  3.97500E-0001   0.00000E+0000
   6.6370  4.02000E-0001   0.00000E+0000
   6.6400  4.08900E-0001   0.00000E+0000
   6.6420  4.09500E-0001   0.00000E+0000
   6.6460  3.97400E-0001   0.00000E+0000
   6.6480  3.92700E-0001   0.00000E+0000
   6.6500  4.04800E-0001   0.00000E+0000
   6.6530  4.05000E-0001   0.00000E+0000
   6.6550  3.96700E-0001   0.00000E+0000
   6.6570  4.05200E-0001   0.00000E+0000
   6.6600  4.05900E-0001   0.00000E+0000
   6.6630  4.08100E-0001   0.00000E+0000
   6.6650  4.06000E-0001   0.00000E+0000
   6.6670  4.14500E-0001   0.00000E+0000
   6.6690  4.01300E-0001   0.00000E+0000
   6.6710  4.07900E-0001   0.00000E+0000
   6.6730  4.07900E-0001   0.00000E+0000
   6.6770  4.08100E-0001   0.00000E+0000
   6.6790  4.03500E-0001   0.00000E+0000
   6.6810  4.18000E-0001   0.00000E+0000
   6.6830  4.19100E-0001   0.00000E+0000
   6.6850  4.12800E-0001   0.00000E+0000
   6.6870  4.17000E-0001   0.00000E+0000
   6.6890  4.12800E-0001   0.00000E+0000
   6.6910  4.21600E-0001   0.00000E+0000
   6.6950  4.22500E-0001   0.00000E+0000
   6.6960  4.16100E-0001   0.00000E+0000
   6.6990  4.14100E-0001   0.00000E+0000
   6.7010  4.12700E-0001   0.00000E+0000
   6.7030  4.13400E-0001   0.00000E+0000
   6.7070  4.11300E-0001   0.00000E+0000
   6.7080  4.13200E-0001   0.00000E+0000
   6.7120  4.12100E-0001   0.00000E+0000
   6.7170  4.12800E-0001   0.00000E+0000
   6.7190  4.06500E-0001   0.00000E+0000
   6.7200  4.13300E-0001   0.00000E+0000
   6.7220  4.15200E-0001   0.00000E+0000
   6.7260  4.22900E-0001   0.00000E+0000
   6.7310  4.25200E-0001   0.00000E+0000
   6.7320  4.26400E-0001   0.00000E+0000
   6.7330  4.23600E-0001   0.00000E+0000
   6.7360  4.28500E-0001   0.00000E+0000
   6.7380  4.21900E-0001   0.00000E+0000
   6.7420  4.41400E-0001   0.00000E+0000
   6.7430  4.23300E-0001   0.00000E+0000
   6.7470  4.19400E-0001   0.00000E+0000
   6.7490  4.34600E-0001   0.00000E+0000
   6.7510  4.32900E-0001   0.00000E+0000
   6.7550  4.29700E-0001   0.00000E+0000
   6.7580  4.31300E-0001   0.00000E+0000
   6.7610  4.30500E-0001   0.00000E+0000
   6.7650  4.32600E-0001   0.00000E+0000
   6.7670  4.16400E-0001   0.00000E+0000
   6.7700  4.19800E-0001   0.00000E+0000
   6.7720  4.27000E-0001   0.00000E+0000
   6.7750  4.35800E-0001   0.00000E+0000
   6.7770  4.37300E-0001   0.00000E+0000
   6.7790  4.32300E-0001   0.00000E+0000
   6.7810  4.38200E-0001   0.00000E+0000
   6.7820  4.33200E-0001   0.00000E+0000
   6.7840  4.35800E-0001   0.00000E+0000
   6.7860  4.30400E-0001   0.00000E+0000
   6.7900  4.47900E-0001   0.00000E+0000
   6.7930  4.42900E-0001   0.00000E+0000
   6.7950  4.36200E-0001   0.00000E+0000
   6.7960  4.32200E-0001   0.00000E+0000
   6.8000  4.23600E-0001   0.00000E+0000
   6.8020  4.41700E-0001   0.00000E+0000
   6.8050  4.42700E-0001   0.00000E+0000
   6.8060  4.48200E-0001   0.00000E+0000
   6.8090  4.54200E-0001   0.00000E+0000
   6.8120  4.58100E-0001   0.00000E+0000
   6.8130  4.44400E-0001   0.00000E+0000
   6.8180  4.44300E-0001   0.00000E+0000
   6.8200  4.32500E-0001   0.00000E+0000
   6.8230  4.34200E-0001   0.00000E+0000
   6.8260  4.35000E-0001   0.00000E+0000
   6.8290  4.36400E-0001   0.00000E+0000
   6.8300  4.42100E-0001   0.00000E+0000
   6.8320  4.41700E-0001   0.00000E+0000
   6.8340  4.47900E-0001   0.00000E+0000
   6.8360  4.45500E-0001   0.00000E+0000
   6.8370  4.35100E-0001   0.00000E+0000
   6.8400  4.40100E-0001   0.00000E+0000
   6.8440  4.33100E-0001   0.00000E+0000
   6.8460  4.38000E-0001   0.00000E+0000
   6.8490  4.47400E-0001   0.00000E+0000
   6.8500  4.47700E-0001   0.00000E+0000
   6.8550  4.50900E-0001   0.00000E+0000
   6.8570  4.30400E-0001   0.00000E+0000
   6.8600  4.34100E-0001   0.00000E+0000
   6.8620  4.37500E-0001   0.00000E+0000
   6.8630  4.32000E-0001   0.00000E+0000
   6.8670  4.39500E-0001   0.00000E+0000
   6.8690  4.49200E-0001   0.00000E+0000
   6.8710  4.52000E-0001   0.00000E+0000
   6.8740  4.47300E-0001   0.00000E+0000
   6.8760  4.49400E-0001   0.00000E+0000
   6.8790  4.41000E-0001   0.00000E+0000
   6.8820  4.43400E-0001   0.00000E+0000
   6.8840  4.43800E-0001   0.00000E+0000
   6.8850  4.50300E-0001   0.00000E+0000
   6.8890  4.49100E-0001   0.00000E+0000
   6.8920  4.49400E-0001   0.00000E+0000
   6.8940  4.53500E-0001   0.00000E+0000
   6.8960  4.69900E-0001   0.00000E+0000
   6.8990  4.78400E-0001   0.00000E+0000
   6.9010  4.69200E-0001   0.00000E+0000
   6.9040  4.66900E-0001   0.00000E+0000
   6.9060  4.69500E-0001   0.00000E+0000
   6.9090  4.73600E-0001   0.00000E+0000
   6.9120  4.64900E-0001   0.00000E+0000
   6.9150  4.58700E-0001   0.00000E+0000
   6.9160  4.60100E-0001   0.00000E+0000
   6.9180  4.51500E-0001   0.00000E+0000
   6.9200  4.63000E-0001   0.00000E+0000
   6.9250  4.71300E-0001   0.00000E+0000
   6.9270  4.56800E-0001   0.00000E+0000
   6.9300  4.65200E-0001   0.00000E+0000
   6.9340  4.77100E-0001   0.00000E+0000
   6.9360  4.64900E-0001   0.00000E+0000
   6.9370  4.64400E-0001   0.00000E+0000
   6.9390  4.98700E-0001   0.00000E+0000
   6.9430  4.88800E-0001   0.00000E+0000
   6.9440  4.68900E-0001   0.00000E+0000
   6.9460  4.57300E-0001   0.00000E+0000
   6.9500  4.54800E-0001   0.00000E+0000
   6.9510  4.55300E-0001   0.00000E+0000
   6.9550  4.58700E-0001   0.00000E+0000
   6.9560  4.52600E-0001   0.00000E+0000
   6.9590  4.66400E-0001   0.00000E+0000
   6.9610  4.51200E-0001   0.00000E+0000
   6.9630  4.60800E-0001   0.00000E+0000
   6.9650  4.66200E-0001   0.00000E+0000
   6.9690  4.48000E-0001   0.00000E+0000
   6.9700  4.45700E-0001   0.00000E+0000
   6.9730  4.59700E-0001   0.00000E+0000
   6.9750  4.59000E-0001   0.00000E+0000
   6.9770  4.57500E-0001   0.00000E+0000
   6.9800  4.51600E-0001   0.00000E+0000
   6.9820  4.34000E-0001   0.00000E+0000
   6.9840  4.42800E-0001   0.00000E+0000
   6.9860  4.48200E-0001   0.00000E+0000
   6.9890  4.41400E-0001   0.00000E+0000
   6.9910  4.45800E-0001   0.00000E+0000
   6.9960  4.72100E-0001   0.00000E+0000
   6.9980  4.80600E-0001   0.00000E+0000
   7.0000  4.47400E-0001   0.00000E+0000
   7.0020  4.57100E-0001   0.00000E+0000
   7.0050  4.73500E-0001   0.00000E+0000
   7.0090  4.77500E-0001   0.00000E+0000
   7.0110  4.86500E-0001   0.00000E+0000
   7.0140  4.72500E-0001   0.00000E+0000
   7.0170  4.59000E-0001   0.00000E+0000
   7.0180  4.76700E-0001   0.00000E+0000
   7.0210  4.94100E-0001   0.00000E+0000
   7.0230  4.93900E-0001   0.00000E+0000
   7.0250  4.72700E-0001   0.00000E+0000
   7.0280  4.88500E-0001   0.00000E+0000
   7.0300  4.89000E-0001   0.00000E+0000
   7.0310  4.85400E-0001   0.00000E+0000
   7.0350  4.90500E-0001   0.00000E+0000
   7.0370  5.00800E-0001   0.00000E+0000
   7.0390  5.07000E-0001   0.00000E+0000
   7.0440  5.19400E-0001   0.00000E+0000
   7.0480  4.97500E-0001   0.00000E+0000
   7.0530  5.10600E-0001   0.00000E+0000
   7.0550  5.10300E-0001   0.00000E+0000
   7.0580  5.17300E-0001   0.00000E+0000
   7.0630  5.36800E-0001   0.00000E+0000
   7.0650  5.42000E-0001   0.00000E+0000
   7.0680  5.33900E-0001   0.00000E+0000
   7.0700  5.46500E-0001   0.00000E+0000
   7.0740  5.67500E-0001   0.00000E+0000
   7.0750  5.65400E-0001   0.00000E+0000
   7.0780  5.55600E-0001   0.00000E+0000
   7.0790  5.54100E-0001   0.00000E+0000
   7.0800  5.54600E-0001   0.00000E+0000
   7.0830  5.55500E-0001   0.00000E+0000
   7.0850  5.79200E-0001   0.00000E+0000
   7.0870  5.90400E-0001   0.00000E+0000
   7.0920  5.85100E-0001   0.00000E+0000
   7.0940  5.98600E-0001   0.00000E+0000
   7.0960  6.08300E-0001   0.00000E+0000
   7.0980  6.27000E-0001   0.00000E+0000
   7.1010  6.22000E-0001   0.00000E+0000
