# Supplementary material for: Self-association of MreC as a regulatory signal in bacterial cell wall elongation
Source: Nat Commun. 2021 May 20;12:2987. doi: 10.1038/s41467-021-22957-9 (PMC8137920; doi:10.1038/s41467-021-22957-9)
Supplement: Supplementary file 4 — Source Data [file 41467_2021_22957_MOESM4_ESM.zip › Martins2-Source-Data/AUC_rawdata/E.coli/00112.RA3]

MREC FHEC 0,8 abs
R 3 20.0 20000 0026532 1.0250E11 281 1 
   5.8000 -4.06600E-0001   0.00000E+0000
   5.8030 -3.06400E-0001   0.00000E+0000
   5.8040 -3.40900E-0001   0.00000E+0000
   5.8050 -2.93600E-0001   0.00000E+0000
   5.8060 -1.34400E-0001   0.00000E+0000
   5.8070 -2.49800E-0001   0.00000E+0000
   5.8100 -2.53500E-0001   0.00000E+0000
   5.8110 -1.85300E-0001   0.00000E+0000
   5.8140 -2.03600E-0001   0.00000E+0000
   5.8150 -1.77700E-0001   0.00000E+0000
   5.8160 -1.91300E-0001   0.00000E+0000
   5.8180 -3.90700E-0001   0.00000E+0000
   5.8210 -5.28900E-0001   0.00000E+0000
   5.8230 -4.23300E-0001   0.00000E+0000
   5.8250 -5.28600E-0001   0.00000E+0000
   5.8260 -4.04900E-0001   0.00000E+0000
   5.8280 -3.52700E-0001   0.00000E+0000
   5.8300 -2.86000E-0002   0.00000E+0000
   5.8320  5.50000E-0002   0.00000E+0000
   5.8330  1.48400E-0001   0.00000E+0000
   5.8340  1.51700E-0001   0.00000E+0000
   5.8350  1.74400E-0001   0.00000E+0000
   5.8370  1.44900E-0001   0.00000E+0000
   5.8390  1.18300E-0001   0.00000E+0000
   5.8410  1.01200E-0001   0.00000E+0000
   5.8440  9.84000E-0002   0.00000E+0000
   5.8460  9.13000E-0002   0.00000E+0000
   5.8480  8.42000E-0002   0.00000E+0000
   5.8510  8.81000E-0002   0.00000E+0000
   5.8530  9.94000E-0002   0.00000E+0000
   5.8540  8.94000E-0002   0.00000E+0000
   5.8550  7.61000E-0002   0.00000E+0000
   5.8580  3.92000E-0002   0.00000E+0000
   5.8590  2.38000E-0002   0.00000E+0000
   5.8620  3.66000E-0002   0.00000E+0000
   5.8650  2.35000E-0002   0.00000E+0000
   5.8660  4.42000E-0002   0.00000E+0000
   5.8690  3.20000E-0002   0.00000E+0000
   5.8700  6.90000E-0003   0.00000E+0000
   5.8720 -2.76000E-0002   0.00000E+0000
   5.8730 -3.91000E-0002   0.00000E+0000
   5.8750 -2.50000E-0003   0.00000E+0000
   5.8770  9.40000E-0003   0.00000E+0000
   5.8800  4.61000E-0002   0.00000E+0000
   5.8820  4.00000E-0002   0.00000E+0000
   5.8850  2.24000E-0002   0.00000E+0000
   5.8870  1.31000E-0002   0.00000E+0000
   5.8880  2.56000E-0002   0.00000E+0000
   5.8920  4.40000E-0002   0.00000E+0000
   5.8940  7.50000E-0003   0.00000E+0000
   5.8950  1.61000E-0002   0.00000E+0000
   5.8970  1.45000E-0002   0.00000E+0000
   5.8990  1.20000E-0002   0.00000E+0000
   5.9010  4.70000E-0002   0.00000E+0000
   5.9030  4.35000E-0002   0.00000E+0000
   5.9050  1.55000E-0002   0.00000E+0000
   5.9060  2.82000E-0002   0.00000E+0000
   5.9090  1.48000E-0002   0.00000E+0000
   5.9100  1.50000E-0002   0.00000E+0000
   5.9130  2.13000E-0002   0.00000E+0000
   5.9150  2.48000E-0002   0.00000E+0000
   5.9170  2.13000E-0002   0.00000E+0000
   5.9200  2.70000E-0002   0.00000E+0000
   5.9210 -4.20000E-0003   0.00000E+0000
   5.9230  5.00000E-0003   0.00000E+0000
   5.9250  5.11000E-0002   0.00000E+0000
   5.9280  2.84000E-0002   0.00000E+0000
   5.9300  5.62000E-0002   0.00000E+0000
   5.9310  7.22000E-0002   0.00000E+0000
   5.9320  7.46000E-0002   0.00000E+0000
   5.9350  5.24000E-0002   0.00000E+0000
   5.9360  2.86000E-0002   0.00000E+0000
   5.9390  4.34000E-0002   0.00000E+0000
   5.9410  8.38000E-0002   0.00000E+0000
   5.9420  5.95000E-0002   0.00000E+0000
   5.9460  7.29000E-0002   0.00000E+0000
   5.9500  6.38000E-0002   0.00000E+0000
   5.9510  4.69000E-0002   0.00000E+0000
   5.9530  3.97000E-0002   0.00000E+0000
   5.9570  6.18000E-0002   0.00000E+0000
   5.9590  6.67000E-0002   0.00000E+0000
   5.9610  9.71000E-0002   0.00000E+0000
   5.9630  8.80000E-0002   0.00000E+0000
   5.9650  6.21000E-0002   0.00000E+0000
   5.9670  2.22000E-0002   0.00000E+0000
   5.9700  1.68000E-0002   0.00000E+0000
   5.9720  2.84000E-0002   0.00000E+0000
   5.9750  2.85000E-0002   0.00000E+0000
   5.9770  1.58000E-0002   0.00000E+0000
   5.9790  7.52000E-0002   0.00000E+0000
   5.9830 -8.16800E-0001   0.00000E+0000
   5.9850 -1.12190E+0000   0.00000E+0000
   5.9860 -1.31580E+0000   0.00000E+0000
   5.9890 -1.40930E+0000   0.00000E+0000
   5.9900 -1.59050E+0000   0.00000E+0000
   5.9940 -1.85590E+0000   0.00000E+0000
   5.9950 -1.98080E+0000   0.00000E+0000
   5.9980 -1.93810E+0000   0.00000E+0000
   6.0000 -1.92160E+0000   0.00000E+0000
   6.0020 -1.81950E+0000   0.00000E+0000
   6.0040 -1.78720E+0000   0.00000E+0000
   6.0070 -1.69090E+0000   0.00000E+0000
   6.0090 -1.61790E+0000   0.00000E+0000
   6.0120 -1.23500E+0000   0.00000E+0000
   6.0140 -8.03000E-0001   0.00000E+0000
   6.0160 -1.85000E-0001   0.00000E+0000
   6.0210  1.40700E-0001   0.00000E+0000
   6.0220  1.33400E-0001   0.00000E+0000
   6.0250  1.51600E-0001   0.00000E+0000
   6.0270  1.21700E-0001   0.00000E+0000
   6.0300  1.46100E-0001   0.00000E+0000
   6.0320  1.45900E-0001   0.00000E+0000
   6.0350  1.69900E-0001   0.00000E+0000
   6.0370  1.48800E-0001   0.00000E+0000
   6.0390  1.02200E-0001   0.00000E+0000
   6.0410  9.86000E-0002   0.00000E+0000
   6.0430  1.12100E-0001   0.00000E+0000
   6.0460  1.29400E-0001   0.00000E+0000
   6.0470  1.16900E-0001   0.00000E+0000
   6.0500  1.05200E-0001   0.00000E+0000
   6.0510  1.19400E-0001   0.00000E+0000
   6.0520  1.10000E-0001   0.00000E+0000
   6.0550  1.20100E-0001   0.00000E+0000
   6.0570  1.08000E-0001   0.00000E+0000
   6.0590  1.20000E-0001   0.00000E+0000
   6.0620  1.06700E-0001   0.00000E+0000
   6.0640  1.17800E-0001   0.00000E+0000
   6.0660  1.17900E-0001   0.00000E+0000
   6.0680  1.05200E-0001   0.00000E+0000
   6.0710  9.98000E-0002   0.00000E+0000
   6.0730  1.02600E-0001   0.00000E+0000
   6.0770  1.38700E-0001   0.00000E+0000
   6.0790  1.55500E-0001   0.00000E+0000
   6.0810  1.53000E-0001   0.00000E+0000
   6.0820  1.22000E-0001   0.00000E+0000
   6.0850  3.01200E-0001   0.00000E+0000
   6.0860  1.17890E+0000   0.00000E+0000
   6.0900  1.33510E+0000   0.00000E+0000
   6.0920  1.43070E+0000   0.00000E+0000
   6.0940  1.47790E+0000   0.00000E+0000
   6.0960  1.72730E+0000   0.00000E+0000
   6.0980  2.00900E+0000   0.00000E+0000
   6.1010  2.06280E+0000   0.00000E+0000
   6.1060  1.96180E+0000   0.00000E+0000
   6.1090  1.89000E+0000   0.00000E+0000
   6.1120  1.82830E+0000   0.00000E+0000
   6.1140  1.64380E+0000   0.00000E+0000
   6.1170  1.33790E+0000   0.00000E+0000
   6.1190  1.09240E+0000   0.00000E+0000
   6.1210  5.45000E-0002   0.00000E+0000
   6.1280  1.26800E-0001   0.00000E+0000
   6.1290  1.15300E-0001   0.00000E+0000
   6.1310  1.16800E-0001   0.00000E+0000
   6.1330  1.15000E-0001   0.00000E+0000
   6.1350  1.07300E-0001   0.00000E+0000
   6.1380  1.05700E-0001   0.00000E+0000
   6.1420  1.00500E-0001   0.00000E+0000
   6.1450  1.00600E-0001   0.00000E+0000
   6.1470  1.03600E-0001   0.00000E+0000
   6.1490  1.05900E-0001   0.00000E+0000
   6.1530  1.02300E-0001   0.00000E+0000
   6.1560  1.05000E-0001   0.00000E+0000
   6.1580  1.14800E-0001   0.00000E+0000
   6.1600  1.14500E-0001   0.00000E+0000
   6.1630  1.12800E-0001   0.00000E+0000
   6.1640  1.06400E-0001   0.00000E+0000
   6.1670  1.17300E-0001   0.00000E+0000
   6.1700  1.24600E-0001   0.00000E+0000
   6.1710  1.13900E-0001   0.00000E+0000
   6.1750  1.22900E-0001   0.00000E+0000
   6.1780  1.17700E-0001   0.00000E+0000
   6.1810  1.23400E-0001   0.00000E+0000
   6.1830  1.20100E-0001   0.00000E+0000
   6.1860  1.20800E-0001   0.00000E+0000
   6.1900  1.29000E-0001   0.00000E+0000
   6.1930  1.23900E-0001   0.00000E+0000
   6.1940  1.26700E-0001   0.00000E+0000
   6.1950  1.26400E-0001   0.00000E+0000
   6.1970  1.29400E-0001   0.00000E+0000
   6.1980  1.30100E-0001   0.00000E+0000
   6.2030  1.36000E-0001   0.00000E+0000
   6.2040  1.35100E-0001   0.00000E+0000
   6.2070  1.32000E-0001   0.00000E+0000
   6.2100  1.31700E-0001   0.00000E+0000
   6.2110  1.43400E-0001   0.00000E+0000
   6.2140  1.43000E-0001   0.00000E+0000
   6.2160  1.43700E-0001   0.00000E+0000
   6.2180  1.45400E-0001   0.00000E+0000
   6.2210  1.53100E-0001   0.00000E+0000
   6.2230  1.49000E-0001   0.00000E+0000
   6.2250  1.54000E-0001   0.00000E+0000
   6.2270  1.78700E-0001   0.00000E+0000
   6.2300  1.56600E-0001   0.00000E+0000
   6.2310  1.09900E-0001   0.00000E+0000
   6.2340  1.00800E-0001   0.00000E+0000
   6.2360  1.28400E-0001   0.00000E+0000
   6.2380  1.87400E-0001   0.00000E+0000
   6.2410  1.73400E-0001   0.00000E+0000
   6.2430  1.72800E-0001   0.00000E+0000
   6.2450  1.77800E-0001   0.00000E+0000
   6.2470  1.77100E-0001   0.00000E+0000
   6.2500  1.72600E-0001   0.00000E+0000
   6.2520  1.63300E-0001   0.00000E+0000
   6.2540  1.69500E-0001   0.00000E+0000
   6.2570  1.76700E-0001   0.00000E+0000
   6.2590  1.89300E-0001   0.00000E+0000
   6.2610  1.87700E-0001   0.00000E+0000
   6.2660  1.84200E-0001   0.00000E+0000
   6.2680  1.96400E-0001   0.00000E+0000
   6.2700  1.87000E-0001   0.00000E+0000
   6.2730  1.83200E-0001   0.00000E+0000
   6.2750  1.83900E-0001   0.00000E+0000
   6.2790  2.00700E-0001   0.00000E+0000
   6.2800  1.95700E-0001   0.00000E+0000
   6.2840  1.85700E-0001   0.00000E+0000
   6.2860  1.96400E-0001   0.00000E+0000
   6.2880  2.09800E-0001   0.00000E+0000
   6.2900  2.03700E-0001   0.00000E+0000
   6.2930  2.03700E-0001   0.00000E+0000
   6.2950  2.08200E-0001   0.00000E+0000
   6.2980  2.17700E-0001   0.00000E+0000
   6.3020  2.21300E-0001   0.00000E+0000
   6.3050  2.19100E-0001   0.00000E+0000
   6.3070  2.19600E-0001   0.00000E+0000
   6.3110  2.34200E-0001   0.00000E+0000
   6.3140  2.15200E-0001   0.00000E+0000
   6.3160  2.18300E-0001   0.00000E+0000
   6.3180  2.31000E-0001   0.00000E+0000
   6.3210  2.26200E-0001   0.00000E+0000
   6.3240  2.29200E-0001   0.00000E+0000
   6.3260  2.46600E-0001   0.00000E+0000
   6.3300  2.02900E-0001   0.00000E+0000
   6.3320  1.89700E-0001   0.00000E+0000
   6.3340  2.06500E-0001   0.00000E+0000
   6.3350  2.14600E-0001   0.00000E+0000
   6.3370  2.62300E-0001   0.00000E+0000
   6.3390  2.65400E-0001   0.00000E+0000
   6.3420  2.51000E-0001   0.00000E+0000
   6.3440  2.52600E-0001   0.00000E+0000
   6.3450  2.56900E-0001   0.00000E+0000
   6.3470  2.68000E-0001   0.00000E+0000
   6.3500  2.56200E-0001   0.00000E+0000
   6.3520  2.54400E-0001   0.00000E+0000
   6.3550  2.54500E-0001   0.00000E+0000
   6.3570  2.56500E-0001   0.00000E+0000
   6.3600  2.62500E-0001   0.00000E+0000
   6.3630  2.57300E-0001   0.00000E+0000
   6.3640  2.72600E-0001   0.00000E+0000
   6.3650  2.72300E-0001   0.00000E+0000
   6.3680  2.75800E-0001   0.00000E+0000
   6.3710  2.66400E-0001   0.00000E+0000
   6.3730  2.80400E-0001   0.00000E+0000
   6.3740  2.80000E-0001   0.00000E+0000
   6.3770  2.82800E-0001   0.00000E+0000
   6.3800  2.81900E-0001   0.00000E+0000
   6.3820  2.77200E-0001   0.00000E+0000
   6.3830  2.85000E-0001   0.00000E+0000
   6.3860  2.92400E-0001   0.00000E+0000
   6.3890  2.95100E-0001   0.00000E+0000
   6.3900  2.87700E-0001   0.00000E+0000
   6.3920  3.02300E-0001   0.00000E+0000
   6.3940  2.94900E-0001   0.00000E+0000
   6.3960  2.94800E-0001   0.00000E+0000
   6.3980  2.98600E-0001   0.00000E+0000
   6.4000  3.01300E-0001   0.00000E+0000
   6.4040  2.99200E-0001   0.00000E+0000
   6.4070  3.00600E-0001   0.00000E+0000
   6.4100  3.01700E-0001   0.00000E+0000
   6.4120  3.03900E-0001   0.00000E+0000
   6.4140  3.02100E-0001   0.00000E+0000
   6.4150  2.99800E-0001   0.00000E+0000
   6.4170  3.09200E-0001   0.00000E+0000
   6.4190  3.13100E-0001   0.00000E+0000
   6.4230  3.11800E-0001   0.00000E+0000
   6.4260  3.10700E-0001   0.00000E+0000
   6.4270  3.05700E-0001   0.00000E+0000
   6.4280  3.25000E-0001   0.00000E+0000
   6.4310  3.12100E-0001   0.00000E+0000
   6.4330  3.20700E-0001   0.00000E+0000
   6.4350  3.16500E-0001   0.00000E+0000
   6.4370  3.22100E-0001   0.00000E+0000
   6.4400  3.21900E-0001   0.00000E+0000
   6.4410  3.12600E-0001   0.00000E+0000
   6.4440  3.26200E-0001   0.00000E+0000
   6.4470  3.24100E-0001   0.00000E+0000
   6.4480  3.21300E-0001   0.00000E+0000
   6.4500  3.16700E-0001   0.00000E+0000
   6.4530  3.23200E-0001   0.00000E+0000
   6.4570  3.28000E-0001   0.00000E+0000
   6.4590  3.22000E-0001   0.00000E+0000
   6.4600  3.29300E-0001   0.00000E+0000
   6.4620  3.27500E-0001   0.00000E+0000
   6.4650  3.27200E-0001   0.00000E+0000
   6.4670  3.30000E-0001   0.00000E+0000
   6.4710  3.26400E-0001   0.00000E+0000
   6.4720  3.35000E-0001   0.00000E+0000
   6.4750  3.35200E-0001   0.00000E+0000
   6.4760  3.39400E-0001   0.00000E+0000
   6.4790  3.68300E-0001   0.00000E+0000
   6.4810  3.75300E-0001   0.00000E+0000
   6.4830  3.39500E-0001   0.00000E+0000
   6.4860  3.56600E-0001   0.00000E+0000
   6.4880  3.38500E-0001   0.00000E+0000
   6.4920  3.34700E-0001   0.00000E+0000
   6.4940  3.43200E-0001   0.00000E+0000
   6.4950  3.45200E-0001   0.00000E+0000
   6.4970  3.43300E-0001   0.00000E+0000
   6.5000  3.46300E-0001   0.00000E+0000
   6.5030  3.46400E-0001   0.00000E+0000
   6.5060  3.48200E-0001   0.00000E+0000
   6.5070  3.46400E-0001   0.00000E+0000
   6.5100  3.54100E-0001   0.00000E+0000
   6.5110  3.60700E-0001   0.00000E+0000
   6.5140  3.33300E-0001   0.00000E+0000
   6.5170  3.35500E-0001   0.00000E+0000
   6.5190  3.48300E-0001   0.00000E+0000
   6.5200  3.65000E-0001   0.00000E+0000
   6.5220  3.62900E-0001   0.00000E+0000
   6.5250  3.60700E-0001   0.00000E+0000
   6.5290  3.48700E-0001   0.00000E+0000
   6.5310  3.56100E-0001   0.00000E+0000
   6.5340  3.56600E-0001   0.00000E+0000
   6.5360  3.58300E-0001   0.00000E+0000
   6.5380  3.53400E-0001   0.00000E+0000
   6.5400  3.68500E-0001   0.00000E+0000
   6.5420  3.69400E-0001   0.00000E+0000
   6.5450  3.53700E-0001   0.00000E+0000
   6.5470  3.57600E-0001   0.00000E+0000
   6.5500  3.66100E-0001   0.00000E+0000
   6.5540  3.66800E-0001   0.00000E+0000
   6.5570  3.61300E-0001   0.00000E+0000
   6.5590  3.70600E-0001   0.00000E+0000
   6.5610  3.66700E-0001   0.00000E+0000
   6.5640  3.71500E-0001   0.00000E+0000
   6.5650  3.66200E-0001   0.00000E+0000
   6.5680  3.76400E-0001   0.00000E+0000
   6.5690  3.71000E-0001   0.00000E+0000
   6.5730  3.59000E-0001   0.00000E+0000
   6.5750  3.67300E-0001   0.00000E+0000
   6.5770  3.71400E-0001   0.00000E+0000
   6.5790  3.65200E-0001   0.00000E+0000
   6.5810  3.67700E-0001   0.00000E+0000
   6.5830  3.81500E-0001   0.00000E+0000
   6.5850  3.76100E-0001   0.00000E+0000
   6.5870  3.78100E-0001   0.00000E+0000
   6.5900  3.75600E-0001   0.00000E+0000
   6.5910  3.71200E-0001   0.00000E+0000
   6.5940  3.83100E-0001   0.00000E+0000
   6.5960  3.84700E-0001   0.00000E+0000
   6.5980  3.76000E-0001   0.00000E+0000
   6.6000  3.87800E-0001   0.00000E+0000
   6.6020  4.06000E-0001   0.00000E+0000
   6.6070  3.84300E-0001   0.00000E+0000
   6.6090  3.80800E-0001   0.00000E+0000
   6.6120  3.87900E-0001   0.00000E+0000
   6.6140  3.90600E-0001   0.00000E+0000
   6.6170  3.91200E-0001   0.00000E+0000
   6.6190  3.88500E-0001   0.00000E+0000
   6.6210  3.87200E-0001   0.00000E+0000
   6.6240  3.88400E-0001   0.00000E+0000
   6.6270  4.04000E-0001   0.00000E+0000
   6.6290  3.91700E-0001   0.00000E+0000
   6.6310  4.01500E-0001   0.00000E+0000
   6.6340  3.98600E-0001   0.00000E+0000
   6.6350  3.91100E-0001   0.00000E+0000
   6.6380  4.02700E-0001   0.00000E+0000
   6.6390  3.97800E-0001   0.00000E+0000
   6.6420  4.06300E-0001   0.00000E+0000
   6.6450  4.01200E-0001   0.00000E+0000
   6.6460  3.90200E-0001   0.00000E+0000
   6.6480  3.96200E-0001   0.00000E+0000
   6.6530  3.90300E-0001   0.00000E+0000
   6.6560  3.96400E-0001   0.00000E+0000
   6.6580  3.95700E-0001   0.00000E+0000
   6.6610  4.01000E-0001   0.00000E+0000
   6.6640  4.02200E-0001   0.00000E+0000
   6.6660  4.01000E-0001   0.00000E+0000
   6.6690  4.03000E-0001   0.00000E+0000
   6.6700  4.06600E-0001   0.00000E+0000
   6.6740  4.07200E-0001   0.00000E+0000
   6.6760  4.00300E-0001   0.00000E+0000
   6.6780  4.07900E-0001   0.00000E+0000
   6.6800  4.04500E-0001   0.00000E+0000
   6.6830  4.10000E-0001   0.00000E+0000
   6.6840  4.02000E-0001   0.00000E+0000
   6.6870  4.07900E-0001   0.00000E+0000
   6.6890  4.03700E-0001   0.00000E+0000
   6.6910  4.11400E-0001   0.00000E+0000
   6.6930  4.18400E-0001   0.00000E+0000
   6.6960  4.17400E-0001   0.00000E+0000
   6.6970  4.11800E-0001   0.00000E+0000
   6.6980  4.09400E-0001   0.00000E+0000
   6.7030  3.96100E-0001   0.00000E+0000
   6.7050  4.08700E-0001   0.00000E+0000
   6.7080  4.06200E-0001   0.00000E+0000
   6.7100  4.07300E-0001   0.00000E+0000
   6.7130  4.10900E-0001   0.00000E+0000
   6.7140  4.05900E-0001   0.00000E+0000
   6.7170  4.07200E-0001   0.00000E+0000
   6.7200  4.06400E-0001   0.00000E+0000
   6.7240  4.08400E-0001   0.00000E+0000
   6.7260  4.17700E-0001   0.00000E+0000
   6.7270  4.14100E-0001   0.00000E+0000
   6.7290  4.25800E-0001   0.00000E+0000
   6.7310  4.15100E-0001   0.00000E+0000
   6.7350  4.16900E-0001   0.00000E+0000
   6.7360  4.20200E-0001   0.00000E+0000
   6.7390  4.16000E-0001   0.00000E+0000
   6.7400  4.26000E-0001   0.00000E+0000
   6.7430  4.28200E-0001   0.00000E+0000
   6.7460  4.07600E-0001   0.00000E+0000
   6.7490  4.26300E-0001   0.00000E+0000
   6.7510  4.28800E-0001   0.00000E+0000
   6.7540  4.26200E-0001   0.00000E+0000
   6.7570  4.25200E-0001   0.00000E+0000
   6.7580  4.30800E-0001   0.00000E+0000
   6.7590  4.18900E-0001   0.00000E+0000
   6.7620  4.26800E-0001   0.00000E+0000
   6.7650  4.30200E-0001   0.00000E+0000
   6.7680  4.02900E-0001   0.00000E+0000
   6.7700  4.09900E-0001   0.00000E+0000
   6.7720  4.20200E-0001   0.00000E+0000
   6.7740  4.36800E-0001   0.00000E+0000
   6.7760  4.36600E-0001   0.00000E+0000
   6.7810  4.32700E-0001   0.00000E+0000
   6.7840  4.25800E-0001   0.00000E+0000
   6.7850  4.36500E-0001   0.00000E+0000
   6.7860  4.33600E-0001   0.00000E+0000
   6.7890  4.28800E-0001   0.00000E+0000
   6.7910  4.44600E-0001   0.00000E+0000
   6.7930  4.34200E-0001   0.00000E+0000
   6.7960  4.33800E-0001   0.00000E+0000
   6.7980  4.22300E-0001   0.00000E+0000
   6.8010  4.28900E-0001   0.00000E+0000
   6.8060  4.37100E-0001   0.00000E+0000
   6.8070  4.36200E-0001   0.00000E+0000
   6.8090  4.48600E-0001   0.00000E+0000
   6.8120  4.54100E-0001   0.00000E+0000
   6.8140  4.35000E-0001   0.00000E+0000
   6.8160  4.49000E-0001   0.00000E+0000
   6.8200  4.33500E-0001   0.00000E+0000
   6.8220  4.29100E-0001   0.00000E+0000
   6.8250  4.30700E-0001   0.00000E+0000
   6.8270  4.32700E-0001   0.00000E+0000
   6.8290  4.26100E-0001   0.00000E+0000
   6.8320  4.35700E-0001   0.00000E+0000
   6.8350  4.40600E-0001   0.00000E+0000
   6.8370  4.36800E-0001   0.00000E+0000
   6.8380  4.31900E-0001   0.00000E+0000
   6.8410  4.34600E-0001   0.00000E+0000
   6.8420  4.24600E-0001   0.00000E+0000
   6.8460  4.26700E-0001   0.00000E+0000
   6.8480  4.40300E-0001   0.00000E+0000
   6.8510  4.50600E-0001   0.00000E+0000
   6.8530  4.44400E-0001   0.00000E+0000
   6.8560  4.47400E-0001   0.00000E+0000
   6.8580  4.31700E-0001   0.00000E+0000
   6.8600  4.34200E-0001   0.00000E+0000
   6.8630  4.41200E-0001   0.00000E+0000
   6.8650  4.33700E-0001   0.00000E+0000
   6.8690  4.39000E-0001   0.00000E+0000
   6.8710  4.43700E-0001   0.00000E+0000
   6.8740  4.46800E-0001   0.00000E+0000
   6.8770  4.47100E-0001   0.00000E+0000
   6.8780  4.54500E-0001   0.00000E+0000
   6.8810  4.36200E-0001   0.00000E+0000
   6.8830  4.51700E-0001   0.00000E+0000
   6.8860  4.39400E-0001   0.00000E+0000
   6.8900  4.54500E-0001   0.00000E+0000
   6.8930  4.40400E-0001   0.00000E+0000
   6.8940  4.41300E-0001   0.00000E+0000
   6.8970  4.57700E-0001   0.00000E+0000
   6.8990  4.68800E-0001   0.00000E+0000
   6.9020  4.71600E-0001   0.00000E+0000
   6.9040  4.70700E-0001   0.00000E+0000
   6.9070  4.58800E-0001   0.00000E+0000
   6.9090  4.60900E-0001   0.00000E+0000
   6.9120  4.72700E-0001   0.00000E+0000
   6.9130  4.65200E-0001   0.00000E+0000
   6.9160  4.54600E-0001   0.00000E+0000
   6.9180  4.55800E-0001   0.00000E+0000
   6.9190  4.53700E-0001   0.00000E+0000
   6.9230  4.68900E-0001   0.00000E+0000
   6.9270  4.62400E-0001   0.00000E+0000
   6.9290  4.51300E-0001   0.00000E+0000
   6.9300  4.58800E-0001   0.00000E+0000
   6.9320  4.67500E-0001   0.00000E+0000
   6.9360  4.58300E-0001   0.00000E+0000
   6.9380  4.55300E-0001   0.00000E+0000
   6.9420  4.90500E-0001   0.00000E+0000
   6.9450  4.70100E-0001   0.00000E+0000
   6.9480  4.54600E-0001   0.00000E+0000
   6.9490  4.56500E-0001   0.00000E+0000
   6.9540  4.58400E-0001   0.00000E+0000
   6.9560  4.54600E-0001   0.00000E+0000
   6.9580  4.65700E-0001   0.00000E+0000
   6.9630  4.47700E-0001   0.00000E+0000
   6.9650  4.64500E-0001   0.00000E+0000
   6.9680  4.47200E-0001   0.00000E+0000
   6.9700  4.38000E-0001   0.00000E+0000
   6.9730  4.53500E-0001   0.00000E+0000
   6.9750  4.57500E-0001   0.00000E+0000
   6.9780  4.55700E-0001   0.00000E+0000
   6.9800  4.54500E-0001   0.00000E+0000
   6.9840  4.34500E-0001   0.00000E+0000
   6.9870  4.47800E-0001   0.00000E+0000
   6.9880  4.44600E-0001   0.00000E+0000
   6.9890  4.50400E-0001   0.00000E+0000
   6.9910  4.47300E-0001   0.00000E+0000
   6.9930  4.77400E-0001   0.00000E+0000
   6.9970  4.85100E-0001   0.00000E+0000
   6.9980  4.63200E-0001   0.00000E+0000
   7.0000  4.49200E-0001   0.00000E+0000
   7.0030  4.51500E-0001   0.00000E+0000
   7.0070  4.66300E-0001   0.00000E+0000
   7.0100  4.79700E-0001   0.00000E+0000
   7.0110  4.75600E-0001   0.00000E+0000
   7.0140  4.80800E-0001   0.00000E+0000
   7.0160  4.73400E-0001   0.00000E+0000
   7.0200  4.87500E-0001   0.00000E+0000
   7.0220  4.77900E-0001   0.00000E+0000
   7.0230  4.76800E-0001   0.00000E+0000
   7.0280  4.72000E-0001   0.00000E+0000
   7.0300  4.85300E-0001   0.00000E+0000
   7.0320  4.77800E-0001   0.00000E+0000
   7.0350  4.87300E-0001   0.00000E+0000
   7.0370  4.89100E-0001   0.00000E+0000
   7.0390  5.05100E-0001   0.00000E+0000
   7.0420  5.17400E-0001   0.00000E+0000
   7.0440  5.13100E-0001   0.00000E+0000
   7.0460  5.09700E-0001   0.00000E+0000
   7.0490  5.00300E-0001   0.00000E+0000
   7.0510  5.01900E-0001   0.00000E+0000
   7.0530  5.20800E-0001   0.00000E+0000
   7.0550  5.24000E-0001   0.00000E+0000
   7.0600  5.25100E-0001   0.00000E+0000
   7.0610  5.31900E-0001   0.00000E+0000
   7.0650  5.40900E-0001   0.00000E+0000
   7.0660  5.45900E-0001   0.00000E+0000
   7.0690  5.36100E-0001   0.00000E+0000
   7.0700  5.61900E-0001   0.00000E+0000
   7.0730  5.66800E-0001   0.00000E+0000
   7.0760  5.69200E-0001   0.00000E+0000
   7.0780  5.52700E-0001   0.00000E+0000
   7.0800  5.60900E-0001   0.00000E+0000
   7.0830  5.64300E-0001   0.00000E+0000
   7.0850  5.87700E-0001   0.00000E+0000
   7.0870  5.83100E-0001   0.00000E+0000
   7.0900  5.98500E-0001   0.00000E+0000
   7.0920  5.98700E-0001   0.00000E+0000
   7.0940  6.13700E-0001   0.00000E+0000
   7.0970  6.21200E-0001   0.00000E+0000
   7.0990  6.26100E-0001   0.00000E+0000
   7.1010  6.36400E-0001   0.00000E+0000
