# Supplementary material for: Self-association of MreC as a regulatory signal in bacterial cell wall elongation
Source: Nat Commun. 2021 May 20;12:2987. doi: 10.1038/s41467-021-22957-9 (PMC8137920; doi:10.1038/s41467-021-22957-9)
Supplement: Supplementary file 4 — Source Data [file 41467_2021_22957_MOESM4_ESM.zip › Martins2-Source-Data/AUC_rawdata/E.coli/00270.RA3]

MREC FHEC 0,8 abs
R 3 20.0 20000 0059506 2.4720E11 281 1 
   5.8010 -2.90200E-0001   0.00000E+0000
   5.8050 -1.79800E-0001   0.00000E+0000
   5.8060 -2.45600E-0001   0.00000E+0000
   5.8070 -1.34500E-0001   0.00000E+0000
   5.8080 -1.73100E-0001   0.00000E+0000
   5.8100 -9.21000E-0002   0.00000E+0000
   5.8110 -1.66300E-0001   0.00000E+0000
   5.8140 -2.58200E-0001   0.00000E+0000
   5.8150 -2.89700E-0001   0.00000E+0000
   5.8160 -3.45600E-0001   0.00000E+0000
   5.8180 -4.62900E-0001   0.00000E+0000
   5.8210 -6.73500E-0001   0.00000E+0000
   5.8220 -4.71900E-0001   0.00000E+0000
   5.8250 -3.55700E-0001   0.00000E+0000
   5.8270 -7.84000E-0002   0.00000E+0000
   5.8280  5.57000E-0002   0.00000E+0000
   5.8300  1.29700E-0001   0.00000E+0000
   5.8320  1.50600E-0001   0.00000E+0000
   5.8330  1.44000E-0001   0.00000E+0000
   5.8350  1.21800E-0001   0.00000E+0000
   5.8360  9.83000E-0002   0.00000E+0000
   5.8390  8.58000E-0002   0.00000E+0000
   5.8420  9.04000E-0002   0.00000E+0000
   5.8450  9.03000E-0002   0.00000E+0000
   5.8460  9.79000E-0002   0.00000E+0000
   5.8480  1.05800E-0001   0.00000E+0000
   5.8490  8.50000E-0002   0.00000E+0000
   5.8510  8.49000E-0002   0.00000E+0000
   5.8530  7.00000E-0002   0.00000E+0000
   5.8550  1.90000E-0002   0.00000E+0000
   5.8570  3.01000E-0002   0.00000E+0000
   5.8590  3.56000E-0002   0.00000E+0000
   5.8620  2.77000E-0002   0.00000E+0000
   5.8640  3.44000E-0002   0.00000E+0000
   5.8660  2.25000E-0002   0.00000E+0000
   5.8670  2.00000E-0004   0.00000E+0000
   5.8710 -4.37000E-0002   0.00000E+0000
   5.8720 -1.20000E-0002   0.00000E+0000
   5.8730  3.60000E-0003   0.00000E+0000
   5.8750  5.40000E-0003   0.00000E+0000
   5.8770  4.37000E-0002   0.00000E+0000
   5.8800  3.06000E-0002   0.00000E+0000
   5.8820  1.23000E-0002   0.00000E+0000
   5.8840  1.25000E-0002   0.00000E+0000
   5.8860  1.83000E-0002   0.00000E+0000
   5.8880  4.20000E-0002   0.00000E+0000
   5.8890  3.99000E-0002   0.00000E+0000
   5.8920  1.48000E-0002   0.00000E+0000
   5.8940  4.01000E-0002   0.00000E+0000
   5.8950  1.86000E-0002   0.00000E+0000
   5.8960  6.00000E-0003   0.00000E+0000
   5.8990  4.45000E-0002   0.00000E+0000
   5.9010  3.48000E-0002   0.00000E+0000
   5.9030  2.27000E-0002   0.00000E+0000
   5.9050  2.53000E-0002   0.00000E+0000
   5.9060  1.34000E-0002   0.00000E+0000
   5.9080  9.40000E-0003   0.00000E+0000
   5.9100  1.97000E-0002   0.00000E+0000
   5.9130  2.54000E-0002   0.00000E+0000
   5.9150  2.37000E-0002   0.00000E+0000
   5.9170  2.27000E-0002   0.00000E+0000
   5.9190  3.40000E-0003   0.00000E+0000
   5.9210  7.80000E-0003   0.00000E+0000
   5.9230  3.23000E-0002   0.00000E+0000
   5.9240  4.36000E-0002   0.00000E+0000
   5.9270  2.00000E-0002   0.00000E+0000
   5.9280  5.05000E-0002   0.00000E+0000
   5.9310  8.07000E-0002   0.00000E+0000
   5.9330  6.07000E-0002   0.00000E+0000
   5.9340  3.21000E-0002   0.00000E+0000
   5.9370  3.09000E-0002   0.00000E+0000
   5.9380  5.25000E-0002   0.00000E+0000
   5.9390  7.74000E-0002   0.00000E+0000
   5.9420  5.92000E-0002   0.00000E+0000
   5.9440  5.23000E-0002   0.00000E+0000
   5.9470  7.00000E-0002   0.00000E+0000
   5.9490  5.18000E-0002   0.00000E+0000
   5.9510  3.71000E-0002   0.00000E+0000
   5.9540  6.08000E-0002   0.00000E+0000
   5.9570  7.05000E-0002   0.00000E+0000
   5.9590  9.39000E-0002   0.00000E+0000
   5.9610  8.84000E-0002   0.00000E+0000
   5.9630  6.19000E-0002   0.00000E+0000
   5.9650  2.91000E-0002   0.00000E+0000
   5.9680  2.13000E-0002   0.00000E+0000
   5.9710  1.62000E-0002   0.00000E+0000
   5.9730  4.59000E-0002   0.00000E+0000
   5.9750  2.98000E-0002   0.00000E+0000
   5.9770  4.12000E-0002   0.00000E+0000
   5.9790  7.00000E-0004   0.00000E+0000
   5.9810 -4.73400E-0001   0.00000E+0000
   5.9830 -9.94300E-0001   0.00000E+0000
   5.9850 -1.23760E+0000   0.00000E+0000
   5.9870 -1.36590E+0000   0.00000E+0000
   5.9890 -1.47050E+0000   0.00000E+0000
   5.9900 -1.65370E+0000   0.00000E+0000
   5.9930 -1.88870E+0000   0.00000E+0000
   5.9950 -1.98080E+0000   0.00000E+0000
   5.9960 -2.01930E+0000   0.00000E+0000
   5.9990 -1.92920E+0000   0.00000E+0000
   6.0010 -1.91670E+0000   0.00000E+0000
   6.0030 -1.79010E+0000   0.00000E+0000
   6.0060 -1.74980E+0000   0.00000E+0000
   6.0080 -1.66370E+0000   0.00000E+0000
   6.0100 -1.53370E+0000   0.00000E+0000
   6.0130 -1.03660E+0000   0.00000E+0000
   6.0140 -4.72300E-0001   0.00000E+0000
   6.0160 -4.92000E-0002   0.00000E+0000
   6.0180  1.11200E-0001   0.00000E+0000
   6.0210  1.26200E-0001   0.00000E+0000
   6.0230  1.45600E-0001   0.00000E+0000
   6.0250  1.13800E-0001   0.00000E+0000
   6.0280  1.33300E-0001   0.00000E+0000
   6.0300  1.40400E-0001   0.00000E+0000
   6.0320  1.46900E-0001   0.00000E+0000
   6.0340  1.71600E-0001   0.00000E+0000
   6.0370  1.33900E-0001   0.00000E+0000
   6.0390  9.36000E-0002   0.00000E+0000
   6.0410  1.15900E-0001   0.00000E+0000
   6.0440  1.26900E-0001   0.00000E+0000
   6.0450  1.11300E-0001   0.00000E+0000
   6.0480  1.07000E-0001   0.00000E+0000
   6.0500  1.17400E-0001   0.00000E+0000
   6.0520  1.09500E-0001   0.00000E+0000
   6.0540  1.20900E-0001   0.00000E+0000
   6.0560  1.09100E-0001   0.00000E+0000
   6.0590  1.20800E-0001   0.00000E+0000
   6.0620  1.10000E-0001   0.00000E+0000
   6.0640  1.19200E-0001   0.00000E+0000
   6.0660  1.08000E-0001   0.00000E+0000
   6.0690  1.06100E-0001   0.00000E+0000
   6.0710  9.41000E-0002   0.00000E+0000
   6.0730  1.12300E-0001   0.00000E+0000
   6.0750  1.47500E-0001   0.00000E+0000
   6.0780  1.48600E-0001   0.00000E+0000
   6.0800  1.29800E-0001   0.00000E+0000
   6.0820  9.13000E-0002   0.00000E+0000
   6.0840  9.39600E-0001   0.00000E+0000
   6.0870  1.18280E+0000   0.00000E+0000
   6.0890  1.32280E+0000   0.00000E+0000
   6.0920  1.44460E+0000   0.00000E+0000
   6.0940  1.51130E+0000   0.00000E+0000
   6.0970  1.99670E+0000   0.00000E+0000
   6.1010  2.03440E+0000   0.00000E+0000
   6.1030  2.02750E+0000   0.00000E+0000
   6.1050  1.96910E+0000   0.00000E+0000
   6.1070  1.86820E+0000   0.00000E+0000
   6.1100  1.79060E+0000   0.00000E+0000
   6.1120  1.63480E+0000   0.00000E+0000
   6.1160  1.25220E+0000   0.00000E+0000
   6.1170  1.24500E-0001   0.00000E+0000
   6.1230  5.85000E-0002   0.00000E+0000
   6.1260  1.14700E-0001   0.00000E+0000
   6.1280  9.62000E-0002   0.00000E+0000
   6.1300  1.01200E-0001   0.00000E+0000
   6.1330  8.71000E-0002   0.00000E+0000
   6.1350  8.47000E-0002   0.00000E+0000
   6.1370  8.41000E-0002   0.00000E+0000
   6.1400  8.54000E-0002   0.00000E+0000
   6.1420  7.64000E-0002   0.00000E+0000
   6.1440  8.47000E-0002   0.00000E+0000
   6.1470  8.60000E-0002   0.00000E+0000
   6.1490  7.44000E-0002   0.00000E+0000
   6.1510  7.92000E-0002   0.00000E+0000
   6.1520  7.54000E-0002   0.00000E+0000
   6.1560  8.24000E-0002   0.00000E+0000
   6.1570  8.19000E-0002   0.00000E+0000
   6.1600  8.36000E-0002   0.00000E+0000
   6.1630  7.54000E-0002   0.00000E+0000
   6.1640  7.71000E-0002   0.00000E+0000
   6.1680  8.09000E-0002   0.00000E+0000
   6.1700  8.02000E-0002   0.00000E+0000
   6.1730  8.18000E-0002   0.00000E+0000
   6.1750  7.59000E-0002   0.00000E+0000
   6.1780  8.00000E-0002   0.00000E+0000
   6.1800  8.33000E-0002   0.00000E+0000
   6.1830  7.53000E-0002   0.00000E+0000
   6.1870  8.12000E-0002   0.00000E+0000
   6.1920  8.28000E-0002   0.00000E+0000
   6.1930  7.75000E-0002   0.00000E+0000
   6.1950  7.81000E-0002   0.00000E+0000
   6.1960  8.32000E-0002   0.00000E+0000
   6.1990  7.75000E-0002   0.00000E+0000
   6.2000  8.27000E-0002   0.00000E+0000
   6.2040  7.87000E-0002   0.00000E+0000
   6.2060  7.31000E-0002   0.00000E+0000
   6.2090  8.19000E-0002   0.00000E+0000
   6.2110  8.06000E-0002   0.00000E+0000
   6.2150  8.35000E-0002   0.00000E+0000
   6.2160  8.41000E-0002   0.00000E+0000
   6.2180  8.58000E-0002   0.00000E+0000
   6.2190  8.15000E-0002   0.00000E+0000
   6.2230  8.04000E-0002   0.00000E+0000
   6.2250  9.12000E-0002   0.00000E+0000
   6.2270  1.09400E-0001   0.00000E+0000
   6.2280  1.08400E-0001   0.00000E+0000
   6.2310  1.89000E-0002   0.00000E+0000
   6.2330  2.55000E-0002   0.00000E+0000
   6.2350  1.01400E-0001   0.00000E+0000
   6.2360  1.13400E-0001   0.00000E+0000
   6.2380  9.86000E-0002   0.00000E+0000
   6.2390  9.52000E-0002   0.00000E+0000
   6.2420  9.07000E-0002   0.00000E+0000
   6.2440  8.91000E-0002   0.00000E+0000
   6.2480  9.05000E-0002   0.00000E+0000
   6.2500  8.30000E-0002   0.00000E+0000
   6.2520  8.16000E-0002   0.00000E+0000
   6.2540  9.09000E-0002   0.00000E+0000
   6.2570  9.86000E-0002   0.00000E+0000
   6.2600  9.28000E-0002   0.00000E+0000
   6.2610  9.45000E-0002   0.00000E+0000
   6.2640  8.96000E-0002   0.00000E+0000
   6.2660  1.01900E-0001   0.00000E+0000
   6.2680  9.83000E-0002   0.00000E+0000
   6.2700  8.97000E-0002   0.00000E+0000
   6.2720  8.54000E-0002   0.00000E+0000
   6.2740  9.25000E-0002   0.00000E+0000
   6.2750  1.00600E-0001   0.00000E+0000
   6.2770  9.25000E-0002   0.00000E+0000
   6.2800  8.95000E-0002   0.00000E+0000
   6.2820  8.28000E-0002   0.00000E+0000
   6.2840  9.22000E-0002   0.00000E+0000
   6.2860  1.01800E-0001   0.00000E+0000
   6.2880  9.66000E-0002   0.00000E+0000
   6.2920  9.64000E-0002   0.00000E+0000
   6.2950  9.71000E-0002   0.00000E+0000
   6.2960  1.04100E-0001   0.00000E+0000
   6.2980  1.00500E-0001   0.00000E+0000
   6.3000  9.84000E-0002   0.00000E+0000
   6.3040  1.04900E-0001   0.00000E+0000
   6.3050  9.76000E-0002   0.00000E+0000
   6.3090  1.07800E-0001   0.00000E+0000
   6.3150  9.48000E-0002   0.00000E+0000
   6.3160  9.26000E-0002   0.00000E+0000
   6.3180  1.03500E-0001   0.00000E+0000
   6.3190  9.84000E-0002   0.00000E+0000
   6.3220  1.03600E-0001   0.00000E+0000
   6.3230  1.06500E-0001   0.00000E+0000
   6.3260  1.22500E-0001   0.00000E+0000
   6.3280  1.02600E-0001   0.00000E+0000
   6.3310  5.97000E-0002   0.00000E+0000
   6.3330  6.93000E-0002   0.00000E+0000
   6.3350  1.17900E-0001   0.00000E+0000
   6.3360  1.29500E-0001   0.00000E+0000
   6.3390  1.22400E-0001   0.00000E+0000
   6.3400  1.19300E-0001   0.00000E+0000
   6.3430  1.10200E-0001   0.00000E+0000
   6.3460  1.18900E-0001   0.00000E+0000
   6.3480  1.21400E-0001   0.00000E+0000
   6.3510  1.09700E-0001   0.00000E+0000
   6.3520  1.13700E-0001   0.00000E+0000
   6.3550  1.08300E-0001   0.00000E+0000
   6.3570  1.14700E-0001   0.00000E+0000
   6.3610  1.12100E-0001   0.00000E+0000
   6.3620  1.19100E-0001   0.00000E+0000
   6.3640  1.18100E-0001   0.00000E+0000
   6.3660  1.24400E-0001   0.00000E+0000
   6.3690  1.15500E-0001   0.00000E+0000
   6.3710  1.27000E-0001   0.00000E+0000
   6.3740  1.25700E-0001   0.00000E+0000
   6.3760  1.28500E-0001   0.00000E+0000
   6.3780  1.36400E-0001   0.00000E+0000
   6.3790  1.30600E-0001   0.00000E+0000
   6.3820  1.26700E-0001   0.00000E+0000
   6.3830  1.37300E-0001   0.00000E+0000
   6.3860  1.37600E-0001   0.00000E+0000
   6.3870  1.31500E-0001   0.00000E+0000
   6.3900  1.36900E-0001   0.00000E+0000
   6.3920  1.36300E-0001   0.00000E+0000
   6.3930  1.34400E-0001   0.00000E+0000
   6.3940  1.27400E-0001   0.00000E+0000
   6.3980  1.36300E-0001   0.00000E+0000
   6.4000  1.43800E-0001   0.00000E+0000
   6.4030  1.36700E-0001   0.00000E+0000
   6.4060  1.34100E-0001   0.00000E+0000
   6.4070  1.44000E-0001   0.00000E+0000
   6.4100  1.34300E-0001   0.00000E+0000
   6.4120  1.33600E-0001   0.00000E+0000
   6.4160  1.35300E-0001   0.00000E+0000
   6.4190  1.41100E-0001   0.00000E+0000
   6.4210  1.41400E-0001   0.00000E+0000
   6.4230  1.47900E-0001   0.00000E+0000
   6.4260  1.41000E-0001   0.00000E+0000
   6.4280  1.43100E-0001   0.00000E+0000
   6.4310  1.48000E-0001   0.00000E+0000
   6.4350  1.43900E-0001   0.00000E+0000
   6.4360  1.52300E-0001   0.00000E+0000
   6.4390  1.49500E-0001   0.00000E+0000
   6.4400  1.54800E-0001   0.00000E+0000
   6.4420  1.51900E-0001   0.00000E+0000
   6.4430  1.54500E-0001   0.00000E+0000
   6.4470  1.53300E-0001   0.00000E+0000
   6.4480  1.56900E-0001   0.00000E+0000
   6.4500  1.48600E-0001   0.00000E+0000
   6.4530  1.61100E-0001   0.00000E+0000
   6.4560  1.59400E-0001   0.00000E+0000
   6.4590  1.48200E-0001   0.00000E+0000
   6.4600  1.55700E-0001   0.00000E+0000
   6.4640  1.59400E-0001   0.00000E+0000
   6.4660  1.59600E-0001   0.00000E+0000
   6.4700  1.51800E-0001   0.00000E+0000
   6.4710  1.59800E-0001   0.00000E+0000
   6.4740  1.67600E-0001   0.00000E+0000
   6.4770  1.96800E-0001   0.00000E+0000
   6.4810  1.70400E-0001   0.00000E+0000
   6.4830  1.89800E-0001   0.00000E+0000
   6.4860  1.66800E-0001   0.00000E+0000
   6.4880  1.71300E-0001   0.00000E+0000
   6.4910  1.79100E-0001   0.00000E+0000
   6.4920  1.70500E-0001   0.00000E+0000
   6.4950  1.73900E-0001   0.00000E+0000
   6.4980  1.71500E-0001   0.00000E+0000
   6.4990  1.74800E-0001   0.00000E+0000
   6.5020  1.78400E-0001   0.00000E+0000
   6.5040  1.78800E-0001   0.00000E+0000
   6.5070  1.80600E-0001   0.00000E+0000
   6.5090  1.89600E-0001   0.00000E+0000
   6.5130  1.78300E-0001   0.00000E+0000
   6.5150  1.63600E-0001   0.00000E+0000
   6.5170  1.65300E-0001   0.00000E+0000
   6.5200  1.98500E-0001   0.00000E+0000
   6.5220  1.94500E-0001   0.00000E+0000
   6.5270  1.99100E-0001   0.00000E+0000
   6.5310  1.92200E-0001   0.00000E+0000
   6.5360  1.95700E-0001   0.00000E+0000
   6.5400  2.05000E-0001   0.00000E+0000
   6.5430  1.97400E-0001   0.00000E+0000
   6.5450  1.96000E-0001   0.00000E+0000
   6.5470  1.96200E-0001   0.00000E+0000
   6.5490  2.13300E-0001   0.00000E+0000
   6.5520  2.06300E-0001   0.00000E+0000
   6.5540  2.04500E-0001   0.00000E+0000
   6.5570  1.98100E-0001   0.00000E+0000
   6.5590  2.07800E-0001   0.00000E+0000
   6.5610  2.05600E-0001   0.00000E+0000
   6.5620  2.14100E-0001   0.00000E+0000
   6.5670  2.13600E-0001   0.00000E+0000
   6.5680  2.15200E-0001   0.00000E+0000
   6.5720  2.06300E-0001   0.00000E+0000
   6.5730  2.11400E-0001   0.00000E+0000
   6.5740  2.10200E-0001   0.00000E+0000
   6.5760  2.12400E-0001   0.00000E+0000
   6.5800  2.13000E-0001   0.00000E+0000
   6.5830  2.21000E-0001   0.00000E+0000
   6.5850  2.23800E-0001   0.00000E+0000
   6.5870  2.25000E-0001   0.00000E+0000
   6.5880  2.23100E-0001   0.00000E+0000
   6.5910  2.23300E-0001   0.00000E+0000
   6.5940  2.35400E-0001   0.00000E+0000
   6.5960  2.34500E-0001   0.00000E+0000
   6.5980  2.25100E-0001   0.00000E+0000
   6.6010  2.54600E-0001   0.00000E+0000
   6.6030  2.46800E-0001   0.00000E+0000
   6.6060  2.35300E-0001   0.00000E+0000
   6.6070  2.41800E-0001   0.00000E+0000
   6.6100  2.40500E-0001   0.00000E+0000
   6.6140  2.52300E-0001   0.00000E+0000
   6.6170  2.45700E-0001   0.00000E+0000
   6.6190  2.43800E-0001   0.00000E+0000
   6.6210  2.49900E-0001   0.00000E+0000
   6.6220  2.53100E-0001   0.00000E+0000
   6.6240  2.45000E-0001   0.00000E+0000
   6.6260  2.58500E-0001   0.00000E+0000
   6.6310  2.62600E-0001   0.00000E+0000
   6.6330  2.63200E-0001   0.00000E+0000
   6.6350  2.53200E-0001   0.00000E+0000
   6.6380  2.57100E-0001   0.00000E+0000
   6.6390  2.67800E-0001   0.00000E+0000
   6.6420  2.73700E-0001   0.00000E+0000
   6.6440  2.57500E-0001   0.00000E+0000
   6.6460  2.68400E-0001   0.00000E+0000
   6.6480  2.52400E-0001   0.00000E+0000
   6.6490  2.59000E-0001   0.00000E+0000
   6.6530  2.58100E-0001   0.00000E+0000
   6.6550  2.60300E-0001   0.00000E+0000
   6.6580  2.69200E-0001   0.00000E+0000
   6.6590  2.67400E-0001   0.00000E+0000
   6.6630  2.72100E-0001   0.00000E+0000
   6.6640  2.73600E-0001   0.00000E+0000
   6.6670  2.72300E-0001   0.00000E+0000
   6.6690  2.76500E-0001   0.00000E+0000
   6.6740  2.81200E-0001   0.00000E+0000
   6.6760  2.83600E-0001   0.00000E+0000
   6.6770  2.80100E-0001   0.00000E+0000
   6.6790  2.83100E-0001   0.00000E+0000
   6.6830  2.84100E-0001   0.00000E+0000
   6.6850  2.84200E-0001   0.00000E+0000
   6.6880  2.88500E-0001   0.00000E+0000
   6.6910  2.80500E-0001   0.00000E+0000
   6.6930  2.89800E-0001   0.00000E+0000
   6.6950  2.94300E-0001   0.00000E+0000
   6.6980  2.97500E-0001   0.00000E+0000
   6.6990  2.93900E-0001   0.00000E+0000
   6.7030  2.88400E-0001   0.00000E+0000
   6.7050  2.80600E-0001   0.00000E+0000
   6.7080  2.88500E-0001   0.00000E+0000
   6.7100  2.86900E-0001   0.00000E+0000
   6.7120  2.96600E-0001   0.00000E+0000
   6.7150  2.96000E-0001   0.00000E+0000
   6.7170  2.93600E-0001   0.00000E+0000
   6.7190  2.91300E-0001   0.00000E+0000
   6.7220  2.96000E-0001   0.00000E+0000
   6.7250  3.03400E-0001   0.00000E+0000
   6.7270  3.05600E-0001   0.00000E+0000
   6.7300  3.07600E-0001   0.00000E+0000
   6.7310  3.12500E-0001   0.00000E+0000
   6.7340  3.12200E-0001   0.00000E+0000
   6.7360  3.09300E-0001   0.00000E+0000
   6.7390  3.15800E-0001   0.00000E+0000
   6.7410  3.08000E-0001   0.00000E+0000
   6.7430  3.31300E-0001   0.00000E+0000
   6.7450  3.17000E-0001   0.00000E+0000
   6.7480  3.05300E-0001   0.00000E+0000
   6.7510  3.19300E-0001   0.00000E+0000
   6.7540  3.31700E-0001   0.00000E+0000
   6.7570  3.28100E-0001   0.00000E+0000
   6.7580  3.25500E-0001   0.00000E+0000
   6.7600  3.30300E-0001   0.00000E+0000
   6.7630  3.32400E-0001   0.00000E+0000
   6.7680  3.22800E-0001   0.00000E+0000
   6.7700  3.09900E-0001   0.00000E+0000
   6.7720  3.23100E-0001   0.00000E+0000
   6.7760  3.37900E-0001   0.00000E+0000
   6.7770  3.40800E-0001   0.00000E+0000
   6.7790  3.32300E-0001   0.00000E+0000
   6.7820  3.37300E-0001   0.00000E+0000
   6.7840  3.33800E-0001   0.00000E+0000
   6.7860  3.42700E-0001   0.00000E+0000
   6.7890  3.35300E-0001   0.00000E+0000
   6.7920  3.50600E-0001   0.00000E+0000
   6.7930  3.62500E-0001   0.00000E+0000
   6.7950  3.48500E-0001   0.00000E+0000
   6.7980  3.34800E-0001   0.00000E+0000
   6.8030  3.33300E-0001   0.00000E+0000
   6.8050  3.55000E-0001   0.00000E+0000
   6.8070  3.51100E-0001   0.00000E+0000
   6.8100  3.59500E-0001   0.00000E+0000
   6.8130  3.73800E-0001   0.00000E+0000
   6.8150  3.48000E-0001   0.00000E+0000
   6.8190  3.61400E-0001   0.00000E+0000
   6.8200  3.56600E-0001   0.00000E+0000
   6.8240  3.48200E-0001   0.00000E+0000
   6.8270  3.48900E-0001   0.00000E+0000
   6.8310  3.51100E-0001   0.00000E+0000
   6.8330  3.63800E-0001   0.00000E+0000
   6.8350  3.56000E-0001   0.00000E+0000
   6.8370  3.68500E-0001   0.00000E+0000
   6.8390  3.56500E-0001   0.00000E+0000
   6.8400  3.55400E-0001   0.00000E+0000
   6.8440  3.62400E-0001   0.00000E+0000
   6.8460  3.54100E-0001   0.00000E+0000
   6.8480  3.60300E-0001   0.00000E+0000
   6.8510  3.78800E-0001   0.00000E+0000
   6.8530  3.74000E-0001   0.00000E+0000
   6.8560  3.80000E-0001   0.00000E+0000
   6.8580  3.60900E-0001   0.00000E+0000
   6.8610  3.62300E-0001   0.00000E+0000
   6.8630  3.74300E-0001   0.00000E+0000
   6.8670  3.62700E-0001   0.00000E+0000
   6.8700  3.70300E-0001   0.00000E+0000
   6.8720  3.80900E-0001   0.00000E+0000
   6.8740  3.79000E-0001   0.00000E+0000
   6.8760  3.84600E-0001   0.00000E+0000
   6.8790  3.78800E-0001   0.00000E+0000
   6.8810  3.74500E-0001   0.00000E+0000
   6.8840  3.92400E-0001   0.00000E+0000
   6.8860  3.77900E-0001   0.00000E+0000
   6.8890  3.95400E-0001   0.00000E+0000
   6.8910  3.99300E-0001   0.00000E+0000
   6.8920  3.78200E-0001   0.00000E+0000
   6.8940  3.91300E-0001   0.00000E+0000
   6.8980  4.01700E-0001   0.00000E+0000
   6.8990  4.17300E-0001   0.00000E+0000
   6.9030  4.17700E-0001   0.00000E+0000
   6.9060  4.06500E-0001   0.00000E+0000
   6.9080  4.12500E-0001   0.00000E+0000
   6.9110  4.28400E-0001   0.00000E+0000
   6.9130  4.14700E-0001   0.00000E+0000
   6.9170  4.07200E-0001   0.00000E+0000
   6.9190  4.04600E-0001   0.00000E+0000
   6.9220  4.03100E-0001   0.00000E+0000
   6.9230  4.14200E-0001   0.00000E+0000
   6.9260  4.20000E-0001   0.00000E+0000
   6.9290  4.08700E-0001   0.00000E+0000
   6.9310  4.08400E-0001   0.00000E+0000
   6.9340  4.31000E-0001   0.00000E+0000
   6.9350  4.19100E-0001   0.00000E+0000
   6.9380  4.19400E-0001   0.00000E+0000
   6.9400  4.43700E-0001   0.00000E+0000
   6.9430  4.47200E-0001   0.00000E+0000
   6.9450  4.32500E-0001   0.00000E+0000
   6.9470  4.21000E-0001   0.00000E+0000
   6.9490  4.13100E-0001   0.00000E+0000
   6.9500  4.21200E-0001   0.00000E+0000
   6.9530  4.28000E-0001   0.00000E+0000
   6.9560  4.19800E-0001   0.00000E+0000
   6.9600  4.30500E-0001   0.00000E+0000
   6.9620  4.25600E-0001   0.00000E+0000
   6.9660  4.30700E-0001   0.00000E+0000
   6.9670  4.35900E-0001   0.00000E+0000
   6.9690  4.21100E-0001   0.00000E+0000
   6.9700  4.23000E-0001   0.00000E+0000
   6.9730  4.47500E-0001   0.00000E+0000
   6.9760  4.42800E-0001   0.00000E+0000
   6.9790  4.41500E-0001   0.00000E+0000
   6.9800  4.24800E-0001   0.00000E+0000
   6.9840  4.12100E-0001   0.00000E+0000
   6.9860  4.36100E-0001   0.00000E+0000
   6.9870  4.42800E-0001   0.00000E+0000
   6.9910  4.31300E-0001   0.00000E+0000
   6.9930  4.48600E-0001   0.00000E+0000
   6.9950  4.62000E-0001   0.00000E+0000
   6.9970  4.77900E-0001   0.00000E+0000
   6.9990  4.56100E-0001   0.00000E+0000
   7.0020  4.51800E-0001   0.00000E+0000
   7.0050  4.63900E-0001   0.00000E+0000
   7.0060  4.68900E-0001   0.00000E+0000
   7.0090  4.84100E-0001   0.00000E+0000
   7.0110  4.92900E-0001   0.00000E+0000
   7.0160  4.79400E-0001   0.00000E+0000
   7.0180  4.81800E-0001   0.00000E+0000
   7.0200  5.10100E-0001   0.00000E+0000
   7.0230  5.06700E-0001   0.00000E+0000
   7.0250  4.90400E-0001   0.00000E+0000
   7.0270  5.24500E-0001   0.00000E+0000
   7.0280  5.30100E-0001   0.00000E+0000
   7.0310  5.18900E-0001   0.00000E+0000
   7.0340  5.28000E-0001   0.00000E+0000
   7.0370  5.49100E-0001   0.00000E+0000
   7.0390  5.69700E-0001   0.00000E+0000
   7.0420  5.67800E-0001   0.00000E+0000
   7.0440  5.82500E-0001   0.00000E+0000
   7.0460  5.78200E-0001   0.00000E+0000
   7.0480  5.69300E-0001   0.00000E+0000
   7.0490  5.82700E-0001   0.00000E+0000
   7.0520  5.89900E-0001   0.00000E+0000
   7.0540  6.11300E-0001   0.00000E+0000
   7.0580  6.15500E-0001   0.00000E+0000
   7.0600  6.25500E-0001   0.00000E+0000
   7.0630  6.52000E-0001   0.00000E+0000
   7.0680  6.50000E-0001   0.00000E+0000
   7.0700  6.91200E-0001   0.00000E+0000
   7.0730  6.92200E-0001   0.00000E+0000
   7.0760  6.98400E-0001   0.00000E+0000
   7.0770  7.04100E-0001   0.00000E+0000
   7.0800  7.10200E-0001   0.00000E+0000
   7.0820  7.46000E-0001   0.00000E+0000
   7.0850  7.69400E-0001   0.00000E+0000
   7.0890  7.93100E-0001   0.00000E+0000
   7.0910  7.96300E-0001   0.00000E+0000
   7.0940  8.25500E-0001   0.00000E+0000
   7.0950  8.30300E-0001   0.00000E+0000
   7.0990  8.56200E-0001   0.00000E+0000
   7.1010  8.83500E-0001   0.00000E+0000
