# Supplementary material for: Self-association of MreC as a regulatory signal in bacterial cell wall elongation
Source: Nat Commun. 2021 May 20;12:2987. doi: 10.1038/s41467-021-22957-9 (PMC8137920; doi:10.1038/s41467-021-22957-9)
Supplement: Supplementary file 4 — Source Data [file 41467_2021_22957_MOESM4_ESM.zip › Martins2-Source-Data/AUC_rawdata/E.coli/00264.RA3]

MREC FHEC 0,8 abs
R 3 20.0 20000 0058252 2.4170E11 281 1 
   5.8010 -2.71800E-0001   0.00000E+0000
   5.8040 -2.91200E-0001   0.00000E+0000
   5.8050 -1.66900E-0001   0.00000E+0000
   5.8070 -2.16300E-0001   0.00000E+0000
   5.8090 -2.34700E-0001   0.00000E+0000
   5.8110 -1.75000E-0001   0.00000E+0000
   5.8120 -1.72700E-0001   0.00000E+0000
   5.8140 -2.69500E-0001   0.00000E+0000
   5.8160 -3.94200E-0001   0.00000E+0000
   5.8180 -4.45900E-0001   0.00000E+0000
   5.8190 -7.08500E-0001   0.00000E+0000
   5.8230 -6.62100E-0001   0.00000E+0000
   5.8250 -4.04100E-0001   0.00000E+0000
   5.8270 -2.13500E-0001   0.00000E+0000
   5.8300  1.70000E-0003   0.00000E+0000
   5.8320  1.14600E-0001   0.00000E+0000
   5.8340  1.62900E-0001   0.00000E+0000
   5.8350  1.10200E-0001   0.00000E+0000
   5.8390  9.69000E-0002   0.00000E+0000
   5.8410  1.09600E-0001   0.00000E+0000
   5.8440  1.02100E-0001   0.00000E+0000
   5.8460  8.93000E-0002   0.00000E+0000
   5.8480  8.94000E-0002   0.00000E+0000
   5.8510  7.94000E-0002   0.00000E+0000
   5.8530  9.91000E-0002   0.00000E+0000
   5.8550  3.93000E-0002   0.00000E+0000
   5.8580  1.69000E-0002   0.00000E+0000
   5.8590  4.44000E-0002   0.00000E+0000
   5.8620  1.38000E-0002   0.00000E+0000
   5.8640  3.71000E-0002   0.00000E+0000
   5.8650  3.87000E-0002   0.00000E+0000
   5.8660  3.64000E-0002   0.00000E+0000
   5.8670  1.84000E-0002   0.00000E+0000
   5.8690 -3.63000E-0002   0.00000E+0000
   5.8710 -6.17000E-0002   0.00000E+0000
   5.8730 -1.38000E-0002   0.00000E+0000
   5.8760  8.40000E-0003   0.00000E+0000
   5.8780  3.41000E-0002   0.00000E+0000
   5.8790  3.72000E-0002   0.00000E+0000
   5.8800  3.30000E-0002   0.00000E+0000
   5.8830  1.59000E-0002   0.00000E+0000
   5.8840  1.31000E-0002   0.00000E+0000
   5.8850  1.67000E-0002   0.00000E+0000
   5.8870  2.75000E-0002   0.00000E+0000
   5.8890  4.82000E-0002   0.00000E+0000
   5.8920  1.96000E-0002   0.00000E+0000
   5.8940  3.66000E-0002   0.00000E+0000
   5.8970  5.40000E-0003   0.00000E+0000
   5.8990  1.20000E-0002   0.00000E+0000
   5.9010  3.58000E-0002   0.00000E+0000
   5.9040  2.05000E-0002   0.00000E+0000
   5.9060  2.14000E-0002   0.00000E+0000
   5.9080  8.50000E-0003   0.00000E+0000
   5.9100  1.24000E-0002   0.00000E+0000
   5.9120  2.29000E-0002   0.00000E+0000
   5.9150  2.69000E-0002   0.00000E+0000
   5.9160  1.98000E-0002   0.00000E+0000
   5.9180  2.28000E-0002   0.00000E+0000
   5.9200 -6.00000E-0004   0.00000E+0000
   5.9230  7.30000E-0003   0.00000E+0000
   5.9250  3.47000E-0002   0.00000E+0000
   5.9280  2.59000E-0002   0.00000E+0000
   5.9300  7.47000E-0002   0.00000E+0000
   5.9320  7.75000E-0002   0.00000E+0000
   5.9330  4.83000E-0002   0.00000E+0000
   5.9350  3.31000E-0002   0.00000E+0000
   5.9390  5.42000E-0002   0.00000E+0000
   5.9400  7.19000E-0002   0.00000E+0000
   5.9420  6.27000E-0002   0.00000E+0000
   5.9440  5.38000E-0002   0.00000E+0000
   5.9450  6.76000E-0002   0.00000E+0000
   5.9460  6.07000E-0002   0.00000E+0000
   5.9490  5.94000E-0002   0.00000E+0000
   5.9510  3.36000E-0002   0.00000E+0000
   5.9540  5.28000E-0002   0.00000E+0000
   5.9560  6.18000E-0002   0.00000E+0000
   5.9590  9.54000E-0002   0.00000E+0000
   5.9610  8.48000E-0002   0.00000E+0000
   5.9630  7.51000E-0002   0.00000E+0000
   5.9650  3.19000E-0002   0.00000E+0000
   5.9680  2.42000E-0002   0.00000E+0000
   5.9700  2.11000E-0002   0.00000E+0000
   5.9730  4.09000E-0002   0.00000E+0000
   5.9760  2.43000E-0002   0.00000E+0000
   5.9790  8.65000E-0002   0.00000E+0000
   5.9810 -1.86700E-0001   0.00000E+0000
   5.9830 -7.55800E-0001   0.00000E+0000
   5.9850 -1.16510E+0000   0.00000E+0000
   5.9860 -1.31530E+0000   0.00000E+0000
   5.9880 -1.42740E+0000   0.00000E+0000
   5.9890 -1.52270E+0000   0.00000E+0000
   5.9920 -1.69890E+0000   0.00000E+0000
   5.9930 -1.90420E+0000   0.00000E+0000
   5.9950 -1.99630E+0000   0.00000E+0000
   5.9970 -2.04930E+0000   0.00000E+0000
   6.0000 -1.95030E+0000   0.00000E+0000
   6.0010 -1.92460E+0000   0.00000E+0000
   6.0040 -1.80220E+0000   0.00000E+0000
   6.0060 -1.74470E+0000   0.00000E+0000
   6.0090 -1.61340E+0000   0.00000E+0000
   6.0110 -1.36980E+0000   0.00000E+0000
   6.0130 -1.07590E+0000   0.00000E+0000
   6.0140 -5.52900E-0001   0.00000E+0000
   6.0180  1.79000E-0002   0.00000E+0000
   6.0200  1.59100E-0001   0.00000E+0000
   6.0230  1.26900E-0001   0.00000E+0000
   6.0250  1.49400E-0001   0.00000E+0000
   6.0260  1.09900E-0001   0.00000E+0000
   6.0280  1.28800E-0001   0.00000E+0000
   6.0300  1.43300E-0001   0.00000E+0000
   6.0320  1.59200E-0001   0.00000E+0000
   6.0350  1.65900E-0001   0.00000E+0000
   6.0370  1.12100E-0001   0.00000E+0000
   6.0390  9.65000E-0002   0.00000E+0000
   6.0410  9.16000E-0002   0.00000E+0000
   6.0440  1.22200E-0001   0.00000E+0000
   6.0450  1.31100E-0001   0.00000E+0000
   6.0470  1.06000E-0001   0.00000E+0000
   6.0510  1.06000E-0001   0.00000E+0000
   6.0520  1.14900E-0001   0.00000E+0000
   6.0540  1.11500E-0001   0.00000E+0000
   6.0550  1.19200E-0001   0.00000E+0000
   6.0570  1.12800E-0001   0.00000E+0000
   6.0620  1.11500E-0001   0.00000E+0000
   6.0640  1.10900E-0001   0.00000E+0000
   6.0670  1.08400E-0001   0.00000E+0000
   6.0710  1.02600E-0001   0.00000E+0000
   6.0730  9.25000E-0002   0.00000E+0000
   6.0760  1.16600E-0001   0.00000E+0000
   6.0780  1.54100E-0001   0.00000E+0000
   6.0800  1.41300E-0001   0.00000E+0000
   6.0820  1.11100E-0001   0.00000E+0000
   6.0850  1.00700E+0000   0.00000E+0000
   6.0900  1.19460E+0000   0.00000E+0000
   6.0910  1.36120E+0000   0.00000E+0000
   6.0940  1.42950E+0000   0.00000E+0000
   6.0980  1.85430E+0000   0.00000E+0000
   6.0990  2.04510E+0000   0.00000E+0000
   6.1030  1.99930E+0000   0.00000E+0000
   6.1060  1.97920E+0000   0.00000E+0000
   6.1080  1.91560E+0000   0.00000E+0000
   6.1100  1.86060E+0000   0.00000E+0000
   6.1130  1.78670E+0000   0.00000E+0000
   6.1170  9.30600E-0001   0.00000E+0000
   6.1210  2.93000E-0001   0.00000E+0000
   6.1260  8.40000E-0002   0.00000E+0000
   6.1280  1.10700E-0001   0.00000E+0000
   6.1300  9.45000E-0002   0.00000E+0000
   6.1310  9.89000E-0002   0.00000E+0000
   6.1330  8.79000E-0002   0.00000E+0000
   6.1350  8.93000E-0002   0.00000E+0000
   6.1390  8.08000E-0002   0.00000E+0000
   6.1410  7.95000E-0002   0.00000E+0000
   6.1420  6.98000E-0002   0.00000E+0000
   6.1440  7.88000E-0002   0.00000E+0000
   6.1470  8.22000E-0002   0.00000E+0000
   6.1490  7.96000E-0002   0.00000E+0000
   6.1520  7.35000E-0002   0.00000E+0000
   6.1530  7.47000E-0002   0.00000E+0000
   6.1570  8.41000E-0002   0.00000E+0000
   6.1580  8.08000E-0002   0.00000E+0000
   6.1610  8.02000E-0002   0.00000E+0000
   6.1640  8.06000E-0002   0.00000E+0000
   6.1660  7.90000E-0002   0.00000E+0000
   6.1670  8.07000E-0002   0.00000E+0000
   6.1690  8.52000E-0002   0.00000E+0000
   6.1720  7.80000E-0002   0.00000E+0000
   6.1740  8.06000E-0002   0.00000E+0000
   6.1760  7.84000E-0002   0.00000E+0000
   6.1800  8.18000E-0002   0.00000E+0000
   6.1810  8.26000E-0002   0.00000E+0000
   6.1830  7.83000E-0002   0.00000E+0000
   6.1880  8.00000E-0002   0.00000E+0000
   6.1910  7.38000E-0002   0.00000E+0000
   6.1930  8.20000E-0002   0.00000E+0000
   6.1940  7.90000E-0002   0.00000E+0000
   6.1970  8.49000E-0002   0.00000E+0000
   6.2010  7.99000E-0002   0.00000E+0000
   6.2040  7.78000E-0002   0.00000E+0000
   6.2060  7.88000E-0002   0.00000E+0000
   6.2070  7.63000E-0002   0.00000E+0000
   6.2090  7.87000E-0002   0.00000E+0000
   6.2110  8.38000E-0002   0.00000E+0000
   6.2160  8.50000E-0002   0.00000E+0000
   6.2170  8.79000E-0002   0.00000E+0000
   6.2180  8.03000E-0002   0.00000E+0000
   6.2210  8.75000E-0002   0.00000E+0000
   6.2230  8.06000E-0002   0.00000E+0000
   6.2250  8.49000E-0002   0.00000E+0000
   6.2270  1.09700E-0001   0.00000E+0000
   6.2290  1.01200E-0001   0.00000E+0000
   6.2320  2.64000E-0002   0.00000E+0000
   6.2330  4.06000E-0002   0.00000E+0000
   6.2370  1.07900E-0001   0.00000E+0000
   6.2380  1.13900E-0001   0.00000E+0000
   6.2410  9.34000E-0002   0.00000E+0000
   6.2430  9.07000E-0002   0.00000E+0000
   6.2450  9.17000E-0002   0.00000E+0000
   6.2470  9.75000E-0002   0.00000E+0000
   6.2520  8.80000E-0002   0.00000E+0000
   6.2550  8.29000E-0002   0.00000E+0000
   6.2560  9.91000E-0002   0.00000E+0000
   6.2590  9.43000E-0002   0.00000E+0000
   6.2600  9.55000E-0002   0.00000E+0000
   6.2650  9.56000E-0002   0.00000E+0000
   6.2660  9.78000E-0002   0.00000E+0000
   6.2680  1.03900E-0001   0.00000E+0000
   6.2710  9.48000E-0002   0.00000E+0000
   6.2730  9.32000E-0002   0.00000E+0000
   6.2740  8.50000E-0002   0.00000E+0000
   6.2770  9.69000E-0002   0.00000E+0000
   6.2800  9.57000E-0002   0.00000E+0000
   6.2810  9.35000E-0002   0.00000E+0000
   6.2830  8.47000E-0002   0.00000E+0000
   6.2860  9.41000E-0002   0.00000E+0000
   6.2900  9.92000E-0002   0.00000E+0000
   6.2930  9.37000E-0002   0.00000E+0000
   6.2950  9.64000E-0002   0.00000E+0000
   6.3000  9.44000E-0002   0.00000E+0000
   6.3040  9.96000E-0002   0.00000E+0000
   6.3050  9.69000E-0002   0.00000E+0000
   6.3090  9.16000E-0002   0.00000E+0000
   6.3140  9.93000E-0002   0.00000E+0000
   6.3150  9.39000E-0002   0.00000E+0000
   6.3170  9.85000E-0002   0.00000E+0000
   6.3180  1.01800E-0001   0.00000E+0000
   6.3210  9.97000E-0002   0.00000E+0000
   6.3240  9.68000E-0002   0.00000E+0000
   6.3250  1.03600E-0001   0.00000E+0000
   6.3280  1.22900E-0001   0.00000E+0000
   6.3310  6.75000E-0002   0.00000E+0000
   6.3330  6.04000E-0002   0.00000E+0000
   6.3350  7.66000E-0002   0.00000E+0000
   6.3370  1.09500E-0001   0.00000E+0000
   6.3390  1.20800E-0001   0.00000E+0000
   6.3420  1.21600E-0001   0.00000E+0000
   6.3440  1.09600E-0001   0.00000E+0000
   6.3470  1.21200E-0001   0.00000E+0000
   6.3490  1.27900E-0001   0.00000E+0000
   6.3500  1.23200E-0001   0.00000E+0000
   6.3530  1.15300E-0001   0.00000E+0000
   6.3550  1.15400E-0001   0.00000E+0000
   6.3590  1.12300E-0001   0.00000E+0000
   6.3610  1.13600E-0001   0.00000E+0000
   6.3620  1.17600E-0001   0.00000E+0000
   6.3650  1.20400E-0001   0.00000E+0000
   6.3670  1.25000E-0001   0.00000E+0000
   6.3690  1.29100E-0001   0.00000E+0000
   6.3710  1.22000E-0001   0.00000E+0000
   6.3740  1.24700E-0001   0.00000E+0000
   6.3760  1.34500E-0001   0.00000E+0000
   6.3780  1.28600E-0001   0.00000E+0000
   6.3810  1.30200E-0001   0.00000E+0000
   6.3820  1.25200E-0001   0.00000E+0000
   6.3850  1.20900E-0001   0.00000E+0000
   6.3860  1.37700E-0001   0.00000E+0000
   6.3880  1.43200E-0001   0.00000E+0000
   6.3890  1.32100E-0001   0.00000E+0000
   6.3920  1.37000E-0001   0.00000E+0000
   6.3940  1.36500E-0001   0.00000E+0000
   6.3960  1.31000E-0001   0.00000E+0000
   6.3990  1.33500E-0001   0.00000E+0000
   6.4000  1.42100E-0001   0.00000E+0000
   6.4040  1.44700E-0001   0.00000E+0000
   6.4050  1.41200E-0001   0.00000E+0000
   6.4070  1.43300E-0001   0.00000E+0000
   6.4100  1.38100E-0001   0.00000E+0000
   6.4120  1.43500E-0001   0.00000E+0000
   6.4140  1.47200E-0001   0.00000E+0000
   6.4160  1.31400E-0001   0.00000E+0000
   6.4180  1.47200E-0001   0.00000E+0000
   6.4220  1.40700E-0001   0.00000E+0000
   6.4230  1.48800E-0001   0.00000E+0000
   6.4260  1.46700E-0001   0.00000E+0000
   6.4280  1.48300E-0001   0.00000E+0000
   6.4300  1.49500E-0001   0.00000E+0000
   6.4330  1.56200E-0001   0.00000E+0000
   6.4370  1.49300E-0001   0.00000E+0000
   6.4400  1.62300E-0001   0.00000E+0000
   6.4430  1.49000E-0001   0.00000E+0000
   6.4450  1.57400E-0001   0.00000E+0000
   6.4460  1.63200E-0001   0.00000E+0000
   6.4480  1.52300E-0001   0.00000E+0000
   6.4520  1.50400E-0001   0.00000E+0000
   6.4540  1.49600E-0001   0.00000E+0000
   6.4550  1.63100E-0001   0.00000E+0000
   6.4590  1.57000E-0001   0.00000E+0000
   6.4600  1.63500E-0001   0.00000E+0000
   6.4650  1.58600E-0001   0.00000E+0000
   6.4670  1.65700E-0001   0.00000E+0000
   6.4690  1.64800E-0001   0.00000E+0000
   6.4720  1.62600E-0001   0.00000E+0000
   6.4740  1.72000E-0001   0.00000E+0000
   6.4760  1.76000E-0001   0.00000E+0000
   6.4780  2.16900E-0001   0.00000E+0000
   6.4810  2.04800E-0001   0.00000E+0000
   6.4830  1.74100E-0001   0.00000E+0000
   6.4850  1.88800E-0001   0.00000E+0000
   6.4860  1.79800E-0001   0.00000E+0000
   6.4880  1.73800E-0001   0.00000E+0000
   6.4900  1.80800E-0001   0.00000E+0000
   6.4930  1.75700E-0001   0.00000E+0000
   6.4970  1.78700E-0001   0.00000E+0000
   6.4990  1.79600E-0001   0.00000E+0000
   6.5010  1.80100E-0001   0.00000E+0000
   6.5030  1.79900E-0001   0.00000E+0000
   6.5080  1.84800E-0001   0.00000E+0000
   6.5100  1.93800E-0001   0.00000E+0000
   6.5120  1.99000E-0001   0.00000E+0000
   6.5150  1.56400E-0001   0.00000E+0000
   6.5170  1.61500E-0001   0.00000E+0000
   6.5200  1.95500E-0001   0.00000E+0000
   6.5220  2.00800E-0001   0.00000E+0000
   6.5240  2.02700E-0001   0.00000E+0000
   6.5260  2.03100E-0001   0.00000E+0000
   6.5280  1.88100E-0001   0.00000E+0000
   6.5300  1.94700E-0001   0.00000E+0000
   6.5310  1.92900E-0001   0.00000E+0000
   6.5330  1.91800E-0001   0.00000E+0000
   6.5360  2.01100E-0001   0.00000E+0000
   6.5380  2.03500E-0001   0.00000E+0000
   6.5400  2.06600E-0001   0.00000E+0000
   6.5420  2.03500E-0001   0.00000E+0000
   6.5450  2.02100E-0001   0.00000E+0000
   6.5470  2.00200E-0001   0.00000E+0000
   6.5510  2.21200E-0001   0.00000E+0000
   6.5530  2.09000E-0001   0.00000E+0000
   6.5570  2.12100E-0001   0.00000E+0000
   6.5590  2.04000E-0001   0.00000E+0000
   6.5610  2.11000E-0001   0.00000E+0000
   6.5650  2.20600E-0001   0.00000E+0000
   6.5670  2.13800E-0001   0.00000E+0000
   6.5690  2.20800E-0001   0.00000E+0000
   6.5710  2.15200E-0001   0.00000E+0000
   6.5730  2.18400E-0001   0.00000E+0000
   6.5750  2.16700E-0001   0.00000E+0000
   6.5780  2.11300E-0001   0.00000E+0000
   6.5800  2.29800E-0001   0.00000E+0000
   6.5830  2.29500E-0001   0.00000E+0000
   6.5840  2.23700E-0001   0.00000E+0000
   6.5860  2.29300E-0001   0.00000E+0000
   6.5880  2.29400E-0001   0.00000E+0000
   6.5900  2.34000E-0001   0.00000E+0000
   6.5910  2.29500E-0001   0.00000E+0000
   6.5940  2.41300E-0001   0.00000E+0000
   6.5960  2.42000E-0001   0.00000E+0000
   6.5980  2.32900E-0001   0.00000E+0000
   6.6000  2.50700E-0001   0.00000E+0000
   6.6030  2.52800E-0001   0.00000E+0000
   6.6070  2.40700E-0001   0.00000E+0000
   6.6080  2.45300E-0001   0.00000E+0000
   6.6100  2.41000E-0001   0.00000E+0000
   6.6140  2.52200E-0001   0.00000E+0000
   6.6150  2.53900E-0001   0.00000E+0000
   6.6170  2.52800E-0001   0.00000E+0000
   6.6190  2.53900E-0001   0.00000E+0000
   6.6230  2.59100E-0001   0.00000E+0000
   6.6240  2.48300E-0001   0.00000E+0000
   6.6260  2.60800E-0001   0.00000E+0000
   6.6280  2.69200E-0001   0.00000E+0000
   6.6290  2.66200E-0001   0.00000E+0000
   6.6330  2.72500E-0001   0.00000E+0000
   6.6350  2.65400E-0001   0.00000E+0000
   6.6380  2.62700E-0001   0.00000E+0000
   6.6390  2.67000E-0001   0.00000E+0000
   6.6410  2.67700E-0001   0.00000E+0000
   6.6420  2.71300E-0001   0.00000E+0000
   6.6460  2.72100E-0001   0.00000E+0000
   6.6490  2.60700E-0001   0.00000E+0000
   6.6510  2.76900E-0001   0.00000E+0000
   6.6530  2.69300E-0001   0.00000E+0000
   6.6560  2.69500E-0001   0.00000E+0000
   6.6600  2.67500E-0001   0.00000E+0000
   6.6620  2.78700E-0001   0.00000E+0000
   6.6650  2.74900E-0001   0.00000E+0000
   6.6680  2.84300E-0001   0.00000E+0000
   6.6720  2.83800E-0001   0.00000E+0000
   6.6730  2.83400E-0001   0.00000E+0000
   6.6740  2.80500E-0001   0.00000E+0000
   6.6780  2.75300E-0001   0.00000E+0000
   6.6810  2.83500E-0001   0.00000E+0000
   6.6830  2.88600E-0001   0.00000E+0000
   6.6850  2.88900E-0001   0.00000E+0000
   6.6870  2.89800E-0001   0.00000E+0000
   6.6880  2.85700E-0001   0.00000E+0000
   6.6900  2.86500E-0001   0.00000E+0000
   6.6930  2.88900E-0001   0.00000E+0000
   6.6950  2.96500E-0001   0.00000E+0000
   6.6970  2.96500E-0001   0.00000E+0000
   6.7010  2.94000E-0001   0.00000E+0000
   6.7060  2.86700E-0001   0.00000E+0000
   6.7080  3.01100E-0001   0.00000E+0000
   6.7090  2.87700E-0001   0.00000E+0000
   6.7130  2.99200E-0001   0.00000E+0000
   6.7150  2.99100E-0001   0.00000E+0000
   6.7170  3.00600E-0001   0.00000E+0000
   6.7200  3.00000E-0001   0.00000E+0000
   6.7220  3.06400E-0001   0.00000E+0000
   6.7240  3.01700E-0001   0.00000E+0000
   6.7270  3.13100E-0001   0.00000E+0000
   6.7290  3.10100E-0001   0.00000E+0000
   6.7310  3.13200E-0001   0.00000E+0000
   6.7330  3.15400E-0001   0.00000E+0000
   6.7360  3.16200E-0001   0.00000E+0000
   6.7380  3.17200E-0001   0.00000E+0000
   6.7410  3.21800E-0001   0.00000E+0000
   6.7440  3.30300E-0001   0.00000E+0000
   6.7450  3.22700E-0001   0.00000E+0000
   6.7470  3.10700E-0001   0.00000E+0000
   6.7500  3.24900E-0001   0.00000E+0000
   6.7540  3.28900E-0001   0.00000E+0000
   6.7560  3.25100E-0001   0.00000E+0000
   6.7580  3.32200E-0001   0.00000E+0000
   6.7600  3.35200E-0001   0.00000E+0000
   6.7630  3.38700E-0001   0.00000E+0000
   6.7660  3.37600E-0001   0.00000E+0000
   6.7680  3.11300E-0001   0.00000E+0000
   6.7700  3.15000E-0001   0.00000E+0000
   6.7730  3.34300E-0001   0.00000E+0000
   6.7750  3.38700E-0001   0.00000E+0000
   6.7770  3.49600E-0001   0.00000E+0000
   6.7790  3.42600E-0001   0.00000E+0000
   6.7820  3.43000E-0001   0.00000E+0000
   6.7840  3.44300E-0001   0.00000E+0000
   6.7860  3.42100E-0001   0.00000E+0000
   6.7890  3.44000E-0001   0.00000E+0000
   6.7910  3.56000E-0001   0.00000E+0000
   6.7930  3.55800E-0001   0.00000E+0000
   6.7950  3.52500E-0001   0.00000E+0000
   6.8000  3.34200E-0001   0.00000E+0000
   6.8020  3.45000E-0001   0.00000E+0000
   6.8060  3.61500E-0001   0.00000E+0000
   6.8070  3.53200E-0001   0.00000E+0000
   6.8110  3.81300E-0001   0.00000E+0000
   6.8140  3.65800E-0001   0.00000E+0000
   6.8170  3.62100E-0001   0.00000E+0000
   6.8180  3.61700E-0001   0.00000E+0000
   6.8210  3.66100E-0001   0.00000E+0000
   6.8220  3.41700E-0001   0.00000E+0000
   6.8250  3.50700E-0001   0.00000E+0000
   6.8270  3.42700E-0001   0.00000E+0000
   6.8290  3.50500E-0001   0.00000E+0000
   6.8320  3.65200E-0001   0.00000E+0000
   6.8340  3.70600E-0001   0.00000E+0000
   6.8370  3.63800E-0001   0.00000E+0000
   6.8390  3.69900E-0001   0.00000E+0000
   6.8410  3.60700E-0001   0.00000E+0000
   6.8440  3.56900E-0001   0.00000E+0000
   6.8470  3.59700E-0001   0.00000E+0000
   6.8500  3.78200E-0001   0.00000E+0000
   6.8510  3.75700E-0001   0.00000E+0000
   6.8530  3.79300E-0001   0.00000E+0000
   6.8560  3.76600E-0001   0.00000E+0000
   6.8590  3.66600E-0001   0.00000E+0000
   6.8600  3.72800E-0001   0.00000E+0000
   6.8630  3.68200E-0001   0.00000E+0000
   6.8670  3.75100E-0001   0.00000E+0000
   6.8700  3.76200E-0001   0.00000E+0000
   6.8720  3.93400E-0001   0.00000E+0000
   6.8740  3.84700E-0001   0.00000E+0000
   6.8760  3.88300E-0001   0.00000E+0000
   6.8790  3.83100E-0001   0.00000E+0000
   6.8820  3.85600E-0001   0.00000E+0000
   6.8840  3.84100E-0001   0.00000E+0000
   6.8860  3.80500E-0001   0.00000E+0000
   6.8870  3.97800E-0001   0.00000E+0000
   6.8910  3.85800E-0001   0.00000E+0000
   6.8930  3.87900E-0001   0.00000E+0000
   6.8960  3.94600E-0001   0.00000E+0000
   6.9000  4.19800E-0001   0.00000E+0000
   6.9020  4.19900E-0001   0.00000E+0000
   6.9050  4.08000E-0001   0.00000E+0000
   6.9060  4.08300E-0001   0.00000E+0000
   6.9090  4.15700E-0001   0.00000E+0000
   6.9120  4.20200E-0001   0.00000E+0000
   6.9160  4.11000E-0001   0.00000E+0000
   6.9180  4.02600E-0001   0.00000E+0000
   6.9200  4.07400E-0001   0.00000E+0000
   6.9240  4.22800E-0001   0.00000E+0000
   6.9270  4.10300E-0001   0.00000E+0000
   6.9300  4.20600E-0001   0.00000E+0000
   6.9330  4.28900E-0001   0.00000E+0000
   6.9360  4.30600E-0001   0.00000E+0000
   6.9370  4.10100E-0001   0.00000E+0000
   6.9400  4.47100E-0001   0.00000E+0000
   6.9410  4.48000E-0001   0.00000E+0000
   6.9440  4.37300E-0001   0.00000E+0000
   6.9460  4.16000E-0001   0.00000E+0000
   6.9490  4.13600E-0001   0.00000E+0000
   6.9510  4.29000E-0001   0.00000E+0000
   6.9550  4.20400E-0001   0.00000E+0000
   6.9580  4.29200E-0001   0.00000E+0000
   6.9590  4.33700E-0001   0.00000E+0000
   6.9610  4.27400E-0001   0.00000E+0000
   6.9630  4.21000E-0001   0.00000E+0000
   6.9670  4.43500E-0001   0.00000E+0000
   6.9680  4.26900E-0001   0.00000E+0000
   6.9710  4.24600E-0001   0.00000E+0000
   6.9720  4.30100E-0001   0.00000E+0000
   6.9750  4.40500E-0001   0.00000E+0000
   6.9770  4.34400E-0001   0.00000E+0000
   6.9790  4.38900E-0001   0.00000E+0000
   6.9820  4.20400E-0001   0.00000E+0000
   6.9840  4.20700E-0001   0.00000E+0000
   6.9860  4.38400E-0001   0.00000E+0000
   6.9890  4.35900E-0001   0.00000E+0000
   6.9910  4.35600E-0001   0.00000E+0000
   6.9930  4.67500E-0001   0.00000E+0000
   6.9960  4.82900E-0001   0.00000E+0000
   6.9980  4.68800E-0001   0.00000E+0000
   7.0010  4.62900E-0001   0.00000E+0000
   7.0040  4.71100E-0001   0.00000E+0000
   7.0060  4.69000E-0001   0.00000E+0000
   7.0070  4.85600E-0001   0.00000E+0000
   7.0110  4.88700E-0001   0.00000E+0000
   7.0130  4.87400E-0001   0.00000E+0000
   7.0160  4.88800E-0001   0.00000E+0000
   7.0180  4.84400E-0001   0.00000E+0000
   7.0200  5.13600E-0001   0.00000E+0000
   7.0220  4.93000E-0001   0.00000E+0000
   7.0250  4.98500E-0001   0.00000E+0000
   7.0280  5.26700E-0001   0.00000E+0000
   7.0300  5.29700E-0001   0.00000E+0000
   7.0320  5.27200E-0001   0.00000E+0000
   7.0340  5.32800E-0001   0.00000E+0000
   7.0370  5.39000E-0001   0.00000E+0000
   7.0390  5.58500E-0001   0.00000E+0000
   7.0420  5.69000E-0001   0.00000E+0000
   7.0440  5.76900E-0001   0.00000E+0000
   7.0460  5.78900E-0001   0.00000E+0000
   7.0490  5.72600E-0001   0.00000E+0000
   7.0510  5.83100E-0001   0.00000E+0000
   7.0540  6.03100E-0001   0.00000E+0000
   7.0550  6.06400E-0001   0.00000E+0000
   7.0590  6.23600E-0001   0.00000E+0000
   7.0620  6.28500E-0001   0.00000E+0000
   7.0650  6.43400E-0001   0.00000E+0000
   7.0670  6.50500E-0001   0.00000E+0000
   7.0690  6.61500E-0001   0.00000E+0000
   7.0720  6.94800E-0001   0.00000E+0000
   7.0730  6.93900E-0001   0.00000E+0000
   7.0760  6.98400E-0001   0.00000E+0000
   7.0770  6.86300E-0001   0.00000E+0000
   7.0800  7.00700E-0001   0.00000E+0000
   7.0810  7.11200E-0001   0.00000E+0000
   7.0840  7.51500E-0001   0.00000E+0000
   7.0850  7.55900E-0001   0.00000E+0000
   7.0880  7.72900E-0001   0.00000E+0000
   7.0920  8.09000E-0001   0.00000E+0000
   7.0940  8.16300E-0001   0.00000E+0000
   7.0970  8.46800E-0001   0.00000E+0000
   7.0990  8.59400E-0001   0.00000E+0000
   7.1040  8.88800E-0001   0.00000E+0000
