# Supplementary material for: Self-association of MreC as a regulatory signal in bacterial cell wall elongation
Source: Nat Commun. 2021 May 20;12:2987. doi: 10.1038/s41467-021-22957-9 (PMC8137920; doi:10.1038/s41467-021-22957-9)
Supplement: Supplementary file 4 — Source Data [file 41467_2021_22957_MOESM4_ESM.zip › Martins2-Source-Data/AUC_rawdata/E.coli/00258.RA3]

MREC FHEC 0,8 abs
R 3 20.0 20000 0056991 2.3620E11 281 1 
   5.8010 -4.91400E-0001   0.00000E+0000
   5.8040 -2.05700E-0001   0.00000E+0000
   5.8070 -2.54400E-0001   0.00000E+0000
   5.8090 -2.07200E-0001   0.00000E+0000
   5.8100 -1.10200E-0001   0.00000E+0000
   5.8120 -1.50200E-0001   0.00000E+0000
   5.8140 -3.20300E-0001   0.00000E+0000
   5.8160 -3.43800E-0001   0.00000E+0000
   5.8180 -6.03300E-0001   0.00000E+0000
   5.8200 -5.70600E-0001   0.00000E+0000
   5.8230 -5.72100E-0001   0.00000E+0000
   5.8250 -5.31700E-0001   0.00000E+0000
   5.8260 -1.84500E-0001   0.00000E+0000
   5.8280 -9.62000E-0002   0.00000E+0000
   5.8300  6.67000E-0002   0.00000E+0000
   5.8320  1.54700E-0001   0.00000E+0000
   5.8350  1.47300E-0001   0.00000E+0000
   5.8360  1.06100E-0001   0.00000E+0000
   5.8390  9.89000E-0002   0.00000E+0000
   5.8410  8.78000E-0002   0.00000E+0000
   5.8420  8.58000E-0002   0.00000E+0000
   5.8440  8.49000E-0002   0.00000E+0000
   5.8450  1.05600E-0001   0.00000E+0000
   5.8480  9.17000E-0002   0.00000E+0000
   5.8510  8.63000E-0002   0.00000E+0000
   5.8530  7.04000E-0002   0.00000E+0000
   5.8540  4.25000E-0002   0.00000E+0000
   5.8560  1.80000E-0002   0.00000E+0000
   5.8570  3.33000E-0002   0.00000E+0000
   5.8590  3.40000E-0002   0.00000E+0000
   5.8600  1.96000E-0002   0.00000E+0000
   5.8620  2.66000E-0002   0.00000E+0000
   5.8650  4.11000E-0002   0.00000E+0000
   5.8660  2.92000E-0002   0.00000E+0000
   5.8680 -1.30000E-0003   0.00000E+0000
   5.8690 -3.62000E-0002   0.00000E+0000
   5.8700 -5.25000E-0002   0.00000E+0000
   5.8730 -8.30000E-0003   0.00000E+0000
   5.8750  4.00000E-0003   0.00000E+0000
   5.8760  2.52000E-0002   0.00000E+0000
   5.8800  3.71000E-0002   0.00000E+0000
   5.8810  3.16000E-0002   0.00000E+0000
   5.8830  3.60000E-0003   0.00000E+0000
   5.8870  2.46000E-0002   0.00000E+0000
   5.8890  4.63000E-0002   0.00000E+0000
   5.8900  4.10000E-0002   0.00000E+0000
   5.8920  1.41000E-0002   0.00000E+0000
   5.8940  3.39000E-0002   0.00000E+0000
   5.8970  5.60000E-0003   0.00000E+0000
   5.8990  3.98000E-0002   0.00000E+0000
   5.9010  4.31000E-0002   0.00000E+0000
   5.9040  1.77000E-0002   0.00000E+0000
   5.9080  1.42000E-0002   0.00000E+0000
   5.9110  1.89000E-0002   0.00000E+0000
   5.9130  2.27000E-0002   0.00000E+0000
   5.9150  1.98000E-0002   0.00000E+0000
   5.9180  3.05000E-0002   0.00000E+0000
   5.9200 -7.40000E-0003   0.00000E+0000
   5.9220  1.10000E-0002   0.00000E+0000
   5.9250  4.50000E-0002   0.00000E+0000
   5.9280  3.20000E-0002   0.00000E+0000
   5.9290  7.01000E-0002   0.00000E+0000
   5.9320  7.85000E-0002   0.00000E+0000
   5.9330  5.99000E-0002   0.00000E+0000
   5.9350  2.43000E-0002   0.00000E+0000
   5.9380  4.70000E-0002   0.00000E+0000
   5.9400  7.29000E-0002   0.00000E+0000
   5.9420  6.23000E-0002   0.00000E+0000
   5.9440  6.40000E-0002   0.00000E+0000
   5.9450  6.84000E-0002   0.00000E+0000
   5.9490  6.58000E-0002   0.00000E+0000
   5.9500  5.20000E-0002   0.00000E+0000
   5.9520  4.62000E-0002   0.00000E+0000
   5.9540  5.72000E-0002   0.00000E+0000
   5.9580  7.32000E-0002   0.00000E+0000
   5.9610  8.98000E-0002   0.00000E+0000
   5.9630  8.16000E-0002   0.00000E+0000
   5.9660  3.66000E-0002   0.00000E+0000
   5.9680  2.25000E-0002   0.00000E+0000
   5.9700  2.01000E-0002   0.00000E+0000
   5.9710  3.45000E-0002   0.00000E+0000
   5.9750  3.31000E-0002   0.00000E+0000
   5.9770  2.34000E-0002   0.00000E+0000
   5.9800 -3.21100E-0001   0.00000E+0000
   5.9820 -7.28800E-0001   0.00000E+0000
   5.9830 -1.20760E+0000   0.00000E+0000
   5.9860 -1.27290E+0000   0.00000E+0000
   5.9890 -1.40470E+0000   0.00000E+0000
   5.9930 -1.85340E+0000   0.00000E+0000
   5.9950 -2.01100E+0000   0.00000E+0000
   5.9970 -1.95020E+0000   0.00000E+0000
   6.0010 -1.90980E+0000   0.00000E+0000
   6.0020 -1.87570E+0000   0.00000E+0000
   6.0070 -1.72200E+0000   0.00000E+0000
   6.0080 -1.67390E+0000   0.00000E+0000
   6.0110 -1.44240E+0000   0.00000E+0000
   6.0140 -6.71800E-0001   0.00000E+0000
   6.0170 -3.22600E-0001   0.00000E+0000
   6.0180  1.29700E-0001   0.00000E+0000
   6.0200  1.57900E-0001   0.00000E+0000
   6.0230  1.28100E-0001   0.00000E+0000
   6.0250  1.23500E-0001   0.00000E+0000
   6.0280  1.16800E-0001   0.00000E+0000
   6.0300  1.38500E-0001   0.00000E+0000
   6.0320  1.38100E-0001   0.00000E+0000
   6.0340  1.53100E-0001   0.00000E+0000
   6.0370  1.58500E-0001   0.00000E+0000
   6.0390  1.09700E-0001   0.00000E+0000
   6.0410  8.40000E-0002   0.00000E+0000
   6.0430  1.12000E-0001   0.00000E+0000
   6.0450  1.25500E-0001   0.00000E+0000
   6.0480  1.02600E-0001   0.00000E+0000
   6.0510  1.17800E-0001   0.00000E+0000
   6.0520  1.09000E-0001   0.00000E+0000
   6.0550  1.18000E-0001   0.00000E+0000
   6.0580  1.08400E-0001   0.00000E+0000
   6.0590  1.15500E-0001   0.00000E+0000
   6.0620  1.07900E-0001   0.00000E+0000
   6.0640  1.22700E-0001   0.00000E+0000
   6.0660  1.25800E-0001   0.00000E+0000
   6.0690  1.08100E-0001   0.00000E+0000
   6.0710  1.04300E-0001   0.00000E+0000
   6.0730  9.79000E-0002   0.00000E+0000
   6.0760  1.23200E-0001   0.00000E+0000
   6.0780  1.55100E-0001   0.00000E+0000
   6.0800  1.47500E-0001   0.00000E+0000
   6.0810  1.30700E-0001   0.00000E+0000
   6.0830  8.51000E-0002   0.00000E+0000
   6.0850  5.51500E-0001   0.00000E+0000
   6.0870  1.05310E+0000   0.00000E+0000
   6.0890  1.25400E+0000   0.00000E+0000
   6.0920  1.41720E+0000   0.00000E+0000
   6.0950  1.43840E+0000   0.00000E+0000
   6.0960  1.75090E+0000   0.00000E+0000
   6.1010  2.02760E+0000   0.00000E+0000
   6.1060  1.95990E+0000   0.00000E+0000
   6.1070  1.88110E+0000   0.00000E+0000
   6.1100  1.84990E+0000   0.00000E+0000
   6.1140  1.68020E+0000   0.00000E+0000
   6.1180  1.28510E+0000   0.00000E+0000
   6.1200  7.11100E-0001   0.00000E+0000
   6.1230  1.02800E-0001   0.00000E+0000
   6.1260  8.35000E-0002   0.00000E+0000
   6.1280  1.14000E-0001   0.00000E+0000
   6.1300  9.13000E-0002   0.00000E+0000
   6.1330  9.28000E-0002   0.00000E+0000
   6.1350  8.87000E-0002   0.00000E+0000
   6.1370  9.18000E-0002   0.00000E+0000
   6.1390  7.64000E-0002   0.00000E+0000
   6.1420  7.66000E-0002   0.00000E+0000
   6.1430  6.90000E-0002   0.00000E+0000
   6.1460  8.01000E-0002   0.00000E+0000
   6.1490  8.61000E-0002   0.00000E+0000
   6.1500  7.89000E-0002   0.00000E+0000
   6.1530  7.73000E-0002   0.00000E+0000
   6.1560  7.37000E-0002   0.00000E+0000
   6.1580  8.31000E-0002   0.00000E+0000
   6.1620  8.72000E-0002   0.00000E+0000
   6.1640  8.42000E-0002   0.00000E+0000
   6.1660  7.38000E-0002   0.00000E+0000
   6.1670  8.03000E-0002   0.00000E+0000
   6.1690  8.64000E-0002   0.00000E+0000
   6.1720  8.07000E-0002   0.00000E+0000
   6.1750  7.78000E-0002   0.00000E+0000
   6.1780  8.02000E-0002   0.00000E+0000
   6.1800  8.51000E-0002   0.00000E+0000
   6.1830  7.86000E-0002   0.00000E+0000
   6.1850  8.33000E-0002   0.00000E+0000
   6.1860  7.54000E-0002   0.00000E+0000
   6.1880  7.74000E-0002   0.00000E+0000
   6.1920  7.51000E-0002   0.00000E+0000
   6.1930  7.99000E-0002   0.00000E+0000
   6.1940  8.72000E-0002   0.00000E+0000
   6.1970  7.74000E-0002   0.00000E+0000
   6.1990  7.88000E-0002   0.00000E+0000
   6.2000  7.93000E-0002   0.00000E+0000
   6.2040  8.00000E-0002   0.00000E+0000
   6.2070  8.12000E-0002   0.00000E+0000
   6.2110  8.13000E-0002   0.00000E+0000
   6.2150  8.52000E-0002   0.00000E+0000
   6.2160  8.82000E-0002   0.00000E+0000
   6.2200  8.06000E-0002   0.00000E+0000
   6.2210  8.28000E-0002   0.00000E+0000
   6.2230  8.72000E-0002   0.00000E+0000
   6.2250  8.22000E-0002   0.00000E+0000
   6.2270  9.48000E-0002   0.00000E+0000
   6.2300  1.06900E-0001   0.00000E+0000
   6.2310  3.85000E-0002   0.00000E+0000
   6.2340  1.31000E-0002   0.00000E+0000
   6.2370  5.54000E-0002   0.00000E+0000
   6.2400  1.11500E-0001   0.00000E+0000
   6.2420  9.63000E-0002   0.00000E+0000
   6.2450  9.27000E-0002   0.00000E+0000
   6.2490  9.40000E-0002   0.00000E+0000
   6.2520  9.19000E-0002   0.00000E+0000
   6.2540  8.33000E-0002   0.00000E+0000
   6.2550  8.22000E-0002   0.00000E+0000
   6.2590  9.69000E-0002   0.00000E+0000
   6.2610  9.83000E-0002   0.00000E+0000
   6.2640  9.17000E-0002   0.00000E+0000
   6.2660  9.39000E-0002   0.00000E+0000
   6.2680  1.00700E-0001   0.00000E+0000
   6.2700  1.03900E-0001   0.00000E+0000
   6.2730  9.18000E-0002   0.00000E+0000
   6.2740  8.89000E-0002   0.00000E+0000
   6.2770  9.25000E-0002   0.00000E+0000
   6.2800  9.79000E-0002   0.00000E+0000
   6.2810  9.88000E-0002   0.00000E+0000
   6.2820  8.92000E-0002   0.00000E+0000
   6.2850  8.87000E-0002   0.00000E+0000
   6.2860  9.72000E-0002   0.00000E+0000
   6.2880  1.04700E-0001   0.00000E+0000
   6.2910  9.72000E-0002   0.00000E+0000
   6.2930  9.52000E-0002   0.00000E+0000
   6.2950  9.85000E-0002   0.00000E+0000
   6.3000  1.05700E-0001   0.00000E+0000
   6.3040  9.89000E-0002   0.00000E+0000
   6.3050  9.84000E-0002   0.00000E+0000
   6.3090  1.02100E-0001   0.00000E+0000
   6.3110  1.02700E-0001   0.00000E+0000
   6.3140  1.10700E-0001   0.00000E+0000
   6.3160  9.74000E-0002   0.00000E+0000
   6.3180  9.76000E-0002   0.00000E+0000
   6.3190  1.04100E-0001   0.00000E+0000
   6.3230  1.04100E-0001   0.00000E+0000
   6.3240  1.05700E-0001   0.00000E+0000
   6.3270  1.10600E-0001   0.00000E+0000
   6.3290  1.25600E-0001   0.00000E+0000
   6.3310  7.72000E-0002   0.00000E+0000
   6.3320  6.10000E-0002   0.00000E+0000
   6.3360  8.05000E-0002   0.00000E+0000
   6.3390  1.29200E-0001   0.00000E+0000
   6.3400  1.24200E-0001   0.00000E+0000
   6.3440  1.17200E-0001   0.00000E+0000
   6.3450  1.24400E-0001   0.00000E+0000
   6.3500  1.25500E-0001   0.00000E+0000
   6.3530  1.19100E-0001   0.00000E+0000
   6.3540  1.17700E-0001   0.00000E+0000
   6.3580  1.07600E-0001   0.00000E+0000
   6.3620  1.23900E-0001   0.00000E+0000
   6.3640  1.21500E-0001   0.00000E+0000
   6.3660  1.20600E-0001   0.00000E+0000
   6.3670  1.21800E-0001   0.00000E+0000
   6.3710  1.27600E-0001   0.00000E+0000
   6.3720  1.21700E-0001   0.00000E+0000
   6.3760  1.31100E-0001   0.00000E+0000
   6.3780  1.26500E-0001   0.00000E+0000
   6.3800  1.33900E-0001   0.00000E+0000
   6.3810  1.41100E-0001   0.00000E+0000
   6.3830  1.29400E-0001   0.00000E+0000
   6.3850  1.32500E-0001   0.00000E+0000
   6.3870  1.42300E-0001   0.00000E+0000
   6.3900  1.36800E-0001   0.00000E+0000
   6.3930  1.46100E-0001   0.00000E+0000
   6.3950  1.41300E-0001   0.00000E+0000
   6.3980  1.34300E-0001   0.00000E+0000
   6.4000  1.41900E-0001   0.00000E+0000
   6.4030  1.42800E-0001   0.00000E+0000
   6.4050  1.43000E-0001   0.00000E+0000
   6.4070  1.39200E-0001   0.00000E+0000
   6.4090  1.38300E-0001   0.00000E+0000
   6.4120  1.43000E-0001   0.00000E+0000
   6.4160  1.38700E-0001   0.00000E+0000
   6.4210  1.49800E-0001   0.00000E+0000
   6.4220  1.47900E-0001   0.00000E+0000
   6.4260  1.52700E-0001   0.00000E+0000
   6.4290  1.50200E-0001   0.00000E+0000
   6.4300  1.49000E-0001   0.00000E+0000
   6.4330  1.56200E-0001   0.00000E+0000
   6.4350  1.54100E-0001   0.00000E+0000
   6.4370  1.49700E-0001   0.00000E+0000
   6.4390  1.60200E-0001   0.00000E+0000
   6.4410  1.58400E-0001   0.00000E+0000
   6.4430  1.59800E-0001   0.00000E+0000
   6.4470  1.63300E-0001   0.00000E+0000
   6.4480  1.64200E-0001   0.00000E+0000
   6.4510  1.50500E-0001   0.00000E+0000
   6.4540  1.54800E-0001   0.00000E+0000
   6.4550  1.60800E-0001   0.00000E+0000
   6.4560  1.68800E-0001   0.00000E+0000
   6.4600  1.58200E-0001   0.00000E+0000
   6.4620  1.68800E-0001   0.00000E+0000
   6.4640  1.58800E-0001   0.00000E+0000
   6.4650  1.65400E-0001   0.00000E+0000
   6.4670  1.71300E-0001   0.00000E+0000
   6.4700  1.63600E-0001   0.00000E+0000
   6.4720  1.72100E-0001   0.00000E+0000
   6.4740  1.71900E-0001   0.00000E+0000
   6.4780  1.86100E-0001   0.00000E+0000
   6.4790  2.12500E-0001   0.00000E+0000
   6.4810  2.15400E-0001   0.00000E+0000
   6.4850  1.86100E-0001   0.00000E+0000
   6.4880  1.80200E-0001   0.00000E+0000
   6.4910  1.80500E-0001   0.00000E+0000
   6.4920  1.81600E-0001   0.00000E+0000
   6.4950  1.84900E-0001   0.00000E+0000
   6.4970  1.81500E-0001   0.00000E+0000
   6.4990  1.83200E-0001   0.00000E+0000
   6.5010  1.84300E-0001   0.00000E+0000
   6.5050  1.81900E-0001   0.00000E+0000
   6.5060  1.89600E-0001   0.00000E+0000
   6.5090  1.96500E-0001   0.00000E+0000
   6.5120  2.07700E-0001   0.00000E+0000
   6.5150  1.88100E-0001   0.00000E+0000
   6.5170  1.71100E-0001   0.00000E+0000
   6.5190  1.80200E-0001   0.00000E+0000
   6.5200  1.99500E-0001   0.00000E+0000
   6.5230  2.05500E-0001   0.00000E+0000
   6.5240  2.00800E-0001   0.00000E+0000
   6.5270  2.05400E-0001   0.00000E+0000
   6.5290  1.97500E-0001   0.00000E+0000
   6.5310  1.93100E-0001   0.00000E+0000
   6.5360  2.00900E-0001   0.00000E+0000
   6.5370  2.10900E-0001   0.00000E+0000
   6.5400  2.06800E-0001   0.00000E+0000
   6.5430  2.13100E-0001   0.00000E+0000
   6.5450  2.02400E-0001   0.00000E+0000
   6.5470  2.06000E-0001   0.00000E+0000
   6.5500  2.15800E-0001   0.00000E+0000
   6.5550  2.07900E-0001   0.00000E+0000
   6.5570  2.07800E-0001   0.00000E+0000
   6.5590  2.13300E-0001   0.00000E+0000
   6.5620  2.16900E-0001   0.00000E+0000
   6.5640  2.23000E-0001   0.00000E+0000
   6.5660  2.22800E-0001   0.00000E+0000
   6.5690  2.21600E-0001   0.00000E+0000
   6.5710  2.28800E-0001   0.00000E+0000
   6.5720  2.22500E-0001   0.00000E+0000
   6.5750  2.17100E-0001   0.00000E+0000
   6.5770  2.28800E-0001   0.00000E+0000
   6.5780  2.23900E-0001   0.00000E+0000
   6.5800  2.22700E-0001   0.00000E+0000
   6.5830  2.29600E-0001   0.00000E+0000
   6.5850  2.38200E-0001   0.00000E+0000
   6.5880  2.34300E-0001   0.00000E+0000
   6.5900  2.37900E-0001   0.00000E+0000
   6.5920  2.39200E-0001   0.00000E+0000
   6.5940  2.41700E-0001   0.00000E+0000
   6.5970  2.44500E-0001   0.00000E+0000
   6.6000  2.39100E-0001   0.00000E+0000
   6.6050  2.57400E-0001   0.00000E+0000
   6.6070  2.47700E-0001   0.00000E+0000
   6.6100  2.51000E-0001   0.00000E+0000
   6.6120  2.54300E-0001   0.00000E+0000
   6.6150  2.55700E-0001   0.00000E+0000
   6.6170  2.52800E-0001   0.00000E+0000
   6.6180  2.54600E-0001   0.00000E+0000
   6.6190  2.58900E-0001   0.00000E+0000
   6.6230  2.57000E-0001   0.00000E+0000
   6.6250  2.57600E-0001   0.00000E+0000
   6.6260  2.69700E-0001   0.00000E+0000
   6.6280  2.70500E-0001   0.00000E+0000
   6.6300  2.65600E-0001   0.00000E+0000
   6.6330  2.84700E-0001   0.00000E+0000
   6.6350  2.67400E-0001   0.00000E+0000
   6.6370  2.62200E-0001   0.00000E+0000
   6.6390  2.72100E-0001   0.00000E+0000
   6.6440  2.75300E-0001   0.00000E+0000
   6.6450  2.76400E-0001   0.00000E+0000
   6.6480  2.64400E-0001   0.00000E+0000
   6.6510  2.81200E-0001   0.00000E+0000
   6.6530  2.76700E-0001   0.00000E+0000
   6.6550  2.77100E-0001   0.00000E+0000
   6.6580  2.74700E-0001   0.00000E+0000
   6.6600  2.75000E-0001   0.00000E+0000
   6.6630  2.77200E-0001   0.00000E+0000
   6.6650  2.76300E-0001   0.00000E+0000
   6.6670  2.86200E-0001   0.00000E+0000
   6.6690  2.84500E-0001   0.00000E+0000
   6.6710  2.82900E-0001   0.00000E+0000
   6.6740  2.87400E-0001   0.00000E+0000
   6.6760  2.90600E-0001   0.00000E+0000
   6.6780  2.81700E-0001   0.00000E+0000
   6.6790  2.91200E-0001   0.00000E+0000
   6.6820  2.87100E-0001   0.00000E+0000
   6.6830  2.89700E-0001   0.00000E+0000
   6.6860  2.91300E-0001   0.00000E+0000
   6.6890  2.91000E-0001   0.00000E+0000
   6.6900  2.87300E-0001   0.00000E+0000
   6.6950  3.07000E-0001   0.00000E+0000
   6.6970  2.98500E-0001   0.00000E+0000
   6.6980  3.07300E-0001   0.00000E+0000
   6.7000  2.94400E-0001   0.00000E+0000
   6.7030  2.96600E-0001   0.00000E+0000
   6.7050  2.94600E-0001   0.00000E+0000
   6.7080  3.05000E-0001   0.00000E+0000
   6.7100  2.96300E-0001   0.00000E+0000
   6.7120  3.01000E-0001   0.00000E+0000
   6.7150  3.02500E-0001   0.00000E+0000
   6.7180  3.02300E-0001   0.00000E+0000
   6.7200  2.99300E-0001   0.00000E+0000
   6.7220  3.07500E-0001   0.00000E+0000
   6.7240  3.12600E-0001   0.00000E+0000
   6.7260  3.13600E-0001   0.00000E+0000
   6.7290  3.14400E-0001   0.00000E+0000
   6.7310  3.12600E-0001   0.00000E+0000
   6.7330  3.18900E-0001   0.00000E+0000
   6.7360  3.23800E-0001   0.00000E+0000
   6.7380  3.15400E-0001   0.00000E+0000
   6.7390  3.24600E-0001   0.00000E+0000
   6.7420  3.31500E-0001   0.00000E+0000
   6.7450  3.31900E-0001   0.00000E+0000
   6.7480  3.13100E-0001   0.00000E+0000
   6.7490  3.14200E-0001   0.00000E+0000
   6.7510  3.42200E-0001   0.00000E+0000
   6.7540  3.31400E-0001   0.00000E+0000
   6.7570  3.37100E-0001   0.00000E+0000
   6.7630  3.39700E-0001   0.00000E+0000
   6.7660  3.33600E-0001   0.00000E+0000
   6.7670  3.32000E-0001   0.00000E+0000
   6.7700  3.15000E-0001   0.00000E+0000
   6.7720  3.19300E-0001   0.00000E+0000
   6.7740  3.41300E-0001   0.00000E+0000
   6.7770  3.49400E-0001   0.00000E+0000
   6.7790  3.39400E-0001   0.00000E+0000
   6.7810  3.42800E-0001   0.00000E+0000
   6.7830  3.51100E-0001   0.00000E+0000
   6.7860  3.45400E-0001   0.00000E+0000
   6.7870  3.54400E-0001   0.00000E+0000
   6.7910  3.56900E-0001   0.00000E+0000
   6.7930  3.58600E-0001   0.00000E+0000
   6.7960  3.50100E-0001   0.00000E+0000
   6.7980  3.42500E-0001   0.00000E+0000
   6.8000  3.41300E-0001   0.00000E+0000
   6.8030  3.56400E-0001   0.00000E+0000
   6.8060  3.59400E-0001   0.00000E+0000
   6.8080  3.61000E-0001   0.00000E+0000
   6.8100  3.60600E-0001   0.00000E+0000
   6.8130  3.78800E-0001   0.00000E+0000
   6.8150  3.65000E-0001   0.00000E+0000
   6.8180  3.60400E-0001   0.00000E+0000
   6.8210  3.67100E-0001   0.00000E+0000
   6.8240  3.53800E-0001   0.00000E+0000
   6.8260  3.63500E-0001   0.00000E+0000
   6.8300  3.52400E-0001   0.00000E+0000
   6.8320  3.73300E-0001   0.00000E+0000
   6.8350  3.71000E-0001   0.00000E+0000
   6.8370  3.76000E-0001   0.00000E+0000
   6.8400  3.56400E-0001   0.00000E+0000
   6.8410  3.60100E-0001   0.00000E+0000
   6.8460  3.64300E-0001   0.00000E+0000
   6.8490  3.69300E-0001   0.00000E+0000
   6.8510  3.73700E-0001   0.00000E+0000
   6.8530  3.79700E-0001   0.00000E+0000
   6.8560  3.86100E-0001   0.00000E+0000
   6.8570  3.74100E-0001   0.00000E+0000
   6.8600  3.71900E-0001   0.00000E+0000
   6.8660  3.72600E-0001   0.00000E+0000
   6.8670  3.74400E-0001   0.00000E+0000
   6.8690  3.79700E-0001   0.00000E+0000
   6.8720  3.91500E-0001   0.00000E+0000
   6.8760  3.87300E-0001   0.00000E+0000
   6.8790  3.78700E-0001   0.00000E+0000
   6.8810  3.88800E-0001   0.00000E+0000
   6.8830  3.90300E-0001   0.00000E+0000
   6.8860  3.86100E-0001   0.00000E+0000
   6.8880  3.96700E-0001   0.00000E+0000
   6.8910  3.89600E-0001   0.00000E+0000
   6.8930  3.94200E-0001   0.00000E+0000
   6.8960  4.00900E-0001   0.00000E+0000
   6.8990  4.13500E-0001   0.00000E+0000
   6.9010  4.20100E-0001   0.00000E+0000
   6.9040  4.29000E-0001   0.00000E+0000
   6.9060  4.01500E-0001   0.00000E+0000
   6.9080  4.15100E-0001   0.00000E+0000
   6.9100  4.29800E-0001   0.00000E+0000
   6.9130  4.23500E-0001   0.00000E+0000
   6.9150  4.20200E-0001   0.00000E+0000
   6.9160  4.08700E-0001   0.00000E+0000
   6.9200  4.02700E-0001   0.00000E+0000
   6.9220  4.13400E-0001   0.00000E+0000
   6.9250  4.23100E-0001   0.00000E+0000
   6.9270  4.17300E-0001   0.00000E+0000
   6.9290  4.14200E-0001   0.00000E+0000
   6.9310  4.24300E-0001   0.00000E+0000
   6.9340  4.37000E-0001   0.00000E+0000
   6.9370  4.17500E-0001   0.00000E+0000
   6.9390  4.41000E-0001   0.00000E+0000
   6.9410  4.52700E-0001   0.00000E+0000
   6.9440  4.39800E-0001   0.00000E+0000
   6.9470  4.13100E-0001   0.00000E+0000
   6.9490  4.13200E-0001   0.00000E+0000
   6.9520  4.29100E-0001   0.00000E+0000
   6.9530  4.18000E-0001   0.00000E+0000
   6.9570  4.32900E-0001   0.00000E+0000
   6.9590  4.36600E-0001   0.00000E+0000
   6.9620  4.22400E-0001   0.00000E+0000
   6.9630  4.23400E-0001   0.00000E+0000
   6.9670  4.39800E-0001   0.00000E+0000
   6.9680  4.32900E-0001   0.00000E+0000
   6.9700  4.25200E-0001   0.00000E+0000
   6.9720  4.28200E-0001   0.00000E+0000
   6.9750  4.41900E-0001   0.00000E+0000
   6.9770  4.40400E-0001   0.00000E+0000
   6.9800  4.42900E-0001   0.00000E+0000
   6.9820  4.14700E-0001   0.00000E+0000
   6.9840  4.23600E-0001   0.00000E+0000
   6.9860  4.33700E-0001   0.00000E+0000
   6.9890  4.37500E-0001   0.00000E+0000
   6.9910  4.46600E-0001   0.00000E+0000
   6.9930  4.64100E-0001   0.00000E+0000
   6.9960  4.78300E-0001   0.00000E+0000
   6.9980  4.59700E-0001   0.00000E+0000
   7.0010  4.56800E-0001   0.00000E+0000
   7.0030  4.62900E-0001   0.00000E+0000
   7.0060  4.63400E-0001   0.00000E+0000
   7.0110  4.92100E-0001   0.00000E+0000
   7.0120  4.94600E-0001   0.00000E+0000
   7.0140  4.84100E-0001   0.00000E+0000
   7.0180  4.83900E-0001   0.00000E+0000
   7.0200  5.12300E-0001   0.00000E+0000
   7.0230  5.13800E-0001   0.00000E+0000
   7.0250  4.92200E-0001   0.00000E+0000
   7.0270  5.08800E-0001   0.00000E+0000
   7.0300  5.25000E-0001   0.00000E+0000
   7.0320  5.16000E-0001   0.00000E+0000
   7.0350  5.39200E-0001   0.00000E+0000
   7.0370  5.47200E-0001   0.00000E+0000
   7.0420  5.71300E-0001   0.00000E+0000
   7.0430  5.74900E-0001   0.00000E+0000
   7.0460  5.66300E-0001   0.00000E+0000
   7.0480  5.61100E-0001   0.00000E+0000
   7.0510  5.79400E-0001   0.00000E+0000
   7.0530  5.95500E-0001   0.00000E+0000
   7.0560  6.03400E-0001   0.00000E+0000
   7.0580  6.02100E-0001   0.00000E+0000
   7.0600  6.23800E-0001   0.00000E+0000
   7.0630  6.31800E-0001   0.00000E+0000
   7.0650  6.42800E-0001   0.00000E+0000
   7.0670  6.40800E-0001   0.00000E+0000
   7.0690  6.52600E-0001   0.00000E+0000
   7.0720  6.76400E-0001   0.00000E+0000
   7.0740  6.81800E-0001   0.00000E+0000
   7.0760  6.94500E-0001   0.00000E+0000
   7.0780  6.81000E-0001   0.00000E+0000
   7.0800  7.08600E-0001   0.00000E+0000
   7.0830  7.39200E-0001   0.00000E+0000
   7.0850  7.46200E-0001   0.00000E+0000
   7.0900  7.75100E-0001   0.00000E+0000
   7.0920  7.77100E-0001   0.00000E+0000
   7.0950  8.07600E-0001   0.00000E+0000
   7.0970  8.23700E-0001   0.00000E+0000
   7.0990  8.55800E-0001   0.00000E+0000
   7.1010  8.68300E-0001   0.00000E+0000
