# Supplementary material for: Self-association of MreC as a regulatory signal in bacterial cell wall elongation
Source: Nat Commun. 2021 May 20;12:2987. doi: 10.1038/s41467-021-22957-9 (PMC8137920; doi:10.1038/s41467-021-22957-9)
Supplement: Supplementary file 4 — Source Data [file 41467_2021_22957_MOESM4_ESM.zip › Martins2-Source-Data/AUC_rawdata/E.coli/00099.RA3]

MREC FHEC 0,8 abs
R 3 20.0 20000 0023817 9.0670E10 281 1 
   5.8000 -6.56800E-0001   0.00000E+0000
   5.8030 -2.72700E-0001   0.00000E+0000
   5.8040 -2.20500E-0001   0.00000E+0000
   5.8050 -3.94600E-0001   0.00000E+0000
   5.8060 -2.48800E-0001   0.00000E+0000
   5.8070 -2.11100E-0001   0.00000E+0000
   5.8100 -1.57100E-0001   0.00000E+0000
   5.8110 -1.61300E-0001   0.00000E+0000
   5.8120 -9.56000E-0002   0.00000E+0000
   5.8130 -2.48100E-0001   0.00000E+0000
   5.8150 -1.40300E-0001   0.00000E+0000
   5.8160 -3.31900E-0001   0.00000E+0000
   5.8180 -3.39500E-0001   0.00000E+0000
   5.8210 -3.65500E-0001   0.00000E+0000
   5.8220 -4.58200E-0001   0.00000E+0000
   5.8250 -5.90500E-0001   0.00000E+0000
   5.8260 -4.67600E-0001   0.00000E+0000
   5.8280 -2.26600E-0001   0.00000E+0000
   5.8300 -1.71700E-0001   0.00000E+0000
   5.8310  4.70000E-0003   0.00000E+0000
   5.8320  7.66000E-0002   0.00000E+0000
   5.8330  1.55600E-0001   0.00000E+0000
   5.8350  1.28700E-0001   0.00000E+0000
   5.8390  1.23900E-0001   0.00000E+0000
   5.8400  8.68000E-0002   0.00000E+0000
   5.8410  1.25200E-0001   0.00000E+0000
   5.8440  9.54000E-0002   0.00000E+0000
   5.8480  7.93000E-0002   0.00000E+0000
   5.8490  1.23100E-0001   0.00000E+0000
   5.8510  1.07800E-0001   0.00000E+0000
   5.8530  8.41000E-0002   0.00000E+0000
   5.8550  7.12000E-0002   0.00000E+0000
   5.8570  3.23000E-0002   0.00000E+0000
   5.8590  3.63000E-0002   0.00000E+0000
   5.8620  3.91000E-0002   0.00000E+0000
   5.8650  2.66000E-0002   0.00000E+0000
   5.8680  4.53000E-0002   0.00000E+0000
   5.8690  1.71000E-0002   0.00000E+0000
   5.8720 -3.50000E-0002   0.00000E+0000
   5.8730 -3.94000E-0002   0.00000E+0000
   5.8750  1.50000E-0003   0.00000E+0000
   5.8760  3.10000E-0003   0.00000E+0000
   5.8800  4.27000E-0002   0.00000E+0000
   5.8820  3.79000E-0002   0.00000E+0000
   5.8840  3.21000E-0002   0.00000E+0000
   5.8870  1.05000E-0002   0.00000E+0000
   5.8920  3.44000E-0002   0.00000E+0000
   5.8940  1.46000E-0002   0.00000E+0000
   5.8970  2.83000E-0002   0.00000E+0000
   5.8980  5.90000E-0003   0.00000E+0000
   5.9010  2.63000E-0002   0.00000E+0000
   5.9030  3.06000E-0002   0.00000E+0000
   5.9060  1.90000E-0002   0.00000E+0000
   5.9080  1.42000E-0002   0.00000E+0000
   5.9100  1.10000E-0002   0.00000E+0000
   5.9130  1.59000E-0002   0.00000E+0000
   5.9150  2.45000E-0002   0.00000E+0000
   5.9170  2.48000E-0002   0.00000E+0000
   5.9200  2.81000E-0002   0.00000E+0000
   5.9210  5.70000E-0003   0.00000E+0000
   5.9250  7.60000E-0003   0.00000E+0000
   5.9280  2.46000E-0002   0.00000E+0000
   5.9290  2.32000E-0002   0.00000E+0000
   5.9320  7.92000E-0002   0.00000E+0000
   5.9330  7.22000E-0002   0.00000E+0000
   5.9360  4.39000E-0002   0.00000E+0000
   5.9370  2.63000E-0002   0.00000E+0000
   5.9400  4.18000E-0002   0.00000E+0000
   5.9420  6.34000E-0002   0.00000E+0000
   5.9430  7.39000E-0002   0.00000E+0000
   5.9440  5.70000E-0002   0.00000E+0000
   5.9470  7.61000E-0002   0.00000E+0000
   5.9480  6.98000E-0002   0.00000E+0000
   5.9510  6.98000E-0002   0.00000E+0000
   5.9520  4.77000E-0002   0.00000E+0000
   5.9540  3.49000E-0002   0.00000E+0000
   5.9580  5.96000E-0002   0.00000E+0000
   5.9590  6.12000E-0002   0.00000E+0000
   5.9610  9.24000E-0002   0.00000E+0000
   5.9630  8.27000E-0002   0.00000E+0000
   5.9660  3.39000E-0002   0.00000E+0000
   5.9680  2.26000E-0002   0.00000E+0000
   5.9700  1.06000E-0002   0.00000E+0000
   5.9720  1.83000E-0002   0.00000E+0000
   5.9750  3.08000E-0002   0.00000E+0000
   5.9770  4.43000E-0002   0.00000E+0000
   5.9800 -2.75400E-0001   0.00000E+0000
   5.9820 -7.58700E-0001   0.00000E+0000
   5.9850 -1.16000E+0000   0.00000E+0000
   5.9900 -1.44630E+0000   0.00000E+0000
   5.9930 -1.82860E+0000   0.00000E+0000
   5.9970 -2.01120E+0000   0.00000E+0000
   5.9990 -1.95410E+0000   0.00000E+0000
   6.0020 -1.85850E+0000   0.00000E+0000
   6.0040 -1.83140E+0000   0.00000E+0000
   6.0060 -1.75270E+0000   0.00000E+0000
   6.0080 -1.58320E+0000   0.00000E+0000
   6.0090 -1.47800E+0000   0.00000E+0000
   6.0120 -1.00160E+0000   0.00000E+0000
   6.0140 -5.57800E-0001   0.00000E+0000
   6.0160  7.47000E-0002   0.00000E+0000
   6.0180  1.60300E-0001   0.00000E+0000
   6.0210  1.27600E-0001   0.00000E+0000
   6.0240  1.51300E-0001   0.00000E+0000
   6.0260  1.08400E-0001   0.00000E+0000
   6.0290  1.39000E-0001   0.00000E+0000
   6.0320  1.37000E-0001   0.00000E+0000
   6.0330  1.59200E-0001   0.00000E+0000
   6.0360  1.55600E-0001   0.00000E+0000
   6.0370  1.06600E-0001   0.00000E+0000
   6.0390  9.49000E-0002   0.00000E+0000
   6.0400  9.20000E-0002   0.00000E+0000
   6.0440  1.22300E-0001   0.00000E+0000
   6.0450  1.22000E-0001   0.00000E+0000
   6.0480  1.04900E-0001   0.00000E+0000
   6.0490  1.06300E-0001   0.00000E+0000
   6.0510  1.18100E-0001   0.00000E+0000
   6.0520  1.12000E-0001   0.00000E+0000
   6.0550  1.21500E-0001   0.00000E+0000
   6.0570  1.16000E-0001   0.00000E+0000
   6.0590  1.13700E-0001   0.00000E+0000
   6.0620  1.06200E-0001   0.00000E+0000
   6.0640  1.26600E-0001   0.00000E+0000
   6.0660  1.18500E-0001   0.00000E+0000
   6.0680  1.05500E-0001   0.00000E+0000
   6.0710  1.00000E-0001   0.00000E+0000
   6.0730  1.11700E-0001   0.00000E+0000
   6.0760  1.55000E-0001   0.00000E+0000
   6.0780  1.51400E-0001   0.00000E+0000
   6.0800  1.14100E-0001   0.00000E+0000
   6.0830  1.07200E-0001   0.00000E+0000
   6.0890  1.24870E+0000   0.00000E+0000
   6.0910  1.36580E+0000   0.00000E+0000
   6.0940  1.48450E+0000   0.00000E+0000
   6.0980  2.05550E+0000   0.00000E+0000
   6.1010  2.06770E+0000   0.00000E+0000
   6.1030  1.99360E+0000   0.00000E+0000
   6.1060  1.92060E+0000   0.00000E+0000
   6.1090  1.84650E+0000   0.00000E+0000
   6.1110  1.78990E+0000   0.00000E+0000
   6.1130  1.75700E+0000   0.00000E+0000
   6.1140  1.49340E+0000   0.00000E+0000
   6.1180  3.09100E-0001   0.00000E+0000
   6.1220  6.53000E-0002   0.00000E+0000
   6.1250  1.24700E-0001   0.00000E+0000
   6.1280  1.22400E-0001   0.00000E+0000
   6.1300  1.20300E-0001   0.00000E+0000
   6.1330  1.15500E-0001   0.00000E+0000
   6.1350  1.16700E-0001   0.00000E+0000
   6.1370  1.11000E-0001   0.00000E+0000
   6.1400  1.08900E-0001   0.00000E+0000
   6.1440  1.06500E-0001   0.00000E+0000
   6.1470  1.15900E-0001   0.00000E+0000
   6.1490  1.14600E-0001   0.00000E+0000
   6.1520  1.13000E-0001   0.00000E+0000
   6.1540  1.14000E-0001   0.00000E+0000
   6.1570  1.26000E-0001   0.00000E+0000
   6.1600  1.22400E-0001   0.00000E+0000
   6.1610  1.28200E-0001   0.00000E+0000
   6.1630  1.15600E-0001   0.00000E+0000
   6.1660  1.22700E-0001   0.00000E+0000
   6.1680  1.29300E-0001   0.00000E+0000
   6.1690  1.23100E-0001   0.00000E+0000
   6.1750  1.28900E-0001   0.00000E+0000
   6.1760  1.28300E-0001   0.00000E+0000
   6.1780  1.31200E-0001   0.00000E+0000
   6.1790  1.37700E-0001   0.00000E+0000
   6.1830  1.33600E-0001   0.00000E+0000
   6.1850  1.35700E-0001   0.00000E+0000
   6.1880  1.34400E-0001   0.00000E+0000
   6.1900  1.38600E-0001   0.00000E+0000
   6.1920  1.35400E-0001   0.00000E+0000
   6.1950  1.39300E-0001   0.00000E+0000
   6.1980  1.42300E-0001   0.00000E+0000
   6.1990  1.40300E-0001   0.00000E+0000
   6.2010  1.50600E-0001   0.00000E+0000
   6.2060  1.46500E-0001   0.00000E+0000
   6.2070  1.50800E-0001   0.00000E+0000
   6.2090  1.58100E-0001   0.00000E+0000
   6.2110  1.52600E-0001   0.00000E+0000
   6.2140  1.54400E-0001   0.00000E+0000
   6.2160  1.61100E-0001   0.00000E+0000
   6.2180  1.65100E-0001   0.00000E+0000
   6.2200  1.66800E-0001   0.00000E+0000
   6.2230  1.68700E-0001   0.00000E+0000
   6.2250  1.65700E-0001   0.00000E+0000
   6.2270  1.99000E-0001   0.00000E+0000
   6.2280  1.65100E-0001   0.00000E+0000
   6.2320  1.07300E-0001   0.00000E+0000
   6.2340  1.49700E-0001   0.00000E+0000
   6.2360  1.96600E-0001   0.00000E+0000
   6.2380  2.02400E-0001   0.00000E+0000
   6.2400  1.84700E-0001   0.00000E+0000
   6.2430  1.87700E-0001   0.00000E+0000
   6.2450  1.86600E-0001   0.00000E+0000
   6.2470  1.91200E-0001   0.00000E+0000
   6.2500  1.89600E-0001   0.00000E+0000
   6.2520  1.91600E-0001   0.00000E+0000
   6.2550  1.93800E-0001   0.00000E+0000
   6.2570  2.08500E-0001   0.00000E+0000
   6.2590  1.98600E-0001   0.00000E+0000
   6.2640  2.06600E-0001   0.00000E+0000
   6.2660  2.06000E-0001   0.00000E+0000
   6.2680  2.23900E-0001   0.00000E+0000
   6.2710  2.09800E-0001   0.00000E+0000
   6.2740  2.07100E-0001   0.00000E+0000
   6.2770  2.15500E-0001   0.00000E+0000
   6.2780  2.21700E-0001   0.00000E+0000
   6.2810  2.14400E-0001   0.00000E+0000
   6.2820  2.09700E-0001   0.00000E+0000
   6.2840  2.13400E-0001   0.00000E+0000
   6.2860  2.22800E-0001   0.00000E+0000
   6.2890  2.25500E-0001   0.00000E+0000
   6.2910  2.22500E-0001   0.00000E+0000
   6.2940  2.24100E-0001   0.00000E+0000
   6.2950  2.30200E-0001   0.00000E+0000
   6.2980  2.40900E-0001   0.00000E+0000
   6.3000  2.39100E-0001   0.00000E+0000
   6.3020  2.36400E-0001   0.00000E+0000
   6.3040  2.36700E-0001   0.00000E+0000
   6.3070  2.32600E-0001   0.00000E+0000
   6.3090  2.50300E-0001   0.00000E+0000
   6.3120  2.45400E-0001   0.00000E+0000
   6.3140  2.36700E-0001   0.00000E+0000
   6.3170  2.48900E-0001   0.00000E+0000
   6.3210  2.45500E-0001   0.00000E+0000
   6.3230  2.50000E-0001   0.00000E+0000
   6.3260  2.72700E-0001   0.00000E+0000
   6.3280  2.77400E-0001   0.00000E+0000
   6.3300  2.02700E-0001   0.00000E+0000
   6.3310  2.23400E-0001   0.00000E+0000
   6.3350  2.52800E-0001   0.00000E+0000
   6.3360  2.83700E-0001   0.00000E+0000
   6.3390  2.83900E-0001   0.00000E+0000
   6.3410  2.86000E-0001   0.00000E+0000
   6.3430  2.71700E-0001   0.00000E+0000
   6.3450  2.80500E-0001   0.00000E+0000
   6.3480  2.90500E-0001   0.00000E+0000
   6.3500  2.87000E-0001   0.00000E+0000
   6.3520  2.78800E-0001   0.00000E+0000
   6.3530  2.83600E-0001   0.00000E+0000
   6.3550  2.78600E-0001   0.00000E+0000
   6.3570  2.85600E-0001   0.00000E+0000
   6.3610  2.81400E-0001   0.00000E+0000
   6.3640  2.94900E-0001   0.00000E+0000
   6.3670  2.90500E-0001   0.00000E+0000
   6.3690  2.92600E-0001   0.00000E+0000
   6.3710  2.95500E-0001   0.00000E+0000
   6.3750  2.99600E-0001   0.00000E+0000
   6.3760  3.02600E-0001   0.00000E+0000
   6.3780  3.07900E-0001   0.00000E+0000
   6.3800  3.06000E-0001   0.00000E+0000
   6.3830  2.95700E-0001   0.00000E+0000
   6.3850  3.14100E-0001   0.00000E+0000
   6.3860  3.15600E-0001   0.00000E+0000
   6.3890  3.16200E-0001   0.00000E+0000
   6.3920  3.17700E-0001   0.00000E+0000
   6.3930  3.19200E-0001   0.00000E+0000
   6.3970  3.14500E-0001   0.00000E+0000
   6.4000  3.18400E-0001   0.00000E+0000
   6.4020  3.22100E-0001   0.00000E+0000
   6.4050  3.25000E-0001   0.00000E+0000
   6.4070  3.18300E-0001   0.00000E+0000
   6.4100  3.23800E-0001   0.00000E+0000
   6.4130  3.26600E-0001   0.00000E+0000
   6.4150  3.17800E-0001   0.00000E+0000
   6.4170  3.25700E-0001   0.00000E+0000
   6.4190  3.31300E-0001   0.00000E+0000
   6.4210  3.31200E-0001   0.00000E+0000
   6.4230  3.29800E-0001   0.00000E+0000
   6.4260  3.30300E-0001   0.00000E+0000
   6.4280  3.28500E-0001   0.00000E+0000
   6.4310  3.34300E-0001   0.00000E+0000
   6.4330  3.34900E-0001   0.00000E+0000
   6.4350  3.37800E-0001   0.00000E+0000
   6.4370  3.37600E-0001   0.00000E+0000
   6.4390  3.41400E-0001   0.00000E+0000
   6.4410  3.30800E-0001   0.00000E+0000
   6.4420  3.43700E-0001   0.00000E+0000
   6.4460  3.46800E-0001   0.00000E+0000
   6.4480  3.42600E-0001   0.00000E+0000
   6.4510  3.36700E-0001   0.00000E+0000
   6.4540  3.44000E-0001   0.00000E+0000
   6.4560  3.47800E-0001   0.00000E+0000
   6.4590  3.48100E-0001   0.00000E+0000
   6.4620  3.50100E-0001   0.00000E+0000
   6.4650  3.53100E-0001   0.00000E+0000
   6.4670  3.45400E-0001   0.00000E+0000
   6.4690  3.51900E-0001   0.00000E+0000
   6.4720  3.48100E-0001   0.00000E+0000
   6.4740  3.55700E-0001   0.00000E+0000
   6.4770  3.70100E-0001   0.00000E+0000
   6.4780  3.92600E-0001   0.00000E+0000
   6.4810  3.71600E-0001   0.00000E+0000
   6.4830  3.58000E-0001   0.00000E+0000
   6.4850  3.73000E-0001   0.00000E+0000
   6.4880  3.52700E-0001   0.00000E+0000
   6.4900  3.61600E-0001   0.00000E+0000
   6.4930  3.55300E-0001   0.00000E+0000
   6.4950  3.56100E-0001   0.00000E+0000
   6.4970  3.65100E-0001   0.00000E+0000
   6.4990  3.55100E-0001   0.00000E+0000
   6.5020  3.64800E-0001   0.00000E+0000
   6.5040  3.66000E-0001   0.00000E+0000
   6.5070  3.66600E-0001   0.00000E+0000
   6.5090  3.69100E-0001   0.00000E+0000
   6.5120  3.81000E-0001   0.00000E+0000
   6.5130  3.58400E-0001   0.00000E+0000
   6.5150  3.39900E-0001   0.00000E+0000
   6.5170  3.55600E-0001   0.00000E+0000
   6.5210  3.84100E-0001   0.00000E+0000
   6.5240  3.74100E-0001   0.00000E+0000
   6.5250  3.83400E-0001   0.00000E+0000
   6.5270  3.73900E-0001   0.00000E+0000
   6.5290  3.68500E-0001   0.00000E+0000
   6.5310  3.73100E-0001   0.00000E+0000
   6.5340  3.69000E-0001   0.00000E+0000
   6.5360  3.73900E-0001   0.00000E+0000
   6.5380  3.78300E-0001   0.00000E+0000
   6.5400  3.85000E-0001   0.00000E+0000
   6.5430  3.83500E-0001   0.00000E+0000
   6.5440  3.72200E-0001   0.00000E+0000
   6.5470  3.71400E-0001   0.00000E+0000
   6.5500  3.94800E-0001   0.00000E+0000
   6.5530  3.78400E-0001   0.00000E+0000
   6.5550  3.76200E-0001   0.00000E+0000
   6.5590  3.80100E-0001   0.00000E+0000
   6.5610  3.81000E-0001   0.00000E+0000
   6.5620  3.88800E-0001   0.00000E+0000
   6.5630  3.86500E-0001   0.00000E+0000
   6.5650  3.87900E-0001   0.00000E+0000
   6.5680  3.90000E-0001   0.00000E+0000
   6.5710  3.83900E-0001   0.00000E+0000
   6.5730  3.84300E-0001   0.00000E+0000
   6.5750  3.87000E-0001   0.00000E+0000
   6.5770  3.78800E-0001   0.00000E+0000
   6.5800  3.79900E-0001   0.00000E+0000
   6.5830  3.87800E-0001   0.00000E+0000
   6.5840  3.93900E-0001   0.00000E+0000
   6.5870  3.93100E-0001   0.00000E+0000
   6.5880  3.84600E-0001   0.00000E+0000
   6.5910  3.89400E-0001   0.00000E+0000
   6.5930  3.93000E-0001   0.00000E+0000
   6.5950  3.95900E-0001   0.00000E+0000
   6.5960  3.91200E-0001   0.00000E+0000
   6.5980  3.81800E-0001   0.00000E+0000
   6.6000  4.13700E-0001   0.00000E+0000
   6.6030  4.13600E-0001   0.00000E+0000
   6.6060  3.94500E-0001   0.00000E+0000
   6.6080  3.94100E-0001   0.00000E+0000
   6.6100  3.99100E-0001   0.00000E+0000
   6.6120  4.02200E-0001   0.00000E+0000
   6.6150  4.02900E-0001   0.00000E+0000
   6.6180  4.02200E-0001   0.00000E+0000
   6.6210  4.08800E-0001   0.00000E+0000
   6.6240  3.95900E-0001   0.00000E+0000
   6.6260  4.13500E-0001   0.00000E+0000
   6.6270  4.17700E-0001   0.00000E+0000
   6.6290  4.07800E-0001   0.00000E+0000
   6.6310  4.09000E-0001   0.00000E+0000
   6.6330  4.13500E-0001   0.00000E+0000
   6.6360  4.10600E-0001   0.00000E+0000
   6.6380  4.18100E-0001   0.00000E+0000
   6.6390  4.12800E-0001   0.00000E+0000
   6.6410  4.09500E-0001   0.00000E+0000
   6.6450  4.23900E-0001   0.00000E+0000
   6.6460  4.02700E-0001   0.00000E+0000
   6.6490  4.00000E-0001   0.00000E+0000
   6.6510  4.12200E-0001   0.00000E+0000
   6.6520  4.09900E-0001   0.00000E+0000
   6.6550  4.05300E-0001   0.00000E+0000
   6.6570  4.16200E-0001   0.00000E+0000
   6.6600  4.16200E-0001   0.00000E+0000
   6.6620  4.20400E-0001   0.00000E+0000
   6.6670  4.16100E-0001   0.00000E+0000
   6.6710  4.12600E-0001   0.00000E+0000
   6.6740  4.15300E-0001   0.00000E+0000
   6.6770  4.21300E-0001   0.00000E+0000
   6.6800  4.18500E-0001   0.00000E+0000
   6.6830  4.19300E-0001   0.00000E+0000
   6.6840  4.18300E-0001   0.00000E+0000
   6.6850  4.19000E-0001   0.00000E+0000
   6.6880  4.21500E-0001   0.00000E+0000
   6.6890  4.18700E-0001   0.00000E+0000
   6.6920  4.32000E-0001   0.00000E+0000
   6.6930  4.33400E-0001   0.00000E+0000
   6.6960  4.27400E-0001   0.00000E+0000
   6.7000  4.24400E-0001   0.00000E+0000
   6.7010  4.16900E-0001   0.00000E+0000
   6.7030  4.12000E-0001   0.00000E+0000
   6.7050  4.25700E-0001   0.00000E+0000
   6.7080  4.18600E-0001   0.00000E+0000
   6.7100  4.19400E-0001   0.00000E+0000
   6.7130  4.19300E-0001   0.00000E+0000
   6.7150  4.26200E-0001   0.00000E+0000
   6.7190  4.16600E-0001   0.00000E+0000
   6.7210  4.23400E-0001   0.00000E+0000
   6.7240  4.26200E-0001   0.00000E+0000
   6.7260  4.26500E-0001   0.00000E+0000
   6.7290  4.31200E-0001   0.00000E+0000
   6.7310  4.30300E-0001   0.00000E+0000
   6.7320  4.39500E-0001   0.00000E+0000
   6.7350  4.23400E-0001   0.00000E+0000
   6.7380  4.32200E-0001   0.00000E+0000
   6.7410  4.44800E-0001   0.00000E+0000
   6.7420  4.46500E-0001   0.00000E+0000
   6.7450  4.32300E-0001   0.00000E+0000
   6.7470  4.21300E-0001   0.00000E+0000
   6.7500  4.31600E-0001   0.00000E+0000
   6.7510  4.37200E-0001   0.00000E+0000
   6.7550  4.36300E-0001   0.00000E+0000
   6.7570  4.37300E-0001   0.00000E+0000
   6.7590  4.39200E-0001   0.00000E+0000
   6.7630  4.36300E-0001   0.00000E+0000
   6.7650  4.37400E-0001   0.00000E+0000
   6.7690  4.19200E-0001   0.00000E+0000
   6.7730  4.24000E-0001   0.00000E+0000
   6.7740  4.44300E-0001   0.00000E+0000
   6.7770  4.38900E-0001   0.00000E+0000
   6.7790  4.43900E-0001   0.00000E+0000
   6.7820  4.42000E-0001   0.00000E+0000
   6.7840  4.42700E-0001   0.00000E+0000
   6.7860  4.41100E-0001   0.00000E+0000
   6.7880  4.44000E-0001   0.00000E+0000
   6.7910  4.46800E-0001   0.00000E+0000
   6.7940  4.52200E-0001   0.00000E+0000
   6.7960  4.52300E-0001   0.00000E+0000
   6.7980  4.30500E-0001   0.00000E+0000
   6.8000  4.38000E-0001   0.00000E+0000
   6.8020  4.49900E-0001   0.00000E+0000
   6.8050  4.54800E-0001   0.00000E+0000
   6.8070  4.51000E-0001   0.00000E+0000
   6.8120  4.56300E-0001   0.00000E+0000
   6.8140  4.41600E-0001   0.00000E+0000
   6.8160  4.52900E-0001   0.00000E+0000
   6.8180  4.51100E-0001   0.00000E+0000
   6.8220  4.30100E-0001   0.00000E+0000
   6.8250  4.37200E-0001   0.00000E+0000
   6.8270  4.38400E-0001   0.00000E+0000
   6.8290  4.47100E-0001   0.00000E+0000
   6.8310  4.48700E-0001   0.00000E+0000
   6.8340  4.52200E-0001   0.00000E+0000
   6.8360  4.52100E-0001   0.00000E+0000
   6.8380  4.37800E-0001   0.00000E+0000
   6.8410  4.43200E-0001   0.00000E+0000
   6.8440  4.42000E-0001   0.00000E+0000
   6.8460  4.35700E-0001   0.00000E+0000
   6.8480  4.51400E-0001   0.00000E+0000
   6.8510  4.50000E-0001   0.00000E+0000
   6.8530  4.62600E-0001   0.00000E+0000
   6.8560  4.42800E-0001   0.00000E+0000
   6.8600  4.38600E-0001   0.00000E+0000
   6.8630  4.44500E-0001   0.00000E+0000
   6.8650  4.41900E-0001   0.00000E+0000
   6.8670  4.41100E-0001   0.00000E+0000
   6.8700  4.46800E-0001   0.00000E+0000
   6.8720  4.64100E-0001   0.00000E+0000
   6.8740  4.53100E-0001   0.00000E+0000
   6.8770  4.57800E-0001   0.00000E+0000
   6.8790  4.52800E-0001   0.00000E+0000
   6.8810  4.55900E-0001   0.00000E+0000
   6.8830  4.58900E-0001   0.00000E+0000
   6.8860  4.46600E-0001   0.00000E+0000
   6.8870  4.64200E-0001   0.00000E+0000
   6.8910  4.52700E-0001   0.00000E+0000
   6.8930  4.51900E-0001   0.00000E+0000
   6.8940  4.53400E-0001   0.00000E+0000
   6.8980  4.77400E-0001   0.00000E+0000
   6.8990  4.78700E-0001   0.00000E+0000
   6.9020  4.76300E-0001   0.00000E+0000
   6.9040  4.79000E-0001   0.00000E+0000
   6.9060  4.64600E-0001   0.00000E+0000
   6.9080  4.65500E-0001   0.00000E+0000
   6.9110  4.80500E-0001   0.00000E+0000
   6.9130  4.68900E-0001   0.00000E+0000
   6.9150  4.63600E-0001   0.00000E+0000
   6.9180  4.59900E-0001   0.00000E+0000
   6.9200  4.57700E-0001   0.00000E+0000
   6.9230  4.72300E-0001   0.00000E+0000
   6.9270  4.60300E-0001   0.00000E+0000
   6.9290  4.53300E-0001   0.00000E+0000
   6.9320  4.68500E-0001   0.00000E+0000
   6.9340  4.75500E-0001   0.00000E+0000
   6.9360  4.54100E-0001   0.00000E+0000
   6.9390  4.87000E-0001   0.00000E+0000
   6.9410  4.99800E-0001   0.00000E+0000
   6.9430  4.86000E-0001   0.00000E+0000
   6.9450  4.66700E-0001   0.00000E+0000
   6.9480  4.55700E-0001   0.00000E+0000
   6.9500  4.58900E-0001   0.00000E+0000
   6.9520  4.59700E-0001   0.00000E+0000
   6.9560  4.64700E-0001   0.00000E+0000
   6.9590  4.73900E-0001   0.00000E+0000
   6.9610  4.53600E-0001   0.00000E+0000
   6.9630  4.61300E-0001   0.00000E+0000
   6.9660  4.59000E-0001   0.00000E+0000
   6.9680  4.52500E-0001   0.00000E+0000
   6.9700  4.45800E-0001   0.00000E+0000
   6.9730  4.69600E-0001   0.00000E+0000
   6.9750  4.69200E-0001   0.00000E+0000
   6.9770  4.65300E-0001   0.00000E+0000
   6.9800  4.60300E-0001   0.00000E+0000
   6.9820  4.39300E-0001   0.00000E+0000
   6.9840  4.36700E-0001   0.00000E+0000
   6.9860  4.49000E-0001   0.00000E+0000
   6.9890  4.48200E-0001   0.00000E+0000
   6.9910  4.54400E-0001   0.00000E+0000
   6.9930  4.71600E-0001   0.00000E+0000
   6.9960  4.82700E-0001   0.00000E+0000
   6.9980  4.65800E-0001   0.00000E+0000
   7.0010  4.48600E-0001   0.00000E+0000
   7.0030  4.60300E-0001   0.00000E+0000
   7.0050  4.57400E-0001   0.00000E+0000
   7.0100  4.84800E-0001   0.00000E+0000
   7.0120  4.80300E-0001   0.00000E+0000
   7.0140  4.79300E-0001   0.00000E+0000
   7.0150  4.74600E-0001   0.00000E+0000
   7.0190  4.72700E-0001   0.00000E+0000
   7.0210  4.80800E-0001   0.00000E+0000
   7.0250  4.70600E-0001   0.00000E+0000
   7.0280  4.90900E-0001   0.00000E+0000
   7.0310  4.85000E-0001   0.00000E+0000
   7.0320  4.80700E-0001   0.00000E+0000
   7.0350  4.95700E-0001   0.00000E+0000
   7.0370  4.96700E-0001   0.00000E+0000
   7.0390  5.16900E-0001   0.00000E+0000
   7.0420  5.20700E-0001   0.00000E+0000
   7.0430  5.13800E-0001   0.00000E+0000
   7.0460  4.95700E-0001   0.00000E+0000
   7.0480  5.01000E-0001   0.00000E+0000
   7.0520  5.10600E-0001   0.00000E+0000
   7.0540  5.13900E-0001   0.00000E+0000
   7.0560  5.11500E-0001   0.00000E+0000
   7.0580  5.16900E-0001   0.00000E+0000
   7.0610  5.31200E-0001   0.00000E+0000
   7.0650  5.36100E-0001   0.00000E+0000
   7.0680  5.33600E-0001   0.00000E+0000
   7.0690  5.51100E-0001   0.00000E+0000
   7.0720  5.58100E-0001   0.00000E+0000
   7.0730  5.52900E-0001   0.00000E+0000
   7.0760  5.41300E-0001   0.00000E+0000
   7.0790  5.46100E-0001   0.00000E+0000
   7.0810  5.49900E-0001   0.00000E+0000
   7.0850  5.80900E-0001   0.00000E+0000
   7.0880  5.76100E-0001   0.00000E+0000
   7.0900  5.70000E-0001   0.00000E+0000
   7.0910  5.71300E-0001   0.00000E+0000
   7.0940  5.93900E-0001   0.00000E+0000
   7.0970  6.02300E-0001   0.00000E+0000
   7.0990  6.10700E-0001   0.00000E+0000
   7.1010  6.18000E-0001   0.00000E+0000
