# Supplementary material for: Self-association of MreC as a regulatory signal in bacterial cell wall elongation
Source: Nat Commun. 2021 May 20;12:2987. doi: 10.1038/s41467-021-22957-9 (PMC8137920; doi:10.1038/s41467-021-22957-9)
Supplement: Supplementary file 4 — Source Data [file 41467_2021_22957_MOESM4_ESM.zip › Martins2-Source-Data/AUC_rawdata/E.coli/00072.RA3]

MREC FHEC 0,8 abs
R 3 20.0 20000 0018185 6.5970E10 281 1 
   5.8010 -3.29400E-0001   0.00000E+0000
   5.8030 -3.12700E-0001   0.00000E+0000
   5.8060 -2.40300E-0001   0.00000E+0000
   5.8070 -1.72600E-0001   0.00000E+0000
   5.8100 -1.66700E-0001   0.00000E+0000
   5.8110 -1.84700E-0001   0.00000E+0000
   5.8130 -2.73100E-0001   0.00000E+0000
   5.8150 -1.90400E-0001   0.00000E+0000
   5.8160 -2.38900E-0001   0.00000E+0000
   5.8180 -4.82300E-0001   0.00000E+0000
   5.8190 -4.07400E-0001   0.00000E+0000
   5.8210 -5.29600E-0001   0.00000E+0000
   5.8230 -6.18000E-0001   0.00000E+0000
   5.8250 -4.42400E-0001   0.00000E+0000
   5.8280 -1.10100E-0001   0.00000E+0000
   5.8300 -5.32000E-0002   0.00000E+0000
   5.8320  1.13000E-0001   0.00000E+0000
   5.8340  1.56800E-0001   0.00000E+0000
   5.8350  1.27500E-0001   0.00000E+0000
   5.8370  1.19000E-0001   0.00000E+0000
   5.8390  1.15800E-0001   0.00000E+0000
   5.8410  9.75000E-0002   0.00000E+0000
   5.8440  9.79000E-0002   0.00000E+0000
   5.8460  6.75000E-0002   0.00000E+0000
   5.8480  1.01000E-0001   0.00000E+0000
   5.8500  1.02200E-0001   0.00000E+0000
   5.8530  9.86000E-0002   0.00000E+0000
   5.8580  3.32000E-0002   0.00000E+0000
   5.8600  4.09000E-0002   0.00000E+0000
   5.8620  3.13000E-0002   0.00000E+0000
   5.8630  2.71000E-0002   0.00000E+0000
   5.8640  3.17000E-0002   0.00000E+0000
   5.8660  4.19000E-0002   0.00000E+0000
   5.8680  2.63000E-0002   0.00000E+0000
   5.8720 -2.78000E-0002   0.00000E+0000
   5.8730 -1.11000E-0002   0.00000E+0000
   5.8760  1.01000E-0002   0.00000E+0000
   5.8780  2.41000E-0002   0.00000E+0000
   5.8820  3.74000E-0002   0.00000E+0000
   5.8850  1.56000E-0002   0.00000E+0000
   5.8880  2.27000E-0002   0.00000E+0000
   5.8900  2.64000E-0002   0.00000E+0000
   5.8920  5.01000E-0002   0.00000E+0000
   5.8940  2.70000E-0002   0.00000E+0000
   5.8960  3.95000E-0002   0.00000E+0000
   5.8990  2.80000E-0003   0.00000E+0000
   5.9000  1.44000E-0002   0.00000E+0000
   5.9030  3.66000E-0002   0.00000E+0000
   5.9050  2.92000E-0002   0.00000E+0000
   5.9080  1.45000E-0002   0.00000E+0000
   5.9100  1.39000E-0002   0.00000E+0000
   5.9120  1.48000E-0002   0.00000E+0000
   5.9140  3.46000E-0002   0.00000E+0000
   5.9160  2.80000E-0002   0.00000E+0000
   5.9200  2.49000E-0002   0.00000E+0000
   5.9210  1.56000E-0002   0.00000E+0000
   5.9240 -4.90000E-0003   0.00000E+0000
   5.9250  1.26000E-0002   0.00000E+0000
   5.9270  4.28000E-0002   0.00000E+0000
   5.9300  4.94000E-0002   0.00000E+0000
   5.9310  7.41000E-0002   0.00000E+0000
   5.9340  7.28000E-0002   0.00000E+0000
   5.9370  3.52000E-0002   0.00000E+0000
   5.9380  3.76000E-0002   0.00000E+0000
   5.9400  6.91000E-0002   0.00000E+0000
   5.9450  6.02000E-0002   0.00000E+0000
   5.9460  7.10000E-0002   0.00000E+0000
   5.9490  6.91000E-0002   0.00000E+0000
   5.9510  6.04000E-0002   0.00000E+0000
   5.9520  3.55000E-0002   0.00000E+0000
   5.9530  4.86000E-0002   0.00000E+0000
   5.9580  6.03000E-0002   0.00000E+0000
   5.9610  9.11000E-0002   0.00000E+0000
   5.9650  7.60000E-0002   0.00000E+0000
   5.9680  3.90000E-0002   0.00000E+0000
   5.9700  1.92000E-0002   0.00000E+0000
   5.9710  2.82000E-0002   0.00000E+0000
   5.9730  1.61000E-0002   0.00000E+0000
   5.9740  3.63000E-0002   0.00000E+0000
   5.9770  2.35000E-0002   0.00000E+0000
   5.9790  7.44000E-0002   0.00000E+0000
   5.9830 -4.00800E-0001   0.00000E+0000
   5.9840 -8.21500E-0001   0.00000E+0000
   5.9860 -1.15880E+0000   0.00000E+0000
   5.9870 -1.26250E+0000   0.00000E+0000
   5.9900 -1.40560E+0000   0.00000E+0000
   5.9910 -1.55680E+0000   0.00000E+0000
   5.9950 -1.90980E+0000   0.00000E+0000
   5.9990 -1.99840E+0000   0.00000E+0000
   6.0000 -1.92420E+0000   0.00000E+0000
   6.0020 -1.89810E+0000   0.00000E+0000
   6.0040 -1.83350E+0000   0.00000E+0000
   6.0070 -1.72340E+0000   0.00000E+0000
   6.0090 -1.65060E+0000   0.00000E+0000
   6.0120 -1.40590E+0000   0.00000E+0000
   6.0130 -1.19320E+0000   0.00000E+0000
   6.0160 -4.65300E-0001   0.00000E+0000
   6.0180 -1.25200E-0001   0.00000E+0000
   6.0200  1.52600E-0001   0.00000E+0000
   6.0210  1.32300E-0001   0.00000E+0000
   6.0250  1.48600E-0001   0.00000E+0000
   6.0290  1.08600E-0001   0.00000E+0000
   6.0320  1.44800E-0001   0.00000E+0000
   6.0350  1.38100E-0001   0.00000E+0000
   6.0370  1.70700E-0001   0.00000E+0000
   6.0410  9.56000E-0002   0.00000E+0000
   6.0430  9.30000E-0002   0.00000E+0000
   6.0450  1.26500E-0001   0.00000E+0000
   6.0460  1.27800E-0001   0.00000E+0000
   6.0510  1.05000E-0001   0.00000E+0000
   6.0540  1.16200E-0001   0.00000E+0000
   6.0550  1.18100E-0001   0.00000E+0000
   6.0590  1.15800E-0001   0.00000E+0000
   6.0640  1.10400E-0001   0.00000E+0000
   6.0680  1.22200E-0001   0.00000E+0000
   6.0690  1.16600E-0001   0.00000E+0000
   6.0720  1.05600E-0001   0.00000E+0000
   6.0730  9.84000E-0002   0.00000E+0000
   6.0760  1.24600E-0001   0.00000E+0000
   6.0780  1.58100E-0001   0.00000E+0000
   6.0810  1.55000E-0001   0.00000E+0000
   6.0820  1.15600E-0001   0.00000E+0000
   6.0850  2.90800E-0001   0.00000E+0000
   6.0870  1.16210E+0000   0.00000E+0000
   6.0920  1.40540E+0000   0.00000E+0000
   6.0960  1.48310E+0000   0.00000E+0000
   6.0990  1.97640E+0000   0.00000E+0000
   6.1010  2.03680E+0000   0.00000E+0000
   6.1050  2.04090E+0000   0.00000E+0000
   6.1060  1.99780E+0000   0.00000E+0000
   6.1100  1.94320E+0000   0.00000E+0000
   6.1110  1.87300E+0000   0.00000E+0000
   6.1120  1.80650E+0000   0.00000E+0000
   6.1130  1.68400E+0000   0.00000E+0000
   6.1170  1.50410E+0000   0.00000E+0000
   6.1210  3.67700E-0001   0.00000E+0000
   6.1250  7.87000E-0002   0.00000E+0000
   6.1260  1.39600E-0001   0.00000E+0000
   6.1310  1.52400E-0001   0.00000E+0000
   6.1350  1.37100E-0001   0.00000E+0000
   6.1370  1.31300E-0001   0.00000E+0000
   6.1400  1.29300E-0001   0.00000E+0000
   6.1430  1.31000E-0001   0.00000E+0000
   6.1450  1.27700E-0001   0.00000E+0000
   6.1470  1.42500E-0001   0.00000E+0000
   6.1490  1.44800E-0001   0.00000E+0000
   6.1520  1.36400E-0001   0.00000E+0000
   6.1540  1.37700E-0001   0.00000E+0000
   6.1560  1.48600E-0001   0.00000E+0000
   6.1580  1.44900E-0001   0.00000E+0000
   6.1610  1.53900E-0001   0.00000E+0000
   6.1630  1.54800E-0001   0.00000E+0000
   6.1650  1.51400E-0001   0.00000E+0000
   6.1690  1.61800E-0001   0.00000E+0000
   6.1720  1.60800E-0001   0.00000E+0000
   6.1750  1.61600E-0001   0.00000E+0000
   6.1760  1.58700E-0001   0.00000E+0000
   6.1790  1.63700E-0001   0.00000E+0000
   6.1800  1.65300E-0001   0.00000E+0000
   6.1810  1.70600E-0001   0.00000E+0000
   6.1850  1.73700E-0001   0.00000E+0000
   6.1880  1.72500E-0001   0.00000E+0000
   6.1900  1.76300E-0001   0.00000E+0000
   6.1930  1.76900E-0001   0.00000E+0000
   6.1950  1.77200E-0001   0.00000E+0000
   6.1970  1.80900E-0001   0.00000E+0000
   6.1990  1.85100E-0001   0.00000E+0000
   6.2020  1.88600E-0001   0.00000E+0000
   6.2040  1.91500E-0001   0.00000E+0000
   6.2060  1.90400E-0001   0.00000E+0000
   6.2090  1.93200E-0001   0.00000E+0000
   6.2110  2.03400E-0001   0.00000E+0000
   6.2130  1.96500E-0001   0.00000E+0000
   6.2160  2.04100E-0001   0.00000E+0000
   6.2180  2.07200E-0001   0.00000E+0000
   6.2210  2.07000E-0001   0.00000E+0000
   6.2250  2.10700E-0001   0.00000E+0000
   6.2290  2.47300E-0001   0.00000E+0000
   6.2300  2.27600E-0001   0.00000E+0000
   6.2330  1.64000E-0001   0.00000E+0000
   6.2340  1.64400E-0001   0.00000E+0000
   6.2350  2.22400E-0001   0.00000E+0000
   6.2380  2.53200E-0001   0.00000E+0000
   6.2410  2.42400E-0001   0.00000E+0000
   6.2430  2.37600E-0001   0.00000E+0000
   6.2470  2.46500E-0001   0.00000E+0000
   6.2490  2.47400E-0001   0.00000E+0000
   6.2520  2.42200E-0001   0.00000E+0000
   6.2550  2.52700E-0001   0.00000E+0000
   6.2570  2.65000E-0001   0.00000E+0000
   6.2610  2.62100E-0001   0.00000E+0000
   6.2620  2.55300E-0001   0.00000E+0000
   6.2660  2.66600E-0001   0.00000E+0000
   6.2690  2.76600E-0001   0.00000E+0000
   6.2700  2.69300E-0001   0.00000E+0000
   6.2730  2.65000E-0001   0.00000E+0000
   6.2740  2.63000E-0001   0.00000E+0000
   6.2770  2.79500E-0001   0.00000E+0000
   6.2800  2.80100E-0001   0.00000E+0000
   6.2810  2.77700E-0001   0.00000E+0000
   6.2830  2.67200E-0001   0.00000E+0000
   6.2860  2.83500E-0001   0.00000E+0000
   6.2890  2.84900E-0001   0.00000E+0000
   6.2910  2.81900E-0001   0.00000E+0000
   6.2930  2.76800E-0001   0.00000E+0000
   6.2950  2.88000E-0001   0.00000E+0000
   6.2980  2.96800E-0001   0.00000E+0000
   6.3000  2.93400E-0001   0.00000E+0000
   6.3020  2.99300E-0001   0.00000E+0000
   6.3040  3.01000E-0001   0.00000E+0000
   6.3070  3.00000E-0001   0.00000E+0000
   6.3100  3.09500E-0001   0.00000E+0000
   6.3120  3.07900E-0001   0.00000E+0000
   6.3140  2.99300E-0001   0.00000E+0000
   6.3160  2.98200E-0001   0.00000E+0000
   6.3190  3.08400E-0001   0.00000E+0000
   6.3210  3.05100E-0001   0.00000E+0000
   6.3230  3.10100E-0001   0.00000E+0000
   6.3240  3.16300E-0001   0.00000E+0000
   6.3280  3.33500E-0001   0.00000E+0000
   6.3300  3.08100E-0001   0.00000E+0000
   6.3320  2.78600E-0001   0.00000E+0000
   6.3350  3.11000E-0001   0.00000E+0000
   6.3360  3.46200E-0001   0.00000E+0000
   6.3400  3.39500E-0001   0.00000E+0000
   6.3430  3.35300E-0001   0.00000E+0000
   6.3450  3.37900E-0001   0.00000E+0000
   6.3480  3.45300E-0001   0.00000E+0000
   6.3500  3.42100E-0001   0.00000E+0000
   6.3530  3.37400E-0001   0.00000E+0000
   6.3550  3.35400E-0001   0.00000E+0000
   6.3560  3.38000E-0001   0.00000E+0000
   6.3600  3.34500E-0001   0.00000E+0000
   6.3620  3.43100E-0001   0.00000E+0000
   6.3640  3.46100E-0001   0.00000E+0000
   6.3650  3.46100E-0001   0.00000E+0000
   6.3670  3.55100E-0001   0.00000E+0000
   6.3710  3.45900E-0001   0.00000E+0000
   6.3740  3.53900E-0001   0.00000E+0000
   6.3760  3.51900E-0001   0.00000E+0000
   6.3780  3.60500E-0001   0.00000E+0000
   6.3790  3.62200E-0001   0.00000E+0000
   6.3810  3.54200E-0001   0.00000E+0000
   6.3830  3.51100E-0001   0.00000E+0000
   6.3840  3.67000E-0001   0.00000E+0000
   6.3890  3.62900E-0001   0.00000E+0000
   6.3920  3.75400E-0001   0.00000E+0000
   6.3930  3.66700E-0001   0.00000E+0000
   6.3960  3.65800E-0001   0.00000E+0000
   6.3980  3.66700E-0001   0.00000E+0000
   6.4010  3.75600E-0001   0.00000E+0000
   6.4030  3.67500E-0001   0.00000E+0000
   6.4050  3.64100E-0001   0.00000E+0000
   6.4070  3.75400E-0001   0.00000E+0000
   6.4100  3.66600E-0001   0.00000E+0000
   6.4120  3.71600E-0001   0.00000E+0000
   6.4140  3.68300E-0001   0.00000E+0000
   6.4170  3.65000E-0001   0.00000E+0000
   6.4190  3.83500E-0001   0.00000E+0000
   6.4210  3.80500E-0001   0.00000E+0000
   6.4240  3.82100E-0001   0.00000E+0000
   6.4260  3.80800E-0001   0.00000E+0000
   6.4280  3.82500E-0001   0.00000E+0000
   6.4300  3.81000E-0001   0.00000E+0000
   6.4340  3.84500E-0001   0.00000E+0000
   6.4350  3.79400E-0001   0.00000E+0000
   6.4370  3.89000E-0001   0.00000E+0000
   6.4390  3.82300E-0001   0.00000E+0000
   6.4410  3.87200E-0001   0.00000E+0000
   6.4440  3.93700E-0001   0.00000E+0000
   6.4470  3.93700E-0001   0.00000E+0000
   6.4480  3.87400E-0001   0.00000E+0000
   6.4510  3.85600E-0001   0.00000E+0000
   6.4530  3.88900E-0001   0.00000E+0000
   6.4560  3.99300E-0001   0.00000E+0000
   6.4590  3.89600E-0001   0.00000E+0000
   6.4600  3.93400E-0001   0.00000E+0000
   6.4620  3.93200E-0001   0.00000E+0000
   6.4640  3.94600E-0001   0.00000E+0000
   6.4670  3.95600E-0001   0.00000E+0000
   6.4700  4.00000E-0001   0.00000E+0000
   6.4720  3.94400E-0001   0.00000E+0000
   6.4740  4.06000E-0001   0.00000E+0000
   6.4760  4.26800E-0001   0.00000E+0000
   6.4780  4.45000E-0001   0.00000E+0000
   6.4810  4.26000E-0001   0.00000E+0000
   6.4820  4.05700E-0001   0.00000E+0000
   6.4840  4.14900E-0001   0.00000E+0000
   6.4860  3.93100E-0001   0.00000E+0000
   6.4890  4.04600E-0001   0.00000E+0000
   6.4910  4.06300E-0001   0.00000E+0000
   6.4950  4.01900E-0001   0.00000E+0000
   6.4980  3.94900E-0001   0.00000E+0000
   6.5010  4.11100E-0001   0.00000E+0000
   6.5030  4.12100E-0001   0.00000E+0000
   6.5060  4.13200E-0001   0.00000E+0000
   6.5090  4.09600E-0001   0.00000E+0000
   6.5100  4.19200E-0001   0.00000E+0000
   6.5120  4.21500E-0001   0.00000E+0000
   6.5140  4.04500E-0001   0.00000E+0000
   6.5170  3.91800E-0001   0.00000E+0000
   6.5210  4.29500E-0001   0.00000E+0000
   6.5220  4.21600E-0001   0.00000E+0000
   6.5250  4.25000E-0001   0.00000E+0000
   6.5260  4.18000E-0001   0.00000E+0000
   6.5290  4.09200E-0001   0.00000E+0000
   6.5310  4.19300E-0001   0.00000E+0000
   6.5340  4.09400E-0001   0.00000E+0000
   6.5360  4.18800E-0001   0.00000E+0000
   6.5380  4.24500E-0001   0.00000E+0000
   6.5400  4.26700E-0001   0.00000E+0000
   6.5420  4.20800E-0001   0.00000E+0000
   6.5450  4.20100E-0001   0.00000E+0000
   6.5470  4.14200E-0001   0.00000E+0000
   6.5500  4.33300E-0001   0.00000E+0000
   6.5530  4.28600E-0001   0.00000E+0000
   6.5540  4.14300E-0001   0.00000E+0000
   6.5570  4.13800E-0001   0.00000E+0000
   6.5590  4.18600E-0001   0.00000E+0000
   6.5610  4.20500E-0001   0.00000E+0000
   6.5650  4.23000E-0001   0.00000E+0000
   6.5660  4.27400E-0001   0.00000E+0000
   6.5690  4.32200E-0001   0.00000E+0000
   6.5710  4.24600E-0001   0.00000E+0000
   6.5720  4.13300E-0001   0.00000E+0000
   6.5750  4.22200E-0001   0.00000E+0000
   6.5770  4.23400E-0001   0.00000E+0000
   6.5790  4.21600E-0001   0.00000E+0000
   6.5810  4.21600E-0001   0.00000E+0000
   6.5840  4.33300E-0001   0.00000E+0000
   6.5860  4.29600E-0001   0.00000E+0000
   6.5880  4.21900E-0001   0.00000E+0000
   6.5900  4.22400E-0001   0.00000E+0000
   6.5930  4.23500E-0001   0.00000E+0000
   6.5950  4.34400E-0001   0.00000E+0000
   6.5970  4.38600E-0001   0.00000E+0000
   6.5990  4.33600E-0001   0.00000E+0000
   6.6010  4.43400E-0001   0.00000E+0000
   6.6030  4.46200E-0001   0.00000E+0000
   6.6070  4.36600E-0001   0.00000E+0000
   6.6090  4.30500E-0001   0.00000E+0000
   6.6110  4.33500E-0001   0.00000E+0000
   6.6120  4.44100E-0001   0.00000E+0000
   6.6140  4.35800E-0001   0.00000E+0000
   6.6170  4.40200E-0001   0.00000E+0000
   6.6190  4.35700E-0001   0.00000E+0000
   6.6220  4.41300E-0001   0.00000E+0000
   6.6230  4.36000E-0001   0.00000E+0000
   6.6250  4.31400E-0001   0.00000E+0000
   6.6270  4.49600E-0001   0.00000E+0000
   6.6300  4.46800E-0001   0.00000E+0000
   6.6330  4.50300E-0001   0.00000E+0000
   6.6340  4.35300E-0001   0.00000E+0000
   6.6380  4.44100E-0001   0.00000E+0000
   6.6410  4.51800E-0001   0.00000E+0000
   6.6450  4.45200E-0001   0.00000E+0000
   6.6460  4.26600E-0001   0.00000E+0000
   6.6500  4.43300E-0001   0.00000E+0000
   6.6530  4.39400E-0001   0.00000E+0000
   6.6550  4.37700E-0001   0.00000E+0000
   6.6560  4.45200E-0001   0.00000E+0000
   6.6590  4.39600E-0001   0.00000E+0000
   6.6630  4.43900E-0001   0.00000E+0000
   6.6650  4.42600E-0001   0.00000E+0000
   6.6670  4.43800E-0001   0.00000E+0000
   6.6690  4.45800E-0001   0.00000E+0000
   6.6700  4.48500E-0001   0.00000E+0000
   6.6720  4.42200E-0001   0.00000E+0000
   6.6760  4.44900E-0001   0.00000E+0000
   6.6770  4.45000E-0001   0.00000E+0000
   6.6800  4.53100E-0001   0.00000E+0000
   6.6810  4.56600E-0001   0.00000E+0000
   6.6840  4.48600E-0001   0.00000E+0000
   6.6890  4.47700E-0001   0.00000E+0000
   6.6910  4.58400E-0001   0.00000E+0000
   6.6950  4.58200E-0001   0.00000E+0000
   6.6980  4.49100E-0001   0.00000E+0000
   6.7010  4.48800E-0001   0.00000E+0000
   6.7030  4.41300E-0001   0.00000E+0000
   6.7060  4.48000E-0001   0.00000E+0000
   6.7080  4.43400E-0001   0.00000E+0000
   6.7100  4.46200E-0001   0.00000E+0000
   6.7130  4.51100E-0001   0.00000E+0000
   6.7160  4.42100E-0001   0.00000E+0000
   6.7180  4.50800E-0001   0.00000E+0000
   6.7200  4.47400E-0001   0.00000E+0000
   6.7220  4.45000E-0001   0.00000E+0000
   6.7240  4.55000E-0001   0.00000E+0000
   6.7260  4.60900E-0001   0.00000E+0000
   6.7280  4.51000E-0001   0.00000E+0000
   6.7310  4.53600E-0001   0.00000E+0000
   6.7340  4.58900E-0001   0.00000E+0000
   6.7380  4.48700E-0001   0.00000E+0000
   6.7400  4.57800E-0001   0.00000E+0000
   6.7420  4.64200E-0001   0.00000E+0000
   6.7450  4.65200E-0001   0.00000E+0000
   6.7470  4.45800E-0001   0.00000E+0000
   6.7510  4.56800E-0001   0.00000E+0000
   6.7540  4.66200E-0001   0.00000E+0000
   6.7550  4.62500E-0001   0.00000E+0000
   6.7580  4.67600E-0001   0.00000E+0000
   6.7590  4.59600E-0001   0.00000E+0000
   6.7630  4.65300E-0001   0.00000E+0000
   6.7650  4.70500E-0001   0.00000E+0000
   6.7680  4.49700E-0001   0.00000E+0000
   6.7700  4.41000E-0001   0.00000E+0000
   6.7720  4.51400E-0001   0.00000E+0000
   6.7750  4.62100E-0001   0.00000E+0000
   6.7760  4.71300E-0001   0.00000E+0000
   6.7800  4.69400E-0001   0.00000E+0000
   6.7820  4.60500E-0001   0.00000E+0000
   6.7840  4.62800E-0001   0.00000E+0000
   6.7870  4.68500E-0001   0.00000E+0000
   6.7890  4.66700E-0001   0.00000E+0000
   6.7900  4.74500E-0001   0.00000E+0000
   6.7940  4.73000E-0001   0.00000E+0000
   6.7960  4.72400E-0001   0.00000E+0000
   6.8000  4.51900E-0001   0.00000E+0000
   6.8030  4.57700E-0001   0.00000E+0000
   6.8040  4.67900E-0001   0.00000E+0000
   6.8080  4.65100E-0001   0.00000E+0000
   6.8100  4.76000E-0001   0.00000E+0000
   6.8120  4.68800E-0001   0.00000E+0000
   6.8170  4.62900E-0001   0.00000E+0000
   6.8190  4.74000E-0001   0.00000E+0000
   6.8200  4.74600E-0001   0.00000E+0000
   6.8230  4.56700E-0001   0.00000E+0000
   6.8250  4.56000E-0001   0.00000E+0000
   6.8280  4.59100E-0001   0.00000E+0000
   6.8310  4.67300E-0001   0.00000E+0000
   6.8330  4.64200E-0001   0.00000E+0000
   6.8350  4.76800E-0001   0.00000E+0000
   6.8390  4.66100E-0001   0.00000E+0000
   6.8420  4.60700E-0001   0.00000E+0000
   6.8440  4.62300E-0001   0.00000E+0000
   6.8460  4.61700E-0001   0.00000E+0000
   6.8490  4.63700E-0001   0.00000E+0000
   6.8510  4.75900E-0001   0.00000E+0000
   6.8530  4.82100E-0001   0.00000E+0000
   6.8560  4.81900E-0001   0.00000E+0000
   6.8580  4.58800E-0001   0.00000E+0000
   6.8600  4.56800E-0001   0.00000E+0000
   6.8630  4.59000E-0001   0.00000E+0000
   6.8670  4.57400E-0001   0.00000E+0000
   6.8690  4.62600E-0001   0.00000E+0000
   6.8700  4.75900E-0001   0.00000E+0000
   6.8740  4.76500E-0001   0.00000E+0000
   6.8760  4.73300E-0001   0.00000E+0000
   6.8790  4.78400E-0001   0.00000E+0000
   6.8800  4.68600E-0001   0.00000E+0000
   6.8830  4.76600E-0001   0.00000E+0000
   6.8860  4.63200E-0001   0.00000E+0000
   6.8900  4.79200E-0001   0.00000E+0000
   6.8930  4.63400E-0001   0.00000E+0000
   6.8950  4.72800E-0001   0.00000E+0000
   6.8970  4.92100E-0001   0.00000E+0000
   6.9000  4.95700E-0001   0.00000E+0000
   6.9030  4.97900E-0001   0.00000E+0000
   6.9050  4.92400E-0001   0.00000E+0000
   6.9070  4.93300E-0001   0.00000E+0000
   6.9110  5.04500E-0001   0.00000E+0000
   6.9130  4.90500E-0001   0.00000E+0000
   6.9150  4.85700E-0001   0.00000E+0000
   6.9170  4.85700E-0001   0.00000E+0000
   6.9180  4.84000E-0001   0.00000E+0000
   6.9210  4.79400E-0001   0.00000E+0000
   6.9220  4.87000E-0001   0.00000E+0000
   6.9250  4.92000E-0001   0.00000E+0000
   6.9270  4.70800E-0001   0.00000E+0000
   6.9290  4.74900E-0001   0.00000E+0000
   6.9320  4.86800E-0001   0.00000E+0000
   6.9370  4.94800E-0001   0.00000E+0000
   6.9390  4.84400E-0001   0.00000E+0000
   6.9410  5.05400E-0001   0.00000E+0000
   6.9430  5.06800E-0001   0.00000E+0000
   6.9440  4.88700E-0001   0.00000E+0000
   6.9480  4.70500E-0001   0.00000E+0000
   6.9500  4.71300E-0001   0.00000E+0000
   6.9530  4.75700E-0001   0.00000E+0000
   6.9550  4.69900E-0001   0.00000E+0000
   6.9560  4.85200E-0001   0.00000E+0000
   6.9590  4.95900E-0001   0.00000E+0000
   6.9610  4.73200E-0001   0.00000E+0000
   6.9630  4.74600E-0001   0.00000E+0000
   6.9670  4.74600E-0001   0.00000E+0000
   6.9690  4.66200E-0001   0.00000E+0000
   6.9700  4.67600E-0001   0.00000E+0000
   6.9730  4.80600E-0001   0.00000E+0000
   6.9750  4.86200E-0001   0.00000E+0000
   6.9770  4.70100E-0001   0.00000E+0000
   6.9790  4.69700E-0001   0.00000E+0000
   6.9820  4.52800E-0001   0.00000E+0000
   6.9830  4.51300E-0001   0.00000E+0000
   6.9860  4.68500E-0001   0.00000E+0000
   6.9890  4.60900E-0001   0.00000E+0000
   6.9910  4.68800E-0001   0.00000E+0000
   6.9930  4.91900E-0001   0.00000E+0000
   6.9980  4.90400E-0001   0.00000E+0000
   7.0000  4.72000E-0001   0.00000E+0000
   7.0030  4.71900E-0001   0.00000E+0000
   7.0070  4.78600E-0001   0.00000E+0000
   7.0100  4.81700E-0001   0.00000E+0000
   7.0110  4.93300E-0001   0.00000E+0000
   7.0140  4.83500E-0001   0.00000E+0000
   7.0170  4.76700E-0001   0.00000E+0000
   7.0180  4.86800E-0001   0.00000E+0000
   7.0210  4.97800E-0001   0.00000E+0000
   7.0230  4.86700E-0001   0.00000E+0000
   7.0250  4.79600E-0001   0.00000E+0000
   7.0280  4.86600E-0001   0.00000E+0000
   7.0300  4.98300E-0001   0.00000E+0000
   7.0320  4.88400E-0001   0.00000E+0000
   7.0350  4.97500E-0001   0.00000E+0000
   7.0370  5.01300E-0001   0.00000E+0000
   7.0400  5.19400E-0001   0.00000E+0000
   7.0410  5.28400E-0001   0.00000E+0000
   7.0460  5.04500E-0001   0.00000E+0000
   7.0480  4.93200E-0001   0.00000E+0000
   7.0510  5.02900E-0001   0.00000E+0000
   7.0520  5.14100E-0001   0.00000E+0000
   7.0550  5.13700E-0001   0.00000E+0000
   7.0580  5.12800E-0001   0.00000E+0000
   7.0600  5.28300E-0001   0.00000E+0000
   7.0620  5.29800E-0001   0.00000E+0000
   7.0650  5.25200E-0001   0.00000E+0000
   7.0660  5.31600E-0001   0.00000E+0000
   7.0690  5.30900E-0001   0.00000E+0000
   7.0700  5.52500E-0001   0.00000E+0000
   7.0720  5.50100E-0001   0.00000E+0000
   7.0740  5.49700E-0001   0.00000E+0000
   7.0760  5.44300E-0001   0.00000E+0000
   7.0790  5.31500E-0001   0.00000E+0000
   7.0820  5.40200E-0001   0.00000E+0000
   7.0840  5.70800E-0001   0.00000E+0000
   7.0860  5.63800E-0001   0.00000E+0000
   7.0900  5.57700E-0001   0.00000E+0000
   7.0920  5.62300E-0001   0.00000E+0000
   7.0950  5.73900E-0001   0.00000E+0000
   7.0990  5.85600E-0001   0.00000E+0000
   7.1010  5.92400E-0001   0.00000E+0000
