# Supplementary material for: Self-association of MreC as a regulatory signal in bacterial cell wall elongation
Source: Nat Commun. 2021 May 20;12:2987. doi: 10.1038/s41467-021-22957-9 (PMC8137920; doi:10.1038/s41467-021-22957-9)
Supplement: Supplementary file 4 — Source Data [file 41467_2021_22957_MOESM4_ESM.zip › Martins2-Source-Data/AUC_rawdata/E.coli/00066.RA3]

MREC FHEC 0,8 abs
R 3 20.0 20000 0016935 6.0490E10 281 1 
   5.8010 -3.51900E-0001   0.00000E+0000
   5.8030 -2.32600E-0001   0.00000E+0000
   5.8070 -1.58500E-0001   0.00000E+0000
   5.8080 -2.17900E-0001   0.00000E+0000
   5.8090 -9.74000E-0002   0.00000E+0000
   5.8100 -9.96000E-0002   0.00000E+0000
   5.8110 -9.18000E-0002   0.00000E+0000
   5.8120 -2.02100E-0001   0.00000E+0000
   5.8130 -2.04400E-0001   0.00000E+0000
   5.8160 -2.87200E-0001   0.00000E+0000
   5.8180 -3.23900E-0001   0.00000E+0000
   5.8190 -5.15500E-0001   0.00000E+0000
   5.8210 -5.36800E-0001   0.00000E+0000
   5.8230 -5.35800E-0001   0.00000E+0000
   5.8250 -4.95500E-0001   0.00000E+0000
   5.8270 -2.53300E-0001   0.00000E+0000
   5.8290  1.49000E-0002   0.00000E+0000
   5.8310  1.08100E-0001   0.00000E+0000
   5.8320  1.54100E-0001   0.00000E+0000
   5.8340  1.62800E-0001   0.00000E+0000
   5.8350  1.48300E-0001   0.00000E+0000
   5.8370  1.19800E-0001   0.00000E+0000
   5.8390  1.25000E-0001   0.00000E+0000
   5.8420  9.91000E-0002   0.00000E+0000
   5.8440  8.21000E-0002   0.00000E+0000
   5.8460  9.04000E-0002   0.00000E+0000
   5.8490  1.05100E-0001   0.00000E+0000
   5.8520  9.77000E-0002   0.00000E+0000
   5.8530  9.03000E-0002   0.00000E+0000
   5.8550  2.58000E-0002   0.00000E+0000
   5.8570  1.79000E-0002   0.00000E+0000
   5.8600  3.45000E-0002   0.00000E+0000
   5.8620  1.80000E-0002   0.00000E+0000
   5.8640  3.83000E-0002   0.00000E+0000
   5.8660  3.42000E-0002   0.00000E+0000
   5.8680  2.90000E-0002   0.00000E+0000
   5.8700 -4.37000E-0002   0.00000E+0000
   5.8710 -4.75000E-0002   0.00000E+0000
   5.8730 -5.60000E-0003   0.00000E+0000
   5.8750  2.70000E-0003   0.00000E+0000
   5.8780  3.03000E-0002   0.00000E+0000
   5.8790  5.06000E-0002   0.00000E+0000
   5.8810  3.84000E-0002   0.00000E+0000
   5.8820  4.37000E-0002   0.00000E+0000
   5.8850  8.60000E-0003   0.00000E+0000
   5.8870  2.00000E-0002   0.00000E+0000
   5.8900  5.43000E-0002   0.00000E+0000
   5.8920  1.78000E-0002   0.00000E+0000
   5.8940  3.30000E-0002   0.00000E+0000
   5.8970  1.39000E-0002   0.00000E+0000
   5.8990  2.12000E-0002   0.00000E+0000
   5.9010  4.44000E-0002   0.00000E+0000
   5.9030  2.65000E-0002   0.00000E+0000
   5.9050  2.46000E-0002   0.00000E+0000
   5.9090  8.70000E-0003   0.00000E+0000
   5.9110  2.13000E-0002   0.00000E+0000
   5.9130  1.77000E-0002   0.00000E+0000
   5.9150  3.05000E-0002   0.00000E+0000
   5.9160  3.16000E-0002   0.00000E+0000
   5.9200  2.51000E-0002   0.00000E+0000
   5.9210 -7.00000E-0004   0.00000E+0000
   5.9230 -5.60000E-0003   0.00000E+0000
   5.9240  3.42000E-0002   0.00000E+0000
   5.9270  4.48000E-0002   0.00000E+0000
   5.9310  5.96000E-0002   0.00000E+0000
   5.9320  7.27000E-0002   0.00000E+0000
   5.9340  7.01000E-0002   0.00000E+0000
   5.9360  3.48000E-0002   0.00000E+0000
   5.9390  3.68000E-0002   0.00000E+0000
   5.9400  7.62000E-0002   0.00000E+0000
   5.9420  5.77000E-0002   0.00000E+0000
   5.9440  5.54000E-0002   0.00000E+0000
   5.9460  8.02000E-0002   0.00000E+0000
   5.9490  6.49000E-0002   0.00000E+0000
   5.9500  5.44000E-0002   0.00000E+0000
   5.9530  5.63000E-0002   0.00000E+0000
   5.9540  6.29000E-0002   0.00000E+0000
   5.9580  6.57000E-0002   0.00000E+0000
   5.9610  8.29000E-0002   0.00000E+0000
   5.9630  6.21000E-0002   0.00000E+0000
   5.9660  3.26000E-0002   0.00000E+0000
   5.9680  2.02000E-0002   0.00000E+0000
   5.9700  1.09000E-0002   0.00000E+0000
   5.9720  3.11000E-0002   0.00000E+0000
   5.9730  3.19000E-0002   0.00000E+0000
   5.9740  2.70000E-0002   0.00000E+0000
   5.9770  6.90000E-0002   0.00000E+0000
   5.9800 -3.98000E-0002   0.00000E+0000
   5.9820 -9.24300E-0001   0.00000E+0000
   5.9850 -1.14350E+0000   0.00000E+0000
   5.9860 -1.29590E+0000   0.00000E+0000
   5.9880 -1.49920E+0000   0.00000E+0000
   5.9890 -1.58840E+0000   0.00000E+0000
   5.9940 -1.91880E+0000   0.00000E+0000
   5.9970 -1.98770E+0000   0.00000E+0000
   5.9990 -1.92410E+0000   0.00000E+0000
   6.0020 -1.87760E+0000   0.00000E+0000
   6.0040 -1.81500E+0000   0.00000E+0000
   6.0060 -1.67990E+0000   0.00000E+0000
   6.0090 -1.55490E+0000   0.00000E+0000
   6.0110 -1.30840E+0000   0.00000E+0000
   6.0120 -1.14780E+0000   0.00000E+0000
   6.0140 -3.92900E-0001   0.00000E+0000
   6.0160 -1.01500E-0001   0.00000E+0000
   6.0200  1.50100E-0001   0.00000E+0000
   6.0230  1.48200E-0001   0.00000E+0000
   6.0240  1.40800E-0001   0.00000E+0000
   6.0270  1.21900E-0001   0.00000E+0000
   6.0290  1.47200E-0001   0.00000E+0000
   6.0320  1.49100E-0001   0.00000E+0000
   6.0340  1.61100E-0001   0.00000E+0000
   6.0370  1.25700E-0001   0.00000E+0000
   6.0390  9.51000E-0002   0.00000E+0000
   6.0420  1.11000E-0001   0.00000E+0000
   6.0440  1.29100E-0001   0.00000E+0000
   6.0460  1.07800E-0001   0.00000E+0000
   6.0500  1.15100E-0001   0.00000E+0000
   6.0510  1.11400E-0001   0.00000E+0000
   6.0520  1.19400E-0001   0.00000E+0000
   6.0550  1.15400E-0001   0.00000E+0000
   6.0570  1.13300E-0001   0.00000E+0000
   6.0590  1.19200E-0001   0.00000E+0000
   6.0620  1.07300E-0001   0.00000E+0000
   6.0640  1.21700E-0001   0.00000E+0000
   6.0660  1.12200E-0001   0.00000E+0000
   6.0680  1.03700E-0001   0.00000E+0000
   6.0710  9.61000E-0002   0.00000E+0000
   6.0730  1.27200E-0001   0.00000E+0000
   6.0760  1.51200E-0001   0.00000E+0000
   6.0780  1.50000E-0001   0.00000E+0000
   6.0800  1.04200E-0001   0.00000E+0000
   6.0830  1.92900E-0001   0.00000E+0000
   6.0880  1.36220E+0000   0.00000E+0000
   6.0900  1.42640E+0000   0.00000E+0000
   6.0940  2.01760E+0000   0.00000E+0000
   6.0990  2.06950E+0000   0.00000E+0000
   6.1010  2.04080E+0000   0.00000E+0000
   6.1030  1.96380E+0000   0.00000E+0000
   6.1060  1.93540E+0000   0.00000E+0000
   6.1080  1.84800E+0000   0.00000E+0000
   6.1100  1.82650E+0000   0.00000E+0000
   6.1130  1.62400E+0000   0.00000E+0000
   6.1150  1.49830E+0000   0.00000E+0000
   6.1170  7.13300E-0001   0.00000E+0000
   6.1210  8.56000E-0002   0.00000E+0000
   6.1240  1.54600E-0001   0.00000E+0000
   6.1280  1.50500E-0001   0.00000E+0000
   6.1290  1.49700E-0001   0.00000E+0000
   6.1310  1.44400E-0001   0.00000E+0000
   6.1320  1.42400E-0001   0.00000E+0000
   6.1350  1.40800E-0001   0.00000E+0000
   6.1370  1.44100E-0001   0.00000E+0000
   6.1400  1.40200E-0001   0.00000E+0000
   6.1420  1.32200E-0001   0.00000E+0000
   6.1440  1.37600E-0001   0.00000E+0000
   6.1470  1.51300E-0001   0.00000E+0000
   6.1490  1.46000E-0001   0.00000E+0000
   6.1520  1.43900E-0001   0.00000E+0000
   6.1530  1.52400E-0001   0.00000E+0000
   6.1560  1.56400E-0001   0.00000E+0000
   6.1580  1.60400E-0001   0.00000E+0000
   6.1590  1.61000E-0001   0.00000E+0000
   6.1610  1.62600E-0001   0.00000E+0000
   6.1630  1.65400E-0001   0.00000E+0000
   6.1660  1.67900E-0001   0.00000E+0000
   6.1680  1.69200E-0001   0.00000E+0000
   6.1710  1.70800E-0001   0.00000E+0000
   6.1740  1.69600E-0001   0.00000E+0000
   6.1760  1.78000E-0001   0.00000E+0000
   6.1770  1.78700E-0001   0.00000E+0000
   6.1810  1.83900E-0001   0.00000E+0000
   6.1820  1.84200E-0001   0.00000E+0000
   6.1830  1.84200E-0001   0.00000E+0000
   6.1850  1.81800E-0001   0.00000E+0000
   6.1880  1.88600E-0001   0.00000E+0000
   6.1900  1.84400E-0001   0.00000E+0000
   6.1930  1.88500E-0001   0.00000E+0000
   6.1940  1.91700E-0001   0.00000E+0000
   6.1950  1.99100E-0001   0.00000E+0000
   6.1990  1.97800E-0001   0.00000E+0000
   6.2000  2.04000E-0001   0.00000E+0000
   6.2040  1.99000E-0001   0.00000E+0000
   6.2060  2.06500E-0001   0.00000E+0000
   6.2090  2.11700E-0001   0.00000E+0000
   6.2110  2.14200E-0001   0.00000E+0000
   6.2130  2.17200E-0001   0.00000E+0000
   6.2160  2.22000E-0001   0.00000E+0000
   6.2180  2.23100E-0001   0.00000E+0000
   6.2200  2.24700E-0001   0.00000E+0000
   6.2230  2.33000E-0001   0.00000E+0000
   6.2250  2.46000E-0001   0.00000E+0000
   6.2270  2.55000E-0001   0.00000E+0000
   6.2300  1.81700E-0001   0.00000E+0000
   6.2310  1.73300E-0001   0.00000E+0000
   6.2340  2.05200E-0001   0.00000E+0000
   6.2350  2.46900E-0001   0.00000E+0000
   6.2380  2.62500E-0001   0.00000E+0000
   6.2410  2.55300E-0001   0.00000E+0000
   6.2430  2.58300E-0001   0.00000E+0000
   6.2460  2.62100E-0001   0.00000E+0000
   6.2470  2.58700E-0001   0.00000E+0000
   6.2500  2.53500E-0001   0.00000E+0000
   6.2520  2.58900E-0001   0.00000E+0000
   6.2540  2.77500E-0001   0.00000E+0000
   6.2570  2.79100E-0001   0.00000E+0000
   6.2610  2.71000E-0001   0.00000E+0000
   6.2620  2.74300E-0001   0.00000E+0000
   6.2660  2.86800E-0001   0.00000E+0000
   6.2710  2.83300E-0001   0.00000E+0000
   6.2730  2.81200E-0001   0.00000E+0000
   6.2740  2.87700E-0001   0.00000E+0000
   6.2780  2.89700E-0001   0.00000E+0000
   6.2790  2.89000E-0001   0.00000E+0000
   6.2820  2.83600E-0001   0.00000E+0000
   6.2840  2.92400E-0001   0.00000E+0000
   6.2860  2.96200E-0001   0.00000E+0000
   6.2890  2.96300E-0001   0.00000E+0000
   6.2910  2.98800E-0001   0.00000E+0000
   6.2950  3.06100E-0001   0.00000E+0000
   6.2960  3.05800E-0001   0.00000E+0000
   6.3000  3.11100E-0001   0.00000E+0000
   6.3040  3.17200E-0001   0.00000E+0000
   6.3050  3.15300E-0001   0.00000E+0000
   6.3090  3.16100E-0001   0.00000E+0000
   6.3140  3.15300E-0001   0.00000E+0000
   6.3150  3.21400E-0001   0.00000E+0000
   6.3170  3.18400E-0001   0.00000E+0000
   6.3210  3.23300E-0001   0.00000E+0000
   6.3250  3.45200E-0001   0.00000E+0000
   6.3270  3.42200E-0001   0.00000E+0000
   6.3300  2.90700E-0001   0.00000E+0000
   6.3310  2.92700E-0001   0.00000E+0000
   6.3340  3.26600E-0001   0.00000E+0000
   6.3370  3.57500E-0001   0.00000E+0000
   6.3390  3.56500E-0001   0.00000E+0000
   6.3420  3.52600E-0001   0.00000E+0000
   6.3440  3.54900E-0001   0.00000E+0000
   6.3480  3.54000E-0001   0.00000E+0000
   6.3500  3.46500E-0001   0.00000E+0000
   6.3550  3.44100E-0001   0.00000E+0000
   6.3570  3.50800E-0001   0.00000E+0000
   6.3580  3.54800E-0001   0.00000E+0000
   6.3590  3.53300E-0001   0.00000E+0000
   6.3620  3.59500E-0001   0.00000E+0000
   6.3640  3.55300E-0001   0.00000E+0000
   6.3670  3.58300E-0001   0.00000E+0000
   6.3710  3.58800E-0001   0.00000E+0000
   6.3760  3.67300E-0001   0.00000E+0000
   6.3780  3.75600E-0001   0.00000E+0000
   6.3810  3.75000E-0001   0.00000E+0000
   6.3830  3.68600E-0001   0.00000E+0000
   6.3850  3.73300E-0001   0.00000E+0000
   6.3880  3.84900E-0001   0.00000E+0000
   6.3920  3.76500E-0001   0.00000E+0000
   6.3970  3.81100E-0001   0.00000E+0000
   6.3980  3.88100E-0001   0.00000E+0000
   6.4020  3.80500E-0001   0.00000E+0000
   6.4040  3.77700E-0001   0.00000E+0000
   6.4060  3.86600E-0001   0.00000E+0000
   6.4100  3.80900E-0001   0.00000E+0000
   6.4120  3.84000E-0001   0.00000E+0000
   6.4150  3.74600E-0001   0.00000E+0000
   6.4170  3.86800E-0001   0.00000E+0000
   6.4200  3.87900E-0001   0.00000E+0000
   6.4210  3.90100E-0001   0.00000E+0000
   6.4240  3.87800E-0001   0.00000E+0000
   6.4260  3.88000E-0001   0.00000E+0000
   6.4310  3.92700E-0001   0.00000E+0000
   6.4330  3.97000E-0001   0.00000E+0000
   6.4350  3.90200E-0001   0.00000E+0000
   6.4380  4.03700E-0001   0.00000E+0000
   6.4400  3.94900E-0001   0.00000E+0000
   6.4430  3.96600E-0001   0.00000E+0000
   6.4460  4.03300E-0001   0.00000E+0000
   6.4480  4.02600E-0001   0.00000E+0000
   6.4530  4.03500E-0001   0.00000E+0000
   6.4550  4.11000E-0001   0.00000E+0000
   6.4580  4.00000E-0001   0.00000E+0000
   6.4600  4.06300E-0001   0.00000E+0000
   6.4650  4.01500E-0001   0.00000E+0000
   6.4670  4.07100E-0001   0.00000E+0000
   6.4680  4.17200E-0001   0.00000E+0000
   6.4730  4.07500E-0001   0.00000E+0000
   6.4740  4.10600E-0001   0.00000E+0000
   6.4770  4.43500E-0001   0.00000E+0000
   6.4790  4.51500E-0001   0.00000E+0000
   6.4800  4.32200E-0001   0.00000E+0000
   6.4810  4.13500E-0001   0.00000E+0000
   6.4840  4.28500E-0001   0.00000E+0000
   6.4850  4.12300E-0001   0.00000E+0000
   6.4890  4.25900E-0001   0.00000E+0000
   6.4910  4.15600E-0001   0.00000E+0000
   6.4920  4.08500E-0001   0.00000E+0000
   6.4930  4.11100E-0001   0.00000E+0000
   6.4970  4.19200E-0001   0.00000E+0000
   6.4990  4.12600E-0001   0.00000E+0000
   6.5010  4.18200E-0001   0.00000E+0000
   6.5030  4.20100E-0001   0.00000E+0000
   6.5060  4.22200E-0001   0.00000E+0000
   6.5070  4.22900E-0001   0.00000E+0000
   6.5120  4.25200E-0001   0.00000E+0000
   6.5140  3.98900E-0001   0.00000E+0000
   6.5170  3.97400E-0001   0.00000E+0000
   6.5190  4.31400E-0001   0.00000E+0000
   6.5220  4.28100E-0001   0.00000E+0000
   6.5240  4.33200E-0001   0.00000E+0000
   6.5270  4.28900E-0001   0.00000E+0000
   6.5290  4.15600E-0001   0.00000E+0000
   6.5310  4.17500E-0001   0.00000E+0000
   6.5340  4.21000E-0001   0.00000E+0000
   6.5360  4.26200E-0001   0.00000E+0000
   6.5390  4.27700E-0001   0.00000E+0000
   6.5430  4.33500E-0001   0.00000E+0000
   6.5450  4.21800E-0001   0.00000E+0000
   6.5470  4.18900E-0001   0.00000E+0000
   6.5490  4.26100E-0001   0.00000E+0000
   6.5510  4.38700E-0001   0.00000E+0000
   6.5540  4.30800E-0001   0.00000E+0000
   6.5570  4.24900E-0001   0.00000E+0000
   6.5590  4.19500E-0001   0.00000E+0000
   6.5600  4.33800E-0001   0.00000E+0000
   6.5630  4.24800E-0001   0.00000E+0000
   6.5660  4.34900E-0001   0.00000E+0000
   6.5680  4.30100E-0001   0.00000E+0000
   6.5710  4.32500E-0001   0.00000E+0000
   6.5720  4.35700E-0001   0.00000E+0000
   6.5750  4.29800E-0001   0.00000E+0000
   6.5770  4.37500E-0001   0.00000E+0000
   6.5790  4.24500E-0001   0.00000E+0000
   6.5820  4.22600E-0001   0.00000E+0000
   6.5830  4.34800E-0001   0.00000E+0000
   6.5840  4.43000E-0001   0.00000E+0000
   6.5880  4.35800E-0001   0.00000E+0000
   6.5910  4.32200E-0001   0.00000E+0000
   6.5940  4.38400E-0001   0.00000E+0000
   6.5950  4.39900E-0001   0.00000E+0000
   6.5980  4.38300E-0001   0.00000E+0000
   6.5990  4.37800E-0001   0.00000E+0000
   6.6020  4.54700E-0001   0.00000E+0000
   6.6050  4.55900E-0001   0.00000E+0000
   6.6070  4.36300E-0001   0.00000E+0000
   6.6090  4.35800E-0001   0.00000E+0000
   6.6120  4.43300E-0001   0.00000E+0000
   6.6140  4.39100E-0001   0.00000E+0000
   6.6170  4.48400E-0001   0.00000E+0000
   6.6200  4.44800E-0001   0.00000E+0000
   6.6210  4.48800E-0001   0.00000E+0000
   6.6220  4.50700E-0001   0.00000E+0000
   6.6250  4.42500E-0001   0.00000E+0000
   6.6260  4.41300E-0001   0.00000E+0000
   6.6300  4.44500E-0001   0.00000E+0000
   6.6320  4.49900E-0001   0.00000E+0000
   6.6330  4.53700E-0001   0.00000E+0000
   6.6350  4.59600E-0001   0.00000E+0000
   6.6380  4.45000E-0001   0.00000E+0000
   6.6390  4.53000E-0001   0.00000E+0000
   6.6420  4.56700E-0001   0.00000E+0000
   6.6440  4.49200E-0001   0.00000E+0000
   6.6480  4.45500E-0001   0.00000E+0000
   6.6500  4.41100E-0001   0.00000E+0000
   6.6530  4.57000E-0001   0.00000E+0000
   6.6550  4.46700E-0001   0.00000E+0000
   6.6560  4.49000E-0001   0.00000E+0000
   6.6580  4.43000E-0001   0.00000E+0000
   6.6620  4.43300E-0001   0.00000E+0000
   6.6640  4.48300E-0001   0.00000E+0000
   6.6670  4.48300E-0001   0.00000E+0000
   6.6690  4.54400E-0001   0.00000E+0000
   6.6710  4.56900E-0001   0.00000E+0000
   6.6730  4.51900E-0001   0.00000E+0000
   6.6760  4.49200E-0001   0.00000E+0000
   6.6780  4.50100E-0001   0.00000E+0000
   6.6810  4.60700E-0001   0.00000E+0000
   6.6830  4.59800E-0001   0.00000E+0000
   6.6870  4.56100E-0001   0.00000E+0000
   6.6880  4.62900E-0001   0.00000E+0000
   6.6920  4.50500E-0001   0.00000E+0000
   6.6940  4.59800E-0001   0.00000E+0000
   6.6960  4.65400E-0001   0.00000E+0000
   6.6980  4.64000E-0001   0.00000E+0000
   6.7010  4.51800E-0001   0.00000E+0000
   6.7050  4.50800E-0001   0.00000E+0000
   6.7070  4.50300E-0001   0.00000E+0000
   6.7100  4.53000E-0001   0.00000E+0000
   6.7120  4.52000E-0001   0.00000E+0000
   6.7130  4.58400E-0001   0.00000E+0000
   6.7150  4.53900E-0001   0.00000E+0000
   6.7190  4.52700E-0001   0.00000E+0000
   6.7210  4.49800E-0001   0.00000E+0000
   6.7240  4.52500E-0001   0.00000E+0000
   6.7260  4.60500E-0001   0.00000E+0000
   6.7270  4.60900E-0001   0.00000E+0000
   6.7320  4.61700E-0001   0.00000E+0000
   6.7330  4.65900E-0001   0.00000E+0000
   6.7390  4.54700E-0001   0.00000E+0000
   6.7410  4.69900E-0001   0.00000E+0000
   6.7420  4.67500E-0001   0.00000E+0000
   6.7450  4.67100E-0001   0.00000E+0000
   6.7470  4.56900E-0001   0.00000E+0000
   6.7500  4.58700E-0001   0.00000E+0000
   6.7520  4.71600E-0001   0.00000E+0000
   6.7540  4.66700E-0001   0.00000E+0000
   6.7570  4.65900E-0001   0.00000E+0000
   6.7580  4.61100E-0001   0.00000E+0000
   6.7600  4.65900E-0001   0.00000E+0000
   6.7640  4.69800E-0001   0.00000E+0000
   6.7650  4.70300E-0001   0.00000E+0000
   6.7680  4.69500E-0001   0.00000E+0000
   6.7700  4.45900E-0001   0.00000E+0000
   6.7720  4.57300E-0001   0.00000E+0000
   6.7750  4.73600E-0001   0.00000E+0000
   6.7770  4.65000E-0001   0.00000E+0000
   6.7800  4.66000E-0001   0.00000E+0000
   6.7820  4.72700E-0001   0.00000E+0000
   6.7830  4.66800E-0001   0.00000E+0000
   6.7870  4.70300E-0001   0.00000E+0000
   6.7900  4.69300E-0001   0.00000E+0000
   6.7910  4.75200E-0001   0.00000E+0000
   6.7950  4.75900E-0001   0.00000E+0000
   6.7980  4.71200E-0001   0.00000E+0000
   6.8010  4.48500E-0001   0.00000E+0000
   6.8030  4.67000E-0001   0.00000E+0000
   6.8060  4.79100E-0001   0.00000E+0000
   6.8090  4.82900E-0001   0.00000E+0000
   6.8100  4.73500E-0001   0.00000E+0000
   6.8130  4.96300E-0001   0.00000E+0000
   6.8140  4.63700E-0001   0.00000E+0000
   6.8190  4.83200E-0001   0.00000E+0000
   6.8210  4.73100E-0001   0.00000E+0000
   6.8240  4.60400E-0001   0.00000E+0000
   6.8250  4.58600E-0001   0.00000E+0000
   6.8270  4.67100E-0001   0.00000E+0000
   6.8290  4.61300E-0001   0.00000E+0000
   6.8310  4.76300E-0001   0.00000E+0000
   6.8330  4.77300E-0001   0.00000E+0000
   6.8350  4.77700E-0001   0.00000E+0000
   6.8390  4.80800E-0001   0.00000E+0000
   6.8410  4.68300E-0001   0.00000E+0000
   6.8440  4.66400E-0001   0.00000E+0000
   6.8450  4.64300E-0001   0.00000E+0000
   6.8490  4.82700E-0001   0.00000E+0000
   6.8510  4.69600E-0001   0.00000E+0000
   6.8530  4.85000E-0001   0.00000E+0000
   6.8560  4.77000E-0001   0.00000E+0000
   6.8580  4.67200E-0001   0.00000E+0000
   6.8630  4.59700E-0001   0.00000E+0000
   6.8640  4.76200E-0001   0.00000E+0000
   6.8670  4.69600E-0001   0.00000E+0000
   6.8680  4.65500E-0001   0.00000E+0000
   6.8700  4.73200E-0001   0.00000E+0000
   6.8720  4.82500E-0001   0.00000E+0000
   6.8750  4.71700E-0001   0.00000E+0000
   6.8780  4.81500E-0001   0.00000E+0000
   6.8790  4.76400E-0001   0.00000E+0000
   6.8820  4.87600E-0001   0.00000E+0000
   6.8850  4.82100E-0001   0.00000E+0000
   6.8870  4.79300E-0001   0.00000E+0000
   6.8890  4.86700E-0001   0.00000E+0000
   6.8930  4.74200E-0001   0.00000E+0000
   6.8940  4.82900E-0001   0.00000E+0000
   6.8980  4.89700E-0001   0.00000E+0000
   6.8990  5.04600E-0001   0.00000E+0000
   6.9020  5.00800E-0001   0.00000E+0000
   6.9060  4.95500E-0001   0.00000E+0000
   6.9080  4.91400E-0001   0.00000E+0000
   6.9110  5.04500E-0001   0.00000E+0000
   6.9130  4.95900E-0001   0.00000E+0000
   6.9150  4.99200E-0001   0.00000E+0000
   6.9170  4.85600E-0001   0.00000E+0000
   6.9180  4.86100E-0001   0.00000E+0000
   6.9200  4.87000E-0001   0.00000E+0000
   6.9240  4.95400E-0001   0.00000E+0000
   6.9260  4.96700E-0001   0.00000E+0000
   6.9290  4.85300E-0001   0.00000E+0000
   6.9320  5.01600E-0001   0.00000E+0000
   6.9340  5.05800E-0001   0.00000E+0000
   6.9360  4.89300E-0001   0.00000E+0000
   6.9390  5.14700E-0001   0.00000E+0000
   6.9410  5.22900E-0001   0.00000E+0000
   6.9450  5.07800E-0001   0.00000E+0000
   6.9480  4.80000E-0001   0.00000E+0000
   6.9500  4.74700E-0001   0.00000E+0000
   6.9530  4.91800E-0001   0.00000E+0000
   6.9540  4.91100E-0001   0.00000E+0000
   6.9560  4.83700E-0001   0.00000E+0000
   6.9600  4.92700E-0001   0.00000E+0000
   6.9610  4.78200E-0001   0.00000E+0000
   6.9640  4.86000E-0001   0.00000E+0000
   6.9670  4.84100E-0001   0.00000E+0000
   6.9680  4.78500E-0001   0.00000E+0000
   6.9730  4.85700E-0001   0.00000E+0000
   6.9750  4.88100E-0001   0.00000E+0000
   6.9770  4.84200E-0001   0.00000E+0000
   6.9800  4.78700E-0001   0.00000E+0000
   6.9820  4.72900E-0001   0.00000E+0000
   6.9840  4.71800E-0001   0.00000E+0000
   6.9890  4.75700E-0001   0.00000E+0000
   6.9910  4.73700E-0001   0.00000E+0000
   6.9930  4.93800E-0001   0.00000E+0000
   6.9950  5.06500E-0001   0.00000E+0000
   6.9980  4.87700E-0001   0.00000E+0000
   7.0000  4.71000E-0001   0.00000E+0000
   7.0030  4.88700E-0001   0.00000E+0000
   7.0050  4.81000E-0001   0.00000E+0000
   7.0080  4.98000E-0001   0.00000E+0000
   7.0100  4.98100E-0001   0.00000E+0000
   7.0130  4.95300E-0001   0.00000E+0000
   7.0160  4.83200E-0001   0.00000E+0000
   7.0180  4.86500E-0001   0.00000E+0000
   7.0210  5.10000E-0001   0.00000E+0000
   7.0220  4.98200E-0001   0.00000E+0000
   7.0250  4.80000E-0001   0.00000E+0000
   7.0280  5.11100E-0001   0.00000E+0000
   7.0300  5.04800E-0001   0.00000E+0000
   7.0320  4.97600E-0001   0.00000E+0000
   7.0340  5.05200E-0001   0.00000E+0000
   7.0370  5.09400E-0001   0.00000E+0000
   7.0390  5.21700E-0001   0.00000E+0000
   7.0420  5.32200E-0001   0.00000E+0000
   7.0440  5.17800E-0001   0.00000E+0000
   7.0460  5.09700E-0001   0.00000E+0000
   7.0490  5.13600E-0001   0.00000E+0000
   7.0510  5.24500E-0001   0.00000E+0000
   7.0530  5.23600E-0001   0.00000E+0000
   7.0560  5.12900E-0001   0.00000E+0000
   7.0590  5.27600E-0001   0.00000E+0000
   7.0620  5.36300E-0001   0.00000E+0000
   7.0650  5.40600E-0001   0.00000E+0000
   7.0670  5.39400E-0001   0.00000E+0000
   7.0690  5.33500E-0001   0.00000E+0000
   7.0710  5.54900E-0001   0.00000E+0000
   7.0740  5.45300E-0001   0.00000E+0000
   7.0770  5.45300E-0001   0.00000E+0000
   7.0790  5.36900E-0001   0.00000E+0000
   7.0800  5.46100E-0001   0.00000E+0000
   7.0830  5.46400E-0001   0.00000E+0000
   7.0850  5.74500E-0001   0.00000E+0000
   7.0870  5.72400E-0001   0.00000E+0000
   7.0900  5.67600E-0001   0.00000E+0000
   7.0920  5.70900E-0001   0.00000E+0000
   7.0950  5.84300E-0001   0.00000E+0000
   7.0990  5.91400E-0001   0.00000E+0000
   7.1000  5.94600E-0001   0.00000E+0000
