# Supplementary material for: Self-association of MreC as a regulatory signal in bacterial cell wall elongation
Source: Nat Commun. 2021 May 20;12:2987. doi: 10.1038/s41467-021-22957-9 (PMC8137920; doi:10.1038/s41467-021-22957-9)
Supplement: Supplementary file 4 — Source Data [file 41467_2021_22957_MOESM4_ESM.zip › Martins2-Source-Data/AUC_rawdata/E.coli/00058.RA3]

MREC FHEC 0,8 abs
R 3 20.0 20000 0015262 5.3150E10 281 1 
   5.8000 -3.91500E-0001   0.00000E+0000
   5.8030 -4.16600E-0001   0.00000E+0000
   5.8050 -2.23700E-0001   0.00000E+0000
   5.8060 -2.02600E-0001   0.00000E+0000
   5.8070 -2.10300E-0001   0.00000E+0000
   5.8100 -1.56900E-0001   0.00000E+0000
   5.8110 -1.58500E-0001   0.00000E+0000
   5.8120 -1.59900E-0001   0.00000E+0000
   5.8140 -1.84000E-0001   0.00000E+0000
   5.8160 -4.11300E-0001   0.00000E+0000
   5.8180 -5.98800E-0001   0.00000E+0000
   5.8200 -4.28500E-0001   0.00000E+0000
   5.8220 -5.08100E-0001   0.00000E+0000
   5.8230 -6.41800E-0001   0.00000E+0000
   5.8250 -4.31200E-0001   0.00000E+0000
   5.8270 -1.90900E-0001   0.00000E+0000
   5.8280 -5.54000E-0002   0.00000E+0000
   5.8300  1.90000E-0002   0.00000E+0000
   5.8320  1.40000E-0001   0.00000E+0000
   5.8350  1.41400E-0001   0.00000E+0000
   5.8370  1.13300E-0001   0.00000E+0000
   5.8390  1.14800E-0001   0.00000E+0000
   5.8400  1.09700E-0001   0.00000E+0000
   5.8420  9.50000E-0002   0.00000E+0000
   5.8440  7.57000E-0002   0.00000E+0000
   5.8460  9.79000E-0002   0.00000E+0000
   5.8480  1.00800E-0001   0.00000E+0000
   5.8510  8.74000E-0002   0.00000E+0000
   5.8530  8.11000E-0002   0.00000E+0000
   5.8540  3.10000E-0002   0.00000E+0000
   5.8560  2.16000E-0002   0.00000E+0000
   5.8580  1.95000E-0002   0.00000E+0000
   5.8590  3.83000E-0002   0.00000E+0000
   5.8620  2.06000E-0002   0.00000E+0000
   5.8640  1.95000E-0002   0.00000E+0000
   5.8650  3.83000E-0002   0.00000E+0000
   5.8680  1.82000E-0002   0.00000E+0000
   5.8720 -4.33000E-0002   0.00000E+0000
   5.8730 -2.29000E-0002   0.00000E+0000
   5.8750 -7.20000E-0003   0.00000E+0000
   5.8760  8.90000E-0003   0.00000E+0000
   5.8780  4.91000E-0002   0.00000E+0000
   5.8790  4.38000E-0002   0.00000E+0000
   5.8830  4.05000E-0002   0.00000E+0000
   5.8850  8.20000E-0003   0.00000E+0000
   5.8870  1.08000E-0002   0.00000E+0000
   5.8900  4.94000E-0002   0.00000E+0000
   5.8920  3.82000E-0002   0.00000E+0000
   5.8940  3.29000E-0002   0.00000E+0000
   5.8960  2.32000E-0002   0.00000E+0000
   5.8990  1.15000E-0002   0.00000E+0000
   5.9010  3.94000E-0002   0.00000E+0000
   5.9020  4.09000E-0002   0.00000E+0000
   5.9030  2.24000E-0002   0.00000E+0000
   5.9060  1.62000E-0002   0.00000E+0000
   5.9070  1.30000E-0002   0.00000E+0000
   5.9090  1.98000E-0002   0.00000E+0000
   5.9100  1.74000E-0002   0.00000E+0000
   5.9130  2.51000E-0002   0.00000E+0000
   5.9150  2.55000E-0002   0.00000E+0000
   5.9170  1.49000E-0002   0.00000E+0000
   5.9190  2.11000E-0002   0.00000E+0000
   5.9220 -6.40000E-0003   0.00000E+0000
   5.9240  3.24000E-0002   0.00000E+0000
   5.9250  4.29000E-0002   0.00000E+0000
   5.9260  3.69000E-0002   0.00000E+0000
   5.9270  2.24000E-0002   0.00000E+0000
   5.9280  2.99000E-0002   0.00000E+0000
   5.9300  7.41000E-0002   0.00000E+0000
   5.9330  5.71000E-0002   0.00000E+0000
   5.9350  3.54000E-0002   0.00000E+0000
   5.9370  5.01000E-0002   0.00000E+0000
   5.9400  7.00000E-0002   0.00000E+0000
   5.9420  5.21000E-0002   0.00000E+0000
   5.9450  8.01000E-0002   0.00000E+0000
   5.9490  6.80000E-0002   0.00000E+0000
   5.9510  5.57000E-0002   0.00000E+0000
   5.9520  4.72000E-0002   0.00000E+0000
   5.9540  5.87000E-0002   0.00000E+0000
   5.9560  5.93000E-0002   0.00000E+0000
   5.9580  6.57000E-0002   0.00000E+0000
   5.9610  1.02800E-0001   0.00000E+0000
   5.9620  8.27000E-0002   0.00000E+0000
   5.9630  6.60000E-0002   0.00000E+0000
   5.9660  3.45000E-0002   0.00000E+0000
   5.9680  2.80000E-0002   0.00000E+0000
   5.9720  5.80000E-0003   0.00000E+0000
   5.9730  3.53000E-0002   0.00000E+0000
   5.9750  2.89000E-0002   0.00000E+0000
   5.9770  3.28000E-0002   0.00000E+0000
   5.9790  3.50000E-0002   0.00000E+0000
   5.9810 -2.91600E-0001   0.00000E+0000
   5.9850 -1.00230E+0000   0.00000E+0000
   5.9860 -1.25880E+0000   0.00000E+0000
   5.9880 -1.37880E+0000   0.00000E+0000
   5.9900 -1.55810E+0000   0.00000E+0000
   5.9930 -1.83270E+0000   0.00000E+0000
   5.9950 -1.95840E+0000   0.00000E+0000
   5.9990 -1.99860E+0000   0.00000E+0000
   6.0010 -1.85370E+0000   0.00000E+0000
   6.0020 -1.82950E+0000   0.00000E+0000
   6.0070 -1.67300E+0000   0.00000E+0000
   6.0110 -1.58540E+0000   0.00000E+0000
   6.0130 -1.24570E+0000   0.00000E+0000
   6.0160 -3.66100E-0001   0.00000E+0000
   6.0200  1.57900E-0001   0.00000E+0000
   6.0210  1.20400E-0001   0.00000E+0000
   6.0230  1.36600E-0001   0.00000E+0000
   6.0240  1.56900E-0001   0.00000E+0000
   6.0270  1.15800E-0001   0.00000E+0000
   6.0300  1.28400E-0001   0.00000E+0000
   6.0320  1.51500E-0001   0.00000E+0000
   6.0340  1.55700E-0001   0.00000E+0000
   6.0370  1.72900E-0001   0.00000E+0000
   6.0420  9.56000E-0002   0.00000E+0000
   6.0440  1.08100E-0001   0.00000E+0000
   6.0450  1.27100E-0001   0.00000E+0000
   6.0460  1.29300E-0001   0.00000E+0000
   6.0490  1.06400E-0001   0.00000E+0000
   6.0510  1.22600E-0001   0.00000E+0000
   6.0550  1.14500E-0001   0.00000E+0000
   6.0570  1.17700E-0001   0.00000E+0000
   6.0590  1.17400E-0001   0.00000E+0000
   6.0620  1.19400E-0001   0.00000E+0000
   6.0640  1.12600E-0001   0.00000E+0000
   6.0660  1.23700E-0001   0.00000E+0000
   6.0690  1.08100E-0001   0.00000E+0000
   6.0700  1.02600E-0001   0.00000E+0000
   6.0720  1.00800E-0001   0.00000E+0000
   6.0740  1.13000E-0001   0.00000E+0000
   6.0760  1.32100E-0001   0.00000E+0000
   6.0780  1.64400E-0001   0.00000E+0000
   6.0800  1.58900E-0001   0.00000E+0000
   6.0830  1.08600E-0001   0.00000E+0000
   6.0850  1.10670E+0000   0.00000E+0000
   6.0890  1.24190E+0000   0.00000E+0000
   6.0920  1.42160E+0000   0.00000E+0000
   6.0940  1.50940E+0000   0.00000E+0000
   6.0960  1.97930E+0000   0.00000E+0000
   6.1010  2.03160E+0000   0.00000E+0000
   6.1030  2.07200E+0000   0.00000E+0000
   6.1060  1.97260E+0000   0.00000E+0000
   6.1080  1.90280E+0000   0.00000E+0000
   6.1100  1.83430E+0000   0.00000E+0000
   6.1120  1.74900E+0000   0.00000E+0000
   6.1150  1.65400E+0000   0.00000E+0000
   6.1160  1.22790E+0000   0.00000E+0000
   6.1190  2.01800E-0001   0.00000E+0000
   6.1240  9.94000E-0002   0.00000E+0000
   6.1280  1.72500E-0001   0.00000E+0000
   6.1320  1.62000E-0001   0.00000E+0000
   6.1330  1.52700E-0001   0.00000E+0000
   6.1350  1.54000E-0001   0.00000E+0000
   6.1370  1.48600E-0001   0.00000E+0000
   6.1400  1.55000E-0001   0.00000E+0000
   6.1420  1.47100E-0001   0.00000E+0000
   6.1440  1.55800E-0001   0.00000E+0000
   6.1470  1.61000E-0001   0.00000E+0000
   6.1490  1.55700E-0001   0.00000E+0000
   6.1510  1.59000E-0001   0.00000E+0000
   6.1540  1.57300E-0001   0.00000E+0000
   6.1550  1.74900E-0001   0.00000E+0000
   6.1600  1.74800E-0001   0.00000E+0000
   6.1630  1.72700E-0001   0.00000E+0000
   6.1640  1.74300E-0001   0.00000E+0000
   6.1680  1.86500E-0001   0.00000E+0000
   6.1690  1.87800E-0001   0.00000E+0000
   6.1720  1.80300E-0001   0.00000E+0000
   6.1730  1.91100E-0001   0.00000E+0000
   6.1760  1.89000E-0001   0.00000E+0000
   6.1800  1.96200E-0001   0.00000E+0000
   6.1810  1.96500E-0001   0.00000E+0000
   6.1840  1.99300E-0001   0.00000E+0000
   6.1850  1.99000E-0001   0.00000E+0000
   6.1880  2.08800E-0001   0.00000E+0000
   6.1940  2.07100E-0001   0.00000E+0000
   6.1950  2.12900E-0001   0.00000E+0000
   6.1970  2.17700E-0001   0.00000E+0000
   6.1990  2.15400E-0001   0.00000E+0000
   6.2020  2.28400E-0001   0.00000E+0000
   6.2040  2.21300E-0001   0.00000E+0000
   6.2070  2.28300E-0001   0.00000E+0000
   6.2090  2.30100E-0001   0.00000E+0000
   6.2110  2.28000E-0001   0.00000E+0000
   6.2140  2.36600E-0001   0.00000E+0000
   6.2160  2.40400E-0001   0.00000E+0000
   6.2170  2.42600E-0001   0.00000E+0000
   6.2190  2.54800E-0001   0.00000E+0000
   6.2210  2.47200E-0001   0.00000E+0000
   6.2230  2.50000E-0001   0.00000E+0000
   6.2250  2.61100E-0001   0.00000E+0000
   6.2270  2.85100E-0001   0.00000E+0000
   6.2300  2.32700E-0001   0.00000E+0000
   6.2330  2.01200E-0001   0.00000E+0000
   6.2350  2.59300E-0001   0.00000E+0000
   6.2380  2.97300E-0001   0.00000E+0000
   6.2400  2.76800E-0001   0.00000E+0000
   6.2430  2.80700E-0001   0.00000E+0000
   6.2450  2.76800E-0001   0.00000E+0000
   6.2470  2.85600E-0001   0.00000E+0000
   6.2500  2.75700E-0001   0.00000E+0000
   6.2520  2.80300E-0001   0.00000E+0000
   6.2540  2.79500E-0001   0.00000E+0000
   6.2580  2.93100E-0001   0.00000E+0000
   6.2590  2.95000E-0001   0.00000E+0000
   6.2610  2.96700E-0001   0.00000E+0000
   6.2620  2.92400E-0001   0.00000E+0000
   6.2670  3.02500E-0001   0.00000E+0000
   6.2680  3.12800E-0001   0.00000E+0000
   6.2700  3.09100E-0001   0.00000E+0000
   6.2710  3.00500E-0001   0.00000E+0000
   6.2740  3.00100E-0001   0.00000E+0000
   6.2770  3.06900E-0001   0.00000E+0000
   6.2780  3.11300E-0001   0.00000E+0000
   6.2790  3.16500E-0001   0.00000E+0000
   6.2830  3.07200E-0001   0.00000E+0000
   6.2850  3.08500E-0001   0.00000E+0000
   6.2870  3.26200E-0001   0.00000E+0000
   6.2900  3.26800E-0001   0.00000E+0000
   6.2910  3.25300E-0001   0.00000E+0000
   6.2930  3.18900E-0001   0.00000E+0000
   6.2950  3.27700E-0001   0.00000E+0000
   6.2990  3.33700E-0001   0.00000E+0000
   6.3000  3.34900E-0001   0.00000E+0000
   6.3020  3.31100E-0001   0.00000E+0000
   6.3050  3.37600E-0001   0.00000E+0000
   6.3090  3.41600E-0001   0.00000E+0000
   6.3110  3.46900E-0001   0.00000E+0000
   6.3140  3.34100E-0001   0.00000E+0000
   6.3160  3.33100E-0001   0.00000E+0000
   6.3190  3.42300E-0001   0.00000E+0000
   6.3200  3.43100E-0001   0.00000E+0000
   6.3230  3.44100E-0001   0.00000E+0000
   6.3240  3.50000E-0001   0.00000E+0000
   6.3260  3.63400E-0001   0.00000E+0000
   6.3290  3.43000E-0001   0.00000E+0000
   6.3310  3.09500E-0001   0.00000E+0000
   6.3360  3.61600E-0001   0.00000E+0000
   6.3390  3.66200E-0001   0.00000E+0000
   6.3410  3.69600E-0001   0.00000E+0000
   6.3430  3.66700E-0001   0.00000E+0000
   6.3450  3.65200E-0001   0.00000E+0000
   6.3480  3.76900E-0001   0.00000E+0000
   6.3500  3.72700E-0001   0.00000E+0000
   6.3520  3.72300E-0001   0.00000E+0000
   6.3540  3.68100E-0001   0.00000E+0000
   6.3580  3.67600E-0001   0.00000E+0000
   6.3600  3.71100E-0001   0.00000E+0000
   6.3630  3.74800E-0001   0.00000E+0000
   6.3640  3.77300E-0001   0.00000E+0000
   6.3660  3.77800E-0001   0.00000E+0000
   6.3670  3.82000E-0001   0.00000E+0000
   6.3710  3.78300E-0001   0.00000E+0000
   6.3730  3.80600E-0001   0.00000E+0000
   6.3760  3.83800E-0001   0.00000E+0000
   6.3780  3.95300E-0001   0.00000E+0000
   6.3790  3.85500E-0001   0.00000E+0000
   6.3820  3.87400E-0001   0.00000E+0000
   6.3850  3.97300E-0001   0.00000E+0000
   6.3860  4.03300E-0001   0.00000E+0000
   6.3890  3.93500E-0001   0.00000E+0000
   6.3930  4.01500E-0001   0.00000E+0000
   6.3960  4.00300E-0001   0.00000E+0000
   6.3980  3.98500E-0001   0.00000E+0000
   6.4010  4.04400E-0001   0.00000E+0000
   6.4020  3.98200E-0001   0.00000E+0000
   6.4050  3.95800E-0001   0.00000E+0000
   6.4070  4.03600E-0001   0.00000E+0000
   6.4090  4.03100E-0001   0.00000E+0000
   6.4120  4.02400E-0001   0.00000E+0000
   6.4150  3.96300E-0001   0.00000E+0000
   6.4160  3.91900E-0001   0.00000E+0000
   6.4190  4.12700E-0001   0.00000E+0000
   6.4210  4.06800E-0001   0.00000E+0000
   6.4230  4.11500E-0001   0.00000E+0000
   6.4240  4.06800E-0001   0.00000E+0000
   6.4270  4.02900E-0001   0.00000E+0000
   6.4280  4.05300E-0001   0.00000E+0000
   6.4310  4.12400E-0001   0.00000E+0000
   6.4330  4.12800E-0001   0.00000E+0000
   6.4350  4.13900E-0001   0.00000E+0000
   6.4380  4.18300E-0001   0.00000E+0000
   6.4410  4.11100E-0001   0.00000E+0000
   6.4460  4.21300E-0001   0.00000E+0000
   6.4490  4.25100E-0001   0.00000E+0000
   6.4520  4.10300E-0001   0.00000E+0000
   6.4530  4.20800E-0001   0.00000E+0000
   6.4540  4.28500E-0001   0.00000E+0000
   6.4560  4.20800E-0001   0.00000E+0000
   6.4590  4.14500E-0001   0.00000E+0000
   6.4600  4.27200E-0001   0.00000E+0000
   6.4630  4.20200E-0001   0.00000E+0000
   6.4660  4.18600E-0001   0.00000E+0000
   6.4680  4.21800E-0001   0.00000E+0000
   6.4690  4.22600E-0001   0.00000E+0000
   6.4720  4.22800E-0001   0.00000E+0000
   6.4740  4.27500E-0001   0.00000E+0000
   6.4760  4.42000E-0001   0.00000E+0000
   6.4780  4.71200E-0001   0.00000E+0000
   6.4810  4.43400E-0001   0.00000E+0000
   6.4830  4.36100E-0001   0.00000E+0000
   6.4850  4.46600E-0001   0.00000E+0000
   6.4860  4.24300E-0001   0.00000E+0000
   6.4900  4.26200E-0001   0.00000E+0000
   6.4920  4.31700E-0001   0.00000E+0000
   6.4950  4.34100E-0001   0.00000E+0000
   6.4960  4.31200E-0001   0.00000E+0000
   6.4970  4.23300E-0001   0.00000E+0000
   6.5020  4.30000E-0001   0.00000E+0000
   6.5040  4.27700E-0001   0.00000E+0000
   6.5060  4.37200E-0001   0.00000E+0000
   6.5070  4.36500E-0001   0.00000E+0000
   6.5090  4.41900E-0001   0.00000E+0000
   6.5100  4.40300E-0001   0.00000E+0000
   6.5120  4.22400E-0001   0.00000E+0000
   6.5150  4.10300E-0001   0.00000E+0000
   6.5170  4.29000E-0001   0.00000E+0000
   6.5210  4.48900E-0001   0.00000E+0000
   6.5220  4.41900E-0001   0.00000E+0000
   6.5250  4.34400E-0001   0.00000E+0000
   6.5260  4.34000E-0001   0.00000E+0000
   6.5310  4.35900E-0001   0.00000E+0000
   6.5330  4.35600E-0001   0.00000E+0000
   6.5360  4.39300E-0001   0.00000E+0000
   6.5380  4.39100E-0001   0.00000E+0000
   6.5400  4.50200E-0001   0.00000E+0000
   6.5410  4.45500E-0001   0.00000E+0000
   6.5440  4.35200E-0001   0.00000E+0000
   6.5460  4.35100E-0001   0.00000E+0000
   6.5500  4.50000E-0001   0.00000E+0000
   6.5550  4.39600E-0001   0.00000E+0000
   6.5590  4.36600E-0001   0.00000E+0000
   6.5620  4.50300E-0001   0.00000E+0000
   6.5640  4.47800E-0001   0.00000E+0000
   6.5660  4.40700E-0001   0.00000E+0000
   6.5680  4.46400E-0001   0.00000E+0000
   6.5700  4.43600E-0001   0.00000E+0000
   6.5730  4.41200E-0001   0.00000E+0000
   6.5750  4.43500E-0001   0.00000E+0000
   6.5770  4.42600E-0001   0.00000E+0000
   6.5790  4.47400E-0001   0.00000E+0000
   6.5820  4.37400E-0001   0.00000E+0000
   6.5840  4.50000E-0001   0.00000E+0000
   6.5860  4.46900E-0001   0.00000E+0000
   6.5880  4.45000E-0001   0.00000E+0000
   6.5910  4.44700E-0001   0.00000E+0000
   6.5930  4.45600E-0001   0.00000E+0000
   6.5950  4.48900E-0001   0.00000E+0000
   6.5980  4.37700E-0001   0.00000E+0000
   6.6000  4.57000E-0001   0.00000E+0000
   6.6020  4.69900E-0001   0.00000E+0000
   6.6050  4.66000E-0001   0.00000E+0000
   6.6070  4.51300E-0001   0.00000E+0000
   6.6080  4.58700E-0001   0.00000E+0000
   6.6100  4.51600E-0001   0.00000E+0000
   6.6120  4.55200E-0001   0.00000E+0000
   6.6150  4.55000E-0001   0.00000E+0000
   6.6160  4.50700E-0001   0.00000E+0000
   6.6190  4.52700E-0001   0.00000E+0000
   6.6210  4.59800E-0001   0.00000E+0000
   6.6240  4.52900E-0001   0.00000E+0000
   6.6260  4.59100E-0001   0.00000E+0000
   6.6280  4.66200E-0001   0.00000E+0000
   6.6310  4.66300E-0001   0.00000E+0000
   6.6330  4.65600E-0001   0.00000E+0000
   6.6360  4.52000E-0001   0.00000E+0000
   6.6380  4.59300E-0001   0.00000E+0000
   6.6400  4.63100E-0001   0.00000E+0000
   6.6420  4.58300E-0001   0.00000E+0000
   6.6450  4.54900E-0001   0.00000E+0000
   6.6480  4.52000E-0001   0.00000E+0000
   6.6490  4.54200E-0001   0.00000E+0000
   6.6530  4.51400E-0001   0.00000E+0000
   6.6550  4.51800E-0001   0.00000E+0000
   6.6570  4.55700E-0001   0.00000E+0000
   6.6600  4.58500E-0001   0.00000E+0000
   6.6620  4.62900E-0001   0.00000E+0000
   6.6640  4.58800E-0001   0.00000E+0000
   6.6670  4.63900E-0001   0.00000E+0000
   6.6680  4.64300E-0001   0.00000E+0000
   6.6700  4.70500E-0001   0.00000E+0000
   6.6730  4.58700E-0001   0.00000E+0000
   6.6760  4.52500E-0001   0.00000E+0000
   6.6790  4.66000E-0001   0.00000E+0000
   6.6810  4.65000E-0001   0.00000E+0000
   6.6830  4.66800E-0001   0.00000E+0000
   6.6850  4.63900E-0001   0.00000E+0000
   6.6870  4.64500E-0001   0.00000E+0000
   6.6910  4.56900E-0001   0.00000E+0000
   6.6940  4.69000E-0001   0.00000E+0000
   6.6960  4.73800E-0001   0.00000E+0000
   6.6990  4.60300E-0001   0.00000E+0000
   6.7030  4.58800E-0001   0.00000E+0000
   6.7050  4.64500E-0001   0.00000E+0000
   6.7070  4.55300E-0001   0.00000E+0000
   6.7100  4.57100E-0001   0.00000E+0000
   6.7120  4.64300E-0001   0.00000E+0000
   6.7130  4.66000E-0001   0.00000E+0000
   6.7170  4.68400E-0001   0.00000E+0000
   6.7190  4.58800E-0001   0.00000E+0000
   6.7210  4.61800E-0001   0.00000E+0000
   6.7220  4.68600E-0001   0.00000E+0000
   6.7260  4.67500E-0001   0.00000E+0000
   6.7270  4.66800E-0001   0.00000E+0000
   6.7310  4.70000E-0001   0.00000E+0000
   6.7330  4.66000E-0001   0.00000E+0000
   6.7360  4.72300E-0001   0.00000E+0000
   6.7400  4.80300E-0001   0.00000E+0000
   6.7430  4.85300E-0001   0.00000E+0000
   6.7450  4.67800E-0001   0.00000E+0000
   6.7490  4.62000E-0001   0.00000E+0000
   6.7510  4.86000E-0001   0.00000E+0000
   6.7550  4.77600E-0001   0.00000E+0000
   6.7560  4.74000E-0001   0.00000E+0000
   6.7570  4.79300E-0001   0.00000E+0000
   6.7610  4.78000E-0001   0.00000E+0000
   6.7630  4.82700E-0001   0.00000E+0000
   6.7650  4.79300E-0001   0.00000E+0000
   6.7680  4.51900E-0001   0.00000E+0000
   6.7700  4.56400E-0001   0.00000E+0000
   6.7720  4.67700E-0001   0.00000E+0000
   6.7740  4.77900E-0001   0.00000E+0000
   6.7770  4.79400E-0001   0.00000E+0000
   6.7790  4.85300E-0001   0.00000E+0000
   6.7820  4.78100E-0001   0.00000E+0000
   6.7840  4.81400E-0001   0.00000E+0000
   6.7890  4.80600E-0001   0.00000E+0000
   6.7910  4.87400E-0001   0.00000E+0000
   6.7940  4.93300E-0001   0.00000E+0000
   6.7950  4.89500E-0001   0.00000E+0000
   6.7970  4.78500E-0001   0.00000E+0000
   6.8000  4.70500E-0001   0.00000E+0000
   6.8030  4.88700E-0001   0.00000E+0000
   6.8050  4.82700E-0001   0.00000E+0000
   6.8070  4.90600E-0001   0.00000E+0000
   6.8100  4.84500E-0001   0.00000E+0000
   6.8120  5.12900E-0001   0.00000E+0000
   6.8140  4.96500E-0001   0.00000E+0000
   6.8170  4.89700E-0001   0.00000E+0000
   6.8190  4.86900E-0001   0.00000E+0000
   6.8210  4.90300E-0001   0.00000E+0000
   6.8230  4.77100E-0001   0.00000E+0000
   6.8250  4.70700E-0001   0.00000E+0000
   6.8280  4.71300E-0001   0.00000E+0000
   6.8320  4.86900E-0001   0.00000E+0000
   6.8340  4.89400E-0001   0.00000E+0000
   6.8360  4.96700E-0001   0.00000E+0000
   6.8380  4.86000E-0001   0.00000E+0000
   6.8410  4.76600E-0001   0.00000E+0000
   6.8440  4.79200E-0001   0.00000E+0000
   6.8460  4.70900E-0001   0.00000E+0000
   6.8490  4.81500E-0001   0.00000E+0000
   6.8510  4.93200E-0001   0.00000E+0000
   6.8530  4.96200E-0001   0.00000E+0000
   6.8550  5.02900E-0001   0.00000E+0000
   6.8580  4.83400E-0001   0.00000E+0000
   6.8600  4.71700E-0001   0.00000E+0000
   6.8630  4.82600E-0001   0.00000E+0000
   6.8650  4.81000E-0001   0.00000E+0000
   6.8670  4.86600E-0001   0.00000E+0000
   6.8700  4.87200E-0001   0.00000E+0000
   6.8720  4.99800E-0001   0.00000E+0000
   6.8740  4.91800E-0001   0.00000E+0000
   6.8770  4.98400E-0001   0.00000E+0000
   6.8790  4.95400E-0001   0.00000E+0000
   6.8830  4.94300E-0001   0.00000E+0000
   6.8860  4.97700E-0001   0.00000E+0000
   6.8870  4.88300E-0001   0.00000E+0000
   6.8900  5.02200E-0001   0.00000E+0000
   6.8910  4.94500E-0001   0.00000E+0000
   6.8940  4.93900E-0001   0.00000E+0000
   6.8960  5.06700E-0001   0.00000E+0000
   6.8990  5.09500E-0001   0.00000E+0000
   6.9010  5.31000E-0001   0.00000E+0000
   6.9030  5.20200E-0001   0.00000E+0000
   6.9060  5.17700E-0001   0.00000E+0000
   6.9080  5.09100E-0001   0.00000E+0000
   6.9110  5.18100E-0001   0.00000E+0000
   6.9120  5.25500E-0001   0.00000E+0000
   6.9150  5.09500E-0001   0.00000E+0000
   6.9190  4.93400E-0001   0.00000E+0000
   6.9200  5.06700E-0001   0.00000E+0000
   6.9220  5.04100E-0001   0.00000E+0000
   6.9250  5.14800E-0001   0.00000E+0000
   6.9270  5.10800E-0001   0.00000E+0000
   6.9290  5.02400E-0001   0.00000E+0000
   6.9310  5.07500E-0001   0.00000E+0000
   6.9350  5.20000E-0001   0.00000E+0000
   6.9360  5.08400E-0001   0.00000E+0000
   6.9380  5.13200E-0001   0.00000E+0000
   6.9410  5.43200E-0001   0.00000E+0000
   6.9430  5.47500E-0001   0.00000E+0000
   6.9450  5.32700E-0001   0.00000E+0000
   6.9470  5.10500E-0001   0.00000E+0000
   6.9500  4.97600E-0001   0.00000E+0000
   6.9530  5.02600E-0001   0.00000E+0000
   6.9550  5.03600E-0001   0.00000E+0000
   6.9560  5.08600E-0001   0.00000E+0000
   6.9590  5.17500E-0001   0.00000E+0000
   6.9610  5.13200E-0001   0.00000E+0000
   6.9630  5.00400E-0001   0.00000E+0000
   6.9650  5.06500E-0001   0.00000E+0000
   6.9680  5.03400E-0001   0.00000E+0000
   6.9700  4.95300E-0001   0.00000E+0000
   6.9730  4.99000E-0001   0.00000E+0000
   6.9750  5.13800E-0001   0.00000E+0000
   6.9770  5.06700E-0001   0.00000E+0000
   6.9800  5.04000E-0001   0.00000E+0000
   6.9820  4.82600E-0001   0.00000E+0000
   6.9840  4.75900E-0001   0.00000E+0000
   6.9870  4.81800E-0001   0.00000E+0000
   6.9910  4.85900E-0001   0.00000E+0000
   6.9930  5.20300E-0001   0.00000E+0000
   6.9960  5.27400E-0001   0.00000E+0000
   6.9990  5.11300E-0001   0.00000E+0000
   7.0000  4.90500E-0001   0.00000E+0000
   7.0030  4.98600E-0001   0.00000E+0000
   7.0050  5.04100E-0001   0.00000E+0000
   7.0080  5.02900E-0001   0.00000E+0000
   7.0100  5.19600E-0001   0.00000E+0000
   7.0110  5.13300E-0001   0.00000E+0000
   7.0130  5.15900E-0001   0.00000E+0000
   7.0160  5.04400E-0001   0.00000E+0000
   7.0180  5.09400E-0001   0.00000E+0000
   7.0210  5.28300E-0001   0.00000E+0000
   7.0230  5.18000E-0001   0.00000E+0000
   7.0250  5.12400E-0001   0.00000E+0000
   7.0280  5.19800E-0001   0.00000E+0000
   7.0300  5.34700E-0001   0.00000E+0000
   7.0320  5.15200E-0001   0.00000E+0000
   7.0350  5.29500E-0001   0.00000E+0000
   7.0390  5.45500E-0001   0.00000E+0000
   7.0420  5.52500E-0001   0.00000E+0000
   7.0440  5.49300E-0001   0.00000E+0000
   7.0460  5.42600E-0001   0.00000E+0000
   7.0480  5.20700E-0001   0.00000E+0000
   7.0500  5.33100E-0001   0.00000E+0000
   7.0530  5.40800E-0001   0.00000E+0000
   7.0550  5.52100E-0001   0.00000E+0000
   7.0580  5.46000E-0001   0.00000E+0000
   7.0600  5.57200E-0001   0.00000E+0000
   7.0630  5.60500E-0001   0.00000E+0000
   7.0650  5.67600E-0001   0.00000E+0000
   7.0660  5.46400E-0001   0.00000E+0000
   7.0700  5.57400E-0001   0.00000E+0000
   7.0720  5.73000E-0001   0.00000E+0000
   7.0750  5.72800E-0001   0.00000E+0000
   7.0780  5.60400E-0001   0.00000E+0000
   7.0800  5.54100E-0001   0.00000E+0000
   7.0830  5.69900E-0001   0.00000E+0000
   7.0850  5.79500E-0001   0.00000E+0000
   7.0870  5.86600E-0001   0.00000E+0000
   7.0910  5.81700E-0001   0.00000E+0000
   7.0940  5.75400E-0001   0.00000E+0000
   7.0970  5.92200E-0001   0.00000E+0000
   7.0990  6.01800E-0001   0.00000E+0000
   7.1010  6.04700E-0001   0.00000E+0000
