# Supplementary material for: Self-association of MreC as a regulatory signal in bacterial cell wall elongation
Source: Nat Commun. 2021 May 20;12:2987. doi: 10.1038/s41467-021-22957-9 (PMC8137920; doi:10.1038/s41467-021-22957-9)
Supplement: Supplementary file 4 — Source Data [file 41467_2021_22957_MOESM4_ESM.zip › Martins2-Source-Data/AUC_rawdata/E.coli/00070.RA3]

MREC FHEC 0,8 abs
R 3 20.0 20000 0017769 6.4150E10 281 1 
   5.8030 -2.30900E-0001   0.00000E+0000
   5.8040 -2.15800E-0001   0.00000E+0000
   5.8070 -1.94900E-0001   0.00000E+0000
   5.8080 -1.95500E-0001   0.00000E+0000
   5.8100 -8.40000E-0002   0.00000E+0000
   5.8110 -1.98700E-0001   0.00000E+0000
   5.8140 -2.33300E-0001   0.00000E+0000
   5.8160 -3.60600E-0001   0.00000E+0000
   5.8180 -5.21700E-0001   0.00000E+0000
   5.8200 -4.20100E-0001   0.00000E+0000
   5.8210 -4.40300E-0001   0.00000E+0000
   5.8230 -5.27600E-0001   0.00000E+0000
   5.8260 -2.80500E-0001   0.00000E+0000
   5.8280 -1.24600E-0001   0.00000E+0000
   5.8300  8.86000E-0002   0.00000E+0000
   5.8320  1.18800E-0001   0.00000E+0000
   5.8340  1.41800E-0001   0.00000E+0000
   5.8370  1.01700E-0001   0.00000E+0000
   5.8390  9.48000E-0002   0.00000E+0000
   5.8400  1.11100E-0001   0.00000E+0000
   5.8410  9.13000E-0002   0.00000E+0000
   5.8440  8.55000E-0002   0.00000E+0000
   5.8480  1.00900E-0001   0.00000E+0000
   5.8490  8.56000E-0002   0.00000E+0000
   5.8510  8.93000E-0002   0.00000E+0000
   5.8520  7.95000E-0002   0.00000E+0000
   5.8550  4.48000E-0002   0.00000E+0000
   5.8580  1.43000E-0002   0.00000E+0000
   5.8590  3.96000E-0002   0.00000E+0000
   5.8620  2.18000E-0002   0.00000E+0000
   5.8650  4.05000E-0002   0.00000E+0000
   5.8660  3.67000E-0002   0.00000E+0000
   5.8690  1.21000E-0002   0.00000E+0000
   5.8700 -9.10000E-0003   0.00000E+0000
   5.8730 -4.35000E-0002   0.00000E+0000
   5.8760  5.30000E-0003   0.00000E+0000
   5.8770  9.10000E-0003   0.00000E+0000
   5.8780  5.30000E-0002   0.00000E+0000
   5.8800  4.24000E-0002   0.00000E+0000
   5.8840  3.78000E-0002   0.00000E+0000
   5.8850  1.17000E-0002   0.00000E+0000
   5.8890  2.98000E-0002   0.00000E+0000
   5.8920  4.54000E-0002   0.00000E+0000
   5.8930  1.62000E-0002   0.00000E+0000
   5.8940  2.36000E-0002   0.00000E+0000
   5.8960  3.00000E-0002   0.00000E+0000
   5.8990  2.20000E-0003   0.00000E+0000
   5.9010  4.89000E-0002   0.00000E+0000
   5.9030  3.13000E-0002   0.00000E+0000
   5.9050  1.74000E-0002   0.00000E+0000
   5.9060  2.19000E-0002   0.00000E+0000
   5.9080  9.40000E-0003   0.00000E+0000
   5.9130  2.24000E-0002   0.00000E+0000
   5.9150  1.93000E-0002   0.00000E+0000
   5.9170  1.89000E-0002   0.00000E+0000
   5.9190  2.55000E-0002   0.00000E+0000
   5.9210  2.50000E-0003   0.00000E+0000
   5.9220 -2.90000E-0003   0.00000E+0000
   5.9250  3.49000E-0002   0.00000E+0000
   5.9260  4.58000E-0002   0.00000E+0000
   5.9290  2.38000E-0002   0.00000E+0000
   5.9310  4.75000E-0002   0.00000E+0000
   5.9340  7.62000E-0002   0.00000E+0000
   5.9350  5.50000E-0002   0.00000E+0000
   5.9370  3.11000E-0002   0.00000E+0000
   5.9380  3.14000E-0002   0.00000E+0000
   5.9400  5.65000E-0002   0.00000E+0000
   5.9420  8.51000E-0002   0.00000E+0000
   5.9450  5.42000E-0002   0.00000E+0000
   5.9460  7.35000E-0002   0.00000E+0000
   5.9490  6.12000E-0002   0.00000E+0000
   5.9520  6.03000E-0002   0.00000E+0000
   5.9540  4.40000E-0002   0.00000E+0000
   5.9560  6.49000E-0002   0.00000E+0000
   5.9590  6.18000E-0002   0.00000E+0000
   5.9610  9.11000E-0002   0.00000E+0000
   5.9630  8.03000E-0002   0.00000E+0000
   5.9650  6.22000E-0002   0.00000E+0000
   5.9670  2.26000E-0002   0.00000E+0000
   5.9700  2.29000E-0002   0.00000E+0000
   5.9710  1.65000E-0002   0.00000E+0000
   5.9730  3.28000E-0002   0.00000E+0000
   5.9740  2.89000E-0002   0.00000E+0000
   5.9770  2.86000E-0002   0.00000E+0000
   5.9790  7.48000E-0002   0.00000E+0000
   5.9820 -4.45000E-0001   0.00000E+0000
   5.9830 -8.29900E-0001   0.00000E+0000
   5.9850 -1.20430E+0000   0.00000E+0000
   5.9890 -1.38140E+0000   0.00000E+0000
   5.9910 -1.54890E+0000   0.00000E+0000
   5.9930 -1.76960E+0000   0.00000E+0000
   5.9950 -1.95250E+0000   0.00000E+0000
   5.9970 -1.96430E+0000   0.00000E+0000
   6.0000 -1.97090E+0000   0.00000E+0000
   6.0020 -1.85980E+0000   0.00000E+0000
   6.0060 -1.74550E+0000   0.00000E+0000
   6.0090 -1.63370E+0000   0.00000E+0000
   6.0110 -1.44210E+0000   0.00000E+0000
   6.0140 -7.16200E-0001   0.00000E+0000
   6.0150 -3.69200E-0001   0.00000E+0000
   6.0200  1.60300E-0001   0.00000E+0000
   6.0230  1.21700E-0001   0.00000E+0000
   6.0250  1.49700E-0001   0.00000E+0000
   6.0270  1.21500E-0001   0.00000E+0000
   6.0300  1.37500E-0001   0.00000E+0000
   6.0310  1.42400E-0001   0.00000E+0000
   6.0340  1.68900E-0001   0.00000E+0000
   6.0370  1.72600E-0001   0.00000E+0000
   6.0390  1.21300E-0001   0.00000E+0000
   6.0410  9.22000E-0002   0.00000E+0000
   6.0420  9.45000E-0002   0.00000E+0000
   6.0460  1.19400E-0001   0.00000E+0000
   6.0470  1.24000E-0001   0.00000E+0000
   6.0510  1.06100E-0001   0.00000E+0000
   6.0530  1.12300E-0001   0.00000E+0000
   6.0550  1.22600E-0001   0.00000E+0000
   6.0570  1.07800E-0001   0.00000E+0000
   6.0590  1.18800E-0001   0.00000E+0000
   6.0640  1.10900E-0001   0.00000E+0000
   6.0660  1.26100E-0001   0.00000E+0000
   6.0690  1.17500E-0001   0.00000E+0000
   6.0700  1.09800E-0001   0.00000E+0000
   6.0710  1.00200E-0001   0.00000E+0000
   6.0730  1.05500E-0001   0.00000E+0000
   6.0780  1.32500E-0001   0.00000E+0000
   6.0800  1.55300E-0001   0.00000E+0000
   6.0810  1.34900E-0001   0.00000E+0000
   6.0840  1.33500E-0001   0.00000E+0000
   6.0870  9.49700E-0001   0.00000E+0000
   6.0900  1.22220E+0000   0.00000E+0000
   6.0920  1.40110E+0000   0.00000E+0000
   6.0960  1.51600E+0000   0.00000E+0000
   6.0990  2.05840E+0000   0.00000E+0000
   6.1010  2.06530E+0000   0.00000E+0000
   6.1020  2.02200E+0000   0.00000E+0000
   6.1060  2.00270E+0000   0.00000E+0000
   6.1070  1.90060E+0000   0.00000E+0000
   6.1100  1.85990E+0000   0.00000E+0000
   6.1130  1.68490E+0000   0.00000E+0000
   6.1160  1.52840E+0000   0.00000E+0000
   6.1190  6.38000E-0001   0.00000E+0000
   6.1230  9.49000E-0002   0.00000E+0000
   6.1260  1.53900E-0001   0.00000E+0000
   6.1300  1.39800E-0001   0.00000E+0000
   6.1320  1.45100E-0001   0.00000E+0000
   6.1330  1.45100E-0001   0.00000E+0000
   6.1350  1.40300E-0001   0.00000E+0000
   6.1400  1.38100E-0001   0.00000E+0000
   6.1420  1.32300E-0001   0.00000E+0000
   6.1440  1.32400E-0001   0.00000E+0000
   6.1470  1.43600E-0001   0.00000E+0000
   6.1490  1.45300E-0001   0.00000E+0000
   6.1520  1.35800E-0001   0.00000E+0000
   6.1530  1.37100E-0001   0.00000E+0000
   6.1540  1.48900E-0001   0.00000E+0000
   6.1580  1.53400E-0001   0.00000E+0000
   6.1610  1.53200E-0001   0.00000E+0000
   6.1630  1.54200E-0001   0.00000E+0000
   6.1680  1.68400E-0001   0.00000E+0000
   6.1710  1.59900E-0001   0.00000E+0000
   6.1750  1.62700E-0001   0.00000E+0000
   6.1760  1.66700E-0001   0.00000E+0000
   6.1790  1.74900E-0001   0.00000E+0000
   6.1810  1.74300E-0001   0.00000E+0000
   6.1840  1.77300E-0001   0.00000E+0000
   6.1860  1.75600E-0001   0.00000E+0000
   6.1880  1.77500E-0001   0.00000E+0000
   6.1890  1.82300E-0001   0.00000E+0000
   6.1920  1.80900E-0001   0.00000E+0000
   6.1930  1.83200E-0001   0.00000E+0000
   6.1970  1.88800E-0001   0.00000E+0000
   6.1980  1.87400E-0001   0.00000E+0000
   6.2020  1.96100E-0001   0.00000E+0000
   6.2040  1.92000E-0001   0.00000E+0000
   6.2060  1.96600E-0001   0.00000E+0000
   6.2070  1.95500E-0001   0.00000E+0000
   6.2110  2.06500E-0001   0.00000E+0000
   6.2160  2.15400E-0001   0.00000E+0000
   6.2190  2.13000E-0001   0.00000E+0000
   6.2210  2.20000E-0001   0.00000E+0000
   6.2240  2.21000E-0001   0.00000E+0000
   6.2250  2.38600E-0001   0.00000E+0000
   6.2280  2.45600E-0001   0.00000E+0000
   6.2300  2.04900E-0001   0.00000E+0000
   6.2310  1.62200E-0001   0.00000E+0000
   6.2340  1.87800E-0001   0.00000E+0000
   6.2370  2.61000E-0001   0.00000E+0000
   6.2380  2.57100E-0001   0.00000E+0000
   6.2400  2.43300E-0001   0.00000E+0000
   6.2430  2.49700E-0001   0.00000E+0000
   6.2450  2.48100E-0001   0.00000E+0000
   6.2480  2.46400E-0001   0.00000E+0000
   6.2520  2.44500E-0001   0.00000E+0000
   6.2550  2.56500E-0001   0.00000E+0000
   6.2570  2.67100E-0001   0.00000E+0000
   6.2600  2.65400E-0001   0.00000E+0000
   6.2610  2.62900E-0001   0.00000E+0000
   6.2640  2.66100E-0001   0.00000E+0000
   6.2660  2.79300E-0001   0.00000E+0000
   6.2690  2.73700E-0001   0.00000E+0000
   6.2720  2.70600E-0001   0.00000E+0000
   6.2730  2.65900E-0001   0.00000E+0000
   6.2780  2.76600E-0001   0.00000E+0000
   6.2810  2.77300E-0001   0.00000E+0000
   6.2830  2.68900E-0001   0.00000E+0000
   6.2850  2.81400E-0001   0.00000E+0000
   6.2860  2.93200E-0001   0.00000E+0000
   6.2890  2.92000E-0001   0.00000E+0000
   6.2910  2.88000E-0001   0.00000E+0000
   6.2930  2.92300E-0001   0.00000E+0000
   6.2950  2.95600E-0001   0.00000E+0000
   6.2980  3.02100E-0001   0.00000E+0000
   6.3000  2.99000E-0001   0.00000E+0000
   6.3020  3.02500E-0001   0.00000E+0000
   6.3040  3.01600E-0001   0.00000E+0000
   6.3070  3.01100E-0001   0.00000E+0000
   6.3090  3.16000E-0001   0.00000E+0000
   6.3120  3.11200E-0001   0.00000E+0000
   6.3130  3.09700E-0001   0.00000E+0000
   6.3170  3.07300E-0001   0.00000E+0000
   6.3210  3.11700E-0001   0.00000E+0000
   6.3260  3.26500E-0001   0.00000E+0000
   6.3290  2.88700E-0001   0.00000E+0000
   6.3310  2.66900E-0001   0.00000E+0000
   6.3330  2.93200E-0001   0.00000E+0000
   6.3350  3.16200E-0001   0.00000E+0000
   6.3380  3.42500E-0001   0.00000E+0000
   6.3400  3.41400E-0001   0.00000E+0000
   6.3420  3.37700E-0001   0.00000E+0000
   6.3430  3.44300E-0001   0.00000E+0000
   6.3470  3.52600E-0001   0.00000E+0000
   6.3480  3.40200E-0001   0.00000E+0000
   6.3530  3.46700E-0001   0.00000E+0000
   6.3550  3.38400E-0001   0.00000E+0000
   6.3580  3.46100E-0001   0.00000E+0000
   6.3610  3.40200E-0001   0.00000E+0000
   6.3640  3.48600E-0001   0.00000E+0000
   6.3670  3.51800E-0001   0.00000E+0000
   6.3700  3.49400E-0001   0.00000E+0000
   6.3710  3.63300E-0001   0.00000E+0000
   6.3740  3.57200E-0001   0.00000E+0000
   6.3760  3.56800E-0001   0.00000E+0000
   6.3780  3.61900E-0001   0.00000E+0000
   6.3790  3.55200E-0001   0.00000E+0000
   6.3820  3.51900E-0001   0.00000E+0000
   6.3840  3.72200E-0001   0.00000E+0000
   6.3860  3.73600E-0001   0.00000E+0000
   6.3890  3.76100E-0001   0.00000E+0000
   6.3920  3.72600E-0001   0.00000E+0000
   6.3930  3.68300E-0001   0.00000E+0000
   6.3960  3.69300E-0001   0.00000E+0000
   6.3970  3.73700E-0001   0.00000E+0000
   6.4010  3.76000E-0001   0.00000E+0000
   6.4040  3.75300E-0001   0.00000E+0000
   6.4050  3.72300E-0001   0.00000E+0000
   6.4070  3.74400E-0001   0.00000E+0000
   6.4100  3.78800E-0001   0.00000E+0000
   6.4110  3.73500E-0001   0.00000E+0000
   6.4140  3.73800E-0001   0.00000E+0000
   6.4160  3.76700E-0001   0.00000E+0000
   6.4180  3.80500E-0001   0.00000E+0000
   6.4190  3.83700E-0001   0.00000E+0000
   6.4210  3.84500E-0001   0.00000E+0000
   6.4230  3.82100E-0001   0.00000E+0000
   6.4260  3.82500E-0001   0.00000E+0000
   6.4280  3.82000E-0001   0.00000E+0000
   6.4310  3.82600E-0001   0.00000E+0000
   6.4330  3.84500E-0001   0.00000E+0000
   6.4350  3.93100E-0001   0.00000E+0000
   6.4370  3.94800E-0001   0.00000E+0000
   6.4400  3.88500E-0001   0.00000E+0000
   6.4430  3.99400E-0001   0.00000E+0000
   6.4450  3.94300E-0001   0.00000E+0000
   6.4480  3.94600E-0001   0.00000E+0000
   6.4490  3.86700E-0001   0.00000E+0000
   6.4520  3.86300E-0001   0.00000E+0000
   6.4530  3.98900E-0001   0.00000E+0000
   6.4550  3.95900E-0001   0.00000E+0000
   6.4590  3.90900E-0001   0.00000E+0000
   6.4620  3.95900E-0001   0.00000E+0000
   6.4630  3.98000E-0001   0.00000E+0000
   6.4670  3.94600E-0001   0.00000E+0000
   6.4700  3.95700E-0001   0.00000E+0000
   6.4720  4.07100E-0001   0.00000E+0000
   6.4760  4.05600E-0001   0.00000E+0000
   6.4790  4.48200E-0001   0.00000E+0000
   6.4810  4.22600E-0001   0.00000E+0000
   6.4830  4.06800E-0001   0.00000E+0000
   6.4880  4.07100E-0001   0.00000E+0000
   6.4900  4.03900E-0001   0.00000E+0000
   6.4930  4.09400E-0001   0.00000E+0000
   6.4960  4.06600E-0001   0.00000E+0000
   6.4970  4.08100E-0001   0.00000E+0000
   6.4990  4.03800E-0001   0.00000E+0000
   6.5020  4.05700E-0001   0.00000E+0000
   6.5030  4.12600E-0001   0.00000E+0000
   6.5050  4.15600E-0001   0.00000E+0000
   6.5080  4.11100E-0001   0.00000E+0000
   6.5110  4.31000E-0001   0.00000E+0000
   6.5120  4.08500E-0001   0.00000E+0000
   6.5140  3.84100E-0001   0.00000E+0000
   6.5160  4.04100E-0001   0.00000E+0000
   6.5190  4.21300E-0001   0.00000E+0000
   6.5210  4.24900E-0001   0.00000E+0000
   6.5230  4.17300E-0001   0.00000E+0000
   6.5240  4.21300E-0001   0.00000E+0000
   6.5270  4.19400E-0001   0.00000E+0000
   6.5280  4.12900E-0001   0.00000E+0000
   6.5310  4.16200E-0001   0.00000E+0000
   6.5330  4.10800E-0001   0.00000E+0000
   6.5360  4.19800E-0001   0.00000E+0000
   6.5380  4.16400E-0001   0.00000E+0000
   6.5400  4.30600E-0001   0.00000E+0000
   6.5410  4.29400E-0001   0.00000E+0000
   6.5450  4.19500E-0001   0.00000E+0000
   6.5460  4.12400E-0001   0.00000E+0000
   6.5500  4.36700E-0001   0.00000E+0000
   6.5520  4.38100E-0001   0.00000E+0000
   6.5550  4.17700E-0001   0.00000E+0000
   6.5560  4.15700E-0001   0.00000E+0000
   6.5590  4.18900E-0001   0.00000E+0000
   6.5600  4.26400E-0001   0.00000E+0000
   6.5640  4.30800E-0001   0.00000E+0000
   6.5650  4.25900E-0001   0.00000E+0000
   6.5670  4.30600E-0001   0.00000E+0000
   6.5680  4.31100E-0001   0.00000E+0000
   6.5720  4.20300E-0001   0.00000E+0000
   6.5740  4.25000E-0001   0.00000E+0000
   6.5770  4.26300E-0001   0.00000E+0000
   6.5790  4.30300E-0001   0.00000E+0000
   6.5820  4.29900E-0001   0.00000E+0000
   6.5840  4.32900E-0001   0.00000E+0000
   6.5880  4.28400E-0001   0.00000E+0000
   6.5910  4.28200E-0001   0.00000E+0000
   6.5940  4.31500E-0001   0.00000E+0000
   6.5960  4.32900E-0001   0.00000E+0000
   6.5980  4.28400E-0001   0.00000E+0000
   6.6010  4.42000E-0001   0.00000E+0000
   6.6020  4.55900E-0001   0.00000E+0000
   6.6050  4.45200E-0001   0.00000E+0000
   6.6070  4.36700E-0001   0.00000E+0000
   6.6090  4.35200E-0001   0.00000E+0000
   6.6100  4.40500E-0001   0.00000E+0000
   6.6140  4.42500E-0001   0.00000E+0000
   6.6170  4.36300E-0001   0.00000E+0000
   6.6190  4.35200E-0001   0.00000E+0000
   6.6220  4.45600E-0001   0.00000E+0000
   6.6230  4.42400E-0001   0.00000E+0000
   6.6260  4.41300E-0001   0.00000E+0000
   6.6280  4.38900E-0001   0.00000E+0000
   6.6300  4.50500E-0001   0.00000E+0000
   6.6310  4.44700E-0001   0.00000E+0000
   6.6340  4.45400E-0001   0.00000E+0000
   6.6370  4.55600E-0001   0.00000E+0000
   6.6390  4.49900E-0001   0.00000E+0000
   6.6420  4.52800E-0001   0.00000E+0000
   6.6440  4.48400E-0001   0.00000E+0000
   6.6460  4.35800E-0001   0.00000E+0000
   6.6490  4.42600E-0001   0.00000E+0000
   6.6530  4.41400E-0001   0.00000E+0000
   6.6560  4.43400E-0001   0.00000E+0000
   6.6570  4.45800E-0001   0.00000E+0000
   6.6620  4.51300E-0001   0.00000E+0000
   6.6630  4.43100E-0001   0.00000E+0000
   6.6670  4.43000E-0001   0.00000E+0000
   6.6690  4.49800E-0001   0.00000E+0000
   6.6710  4.52400E-0001   0.00000E+0000
   6.6740  4.57300E-0001   0.00000E+0000
   6.6760  4.51300E-0001   0.00000E+0000
   6.6790  4.48100E-0001   0.00000E+0000
   6.6830  4.57900E-0001   0.00000E+0000
   6.6840  4.57100E-0001   0.00000E+0000
   6.6870  4.54500E-0001   0.00000E+0000
   6.6880  4.49800E-0001   0.00000E+0000
   6.6910  4.54300E-0001   0.00000E+0000
   6.6940  4.57600E-0001   0.00000E+0000
   6.6970  4.59900E-0001   0.00000E+0000
   6.6990  4.51600E-0001   0.00000E+0000
   6.7020  4.52600E-0001   0.00000E+0000
   6.7040  4.47700E-0001   0.00000E+0000
   6.7070  4.45400E-0001   0.00000E+0000
   6.7080  4.52700E-0001   0.00000E+0000
   6.7120  4.48600E-0001   0.00000E+0000
   6.7140  4.47100E-0001   0.00000E+0000
   6.7150  4.49000E-0001   0.00000E+0000
   6.7170  4.53300E-0001   0.00000E+0000
   6.7200  4.54200E-0001   0.00000E+0000
   6.7240  4.54700E-0001   0.00000E+0000
   6.7270  4.58200E-0001   0.00000E+0000
   6.7290  4.59600E-0001   0.00000E+0000
   6.7310  4.57900E-0001   0.00000E+0000
   6.7330  4.58600E-0001   0.00000E+0000
   6.7370  4.55700E-0001   0.00000E+0000
   6.7390  4.59500E-0001   0.00000E+0000
   6.7420  4.74500E-0001   0.00000E+0000
   6.7450  4.59200E-0001   0.00000E+0000
   6.7470  4.45100E-0001   0.00000E+0000
   6.7500  4.58600E-0001   0.00000E+0000
   6.7510  4.72400E-0001   0.00000E+0000
   6.7550  4.59100E-0001   0.00000E+0000
   6.7570  4.64800E-0001   0.00000E+0000
   6.7580  4.67300E-0001   0.00000E+0000
   6.7600  4.71000E-0001   0.00000E+0000
   6.7630  4.58300E-0001   0.00000E+0000
   6.7650  4.54200E-0001   0.00000E+0000
   6.7690  4.33400E-0001   0.00000E+0000
   6.7720  4.38400E-0001   0.00000E+0000
   6.7740  4.69800E-0001   0.00000E+0000
   6.7770  4.69300E-0001   0.00000E+0000
   6.7790  4.68600E-0001   0.00000E+0000
   6.7810  4.66600E-0001   0.00000E+0000
   6.7860  4.64300E-0001   0.00000E+0000
   6.7880  4.70600E-0001   0.00000E+0000
   6.7910  4.66100E-0001   0.00000E+0000
   6.7930  4.76900E-0001   0.00000E+0000
   6.7960  4.64300E-0001   0.00000E+0000
   6.7980  4.58100E-0001   0.00000E+0000
   6.8010  4.58000E-0001   0.00000E+0000
   6.8030  4.73400E-0001   0.00000E+0000
   6.8050  4.74800E-0001   0.00000E+0000
   6.8060  4.67800E-0001   0.00000E+0000
   6.8100  4.79300E-0001   0.00000E+0000
   6.8130  4.84500E-0001   0.00000E+0000
   6.8140  4.55900E-0001   0.00000E+0000
   6.8180  4.75400E-0001   0.00000E+0000
   6.8190  4.73400E-0001   0.00000E+0000
   6.8220  4.61500E-0001   0.00000E+0000
   6.8240  4.53400E-0001   0.00000E+0000
   6.8260  4.58200E-0001   0.00000E+0000
   6.8280  4.56300E-0001   0.00000E+0000
   6.8310  4.67600E-0001   0.00000E+0000
   6.8340  4.75300E-0001   0.00000E+0000
   6.8370  4.72200E-0001   0.00000E+0000
   6.8390  4.57800E-0001   0.00000E+0000
   6.8410  4.60800E-0001   0.00000E+0000
   6.8440  4.53500E-0001   0.00000E+0000
   6.8480  4.69100E-0001   0.00000E+0000
   6.8500  4.70900E-0001   0.00000E+0000
   6.8530  4.75800E-0001   0.00000E+0000
   6.8550  4.86000E-0001   0.00000E+0000
   6.8580  4.68300E-0001   0.00000E+0000
   6.8600  4.58000E-0001   0.00000E+0000
   6.8620  4.61400E-0001   0.00000E+0000
   6.8640  4.65800E-0001   0.00000E+0000
   6.8670  4.68500E-0001   0.00000E+0000
   6.8690  4.70900E-0001   0.00000E+0000
   6.8710  4.69000E-0001   0.00000E+0000
   6.8740  4.75400E-0001   0.00000E+0000
   6.8760  4.80000E-0001   0.00000E+0000
   6.8790  4.76000E-0001   0.00000E+0000
   6.8810  4.78900E-0001   0.00000E+0000
   6.8840  4.79000E-0001   0.00000E+0000
   6.8870  4.81900E-0001   0.00000E+0000
   6.8910  4.82000E-0001   0.00000E+0000
   6.8930  4.75800E-0001   0.00000E+0000
   6.8950  4.68900E-0001   0.00000E+0000
   6.8980  4.93800E-0001   0.00000E+0000
   6.8990  5.00100E-0001   0.00000E+0000
   6.9030  5.02600E-0001   0.00000E+0000
   6.9050  4.84400E-0001   0.00000E+0000
   6.9070  4.83100E-0001   0.00000E+0000
   6.9100  5.09800E-0001   0.00000E+0000
   6.9120  4.95200E-0001   0.00000E+0000
   6.9150  4.86100E-0001   0.00000E+0000
   6.9160  4.75700E-0001   0.00000E+0000
   6.9200  4.83700E-0001   0.00000E+0000
   6.9220  4.79000E-0001   0.00000E+0000
   6.9240  4.93600E-0001   0.00000E+0000
   6.9250  4.77600E-0001   0.00000E+0000
   6.9290  4.80900E-0001   0.00000E+0000
   6.9310  4.89900E-0001   0.00000E+0000
   6.9340  5.05500E-0001   0.00000E+0000
   6.9360  4.81300E-0001   0.00000E+0000
   6.9370  4.91400E-0001   0.00000E+0000
   6.9410  5.16600E-0001   0.00000E+0000
   6.9430  4.97000E-0001   0.00000E+0000
   6.9460  4.76900E-0001   0.00000E+0000
   6.9480  4.69400E-0001   0.00000E+0000
   6.9510  4.84300E-0001   0.00000E+0000
   6.9530  4.72100E-0001   0.00000E+0000
   6.9560  4.79900E-0001   0.00000E+0000
   6.9580  4.89100E-0001   0.00000E+0000
   6.9610  4.75900E-0001   0.00000E+0000
   6.9630  4.81900E-0001   0.00000E+0000
   6.9660  4.88200E-0001   0.00000E+0000
   6.9670  4.84200E-0001   0.00000E+0000
   6.9680  4.75500E-0001   0.00000E+0000
   6.9710  4.72900E-0001   0.00000E+0000
   6.9730  4.82200E-0001   0.00000E+0000
   6.9750  4.85400E-0001   0.00000E+0000
   6.9770  4.74700E-0001   0.00000E+0000
   6.9800  4.63000E-0001   0.00000E+0000
   6.9820  4.49800E-0001   0.00000E+0000
   6.9860  4.63100E-0001   0.00000E+0000
   6.9870  4.67800E-0001   0.00000E+0000
   6.9910  4.69300E-0001   0.00000E+0000
   6.9930  4.85400E-0001   0.00000E+0000
   6.9960  4.94500E-0001   0.00000E+0000
   6.9980  4.76300E-0001   0.00000E+0000
   7.0000  4.71500E-0001   0.00000E+0000
   7.0030  4.76600E-0001   0.00000E+0000
   7.0050  4.79400E-0001   0.00000E+0000
   7.0070  4.85100E-0001   0.00000E+0000
   7.0100  4.89100E-0001   0.00000E+0000
   7.0110  4.91300E-0001   0.00000E+0000
   7.0130  4.88800E-0001   0.00000E+0000
   7.0170  4.78700E-0001   0.00000E+0000
   7.0180  4.97700E-0001   0.00000E+0000
   7.0220  4.97700E-0001   0.00000E+0000
   7.0230  4.78400E-0001   0.00000E+0000
   7.0250  4.84100E-0001   0.00000E+0000
   7.0280  5.05900E-0001   0.00000E+0000
   7.0300  4.94300E-0001   0.00000E+0000
   7.0320  4.94500E-0001   0.00000E+0000
   7.0350  4.97200E-0001   0.00000E+0000
   7.0370  5.00600E-0001   0.00000E+0000
   7.0400  5.08800E-0001   0.00000E+0000
   7.0410  5.20600E-0001   0.00000E+0000
   7.0440  5.11100E-0001   0.00000E+0000
   7.0470  5.02200E-0001   0.00000E+0000
   7.0510  5.12800E-0001   0.00000E+0000
   7.0530  5.18100E-0001   0.00000E+0000
   7.0550  5.22700E-0001   0.00000E+0000
   7.0580  5.18500E-0001   0.00000E+0000
   7.0600  5.24900E-0001   0.00000E+0000
   7.0610  5.27300E-0001   0.00000E+0000
   7.0650  5.38600E-0001   0.00000E+0000
   7.0660  5.38300E-0001   0.00000E+0000
   7.0690  5.29800E-0001   0.00000E+0000
   7.0720  5.50300E-0001   0.00000E+0000
   7.0730  5.54300E-0001   0.00000E+0000
   7.0760  5.46700E-0001   0.00000E+0000
   7.0790  5.28900E-0001   0.00000E+0000
   7.0820  5.42200E-0001   0.00000E+0000
   7.0850  5.74700E-0001   0.00000E+0000
   7.0880  5.64400E-0001   0.00000E+0000
   7.0900  5.59500E-0001   0.00000E+0000
   7.0920  5.60800E-0001   0.00000E+0000
   7.0940  5.79900E-0001   0.00000E+0000
   7.0960  5.93100E-0001   0.00000E+0000
   7.0990  5.92500E-0001   0.00000E+0000
   7.1020  5.94700E-0001   0.00000E+0000
