# Supplementary material for: Self-association of MreC as a regulatory signal in bacterial cell wall elongation
Source: Nat Commun. 2021 May 20;12:2987. doi: 10.1038/s41467-021-22957-9 (PMC8137920; doi:10.1038/s41467-021-22957-9)
Supplement: Supplementary file 4 — Source Data [file 41467_2021_22957_MOESM4_ESM.zip › Martins2-Source-Data/AUC_rawdata/E.coli/00064.RA3]

MREC FHEC 0,8 abs
R 3 20.0 20000 0016516 5.8650E10 281 1 
   5.8000 -7.22300E-0001   0.00000E+0000
   5.8020 -2.42500E-0001   0.00000E+0000
   5.8050 -3.08300E-0001   0.00000E+0000
   5.8070 -2.85900E-0001   0.00000E+0000
   5.8100 -1.50600E-0001   0.00000E+0000
   5.8110 -4.13000E-0002   0.00000E+0000
   5.8130 -2.32800E-0001   0.00000E+0000
   5.8150 -1.70200E-0001   0.00000E+0000
   5.8160 -2.18300E-0001   0.00000E+0000
   5.8180 -5.59600E-0001   0.00000E+0000
   5.8200 -4.75800E-0001   0.00000E+0000
   5.8230 -4.20200E-0001   0.00000E+0000
   5.8240 -6.94700E-0001   0.00000E+0000
   5.8260 -4.30400E-0001   0.00000E+0000
   5.8280 -3.24000E-0001   0.00000E+0000
   5.8300  1.47000E-0002   0.00000E+0000
   5.8320  1.03300E-0001   0.00000E+0000
   5.8340  1.65600E-0001   0.00000E+0000
   5.8350  1.59100E-0001   0.00000E+0000
   5.8370  1.67600E-0001   0.00000E+0000
   5.8390  1.05300E-0001   0.00000E+0000
   5.8410  1.08900E-0001   0.00000E+0000
   5.8420  9.80000E-0002   0.00000E+0000
   5.8440  1.03000E-0001   0.00000E+0000
   5.8460  8.20000E-0002   0.00000E+0000
   5.8490  1.08200E-0001   0.00000E+0000
   5.8510  9.08000E-0002   0.00000E+0000
   5.8540  9.23000E-0002   0.00000E+0000
   5.8550  7.94000E-0002   0.00000E+0000
   5.8570  5.10000E-0002   0.00000E+0000
   5.8600  1.15000E-0002   0.00000E+0000
   5.8610  3.72000E-0002   0.00000E+0000
   5.8640  1.30000E-0002   0.00000E+0000
   5.8650  2.77000E-0002   0.00000E+0000
   5.8660  3.88000E-0002   0.00000E+0000
   5.8670  4.62000E-0002   0.00000E+0000
   5.8720  2.00000E-0003   0.00000E+0000
   5.8730 -5.31000E-0002   0.00000E+0000
   5.8750  8.40000E-0003   0.00000E+0000
   5.8770  6.90000E-0003   0.00000E+0000
   5.8780  2.65000E-0002   0.00000E+0000
   5.8800  5.02000E-0002   0.00000E+0000
   5.8820  4.27000E-0002   0.00000E+0000
   5.8840  3.14000E-0002   0.00000E+0000
   5.8850  1.01000E-0002   0.00000E+0000
   5.8870  4.80000E-0003   0.00000E+0000
   5.8890  2.25000E-0002   0.00000E+0000
   5.8900  3.89000E-0002   0.00000E+0000
   5.8920  3.95000E-0002   0.00000E+0000
   5.8940  1.00000E-0002   0.00000E+0000
   5.8960  3.95000E-0002   0.00000E+0000
   5.8990  1.93000E-0002   0.00000E+0000
   5.9010  3.10000E-0002   0.00000E+0000
   5.9020  4.71000E-0002   0.00000E+0000
   5.9040  2.40000E-0002   0.00000E+0000
   5.9060  2.10000E-0002   0.00000E+0000
   5.9080  1.78000E-0002   0.00000E+0000
   5.9120  1.86000E-0002   0.00000E+0000
   5.9150  2.79000E-0002   0.00000E+0000
   5.9170  1.83000E-0002   0.00000E+0000
   5.9200  2.15000E-0002   0.00000E+0000
   5.9220 -1.10000E-0003   0.00000E+0000
   5.9240  3.57000E-0002   0.00000E+0000
   5.9270  4.07000E-0002   0.00000E+0000
   5.9280  2.30000E-0002   0.00000E+0000
   5.9290  3.71000E-0002   0.00000E+0000
   5.9320  7.85000E-0002   0.00000E+0000
   5.9350  5.50000E-0002   0.00000E+0000
   5.9360  3.96000E-0002   0.00000E+0000
   5.9400  6.38000E-0002   0.00000E+0000
   5.9430  5.23000E-0002   0.00000E+0000
   5.9460  6.89000E-0002   0.00000E+0000
   5.9490  7.52000E-0002   0.00000E+0000
   5.9510  5.21000E-0002   0.00000E+0000
   5.9520  4.40000E-0002   0.00000E+0000
   5.9540  5.47000E-0002   0.00000E+0000
   5.9570  5.80000E-0002   0.00000E+0000
   5.9590  7.49000E-0002   0.00000E+0000
   5.9610  9.61000E-0002   0.00000E+0000
   5.9630  8.31000E-0002   0.00000E+0000
   5.9650  5.43000E-0002   0.00000E+0000
   5.9680  1.92000E-0002   0.00000E+0000
   5.9700  2.06000E-0002   0.00000E+0000
   5.9720  2.79000E-0002   0.00000E+0000
   5.9730  3.73000E-0002   0.00000E+0000
   5.9770  2.09000E-0002   0.00000E+0000
   5.9810 -1.25300E-0001   0.00000E+0000
   5.9830 -7.88400E-0001   0.00000E+0000
   5.9860 -1.19990E+0000   0.00000E+0000
   5.9880 -1.46620E+0000   0.00000E+0000
   5.9900 -1.53660E+0000   0.00000E+0000
   5.9940 -1.89930E+0000   0.00000E+0000
   5.9950 -1.94460E+0000   0.00000E+0000
   5.9970 -1.96840E+0000   0.00000E+0000
   5.9990 -1.93730E+0000   0.00000E+0000
   6.0020 -1.84810E+0000   0.00000E+0000
   6.0040 -1.85280E+0000   0.00000E+0000
   6.0060 -1.73570E+0000   0.00000E+0000
   6.0080 -1.68510E+0000   0.00000E+0000
   6.0110 -1.51000E+0000   0.00000E+0000
   6.0130 -1.26210E+0000   0.00000E+0000
   6.0140 -7.66600E-0001   0.00000E+0000
   6.0150 -3.72100E-0001   0.00000E+0000
   6.0180  1.29200E-0001   0.00000E+0000
   6.0200  1.58100E-0001   0.00000E+0000
   6.0230  1.31700E-0001   0.00000E+0000
   6.0270  1.15500E-0001   0.00000E+0000
   6.0320  1.41300E-0001   0.00000E+0000
   6.0330  1.74800E-0001   0.00000E+0000
   6.0370  1.63700E-0001   0.00000E+0000
   6.0390  1.00100E-0001   0.00000E+0000
   6.0400  9.63000E-0002   0.00000E+0000
   6.0440  1.14700E-0001   0.00000E+0000
   6.0470  1.26500E-0001   0.00000E+0000
   6.0480  1.04200E-0001   0.00000E+0000
   6.0510  1.16900E-0001   0.00000E+0000
   6.0530  1.17500E-0001   0.00000E+0000
   6.0570  1.18600E-0001   0.00000E+0000
   6.0600  1.17800E-0001   0.00000E+0000
   6.0610  1.12500E-0001   0.00000E+0000
   6.0660  1.19100E-0001   0.00000E+0000
   6.0690  1.03500E-0001   0.00000E+0000
   6.0710  1.00200E-0001   0.00000E+0000
   6.0730  1.03300E-0001   0.00000E+0000
   6.0760  1.28000E-0001   0.00000E+0000
   6.0780  1.63700E-0001   0.00000E+0000
   6.0800  1.52800E-0001   0.00000E+0000
   6.0820  1.06700E-0001   0.00000E+0000
   6.0830  2.86300E-0001   0.00000E+0000
   6.0870  1.14800E+0000   0.00000E+0000
   6.0920  1.36720E+0000   0.00000E+0000
   6.0930  1.44620E+0000   0.00000E+0000
   6.0940  1.53550E+0000   0.00000E+0000
   6.0960  2.06250E+0000   0.00000E+0000
   6.1010  2.05680E+0000   0.00000E+0000
   6.1030  2.03260E+0000   0.00000E+0000
   6.1070  1.97520E+0000   0.00000E+0000
   6.1090  1.89480E+0000   0.00000E+0000
   6.1100  1.85410E+0000   0.00000E+0000
   6.1130  1.71270E+0000   0.00000E+0000
   6.1160  1.56110E+0000   0.00000E+0000
   6.1180  1.17830E+0000   0.00000E+0000
   6.1200  4.30200E-0001   0.00000E+0000
   6.1210  2.67300E-0001   0.00000E+0000
   6.1250  1.30800E-0001   0.00000E+0000
   6.1280  1.53600E-0001   0.00000E+0000
   6.1310  1.49900E-0001   0.00000E+0000
   6.1330  1.47200E-0001   0.00000E+0000
   6.1350  1.49000E-0001   0.00000E+0000
   6.1370  1.36800E-0001   0.00000E+0000
   6.1380  1.44100E-0001   0.00000E+0000
   6.1420  1.35700E-0001   0.00000E+0000
   6.1440  1.38800E-0001   0.00000E+0000
   6.1470  1.51200E-0001   0.00000E+0000
   6.1490  1.49300E-0001   0.00000E+0000
   6.1510  1.52400E-0001   0.00000E+0000
   6.1530  1.53600E-0001   0.00000E+0000
   6.1560  1.58500E-0001   0.00000E+0000
   6.1610  1.66600E-0001   0.00000E+0000
   6.1630  1.64100E-0001   0.00000E+0000
   6.1650  1.61200E-0001   0.00000E+0000
   6.1660  1.62100E-0001   0.00000E+0000
   6.1690  1.77900E-0001   0.00000E+0000
   6.1700  1.72000E-0001   0.00000E+0000
   6.1740  1.76000E-0001   0.00000E+0000
   6.1750  1.76400E-0001   0.00000E+0000
   6.1780  1.79700E-0001   0.00000E+0000
   6.1810  1.82700E-0001   0.00000E+0000
   6.1830  1.85200E-0001   0.00000E+0000
   6.1860  1.88200E-0001   0.00000E+0000
   6.1880  1.86300E-0001   0.00000E+0000
   6.1900  1.94300E-0001   0.00000E+0000
   6.1930  1.93100E-0001   0.00000E+0000
   6.1950  1.94900E-0001   0.00000E+0000
   6.1970  2.03600E-0001   0.00000E+0000
   6.2000  1.95900E-0001   0.00000E+0000
   6.2020  2.12200E-0001   0.00000E+0000
   6.2060  2.09400E-0001   0.00000E+0000
   6.2070  2.10400E-0001   0.00000E+0000
   6.2100  2.17600E-0001   0.00000E+0000
   6.2120  2.19500E-0001   0.00000E+0000
   6.2160  2.24300E-0001   0.00000E+0000
   6.2180  2.24700E-0001   0.00000E+0000
   6.2210  2.27400E-0001   0.00000E+0000
   6.2230  2.34000E-0001   0.00000E+0000
   6.2250  2.36500E-0001   0.00000E+0000
   6.2270  2.56300E-0001   0.00000E+0000
   6.2300  2.55000E-0001   0.00000E+0000
   6.2310  1.86500E-0001   0.00000E+0000
   6.2340  1.85500E-0001   0.00000E+0000
   6.2370  2.21200E-0001   0.00000E+0000
   6.2410  2.61000E-0001   0.00000E+0000
   6.2430  2.62200E-0001   0.00000E+0000
   6.2450  2.59700E-0001   0.00000E+0000
   6.2500  2.68400E-0001   0.00000E+0000
   6.2520  2.57100E-0001   0.00000E+0000
   6.2540  2.64900E-0001   0.00000E+0000
   6.2560  2.71100E-0001   0.00000E+0000
   6.2580  2.79100E-0001   0.00000E+0000
   6.2610  2.83800E-0001   0.00000E+0000
   6.2640  2.80100E-0001   0.00000E+0000
   6.2660  2.82900E-0001   0.00000E+0000
   6.2680  2.96400E-0001   0.00000E+0000
   6.2710  2.82300E-0001   0.00000E+0000
   6.2730  2.84000E-0001   0.00000E+0000
   6.2760  2.94000E-0001   0.00000E+0000
   6.2780  2.95200E-0001   0.00000E+0000
   6.2800  3.03000E-0001   0.00000E+0000
   6.2810  2.94700E-0001   0.00000E+0000
   6.2840  2.94300E-0001   0.00000E+0000
   6.2860  2.95600E-0001   0.00000E+0000
   6.2880  3.09900E-0001   0.00000E+0000
   6.2910  3.00600E-0001   0.00000E+0000
   6.2930  3.07000E-0001   0.00000E+0000
   6.2980  3.17300E-0001   0.00000E+0000
   6.3000  3.22700E-0001   0.00000E+0000
   6.3030  3.21000E-0001   0.00000E+0000
   6.3050  3.21700E-0001   0.00000E+0000
   6.3070  3.14600E-0001   0.00000E+0000
   6.3090  3.27700E-0001   0.00000E+0000
   6.3120  3.30900E-0001   0.00000E+0000
   6.3140  3.21700E-0001   0.00000E+0000
   6.3160  3.18100E-0001   0.00000E+0000
   6.3180  3.31100E-0001   0.00000E+0000
   6.3210  3.32500E-0001   0.00000E+0000
   6.3230  3.38300E-0001   0.00000E+0000
   6.3250  3.29000E-0001   0.00000E+0000
   6.3260  3.51000E-0001   0.00000E+0000
   6.3300  3.31800E-0001   0.00000E+0000
   6.3310  2.95300E-0001   0.00000E+0000
   6.3340  3.00300E-0001   0.00000E+0000
   6.3360  3.39200E-0001   0.00000E+0000
   6.3370  3.66200E-0001   0.00000E+0000
   6.3380  3.64800E-0001   0.00000E+0000
   6.3420  3.54600E-0001   0.00000E+0000
   6.3430  3.51900E-0001   0.00000E+0000
   6.3470  3.56300E-0001   0.00000E+0000
   6.3480  3.66400E-0001   0.00000E+0000
   6.3500  3.53800E-0001   0.00000E+0000
   6.3530  3.53600E-0001   0.00000E+0000
   6.3570  3.49500E-0001   0.00000E+0000
   6.3620  3.52300E-0001   0.00000E+0000
   6.3640  3.60100E-0001   0.00000E+0000
   6.3670  3.64500E-0001   0.00000E+0000
   6.3690  3.62700E-0001   0.00000E+0000
   6.3710  3.55200E-0001   0.00000E+0000
   6.3720  3.64700E-0001   0.00000E+0000
   6.3750  3.76700E-0001   0.00000E+0000
   6.3760  3.73900E-0001   0.00000E+0000
   6.3790  3.82000E-0001   0.00000E+0000
   6.3800  3.66300E-0001   0.00000E+0000
   6.3830  3.65600E-0001   0.00000E+0000
   6.3850  3.73400E-0001   0.00000E+0000
   6.3860  3.87800E-0001   0.00000E+0000
   6.3890  3.84300E-0001   0.00000E+0000
   6.3920  3.84000E-0001   0.00000E+0000
   6.3940  3.87600E-0001   0.00000E+0000
   6.3960  3.81500E-0001   0.00000E+0000
   6.3980  3.80400E-0001   0.00000E+0000
   6.4000  3.89800E-0001   0.00000E+0000
   6.4030  3.93500E-0001   0.00000E+0000
   6.4060  3.88600E-0001   0.00000E+0000
   6.4080  3.89300E-0001   0.00000E+0000
   6.4100  3.85200E-0001   0.00000E+0000
   6.4120  3.94700E-0001   0.00000E+0000
   6.4150  3.84500E-0001   0.00000E+0000
   6.4160  3.82400E-0001   0.00000E+0000
   6.4190  3.95600E-0001   0.00000E+0000
   6.4230  3.94600E-0001   0.00000E+0000
   6.4260  3.96000E-0001   0.00000E+0000
   6.4280  3.96800E-0001   0.00000E+0000
   6.4320  4.02300E-0001   0.00000E+0000
   6.4330  3.95500E-0001   0.00000E+0000
   6.4370  4.02000E-0001   0.00000E+0000
   6.4380  4.05700E-0001   0.00000E+0000
   6.4410  4.00600E-0001   0.00000E+0000
   6.4420  4.07900E-0001   0.00000E+0000
   6.4470  4.06200E-0001   0.00000E+0000
   6.4510  4.00900E-0001   0.00000E+0000
   6.4520  3.96300E-0001   0.00000E+0000
   6.4550  4.13200E-0001   0.00000E+0000
   6.4570  4.15800E-0001   0.00000E+0000
   6.4600  4.05900E-0001   0.00000E+0000
   6.4620  4.10000E-0001   0.00000E+0000
   6.4650  4.08500E-0001   0.00000E+0000
   6.4670  4.16700E-0001   0.00000E+0000
   6.4680  4.10700E-0001   0.00000E+0000
   6.4690  4.09800E-0001   0.00000E+0000
   6.4730  4.10000E-0001   0.00000E+0000
   6.4740  4.15000E-0001   0.00000E+0000
   6.4770  4.33700E-0001   0.00000E+0000
   6.4790  4.56600E-0001   0.00000E+0000
   6.4810  4.38700E-0001   0.00000E+0000
   6.4830  4.24500E-0001   0.00000E+0000
   6.4860  4.27800E-0001   0.00000E+0000
   6.4880  4.14600E-0001   0.00000E+0000
   6.4900  4.22400E-0001   0.00000E+0000
   6.4920  4.18400E-0001   0.00000E+0000
   6.4950  4.20400E-0001   0.00000E+0000
   6.4960  4.19500E-0001   0.00000E+0000
   6.5000  4.12500E-0001   0.00000E+0000
   6.5010  4.26000E-0001   0.00000E+0000
   6.5040  4.22100E-0001   0.00000E+0000
   6.5050  4.32400E-0001   0.00000E+0000
   6.5080  4.25500E-0001   0.00000E+0000
   6.5100  4.32500E-0001   0.00000E+0000
   6.5120  4.33200E-0001   0.00000E+0000
   6.5150  4.11600E-0001   0.00000E+0000
   6.5170  4.10500E-0001   0.00000E+0000
   6.5190  4.25800E-0001   0.00000E+0000
   6.5220  4.34700E-0001   0.00000E+0000
   6.5240  4.29600E-0001   0.00000E+0000
   6.5260  4.35200E-0001   0.00000E+0000
   6.5290  4.27600E-0001   0.00000E+0000
   6.5310  4.15200E-0001   0.00000E+0000
   6.5320  4.28400E-0001   0.00000E+0000
   6.5340  4.23500E-0001   0.00000E+0000
   6.5360  4.34900E-0001   0.00000E+0000
   6.5400  4.30600E-0001   0.00000E+0000
   6.5420  4.41400E-0001   0.00000E+0000
   6.5440  4.30900E-0001   0.00000E+0000
   6.5450  4.23200E-0001   0.00000E+0000
   6.5470  4.25100E-0001   0.00000E+0000
   6.5520  4.50100E-0001   0.00000E+0000
   6.5540  4.31500E-0001   0.00000E+0000
   6.5570  4.28100E-0001   0.00000E+0000
   6.5590  4.27100E-0001   0.00000E+0000
   6.5600  4.31300E-0001   0.00000E+0000
   6.5620  4.40100E-0001   0.00000E+0000
   6.5640  4.38700E-0001   0.00000E+0000
   6.5670  4.35900E-0001   0.00000E+0000
   6.5690  4.35300E-0001   0.00000E+0000
   6.5710  4.35900E-0001   0.00000E+0000
   6.5740  4.30600E-0001   0.00000E+0000
   6.5760  4.33600E-0001   0.00000E+0000
   6.5780  4.35600E-0001   0.00000E+0000
   6.5800  4.28400E-0001   0.00000E+0000
   6.5820  4.36300E-0001   0.00000E+0000
   6.5840  4.42700E-0001   0.00000E+0000
   6.5870  4.35400E-0001   0.00000E+0000
   6.5890  4.34900E-0001   0.00000E+0000
   6.5910  4.36300E-0001   0.00000E+0000
   6.5940  4.43100E-0001   0.00000E+0000
   6.5960  4.38800E-0001   0.00000E+0000
   6.5980  4.28500E-0001   0.00000E+0000
   6.5990  4.39400E-0001   0.00000E+0000
   6.6020  4.62400E-0001   0.00000E+0000
   6.6040  4.55800E-0001   0.00000E+0000
   6.6070  4.47700E-0001   0.00000E+0000
   6.6090  4.45400E-0001   0.00000E+0000
   6.6120  4.45700E-0001   0.00000E+0000
   6.6140  4.49900E-0001   0.00000E+0000
   6.6150  4.45500E-0001   0.00000E+0000
   6.6170  4.53500E-0001   0.00000E+0000
   6.6190  4.46400E-0001   0.00000E+0000
   6.6210  4.54700E-0001   0.00000E+0000
   6.6240  4.45400E-0001   0.00000E+0000
   6.6280  4.54400E-0001   0.00000E+0000
   6.6290  4.56700E-0001   0.00000E+0000
   6.6330  4.62900E-0001   0.00000E+0000
   6.6360  4.43700E-0001   0.00000E+0000
   6.6370  4.59500E-0001   0.00000E+0000
   6.6390  4.54100E-0001   0.00000E+0000
   6.6420  4.52500E-0001   0.00000E+0000
   6.6450  4.58900E-0001   0.00000E+0000
   6.6460  4.42300E-0001   0.00000E+0000
   6.6500  4.52800E-0001   0.00000E+0000
   6.6530  4.46300E-0001   0.00000E+0000
   6.6550  4.48600E-0001   0.00000E+0000
   6.6560  4.47900E-0001   0.00000E+0000
   6.6580  4.50100E-0001   0.00000E+0000
   6.6600  4.46000E-0001   0.00000E+0000
   6.6620  4.46600E-0001   0.00000E+0000
   6.6650  4.49800E-0001   0.00000E+0000
   6.6670  4.60000E-0001   0.00000E+0000
   6.6690  4.60200E-0001   0.00000E+0000
   6.6720  4.56000E-0001   0.00000E+0000
   6.6740  4.48200E-0001   0.00000E+0000
   6.6770  4.52600E-0001   0.00000E+0000
   6.6790  4.60400E-0001   0.00000E+0000
   6.6810  4.55600E-0001   0.00000E+0000
   6.6830  4.60300E-0001   0.00000E+0000
   6.6850  4.60300E-0001   0.00000E+0000
   6.6890  4.55700E-0001   0.00000E+0000
   6.6910  4.59400E-0001   0.00000E+0000
   6.6950  4.65500E-0001   0.00000E+0000
   6.6960  4.64600E-0001   0.00000E+0000
   6.6990  4.59600E-0001   0.00000E+0000
   6.7010  4.49400E-0001   0.00000E+0000
   6.7030  4.47400E-0001   0.00000E+0000
   6.7060  4.56000E-0001   0.00000E+0000
   6.7080  4.55700E-0001   0.00000E+0000
   6.7100  4.59300E-0001   0.00000E+0000
   6.7130  4.51500E-0001   0.00000E+0000
   6.7150  4.51400E-0001   0.00000E+0000
   6.7170  4.58200E-0001   0.00000E+0000
   6.7200  4.54300E-0001   0.00000E+0000
   6.7220  4.61100E-0001   0.00000E+0000
   6.7240  4.59400E-0001   0.00000E+0000
   6.7260  4.62100E-0001   0.00000E+0000
   6.7280  4.67800E-0001   0.00000E+0000
   6.7310  4.57100E-0001   0.00000E+0000
   6.7340  4.66400E-0001   0.00000E+0000
   6.7350  4.59000E-0001   0.00000E+0000
   6.7380  4.71300E-0001   0.00000E+0000
   6.7400  4.68000E-0001   0.00000E+0000
   6.7430  4.75900E-0001   0.00000E+0000
   6.7460  4.57100E-0001   0.00000E+0000
   6.7480  4.52800E-0001   0.00000E+0000
   6.7510  4.74900E-0001   0.00000E+0000
   6.7530  4.69500E-0001   0.00000E+0000
   6.7560  4.68900E-0001   0.00000E+0000
   6.7570  4.71600E-0001   0.00000E+0000
   6.7600  4.75300E-0001   0.00000E+0000
   6.7630  4.75800E-0001   0.00000E+0000
   6.7650  4.71000E-0001   0.00000E+0000
   6.7680  4.49100E-0001   0.00000E+0000
   6.7700  4.42500E-0001   0.00000E+0000
   6.7720  4.54700E-0001   0.00000E+0000
   6.7730  4.79400E-0001   0.00000E+0000
   6.7760  4.71800E-0001   0.00000E+0000
   6.7790  4.70900E-0001   0.00000E+0000
   6.7820  4.70200E-0001   0.00000E+0000
   6.7830  4.72200E-0001   0.00000E+0000
   6.7860  4.76700E-0001   0.00000E+0000
   6.7880  4.70900E-0001   0.00000E+0000
   6.7930  4.89300E-0001   0.00000E+0000
   6.7940  4.72700E-0001   0.00000E+0000
   6.7960  4.65200E-0001   0.00000E+0000
   6.7980  4.59700E-0001   0.00000E+0000
   6.8000  4.59400E-0001   0.00000E+0000
   6.8020  4.73700E-0001   0.00000E+0000
   6.8050  4.78100E-0001   0.00000E+0000
   6.8090  4.86200E-0001   0.00000E+0000
   6.8120  4.90100E-0001   0.00000E+0000
   6.8130  4.94100E-0001   0.00000E+0000
   6.8140  4.72200E-0001   0.00000E+0000
   6.8170  4.83700E-0001   0.00000E+0000
   6.8200  4.76400E-0001   0.00000E+0000
   6.8230  4.67100E-0001   0.00000E+0000
   6.8250  4.66900E-0001   0.00000E+0000
   6.8280  4.67000E-0001   0.00000E+0000
   6.8300  4.75600E-0001   0.00000E+0000
   6.8330  4.69700E-0001   0.00000E+0000
   6.8370  4.78300E-0001   0.00000E+0000
   6.8390  4.65800E-0001   0.00000E+0000
   6.8410  4.61800E-0001   0.00000E+0000
   6.8440  4.64600E-0001   0.00000E+0000
   6.8460  4.63200E-0001   0.00000E+0000
   6.8480  4.78000E-0001   0.00000E+0000
   6.8510  4.83200E-0001   0.00000E+0000
   6.8550  4.96300E-0001   0.00000E+0000
   6.8560  4.73200E-0001   0.00000E+0000
   6.8580  4.65500E-0001   0.00000E+0000
   6.8600  4.64700E-0001   0.00000E+0000
   6.8630  4.71700E-0001   0.00000E+0000
   6.8670  4.71500E-0001   0.00000E+0000
   6.8690  4.73000E-0001   0.00000E+0000
   6.8700  4.88700E-0001   0.00000E+0000
   6.8720  4.85600E-0001   0.00000E+0000
   6.8740  4.80100E-0001   0.00000E+0000
   6.8780  4.92800E-0001   0.00000E+0000
   6.8790  4.86300E-0001   0.00000E+0000
   6.8810  4.75900E-0001   0.00000E+0000
   6.8830  4.84800E-0001   0.00000E+0000
   6.8860  4.78600E-0001   0.00000E+0000
   6.8900  4.94100E-0001   0.00000E+0000
   6.8930  4.69000E-0001   0.00000E+0000
   6.8940  4.89600E-0001   0.00000E+0000
   6.8980  4.96700E-0001   0.00000E+0000
   6.8990  5.06500E-0001   0.00000E+0000
   6.9010  5.06400E-0001   0.00000E+0000
   6.9030  5.02600E-0001   0.00000E+0000
   6.9060  4.95900E-0001   0.00000E+0000
   6.9090  4.95700E-0001   0.00000E+0000
   6.9100  5.10500E-0001   0.00000E+0000
   6.9130  4.95900E-0001   0.00000E+0000
   6.9150  4.96700E-0001   0.00000E+0000
   6.9180  4.92000E-0001   0.00000E+0000
   6.9200  4.94300E-0001   0.00000E+0000
   6.9220  4.90700E-0001   0.00000E+0000
   6.9240  5.00100E-0001   0.00000E+0000
   6.9270  4.89400E-0001   0.00000E+0000
   6.9290  4.88000E-0001   0.00000E+0000
   6.9310  4.97700E-0001   0.00000E+0000
   6.9340  5.05200E-0001   0.00000E+0000
   6.9360  5.05100E-0001   0.00000E+0000
   6.9380  5.14600E-0001   0.00000E+0000
   6.9410  5.24600E-0001   0.00000E+0000
   6.9440  5.11400E-0001   0.00000E+0000
   6.9460  5.09400E-0001   0.00000E+0000
   6.9480  4.78200E-0001   0.00000E+0000
   6.9510  4.89900E-0001   0.00000E+0000
   6.9540  4.89300E-0001   0.00000E+0000
   6.9550  4.85400E-0001   0.00000E+0000
   6.9590  4.99100E-0001   0.00000E+0000
   6.9610  4.93500E-0001   0.00000E+0000
   6.9630  4.81500E-0001   0.00000E+0000
   6.9660  4.94100E-0001   0.00000E+0000
   6.9680  4.81800E-0001   0.00000E+0000
   6.9700  4.76800E-0001   0.00000E+0000
   6.9730  4.84800E-0001   0.00000E+0000
   6.9750  4.86000E-0001   0.00000E+0000
   6.9790  4.92700E-0001   0.00000E+0000
   6.9820  4.74100E-0001   0.00000E+0000
   6.9840  4.69500E-0001   0.00000E+0000
   6.9870  4.74100E-0001   0.00000E+0000
   6.9880  4.71600E-0001   0.00000E+0000
   6.9910  4.78600E-0001   0.00000E+0000
   6.9930  4.97400E-0001   0.00000E+0000
   6.9980  5.07900E-0001   0.00000E+0000
   7.0000  4.74000E-0001   0.00000E+0000
   7.0010  4.74700E-0001   0.00000E+0000
   7.0030  4.86700E-0001   0.00000E+0000
   7.0070  4.96400E-0001   0.00000E+0000
   7.0080  4.95200E-0001   0.00000E+0000
   7.0120  5.05000E-0001   0.00000E+0000
   7.0130  5.10700E-0001   0.00000E+0000
   7.0160  4.85000E-0001   0.00000E+0000
   7.0180  5.09200E-0001   0.00000E+0000
   7.0210  5.16300E-0001   0.00000E+0000
   7.0230  4.87200E-0001   0.00000E+0000
   7.0250  4.90600E-0001   0.00000E+0000
   7.0280  5.18300E-0001   0.00000E+0000
   7.0300  5.14000E-0001   0.00000E+0000
   7.0320  5.08500E-0001   0.00000E+0000
   7.0350  5.07400E-0001   0.00000E+0000
   7.0360  5.18200E-0001   0.00000E+0000
   7.0390  5.28900E-0001   0.00000E+0000
   7.0410  5.36900E-0001   0.00000E+0000
   7.0440  5.34000E-0001   0.00000E+0000
   7.0480  5.10600E-0001   0.00000E+0000
   7.0510  5.17600E-0001   0.00000E+0000
   7.0530  5.22500E-0001   0.00000E+0000
   7.0550  5.31700E-0001   0.00000E+0000
   7.0580  5.32100E-0001   0.00000E+0000
   7.0620  5.37600E-0001   0.00000E+0000
   7.0650  5.35200E-0001   0.00000E+0000
   7.0660  5.35600E-0001   0.00000E+0000
   7.0690  5.51700E-0001   0.00000E+0000
   7.0720  5.65400E-0001   0.00000E+0000
   7.0740  5.53600E-0001   0.00000E+0000
   7.0760  5.63600E-0001   0.00000E+0000
   7.0780  5.34900E-0001   0.00000E+0000
   7.0810  5.45800E-0001   0.00000E+0000
   7.0830  5.66000E-0001   0.00000E+0000
   7.0850  5.80100E-0001   0.00000E+0000
   7.0870  5.79800E-0001   0.00000E+0000
   7.0900  5.70900E-0001   0.00000E+0000
   7.0940  5.67000E-0001   0.00000E+0000
   7.0970  5.89200E-0001   0.00000E+0000
   7.0980  5.86800E-0001   0.00000E+0000
   7.1010  6.05800E-0001   0.00000E+0000
