# Supplementary material for: Self-association of MreC as a regulatory signal in bacterial cell wall elongation
Source: Nat Commun. 2021 May 20;12:2987. doi: 10.1038/s41467-021-22957-9 (PMC8137920; doi:10.1038/s41467-021-22957-9)
Supplement: Supplementary file 4 — Source Data [file 41467_2021_22957_MOESM4_ESM.zip › Martins2-Source-Data/AUC_rawdata/E.coli/00272.RA3]

MREC FHEC 0,8 abs
R 3 20.1 20000 0059924 2.4900E11 281 1 
   5.8010 -4.84600E-0001   0.00000E+0000
   5.8050 -2.49600E-0001   0.00000E+0000
   5.8060 -2.00800E-0001   0.00000E+0000
   5.8070 -4.03000E-0002   0.00000E+0000
   5.8080 -1.72700E-0001   0.00000E+0000
   5.8090 -1.32100E-0001   0.00000E+0000
   5.8100 -1.45300E-0001   0.00000E+0000
   5.8110 -1.69200E-0001   0.00000E+0000
   5.8140 -1.79700E-0001   0.00000E+0000
   5.8160 -2.65600E-0001   0.00000E+0000
   5.8180 -4.89800E-0001   0.00000E+0000
   5.8210 -4.63600E-0001   0.00000E+0000
   5.8220 -6.47000E-0001   0.00000E+0000
   5.8230 -4.84000E-0001   0.00000E+0000
   5.8250 -4.61400E-0001   0.00000E+0000
   5.8280 -5.83000E-0002   0.00000E+0000
   5.8300  9.90000E-0002   0.00000E+0000
   5.8310  1.15800E-0001   0.00000E+0000
   5.8330  1.68600E-0001   0.00000E+0000
   5.8350  1.11500E-0001   0.00000E+0000
   5.8370  1.09300E-0001   0.00000E+0000
   5.8390  1.05400E-0001   0.00000E+0000
   5.8420  9.61000E-0002   0.00000E+0000
   5.8440  8.12000E-0002   0.00000E+0000
   5.8460  1.08000E-0001   0.00000E+0000
   5.8480  8.96000E-0002   0.00000E+0000
   5.8510  7.81000E-0002   0.00000E+0000
   5.8530  9.37000E-0002   0.00000E+0000
   5.8540  4.20000E-0002   0.00000E+0000
   5.8570  5.90000E-0003   0.00000E+0000
   5.8590  4.08000E-0002   0.00000E+0000
   5.8600  3.29000E-0002   0.00000E+0000
   5.8610  1.34000E-0002   0.00000E+0000
   5.8650  3.46000E-0002   0.00000E+0000
   5.8660  3.18000E-0002   0.00000E+0000
   5.8680  5.10000E-0003   0.00000E+0000
   5.8700 -4.42000E-0002   0.00000E+0000
   5.8720 -5.17000E-0002   0.00000E+0000
   5.8730  1.10000E-0003   0.00000E+0000
   5.8760  2.00000E-0003   0.00000E+0000
   5.8780  4.94000E-0002   0.00000E+0000
   5.8800  3.80000E-0002   0.00000E+0000
   5.8820  2.80000E-0002   0.00000E+0000
   5.8850  1.35000E-0002   0.00000E+0000
   5.8870  2.14000E-0002   0.00000E+0000
   5.8890  3.94000E-0002   0.00000E+0000
   5.8920  1.21000E-0002   0.00000E+0000
   5.8940  3.70000E-0002   0.00000E+0000
   5.8960  9.00000E-0003   0.00000E+0000
   5.8990  2.99000E-0002   0.00000E+0000
   5.9010  3.68000E-0002   0.00000E+0000
   5.9030  2.20000E-0002   0.00000E+0000
   5.9050  1.36000E-0002   0.00000E+0000
   5.9060  9.20000E-0003   0.00000E+0000
   5.9080  1.56000E-0002   0.00000E+0000
   5.9120  2.68000E-0002   0.00000E+0000
   5.9130  1.89000E-0002   0.00000E+0000
   5.9150  2.43000E-0002   0.00000E+0000
   5.9160  2.59000E-0002   0.00000E+0000
   5.9190  1.80000E-0003   0.00000E+0000
   5.9220  2.12000E-0002   0.00000E+0000
   5.9240  3.75000E-0002   0.00000E+0000
   5.9250  2.53000E-0002   0.00000E+0000
   5.9280  6.34000E-0002   0.00000E+0000
   5.9300  7.71000E-0002   0.00000E+0000
   5.9330  2.63000E-0002   0.00000E+0000
   5.9350  3.44000E-0002   0.00000E+0000
   5.9380  7.64000E-0002   0.00000E+0000
   5.9400  5.99000E-0002   0.00000E+0000
   5.9420  6.28000E-0002   0.00000E+0000
   5.9430  7.00000E-0002   0.00000E+0000
   5.9470  6.42000E-0002   0.00000E+0000
   5.9490  3.97000E-0002   0.00000E+0000
   5.9500  4.02000E-0002   0.00000E+0000
   5.9530  5.50000E-0002   0.00000E+0000
   5.9540  6.31000E-0002   0.00000E+0000
   5.9580  7.71000E-0002   0.00000E+0000
   5.9590  9.59000E-0002   0.00000E+0000
   5.9610  8.19000E-0002   0.00000E+0000
   5.9630  4.63000E-0002   0.00000E+0000
   5.9660  2.09000E-0002   0.00000E+0000
   5.9680  1.70000E-0002   0.00000E+0000
   5.9710  3.85000E-0002   0.00000E+0000
   5.9730  3.19000E-0002   0.00000E+0000
   5.9750  4.10000E-0002   0.00000E+0000
   5.9770  8.36000E-0002   0.00000E+0000
   5.9790 -1.07700E-0001   0.00000E+0000
   5.9800 -2.91800E-0001   0.00000E+0000
   5.9830 -1.12830E+0000   0.00000E+0000
   5.9850 -1.27470E+0000   0.00000E+0000
   5.9870 -1.40080E+0000   0.00000E+0000
   5.9880 -1.43140E+0000   0.00000E+0000
   5.9910 -1.76230E+0000   0.00000E+0000
   5.9930 -1.91370E+0000   0.00000E+0000
   5.9950 -2.02100E+0000   0.00000E+0000
   6.0000 -1.89180E+0000   0.00000E+0000
   6.0010 -1.85830E+0000   0.00000E+0000
   6.0040 -1.74790E+0000   0.00000E+0000
   6.0060 -1.68060E+0000   0.00000E+0000
   6.0090 -1.52580E+0000   0.00000E+0000
   6.0110 -1.34950E+0000   0.00000E+0000
   6.0130 -6.73100E-0001   0.00000E+0000
   6.0160 -8.20000E-0003   0.00000E+0000
   6.0180  1.72900E-0001   0.00000E+0000
   6.0210  1.37200E-0001   0.00000E+0000
   6.0240  1.41900E-0001   0.00000E+0000
   6.0250  1.14900E-0001   0.00000E+0000
   6.0300  1.42700E-0001   0.00000E+0000
   6.0320  1.52200E-0001   0.00000E+0000
   6.0370  1.12800E-0001   0.00000E+0000
   6.0390  8.79000E-0002   0.00000E+0000
   6.0410  1.04400E-0001   0.00000E+0000
   6.0440  1.19700E-0001   0.00000E+0000
   6.0460  1.04100E-0001   0.00000E+0000
   6.0500  1.12800E-0001   0.00000E+0000
   6.0510  1.10600E-0001   0.00000E+0000
   6.0520  1.21800E-0001   0.00000E+0000
   6.0550  1.05800E-0001   0.00000E+0000
   6.0590  1.17600E-0001   0.00000E+0000
   6.0610  1.11100E-0001   0.00000E+0000
   6.0640  1.13200E-0001   0.00000E+0000
   6.0660  1.10000E-0001   0.00000E+0000
   6.0690  1.07900E-0001   0.00000E+0000
   6.0710  9.77000E-0002   0.00000E+0000
   6.0730  1.28600E-0001   0.00000E+0000
   6.0760  1.53100E-0001   0.00000E+0000
   6.0780  1.49700E-0001   0.00000E+0000
   6.0800  1.36900E-0001   0.00000E+0000
   6.0820  9.50000E-0002   0.00000E+0000
   6.0840  8.58200E-0001   0.00000E+0000
   6.0870  1.22370E+0000   0.00000E+0000
   6.0900  1.38950E+0000   0.00000E+0000
   6.0920  1.45190E+0000   0.00000E+0000
   6.0960  1.97680E+0000   0.00000E+0000
   6.1010  2.02790E+0000   0.00000E+0000
   6.1020  2.00440E+0000   0.00000E+0000
   6.1030  1.95810E+0000   0.00000E+0000
   6.1060  1.91300E+0000   0.00000E+0000
   6.1080  1.82700E+0000   0.00000E+0000
   6.1120  1.69900E+0000   0.00000E+0000
   6.1130  1.48680E+0000   0.00000E+0000
   6.1160  1.19120E+0000   0.00000E+0000
   6.1190  3.65900E-0001   0.00000E+0000
   6.1230  4.46000E-0002   0.00000E+0000
   6.1280  1.04500E-0001   0.00000E+0000
   6.1320  9.52000E-0002   0.00000E+0000
   6.1330  9.31000E-0002   0.00000E+0000
   6.1350  9.25000E-0002   0.00000E+0000
   6.1400  7.75000E-0002   0.00000E+0000
   6.1420  7.33000E-0002   0.00000E+0000
   6.1460  8.25000E-0002   0.00000E+0000
   6.1470  7.95000E-0002   0.00000E+0000
   6.1500  7.93000E-0002   0.00000E+0000
   6.1550  7.87000E-0002   0.00000E+0000
   6.1580  8.17000E-0002   0.00000E+0000
   6.1620  8.03000E-0002   0.00000E+0000
   6.1640  7.51000E-0002   0.00000E+0000
   6.1650  7.76000E-0002   0.00000E+0000
   6.1670  8.43000E-0002   0.00000E+0000
   6.1680  7.95000E-0002   0.00000E+0000
   6.1710  7.69000E-0002   0.00000E+0000
   6.1730  8.05000E-0002   0.00000E+0000
   6.1760  7.89000E-0002   0.00000E+0000
   6.1770  8.05000E-0002   0.00000E+0000
   6.1790  8.24000E-0002   0.00000E+0000
   6.1800  7.56000E-0002   0.00000E+0000
   6.1830  7.79000E-0002   0.00000E+0000
   6.1850  7.46000E-0002   0.00000E+0000
   6.1880  7.97000E-0002   0.00000E+0000
   6.1910  7.86000E-0002   0.00000E+0000
   6.1930  7.43000E-0002   0.00000E+0000
   6.1950  7.55000E-0002   0.00000E+0000
   6.1970  8.11000E-0002   0.00000E+0000
   6.2000  8.00000E-0002   0.00000E+0000
   6.2020  7.80000E-0002   0.00000E+0000
   6.2040  7.78000E-0002   0.00000E+0000
   6.2070  7.53000E-0002   0.00000E+0000
   6.2090  8.37000E-0002   0.00000E+0000
   6.2110  8.11000E-0002   0.00000E+0000
   6.2120  8.27000E-0002   0.00000E+0000
   6.2160  8.59000E-0002   0.00000E+0000
   6.2180  8.21000E-0002   0.00000E+0000
   6.2210  8.63000E-0002   0.00000E+0000
   6.2250  9.01000E-0002   0.00000E+0000
   6.2270  1.08300E-0001   0.00000E+0000
   6.2290  7.03000E-0002   0.00000E+0000
   6.2310  4.09000E-0002   0.00000E+0000
   6.2340  3.38000E-0002   0.00000E+0000
   6.2370  1.09800E-0001   0.00000E+0000
   6.2380  1.14000E-0001   0.00000E+0000
   6.2410  9.40000E-0002   0.00000E+0000
   6.2430  9.11000E-0002   0.00000E+0000
   6.2470  9.43000E-0002   0.00000E+0000
   6.2480  9.16000E-0002   0.00000E+0000
   6.2520  8.51000E-0002   0.00000E+0000
   6.2540  8.40000E-0002   0.00000E+0000
   6.2550  9.56000E-0002   0.00000E+0000
   6.2590  9.57000E-0002   0.00000E+0000
   6.2620  8.90000E-0002   0.00000E+0000
   6.2640  9.26000E-0002   0.00000E+0000
   6.2660  9.70000E-0002   0.00000E+0000
   6.2680  1.06900E-0001   0.00000E+0000
   6.2730  8.78000E-0002   0.00000E+0000
   6.2770  9.86000E-0002   0.00000E+0000
   6.2780  9.09000E-0002   0.00000E+0000
   6.2800  9.21000E-0002   0.00000E+0000
   6.2810  8.72000E-0002   0.00000E+0000
   6.2840  8.24000E-0002   0.00000E+0000
   6.2850  8.91000E-0002   0.00000E+0000
   6.2900  9.64000E-0002   0.00000E+0000
   6.2910  9.88000E-0002   0.00000E+0000
   6.2930  8.92000E-0002   0.00000E+0000
   6.2950  9.62000E-0002   0.00000E+0000
   6.2980  1.00700E-0001   0.00000E+0000
   6.3000  1.01500E-0001   0.00000E+0000
   6.3020  9.53000E-0002   0.00000E+0000
   6.3050  9.93000E-0002   0.00000E+0000
   6.3070  9.60000E-0002   0.00000E+0000
   6.3100  1.09800E-0001   0.00000E+0000
   6.3120  1.06400E-0001   0.00000E+0000
   6.3150  9.56000E-0002   0.00000E+0000
   6.3170  9.58000E-0002   0.00000E+0000
   6.3190  9.71000E-0002   0.00000E+0000
   6.3220  9.93000E-0002   0.00000E+0000
   6.3230  1.02500E-0001   0.00000E+0000
   6.3260  1.07000E-0001   0.00000E+0000
   6.3280  1.27900E-0001   0.00000E+0000
   6.3300  7.45000E-0002   0.00000E+0000
   6.3310  5.54000E-0002   0.00000E+0000
   6.3340  6.45000E-0002   0.00000E+0000
   6.3360  8.38000E-0002   0.00000E+0000
   6.3380  1.26800E-0001   0.00000E+0000
   6.3390  1.20100E-0001   0.00000E+0000
   6.3420  1.13800E-0001   0.00000E+0000
   6.3440  1.09700E-0001   0.00000E+0000
   6.3460  1.16300E-0001   0.00000E+0000
   6.3480  1.23100E-0001   0.00000E+0000
   6.3500  1.12400E-0001   0.00000E+0000
   6.3530  1.18200E-0001   0.00000E+0000
   6.3550  1.10900E-0001   0.00000E+0000
   6.3570  1.08000E-0001   0.00000E+0000
   6.3620  1.09000E-0001   0.00000E+0000
   6.3640  1.17000E-0001   0.00000E+0000
   6.3670  1.21500E-0001   0.00000E+0000
   6.3690  1.18600E-0001   0.00000E+0000
   6.3710  1.21100E-0001   0.00000E+0000
   6.3740  1.24800E-0001   0.00000E+0000
   6.3770  1.20100E-0001   0.00000E+0000
   6.3790  1.26600E-0001   0.00000E+0000
   6.3810  1.27500E-0001   0.00000E+0000
   6.3830  1.24000E-0001   0.00000E+0000
   6.3870  1.31700E-0001   0.00000E+0000
   6.3910  1.32600E-0001   0.00000E+0000
   6.3930  1.43600E-0001   0.00000E+0000
   6.3960  1.28200E-0001   0.00000E+0000
   6.3980  1.31200E-0001   0.00000E+0000
   6.4010  1.38200E-0001   0.00000E+0000
   6.4040  1.43600E-0001   0.00000E+0000
   6.4050  1.34800E-0001   0.00000E+0000
   6.4080  1.27600E-0001   0.00000E+0000
   6.4100  1.38600E-0001   0.00000E+0000
   6.4120  1.42800E-0001   0.00000E+0000
   6.4140  1.36800E-0001   0.00000E+0000
   6.4170  1.26700E-0001   0.00000E+0000
   6.4190  1.36800E-0001   0.00000E+0000
   6.4210  1.41300E-0001   0.00000E+0000
   6.4230  1.39500E-0001   0.00000E+0000
   6.4250  1.43500E-0001   0.00000E+0000
   6.4280  1.44900E-0001   0.00000E+0000
   6.4290  1.47600E-0001   0.00000E+0000
   6.4330  1.48300E-0001   0.00000E+0000
   6.4350  1.42700E-0001   0.00000E+0000
   6.4360  1.49600E-0001   0.00000E+0000
   6.4390  1.48700E-0001   0.00000E+0000
   6.4410  1.48800E-0001   0.00000E+0000
   6.4430  1.54800E-0001   0.00000E+0000
   6.4460  1.53600E-0001   0.00000E+0000
   6.4480  1.57000E-0001   0.00000E+0000
   6.4510  1.42300E-0001   0.00000E+0000
   6.4530  1.48900E-0001   0.00000E+0000
   6.4560  1.53500E-0001   0.00000E+0000
   6.4570  1.64300E-0001   0.00000E+0000
   6.4600  1.52100E-0001   0.00000E+0000
   6.4630  1.53200E-0001   0.00000E+0000
   6.4650  1.60400E-0001   0.00000E+0000
   6.4670  1.59800E-0001   0.00000E+0000
   6.4690  1.59800E-0001   0.00000E+0000
   6.4700  1.58600E-0001   0.00000E+0000
   6.4710  1.54800E-0001   0.00000E+0000
   6.4760  1.69600E-0001   0.00000E+0000
   6.4780  1.79000E-0001   0.00000E+0000
   6.4810  2.04900E-0001   0.00000E+0000
   6.4840  1.70200E-0001   0.00000E+0000
   6.4850  1.80400E-0001   0.00000E+0000
   6.4880  1.68200E-0001   0.00000E+0000
   6.4910  1.76600E-0001   0.00000E+0000
   6.4930  1.72500E-0001   0.00000E+0000
   6.4950  1.72600E-0001   0.00000E+0000
   6.4970  1.75400E-0001   0.00000E+0000
   6.4980  1.77800E-0001   0.00000E+0000
   6.5020  1.72100E-0001   0.00000E+0000
   6.5040  1.76000E-0001   0.00000E+0000
   6.5070  1.80600E-0001   0.00000E+0000
   6.5080  1.78600E-0001   0.00000E+0000
   6.5100  1.90100E-0001   0.00000E+0000
   6.5120  1.93700E-0001   0.00000E+0000
   6.5150  1.73100E-0001   0.00000E+0000
   6.5180  1.60600E-0001   0.00000E+0000
   6.5190  1.83100E-0001   0.00000E+0000
   6.5220  1.99800E-0001   0.00000E+0000
   6.5240  1.91000E-0001   0.00000E+0000
   6.5280  1.95000E-0001   0.00000E+0000
   6.5290  1.90600E-0001   0.00000E+0000
   6.5310  1.87400E-0001   0.00000E+0000
   6.5330  1.92300E-0001   0.00000E+0000
   6.5360  1.92100E-0001   0.00000E+0000
   6.5380  1.94500E-0001   0.00000E+0000
   6.5410  1.95700E-0001   0.00000E+0000
   6.5430  2.02300E-0001   0.00000E+0000
   6.5450  1.96200E-0001   0.00000E+0000
   6.5480  1.91300E-0001   0.00000E+0000
   6.5500  2.06300E-0001   0.00000E+0000
   6.5540  2.10500E-0001   0.00000E+0000
   6.5550  1.98100E-0001   0.00000E+0000
   6.5590  1.99200E-0001   0.00000E+0000
   6.5610  2.06000E-0001   0.00000E+0000
   6.5620  2.09500E-0001   0.00000E+0000
   6.5650  2.13000E-0001   0.00000E+0000
   6.5670  2.08400E-0001   0.00000E+0000
   6.5690  2.19300E-0001   0.00000E+0000
   6.5710  2.18800E-0001   0.00000E+0000
   6.5720  2.09200E-0001   0.00000E+0000
   6.5760  2.07700E-0001   0.00000E+0000
   6.5770  2.19500E-0001   0.00000E+0000
   6.5800  2.08600E-0001   0.00000E+0000
   6.5810  2.11300E-0001   0.00000E+0000
   6.5840  2.22700E-0001   0.00000E+0000
   6.5850  2.21200E-0001   0.00000E+0000
   6.5880  2.28800E-0001   0.00000E+0000
   6.5910  2.25400E-0001   0.00000E+0000
   6.5930  2.24600E-0001   0.00000E+0000
   6.5950  2.27800E-0001   0.00000E+0000
   6.5980  2.35300E-0001   0.00000E+0000
   6.6020  2.42000E-0001   0.00000E+0000
   6.6040  2.54800E-0001   0.00000E+0000
   6.6070  2.36900E-0001   0.00000E+0000
   6.6090  2.31500E-0001   0.00000E+0000
   6.6120  2.37900E-0001   0.00000E+0000
   6.6150  2.40800E-0001   0.00000E+0000
   6.6170  2.45900E-0001   0.00000E+0000
   6.6210  2.45300E-0001   0.00000E+0000
   6.6230  2.56600E-0001   0.00000E+0000
   6.6250  2.44300E-0001   0.00000E+0000
   6.6260  2.50500E-0001   0.00000E+0000
   6.6280  2.56000E-0001   0.00000E+0000
   6.6310  2.60300E-0001   0.00000E+0000
   6.6330  2.55800E-0001   0.00000E+0000
   6.6350  2.61900E-0001   0.00000E+0000
   6.6380  2.49400E-0001   0.00000E+0000
   6.6390  2.68900E-0001   0.00000E+0000
   6.6430  2.66800E-0001   0.00000E+0000
   6.6450  2.62700E-0001   0.00000E+0000
   6.6480  2.56100E-0001   0.00000E+0000
   6.6510  2.64600E-0001   0.00000E+0000
   6.6530  2.64500E-0001   0.00000E+0000
   6.6560  2.64200E-0001   0.00000E+0000
   6.6580  2.62400E-0001   0.00000E+0000
   6.6600  2.72000E-0001   0.00000E+0000
   6.6630  2.71900E-0001   0.00000E+0000
   6.6660  2.71100E-0001   0.00000E+0000
   6.6670  2.73800E-0001   0.00000E+0000
   6.6700  2.77300E-0001   0.00000E+0000
   6.6720  2.81500E-0001   0.00000E+0000
   6.6740  2.74000E-0001   0.00000E+0000
   6.6760  2.76900E-0001   0.00000E+0000
   6.6780  2.70200E-0001   0.00000E+0000
   6.6810  2.73500E-0001   0.00000E+0000
   6.6830  2.79900E-0001   0.00000E+0000
   6.6860  2.84300E-0001   0.00000E+0000
   6.6880  2.80400E-0001   0.00000E+0000
   6.6890  2.77800E-0001   0.00000E+0000
   6.6930  2.79900E-0001   0.00000E+0000
   6.6960  2.91200E-0001   0.00000E+0000
   6.6980  2.96700E-0001   0.00000E+0000
   6.7000  2.89900E-0001   0.00000E+0000
   6.7030  2.88600E-0001   0.00000E+0000
   6.7060  2.84500E-0001   0.00000E+0000
   6.7080  2.91300E-0001   0.00000E+0000
   6.7110  2.86100E-0001   0.00000E+0000
   6.7130  2.99300E-0001   0.00000E+0000
   6.7140  2.93200E-0001   0.00000E+0000
   6.7180  2.97500E-0001   0.00000E+0000
   6.7200  2.89400E-0001   0.00000E+0000
   6.7240  2.97300E-0001   0.00000E+0000
   6.7260  3.02200E-0001   0.00000E+0000
   6.7290  3.10100E-0001   0.00000E+0000
   6.7310  3.13300E-0001   0.00000E+0000
   6.7330  3.08400E-0001   0.00000E+0000
   6.7370  3.07500E-0001   0.00000E+0000
   6.7390  3.08400E-0001   0.00000E+0000
   6.7410  3.13800E-0001   0.00000E+0000
   6.7450  3.26000E-0001   0.00000E+0000
   6.7470  3.10500E-0001   0.00000E+0000
   6.7500  3.17200E-0001   0.00000E+0000
   6.7530  3.28500E-0001   0.00000E+0000
   6.7570  3.23600E-0001   0.00000E+0000
   6.7580  3.34300E-0001   0.00000E+0000
   6.7610  3.27100E-0001   0.00000E+0000
   6.7620  3.22600E-0001   0.00000E+0000
   6.7650  3.32500E-0001   0.00000E+0000
   6.7690  3.05100E-0001   0.00000E+0000
   6.7700  3.08700E-0001   0.00000E+0000
   6.7730  3.22900E-0001   0.00000E+0000
   6.7740  3.36500E-0001   0.00000E+0000
   6.7770  3.43000E-0001   0.00000E+0000
   6.7790  3.32700E-0001   0.00000E+0000
   6.7820  3.36700E-0001   0.00000E+0000
   6.7840  3.38300E-0001   0.00000E+0000
   6.7860  3.37800E-0001   0.00000E+0000
   6.7880  3.40400E-0001   0.00000E+0000
   6.7900  3.43600E-0001   0.00000E+0000
   6.7930  3.40000E-0001   0.00000E+0000
   6.7960  3.46000E-0001   0.00000E+0000
   6.8000  3.28100E-0001   0.00000E+0000
   6.8010  3.40700E-0001   0.00000E+0000
   6.8040  3.57100E-0001   0.00000E+0000
   6.8070  3.51900E-0001   0.00000E+0000
   6.8090  3.55600E-0001   0.00000E+0000
   6.8120  3.73800E-0001   0.00000E+0000
   6.8140  3.48300E-0001   0.00000E+0000
   6.8160  3.62900E-0001   0.00000E+0000
   6.8180  3.57400E-0001   0.00000E+0000
   6.8210  3.53800E-0001   0.00000E+0000
   6.8220  3.42200E-0001   0.00000E+0000
   6.8250  3.45800E-0001   0.00000E+0000
   6.8270  3.48600E-0001   0.00000E+0000
   6.8290  3.51100E-0001   0.00000E+0000
   6.8320  3.66000E-0001   0.00000E+0000
   6.8350  3.68700E-0001   0.00000E+0000
   6.8370  3.59400E-0001   0.00000E+0000
   6.8390  3.53600E-0001   0.00000E+0000
   6.8420  3.59400E-0001   0.00000E+0000
   6.8450  3.58100E-0001   0.00000E+0000
   6.8480  3.59900E-0001   0.00000E+0000
   6.8510  3.72100E-0001   0.00000E+0000
   6.8530  3.77100E-0001   0.00000E+0000
   6.8540  3.74500E-0001   0.00000E+0000
   6.8580  3.65500E-0001   0.00000E+0000
   6.8600  3.60100E-0001   0.00000E+0000
   6.8620  3.64200E-0001   0.00000E+0000
   6.8650  3.61800E-0001   0.00000E+0000
   6.8670  3.69600E-0001   0.00000E+0000
   6.8690  3.83000E-0001   0.00000E+0000
   6.8710  3.84800E-0001   0.00000E+0000
   6.8740  3.84000E-0001   0.00000E+0000
   6.8760  3.88700E-0001   0.00000E+0000
   6.8780  3.82400E-0001   0.00000E+0000
   6.8810  3.81800E-0001   0.00000E+0000
   6.8830  3.82900E-0001   0.00000E+0000
   6.8860  3.80600E-0001   0.00000E+0000
   6.8900  3.83500E-0001   0.00000E+0000
   6.8940  3.82100E-0001   0.00000E+0000
   6.8970  3.95100E-0001   0.00000E+0000
   6.8980  4.06300E-0001   0.00000E+0000
   6.9000  4.14500E-0001   0.00000E+0000
   6.9030  4.18000E-0001   0.00000E+0000
   6.9050  4.07300E-0001   0.00000E+0000
   6.9080  4.13600E-0001   0.00000E+0000
   6.9110  4.18300E-0001   0.00000E+0000
   6.9130  4.24300E-0001   0.00000E+0000
   6.9140  4.12700E-0001   0.00000E+0000
   6.9170  4.05400E-0001   0.00000E+0000
   6.9200  4.07900E-0001   0.00000E+0000
   6.9220  4.09100E-0001   0.00000E+0000
   6.9240  4.26700E-0001   0.00000E+0000
   6.9270  4.04200E-0001   0.00000E+0000
   6.9290  4.05900E-0001   0.00000E+0000
   6.9310  4.19300E-0001   0.00000E+0000
   6.9340  4.28700E-0001   0.00000E+0000
   6.9360  4.29100E-0001   0.00000E+0000
   6.9380  4.33800E-0001   0.00000E+0000
   6.9410  4.53600E-0001   0.00000E+0000
   6.9440  4.43300E-0001   0.00000E+0000
   6.9490  4.19200E-0001   0.00000E+0000
   6.9520  4.23200E-0001   0.00000E+0000
   6.9550  4.28400E-0001   0.00000E+0000
   6.9560  4.22700E-0001   0.00000E+0000
   6.9590  4.37200E-0001   0.00000E+0000
   6.9610  4.29000E-0001   0.00000E+0000
   6.9630  4.38400E-0001   0.00000E+0000
   6.9670  4.33500E-0001   0.00000E+0000
   6.9690  4.23300E-0001   0.00000E+0000
   6.9700  4.18100E-0001   0.00000E+0000
   6.9730  4.40600E-0001   0.00000E+0000
   6.9750  4.47400E-0001   0.00000E+0000
   6.9790  4.41800E-0001   0.00000E+0000
   6.9800  4.29000E-0001   0.00000E+0000
   6.9830  4.15400E-0001   0.00000E+0000
   6.9840  4.25200E-0001   0.00000E+0000
   6.9870  4.35500E-0001   0.00000E+0000
   6.9890  4.36700E-0001   0.00000E+0000
   6.9930  4.73900E-0001   0.00000E+0000
   6.9960  4.81900E-0001   0.00000E+0000
   6.9980  4.73600E-0001   0.00000E+0000
   7.0000  4.58700E-0001   0.00000E+0000
   7.0030  4.64800E-0001   0.00000E+0000
   7.0050  4.64900E-0001   0.00000E+0000
   7.0070  4.75100E-0001   0.00000E+0000
   7.0110  4.86200E-0001   0.00000E+0000
   7.0140  4.93800E-0001   0.00000E+0000
   7.0160  4.75500E-0001   0.00000E+0000
   7.0180  4.94600E-0001   0.00000E+0000
   7.0210  5.12400E-0001   0.00000E+0000
   7.0230  5.04600E-0001   0.00000E+0000
   7.0250  4.93900E-0001   0.00000E+0000
   7.0280  5.14800E-0001   0.00000E+0000
   7.0300  5.30800E-0001   0.00000E+0000
   7.0320  5.24600E-0001   0.00000E+0000
   7.0370  5.40800E-0001   0.00000E+0000
   7.0390  5.62300E-0001   0.00000E+0000
   7.0410  5.71100E-0001   0.00000E+0000
   7.0440  5.79400E-0001   0.00000E+0000
   7.0460  5.76800E-0001   0.00000E+0000
   7.0510  5.81900E-0001   0.00000E+0000
   7.0540  6.06800E-0001   0.00000E+0000
   7.0580  6.08400E-0001   0.00000E+0000
   7.0600  6.27000E-0001   0.00000E+0000
   7.0630  6.35700E-0001   0.00000E+0000
   7.0650  6.47300E-0001   0.00000E+0000
   7.0670  6.48700E-0001   0.00000E+0000
   7.0690  6.65700E-0001   0.00000E+0000
   7.0710  6.99100E-0001   0.00000E+0000
   7.0740  6.95200E-0001   0.00000E+0000
   7.0760  7.03200E-0001   0.00000E+0000
   7.0790  7.01800E-0001   0.00000E+0000
   7.0810  7.09800E-0001   0.00000E+0000
   7.0830  7.57400E-0001   0.00000E+0000
   7.0870  7.78900E-0001   0.00000E+0000
   7.0900  7.93200E-0001   0.00000E+0000
   7.0910  8.17100E-0001   0.00000E+0000
   7.0940  8.33200E-0001   0.00000E+0000
   7.0970  8.47100E-0001   0.00000E+0000
   7.1000  8.69600E-0001   0.00000E+0000
