# Supplementary material for: Self-association of MreC as a regulatory signal in bacterial cell wall elongation
Source: Nat Commun. 2021 May 20;12:2987. doi: 10.1038/s41467-021-22957-9 (PMC8137920; doi:10.1038/s41467-021-22957-9)
Supplement: Supplementary file 4 — Source Data [file 41467_2021_22957_MOESM4_ESM.zip › Martins2-Source-Data/AUC_rawdata/E.coli/00266.RA3]

MREC FHEC 0,8 abs
R 3 20.0 20000 0058669 2.4350E11 281 1 
   5.8000 -3.80100E-0001   0.00000E+0000
   5.8060 -1.99100E-0001   0.00000E+0000
   5.8080 -2.01100E-0001   0.00000E+0000
   5.8090 -1.32400E-0001   0.00000E+0000
   5.8100 -1.85200E-0001   0.00000E+0000
   5.8110 -1.25600E-0001   0.00000E+0000
   5.8120 -1.23900E-0001   0.00000E+0000
   5.8140 -1.93300E-0001   0.00000E+0000
   5.8160 -2.60700E-0001   0.00000E+0000
   5.8180 -4.04900E-0001   0.00000E+0000
   5.8210 -5.42900E-0001   0.00000E+0000
   5.8230 -5.99300E-0001   0.00000E+0000
   5.8250 -5.64600E-0001   0.00000E+0000
   5.8280 -2.60900E-0001   0.00000E+0000
   5.8300  3.62000E-0002   0.00000E+0000
   5.8320  1.34700E-0001   0.00000E+0000
   5.8330  1.36700E-0001   0.00000E+0000
   5.8350  1.51800E-0001   0.00000E+0000
   5.8390  1.01900E-0001   0.00000E+0000
   5.8410  9.14000E-0002   0.00000E+0000
   5.8420  8.80000E-0002   0.00000E+0000
   5.8470  6.60000E-0002   0.00000E+0000
   5.8480  9.69000E-0002   0.00000E+0000
   5.8490  1.01300E-0001   0.00000E+0000
   5.8500  8.59000E-0002   0.00000E+0000
   5.8520  7.81000E-0002   0.00000E+0000
   5.8530  8.35000E-0002   0.00000E+0000
   5.8550  5.87000E-0002   0.00000E+0000
   5.8560  2.05000E-0002   0.00000E+0000
   5.8590  2.36000E-0002   0.00000E+0000
   5.8610  1.11000E-0002   0.00000E+0000
   5.8630  1.49000E-0002   0.00000E+0000
   5.8660  3.33000E-0002   0.00000E+0000
   5.8680  2.27000E-0002   0.00000E+0000
   5.8690  6.50000E-0003   0.00000E+0000
   5.8720 -5.04000E-0002   0.00000E+0000
   5.8740 -1.94000E-0002   0.00000E+0000
   5.8760 -3.00000E-0003   0.00000E+0000
   5.8770  3.31000E-0002   0.00000E+0000
   5.8790  4.95000E-0002   0.00000E+0000
   5.8800  3.16000E-0002   0.00000E+0000
   5.8830  3.41000E-0002   0.00000E+0000
   5.8850  7.90000E-0003   0.00000E+0000
   5.8870  1.03000E-0002   0.00000E+0000
   5.8880  3.16000E-0002   0.00000E+0000
   5.8900  4.19000E-0002   0.00000E+0000
   5.8920  2.51000E-0002   0.00000E+0000
   5.8940  2.02000E-0002   0.00000E+0000
   5.8960  3.32000E-0002   0.00000E+0000
   5.8980  2.50000E-0003   0.00000E+0000
   5.9010  4.45000E-0002   0.00000E+0000
   5.9030  1.97000E-0002   0.00000E+0000
   5.9060  1.43000E-0002   0.00000E+0000
   5.9080  1.14000E-0002   0.00000E+0000
   5.9110  1.82000E-0002   0.00000E+0000
   5.9130  2.79000E-0002   0.00000E+0000
   5.9150  2.30000E-0002   0.00000E+0000
   5.9180  2.11000E-0002   0.00000E+0000
   5.9200  1.58000E-0002   0.00000E+0000
   5.9240  1.33000E-0002   0.00000E+0000
   5.9270  3.06000E-0002   0.00000E+0000
   5.9290  3.11000E-0002   0.00000E+0000
   5.9310  8.23000E-0002   0.00000E+0000
   5.9330  7.44000E-0002   0.00000E+0000
   5.9340  4.47000E-0002   0.00000E+0000
   5.9350  2.68000E-0002   0.00000E+0000
   5.9380  4.86000E-0002   0.00000E+0000
   5.9400  7.19000E-0002   0.00000E+0000
   5.9420  6.60000E-0002   0.00000E+0000
   5.9440  6.01000E-0002   0.00000E+0000
   5.9470  6.18000E-0002   0.00000E+0000
   5.9490  6.26000E-0002   0.00000E+0000
   5.9510  4.23000E-0002   0.00000E+0000
   5.9520  3.84000E-0002   0.00000E+0000
   5.9540  5.19000E-0002   0.00000E+0000
   5.9560  6.14000E-0002   0.00000E+0000
   5.9600  7.72000E-0002   0.00000E+0000
   5.9610  9.32000E-0002   0.00000E+0000
   5.9630  8.54000E-0002   0.00000E+0000
   5.9640  6.63000E-0002   0.00000E+0000
   5.9680  3.10000E-0002   0.00000E+0000
   5.9690  1.77000E-0002   0.00000E+0000
   5.9710  1.73000E-0002   0.00000E+0000
   5.9730  2.80000E-0002   0.00000E+0000
   5.9750  2.67000E-0002   0.00000E+0000
   5.9770  2.05000E-0002   0.00000E+0000
   5.9790  8.20000E-0002   0.00000E+0000
   5.9820 -1.16100E-0001   0.00000E+0000
   5.9840 -7.86200E-0001   0.00000E+0000
   5.9860 -1.10780E+0000   0.00000E+0000
   5.9870 -1.30250E+0000   0.00000E+0000
   5.9890 -1.36130E+0000   0.00000E+0000
   5.9910 -1.56650E+0000   0.00000E+0000
   5.9940 -1.75160E+0000   0.00000E+0000
   5.9950 -1.92950E+0000   0.00000E+0000
   5.9990 -1.99530E+0000   0.00000E+0000
   6.0020 -1.86380E+0000   0.00000E+0000
   6.0040 -1.88140E+0000   0.00000E+0000
   6.0050 -1.80970E+0000   0.00000E+0000
   6.0070 -1.75160E+0000   0.00000E+0000
   6.0110 -1.58320E+0000   0.00000E+0000
   6.0130 -1.33540E+0000   0.00000E+0000
   6.0140 -1.06220E+0000   0.00000E+0000
   6.0160 -6.64700E-0001   0.00000E+0000
   6.0200  1.90000E-0002   0.00000E+0000
   6.0210  1.68500E-0001   0.00000E+0000
   6.0230  1.18500E-0001   0.00000E+0000
   6.0250  1.47500E-0001   0.00000E+0000
   6.0290  1.05500E-0001   0.00000E+0000
   6.0310  1.41400E-0001   0.00000E+0000
   6.0320  1.34500E-0001   0.00000E+0000
   6.0340  1.39300E-0001   0.00000E+0000
   6.0350  1.54200E-0001   0.00000E+0000
   6.0390  1.45400E-0001   0.00000E+0000
   6.0410  8.53000E-0002   0.00000E+0000
   6.0440  9.88000E-0002   0.00000E+0000
   6.0450  1.14600E-0001   0.00000E+0000
   6.0470  1.26200E-0001   0.00000E+0000
   6.0490  1.07700E-0001   0.00000E+0000
   6.0520  1.13900E-0001   0.00000E+0000
   6.0550  1.16100E-0001   0.00000E+0000
   6.0570  1.18800E-0001   0.00000E+0000
   6.0590  1.13800E-0001   0.00000E+0000
   6.0620  1.12400E-0001   0.00000E+0000
   6.0640  1.15400E-0001   0.00000E+0000
   6.0660  1.20400E-0001   0.00000E+0000
   6.0690  1.09800E-0001   0.00000E+0000
   6.0710  1.03600E-0001   0.00000E+0000
   6.0730  9.64000E-0002   0.00000E+0000
   6.0750  1.06800E-0001   0.00000E+0000
   6.0780  1.33700E-0001   0.00000E+0000
   6.0830  1.48900E-0001   0.00000E+0000
   6.0850  6.18900E-0001   0.00000E+0000
   6.0890  1.18750E+0000   0.00000E+0000
   6.0920  1.36870E+0000   0.00000E+0000
   6.0940  1.43090E+0000   0.00000E+0000
   6.0960  1.52990E+0000   0.00000E+0000
   6.1000  1.98920E+0000   0.00000E+0000
   6.1030  2.03670E+0000   0.00000E+0000
   6.1060  2.02260E+0000   0.00000E+0000
   6.1070  1.93090E+0000   0.00000E+0000
   6.1100  1.84380E+0000   0.00000E+0000
   6.1130  1.77700E+0000   0.00000E+0000
   6.1140  1.63290E+0000   0.00000E+0000
   6.1190  1.07380E+0000   0.00000E+0000
   6.1210  9.00000E-0002   0.00000E+0000
   6.1260  9.77000E-0002   0.00000E+0000
   6.1280  1.11200E-0001   0.00000E+0000
   6.1300  9.77000E-0002   0.00000E+0000
   6.1330  9.54000E-0002   0.00000E+0000
   6.1350  8.73000E-0002   0.00000E+0000
   6.1370  8.49000E-0002   0.00000E+0000
   6.1400  8.45000E-0002   0.00000E+0000
   6.1430  7.05000E-0002   0.00000E+0000
   6.1440  7.67000E-0002   0.00000E+0000
   6.1470  8.03000E-0002   0.00000E+0000
   6.1520  7.60000E-0002   0.00000E+0000
   6.1550  8.04000E-0002   0.00000E+0000
   6.1560  7.83000E-0002   0.00000E+0000
   6.1570  8.44000E-0002   0.00000E+0000
   6.1610  8.14000E-0002   0.00000E+0000
   6.1640  7.89000E-0002   0.00000E+0000
   6.1650  7.81000E-0002   0.00000E+0000
   6.1680  8.40000E-0002   0.00000E+0000
   6.1710  7.54000E-0002   0.00000E+0000
   6.1750  7.97000E-0002   0.00000E+0000
   6.1760  7.79000E-0002   0.00000E+0000
   6.1800  8.13000E-0002   0.00000E+0000
   6.1810  8.64000E-0002   0.00000E+0000
   6.1850  8.24000E-0002   0.00000E+0000
   6.1900  7.51000E-0002   0.00000E+0000
   6.1920  8.01000E-0002   0.00000E+0000
   6.1940  7.75000E-0002   0.00000E+0000
   6.1950  7.48000E-0002   0.00000E+0000
   6.1970  8.28000E-0002   0.00000E+0000
   6.1980  7.45000E-0002   0.00000E+0000
   6.2020  7.99000E-0002   0.00000E+0000
   6.2030  8.29000E-0002   0.00000E+0000
   6.2080  7.85000E-0002   0.00000E+0000
   6.2110  7.85000E-0002   0.00000E+0000
   6.2130  8.87000E-0002   0.00000E+0000
   6.2180  8.56000E-0002   0.00000E+0000
   6.2210  8.88000E-0002   0.00000E+0000
   6.2230  8.44000E-0002   0.00000E+0000
   6.2250  8.06000E-0002   0.00000E+0000
   6.2260  8.29000E-0002   0.00000E+0000
   6.2280  1.12400E-0001   0.00000E+0000
   6.2310  5.63000E-0002   0.00000E+0000
   6.2340  1.99000E-0002   0.00000E+0000
   6.2370  9.75000E-0002   0.00000E+0000
   6.2380  1.13700E-0001   0.00000E+0000
   6.2410  9.74000E-0002   0.00000E+0000
   6.2420  8.87000E-0002   0.00000E+0000
   6.2450  9.34000E-0002   0.00000E+0000
   6.2470  9.04000E-0002   0.00000E+0000
   6.2500  8.58000E-0002   0.00000E+0000
   6.2520  8.33000E-0002   0.00000E+0000
   6.2540  8.76000E-0002   0.00000E+0000
   6.2570  9.17000E-0002   0.00000E+0000
   6.2610  9.73000E-0002   0.00000E+0000
   6.2620  9.39000E-0002   0.00000E+0000
   6.2640  9.79000E-0002   0.00000E+0000
   6.2680  9.70000E-0002   0.00000E+0000
   6.2690  1.03200E-0001   0.00000E+0000
   6.2710  1.00600E-0001   0.00000E+0000
   6.2730  9.10000E-0002   0.00000E+0000
   6.2750  8.44000E-0002   0.00000E+0000
   6.2780  9.35000E-0002   0.00000E+0000
   6.2800  9.82000E-0002   0.00000E+0000
   6.2830  8.91000E-0002   0.00000E+0000
   6.2860  8.96000E-0002   0.00000E+0000
   6.2890  1.00800E-0001   0.00000E+0000
   6.2910  9.44000E-0002   0.00000E+0000
   6.2930  9.57000E-0002   0.00000E+0000
   6.2950  9.42000E-0002   0.00000E+0000
   6.2990  9.51000E-0002   0.00000E+0000
   6.3000  1.03000E-0001   0.00000E+0000
   6.3020  1.03200E-0001   0.00000E+0000
   6.3040  9.97000E-0002   0.00000E+0000
   6.3050  9.79000E-0002   0.00000E+0000
   6.3070  9.15000E-0002   0.00000E+0000
   6.3110  1.05200E-0001   0.00000E+0000
   6.3140  1.10000E-0001   0.00000E+0000
   6.3160  9.40000E-0002   0.00000E+0000
   6.3190  1.01000E-0001   0.00000E+0000
   6.3210  9.69000E-0002   0.00000E+0000
   6.3230  1.00500E-0001   0.00000E+0000
   6.3260  1.02200E-0001   0.00000E+0000
   6.3270  1.20900E-0001   0.00000E+0000
   6.3300  9.49000E-0002   0.00000E+0000
   6.3340  5.94000E-0002   0.00000E+0000
   6.3350  7.44000E-0002   0.00000E+0000
   6.3370  1.20300E-0001   0.00000E+0000
   6.3400  1.21500E-0001   0.00000E+0000
   6.3430  1.12200E-0001   0.00000E+0000
   6.3450  1.18200E-0001   0.00000E+0000
   6.3480  1.22200E-0001   0.00000E+0000
   6.3500  1.22800E-0001   0.00000E+0000
   6.3520  1.14900E-0001   0.00000E+0000
   6.3540  1.19500E-0001   0.00000E+0000
   6.3560  1.18900E-0001   0.00000E+0000
   6.3570  1.08800E-0001   0.00000E+0000
   6.3610  1.18200E-0001   0.00000E+0000
   6.3630  1.20200E-0001   0.00000E+0000
   6.3660  1.21200E-0001   0.00000E+0000
   6.3670  1.25400E-0001   0.00000E+0000
   6.3690  1.26700E-0001   0.00000E+0000
   6.3730  1.19700E-0001   0.00000E+0000
   6.3740  1.31600E-0001   0.00000E+0000
   6.3760  1.28800E-0001   0.00000E+0000
   6.3790  1.28400E-0001   0.00000E+0000
   6.3830  1.22100E-0001   0.00000E+0000
   6.3850  1.25900E-0001   0.00000E+0000
   6.3870  1.32700E-0001   0.00000E+0000
   6.3880  1.37700E-0001   0.00000E+0000
   6.3920  1.38300E-0001   0.00000E+0000
   6.3970  1.28100E-0001   0.00000E+0000
   6.3980  1.34600E-0001   0.00000E+0000
   6.4010  1.43300E-0001   0.00000E+0000
   6.4040  1.36300E-0001   0.00000E+0000
   6.4060  1.37100E-0001   0.00000E+0000
   6.4080  1.40000E-0001   0.00000E+0000
   6.4100  1.38800E-0001   0.00000E+0000
   6.4130  1.42200E-0001   0.00000E+0000
   6.4140  1.36200E-0001   0.00000E+0000
   6.4170  1.38000E-0001   0.00000E+0000
   6.4190  1.43900E-0001   0.00000E+0000
   6.4230  1.44300E-0001   0.00000E+0000
   6.4260  1.47800E-0001   0.00000E+0000
   6.4280  1.44900E-0001   0.00000E+0000
   6.4300  1.43800E-0001   0.00000E+0000
   6.4310  1.48000E-0001   0.00000E+0000
   6.4340  1.44600E-0001   0.00000E+0000
   6.4350  1.48400E-0001   0.00000E+0000
   6.4390  1.53900E-0001   0.00000E+0000
   6.4410  1.55100E-0001   0.00000E+0000
   6.4440  1.55600E-0001   0.00000E+0000
   6.4470  1.56000E-0001   0.00000E+0000
   6.4490  1.54400E-0001   0.00000E+0000
   6.4500  1.50800E-0001   0.00000E+0000
   6.4530  1.61500E-0001   0.00000E+0000
   6.4580  1.62500E-0001   0.00000E+0000
   6.4590  1.54300E-0001   0.00000E+0000
   6.4610  1.59700E-0001   0.00000E+0000
   6.4630  1.61100E-0001   0.00000E+0000
   6.4670  1.67600E-0001   0.00000E+0000
   6.4690  1.61100E-0001   0.00000E+0000
   6.4710  1.57100E-0001   0.00000E+0000
   6.4720  1.71100E-0001   0.00000E+0000
   6.4740  1.69100E-0001   0.00000E+0000
   6.4790  2.04600E-0001   0.00000E+0000
   6.4810  1.91100E-0001   0.00000E+0000
   6.4830  1.95200E-0001   0.00000E+0000
   6.4850  1.76600E-0001   0.00000E+0000
   6.4880  1.74600E-0001   0.00000E+0000
   6.4900  1.79500E-0001   0.00000E+0000
   6.4930  1.79400E-0001   0.00000E+0000
   6.4950  1.72500E-0001   0.00000E+0000
   6.4970  1.77700E-0001   0.00000E+0000
   6.4980  1.74800E-0001   0.00000E+0000
   6.5010  1.81300E-0001   0.00000E+0000
   6.5040  1.86500E-0001   0.00000E+0000
   6.5060  1.84500E-0001   0.00000E+0000
   6.5080  1.93900E-0001   0.00000E+0000
   6.5090  2.01300E-0001   0.00000E+0000
   6.5130  1.78700E-0001   0.00000E+0000
   6.5140  1.62300E-0001   0.00000E+0000
   6.5180  1.77100E-0001   0.00000E+0000
   6.5200  1.95100E-0001   0.00000E+0000
   6.5220  2.01000E-0001   0.00000E+0000
   6.5230  1.95500E-0001   0.00000E+0000
   6.5270  1.97700E-0001   0.00000E+0000
   6.5280  1.97100E-0001   0.00000E+0000
   6.5290  1.88600E-0001   0.00000E+0000
   6.5330  1.88900E-0001   0.00000E+0000
   6.5360  2.02700E-0001   0.00000E+0000
   6.5380  1.99000E-0001   0.00000E+0000
   6.5400  2.09600E-0001   0.00000E+0000
   6.5430  2.07800E-0001   0.00000E+0000
   6.5450  2.01000E-0001   0.00000E+0000
   6.5470  1.96200E-0001   0.00000E+0000
   6.5500  2.14200E-0001   0.00000E+0000
   6.5520  2.09900E-0001   0.00000E+0000
   6.5540  2.06900E-0001   0.00000E+0000
   6.5560  2.02200E-0001   0.00000E+0000
   6.5590  2.05900E-0001   0.00000E+0000
   6.5610  2.14500E-0001   0.00000E+0000
   6.5630  2.16700E-0001   0.00000E+0000
   6.5650  2.14600E-0001   0.00000E+0000
   6.5660  2.20100E-0001   0.00000E+0000
   6.5690  2.21800E-0001   0.00000E+0000
   6.5710  2.20700E-0001   0.00000E+0000
   6.5740  2.20400E-0001   0.00000E+0000
   6.5770  2.18300E-0001   0.00000E+0000
   6.5790  2.19000E-0001   0.00000E+0000
   6.5810  2.28600E-0001   0.00000E+0000
   6.5830  2.28100E-0001   0.00000E+0000
   6.5860  2.24200E-0001   0.00000E+0000
   6.5880  2.26600E-0001   0.00000E+0000
   6.5910  2.34600E-0001   0.00000E+0000
   6.5930  2.31700E-0001   0.00000E+0000
   6.5950  2.30400E-0001   0.00000E+0000
   6.5970  2.30900E-0001   0.00000E+0000
   6.6000  2.42700E-0001   0.00000E+0000
   6.6020  2.60500E-0001   0.00000E+0000
   6.6050  2.43300E-0001   0.00000E+0000
   6.6070  2.39200E-0001   0.00000E+0000
   6.6100  2.43400E-0001   0.00000E+0000
   6.6120  2.41000E-0001   0.00000E+0000
   6.6150  2.50300E-0001   0.00000E+0000
   6.6170  2.48900E-0001   0.00000E+0000
   6.6190  2.50800E-0001   0.00000E+0000
   6.6240  2.49300E-0001   0.00000E+0000
   6.6260  2.53300E-0001   0.00000E+0000
   6.6280  2.64700E-0001   0.00000E+0000
   6.6310  2.63700E-0001   0.00000E+0000
   6.6340  2.63100E-0001   0.00000E+0000
   6.6370  2.62200E-0001   0.00000E+0000
   6.6390  2.68900E-0001   0.00000E+0000
   6.6420  2.69100E-0001   0.00000E+0000
   6.6450  2.73200E-0001   0.00000E+0000
   6.6460  2.65000E-0001   0.00000E+0000
   6.6490  2.56500E-0001   0.00000E+0000
   6.6520  2.69400E-0001   0.00000E+0000
   6.6550  2.64900E-0001   0.00000E+0000
   6.6580  2.72200E-0001   0.00000E+0000
   6.6600  2.69800E-0001   0.00000E+0000
   6.6650  2.68800E-0001   0.00000E+0000
   6.6670  2.70300E-0001   0.00000E+0000
   6.6690  2.81200E-0001   0.00000E+0000
   6.6720  2.83200E-0001   0.00000E+0000
   6.6740  2.82800E-0001   0.00000E+0000
   6.6760  2.88600E-0001   0.00000E+0000
   6.6790  2.79400E-0001   0.00000E+0000
   6.6810  2.80200E-0001   0.00000E+0000
   6.6840  2.88800E-0001   0.00000E+0000
   6.6860  2.83800E-0001   0.00000E+0000
   6.6890  2.87900E-0001   0.00000E+0000
   6.6920  2.86200E-0001   0.00000E+0000
   6.6940  3.00500E-0001   0.00000E+0000
   6.6970  2.95900E-0001   0.00000E+0000
   6.6990  3.01100E-0001   0.00000E+0000
   6.7010  2.94600E-0001   0.00000E+0000
   6.7040  2.89400E-0001   0.00000E+0000
   6.7050  2.90300E-0001   0.00000E+0000
   6.7080  2.95500E-0001   0.00000E+0000
   6.7100  2.94100E-0001   0.00000E+0000
   6.7120  2.99900E-0001   0.00000E+0000
   6.7150  2.97800E-0001   0.00000E+0000
   6.7170  3.02400E-0001   0.00000E+0000
   6.7190  3.00700E-0001   0.00000E+0000
   6.7220  3.01400E-0001   0.00000E+0000
   6.7230  3.00100E-0001   0.00000E+0000
   6.7260  3.06500E-0001   0.00000E+0000
   6.7290  3.13000E-0001   0.00000E+0000
   6.7310  3.15500E-0001   0.00000E+0000
   6.7320  3.04400E-0001   0.00000E+0000
   6.7350  3.18100E-0001   0.00000E+0000
   6.7380  3.09600E-0001   0.00000E+0000
   6.7410  3.12600E-0001   0.00000E+0000
   6.7430  3.36800E-0001   0.00000E+0000
   6.7470  3.14500E-0001   0.00000E+0000
   6.7490  3.06900E-0001   0.00000E+0000
   6.7510  3.17800E-0001   0.00000E+0000
   6.7550  3.21400E-0001   0.00000E+0000
   6.7570  3.22600E-0001   0.00000E+0000
   6.7580  3.35000E-0001   0.00000E+0000
   6.7610  3.30400E-0001   0.00000E+0000
   6.7640  3.32000E-0001   0.00000E+0000
   6.7670  3.32500E-0001   0.00000E+0000
   6.7690  3.12100E-0001   0.00000E+0000
   6.7700  3.21500E-0001   0.00000E+0000
   6.7730  3.29400E-0001   0.00000E+0000
   6.7750  3.39000E-0001   0.00000E+0000
   6.7770  3.40000E-0001   0.00000E+0000
   6.7800  3.39300E-0001   0.00000E+0000
   6.7810  3.41800E-0001   0.00000E+0000
   6.7840  3.37000E-0001   0.00000E+0000
   6.7860  3.42100E-0001   0.00000E+0000
   6.7910  3.45100E-0001   0.00000E+0000
   6.7930  3.55400E-0001   0.00000E+0000
   6.7960  3.46700E-0001   0.00000E+0000
   6.7980  3.46900E-0001   0.00000E+0000
   6.8000  3.35300E-0001   0.00000E+0000
   6.8020  3.50100E-0001   0.00000E+0000
   6.8060  3.50900E-0001   0.00000E+0000
   6.8080  3.53400E-0001   0.00000E+0000
   6.8120  3.70500E-0001   0.00000E+0000
   6.8130  3.56300E-0001   0.00000E+0000
   6.8180  3.55800E-0001   0.00000E+0000
   6.8200  3.63900E-0001   0.00000E+0000
   6.8220  3.46700E-0001   0.00000E+0000
   6.8240  3.44800E-0001   0.00000E+0000
   6.8250  3.56400E-0001   0.00000E+0000
   6.8290  3.49800E-0001   0.00000E+0000
   6.8310  3.64200E-0001   0.00000E+0000
   6.8340  3.58500E-0001   0.00000E+0000
   6.8370  3.63000E-0001   0.00000E+0000
   6.8390  3.53400E-0001   0.00000E+0000
   6.8440  3.52400E-0001   0.00000E+0000
   6.8460  3.55500E-0001   0.00000E+0000
   6.8480  3.64000E-0001   0.00000E+0000
   6.8500  3.74000E-0001   0.00000E+0000
   6.8530  3.78700E-0001   0.00000E+0000
   6.8550  3.83600E-0001   0.00000E+0000
   6.8580  3.64700E-0001   0.00000E+0000
   6.8610  3.65700E-0001   0.00000E+0000
   6.8630  3.76100E-0001   0.00000E+0000
   6.8650  3.67400E-0001   0.00000E+0000
   6.8670  3.75000E-0001   0.00000E+0000
   6.8700  3.82800E-0001   0.00000E+0000
   6.8720  3.86100E-0001   0.00000E+0000
   6.8740  3.81200E-0001   0.00000E+0000
   6.8760  3.89700E-0001   0.00000E+0000
   6.8790  3.86300E-0001   0.00000E+0000
   6.8810  3.84100E-0001   0.00000E+0000
   6.8830  3.85700E-0001   0.00000E+0000
   6.8860  3.88900E-0001   0.00000E+0000
   6.8890  3.93100E-0001   0.00000E+0000
   6.8920  3.86400E-0001   0.00000E+0000
   6.8940  3.91100E-0001   0.00000E+0000
   6.8970  4.08800E-0001   0.00000E+0000
   6.8990  4.12300E-0001   0.00000E+0000
   6.9010  4.13500E-0001   0.00000E+0000
   6.9030  4.21800E-0001   0.00000E+0000
   6.9050  4.04800E-0001   0.00000E+0000
   6.9080  4.12700E-0001   0.00000E+0000
   6.9100  4.23200E-0001   0.00000E+0000
   6.9130  4.17100E-0001   0.00000E+0000
   6.9170  4.08200E-0001   0.00000E+0000
   6.9200  4.03300E-0001   0.00000E+0000
   6.9220  4.12700E-0001   0.00000E+0000
   6.9240  4.23900E-0001   0.00000E+0000
   6.9260  4.18200E-0001   0.00000E+0000
   6.9270  4.01600E-0001   0.00000E+0000
   6.9310  4.14900E-0001   0.00000E+0000
   6.9320  4.26900E-0001   0.00000E+0000
   6.9360  4.25000E-0001   0.00000E+0000
   6.9380  4.27600E-0001   0.00000E+0000
   6.9410  4.54500E-0001   0.00000E+0000
   6.9430  4.48500E-0001   0.00000E+0000
   6.9450  4.31300E-0001   0.00000E+0000
   6.9480  4.15300E-0001   0.00000E+0000
   6.9510  4.26000E-0001   0.00000E+0000
   6.9550  4.25000E-0001   0.00000E+0000
   6.9560  4.22900E-0001   0.00000E+0000
   6.9570  4.33800E-0001   0.00000E+0000
   6.9600  4.34700E-0001   0.00000E+0000
   6.9630  4.25000E-0001   0.00000E+0000
   6.9650  4.33500E-0001   0.00000E+0000
   6.9670  4.40300E-0001   0.00000E+0000
   6.9700  4.19000E-0001   0.00000E+0000
   6.9730  4.33400E-0001   0.00000E+0000
   6.9740  4.47000E-0001   0.00000E+0000
   6.9760  4.43800E-0001   0.00000E+0000
   6.9780  4.38000E-0001   0.00000E+0000
   6.9800  4.25600E-0001   0.00000E+0000
   6.9840  4.20600E-0001   0.00000E+0000
   6.9870  4.34300E-0001   0.00000E+0000
   6.9900  4.43800E-0001   0.00000E+0000
   6.9920  4.49200E-0001   0.00000E+0000
   6.9940  4.77100E-0001   0.00000E+0000
   6.9970  4.79500E-0001   0.00000E+0000
   6.9990  4.54700E-0001   0.00000E+0000
   7.0030  4.61300E-0001   0.00000E+0000
   7.0040  4.60300E-0001   0.00000E+0000
   7.0070  4.75500E-0001   0.00000E+0000
   7.0090  4.84400E-0001   0.00000E+0000
   7.0110  4.84400E-0001   0.00000E+0000
   7.0130  4.89600E-0001   0.00000E+0000
   7.0170  4.82500E-0001   0.00000E+0000
   7.0200  5.03100E-0001   0.00000E+0000
   7.0210  5.10900E-0001   0.00000E+0000
   7.0230  5.02700E-0001   0.00000E+0000
   7.0250  5.05800E-0001   0.00000E+0000
   7.0280  5.24900E-0001   0.00000E+0000
   7.0300  5.25800E-0001   0.00000E+0000
   7.0320  5.28200E-0001   0.00000E+0000
   7.0330  5.32000E-0001   0.00000E+0000
   7.0370  5.48100E-0001   0.00000E+0000
   7.0390  5.64100E-0001   0.00000E+0000
   7.0420  5.76300E-0001   0.00000E+0000
   7.0450  5.68000E-0001   0.00000E+0000
   7.0480  5.64700E-0001   0.00000E+0000
   7.0490  5.85300E-0001   0.00000E+0000
   7.0520  5.97600E-0001   0.00000E+0000
   7.0550  6.05200E-0001   0.00000E+0000
   7.0580  5.99400E-0001   0.00000E+0000
   7.0590  6.15600E-0001   0.00000E+0000
   7.0600  6.31800E-0001   0.00000E+0000
   7.0630  6.45100E-0001   0.00000E+0000
   7.0660  6.49800E-0001   0.00000E+0000
   7.0680  6.40500E-0001   0.00000E+0000
   7.0700  6.91700E-0001   0.00000E+0000
   7.0720  6.91700E-0001   0.00000E+0000
   7.0740  6.99800E-0001   0.00000E+0000
   7.0770  6.99500E-0001   0.00000E+0000
   7.0800  6.96000E-0001   0.00000E+0000
   7.0820  7.23300E-0001   0.00000E+0000
   7.0840  7.55700E-0001   0.00000E+0000
   7.0870  7.78200E-0001   0.00000E+0000
   7.0900  7.86000E-0001   0.00000E+0000
   7.0940  8.11300E-0001   0.00000E+0000
   7.0960  8.26100E-0001   0.00000E+0000
   7.0990  8.46100E-0001   0.00000E+0000
   7.1000  8.77300E-0001   0.00000E+0000
