# Supplementary material for: Self-association of MreC as a regulatory signal in bacterial cell wall elongation
Source: Nat Commun. 2021 May 20;12:2987. doi: 10.1038/s41467-021-22957-9 (PMC8137920; doi:10.1038/s41467-021-22957-9)
Supplement: Supplementary file 4 — Source Data [file 41467_2021_22957_MOESM4_ESM.zip › Martins2-Source-Data/AUC_rawdata/E.coli/00138.RA3]

MREC FHEC 0,8 abs
R 3 19.9 20000 0031973 1.2640E11 281 1 
   5.8030 -4.25900E-0001   0.00000E+0000
   5.8060 -1.60600E-0001   0.00000E+0000
   5.8090 -2.16800E-0001   0.00000E+0000
   5.8100 -2.19700E-0001   0.00000E+0000
   5.8110 -1.64600E-0001   0.00000E+0000
   5.8140 -1.92600E-0001   0.00000E+0000
   5.8150 -2.28900E-0001   0.00000E+0000
   5.8180 -2.93700E-0001   0.00000E+0000
   5.8190 -3.85900E-0001   0.00000E+0000
   5.8210 -5.91900E-0001   0.00000E+0000
   5.8230 -6.52900E-0001   0.00000E+0000
   5.8270 -4.34100E-0001   0.00000E+0000
   5.8280 -2.62200E-0001   0.00000E+0000
   5.8310  4.31000E-0002   0.00000E+0000
   5.8320  1.26100E-0001   0.00000E+0000
   5.8350  1.45000E-0001   0.00000E+0000
   5.8370  1.50500E-0001   0.00000E+0000
   5.8390  1.01000E-0001   0.00000E+0000
   5.8410  8.80000E-0002   0.00000E+0000
   5.8430  1.01000E-0001   0.00000E+0000
   5.8460  7.81000E-0002   0.00000E+0000
   5.8480  1.02000E-0001   0.00000E+0000
   5.8510  1.02700E-0001   0.00000E+0000
   5.8530  9.50000E-0002   0.00000E+0000
   5.8550  7.41000E-0002   0.00000E+0000
   5.8580  3.90000E-0002   0.00000E+0000
   5.8590  4.07000E-0002   0.00000E+0000
   5.8600  3.55000E-0002   0.00000E+0000
   5.8640  1.84000E-0002   0.00000E+0000
   5.8650  2.58000E-0002   0.00000E+0000
   5.8660  4.14000E-0002   0.00000E+0000
   5.8670  4.15000E-0002   0.00000E+0000
   5.8700  5.40000E-0003   0.00000E+0000
   5.8710 -2.61000E-0002   0.00000E+0000
   5.8730 -4.16000E-0002   0.00000E+0000
   5.8750  4.50000E-0003   0.00000E+0000
   5.8780  2.48000E-0002   0.00000E+0000
   5.8820  3.68000E-0002   0.00000E+0000
   5.8840  3.58000E-0002   0.00000E+0000
   5.8850  1.59000E-0002   0.00000E+0000
   5.8890  3.36000E-0002   0.00000E+0000
   5.8900  3.88000E-0002   0.00000E+0000
   5.8920  4.84000E-0002   0.00000E+0000
   5.8960  2.68000E-0002   0.00000E+0000
   5.8970  3.16000E-0002   0.00000E+0000
   5.9010  1.60000E-0002   0.00000E+0000
   5.9030  4.11000E-0002   0.00000E+0000
   5.9040  2.21000E-0002   0.00000E+0000
   5.9080  1.48000E-0002   0.00000E+0000
   5.9100  7.60000E-0003   0.00000E+0000
   5.9130  1.68000E-0002   0.00000E+0000
   5.9150  2.36000E-0002   0.00000E+0000
   5.9160  2.67000E-0002   0.00000E+0000
   5.9170  2.40000E-0002   0.00000E+0000
   5.9200  9.30000E-0003   0.00000E+0000
   5.9220 -5.00000E-0003   0.00000E+0000
   5.9240  2.08000E-0002   0.00000E+0000
   5.9260  4.16000E-0002   0.00000E+0000
   5.9280  2.24000E-0002   0.00000E+0000
   5.9310  7.87000E-0002   0.00000E+0000
   5.9330  6.80000E-0002   0.00000E+0000
   5.9360  3.04000E-0002   0.00000E+0000
   5.9380  3.72000E-0002   0.00000E+0000
   5.9400  7.06000E-0002   0.00000E+0000
   5.9420  8.82000E-0002   0.00000E+0000
   5.9440  5.08000E-0002   0.00000E+0000
   5.9460  7.03000E-0002   0.00000E+0000
   5.9480  5.69000E-0002   0.00000E+0000
   5.9500  6.64000E-0002   0.00000E+0000
   5.9520  4.39000E-0002   0.00000E+0000
   5.9540  5.60000E-0002   0.00000E+0000
   5.9580  6.41000E-0002   0.00000E+0000
   5.9610  8.12000E-0002   0.00000E+0000
   5.9650  8.34000E-0002   0.00000E+0000
   5.9670  3.74000E-0002   0.00000E+0000
   5.9690  2.41000E-0002   0.00000E+0000
   5.9700  2.52000E-0002   0.00000E+0000
   5.9730  3.38000E-0002   0.00000E+0000
   5.9750  3.41000E-0002   0.00000E+0000
   5.9770  2.12000E-0002   0.00000E+0000
   5.9800  5.23000E-0002   0.00000E+0000
   5.9820 -2.78400E-0001   0.00000E+0000
   5.9850 -1.10500E+0000   0.00000E+0000
   5.9870 -1.27750E+0000   0.00000E+0000
   5.9900 -1.47390E+0000   0.00000E+0000
   5.9910 -1.52000E+0000   0.00000E+0000
   5.9930 -1.73590E+0000   0.00000E+0000
   5.9940 -1.89200E+0000   0.00000E+0000
   5.9970 -1.96990E+0000   0.00000E+0000
   6.0010 -1.97430E+0000   0.00000E+0000
   6.0020 -1.89240E+0000   0.00000E+0000
   6.0050 -1.81470E+0000   0.00000E+0000
   6.0070 -1.72480E+0000   0.00000E+0000
   6.0090 -1.65030E+0000   0.00000E+0000
   6.0110 -1.47470E+0000   0.00000E+0000
   6.0140 -1.22920E+0000   0.00000E+0000
   6.0160 -5.24300E-0001   0.00000E+0000
   6.0180 -6.66000E-0002   0.00000E+0000
   6.0200  1.53800E-0001   0.00000E+0000
   6.0230  1.32000E-0001   0.00000E+0000
   6.0250  1.51600E-0001   0.00000E+0000
   6.0270  1.15600E-0001   0.00000E+0000
   6.0290  1.30500E-0001   0.00000E+0000
   6.0320  1.44900E-0001   0.00000E+0000
   6.0340  1.43100E-0001   0.00000E+0000
   6.0370  1.70500E-0001   0.00000E+0000
   6.0390  1.22700E-0001   0.00000E+0000
   6.0400  9.74000E-0002   0.00000E+0000
   6.0410  9.39000E-0002   0.00000E+0000
   6.0440  1.16400E-0001   0.00000E+0000
   6.0450  1.32400E-0001   0.00000E+0000
   6.0500  1.02500E-0001   0.00000E+0000
   6.0510  1.18400E-0001   0.00000E+0000
   6.0550  1.14700E-0001   0.00000E+0000
   6.0560  1.12900E-0001   0.00000E+0000
   6.0590  1.12700E-0001   0.00000E+0000
   6.0600  1.16300E-0001   0.00000E+0000
   6.0630  1.14100E-0001   0.00000E+0000
   6.0640  1.20000E-0001   0.00000E+0000
   6.0670  1.14900E-0001   0.00000E+0000
   6.0690  1.02500E-0001   0.00000E+0000
   6.0710  1.01700E-0001   0.00000E+0000
   6.0730  9.61000E-0002   0.00000E+0000
   6.0770  1.32300E-0001   0.00000E+0000
   6.0800  1.46800E-0001   0.00000E+0000
   6.0830  9.57000E-0002   0.00000E+0000
   6.0850  9.34900E-0001   0.00000E+0000
   6.0880  1.20050E+0000   0.00000E+0000
   6.0890  1.37650E+0000   0.00000E+0000
   6.0910  1.42830E+0000   0.00000E+0000
   6.0960  1.65580E+0000   0.00000E+0000
   6.0990  2.03970E+0000   0.00000E+0000
   6.1010  2.03770E+0000   0.00000E+0000
   6.1030  2.01680E+0000   0.00000E+0000
   6.1060  1.90210E+0000   0.00000E+0000
   6.1090  1.89190E+0000   0.00000E+0000
   6.1130  1.68310E+0000   0.00000E+0000
   6.1160  1.51780E+0000   0.00000E+0000
   6.1180  5.98100E-0001   0.00000E+0000
   6.1220  4.82000E-0002   0.00000E+0000
   6.1230  8.68000E-0002   0.00000E+0000
   6.1280  1.17400E-0001   0.00000E+0000
   6.1290  1.01600E-0001   0.00000E+0000
   6.1310  1.00300E-0001   0.00000E+0000
   6.1340  9.89000E-0002   0.00000E+0000
   6.1360  9.63000E-0002   0.00000E+0000
   6.1370  9.05000E-0002   0.00000E+0000
   6.1400  9.15000E-0002   0.00000E+0000
   6.1450  8.75000E-0002   0.00000E+0000
   6.1460  9.66000E-0002   0.00000E+0000
   6.1490  9.68000E-0002   0.00000E+0000
   6.1510  9.19000E-0002   0.00000E+0000
   6.1540  9.24000E-0002   0.00000E+0000
   6.1560  9.85000E-0002   0.00000E+0000
   6.1590  9.85000E-0002   0.00000E+0000
   6.1600  9.73000E-0002   0.00000E+0000
   6.1640  9.33000E-0002   0.00000E+0000
   6.1650  9.73000E-0002   0.00000E+0000
   6.1680  1.07600E-0001   0.00000E+0000
   6.1690  9.78000E-0002   0.00000E+0000
   6.1730  1.05100E-0001   0.00000E+0000
   6.1750  9.58000E-0002   0.00000E+0000
   6.1760  1.01600E-0001   0.00000E+0000
   6.1780  1.05900E-0001   0.00000E+0000
   6.1820  1.05100E-0001   0.00000E+0000
   6.1840  1.04700E-0001   0.00000E+0000
   6.1850  1.01600E-0001   0.00000E+0000
   6.1870  1.04000E-0001   0.00000E+0000
   6.1880  1.07400E-0001   0.00000E+0000
   6.1890  1.10900E-0001   0.00000E+0000
   6.1920  1.04600E-0001   0.00000E+0000
   6.1950  1.07700E-0001   0.00000E+0000
   6.1980  1.13800E-0001   0.00000E+0000
   6.1990  1.14700E-0001   0.00000E+0000
   6.2040  1.09800E-0001   0.00000E+0000
   6.2080  1.16300E-0001   0.00000E+0000
   6.2090  1.12400E-0001   0.00000E+0000
   6.2120  1.20100E-0001   0.00000E+0000
   6.2140  1.24500E-0001   0.00000E+0000
   6.2170  1.19000E-0001   0.00000E+0000
   6.2180  1.19500E-0001   0.00000E+0000
   6.2210  1.30000E-0001   0.00000E+0000
   6.2240  1.26000E-0001   0.00000E+0000
   6.2250  1.40000E-0001   0.00000E+0000
   6.2270  1.54000E-0001   0.00000E+0000
   6.2300  7.33000E-0002   0.00000E+0000
   6.2310  6.42000E-0002   0.00000E+0000
   6.2340  1.06900E-0001   0.00000E+0000
   6.2360  1.55400E-0001   0.00000E+0000
   6.2380  1.44700E-0001   0.00000E+0000
   6.2400  1.39900E-0001   0.00000E+0000
   6.2420  1.38000E-0001   0.00000E+0000
   6.2440  1.44200E-0001   0.00000E+0000
   6.2470  1.47600E-0001   0.00000E+0000
   6.2520  1.33600E-0001   0.00000E+0000
   6.2540  1.47800E-0001   0.00000E+0000
   6.2550  1.51100E-0001   0.00000E+0000
   6.2570  1.60700E-0001   0.00000E+0000
   6.2590  1.55300E-0001   0.00000E+0000
   6.2610  1.52400E-0001   0.00000E+0000
   6.2640  1.58300E-0001   0.00000E+0000
   6.2660  1.67700E-0001   0.00000E+0000
   6.2680  1.58900E-0001   0.00000E+0000
   6.2690  1.55300E-0001   0.00000E+0000
   6.2730  1.51800E-0001   0.00000E+0000
   6.2740  1.60300E-0001   0.00000E+0000
   6.2760  1.62400E-0001   0.00000E+0000
   6.2790  1.53800E-0001   0.00000E+0000
   6.2810  1.53600E-0001   0.00000E+0000
   6.2830  1.64300E-0001   0.00000E+0000
   6.2860  1.70900E-0001   0.00000E+0000
   6.2890  1.66900E-0001   0.00000E+0000
   6.2920  1.65800E-0001   0.00000E+0000
   6.2970  1.72000E-0001   0.00000E+0000
   6.2980  1.79100E-0001   0.00000E+0000
   6.3000  1.73700E-0001   0.00000E+0000
   6.3040  1.78700E-0001   0.00000E+0000
   6.3070  1.79300E-0001   0.00000E+0000
   6.3090  1.91900E-0001   0.00000E+0000
   6.3140  1.74800E-0001   0.00000E+0000
   6.3170  1.86800E-0001   0.00000E+0000
   6.3180  1.91800E-0001   0.00000E+0000
   6.3190  1.91300E-0001   0.00000E+0000
   6.3230  2.00700E-0001   0.00000E+0000
   6.3280  1.95400E-0001   0.00000E+0000
   6.3290  1.57800E-0001   0.00000E+0000
   6.3330  1.52300E-0001   0.00000E+0000
   6.3350  1.98400E-0001   0.00000E+0000
   6.3380  2.18800E-0001   0.00000E+0000
   6.3400  2.10300E-0001   0.00000E+0000
   6.3430  2.09600E-0001   0.00000E+0000
   6.3460  2.24700E-0001   0.00000E+0000
   6.3480  2.21600E-0001   0.00000E+0000
   6.3520  2.18000E-0001   0.00000E+0000
   6.3530  2.15800E-0001   0.00000E+0000
   6.3570  2.19600E-0001   0.00000E+0000
   6.3590  2.21400E-0001   0.00000E+0000
   6.3610  2.20100E-0001   0.00000E+0000
   6.3620  2.27500E-0001   0.00000E+0000
   6.3660  2.24800E-0001   0.00000E+0000
   6.3670  2.32900E-0001   0.00000E+0000
   6.3690  2.28000E-0001   0.00000E+0000
   6.3710  2.32700E-0001   0.00000E+0000
   6.3740  2.38900E-0001   0.00000E+0000
   6.3760  2.41000E-0001   0.00000E+0000
   6.3780  2.42300E-0001   0.00000E+0000
   6.3800  2.41500E-0001   0.00000E+0000
   6.3830  2.39200E-0001   0.00000E+0000
   6.3850  2.51200E-0001   0.00000E+0000
   6.3860  2.50100E-0001   0.00000E+0000
   6.3880  2.54400E-0001   0.00000E+0000
   6.3920  2.56100E-0001   0.00000E+0000
   6.3940  2.51000E-0001   0.00000E+0000
   6.3950  2.52300E-0001   0.00000E+0000
   6.3980  2.59800E-0001   0.00000E+0000
   6.4010  2.61000E-0001   0.00000E+0000
   6.4030  2.55100E-0001   0.00000E+0000
   6.4070  2.58100E-0001   0.00000E+0000
   6.4090  2.60400E-0001   0.00000E+0000
   6.4100  2.61100E-0001   0.00000E+0000
   6.4120  2.56000E-0001   0.00000E+0000
   6.4160  2.60000E-0001   0.00000E+0000
   6.4170  2.66800E-0001   0.00000E+0000
   6.4190  2.74100E-0001   0.00000E+0000
   6.4220  2.66700E-0001   0.00000E+0000
   6.4240  2.73900E-0001   0.00000E+0000
   6.4260  2.71800E-0001   0.00000E+0000
   6.4280  2.71100E-0001   0.00000E+0000
   6.4290  2.79100E-0001   0.00000E+0000
   6.4330  2.77500E-0001   0.00000E+0000
   6.4340  2.74200E-0001   0.00000E+0000
   6.4350  2.75000E-0001   0.00000E+0000
   6.4370  2.84200E-0001   0.00000E+0000
   6.4400  2.80500E-0001   0.00000E+0000
   6.4430  2.87000E-0001   0.00000E+0000
   6.4450  2.85800E-0001   0.00000E+0000
   6.4470  2.87100E-0001   0.00000E+0000
   6.4480  2.81200E-0001   0.00000E+0000
   6.4530  2.78700E-0001   0.00000E+0000
   6.4570  2.93400E-0001   0.00000E+0000
   6.4580  2.84200E-0001   0.00000E+0000
   6.4600  2.93600E-0001   0.00000E+0000
   6.4620  2.89100E-0001   0.00000E+0000
   6.4650  2.92000E-0001   0.00000E+0000
   6.4670  2.99800E-0001   0.00000E+0000
   6.4690  2.95300E-0001   0.00000E+0000
   6.4720  2.95900E-0001   0.00000E+0000
   6.4740  2.95900E-0001   0.00000E+0000
   6.4760  3.10500E-0001   0.00000E+0000
   6.4780  3.44100E-0001   0.00000E+0000
   6.4810  3.11600E-0001   0.00000E+0000
   6.4840  3.07900E-0001   0.00000E+0000
   6.4850  3.25100E-0001   0.00000E+0000
   6.4880  2.95400E-0001   0.00000E+0000
   6.4900  3.06400E-0001   0.00000E+0000
   6.4920  3.05300E-0001   0.00000E+0000
   6.4950  3.04400E-0001   0.00000E+0000
   6.4970  3.09800E-0001   0.00000E+0000
   6.4990  3.04100E-0001   0.00000E+0000
   6.5020  3.13000E-0001   0.00000E+0000
   6.5050  3.11600E-0001   0.00000E+0000
   6.5090  3.15200E-0001   0.00000E+0000
   6.5100  3.27000E-0001   0.00000E+0000
   6.5120  3.28400E-0001   0.00000E+0000
   6.5130  2.98100E-0001   0.00000E+0000
   6.5170  2.92100E-0001   0.00000E+0000
   6.5220  3.35100E-0001   0.00000E+0000
   6.5260  3.30100E-0001   0.00000E+0000
   6.5280  3.20900E-0001   0.00000E+0000
   6.5310  3.27700E-0001   0.00000E+0000
   6.5340  3.21200E-0001   0.00000E+0000
   6.5350  3.31500E-0001   0.00000E+0000
   6.5380  3.26200E-0001   0.00000E+0000
   6.5410  3.34600E-0001   0.00000E+0000
   6.5430  3.34100E-0001   0.00000E+0000
   6.5450  3.21800E-0001   0.00000E+0000
   6.5480  3.29600E-0001   0.00000E+0000
   6.5500  3.44300E-0001   0.00000E+0000
   6.5520  3.40000E-0001   0.00000E+0000
   6.5550  3.29300E-0001   0.00000E+0000
   6.5590  3.28200E-0001   0.00000E+0000
   6.5640  3.38400E-0001   0.00000E+0000
   6.5660  3.42600E-0001   0.00000E+0000
   6.5690  3.44700E-0001   0.00000E+0000
   6.5710  3.43600E-0001   0.00000E+0000
   6.5740  3.36000E-0001   0.00000E+0000
   6.5760  3.42600E-0001   0.00000E+0000
   6.5770  3.42400E-0001   0.00000E+0000
   6.5800  3.41600E-0001   0.00000E+0000
   6.5820  3.47800E-0001   0.00000E+0000
   6.5830  3.47300E-0001   0.00000E+0000
   6.5880  3.39600E-0001   0.00000E+0000
   6.5890  3.44600E-0001   0.00000E+0000
   6.5910  3.52300E-0001   0.00000E+0000
   6.5940  3.62600E-0001   0.00000E+0000
   6.5980  3.47400E-0001   0.00000E+0000
   6.6000  3.67400E-0001   0.00000E+0000
   6.6020  3.69000E-0001   0.00000E+0000
   6.6050  3.67200E-0001   0.00000E+0000
   6.6070  3.53100E-0001   0.00000E+0000
   6.6080  3.54900E-0001   0.00000E+0000
   6.6120  3.61700E-0001   0.00000E+0000
   6.6140  3.69500E-0001   0.00000E+0000
   6.6170  3.60200E-0001   0.00000E+0000
   6.6190  3.61700E-0001   0.00000E+0000
   6.6210  3.59300E-0001   0.00000E+0000
   6.6220  3.65500E-0001   0.00000E+0000
   6.6240  3.59300E-0001   0.00000E+0000
   6.6260  3.63800E-0001   0.00000E+0000
   6.6280  3.69500E-0001   0.00000E+0000
   6.6310  3.71700E-0001   0.00000E+0000
   6.6330  3.78200E-0001   0.00000E+0000
   6.6350  3.62300E-0001   0.00000E+0000
   6.6370  3.72200E-0001   0.00000E+0000
   6.6390  3.79800E-0001   0.00000E+0000
   6.6410  3.80100E-0001   0.00000E+0000
   6.6440  3.82200E-0001   0.00000E+0000
   6.6460  3.68700E-0001   0.00000E+0000
   6.6490  3.70700E-0001   0.00000E+0000
   6.6520  3.75800E-0001   0.00000E+0000
   6.6550  3.67700E-0001   0.00000E+0000
   6.6560  3.70700E-0001   0.00000E+0000
   6.6600  3.74000E-0001   0.00000E+0000
   6.6620  3.72300E-0001   0.00000E+0000
   6.6640  3.73800E-0001   0.00000E+0000
   6.6660  3.78900E-0001   0.00000E+0000
   6.6690  3.72900E-0001   0.00000E+0000
   6.6700  3.78700E-0001   0.00000E+0000
   6.6730  3.76400E-0001   0.00000E+0000
   6.6760  3.79400E-0001   0.00000E+0000
   6.6780  3.75100E-0001   0.00000E+0000
   6.6800  3.77900E-0001   0.00000E+0000
   6.6840  3.82700E-0001   0.00000E+0000
   6.6860  3.81100E-0001   0.00000E+0000
   6.6890  3.77700E-0001   0.00000E+0000
   6.6900  3.75300E-0001   0.00000E+0000
   6.6950  3.95300E-0001   0.00000E+0000
   6.6960  3.94700E-0001   0.00000E+0000
   6.6990  3.85500E-0001   0.00000E+0000
   6.7010  3.80100E-0001   0.00000E+0000
   6.7040  3.84500E-0001   0.00000E+0000
   6.7050  3.81800E-0001   0.00000E+0000
   6.7080  3.86400E-0001   0.00000E+0000
   6.7110  3.92600E-0001   0.00000E+0000
   6.7160  3.85600E-0001   0.00000E+0000
   6.7170  3.80300E-0001   0.00000E+0000
   6.7190  3.81800E-0001   0.00000E+0000
   6.7200  3.84100E-0001   0.00000E+0000
   6.7220  3.88200E-0001   0.00000E+0000
   6.7250  3.91600E-0001   0.00000E+0000
   6.7270  3.95700E-0001   0.00000E+0000
   6.7290  4.02600E-0001   0.00000E+0000
   6.7320  3.92800E-0001   0.00000E+0000
   6.7340  3.92100E-0001   0.00000E+0000
   6.7360  3.96400E-0001   0.00000E+0000
   6.7380  4.03800E-0001   0.00000E+0000
   6.7390  4.02300E-0001   0.00000E+0000
   6.7430  4.13800E-0001   0.00000E+0000
   6.7470  3.92100E-0001   0.00000E+0000
   6.7480  3.93600E-0001   0.00000E+0000
   6.7510  4.17200E-0001   0.00000E+0000
   6.7530  3.97900E-0001   0.00000E+0000
   6.7570  4.07600E-0001   0.00000E+0000
   6.7580  4.03000E-0001   0.00000E+0000
   6.7620  4.03100E-0001   0.00000E+0000
   6.7630  4.05800E-0001   0.00000E+0000
   6.7670  3.99200E-0001   0.00000E+0000
   6.7690  3.84600E-0001   0.00000E+0000
   6.7730  3.93200E-0001   0.00000E+0000
   6.7740  4.04600E-0001   0.00000E+0000
   6.7760  4.11400E-0001   0.00000E+0000
   6.7790  4.13000E-0001   0.00000E+0000
   6.7800  4.13500E-0001   0.00000E+0000
   6.7820  4.09900E-0001   0.00000E+0000
   6.7840  4.09200E-0001   0.00000E+0000
   6.7880  4.13900E-0001   0.00000E+0000
   6.7890  4.07500E-0001   0.00000E+0000
   6.7930  4.21100E-0001   0.00000E+0000
   6.7940  4.14000E-0001   0.00000E+0000
   6.7980  4.12000E-0001   0.00000E+0000
   6.8000  4.02700E-0001   0.00000E+0000
   6.8020  4.13800E-0001   0.00000E+0000
   6.8050  4.26400E-0001   0.00000E+0000
   6.8060  4.17600E-0001   0.00000E+0000
   6.8100  4.22100E-0001   0.00000E+0000
   6.8120  4.43900E-0001   0.00000E+0000
   6.8150  4.15400E-0001   0.00000E+0000
   6.8170  4.23700E-0001   0.00000E+0000
   6.8220  4.20100E-0001   0.00000E+0000
   6.8240  4.07200E-0001   0.00000E+0000
   6.8260  4.07000E-0001   0.00000E+0000
   6.8290  4.09200E-0001   0.00000E+0000
   6.8310  4.20200E-0001   0.00000E+0000
   6.8330  4.17100E-0001   0.00000E+0000
   6.8370  4.23000E-0001   0.00000E+0000
   6.8410  4.17800E-0001   0.00000E+0000
   6.8430  4.11100E-0001   0.00000E+0000
   6.8460  4.05100E-0001   0.00000E+0000
   6.8480  4.16400E-0001   0.00000E+0000
   6.8510  4.30200E-0001   0.00000E+0000
   6.8530  4.27000E-0001   0.00000E+0000
   6.8550  4.34400E-0001   0.00000E+0000
   6.8580  4.20300E-0001   0.00000E+0000
   6.8590  4.08600E-0001   0.00000E+0000
   6.8630  4.20000E-0001   0.00000E+0000
   6.8650  4.13600E-0001   0.00000E+0000
   6.8670  4.26700E-0001   0.00000E+0000
   6.8700  4.19900E-0001   0.00000E+0000
   6.8720  4.27800E-0001   0.00000E+0000
   6.8730  4.28700E-0001   0.00000E+0000
   6.8770  4.32300E-0001   0.00000E+0000
   6.8790  4.24600E-0001   0.00000E+0000
   6.8810  4.23400E-0001   0.00000E+0000
   6.8830  4.28300E-0001   0.00000E+0000
   6.8860  4.22700E-0001   0.00000E+0000
   6.8880  4.36600E-0001   0.00000E+0000
   6.8900  4.34200E-0001   0.00000E+0000
   6.8920  4.28500E-0001   0.00000E+0000
   6.8940  4.33800E-0001   0.00000E+0000
   6.8980  4.44500E-0001   0.00000E+0000
   6.8990  4.52400E-0001   0.00000E+0000
   6.9020  4.60900E-0001   0.00000E+0000
   6.9050  4.50000E-0001   0.00000E+0000
   6.9080  4.40200E-0001   0.00000E+0000
   6.9100  4.64700E-0001   0.00000E+0000
   6.9130  4.51600E-0001   0.00000E+0000
   6.9150  4.46200E-0001   0.00000E+0000
   6.9170  4.39400E-0001   0.00000E+0000
   6.9180  4.41100E-0001   0.00000E+0000
   6.9220  4.46200E-0001   0.00000E+0000
   6.9240  4.47300E-0001   0.00000E+0000
   6.9260  4.42800E-0001   0.00000E+0000
   6.9290  4.36000E-0001   0.00000E+0000
   6.9330  4.54600E-0001   0.00000E+0000
   6.9340  4.46400E-0001   0.00000E+0000
   6.9390  4.60500E-0001   0.00000E+0000
   6.9410  4.76700E-0001   0.00000E+0000
   6.9430  4.72400E-0001   0.00000E+0000
   6.9450  4.43200E-0001   0.00000E+0000
   6.9480  4.39500E-0001   0.00000E+0000
   6.9500  4.38500E-0001   0.00000E+0000
   6.9520  4.47800E-0001   0.00000E+0000
   6.9550  4.46600E-0001   0.00000E+0000
   6.9560  4.50000E-0001   0.00000E+0000
   6.9600  4.51900E-0001   0.00000E+0000
   6.9610  4.36900E-0001   0.00000E+0000
   6.9640  4.49400E-0001   0.00000E+0000
   6.9660  4.46100E-0001   0.00000E+0000
   6.9680  4.42200E-0001   0.00000E+0000
   6.9700  4.34800E-0001   0.00000E+0000
   6.9740  4.54200E-0001   0.00000E+0000
   6.9760  4.53800E-0001   0.00000E+0000
   6.9780  4.37700E-0001   0.00000E+0000
   6.9790  4.50800E-0001   0.00000E+0000
   6.9820  4.31800E-0001   0.00000E+0000
   6.9840  4.33400E-0001   0.00000E+0000
   6.9870  4.40600E-0001   0.00000E+0000
   6.9900  4.32800E-0001   0.00000E+0000
   6.9910  4.46100E-0001   0.00000E+0000
   6.9930  4.67600E-0001   0.00000E+0000
   6.9960  4.73100E-0001   0.00000E+0000
   6.9980  4.57500E-0001   0.00000E+0000
   7.0000  4.47000E-0001   0.00000E+0000
   7.0040  4.63200E-0001   0.00000E+0000
   7.0050  4.57200E-0001   0.00000E+0000
   7.0080  4.72800E-0001   0.00000E+0000
   7.0100  4.66600E-0001   0.00000E+0000
   7.0130  4.80200E-0001   0.00000E+0000
   7.0150  4.70200E-0001   0.00000E+0000
   7.0180  4.70600E-0001   0.00000E+0000
   7.0210  4.92200E-0001   0.00000E+0000
   7.0250  4.72800E-0001   0.00000E+0000
   7.0270  4.79100E-0001   0.00000E+0000
   7.0300  5.02700E-0001   0.00000E+0000
   7.0310  4.84000E-0001   0.00000E+0000
   7.0350  4.88100E-0001   0.00000E+0000
   7.0380  5.14900E-0001   0.00000E+0000
   7.0410  5.32700E-0001   0.00000E+0000
   7.0450  5.16200E-0001   0.00000E+0000
   7.0460  5.09300E-0001   0.00000E+0000
   7.0490  5.09700E-0001   0.00000E+0000
   7.0500  5.26700E-0001   0.00000E+0000
   7.0530  5.21700E-0001   0.00000E+0000
   7.0560  5.26700E-0001   0.00000E+0000
   7.0590  5.47300E-0001   0.00000E+0000
   7.0620  5.59100E-0001   0.00000E+0000
   7.0650  5.59900E-0001   0.00000E+0000
   7.0680  5.53800E-0001   0.00000E+0000
   7.0710  5.77600E-0001   0.00000E+0000
   7.0730  5.79100E-0001   0.00000E+0000
   7.0760  5.89200E-0001   0.00000E+0000
   7.0780  5.78500E-0001   0.00000E+0000
   7.0790  5.75700E-0001   0.00000E+0000
   7.0820  5.91100E-0001   0.00000E+0000
   7.0850  6.01700E-0001   0.00000E+0000
   7.0870  6.23000E-0001   0.00000E+0000
   7.0900  6.15000E-0001   0.00000E+0000
   7.0920  6.24200E-0001   0.00000E+0000
   7.0940  6.38600E-0001   0.00000E+0000
   7.0970  6.63200E-0001   0.00000E+0000
   7.0990  6.65500E-0001   0.00000E+0000
   7.1010  6.91500E-0001   0.00000E+0000
