# Supplementary material for: Self-association of MreC as a regulatory signal in bacterial cell wall elongation
Source: Nat Commun. 2021 May 20;12:2987. doi: 10.1038/s41467-021-22957-9 (PMC8137920; doi:10.1038/s41467-021-22957-9)
Supplement: Supplementary file 4 — Source Data [file 41467_2021_22957_MOESM4_ESM.zip › Martins2-Source-Data/AUC_rawdata/E.coli/00104.RA3]

MREC FHEC 0,8 abs
R 3 20.0 20000 0024856 9.5230E10 281 1 
   5.8010 -3.20200E-0001   0.00000E+0000
   5.8040 -1.40300E-0001   0.00000E+0000
   5.8060 -2.18400E-0001   0.00000E+0000
   5.8080 -1.42800E-0001   0.00000E+0000
   5.8110 -1.60700E-0001   0.00000E+0000
   5.8120 -2.51300E-0001   0.00000E+0000
   5.8140 -2.65100E-0001   0.00000E+0000
   5.8160 -3.71100E-0001   0.00000E+0000
   5.8180 -4.16200E-0001   0.00000E+0000
   5.8200 -7.97200E-0001   0.00000E+0000
   5.8230 -4.46600E-0001   0.00000E+0000
   5.8250 -3.08400E-0001   0.00000E+0000
   5.8280 -7.64000E-0002   0.00000E+0000
   5.8310  1.58300E-0001   0.00000E+0000
   5.8320  1.40000E-0001   0.00000E+0000
   5.8350  1.25300E-0001   0.00000E+0000
   5.8370  1.07800E-0001   0.00000E+0000
   5.8410  9.70000E-0002   0.00000E+0000
   5.8440  7.54000E-0002   0.00000E+0000
   5.8460  9.98000E-0002   0.00000E+0000
   5.8490  8.63000E-0002   0.00000E+0000
   5.8510  9.17000E-0002   0.00000E+0000
   5.8530  7.26000E-0002   0.00000E+0000
   5.8540  4.59000E-0002   0.00000E+0000
   5.8550  1.59000E-0002   0.00000E+0000
   5.8560  3.92000E-0002   0.00000E+0000
   5.8580  3.47000E-0002   0.00000E+0000
   5.8610  1.94000E-0002   0.00000E+0000
   5.8640  3.40000E-0002   0.00000E+0000
   5.8650  3.04000E-0002   0.00000E+0000
   5.8660  1.11000E-0002   0.00000E+0000
   5.8670 -9.30000E-0003   0.00000E+0000
   5.8700 -5.44000E-0002   0.00000E+0000
   5.8720  1.90000E-0003   0.00000E+0000
   5.8740  8.40000E-0003   0.00000E+0000
   5.8750  1.49000E-0002   0.00000E+0000
   5.8770  5.02000E-0002   0.00000E+0000
   5.8780  4.75000E-0002   0.00000E+0000
   5.8810  3.41000E-0002   0.00000E+0000
   5.8840  1.37000E-0002   0.00000E+0000
   5.8850  1.61000E-0002   0.00000E+0000
   5.8870  2.84000E-0002   0.00000E+0000
   5.8890  4.62000E-0002   0.00000E+0000
   5.8920  1.53000E-0002   0.00000E+0000
   5.8970  7.20000E-0003   0.00000E+0000
   5.8990  3.25000E-0002   0.00000E+0000
   5.9010  4.71000E-0002   0.00000E+0000
   5.9040  2.42000E-0002   0.00000E+0000
   5.9060  8.10000E-0003   0.00000E+0000
   5.9080  2.26000E-0002   0.00000E+0000
   5.9100  1.91000E-0002   0.00000E+0000
   5.9130  2.32000E-0002   0.00000E+0000
   5.9150  2.92000E-0002   0.00000E+0000
   5.9170  1.95000E-0002   0.00000E+0000
   5.9200 -6.70000E-0003   0.00000E+0000
   5.9230  3.98000E-0002   0.00000E+0000
   5.9270  2.76000E-0002   0.00000E+0000
   5.9280  5.13000E-0002   0.00000E+0000
   5.9320  5.29000E-0002   0.00000E+0000
   5.9340  1.82000E-0002   0.00000E+0000
   5.9350  5.32000E-0002   0.00000E+0000
   5.9390  6.73000E-0002   0.00000E+0000
   5.9400  7.16000E-0002   0.00000E+0000
   5.9430  5.71000E-0002   0.00000E+0000
   5.9450  7.00000E-0002   0.00000E+0000
   5.9470  7.30000E-0002   0.00000E+0000
   5.9490  4.94000E-0002   0.00000E+0000
   5.9500  4.00000E-0002   0.00000E+0000
   5.9510  4.22000E-0002   0.00000E+0000
   5.9520  4.87000E-0002   0.00000E+0000
   5.9560  5.94000E-0002   0.00000E+0000
   5.9590  9.84000E-0002   0.00000E+0000
   5.9610  8.29000E-0002   0.00000E+0000
   5.9630  4.58000E-0002   0.00000E+0000
   5.9660  2.51000E-0002   0.00000E+0000
   5.9690  1.81000E-0002   0.00000E+0000
   5.9700  2.20000E-0002   0.00000E+0000
   5.9730  3.42000E-0002   0.00000E+0000
   5.9750  2.03000E-0002   0.00000E+0000
   5.9780  7.09000E-0002   0.00000E+0000
   5.9790 -5.25300E-0001   0.00000E+0000
   5.9820 -9.75800E-0001   0.00000E+0000
   5.9830 -1.19240E+0000   0.00000E+0000
   5.9850 -1.29530E+0000   0.00000E+0000
   5.9860 -1.44410E+0000   0.00000E+0000
   5.9890 -1.56950E+0000   0.00000E+0000
   5.9910 -1.79120E+0000   0.00000E+0000
   5.9940 -1.94490E+0000   0.00000E+0000
   5.9950 -1.97030E+0000   0.00000E+0000
   5.9980 -1.94060E+0000   0.00000E+0000
   6.0000 -1.88690E+0000   0.00000E+0000
   6.0020 -1.79840E+0000   0.00000E+0000
   6.0040 -1.75430E+0000   0.00000E+0000
   6.0060 -1.69480E+0000   0.00000E+0000
   6.0070 -1.64410E+0000   0.00000E+0000
   6.0090 -1.45230E+0000   0.00000E+0000
   6.0120 -9.87900E-0001   0.00000E+0000
   6.0130 -3.23600E-0001   0.00000E+0000
   6.0160  5.34000E-0002   0.00000E+0000
   6.0180  1.60000E-0001   0.00000E+0000
   6.0210  1.18400E-0001   0.00000E+0000
   6.0230  1.49300E-0001   0.00000E+0000
   6.0250  1.27200E-0001   0.00000E+0000
   6.0280  1.23100E-0001   0.00000E+0000
   6.0300  1.40300E-0001   0.00000E+0000
   6.0310  1.41300E-0001   0.00000E+0000
   6.0320  1.38500E-0001   0.00000E+0000
   6.0350  1.71000E-0001   0.00000E+0000
   6.0370  1.00800E-0001   0.00000E+0000
   6.0410  9.06000E-0002   0.00000E+0000
   6.0420  1.10400E-0001   0.00000E+0000
   6.0430  1.28200E-0001   0.00000E+0000
   6.0450  1.29400E-0001   0.00000E+0000
   6.0470  1.09700E-0001   0.00000E+0000
   6.0480  1.02800E-0001   0.00000E+0000
   6.0510  1.18700E-0001   0.00000E+0000
   6.0530  1.17100E-0001   0.00000E+0000
   6.0560  1.13200E-0001   0.00000E+0000
   6.0570  1.15500E-0001   0.00000E+0000
   6.0590  1.15800E-0001   0.00000E+0000
   6.0620  1.09200E-0001   0.00000E+0000
   6.0660  1.22200E-0001   0.00000E+0000
   6.0670  1.12100E-0001   0.00000E+0000
   6.0700  1.03000E-0001   0.00000E+0000
   6.0710  9.37000E-0002   0.00000E+0000
   6.0760  1.28200E-0001   0.00000E+0000
   6.0800  1.50700E-0001   0.00000E+0000
   6.0810  1.47200E-0001   0.00000E+0000
   6.0820  7.82900E-0001   0.00000E+0000
   6.0870  1.21000E+0000   0.00000E+0000
   6.0900  1.32790E+0000   0.00000E+0000
   6.0920  1.42440E+0000   0.00000E+0000
   6.0940  1.46410E+0000   0.00000E+0000
   6.0960  1.82880E+0000   0.00000E+0000
   6.0980  2.03820E+0000   0.00000E+0000
   6.1010  2.04850E+0000   0.00000E+0000
   6.1020  2.01850E+0000   0.00000E+0000
   6.1070  1.94250E+0000   0.00000E+0000
   6.1090  1.85590E+0000   0.00000E+0000
   6.1110  1.82310E+0000   0.00000E+0000
   6.1140  1.65990E+0000   0.00000E+0000
   6.1170  1.53270E+0000   0.00000E+0000
   6.1180  9.05100E-0001   0.00000E+0000
   6.1210  8.08000E-0002   0.00000E+0000
   6.1280  1.35300E-0001   0.00000E+0000
   6.1290  1.16200E-0001   0.00000E+0000
   6.1310  1.21800E-0001   0.00000E+0000
   6.1340  1.18000E-0001   0.00000E+0000
   6.1350  1.09500E-0001   0.00000E+0000
   6.1360  1.16400E-0001   0.00000E+0000
   6.1380  1.04000E-0001   0.00000E+0000
   6.1400  1.12200E-0001   0.00000E+0000
   6.1420  9.88000E-0002   0.00000E+0000
   6.1450  9.99000E-0002   0.00000E+0000
   6.1490  1.11600E-0001   0.00000E+0000
   6.1520  1.08900E-0001   0.00000E+0000
   6.1530  1.06300E-0001   0.00000E+0000
   6.1540  1.14100E-0001   0.00000E+0000
   6.1580  1.15700E-0001   0.00000E+0000
   6.1590  1.18900E-0001   0.00000E+0000
   6.1610  1.17800E-0001   0.00000E+0000
   6.1630  1.15300E-0001   0.00000E+0000
   6.1680  1.20900E-0001   0.00000E+0000
   6.1700  1.25500E-0001   0.00000E+0000
   6.1710  1.17900E-0001   0.00000E+0000
   6.1720  1.16000E-0001   0.00000E+0000
   6.1750  1.20100E-0001   0.00000E+0000
   6.1760  1.21600E-0001   0.00000E+0000
   6.1790  1.28900E-0001   0.00000E+0000
   6.1810  1.25300E-0001   0.00000E+0000
   6.1850  1.28900E-0001   0.00000E+0000
   6.1870  1.28500E-0001   0.00000E+0000
   6.1900  1.31300E-0001   0.00000E+0000
   6.1920  1.29400E-0001   0.00000E+0000
   6.1930  1.31300E-0001   0.00000E+0000
   6.1960  1.31000E-0001   0.00000E+0000
   6.1990  1.37100E-0001   0.00000E+0000
   6.2020  1.42200E-0001   0.00000E+0000
   6.2040  1.43800E-0001   0.00000E+0000
   6.2090  1.40900E-0001   0.00000E+0000
   6.2110  1.48400E-0001   0.00000E+0000
   6.2130  1.48600E-0001   0.00000E+0000
   6.2160  1.52800E-0001   0.00000E+0000
   6.2180  1.49500E-0001   0.00000E+0000
   6.2210  1.55900E-0001   0.00000E+0000
   6.2220  1.56500E-0001   0.00000E+0000
   6.2230  1.62600E-0001   0.00000E+0000
   6.2270  1.83300E-0001   0.00000E+0000
   6.2310  1.25200E-0001   0.00000E+0000
   6.2330  9.19000E-0002   0.00000E+0000
   6.2340  1.15700E-0001   0.00000E+0000
   6.2360  1.36400E-0001   0.00000E+0000
   6.2380  1.95400E-0001   0.00000E+0000
   6.2410  1.84700E-0001   0.00000E+0000
   6.2430  1.78900E-0001   0.00000E+0000
   6.2450  1.79600E-0001   0.00000E+0000
   6.2470  1.76800E-0001   0.00000E+0000
   6.2500  1.93100E-0001   0.00000E+0000
   6.2520  1.77500E-0001   0.00000E+0000
   6.2550  1.80100E-0001   0.00000E+0000
   6.2570  1.96100E-0001   0.00000E+0000
   6.2590  2.04300E-0001   0.00000E+0000
   6.2610  1.89500E-0001   0.00000E+0000
   6.2660  1.95900E-0001   0.00000E+0000
   6.2680  1.96000E-0001   0.00000E+0000
   6.2700  2.10200E-0001   0.00000E+0000
   6.2710  1.96900E-0001   0.00000E+0000
   6.2730  2.00300E-0001   0.00000E+0000
   6.2770  2.02900E-0001   0.00000E+0000
   6.2800  2.10600E-0001   0.00000E+0000
   6.2820  2.05900E-0001   0.00000E+0000
   6.2840  1.93500E-0001   0.00000E+0000
   6.2860  2.10300E-0001   0.00000E+0000
   6.2880  2.17400E-0001   0.00000E+0000
   6.2910  2.19600E-0001   0.00000E+0000
   6.2930  2.13600E-0001   0.00000E+0000
   6.2950  2.16100E-0001   0.00000E+0000
   6.2980  2.22300E-0001   0.00000E+0000
   6.3000  2.28900E-0001   0.00000E+0000
   6.3020  2.25000E-0001   0.00000E+0000
   6.3050  2.27900E-0001   0.00000E+0000
   6.3090  2.30800E-0001   0.00000E+0000
   6.3110  2.44000E-0001   0.00000E+0000
   6.3140  2.43700E-0001   0.00000E+0000
   6.3180  2.33200E-0001   0.00000E+0000
   6.3210  2.39000E-0001   0.00000E+0000
   6.3230  2.39200E-0001   0.00000E+0000
   6.3240  2.41900E-0001   0.00000E+0000
   6.3260  2.54000E-0001   0.00000E+0000
   6.3300  2.65900E-0001   0.00000E+0000
   6.3320  2.02900E-0001   0.00000E+0000
   6.3350  2.09900E-0001   0.00000E+0000
   6.3370  2.49600E-0001   0.00000E+0000
   6.3400  2.73900E-0001   0.00000E+0000
   6.3410  2.69400E-0001   0.00000E+0000
   6.3420  2.74800E-0001   0.00000E+0000
   6.3440  2.72000E-0001   0.00000E+0000
   6.3480  2.76000E-0001   0.00000E+0000
   6.3500  2.83900E-0001   0.00000E+0000
   6.3510  2.74500E-0001   0.00000E+0000
   6.3530  2.72600E-0001   0.00000E+0000
   6.3550  2.77900E-0001   0.00000E+0000
   6.3570  2.72400E-0001   0.00000E+0000
   6.3590  2.72600E-0001   0.00000E+0000
   6.3620  2.74500E-0001   0.00000E+0000
   6.3640  2.82900E-0001   0.00000E+0000
   6.3670  2.80100E-0001   0.00000E+0000
   6.3690  2.90000E-0001   0.00000E+0000
   6.3710  2.79900E-0001   0.00000E+0000
   6.3740  2.91000E-0001   0.00000E+0000
   6.3760  2.92700E-0001   0.00000E+0000
   6.3780  2.97100E-0001   0.00000E+0000
   6.3800  3.03000E-0001   0.00000E+0000
   6.3810  2.95100E-0001   0.00000E+0000
   6.3830  2.90400E-0001   0.00000E+0000
   6.3860  3.01200E-0001   0.00000E+0000
   6.3890  3.06000E-0001   0.00000E+0000
   6.3910  3.06200E-0001   0.00000E+0000
   6.3920  3.12700E-0001   0.00000E+0000
   6.3940  3.13000E-0001   0.00000E+0000
   6.3970  3.05200E-0001   0.00000E+0000
   6.3980  3.07200E-0001   0.00000E+0000
   6.4020  3.17100E-0001   0.00000E+0000
   6.4040  3.12900E-0001   0.00000E+0000
   6.4070  3.12400E-0001   0.00000E+0000
   6.4100  3.13000E-0001   0.00000E+0000
   6.4120  3.24700E-0001   0.00000E+0000
   6.4160  3.10800E-0001   0.00000E+0000
   6.4200  3.27200E-0001   0.00000E+0000
   6.4230  3.16700E-0001   0.00000E+0000
   6.4240  3.16100E-0001   0.00000E+0000
   6.4280  3.20300E-0001   0.00000E+0000
   6.4300  3.19600E-0001   0.00000E+0000
   6.4310  3.20500E-0001   0.00000E+0000
   6.4330  3.26100E-0001   0.00000E+0000
   6.4350  3.28800E-0001   0.00000E+0000
   6.4370  3.30000E-0001   0.00000E+0000
   6.4400  3.26100E-0001   0.00000E+0000
   6.4420  3.29200E-0001   0.00000E+0000
   6.4450  3.34300E-0001   0.00000E+0000
   6.4470  3.41100E-0001   0.00000E+0000
   6.4480  3.33800E-0001   0.00000E+0000
   6.4510  3.31400E-0001   0.00000E+0000
   6.4530  3.27800E-0001   0.00000E+0000
   6.4550  3.33000E-0001   0.00000E+0000
   6.4570  3.42900E-0001   0.00000E+0000
   6.4600  3.32900E-0001   0.00000E+0000
   6.4620  3.39200E-0001   0.00000E+0000
   6.4650  3.40200E-0001   0.00000E+0000
   6.4670  3.46600E-0001   0.00000E+0000
   6.4690  3.40500E-0001   0.00000E+0000
   6.4720  3.39100E-0001   0.00000E+0000
   6.4740  3.39900E-0001   0.00000E+0000
   6.4760  3.47800E-0001   0.00000E+0000
   6.4780  3.72500E-0001   0.00000E+0000
   6.4810  3.94000E-0001   0.00000E+0000
   6.4840  3.51600E-0001   0.00000E+0000
   6.4860  3.68600E-0001   0.00000E+0000
   6.4890  3.45900E-0001   0.00000E+0000
   6.4910  3.60200E-0001   0.00000E+0000
   6.4930  3.55400E-0001   0.00000E+0000
   6.4950  3.51700E-0001   0.00000E+0000
   6.4970  3.55400E-0001   0.00000E+0000
   6.4990  3.50800E-0001   0.00000E+0000
   6.5020  3.56700E-0001   0.00000E+0000
   6.5040  3.57600E-0001   0.00000E+0000
   6.5060  3.59300E-0001   0.00000E+0000
   6.5090  3.58400E-0001   0.00000E+0000
   6.5110  3.66500E-0001   0.00000E+0000
   6.5130  3.65500E-0001   0.00000E+0000
   6.5150  3.31400E-0001   0.00000E+0000
   6.5170  3.45300E-0001   0.00000E+0000
   6.5200  3.69300E-0001   0.00000E+0000
   6.5220  3.72400E-0001   0.00000E+0000
   6.5240  3.69500E-0001   0.00000E+0000
   6.5260  3.76800E-0001   0.00000E+0000
   6.5290  3.55000E-0001   0.00000E+0000
   6.5310  3.64900E-0001   0.00000E+0000
   6.5340  3.67000E-0001   0.00000E+0000
   6.5360  3.68800E-0001   0.00000E+0000
   6.5370  3.67800E-0001   0.00000E+0000
   6.5400  3.73000E-0001   0.00000E+0000
   6.5420  3.75700E-0001   0.00000E+0000
   6.5450  3.70400E-0001   0.00000E+0000
   6.5470  3.68500E-0001   0.00000E+0000
   6.5490  3.68900E-0001   0.00000E+0000
   6.5500  3.82900E-0001   0.00000E+0000
   6.5520  3.75600E-0001   0.00000E+0000
   6.5550  3.77300E-0001   0.00000E+0000
   6.5590  3.64500E-0001   0.00000E+0000
   6.5610  3.70300E-0001   0.00000E+0000
   6.5640  3.78900E-0001   0.00000E+0000
   6.5650  3.81000E-0001   0.00000E+0000
   6.5660  3.72700E-0001   0.00000E+0000
   6.5690  3.75300E-0001   0.00000E+0000
   6.5710  3.82600E-0001   0.00000E+0000
   6.5750  3.75700E-0001   0.00000E+0000
   6.5770  3.79200E-0001   0.00000E+0000
   6.5780  3.77000E-0001   0.00000E+0000
   6.5790  3.72100E-0001   0.00000E+0000
   6.5820  3.81600E-0001   0.00000E+0000
   6.5860  3.84100E-0001   0.00000E+0000
   6.5880  3.83700E-0001   0.00000E+0000
   6.5900  3.78800E-0001   0.00000E+0000
   6.5910  3.80800E-0001   0.00000E+0000
   6.5920  3.82600E-0001   0.00000E+0000
   6.5950  3.88100E-0001   0.00000E+0000
   6.5960  3.88900E-0001   0.00000E+0000
   6.5980  3.82300E-0001   0.00000E+0000
   6.6010  4.04900E-0001   0.00000E+0000
   6.6030  4.09800E-0001   0.00000E+0000
   6.6050  3.96400E-0001   0.00000E+0000
   6.6080  3.88700E-0001   0.00000E+0000
   6.6100  3.93400E-0001   0.00000E+0000
   6.6120  3.93200E-0001   0.00000E+0000
   6.6150  3.93100E-0001   0.00000E+0000
   6.6190  3.99500E-0001   0.00000E+0000
   6.6210  4.03200E-0001   0.00000E+0000
   6.6220  3.96600E-0001   0.00000E+0000
   6.6230  3.93900E-0001   0.00000E+0000
   6.6260  4.07700E-0001   0.00000E+0000
   6.6280  4.07800E-0001   0.00000E+0000
   6.6320  4.07500E-0001   0.00000E+0000
   6.6340  3.98300E-0001   0.00000E+0000
   6.6360  4.00900E-0001   0.00000E+0000
   6.6390  4.08500E-0001   0.00000E+0000
   6.6410  4.10000E-0001   0.00000E+0000
   6.6430  4.14200E-0001   0.00000E+0000
   6.6460  4.08800E-0001   0.00000E+0000
   6.6480  3.94000E-0001   0.00000E+0000
   6.6520  4.03900E-0001   0.00000E+0000
   6.6530  4.03800E-0001   0.00000E+0000
   6.6550  4.01000E-0001   0.00000E+0000
   6.6580  4.10600E-0001   0.00000E+0000
   6.6610  4.07200E-0001   0.00000E+0000
   6.6650  4.10100E-0001   0.00000E+0000
   6.6670  4.05400E-0001   0.00000E+0000
   6.6690  4.12200E-0001   0.00000E+0000
   6.6710  4.09400E-0001   0.00000E+0000
   6.6750  4.07200E-0001   0.00000E+0000
   6.6760  4.08900E-0001   0.00000E+0000
   6.6780  4.16400E-0001   0.00000E+0000
   6.6810  4.14400E-0001   0.00000E+0000
   6.6830  4.10900E-0001   0.00000E+0000
   6.6840  4.05500E-0001   0.00000E+0000
   6.6880  4.15000E-0001   0.00000E+0000
   6.6890  4.08100E-0001   0.00000E+0000
   6.6920  4.18300E-0001   0.00000E+0000
   6.6940  4.19500E-0001   0.00000E+0000
   6.6960  4.26900E-0001   0.00000E+0000
   6.7010  4.11300E-0001   0.00000E+0000
   6.7030  4.11200E-0001   0.00000E+0000
   6.7050  4.15900E-0001   0.00000E+0000
   6.7080  4.14300E-0001   0.00000E+0000
   6.7090  4.14500E-0001   0.00000E+0000
   6.7120  4.21100E-0001   0.00000E+0000
   6.7140  4.10600E-0001   0.00000E+0000
   6.7170  4.18700E-0001   0.00000E+0000
   6.7200  4.11400E-0001   0.00000E+0000
   6.7220  4.18900E-0001   0.00000E+0000
   6.7240  4.20000E-0001   0.00000E+0000
   6.7270  4.23600E-0001   0.00000E+0000
   6.7290  4.27000E-0001   0.00000E+0000
   6.7330  4.28500E-0001   0.00000E+0000
   6.7360  4.23500E-0001   0.00000E+0000
   6.7390  4.29800E-0001   0.00000E+0000
   6.7430  4.36700E-0001   0.00000E+0000
   6.7450  4.26100E-0001   0.00000E+0000
   6.7470  4.15000E-0001   0.00000E+0000
   6.7500  4.28600E-0001   0.00000E+0000
   6.7520  4.38700E-0001   0.00000E+0000
   6.7550  4.33300E-0001   0.00000E+0000
   6.7570  4.33700E-0001   0.00000E+0000
   6.7580  4.36700E-0001   0.00000E+0000
   6.7610  4.42500E-0001   0.00000E+0000
   6.7630  4.33900E-0001   0.00000E+0000
   6.7670  4.35700E-0001   0.00000E+0000
   6.7680  4.11900E-0001   0.00000E+0000
   6.7700  4.14900E-0001   0.00000E+0000
   6.7730  4.27000E-0001   0.00000E+0000
   6.7770  4.38100E-0001   0.00000E+0000
   6.7780  4.41600E-0001   0.00000E+0000
   6.7820  4.34200E-0001   0.00000E+0000
   6.7850  4.35700E-0001   0.00000E+0000
   6.7860  4.42600E-0001   0.00000E+0000
   6.7880  4.38100E-0001   0.00000E+0000
   6.7910  4.38300E-0001   0.00000E+0000
   6.7940  4.51700E-0001   0.00000E+0000
   6.7990  4.38900E-0001   0.00000E+0000
   6.8000  4.26700E-0001   0.00000E+0000
   6.8030  4.42700E-0001   0.00000E+0000
   6.8060  4.50000E-0001   0.00000E+0000
   6.8070  4.44700E-0001   0.00000E+0000
   6.8100  4.47300E-0001   0.00000E+0000
   6.8130  4.44400E-0001   0.00000E+0000
   6.8170  4.51100E-0001   0.00000E+0000
   6.8190  4.48100E-0001   0.00000E+0000
   6.8220  4.36800E-0001   0.00000E+0000
   6.8250  4.26900E-0001   0.00000E+0000
   6.8260  4.30400E-0001   0.00000E+0000
   6.8280  4.30700E-0001   0.00000E+0000
   6.8310  4.47600E-0001   0.00000E+0000
   6.8350  4.48800E-0001   0.00000E+0000
   6.8370  4.43800E-0001   0.00000E+0000
   6.8390  4.41900E-0001   0.00000E+0000
   6.8420  4.33200E-0001   0.00000E+0000
   6.8440  4.32900E-0001   0.00000E+0000
   6.8490  4.31900E-0001   0.00000E+0000
   6.8500  4.54500E-0001   0.00000E+0000
   6.8530  4.41500E-0001   0.00000E+0000
   6.8560  4.56300E-0001   0.00000E+0000
   6.8600  4.29100E-0001   0.00000E+0000
   6.8620  4.42300E-0001   0.00000E+0000
   6.8650  4.36800E-0001   0.00000E+0000
   6.8670  4.41800E-0001   0.00000E+0000
   6.8700  4.44800E-0001   0.00000E+0000
   6.8720  4.46000E-0001   0.00000E+0000
   6.8740  4.43300E-0001   0.00000E+0000
   6.8770  4.52700E-0001   0.00000E+0000
   6.8810  4.49300E-0001   0.00000E+0000
   6.8830  4.55200E-0001   0.00000E+0000
   6.8860  4.46000E-0001   0.00000E+0000
   6.8870  4.64300E-0001   0.00000E+0000
   6.8920  4.46700E-0001   0.00000E+0000
   6.8930  4.49900E-0001   0.00000E+0000
   6.8960  4.58400E-0001   0.00000E+0000
   6.8990  4.71700E-0001   0.00000E+0000
   6.9010  4.74300E-0001   0.00000E+0000
   6.9040  4.75900E-0001   0.00000E+0000
   6.9060  4.74200E-0001   0.00000E+0000
   6.9100  4.67200E-0001   0.00000E+0000
   6.9110  4.81900E-0001   0.00000E+0000
   6.9130  4.74200E-0001   0.00000E+0000
   6.9150  4.65000E-0001   0.00000E+0000
   6.9180  4.59700E-0001   0.00000E+0000
   6.9210  4.56800E-0001   0.00000E+0000
   6.9240  4.67400E-0001   0.00000E+0000
   6.9270  4.65600E-0001   0.00000E+0000
   6.9280  4.47700E-0001   0.00000E+0000
   6.9300  4.63300E-0001   0.00000E+0000
   6.9340  4.70300E-0001   0.00000E+0000
   6.9360  4.72800E-0001   0.00000E+0000
   6.9370  4.60300E-0001   0.00000E+0000
   6.9390  4.77400E-0001   0.00000E+0000
   6.9410  5.04900E-0001   0.00000E+0000
   6.9430  4.76500E-0001   0.00000E+0000
   6.9460  4.67600E-0001   0.00000E+0000
   6.9490  4.50100E-0001   0.00000E+0000
   6.9520  4.64700E-0001   0.00000E+0000
   6.9550  4.60300E-0001   0.00000E+0000
   6.9560  4.61100E-0001   0.00000E+0000
   6.9590  4.72500E-0001   0.00000E+0000
   6.9610  4.57800E-0001   0.00000E+0000
   6.9640  4.63700E-0001   0.00000E+0000
   6.9670  4.55100E-0001   0.00000E+0000
   6.9700  4.41300E-0001   0.00000E+0000
   6.9720  4.54500E-0001   0.00000E+0000
   6.9730  4.58400E-0001   0.00000E+0000
   6.9750  4.69600E-0001   0.00000E+0000
   6.9770  4.55000E-0001   0.00000E+0000
   6.9800  4.49700E-0001   0.00000E+0000
   6.9820  4.31800E-0001   0.00000E+0000
   6.9860  4.52100E-0001   0.00000E+0000
   6.9880  4.45200E-0001   0.00000E+0000
   6.9910  4.51200E-0001   0.00000E+0000
   6.9930  4.66400E-0001   0.00000E+0000
   6.9960  4.82300E-0001   0.00000E+0000
   6.9990  4.60400E-0001   0.00000E+0000
   7.0030  4.57100E-0001   0.00000E+0000
   7.0060  4.64200E-0001   0.00000E+0000
   7.0070  4.62300E-0001   0.00000E+0000
   7.0110  4.77400E-0001   0.00000E+0000
   7.0130  4.84600E-0001   0.00000E+0000
   7.0160  4.68700E-0001   0.00000E+0000
   7.0180  4.67800E-0001   0.00000E+0000
   7.0210  4.89500E-0001   0.00000E+0000
   7.0240  4.67100E-0001   0.00000E+0000
   7.0250  4.70500E-0001   0.00000E+0000
   7.0280  4.87000E-0001   0.00000E+0000
   7.0320  4.78200E-0001   0.00000E+0000
   7.0340  4.82000E-0001   0.00000E+0000
   7.0370  4.91900E-0001   0.00000E+0000
   7.0390  4.95000E-0001   0.00000E+0000
   7.0410  5.10100E-0001   0.00000E+0000
   7.0420  5.18500E-0001   0.00000E+0000
   7.0440  5.11200E-0001   0.00000E+0000
   7.0480  5.05700E-0001   0.00000E+0000
   7.0500  5.06100E-0001   0.00000E+0000
   7.0520  5.05500E-0001   0.00000E+0000
   7.0530  5.15800E-0001   0.00000E+0000
   7.0560  5.19700E-0001   0.00000E+0000
   7.0600  5.29400E-0001   0.00000E+0000
   7.0620  5.37600E-0001   0.00000E+0000
   7.0670  5.42600E-0001   0.00000E+0000
   7.0690  5.37400E-0001   0.00000E+0000
   7.0700  5.53600E-0001   0.00000E+0000
   7.0720  5.61400E-0001   0.00000E+0000
   7.0760  5.65400E-0001   0.00000E+0000
   7.0790  5.47300E-0001   0.00000E+0000
   7.0800  5.51100E-0001   0.00000E+0000
   7.0830  5.61200E-0001   0.00000E+0000
   7.0850  5.82000E-0001   0.00000E+0000
   7.0870  5.80500E-0001   0.00000E+0000
   7.0900  5.86400E-0001   0.00000E+0000
   7.0920  5.78600E-0001   0.00000E+0000
   7.0950  5.99600E-0001   0.00000E+0000
   7.0970  6.10700E-0001   0.00000E+0000
   7.0990  6.16800E-0001   0.00000E+0000
   7.1010  6.19300E-0001   0.00000E+0000
