# Supplementary material for: Self-association of MreC as a regulatory signal in bacterial cell wall elongation
Source: Nat Commun. 2021 May 20;12:2987. doi: 10.1038/s41467-021-22957-9 (PMC8137920; doi:10.1038/s41467-021-22957-9)
Supplement: Supplementary file 4 — Source Data [file 41467_2021_22957_MOESM4_ESM.zip › Martins2-Source-Data/AUC_rawdata/E.coli/00110.RA3]

MREC FHEC 0,8 abs
R 3 20.0 20000 0026113 1.0070E11 281 1 
   5.8010 -3.77500E-0001   0.00000E+0000
   5.8040 -3.26100E-0001   0.00000E+0000
   5.8060 -3.14700E-0001   0.00000E+0000
   5.8070 -2.00500E-0001   0.00000E+0000
   5.8100 -1.92700E-0001   0.00000E+0000
   5.8110 -2.14400E-0001   0.00000E+0000
   5.8140 -1.68600E-0001   0.00000E+0000
   5.8160 -1.96700E-0001   0.00000E+0000
   5.8180 -3.34000E-0001   0.00000E+0000
   5.8210 -4.68900E-0001   0.00000E+0000
   5.8230 -4.97200E-0001   0.00000E+0000
   5.8250 -4.76400E-0001   0.00000E+0000
   5.8290 -6.75000E-0002   0.00000E+0000
   5.8300  6.81000E-0002   0.00000E+0000
   5.8320  1.45200E-0001   0.00000E+0000
   5.8340  1.61800E-0001   0.00000E+0000
   5.8350  1.43800E-0001   0.00000E+0000
   5.8370  1.14300E-0001   0.00000E+0000
   5.8390  1.08400E-0001   0.00000E+0000
   5.8420  1.05600E-0001   0.00000E+0000
   5.8440  9.87000E-0002   0.00000E+0000
   5.8460  7.48000E-0002   0.00000E+0000
   5.8480  1.12900E-0001   0.00000E+0000
   5.8490  1.07500E-0001   0.00000E+0000
   5.8500  9.34000E-0002   0.00000E+0000
   5.8520  8.30000E-0002   0.00000E+0000
   5.8540  5.86000E-0002   0.00000E+0000
   5.8570  1.63000E-0002   0.00000E+0000
   5.8580  2.98000E-0002   0.00000E+0000
   5.8590  3.54000E-0002   0.00000E+0000
   5.8610  2.64000E-0002   0.00000E+0000
   5.8620  1.47000E-0002   0.00000E+0000
   5.8640  3.97000E-0002   0.00000E+0000
   5.8660  4.45000E-0002   0.00000E+0000
   5.8680  1.81000E-0002   0.00000E+0000
   5.8710 -2.83000E-0002   0.00000E+0000
   5.8720 -3.71000E-0002   0.00000E+0000
   5.8730 -2.84000E-0002   0.00000E+0000
   5.8750  5.40000E-0003   0.00000E+0000
   5.8780  3.30000E-0002   0.00000E+0000
   5.8800  4.07000E-0002   0.00000E+0000
   5.8820  3.29000E-0002   0.00000E+0000
   5.8840  1.24000E-0002   0.00000E+0000
   5.8850  1.22000E-0002   0.00000E+0000
   5.8870  1.94000E-0002   0.00000E+0000
   5.8890  4.56000E-0002   0.00000E+0000
   5.8920  2.31000E-0002   0.00000E+0000
   5.8950  3.85000E-0002   0.00000E+0000
   5.8970  3.80000E-0003   0.00000E+0000
   5.9000  4.28000E-0002   0.00000E+0000
   5.9030  3.54000E-0002   0.00000E+0000
   5.9040  2.37000E-0002   0.00000E+0000
   5.9070  2.23000E-0002   0.00000E+0000
   5.9100  1.58000E-0002   0.00000E+0000
   5.9130  2.61000E-0002   0.00000E+0000
   5.9150  2.41000E-0002   0.00000E+0000
   5.9170  2.32000E-0002   0.00000E+0000
   5.9210 -1.10000E-0003   0.00000E+0000
   5.9220  4.40000E-0003   0.00000E+0000
   5.9250  4.05000E-0002   0.00000E+0000
   5.9280  2.01000E-0002   0.00000E+0000
   5.9290  7.82000E-0002   0.00000E+0000
   5.9300  6.88000E-0002   0.00000E+0000
   5.9340  6.34000E-0002   0.00000E+0000
   5.9350  3.26000E-0002   0.00000E+0000
   5.9360  5.41000E-0002   0.00000E+0000
   5.9400  7.87000E-0002   0.00000E+0000
   5.9420  4.93000E-0002   0.00000E+0000
   5.9440  7.10000E-0002   0.00000E+0000
   5.9470  5.77000E-0002   0.00000E+0000
   5.9490  6.77000E-0002   0.00000E+0000
   5.9510  3.69000E-0002   0.00000E+0000
   5.9520  5.71000E-0002   0.00000E+0000
   5.9570  5.80000E-0002   0.00000E+0000
   5.9580  9.05000E-0002   0.00000E+0000
   5.9610  9.36000E-0002   0.00000E+0000
   5.9630  6.80000E-0002   0.00000E+0000
   5.9650  2.37000E-0002   0.00000E+0000
   5.9680  2.60000E-0002   0.00000E+0000
   5.9700  1.02000E-0002   0.00000E+0000
   5.9720  4.23000E-0002   0.00000E+0000
   5.9730  3.08000E-0002   0.00000E+0000
   5.9760  4.33000E-0002   0.00000E+0000
   5.9790  1.39000E-0002   0.00000E+0000
   5.9820 -5.97400E-0001   0.00000E+0000
   5.9830 -1.04950E+0000   0.00000E+0000
   5.9840 -1.21970E+0000   0.00000E+0000
   5.9860 -1.30480E+0000   0.00000E+0000
   5.9880 -1.45970E+0000   0.00000E+0000
   5.9920 -1.62200E+0000   0.00000E+0000
   5.9930 -1.87310E+0000   0.00000E+0000
   5.9960 -1.96340E+0000   0.00000E+0000
   6.0000 -1.90620E+0000   0.00000E+0000
   6.0010 -1.87430E+0000   0.00000E+0000
   6.0020 -1.80240E+0000   0.00000E+0000
   6.0050 -1.73610E+0000   0.00000E+0000
   6.0070 -1.62080E+0000   0.00000E+0000
   6.0090 -1.49820E+0000   0.00000E+0000
   6.0110 -1.23670E+0000   0.00000E+0000
   6.0130 -7.92100E-0001   0.00000E+0000
   6.0150 -1.26400E-0001   0.00000E+0000
   6.0180  1.26600E-0001   0.00000E+0000
   6.0210  1.28500E-0001   0.00000E+0000
   6.0230  1.52000E-0001   0.00000E+0000
   6.0250  1.15800E-0001   0.00000E+0000
   6.0270  1.24800E-0001   0.00000E+0000
   6.0300  1.43900E-0001   0.00000E+0000
   6.0340  1.66500E-0001   0.00000E+0000
   6.0370  9.86000E-0002   0.00000E+0000
   6.0390  9.33000E-0002   0.00000E+0000
   6.0410  1.03400E-0001   0.00000E+0000
   6.0430  1.26600E-0001   0.00000E+0000
   6.0460  1.17400E-0001   0.00000E+0000
   6.0480  1.06600E-0001   0.00000E+0000
   6.0500  1.10100E-0001   0.00000E+0000
   6.0520  1.10800E-0001   0.00000E+0000
   6.0540  1.19900E-0001   0.00000E+0000
   6.0570  1.14900E-0001   0.00000E+0000
   6.0600  1.13300E-0001   0.00000E+0000
   6.0620  1.11400E-0001   0.00000E+0000
   6.0650  1.23500E-0001   0.00000E+0000
   6.0660  1.08600E-0001   0.00000E+0000
   6.0690  1.11300E-0001   0.00000E+0000
   6.0710  9.94000E-0002   0.00000E+0000
   6.0730  1.14700E-0001   0.00000E+0000
   6.0740  1.28100E-0001   0.00000E+0000
   6.0770  1.56600E-0001   0.00000E+0000
   6.0790  1.47300E-0001   0.00000E+0000
   6.0830  2.05800E-0001   0.00000E+0000
   6.0850  1.09310E+0000   0.00000E+0000
   6.0870  1.20610E+0000   0.00000E+0000
   6.0890  1.42650E+0000   0.00000E+0000
   6.0940  1.48480E+0000   0.00000E+0000
   6.0960  1.99170E+0000   0.00000E+0000
   6.0990  2.02470E+0000   0.00000E+0000
   6.1010  2.04890E+0000   0.00000E+0000
   6.1040  1.98390E+0000   0.00000E+0000
   6.1060  1.90730E+0000   0.00000E+0000
   6.1080  1.83770E+0000   0.00000E+0000
   6.1110  1.81120E+0000   0.00000E+0000
   6.1120  1.69400E+0000   0.00000E+0000
   6.1140  1.61100E+0000   0.00000E+0000
   6.1160  9.91900E-0001   0.00000E+0000
   6.1190  5.85000E-0002   0.00000E+0000
   6.1240  1.25700E-0001   0.00000E+0000
   6.1260  1.32600E-0001   0.00000E+0000
   6.1280  1.13400E-0001   0.00000E+0000
   6.1300  1.13300E-0001   0.00000E+0000
   6.1330  1.11600E-0001   0.00000E+0000
   6.1370  1.02500E-0001   0.00000E+0000
   6.1380  1.04800E-0001   0.00000E+0000
   6.1420  9.97000E-0002   0.00000E+0000
   6.1440  1.03600E-0001   0.00000E+0000
   6.1470  1.13300E-0001   0.00000E+0000
   6.1490  1.01900E-0001   0.00000E+0000
   6.1520  1.05200E-0001   0.00000E+0000
   6.1540  1.07300E-0001   0.00000E+0000
   6.1550  1.14500E-0001   0.00000E+0000
   6.1580  1.16000E-0001   0.00000E+0000
   6.1600  1.13600E-0001   0.00000E+0000
   6.1630  1.05100E-0001   0.00000E+0000
   6.1640  1.10000E-0001   0.00000E+0000
   6.1660  1.14500E-0001   0.00000E+0000
   6.1670  1.24300E-0001   0.00000E+0000
   6.1700  1.12700E-0001   0.00000E+0000
   6.1730  1.21200E-0001   0.00000E+0000
   6.1760  1.22100E-0001   0.00000E+0000
   6.1800  1.27300E-0001   0.00000E+0000
   6.1820  1.25300E-0001   0.00000E+0000
   6.1850  1.22100E-0001   0.00000E+0000
   6.1870  1.22200E-0001   0.00000E+0000
   6.1890  1.25800E-0001   0.00000E+0000
   6.1920  1.25700E-0001   0.00000E+0000
   6.1950  1.31700E-0001   0.00000E+0000
   6.1970  1.29100E-0001   0.00000E+0000
   6.1990  1.31100E-0001   0.00000E+0000
   6.2000  1.36200E-0001   0.00000E+0000
   6.2040  1.33400E-0001   0.00000E+0000
   6.2060  1.32000E-0001   0.00000E+0000
   6.2090  1.42800E-0001   0.00000E+0000
   6.2110  1.44600E-0001   0.00000E+0000
   6.2140  1.46800E-0001   0.00000E+0000
   6.2160  1.49500E-0001   0.00000E+0000
   6.2190  1.51400E-0001   0.00000E+0000
   6.2210  1.52800E-0001   0.00000E+0000
   6.2230  1.49600E-0001   0.00000E+0000
   6.2260  1.78900E-0001   0.00000E+0000
   6.2290  1.53000E-0001   0.00000E+0000
   6.2310  1.04000E-0001   0.00000E+0000
   6.2340  1.05200E-0001   0.00000E+0000
   6.2370  1.85800E-0001   0.00000E+0000
   6.2380  1.77100E-0001   0.00000E+0000
   6.2430  1.74800E-0001   0.00000E+0000
   6.2450  1.70600E-0001   0.00000E+0000
   6.2470  1.82100E-0001   0.00000E+0000
   6.2500  1.72400E-0001   0.00000E+0000
   6.2520  1.69000E-0001   0.00000E+0000
   6.2540  1.77000E-0001   0.00000E+0000
   6.2570  1.88900E-0001   0.00000E+0000
   6.2610  1.84100E-0001   0.00000E+0000
   6.2640  1.86400E-0001   0.00000E+0000
   6.2660  1.98300E-0001   0.00000E+0000
   6.2680  1.88900E-0001   0.00000E+0000
   6.2710  1.87200E-0001   0.00000E+0000
   6.2730  1.85000E-0001   0.00000E+0000
   6.2760  1.96500E-0001   0.00000E+0000
   6.2780  1.98500E-0001   0.00000E+0000
   6.2800  1.88700E-0001   0.00000E+0000
   6.2810  1.92000E-0001   0.00000E+0000
   6.2840  1.97900E-0001   0.00000E+0000
   6.2860  2.06300E-0001   0.00000E+0000
   6.2890  2.10300E-0001   0.00000E+0000
   6.2910  2.03900E-0001   0.00000E+0000
   6.2930  2.11100E-0001   0.00000E+0000
   6.2970  2.14400E-0001   0.00000E+0000
   6.2980  2.18200E-0001   0.00000E+0000
   6.3000  2.15200E-0001   0.00000E+0000
   6.3040  2.21300E-0001   0.00000E+0000
   6.3070  2.18900E-0001   0.00000E+0000
   6.3090  2.30300E-0001   0.00000E+0000
   6.3110  2.26200E-0001   0.00000E+0000
   6.3140  2.19800E-0001   0.00000E+0000
   6.3160  2.24300E-0001   0.00000E+0000
   6.3180  2.29000E-0001   0.00000E+0000
   6.3190  2.27200E-0001   0.00000E+0000
   6.3210  2.33700E-0001   0.00000E+0000
   6.3230  2.30900E-0001   0.00000E+0000
   6.3250  2.61700E-0001   0.00000E+0000
   6.3280  2.06800E-0001   0.00000E+0000
   6.3320  2.01200E-0001   0.00000E+0000
   6.3330  2.11000E-0001   0.00000E+0000
   6.3350  2.41700E-0001   0.00000E+0000
   6.3360  2.69200E-0001   0.00000E+0000
   6.3400  2.65600E-0001   0.00000E+0000
   6.3430  2.56200E-0001   0.00000E+0000
   6.3450  2.56900E-0001   0.00000E+0000
   6.3480  2.59400E-0001   0.00000E+0000
   6.3510  2.61400E-0001   0.00000E+0000
   6.3530  2.61900E-0001   0.00000E+0000
   6.3550  2.58700E-0001   0.00000E+0000
   6.3570  2.68900E-0001   0.00000E+0000
   6.3590  2.61200E-0001   0.00000E+0000
   6.3620  2.64200E-0001   0.00000E+0000
   6.3640  2.76700E-0001   0.00000E+0000
   6.3670  2.76000E-0001   0.00000E+0000
   6.3700  2.71500E-0001   0.00000E+0000
   6.3710  2.85600E-0001   0.00000E+0000
   6.3760  2.82700E-0001   0.00000E+0000
   6.3770  2.89000E-0001   0.00000E+0000
   6.3800  2.90200E-0001   0.00000E+0000
   6.3840  2.92800E-0001   0.00000E+0000
   6.3860  3.00700E-0001   0.00000E+0000
   6.3880  2.91900E-0001   0.00000E+0000
   6.3900  3.02400E-0001   0.00000E+0000
   6.3940  2.97100E-0001   0.00000E+0000
   6.3960  2.97100E-0001   0.00000E+0000
   6.3980  3.01300E-0001   0.00000E+0000
   6.4010  3.05700E-0001   0.00000E+0000
   6.4040  2.99800E-0001   0.00000E+0000
   6.4080  3.09100E-0001   0.00000E+0000
   6.4100  3.13900E-0001   0.00000E+0000
   6.4120  3.08400E-0001   0.00000E+0000
   6.4150  2.96700E-0001   0.00000E+0000
   6.4170  3.12200E-0001   0.00000E+0000
   6.4190  3.09800E-0001   0.00000E+0000
   6.4200  3.14700E-0001   0.00000E+0000
   6.4220  3.25700E-0001   0.00000E+0000
   6.4260  3.15200E-0001   0.00000E+0000
   6.4280  3.12500E-0001   0.00000E+0000
   6.4290  3.21700E-0001   0.00000E+0000
   6.4310  3.21700E-0001   0.00000E+0000
   6.4330  3.23800E-0001   0.00000E+0000
   6.4360  3.20800E-0001   0.00000E+0000
   6.4390  3.16400E-0001   0.00000E+0000
   6.4430  3.28300E-0001   0.00000E+0000
   6.4450  3.29600E-0001   0.00000E+0000
   6.4480  3.29300E-0001   0.00000E+0000
   6.4510  3.16300E-0001   0.00000E+0000
   6.4530  3.36800E-0001   0.00000E+0000
   6.4560  3.38400E-0001   0.00000E+0000
   6.4590  3.20600E-0001   0.00000E+0000
   6.4630  3.29000E-0001   0.00000E+0000
   6.4650  3.37700E-0001   0.00000E+0000
   6.4670  3.31200E-0001   0.00000E+0000
   6.4700  3.34300E-0001   0.00000E+0000
   6.4720  3.40000E-0001   0.00000E+0000
   6.4740  3.51900E-0001   0.00000E+0000
   6.4780  3.74900E-0001   0.00000E+0000
   6.4790  3.61500E-0001   0.00000E+0000
   6.4810  3.49000E-0001   0.00000E+0000
   6.4840  3.53200E-0001   0.00000E+0000
   6.4870  3.42800E-0001   0.00000E+0000
   6.4900  3.51300E-0001   0.00000E+0000
   6.4920  3.43900E-0001   0.00000E+0000
   6.4940  3.44900E-0001   0.00000E+0000
   6.4970  3.44600E-0001   0.00000E+0000
   6.4980  3.47800E-0001   0.00000E+0000
   6.5000  3.52100E-0001   0.00000E+0000
   6.5020  3.48500E-0001   0.00000E+0000
   6.5040  3.50000E-0001   0.00000E+0000
   6.5060  3.57200E-0001   0.00000E+0000
   6.5090  3.55800E-0001   0.00000E+0000
   6.5100  3.57300E-0001   0.00000E+0000
   6.5140  3.35200E-0001   0.00000E+0000
   6.5150  3.33300E-0001   0.00000E+0000
   6.5170  3.50400E-0001   0.00000E+0000
   6.5190  3.68700E-0001   0.00000E+0000
   6.5210  3.66700E-0001   0.00000E+0000
   6.5260  3.66300E-0001   0.00000E+0000
   6.5280  3.51800E-0001   0.00000E+0000
   6.5290  3.55700E-0001   0.00000E+0000
   6.5310  3.59000E-0001   0.00000E+0000
   6.5340  3.52000E-0001   0.00000E+0000
   6.5360  3.58800E-0001   0.00000E+0000
   6.5380  3.70400E-0001   0.00000E+0000
   6.5410  3.63800E-0001   0.00000E+0000
   6.5430  3.58600E-0001   0.00000E+0000
   6.5450  3.59700E-0001   0.00000E+0000
   6.5480  3.65300E-0001   0.00000E+0000
   6.5500  3.76700E-0001   0.00000E+0000
   6.5520  3.65200E-0001   0.00000E+0000
   6.5550  3.59200E-0001   0.00000E+0000
   6.5590  3.64700E-0001   0.00000E+0000
   6.5600  3.76200E-0001   0.00000E+0000
   6.5620  3.77200E-0001   0.00000E+0000
   6.5650  3.74800E-0001   0.00000E+0000
   6.5670  3.77000E-0001   0.00000E+0000
   6.5710  3.73600E-0001   0.00000E+0000
   6.5720  3.66200E-0001   0.00000E+0000
   6.5740  3.76300E-0001   0.00000E+0000
   6.5760  3.73700E-0001   0.00000E+0000
   6.5790  3.68400E-0001   0.00000E+0000
   6.5830  3.75400E-0001   0.00000E+0000
   6.5840  3.75600E-0001   0.00000E+0000
   6.5860  3.80300E-0001   0.00000E+0000
   6.5890  3.70600E-0001   0.00000E+0000
   6.5910  3.78200E-0001   0.00000E+0000
   6.5930  3.87000E-0001   0.00000E+0000
   6.5950  3.76000E-0001   0.00000E+0000
   6.5980  3.82400E-0001   0.00000E+0000
   6.6010  3.99300E-0001   0.00000E+0000
   6.6030  3.99500E-0001   0.00000E+0000
   6.6050  3.91300E-0001   0.00000E+0000
   6.6070  3.82100E-0001   0.00000E+0000
   6.6110  3.90700E-0001   0.00000E+0000
   6.6150  3.90600E-0001   0.00000E+0000
   6.6170  3.90500E-0001   0.00000E+0000
   6.6180  3.90100E-0001   0.00000E+0000
   6.6190  3.92400E-0001   0.00000E+0000
   6.6210  3.93500E-0001   0.00000E+0000
   6.6240  3.91800E-0001   0.00000E+0000
   6.6270  4.02600E-0001   0.00000E+0000
   6.6280  3.92400E-0001   0.00000E+0000
   6.6320  4.02100E-0001   0.00000E+0000
   6.6330  4.05800E-0001   0.00000E+0000
   6.6360  3.98700E-0001   0.00000E+0000
   6.6380  4.01400E-0001   0.00000E+0000
   6.6400  3.99200E-0001   0.00000E+0000
   6.6420  4.03000E-0001   0.00000E+0000
   6.6430  3.95900E-0001   0.00000E+0000
   6.6460  3.89600E-0001   0.00000E+0000
   6.6500  3.96900E-0001   0.00000E+0000
   6.6510  3.94300E-0001   0.00000E+0000
   6.6550  3.96800E-0001   0.00000E+0000
   6.6570  3.95400E-0001   0.00000E+0000
   6.6580  4.00900E-0001   0.00000E+0000
   6.6600  3.90300E-0001   0.00000E+0000
   6.6610  4.00000E-0001   0.00000E+0000
   6.6640  4.03400E-0001   0.00000E+0000
   6.6660  4.07600E-0001   0.00000E+0000
   6.6690  4.04500E-0001   0.00000E+0000
   6.6740  4.08900E-0001   0.00000E+0000
   6.6760  3.99000E-0001   0.00000E+0000
   6.6780  4.11700E-0001   0.00000E+0000
   6.6800  4.07800E-0001   0.00000E+0000
   6.6840  4.09900E-0001   0.00000E+0000
   6.6860  4.08300E-0001   0.00000E+0000
   6.6890  4.07400E-0001   0.00000E+0000
   6.6900  4.13800E-0001   0.00000E+0000
   6.6940  4.20500E-0001   0.00000E+0000
   6.6960  4.17900E-0001   0.00000E+0000
   6.6980  4.13600E-0001   0.00000E+0000
   6.7000  4.05900E-0001   0.00000E+0000
   6.7030  4.07000E-0001   0.00000E+0000
   6.7060  4.12500E-0001   0.00000E+0000
   6.7080  4.06200E-0001   0.00000E+0000
   6.7100  4.07200E-0001   0.00000E+0000
   6.7110  4.12800E-0001   0.00000E+0000
   6.7150  4.11500E-0001   0.00000E+0000
   6.7170  4.08600E-0001   0.00000E+0000
   6.7200  4.04000E-0001   0.00000E+0000
   6.7230  4.15500E-0001   0.00000E+0000
   6.7260  4.14100E-0001   0.00000E+0000
   6.7300  4.18500E-0001   0.00000E+0000
   6.7330  4.22800E-0001   0.00000E+0000
   6.7350  4.16100E-0001   0.00000E+0000
   6.7380  4.18700E-0001   0.00000E+0000
   6.7410  4.37400E-0001   0.00000E+0000
   6.7450  4.21900E-0001   0.00000E+0000
   6.7470  4.06500E-0001   0.00000E+0000
   6.7480  4.21000E-0001   0.00000E+0000
   6.7510  4.37300E-0001   0.00000E+0000
   6.7540  4.29800E-0001   0.00000E+0000
   6.7570  4.24000E-0001   0.00000E+0000
   6.7580  4.26900E-0001   0.00000E+0000
   6.7610  4.32000E-0001   0.00000E+0000
   6.7630  4.37400E-0001   0.00000E+0000
   6.7660  4.19900E-0001   0.00000E+0000
   6.7700  4.05700E-0001   0.00000E+0000
   6.7720  4.18400E-0001   0.00000E+0000
   6.7750  4.33800E-0001   0.00000E+0000
   6.7770  4.29800E-0001   0.00000E+0000
   6.7800  4.36400E-0001   0.00000E+0000
   6.7810  4.31100E-0001   0.00000E+0000
   6.7840  4.34100E-0001   0.00000E+0000
   6.7880  4.38600E-0001   0.00000E+0000
   6.7910  4.36800E-0001   0.00000E+0000
   6.7930  4.46000E-0001   0.00000E+0000
   6.7960  4.42600E-0001   0.00000E+0000
   6.7980  4.26700E-0001   0.00000E+0000
   6.8010  4.14900E-0001   0.00000E+0000
   6.8030  4.38300E-0001   0.00000E+0000
   6.8040  4.41500E-0001   0.00000E+0000
   6.8050  4.39600E-0001   0.00000E+0000
   6.8080  4.43500E-0001   0.00000E+0000
   6.8120  4.48200E-0001   0.00000E+0000
   6.8130  4.44800E-0001   0.00000E+0000
   6.8170  4.37500E-0001   0.00000E+0000
   6.8190  4.43300E-0001   0.00000E+0000
   6.8210  4.42000E-0001   0.00000E+0000
   6.8230  4.22200E-0001   0.00000E+0000
   6.8250  4.28500E-0001   0.00000E+0000
   6.8270  4.22900E-0001   0.00000E+0000
   6.8310  4.35400E-0001   0.00000E+0000
   6.8320  4.40200E-0001   0.00000E+0000
   6.8340  4.49100E-0001   0.00000E+0000
   6.8390  4.35800E-0001   0.00000E+0000
   6.8410  4.27000E-0001   0.00000E+0000
   6.8420  4.26300E-0001   0.00000E+0000
   6.8450  4.31200E-0001   0.00000E+0000
   6.8490  4.51000E-0001   0.00000E+0000
   6.8510  4.42600E-0001   0.00000E+0000
   6.8530  4.55600E-0001   0.00000E+0000
   6.8550  4.49100E-0001   0.00000E+0000
   6.8580  4.36900E-0001   0.00000E+0000
   6.8600  4.34200E-0001   0.00000E+0000
   6.8620  4.34100E-0001   0.00000E+0000
   6.8650  4.38500E-0001   0.00000E+0000
   6.8680  4.38200E-0001   0.00000E+0000
   6.8690  4.39500E-0001   0.00000E+0000
   6.8720  4.49900E-0001   0.00000E+0000
   6.8740  4.46200E-0001   0.00000E+0000
   6.8780  4.45100E-0001   0.00000E+0000
   6.8790  4.45500E-0001   0.00000E+0000
   6.8810  4.52800E-0001   0.00000E+0000
   6.8830  4.46700E-0001   0.00000E+0000
   6.8860  4.48400E-0001   0.00000E+0000
   6.8890  4.60800E-0001   0.00000E+0000
   6.8910  4.44900E-0001   0.00000E+0000
   6.8940  4.48700E-0001   0.00000E+0000
   6.8970  4.53700E-0001   0.00000E+0000
   6.8980  4.67100E-0001   0.00000E+0000
   6.9010  4.74800E-0001   0.00000E+0000
   6.9040  4.75600E-0001   0.00000E+0000
   6.9060  4.57600E-0001   0.00000E+0000
   6.9080  4.73700E-0001   0.00000E+0000
   6.9100  4.66800E-0001   0.00000E+0000
   6.9120  4.64900E-0001   0.00000E+0000
   6.9150  4.63700E-0001   0.00000E+0000
   6.9170  4.60900E-0001   0.00000E+0000
   6.9190  4.50900E-0001   0.00000E+0000
   6.9220  4.67300E-0001   0.00000E+0000
   6.9250  4.63600E-0001   0.00000E+0000
   6.9280  4.50200E-0001   0.00000E+0000
   6.9300  4.57200E-0001   0.00000E+0000
   6.9320  4.63200E-0001   0.00000E+0000
   6.9340  4.71800E-0001   0.00000E+0000
   6.9380  4.57100E-0001   0.00000E+0000
   6.9410  4.96800E-0001   0.00000E+0000
   6.9430  4.85900E-0001   0.00000E+0000
   6.9450  4.72500E-0001   0.00000E+0000
   6.9470  4.45500E-0001   0.00000E+0000
   6.9490  4.50800E-0001   0.00000E+0000
   6.9510  4.59600E-0001   0.00000E+0000
   6.9550  4.51500E-0001   0.00000E+0000
   6.9570  4.58500E-0001   0.00000E+0000
   6.9600  4.68100E-0001   0.00000E+0000
   6.9610  4.55700E-0001   0.00000E+0000
   6.9630  4.45500E-0001   0.00000E+0000
   6.9650  4.61300E-0001   0.00000E+0000
   6.9670  4.52600E-0001   0.00000E+0000
   6.9700  4.40300E-0001   0.00000E+0000
   6.9730  4.52100E-0001   0.00000E+0000
   6.9770  4.57100E-0001   0.00000E+0000
   6.9790  4.60600E-0001   0.00000E+0000
   6.9800  4.39000E-0001   0.00000E+0000
   6.9820  4.33200E-0001   0.00000E+0000
   6.9860  4.49200E-0001   0.00000E+0000
   6.9890  4.51300E-0001   0.00000E+0000
   6.9910  4.43100E-0001   0.00000E+0000
   6.9930  4.63600E-0001   0.00000E+0000
   6.9960  4.78400E-0001   0.00000E+0000
   6.9980  4.70500E-0001   0.00000E+0000
   7.0000  4.48300E-0001   0.00000E+0000
   7.0030  4.55200E-0001   0.00000E+0000
   7.0050  4.58100E-0001   0.00000E+0000
   7.0070  4.67900E-0001   0.00000E+0000
   7.0100  4.73900E-0001   0.00000E+0000
   7.0110  4.76900E-0001   0.00000E+0000
   7.0140  4.79800E-0001   0.00000E+0000
   7.0160  4.68900E-0001   0.00000E+0000
   7.0200  4.86900E-0001   0.00000E+0000
   7.0230  4.78200E-0001   0.00000E+0000
   7.0250  4.78100E-0001   0.00000E+0000
   7.0300  4.95500E-0001   0.00000E+0000
   7.0320  4.91600E-0001   0.00000E+0000
   7.0330  4.82900E-0001   0.00000E+0000
   7.0370  4.98400E-0001   0.00000E+0000
   7.0410  5.17600E-0001   0.00000E+0000
   7.0420  5.20200E-0001   0.00000E+0000
   7.0440  5.17300E-0001   0.00000E+0000
   7.0460  5.06300E-0001   0.00000E+0000
   7.0490  5.01100E-0001   0.00000E+0000
   7.0530  5.10300E-0001   0.00000E+0000
   7.0550  5.17900E-0001   0.00000E+0000
   7.0580  5.22100E-0001   0.00000E+0000
   7.0610  5.31200E-0001   0.00000E+0000
   7.0620  5.38800E-0001   0.00000E+0000
   7.0650  5.37400E-0001   0.00000E+0000
   7.0660  5.37900E-0001   0.00000E+0000
   7.0700  5.44000E-0001   0.00000E+0000
   7.0720  5.62900E-0001   0.00000E+0000
   7.0730  5.61300E-0001   0.00000E+0000
   7.0760  5.55300E-0001   0.00000E+0000
   7.0780  5.58300E-0001   0.00000E+0000
   7.0830  5.62900E-0001   0.00000E+0000
   7.0850  5.92800E-0001   0.00000E+0000
   7.0870  5.92500E-0001   0.00000E+0000
   7.0890  5.91600E-0001   0.00000E+0000
   7.0920  5.96800E-0001   0.00000E+0000
   7.0950  6.05700E-0001   0.00000E+0000
   7.0970  6.15200E-0001   0.00000E+0000
   7.0980  6.22500E-0001   0.00000E+0000
   7.1010  6.28000E-0001   0.00000E+0000
