# Supplementary material for: Self-association of MreC as a regulatory signal in bacterial cell wall elongation
Source: Nat Commun. 2021 May 20;12:2987. doi: 10.1038/s41467-021-22957-9 (PMC8137920; doi:10.1038/s41467-021-22957-9)
Supplement: Supplementary file 4 — Source Data [file 41467_2021_22957_MOESM4_ESM.zip › Martins2-Source-Data/AUC_rawdata/E.coli/00111.RA3]

MREC FHEC 0,8 abs
R 3 20.0 20000 0026323 1.0160E11 281 1 
   5.8010 -3.58900E-0001   0.00000E+0000
   5.8040 -1.40800E-0001   0.00000E+0000
   5.8050 -2.25800E-0001   0.00000E+0000
   5.8070 -1.87200E-0001   0.00000E+0000
   5.8080 -1.44000E-0001   0.00000E+0000
   5.8090 -9.18000E-0002   0.00000E+0000
   5.8100 -1.08100E-0001   0.00000E+0000
   5.8110 -1.36200E-0001   0.00000E+0000
   5.8120 -1.78900E-0001   0.00000E+0000
   5.8130 -1.86200E-0001   0.00000E+0000
   5.8160 -3.27900E-0001   0.00000E+0000
   5.8190 -6.33500E-0001   0.00000E+0000
   5.8210 -5.88700E-0001   0.00000E+0000
   5.8230 -4.41800E-0001   0.00000E+0000
   5.8250 -3.00400E-0001   0.00000E+0000
   5.8280 -7.16000E-0002   0.00000E+0000
   5.8300  8.50000E-0002   0.00000E+0000
   5.8320  1.56300E-0001   0.00000E+0000
   5.8330  1.42300E-0001   0.00000E+0000
   5.8350  1.30400E-0001   0.00000E+0000
   5.8370  9.71000E-0002   0.00000E+0000
   5.8390  1.08700E-0001   0.00000E+0000
   5.8410  9.25000E-0002   0.00000E+0000
   5.8420  9.47000E-0002   0.00000E+0000
   5.8440  9.07000E-0002   0.00000E+0000
   5.8480  9.75000E-0002   0.00000E+0000
   5.8510  8.17000E-0002   0.00000E+0000
   5.8540  2.85000E-0002   0.00000E+0000
   5.8580  2.19000E-0002   0.00000E+0000
   5.8590  3.99000E-0002   0.00000E+0000
   5.8600  1.75000E-0002   0.00000E+0000
   5.8620  1.20000E-0002   0.00000E+0000
   5.8630  4.26000E-0002   0.00000E+0000
   5.8650  4.69000E-0002   0.00000E+0000
   5.8670  3.24000E-0002   0.00000E+0000
   5.8710 -4.43000E-0002   0.00000E+0000
   5.8720 -2.37000E-0002   0.00000E+0000
   5.8740  5.70000E-0003   0.00000E+0000
   5.8750  1.14000E-0002   0.00000E+0000
   5.8770  3.45000E-0002   0.00000E+0000
   5.8780  4.94000E-0002   0.00000E+0000
   5.8800  3.79000E-0002   0.00000E+0000
   5.8820  2.44000E-0002   0.00000E+0000
   5.8850  1.37000E-0002   0.00000E+0000
   5.8870  4.52000E-0002   0.00000E+0000
   5.8900  3.88000E-0002   0.00000E+0000
   5.8920  2.70000E-0003   0.00000E+0000
   5.8940  2.33000E-0002   0.00000E+0000
   5.8960  1.48000E-0002   0.00000E+0000
   5.8990  5.51000E-0002   0.00000E+0000
   5.9010  3.56000E-0002   0.00000E+0000
   5.9030  2.32000E-0002   0.00000E+0000
   5.9060  1.05000E-0002   0.00000E+0000
   5.9080  1.26000E-0002   0.00000E+0000
   5.9100  1.97000E-0002   0.00000E+0000
   5.9130  1.67000E-0002   0.00000E+0000
   5.9150  1.99000E-0002   0.00000E+0000
   5.9180  1.50000E-0002   0.00000E+0000
   5.9200  1.43000E-0002   0.00000E+0000
   5.9210  4.00000E-0002   0.00000E+0000
   5.9240  3.48000E-0002   0.00000E+0000
   5.9250  2.85000E-0002   0.00000E+0000
   5.9270  5.78000E-0002   0.00000E+0000
   5.9290  7.38000E-0002   0.00000E+0000
   5.9300  5.92000E-0002   0.00000E+0000
   5.9330  3.16000E-0002   0.00000E+0000
   5.9350  5.15000E-0002   0.00000E+0000
   5.9380  8.15000E-0002   0.00000E+0000
   5.9400  5.31000E-0002   0.00000E+0000
   5.9420  5.53000E-0002   0.00000E+0000
   5.9460  6.24000E-0002   0.00000E+0000
   5.9470  6.55000E-0002   0.00000E+0000
   5.9490  4.55000E-0002   0.00000E+0000
   5.9520  5.47000E-0002   0.00000E+0000
   5.9540  6.49000E-0002   0.00000E+0000
   5.9560  6.69000E-0002   0.00000E+0000
   5.9580  9.12000E-0002   0.00000E+0000
   5.9600  9.10000E-0002   0.00000E+0000
   5.9610  8.32000E-0002   0.00000E+0000
   5.9640  3.08000E-0002   0.00000E+0000
   5.9650  2.07000E-0002   0.00000E+0000
   5.9680  2.60000E-0002   0.00000E+0000
   5.9720  3.85000E-0002   0.00000E+0000
   5.9760  5.62000E-0002   0.00000E+0000
   5.9790 -6.95400E-0001   0.00000E+0000
   5.9810 -9.80700E-0001   0.00000E+0000
   5.9830 -1.30480E+0000   0.00000E+0000
   5.9860 -1.36230E+0000   0.00000E+0000
   5.9890 -1.58650E+0000   0.00000E+0000
   5.9930 -1.96400E+0000   0.00000E+0000
   5.9980 -1.98440E+0000   0.00000E+0000
   6.0000 -1.83570E+0000   0.00000E+0000
   6.0020 -1.83100E+0000   0.00000E+0000
   6.0060 -1.70500E+0000   0.00000E+0000
   6.0090 -1.41330E+0000   0.00000E+0000
   6.0110 -1.22950E+0000   0.00000E+0000
   6.0130 -5.19700E-0001   0.00000E+0000
   6.0140 -2.42100E-0001   0.00000E+0000
   6.0180  1.46300E-0001   0.00000E+0000
   6.0210  1.29500E-0001   0.00000E+0000
   6.0250  1.20800E-0001   0.00000E+0000
   6.0270  1.19800E-0001   0.00000E+0000
   6.0290  1.46800E-0001   0.00000E+0000
   6.0320  1.41700E-0001   0.00000E+0000
   6.0350  1.74200E-0001   0.00000E+0000
   6.0390  9.91000E-0002   0.00000E+0000
   6.0430  1.17500E-0001   0.00000E+0000
   6.0440  1.29000E-0001   0.00000E+0000
   6.0480  1.05600E-0001   0.00000E+0000
   6.0490  1.09900E-0001   0.00000E+0000
   6.0510  1.14900E-0001   0.00000E+0000
   6.0520  1.22800E-0001   0.00000E+0000
   6.0560  1.16300E-0001   0.00000E+0000
   6.0570  1.14900E-0001   0.00000E+0000
   6.0610  1.10300E-0001   0.00000E+0000
   6.0620  1.11300E-0001   0.00000E+0000
   6.0640  1.27900E-0001   0.00000E+0000
   6.0680  1.10200E-0001   0.00000E+0000
   6.0700  9.66000E-0002   0.00000E+0000
   6.0730  1.00800E-0001   0.00000E+0000
   6.0760  1.64000E-0001   0.00000E+0000
   6.0780  1.50300E-0001   0.00000E+0000
   6.0820  9.88000E-0002   0.00000E+0000
   6.0840  2.74000E-0001   0.00000E+0000
   6.0850  1.17770E+0000   0.00000E+0000
   6.0890  1.38070E+0000   0.00000E+0000
   6.0920  1.49310E+0000   0.00000E+0000
   6.0960  1.67460E+0000   0.00000E+0000
   6.0980  2.04520E+0000   0.00000E+0000
   6.0990  2.05660E+0000   0.00000E+0000
   6.1030  1.97980E+0000   0.00000E+0000
   6.1040  1.95110E+0000   0.00000E+0000
   6.1080  1.86120E+0000   0.00000E+0000
   6.1090  1.81990E+0000   0.00000E+0000
   6.1120  1.71790E+0000   0.00000E+0000
   6.1140  1.46980E+0000   0.00000E+0000
   6.1170  1.18030E+0000   0.00000E+0000
   6.1190  2.32200E-0001   0.00000E+0000
   6.1230  8.76000E-0002   0.00000E+0000
   6.1250  1.15500E-0001   0.00000E+0000
   6.1270  1.08500E-0001   0.00000E+0000
   6.1280  1.18300E-0001   0.00000E+0000
   6.1330  1.11000E-0001   0.00000E+0000
   6.1350  1.09200E-0001   0.00000E+0000
   6.1370  9.84000E-0002   0.00000E+0000
   6.1380  1.10800E-0001   0.00000E+0000
   6.1400  9.58000E-0002   0.00000E+0000
   6.1420  9.59000E-0002   0.00000E+0000
   6.1460  1.09900E-0001   0.00000E+0000
   6.1470  1.08800E-0001   0.00000E+0000
   6.1500  1.01700E-0001   0.00000E+0000
   6.1520  1.05000E-0001   0.00000E+0000
   6.1540  1.09200E-0001   0.00000E+0000
   6.1580  1.14200E-0001   0.00000E+0000
   6.1600  1.13600E-0001   0.00000E+0000
   6.1640  1.07500E-0001   0.00000E+0000
   6.1660  1.20300E-0001   0.00000E+0000
   6.1680  1.22500E-0001   0.00000E+0000
   6.1710  1.17200E-0001   0.00000E+0000
   6.1720  1.21700E-0001   0.00000E+0000
   6.1750  1.19200E-0001   0.00000E+0000
   6.1760  1.23300E-0001   0.00000E+0000
   6.1820  1.22200E-0001   0.00000E+0000
   6.1830  1.21100E-0001   0.00000E+0000
   6.1870  1.15300E-0001   0.00000E+0000
   6.1900  1.28300E-0001   0.00000E+0000
   6.1940  1.24500E-0001   0.00000E+0000
   6.1950  1.31000E-0001   0.00000E+0000
   6.1990  1.34300E-0001   0.00000E+0000
   6.2000  1.35700E-0001   0.00000E+0000
   6.2040  1.32900E-0001   0.00000E+0000
   6.2050  1.36200E-0001   0.00000E+0000
   6.2070  1.43000E-0001   0.00000E+0000
   6.2090  1.40100E-0001   0.00000E+0000
   6.2110  1.42600E-0001   0.00000E+0000
   6.2120  1.43300E-0001   0.00000E+0000
   6.2160  1.44800E-0001   0.00000E+0000
   6.2190  1.44000E-0001   0.00000E+0000
   6.2200  1.51300E-0001   0.00000E+0000
   6.2230  1.50300E-0001   0.00000E+0000
   6.2250  1.53300E-0001   0.00000E+0000
   6.2260  1.82100E-0001   0.00000E+0000
   6.2290  1.74000E-0001   0.00000E+0000
   6.2310  9.37000E-0002   0.00000E+0000
   6.2340  1.44900E-0001   0.00000E+0000
   6.2380  1.88400E-0001   0.00000E+0000
   6.2410  1.69300E-0001   0.00000E+0000
   6.2420  1.71700E-0001   0.00000E+0000
   6.2430  1.70400E-0001   0.00000E+0000
   6.2470  1.75000E-0001   0.00000E+0000
   6.2490  1.66700E-0001   0.00000E+0000
   6.2520  1.66700E-0001   0.00000E+0000
   6.2540  1.70000E-0001   0.00000E+0000
   6.2570  1.82600E-0001   0.00000E+0000
   6.2600  1.83900E-0001   0.00000E+0000
   6.2610  1.81100E-0001   0.00000E+0000
   6.2640  1.88700E-0001   0.00000E+0000
   6.2660  1.90900E-0001   0.00000E+0000
   6.2680  1.94900E-0001   0.00000E+0000
   6.2710  1.87100E-0001   0.00000E+0000
   6.2730  1.86300E-0001   0.00000E+0000
   6.2770  2.01400E-0001   0.00000E+0000
   6.2790  1.95200E-0001   0.00000E+0000
   6.2820  1.91200E-0001   0.00000E+0000
   6.2850  1.97100E-0001   0.00000E+0000
   6.2860  2.07600E-0001   0.00000E+0000
   6.2890  2.07800E-0001   0.00000E+0000
   6.2910  1.97800E-0001   0.00000E+0000
   6.2930  2.08400E-0001   0.00000E+0000
   6.2960  2.11400E-0001   0.00000E+0000
   6.2970  2.17800E-0001   0.00000E+0000
   6.3000  2.08600E-0001   0.00000E+0000
   6.3010  2.19100E-0001   0.00000E+0000
   6.3050  2.24200E-0001   0.00000E+0000
   6.3070  2.16300E-0001   0.00000E+0000
   6.3090  2.29800E-0001   0.00000E+0000
   6.3120  2.33300E-0001   0.00000E+0000
   6.3140  2.18800E-0001   0.00000E+0000
   6.3150  2.20800E-0001   0.00000E+0000
   6.3190  2.28500E-0001   0.00000E+0000
   6.3210  2.28300E-0001   0.00000E+0000
   6.3230  2.33700E-0001   0.00000E+0000
   6.3260  2.57000E-0001   0.00000E+0000
   6.3280  2.52000E-0001   0.00000E+0000
   6.3300  1.80500E-0001   0.00000E+0000
   6.3330  1.91000E-0001   0.00000E+0000
   6.3350  2.36000E-0001   0.00000E+0000
   6.3360  2.70400E-0001   0.00000E+0000
   6.3410  2.59600E-0001   0.00000E+0000
   6.3420  2.55500E-0001   0.00000E+0000
   6.3460  2.56500E-0001   0.00000E+0000
   6.3510  2.59300E-0001   0.00000E+0000
   6.3520  2.60400E-0001   0.00000E+0000
   6.3550  2.56900E-0001   0.00000E+0000
   6.3590  2.64400E-0001   0.00000E+0000
   6.3620  2.62900E-0001   0.00000E+0000
   6.3640  2.70000E-0001   0.00000E+0000
   6.3670  2.71000E-0001   0.00000E+0000
   6.3690  2.75100E-0001   0.00000E+0000
   6.3710  2.72900E-0001   0.00000E+0000
   6.3730  2.74100E-0001   0.00000E+0000
   6.3760  2.81500E-0001   0.00000E+0000
   6.3780  2.85000E-0001   0.00000E+0000
   6.3810  2.82800E-0001   0.00000E+0000
   6.3830  2.86200E-0001   0.00000E+0000
   6.3850  2.91400E-0001   0.00000E+0000
   6.3870  2.95800E-0001   0.00000E+0000
   6.3900  2.94100E-0001   0.00000E+0000
   6.3920  3.05000E-0001   0.00000E+0000
   6.3960  2.96000E-0001   0.00000E+0000
   6.3970  2.92800E-0001   0.00000E+0000
   6.4000  2.97100E-0001   0.00000E+0000
   6.4010  3.08500E-0001   0.00000E+0000
   6.4040  2.96100E-0001   0.00000E+0000
   6.4060  3.07300E-0001   0.00000E+0000
   6.4090  3.03600E-0001   0.00000E+0000
   6.4100  3.13100E-0001   0.00000E+0000
   6.4120  3.02400E-0001   0.00000E+0000
   6.4150  2.99100E-0001   0.00000E+0000
   6.4170  3.08900E-0001   0.00000E+0000
   6.4190  3.09300E-0001   0.00000E+0000
   6.4220  3.12700E-0001   0.00000E+0000
   6.4240  3.16800E-0001   0.00000E+0000
   6.4260  3.15600E-0001   0.00000E+0000
   6.4280  3.16600E-0001   0.00000E+0000
   6.4310  3.23900E-0001   0.00000E+0000
   6.4350  3.21100E-0001   0.00000E+0000
   6.4370  3.23000E-0001   0.00000E+0000
   6.4400  3.17500E-0001   0.00000E+0000
   6.4420  3.28400E-0001   0.00000E+0000
   6.4450  3.24700E-0001   0.00000E+0000
   6.4470  3.25500E-0001   0.00000E+0000
   6.4490  3.21600E-0001   0.00000E+0000
   6.4510  3.16800E-0001   0.00000E+0000
   6.4550  3.30400E-0001   0.00000E+0000
   6.4570  3.31600E-0001   0.00000E+0000
   6.4600  3.29200E-0001   0.00000E+0000
   6.4630  3.27700E-0001   0.00000E+0000
   6.4650  3.34000E-0001   0.00000E+0000
   6.4670  3.30400E-0001   0.00000E+0000
   6.4680  3.30200E-0001   0.00000E+0000
   6.4700  3.27700E-0001   0.00000E+0000
   6.4720  3.36900E-0001   0.00000E+0000
   6.4760  3.42600E-0001   0.00000E+0000
   6.4780  3.77700E-0001   0.00000E+0000
   6.4800  3.76100E-0001   0.00000E+0000
   6.4810  3.48600E-0001   0.00000E+0000
   6.4850  3.63400E-0001   0.00000E+0000
   6.4860  3.34000E-0001   0.00000E+0000
   6.4900  3.48600E-0001   0.00000E+0000
   6.4920  3.39900E-0001   0.00000E+0000
   6.4950  3.39900E-0001   0.00000E+0000
   6.4970  3.45400E-0001   0.00000E+0000
   6.4990  3.45200E-0001   0.00000E+0000
   6.5010  3.44900E-0001   0.00000E+0000
   6.5030  3.47800E-0001   0.00000E+0000
   6.5050  3.51300E-0001   0.00000E+0000
   6.5080  3.53900E-0001   0.00000E+0000
   6.5100  3.62000E-0001   0.00000E+0000
   6.5130  3.58600E-0001   0.00000E+0000
   6.5150  3.26900E-0001   0.00000E+0000
   6.5170  3.30700E-0001   0.00000E+0000
   6.5220  3.63700E-0001   0.00000E+0000
   6.5230  3.61000E-0001   0.00000E+0000
   6.5260  3.58200E-0001   0.00000E+0000
   6.5280  3.64200E-0001   0.00000E+0000
   6.5310  3.55200E-0001   0.00000E+0000
   6.5330  3.53800E-0001   0.00000E+0000
   6.5360  3.62800E-0001   0.00000E+0000
   6.5410  3.65200E-0001   0.00000E+0000
   6.5430  3.70600E-0001   0.00000E+0000
   6.5450  3.58700E-0001   0.00000E+0000
   6.5470  3.53000E-0001   0.00000E+0000
   6.5500  3.73700E-0001   0.00000E+0000
   6.5520  3.76700E-0001   0.00000E+0000
   6.5550  3.61600E-0001   0.00000E+0000
   6.5560  3.58400E-0001   0.00000E+0000
   6.5590  3.67100E-0001   0.00000E+0000
   6.5610  3.70800E-0001   0.00000E+0000
   6.5630  3.68300E-0001   0.00000E+0000
   6.5640  3.77300E-0001   0.00000E+0000
   6.5660  3.67200E-0001   0.00000E+0000
   6.5690  3.74500E-0001   0.00000E+0000
   6.5710  3.65400E-0001   0.00000E+0000
   6.5730  3.70500E-0001   0.00000E+0000
   6.5750  3.66700E-0001   0.00000E+0000
   6.5770  3.70200E-0001   0.00000E+0000
   6.5790  3.62500E-0001   0.00000E+0000
   6.5820  3.82300E-0001   0.00000E+0000
   6.5840  3.77600E-0001   0.00000E+0000
   6.5860  3.72400E-0001   0.00000E+0000
   6.5890  3.72400E-0001   0.00000E+0000
   6.5910  3.73800E-0001   0.00000E+0000
   6.5950  3.76800E-0001   0.00000E+0000
   6.5980  3.71700E-0001   0.00000E+0000
   6.6000  3.81000E-0001   0.00000E+0000
   6.6020  4.02900E-0001   0.00000E+0000
   6.6050  3.99700E-0001   0.00000E+0000
   6.6070  3.81700E-0001   0.00000E+0000
   6.6090  3.86400E-0001   0.00000E+0000
   6.6120  3.83900E-0001   0.00000E+0000
   6.6140  3.88700E-0001   0.00000E+0000
   6.6170  3.94100E-0001   0.00000E+0000
   6.6210  3.92500E-0001   0.00000E+0000
   6.6230  3.95500E-0001   0.00000E+0000
   6.6250  3.82000E-0001   0.00000E+0000
   6.6270  3.97500E-0001   0.00000E+0000
   6.6290  3.97400E-0001   0.00000E+0000
   6.6320  4.06800E-0001   0.00000E+0000
   6.6340  3.92000E-0001   0.00000E+0000
   6.6370  4.00400E-0001   0.00000E+0000
   6.6390  4.02700E-0001   0.00000E+0000
   6.6410  3.99500E-0001   0.00000E+0000
   6.6430  4.00000E-0001   0.00000E+0000
   6.6440  3.98400E-0001   0.00000E+0000
   6.6480  3.87300E-0001   0.00000E+0000
   6.6500  4.02300E-0001   0.00000E+0000
   6.6530  3.99800E-0001   0.00000E+0000
   6.6550  3.93500E-0001   0.00000E+0000
   6.6570  3.91200E-0001   0.00000E+0000
   6.6590  3.98300E-0001   0.00000E+0000
   6.6600  3.97000E-0001   0.00000E+0000
   6.6620  3.96800E-0001   0.00000E+0000
   6.6640  3.96900E-0001   0.00000E+0000
   6.6650  4.01000E-0001   0.00000E+0000
   6.6690  4.08400E-0001   0.00000E+0000
   6.6700  4.01100E-0001   0.00000E+0000
   6.6730  4.05100E-0001   0.00000E+0000
   6.6760  4.02700E-0001   0.00000E+0000
   6.6780  4.00100E-0001   0.00000E+0000
   6.6820  4.06900E-0001   0.00000E+0000
   6.6840  4.06200E-0001   0.00000E+0000
   6.6870  4.08500E-0001   0.00000E+0000
   6.6880  4.09100E-0001   0.00000E+0000
   6.6910  3.99900E-0001   0.00000E+0000
   6.6930  4.22400E-0001   0.00000E+0000
   6.6960  4.20200E-0001   0.00000E+0000
   6.6980  4.16900E-0001   0.00000E+0000
   6.7010  4.06200E-0001   0.00000E+0000
   6.7030  4.05000E-0001   0.00000E+0000
   6.7040  4.03400E-0001   0.00000E+0000
   6.7070  4.03900E-0001   0.00000E+0000
   6.7100  4.07100E-0001   0.00000E+0000
   6.7120  4.11300E-0001   0.00000E+0000
   6.7130  4.07900E-0001   0.00000E+0000
   6.7170  4.12600E-0001   0.00000E+0000
   6.7190  4.06100E-0001   0.00000E+0000
   6.7210  4.09200E-0001   0.00000E+0000
   6.7240  4.16500E-0001   0.00000E+0000
   6.7270  4.11000E-0001   0.00000E+0000
   6.7300  4.21800E-0001   0.00000E+0000
   6.7310  4.16100E-0001   0.00000E+0000
   6.7350  4.17800E-0001   0.00000E+0000
   6.7380  4.22200E-0001   0.00000E+0000
   6.7400  4.25500E-0001   0.00000E+0000
   6.7430  4.34500E-0001   0.00000E+0000
   6.7450  4.25300E-0001   0.00000E+0000
   6.7500  4.28400E-0001   0.00000E+0000
   6.7520  4.22000E-0001   0.00000E+0000
   6.7550  4.22600E-0001   0.00000E+0000
   6.7570  4.32400E-0001   0.00000E+0000
   6.7580  4.29400E-0001   0.00000E+0000
   6.7600  4.33900E-0001   0.00000E+0000
   6.7630  4.30200E-0001   0.00000E+0000
   6.7650  4.23200E-0001   0.00000E+0000
   6.7680  4.07700E-0001   0.00000E+0000
   6.7700  4.06900E-0001   0.00000E+0000
   6.7730  4.17200E-0001   0.00000E+0000
   6.7740  4.35700E-0001   0.00000E+0000
   6.7760  4.38000E-0001   0.00000E+0000
   6.7800  4.39600E-0001   0.00000E+0000
   6.7820  4.27800E-0001   0.00000E+0000
   6.7860  4.31200E-0001   0.00000E+0000
   6.7880  4.31200E-0001   0.00000E+0000
   6.7930  4.41700E-0001   0.00000E+0000
   6.7950  4.34900E-0001   0.00000E+0000
   6.7970  4.28100E-0001   0.00000E+0000
   6.7990  4.24100E-0001   0.00000E+0000
   6.8020  4.40800E-0001   0.00000E+0000
   6.8030  4.36700E-0001   0.00000E+0000
   6.8040  4.36400E-0001   0.00000E+0000
   6.8080  4.40700E-0001   0.00000E+0000
   6.8100  4.47600E-0001   0.00000E+0000
   6.8120  4.61700E-0001   0.00000E+0000
   6.8140  4.28700E-0001   0.00000E+0000
   6.8170  4.44600E-0001   0.00000E+0000
   6.8180  4.35700E-0001   0.00000E+0000
   6.8200  4.34600E-0001   0.00000E+0000
   6.8220  4.26100E-0001   0.00000E+0000
   6.8270  4.33900E-0001   0.00000E+0000
   6.8300  4.36700E-0001   0.00000E+0000
   6.8320  4.41300E-0001   0.00000E+0000
   6.8350  4.47900E-0001   0.00000E+0000
   6.8360  4.43100E-0001   0.00000E+0000
   6.8390  4.30900E-0001   0.00000E+0000
   6.8420  4.33800E-0001   0.00000E+0000
   6.8440  4.27900E-0001   0.00000E+0000
   6.8470  4.31400E-0001   0.00000E+0000
   6.8500  4.42100E-0001   0.00000E+0000
   6.8530  4.52700E-0001   0.00000E+0000
   6.8540  4.50300E-0001   0.00000E+0000
   6.8580  4.35100E-0001   0.00000E+0000
   6.8620  4.27800E-0001   0.00000E+0000
   6.8650  4.32200E-0001   0.00000E+0000
   6.8660  4.30400E-0001   0.00000E+0000
   6.8690  4.40000E-0001   0.00000E+0000
   6.8720  4.50100E-0001   0.00000E+0000
   6.8740  4.50300E-0001   0.00000E+0000
   6.8750  4.39300E-0001   0.00000E+0000
   6.8790  4.48900E-0001   0.00000E+0000
   6.8810  4.46300E-0001   0.00000E+0000
   6.8840  4.42600E-0001   0.00000E+0000
   6.8860  4.48300E-0001   0.00000E+0000
   6.8900  4.55700E-0001   0.00000E+0000
   6.8920  4.41300E-0001   0.00000E+0000
   6.8940  4.45700E-0001   0.00000E+0000
   6.8970  4.63700E-0001   0.00000E+0000
   6.8990  4.69700E-0001   0.00000E+0000
   6.9020  4.74300E-0001   0.00000E+0000
   6.9040  4.75400E-0001   0.00000E+0000
   6.9060  4.60900E-0001   0.00000E+0000
   6.9080  4.63400E-0001   0.00000E+0000
   6.9110  4.73800E-0001   0.00000E+0000
   6.9130  4.61300E-0001   0.00000E+0000
   6.9150  4.64700E-0001   0.00000E+0000
   6.9170  4.52600E-0001   0.00000E+0000
   6.9200  4.62100E-0001   0.00000E+0000
   6.9230  4.65900E-0001   0.00000E+0000
   6.9250  4.59000E-0001   0.00000E+0000
   6.9290  4.55500E-0001   0.00000E+0000
   6.9310  4.64800E-0001   0.00000E+0000
   6.9340  4.76700E-0001   0.00000E+0000
   6.9360  4.51000E-0001   0.00000E+0000
   6.9390  4.79100E-0001   0.00000E+0000
   6.9420  4.94400E-0001   0.00000E+0000
   6.9430  4.83000E-0001   0.00000E+0000
   6.9460  4.67200E-0001   0.00000E+0000
   6.9480  4.49900E-0001   0.00000E+0000
   6.9510  4.49900E-0001   0.00000E+0000
   6.9520  4.62700E-0001   0.00000E+0000
   6.9550  4.59800E-0001   0.00000E+0000
   6.9580  4.63200E-0001   0.00000E+0000
   6.9600  4.59900E-0001   0.00000E+0000
   6.9610  4.48600E-0001   0.00000E+0000
   6.9650  4.69600E-0001   0.00000E+0000
   6.9680  4.55900E-0001   0.00000E+0000
   6.9700  4.44100E-0001   0.00000E+0000
   6.9730  4.52200E-0001   0.00000E+0000
   6.9750  4.67100E-0001   0.00000E+0000
   6.9770  4.61200E-0001   0.00000E+0000
   6.9790  4.62100E-0001   0.00000E+0000
   6.9820  4.25600E-0001   0.00000E+0000
   6.9840  4.42700E-0001   0.00000E+0000
   6.9870  4.51500E-0001   0.00000E+0000
   6.9900  4.47400E-0001   0.00000E+0000
   6.9910  4.54100E-0001   0.00000E+0000
   6.9930  4.71200E-0001   0.00000E+0000
   6.9960  4.77700E-0001   0.00000E+0000
   6.9980  4.70500E-0001   0.00000E+0000
   7.0000  4.54200E-0001   0.00000E+0000
   7.0030  4.58000E-0001   0.00000E+0000
   7.0050  4.64800E-0001   0.00000E+0000
   7.0070  4.70700E-0001   0.00000E+0000
   7.0110  4.70300E-0001   0.00000E+0000
   7.0120  4.81100E-0001   0.00000E+0000
   7.0130  4.77900E-0001   0.00000E+0000
   7.0170  4.68800E-0001   0.00000E+0000
   7.0200  4.79600E-0001   0.00000E+0000
   7.0230  4.88500E-0001   0.00000E+0000
   7.0250  4.72600E-0001   0.00000E+0000
   7.0290  4.85000E-0001   0.00000E+0000
   7.0300  4.89600E-0001   0.00000E+0000
   7.0320  4.87700E-0001   0.00000E+0000
   7.0330  4.88900E-0001   0.00000E+0000
   7.0370  5.09900E-0001   0.00000E+0000
   7.0420  5.25900E-0001   0.00000E+0000
   7.0440  5.17300E-0001   0.00000E+0000
   7.0460  5.09900E-0001   0.00000E+0000
   7.0470  5.03500E-0001   0.00000E+0000
   7.0490  5.03400E-0001   0.00000E+0000
   7.0530  5.12600E-0001   0.00000E+0000
   7.0550  5.29600E-0001   0.00000E+0000
   7.0580  5.20500E-0001   0.00000E+0000
   7.0600  5.34200E-0001   0.00000E+0000
   7.0620  5.39200E-0001   0.00000E+0000
   7.0650  5.45300E-0001   0.00000E+0000
   7.0660  5.43800E-0001   0.00000E+0000
   7.0690  5.36800E-0001   0.00000E+0000
   7.0720  5.63200E-0001   0.00000E+0000
   7.0730  5.57000E-0001   0.00000E+0000
   7.0770  5.62500E-0001   0.00000E+0000
   7.0790  5.48400E-0001   0.00000E+0000
   7.0820  5.59400E-0001   0.00000E+0000
   7.0830  5.78600E-0001   0.00000E+0000
   7.0870  5.87800E-0001   0.00000E+0000
   7.0900  5.89500E-0001   0.00000E+0000
   7.0920  5.93300E-0001   0.00000E+0000
   7.0940  6.04000E-0001   0.00000E+0000
   7.0960  6.16500E-0001   0.00000E+0000
   7.0990  6.26600E-0001   0.00000E+0000
   7.1010  6.29300E-0001   0.00000E+0000
