# Supplementary material for: Self-association of MreC as a regulatory signal in bacterial cell wall elongation
Source: Nat Commun. 2021 May 20;12:2987. doi: 10.1038/s41467-021-22957-9 (PMC8137920; doi:10.1038/s41467-021-22957-9)
Supplement: Supplementary file 4 — Source Data [file 41467_2021_22957_MOESM4_ESM.zip › Martins2-Source-Data/AUC_rawdata/E.coli/00105.RA3]

MREC FHEC 0,8 abs
R 3 20.0 20000 0025064 9.6140E10 281 1 
   5.8010 -4.70000E-0001   0.00000E+0000
   5.8080 -2.57300E-0001   0.00000E+0000
   5.8100 -2.06100E-0001   0.00000E+0000
   5.8130 -1.97500E-0001   0.00000E+0000
   5.8140 -2.05500E-0001   0.00000E+0000
   5.8160 -2.73500E-0001   0.00000E+0000
   5.8190 -3.83600E-0001   0.00000E+0000
   5.8210 -5.97800E-0001   0.00000E+0000
   5.8230 -5.27000E-0001   0.00000E+0000
   5.8250 -5.19300E-0001   0.00000E+0000
   5.8280 -1.22000E-0001   0.00000E+0000
   5.8300  6.66000E-0002   0.00000E+0000
   5.8320  1.25900E-0001   0.00000E+0000
   5.8340  1.51400E-0001   0.00000E+0000
   5.8350  1.57800E-0001   0.00000E+0000
   5.8370  1.03900E-0001   0.00000E+0000
   5.8390  1.09600E-0001   0.00000E+0000
   5.8400  1.05700E-0001   0.00000E+0000
   5.8410  9.70000E-0002   0.00000E+0000
   5.8440  8.28000E-0002   0.00000E+0000
   5.8460  6.89000E-0002   0.00000E+0000
   5.8490  1.00500E-0001   0.00000E+0000
   5.8530  9.20000E-0002   0.00000E+0000
   5.8580  6.60000E-0003   0.00000E+0000
   5.8590  4.04000E-0002   0.00000E+0000
   5.8620  2.08000E-0002   0.00000E+0000
   5.8650  3.68000E-0002   0.00000E+0000
   5.8660  4.78000E-0002   0.00000E+0000
   5.8690  1.83000E-0002   0.00000E+0000
   5.8700 -1.31000E-0002   0.00000E+0000
   5.8720 -3.67000E-0002   0.00000E+0000
   5.8740  1.00000E-0003   0.00000E+0000
   5.8760  1.83000E-0002   0.00000E+0000
   5.8780  5.01000E-0002   0.00000E+0000
   5.8800  4.64000E-0002   0.00000E+0000
   5.8830  2.51000E-0002   0.00000E+0000
   5.8850  1.47000E-0002   0.00000E+0000
   5.8870  2.73000E-0002   0.00000E+0000
   5.8900  4.21000E-0002   0.00000E+0000
   5.8920  1.93000E-0002   0.00000E+0000
   5.8940  2.35000E-0002   0.00000E+0000
   5.8960  3.55000E-0002   0.00000E+0000
   5.8970  8.80000E-0003   0.00000E+0000
   5.8990  3.32000E-0002   0.00000E+0000
   5.9010  4.03000E-0002   0.00000E+0000
   5.9040  2.30000E-0002   0.00000E+0000
   5.9060  1.95000E-0002   0.00000E+0000
   5.9080  9.90000E-0003   0.00000E+0000
   5.9100  1.39000E-0002   0.00000E+0000
   5.9130  2.11000E-0002   0.00000E+0000
   5.9150  2.03000E-0002   0.00000E+0000
   5.9160  2.28000E-0002   0.00000E+0000
   5.9170  2.38000E-0002   0.00000E+0000
   5.9210 -3.10000E-0003   0.00000E+0000
   5.9230  4.11000E-0002   0.00000E+0000
   5.9250  3.44000E-0002   0.00000E+0000
   5.9260  2.94000E-0002   0.00000E+0000
   5.9290  4.78000E-0002   0.00000E+0000
   5.9320  7.05000E-0002   0.00000E+0000
   5.9330  3.71000E-0002   0.00000E+0000
   5.9350  3.82000E-0002   0.00000E+0000
   5.9390  6.80000E-0002   0.00000E+0000
   5.9410  7.52000E-0002   0.00000E+0000
   5.9430  5.41000E-0002   0.00000E+0000
   5.9460  7.23000E-0002   0.00000E+0000
   5.9470  6.02000E-0002   0.00000E+0000
   5.9480  6.39000E-0002   0.00000E+0000
   5.9520  3.77000E-0002   0.00000E+0000
   5.9540  5.28000E-0002   0.00000E+0000
   5.9560  5.49000E-0002   0.00000E+0000
   5.9610  8.98000E-0002   0.00000E+0000
   5.9650  5.58000E-0002   0.00000E+0000
   5.9660  2.50000E-0002   0.00000E+0000
   5.9700  1.53000E-0002   0.00000E+0000
   5.9720  2.61000E-0002   0.00000E+0000
   5.9730  3.61000E-0002   0.00000E+0000
   5.9770  2.46000E-0002   0.00000E+0000
   5.9790  6.66000E-0002   0.00000E+0000
   5.9820 -7.59600E-0001   0.00000E+0000
   5.9840 -1.16800E+0000   0.00000E+0000
   5.9870 -1.33990E+0000   0.00000E+0000
   5.9880 -1.37220E+0000   0.00000E+0000
   5.9900 -1.55410E+0000   0.00000E+0000
   5.9910 -1.74420E+0000   0.00000E+0000
   5.9930 -1.96010E+0000   0.00000E+0000
   5.9950 -1.97600E+0000   0.00000E+0000
   5.9970 -1.98850E+0000   0.00000E+0000
   6.0000 -1.90600E+0000   0.00000E+0000
   6.0020 -1.85040E+0000   0.00000E+0000
   6.0040 -1.80380E+0000   0.00000E+0000
   6.0080 -1.68910E+0000   0.00000E+0000
   6.0100 -1.55950E+0000   0.00000E+0000
   6.0120 -1.32280E+0000   0.00000E+0000
   6.0130 -1.11250E+0000   0.00000E+0000
   6.0160 -3.99400E-0001   0.00000E+0000
   6.0180  1.64000E-0002   0.00000E+0000
   6.0200  1.40900E-0001   0.00000E+0000
   6.0210  1.35800E-0001   0.00000E+0000
   6.0240  1.55000E-0001   0.00000E+0000
   6.0250  1.16600E-0001   0.00000E+0000
   6.0290  1.27200E-0001   0.00000E+0000
   6.0300  1.46100E-0001   0.00000E+0000
   6.0330  1.43300E-0001   0.00000E+0000
   6.0340  1.74500E-0001   0.00000E+0000
   6.0370  1.57000E-0001   0.00000E+0000
   6.0390  9.42000E-0002   0.00000E+0000
   6.0420  9.56000E-0002   0.00000E+0000
   6.0440  1.12100E-0001   0.00000E+0000
   6.0460  1.24600E-0001   0.00000E+0000
   6.0470  1.29000E-0001   0.00000E+0000
   6.0500  1.03200E-0001   0.00000E+0000
   6.0550  1.12800E-0001   0.00000E+0000
   6.0570  1.09900E-0001   0.00000E+0000
   6.0590  1.16900E-0001   0.00000E+0000
   6.0620  1.09300E-0001   0.00000E+0000
   6.0640  1.20400E-0001   0.00000E+0000
   6.0660  1.25600E-0001   0.00000E+0000
   6.0690  1.04900E-0001   0.00000E+0000
   6.0710  9.66000E-0002   0.00000E+0000
   6.0730  9.92000E-0002   0.00000E+0000
   6.0760  1.22600E-0001   0.00000E+0000
   6.0770  1.53800E-0001   0.00000E+0000
   6.0820  1.53000E-0001   0.00000E+0000
   6.0840  1.53300E-0001   0.00000E+0000
   6.0860  1.17200E+0000   0.00000E+0000
   6.0920  1.39210E+0000   0.00000E+0000
   6.0940  1.43790E+0000   0.00000E+0000
   6.0970  1.53330E+0000   0.00000E+0000
   6.0990  2.06470E+0000   0.00000E+0000
   6.1030  2.05770E+0000   0.00000E+0000
   6.1060  1.96660E+0000   0.00000E+0000
   6.1080  1.93110E+0000   0.00000E+0000
   6.1110  1.88170E+0000   0.00000E+0000
   6.1130  1.76920E+0000   0.00000E+0000
   6.1160  1.60550E+0000   0.00000E+0000
   6.1190  6.42200E-0001   0.00000E+0000
   6.1240  6.61000E-0002   0.00000E+0000
   6.1280  1.29800E-0001   0.00000E+0000
   6.1300  1.20700E-0001   0.00000E+0000
   6.1350  1.14700E-0001   0.00000E+0000
   6.1370  1.08000E-0001   0.00000E+0000
   6.1380  1.02200E-0001   0.00000E+0000
   6.1410  1.02900E-0001   0.00000E+0000
   6.1450  1.03300E-0001   0.00000E+0000
   6.1470  1.08700E-0001   0.00000E+0000
   6.1480  1.11000E-0001   0.00000E+0000
   6.1490  1.10200E-0001   0.00000E+0000
   6.1520  1.05100E-0001   0.00000E+0000
   6.1540  1.14600E-0001   0.00000E+0000
   6.1570  1.14700E-0001   0.00000E+0000
   6.1580  1.16100E-0001   0.00000E+0000
   6.1600  1.13500E-0001   0.00000E+0000
   6.1630  1.17600E-0001   0.00000E+0000
   6.1660  1.15800E-0001   0.00000E+0000
   6.1680  1.25000E-0001   0.00000E+0000
   6.1690  1.26300E-0001   0.00000E+0000
   6.1720  1.19600E-0001   0.00000E+0000
   6.1750  1.27200E-0001   0.00000E+0000
   6.1760  1.26600E-0001   0.00000E+0000
   6.1790  1.22900E-0001   0.00000E+0000
   6.1810  1.25400E-0001   0.00000E+0000
   6.1850  1.29600E-0001   0.00000E+0000
   6.1880  1.24500E-0001   0.00000E+0000
   6.1910  1.30500E-0001   0.00000E+0000
   6.1930  1.32200E-0001   0.00000E+0000
   6.1950  1.32100E-0001   0.00000E+0000
   6.1990  1.40900E-0001   0.00000E+0000
   6.2020  1.40000E-0001   0.00000E+0000
   6.2060  1.46500E-0001   0.00000E+0000
   6.2070  1.41700E-0001   0.00000E+0000
   6.2100  1.43900E-0001   0.00000E+0000
   6.2110  1.47000E-0001   0.00000E+0000
   6.2140  1.50000E-0001   0.00000E+0000
   6.2160  1.50800E-0001   0.00000E+0000
   6.2180  1.53400E-0001   0.00000E+0000
   6.2210  1.61200E-0001   0.00000E+0000
   6.2230  1.55900E-0001   0.00000E+0000
   6.2270  1.68100E-0001   0.00000E+0000
   6.2290  1.86300E-0001   0.00000E+0000
   6.2310  1.40300E-0001   0.00000E+0000
   6.2320  1.01300E-0001   0.00000E+0000
   6.2330  1.20900E-0001   0.00000E+0000
   6.2360  1.55000E-0001   0.00000E+0000
   6.2400  1.88600E-0001   0.00000E+0000
   6.2430  1.73500E-0001   0.00000E+0000
   6.2450  1.80400E-0001   0.00000E+0000
   6.2470  1.80000E-0001   0.00000E+0000
   6.2500  1.83900E-0001   0.00000E+0000
   6.2520  1.76400E-0001   0.00000E+0000
   6.2540  1.79300E-0001   0.00000E+0000
   6.2570  1.85800E-0001   0.00000E+0000
   6.2590  1.97500E-0001   0.00000E+0000
   6.2610  1.89800E-0001   0.00000E+0000
   6.2640  1.95000E-0001   0.00000E+0000
   6.2660  2.02000E-0001   0.00000E+0000
   6.2680  2.04600E-0001   0.00000E+0000
   6.2690  2.08500E-0001   0.00000E+0000
   6.2710  1.98800E-0001   0.00000E+0000
   6.2760  2.07200E-0001   0.00000E+0000
   6.2800  2.09600E-0001   0.00000E+0000
   6.2820  2.07700E-0001   0.00000E+0000
   6.2850  1.94600E-0001   0.00000E+0000
   6.2860  2.07000E-0001   0.00000E+0000
   6.2890  2.15300E-0001   0.00000E+0000
   6.2910  2.16600E-0001   0.00000E+0000
   6.2930  2.15900E-0001   0.00000E+0000
   6.2950  2.18700E-0001   0.00000E+0000
   6.3000  2.17300E-0001   0.00000E+0000
   6.3020  2.19600E-0001   0.00000E+0000
   6.3050  2.32800E-0001   0.00000E+0000
   6.3070  2.22300E-0001   0.00000E+0000
   6.3110  2.43400E-0001   0.00000E+0000
   6.3140  2.36400E-0001   0.00000E+0000
   6.3150  2.28100E-0001   0.00000E+0000
   6.3160  2.30700E-0001   0.00000E+0000
   6.3190  2.40100E-0001   0.00000E+0000
   6.3210  2.40200E-0001   0.00000E+0000
   6.3230  2.44300E-0001   0.00000E+0000
   6.3260  2.50600E-0001   0.00000E+0000
   6.3280  2.64800E-0001   0.00000E+0000
   6.3300  2.10600E-0001   0.00000E+0000
   6.3320  2.01300E-0001   0.00000E+0000
   6.3350  2.17600E-0001   0.00000E+0000
   6.3370  2.46600E-0001   0.00000E+0000
   6.3400  2.76100E-0001   0.00000E+0000
   6.3430  2.61400E-0001   0.00000E+0000
   6.3440  2.66300E-0001   0.00000E+0000
   6.3480  2.77000E-0001   0.00000E+0000
   6.3500  2.71500E-0001   0.00000E+0000
   6.3520  2.72200E-0001   0.00000E+0000
   6.3540  2.68700E-0001   0.00000E+0000
   6.3570  2.68900E-0001   0.00000E+0000
   6.3600  2.73900E-0001   0.00000E+0000
   6.3620  2.71800E-0001   0.00000E+0000
   6.3640  2.82000E-0001   0.00000E+0000
   6.3650  2.79800E-0001   0.00000E+0000
   6.3670  2.84000E-0001   0.00000E+0000
   6.3690  2.81600E-0001   0.00000E+0000
   6.3710  2.82300E-0001   0.00000E+0000
   6.3750  2.89500E-0001   0.00000E+0000
   6.3760  2.87200E-0001   0.00000E+0000
   6.3780  2.96900E-0001   0.00000E+0000
   6.3800  2.99100E-0001   0.00000E+0000
   6.3820  2.90000E-0001   0.00000E+0000
   6.3850  2.93200E-0001   0.00000E+0000
   6.3870  3.05100E-0001   0.00000E+0000
   6.3890  2.98900E-0001   0.00000E+0000
   6.3920  3.04600E-0001   0.00000E+0000
   6.3940  3.08800E-0001   0.00000E+0000
   6.3970  3.04400E-0001   0.00000E+0000
   6.3990  3.10400E-0001   0.00000E+0000
   6.4030  3.13300E-0001   0.00000E+0000
   6.4040  3.14400E-0001   0.00000E+0000
   6.4050  3.14700E-0001   0.00000E+0000
   6.4070  3.12600E-0001   0.00000E+0000
   6.4100  3.12000E-0001   0.00000E+0000
   6.4120  3.16100E-0001   0.00000E+0000
   6.4150  3.12500E-0001   0.00000E+0000
   6.4170  3.09200E-0001   0.00000E+0000
   6.4190  3.22100E-0001   0.00000E+0000
   6.4210  3.15000E-0001   0.00000E+0000
   6.4240  3.17400E-0001   0.00000E+0000
   6.4260  3.21900E-0001   0.00000E+0000
   6.4280  3.20500E-0001   0.00000E+0000
   6.4300  3.23900E-0001   0.00000E+0000
   6.4310  3.21300E-0001   0.00000E+0000
   6.4350  3.23700E-0001   0.00000E+0000
   6.4370  3.25000E-0001   0.00000E+0000
   6.4400  3.30200E-0001   0.00000E+0000
   6.4440  3.36500E-0001   0.00000E+0000
   6.4470  3.38900E-0001   0.00000E+0000
   6.4480  3.35400E-0001   0.00000E+0000
   6.4500  3.22800E-0001   0.00000E+0000
   6.4530  3.28600E-0001   0.00000E+0000
   6.4550  3.37700E-0001   0.00000E+0000
   6.4580  3.38800E-0001   0.00000E+0000
   6.4600  3.32400E-0001   0.00000E+0000
   6.4630  3.36200E-0001   0.00000E+0000
   6.4670  3.44600E-0001   0.00000E+0000
   6.4680  3.38800E-0001   0.00000E+0000
   6.4720  3.41100E-0001   0.00000E+0000
   6.4760  3.42700E-0001   0.00000E+0000
   6.4770  3.56500E-0001   0.00000E+0000
   6.4790  3.75100E-0001   0.00000E+0000
   6.4810  3.92500E-0001   0.00000E+0000
   6.4830  3.58500E-0001   0.00000E+0000
   6.4850  3.48000E-0001   0.00000E+0000
   6.4880  3.48500E-0001   0.00000E+0000
   6.4900  3.44800E-0001   0.00000E+0000
   6.4930  3.49000E-0001   0.00000E+0000
   6.4950  3.50900E-0001   0.00000E+0000
   6.4970  3.50200E-0001   0.00000E+0000
   6.5010  3.55800E-0001   0.00000E+0000
   6.5030  3.53500E-0001   0.00000E+0000
   6.5060  3.60900E-0001   0.00000E+0000
   6.5080  3.61200E-0001   0.00000E+0000
   6.5100  3.67700E-0001   0.00000E+0000
   6.5130  3.70000E-0001   0.00000E+0000
   6.5150  3.38300E-0001   0.00000E+0000
   6.5170  3.34700E-0001   0.00000E+0000
   6.5200  3.68200E-0001   0.00000E+0000
   6.5220  3.74900E-0001   0.00000E+0000
   6.5240  3.69300E-0001   0.00000E+0000
   6.5270  3.59000E-0001   0.00000E+0000
   6.5290  3.61600E-0001   0.00000E+0000
   6.5320  3.66200E-0001   0.00000E+0000
   6.5340  3.61900E-0001   0.00000E+0000
   6.5360  3.65600E-0001   0.00000E+0000
   6.5380  3.68200E-0001   0.00000E+0000
   6.5410  3.74700E-0001   0.00000E+0000
   6.5430  3.69500E-0001   0.00000E+0000
   6.5450  3.68200E-0001   0.00000E+0000
   6.5470  3.61300E-0001   0.00000E+0000
   6.5500  3.87100E-0001   0.00000E+0000
   6.5520  3.76300E-0001   0.00000E+0000
   6.5540  3.69200E-0001   0.00000E+0000
   6.5560  3.67700E-0001   0.00000E+0000
   6.5590  3.74500E-0001   0.00000E+0000
   6.5630  3.74700E-0001   0.00000E+0000
   6.5640  3.78700E-0001   0.00000E+0000
   6.5650  3.77100E-0001   0.00000E+0000
   6.5680  3.78800E-0001   0.00000E+0000
   6.5700  3.74700E-0001   0.00000E+0000
   6.5720  3.73900E-0001   0.00000E+0000
   6.5750  3.76700E-0001   0.00000E+0000
   6.5770  3.72800E-0001   0.00000E+0000
   6.5780  3.78200E-0001   0.00000E+0000
   6.5810  3.79200E-0001   0.00000E+0000
   6.5830  3.85800E-0001   0.00000E+0000
   6.5860  3.83000E-0001   0.00000E+0000
   6.5880  3.81100E-0001   0.00000E+0000
   6.5910  3.89300E-0001   0.00000E+0000
   6.5930  3.84200E-0001   0.00000E+0000
   6.5950  3.86700E-0001   0.00000E+0000
   6.5970  3.78400E-0001   0.00000E+0000
   6.6000  3.97500E-0001   0.00000E+0000
   6.6020  4.08600E-0001   0.00000E+0000
   6.6050  4.03000E-0001   0.00000E+0000
   6.6090  3.90400E-0001   0.00000E+0000
   6.6120  3.99700E-0001   0.00000E+0000
   6.6140  4.02200E-0001   0.00000E+0000
   6.6150  3.97200E-0001   0.00000E+0000
   6.6170  4.01600E-0001   0.00000E+0000
   6.6190  3.94100E-0001   0.00000E+0000
   6.6220  4.00600E-0001   0.00000E+0000
   6.6240  3.95600E-0001   0.00000E+0000
   6.6260  4.01500E-0001   0.00000E+0000
   6.6290  4.05700E-0001   0.00000E+0000
   6.6310  4.07800E-0001   0.00000E+0000
   6.6320  4.12000E-0001   0.00000E+0000
   6.6340  4.01800E-0001   0.00000E+0000
   6.6360  4.06900E-0001   0.00000E+0000
   6.6390  4.06000E-0001   0.00000E+0000
   6.6410  4.08500E-0001   0.00000E+0000
   6.6450  4.10700E-0001   0.00000E+0000
   6.6460  3.97200E-0001   0.00000E+0000
   6.6490  3.91800E-0001   0.00000E+0000
   6.6510  4.07200E-0001   0.00000E+0000
   6.6530  3.98700E-0001   0.00000E+0000
   6.6560  4.01300E-0001   0.00000E+0000
   6.6580  3.97700E-0001   0.00000E+0000
   6.6620  4.09400E-0001   0.00000E+0000
   6.6650  4.05000E-0001   0.00000E+0000
   6.6660  4.12800E-0001   0.00000E+0000
   6.6690  4.06900E-0001   0.00000E+0000
   6.6710  4.14300E-0001   0.00000E+0000
   6.6730  4.14100E-0001   0.00000E+0000
   6.6750  4.07200E-0001   0.00000E+0000
   6.6770  4.08300E-0001   0.00000E+0000
   6.6790  4.14400E-0001   0.00000E+0000
   6.6830  4.14900E-0001   0.00000E+0000
   6.6840  4.16300E-0001   0.00000E+0000
   6.6870  4.10200E-0001   0.00000E+0000
   6.6880  4.10800E-0001   0.00000E+0000
   6.6910  4.17400E-0001   0.00000E+0000
   6.6940  4.22000E-0001   0.00000E+0000
   6.6960  4.25700E-0001   0.00000E+0000
   6.7010  4.09300E-0001   0.00000E+0000
   6.7030  4.15300E-0001   0.00000E+0000
   6.7050  4.15600E-0001   0.00000E+0000
   6.7080  4.12300E-0001   0.00000E+0000
   6.7100  4.14500E-0001   0.00000E+0000
   6.7120  4.17000E-0001   0.00000E+0000
   6.7140  4.11100E-0001   0.00000E+0000
   6.7170  4.10400E-0001   0.00000E+0000
   6.7190  4.16000E-0001   0.00000E+0000
   6.7220  4.16600E-0001   0.00000E+0000
   6.7250  4.17800E-0001   0.00000E+0000
   6.7260  4.21100E-0001   0.00000E+0000
   6.7290  4.27300E-0001   0.00000E+0000
   6.7310  4.20600E-0001   0.00000E+0000
   6.7330  4.27400E-0001   0.00000E+0000
   6.7350  4.19200E-0001   0.00000E+0000
   6.7380  4.24800E-0001   0.00000E+0000
   6.7420  4.41200E-0001   0.00000E+0000
   6.7450  4.30600E-0001   0.00000E+0000
   6.7460  4.22000E-0001   0.00000E+0000
   6.7490  4.27300E-0001   0.00000E+0000
   6.7510  4.36500E-0001   0.00000E+0000
   6.7540  4.35100E-0001   0.00000E+0000
   6.7560  4.33900E-0001   0.00000E+0000
   6.7580  4.30800E-0001   0.00000E+0000
   6.7610  4.36900E-0001   0.00000E+0000
   6.7630  4.37000E-0001   0.00000E+0000
   6.7660  4.32600E-0001   0.00000E+0000
   6.7690  4.08300E-0001   0.00000E+0000
   6.7710  4.17400E-0001   0.00000E+0000
   6.7730  4.28700E-0001   0.00000E+0000
   6.7750  4.36800E-0001   0.00000E+0000
   6.7770  4.45500E-0001   0.00000E+0000
   6.7800  4.43800E-0001   0.00000E+0000
   6.7810  4.38400E-0001   0.00000E+0000
   6.7840  4.37100E-0001   0.00000E+0000
   6.7860  4.40000E-0001   0.00000E+0000
   6.7910  4.35700E-0001   0.00000E+0000
   6.7940  4.36000E-0001   0.00000E+0000
   6.7980  4.34500E-0001   0.00000E+0000
   6.8000  4.20200E-0001   0.00000E+0000
   6.8030  4.33500E-0001   0.00000E+0000
   6.8050  4.39300E-0001   0.00000E+0000
   6.8070  4.44900E-0001   0.00000E+0000
   6.8100  4.51000E-0001   0.00000E+0000
   6.8120  4.57200E-0001   0.00000E+0000
   6.8150  4.46700E-0001   0.00000E+0000
   6.8170  4.41000E-0001   0.00000E+0000
   6.8190  4.53000E-0001   0.00000E+0000
   6.8200  4.42600E-0001   0.00000E+0000
   6.8230  4.29400E-0001   0.00000E+0000
   6.8260  4.37400E-0001   0.00000E+0000
   6.8270  4.27800E-0001   0.00000E+0000
   6.8310  4.41800E-0001   0.00000E+0000
   6.8330  4.38800E-0001   0.00000E+0000
   6.8360  4.50700E-0001   0.00000E+0000
   6.8390  4.37400E-0001   0.00000E+0000
   6.8410  4.33000E-0001   0.00000E+0000
   6.8440  4.39000E-0001   0.00000E+0000
   6.8480  4.29400E-0001   0.00000E+0000
   6.8500  4.46500E-0001   0.00000E+0000
   6.8510  4.44200E-0001   0.00000E+0000
   6.8530  4.57100E-0001   0.00000E+0000
   6.8560  4.47500E-0001   0.00000E+0000
   6.8580  4.33800E-0001   0.00000E+0000
   6.8620  4.35900E-0001   0.00000E+0000
   6.8650  4.41100E-0001   0.00000E+0000
   6.8670  4.44800E-0001   0.00000E+0000
   6.8690  4.43100E-0001   0.00000E+0000
   6.8740  4.53400E-0001   0.00000E+0000
   6.8780  4.53800E-0001   0.00000E+0000
   6.8810  4.40400E-0001   0.00000E+0000
   6.8830  4.46000E-0001   0.00000E+0000
   6.8840  4.48200E-0001   0.00000E+0000
   6.8870  4.48000E-0001   0.00000E+0000
   6.8900  4.53600E-0001   0.00000E+0000
   6.8930  4.46700E-0001   0.00000E+0000
   6.8960  4.56300E-0001   0.00000E+0000
   6.8980  4.59600E-0001   0.00000E+0000
   6.9010  4.73900E-0001   0.00000E+0000
   6.9050  4.69200E-0001   0.00000E+0000
   6.9080  4.61000E-0001   0.00000E+0000
   6.9110  4.80100E-0001   0.00000E+0000
   6.9130  4.60800E-0001   0.00000E+0000
   6.9150  4.63200E-0001   0.00000E+0000
   6.9170  4.60700E-0001   0.00000E+0000
   6.9190  4.61100E-0001   0.00000E+0000
   6.9210  4.56700E-0001   0.00000E+0000
   6.9240  4.63500E-0001   0.00000E+0000
   6.9250  4.70900E-0001   0.00000E+0000
   6.9270  4.55100E-0001   0.00000E+0000
   6.9290  4.61700E-0001   0.00000E+0000
   6.9320  4.62900E-0001   0.00000E+0000
   6.9350  4.77900E-0001   0.00000E+0000
   6.9370  4.58000E-0001   0.00000E+0000
   6.9410  4.81800E-0001   0.00000E+0000
   6.9430  4.88100E-0001   0.00000E+0000
   6.9450  4.75300E-0001   0.00000E+0000
   6.9470  4.53100E-0001   0.00000E+0000
   6.9490  4.51700E-0001   0.00000E+0000
   6.9520  4.63100E-0001   0.00000E+0000
   6.9550  4.61800E-0001   0.00000E+0000
   6.9560  4.67900E-0001   0.00000E+0000
   6.9580  4.61500E-0001   0.00000E+0000
   6.9620  4.44000E-0001   0.00000E+0000
   6.9630  4.64500E-0001   0.00000E+0000
   6.9670  4.64800E-0001   0.00000E+0000
   6.9680  4.52500E-0001   0.00000E+0000
   6.9700  4.41900E-0001   0.00000E+0000
   6.9730  4.57900E-0001   0.00000E+0000
   6.9750  4.59700E-0001   0.00000E+0000
   6.9770  4.58100E-0001   0.00000E+0000
   6.9790  4.51000E-0001   0.00000E+0000
   6.9820  4.29800E-0001   0.00000E+0000
   6.9840  4.38500E-0001   0.00000E+0000
   6.9860  4.50400E-0001   0.00000E+0000
   6.9900  4.47600E-0001   0.00000E+0000
   6.9930  4.64200E-0001   0.00000E+0000
   6.9960  4.83800E-0001   0.00000E+0000
   6.9980  4.87500E-0001   0.00000E+0000
   6.9990  4.54200E-0001   0.00000E+0000
   7.0050  4.69400E-0001   0.00000E+0000
   7.0070  4.70600E-0001   0.00000E+0000
   7.0100  4.77400E-0001   0.00000E+0000
   7.0110  4.80200E-0001   0.00000E+0000
   7.0140  4.88200E-0001   0.00000E+0000
   7.0170  4.69000E-0001   0.00000E+0000
   7.0180  4.88400E-0001   0.00000E+0000
   7.0230  4.87200E-0001   0.00000E+0000
   7.0250  4.67000E-0001   0.00000E+0000
   7.0270  4.86700E-0001   0.00000E+0000
   7.0300  4.88800E-0001   0.00000E+0000
   7.0320  4.81100E-0001   0.00000E+0000
   7.0340  4.88800E-0001   0.00000E+0000
   7.0390  5.03900E-0001   0.00000E+0000
   7.0410  5.18600E-0001   0.00000E+0000
   7.0440  5.09600E-0001   0.00000E+0000
   7.0460  4.95700E-0001   0.00000E+0000
   7.0480  4.96900E-0001   0.00000E+0000
   7.0510  5.03900E-0001   0.00000E+0000
   7.0540  5.09700E-0001   0.00000E+0000
   7.0550  5.13500E-0001   0.00000E+0000
   7.0580  5.05500E-0001   0.00000E+0000
   7.0600  5.30400E-0001   0.00000E+0000
   7.0620  5.32300E-0001   0.00000E+0000
   7.0650  5.38200E-0001   0.00000E+0000
   7.0670  5.38100E-0001   0.00000E+0000
   7.0690  5.37200E-0001   0.00000E+0000
   7.0720  5.60500E-0001   0.00000E+0000
   7.0740  5.62600E-0001   0.00000E+0000
   7.0760  5.55800E-0001   0.00000E+0000
   7.0790  5.51400E-0001   0.00000E+0000
   7.0800  5.44100E-0001   0.00000E+0000
   7.0820  5.77100E-0001   0.00000E+0000
   7.0850  5.83100E-0001   0.00000E+0000
   7.0890  5.93200E-0001   0.00000E+0000
   7.0920  5.90800E-0001   0.00000E+0000
   7.0940  5.96600E-0001   0.00000E+0000
   7.0970  6.04000E-0001   0.00000E+0000
   7.0990  6.09100E-0001   0.00000E+0000
   7.1010  6.27000E-0001   0.00000E+0000
