# Supplementary material for: Self-association of MreC as a regulatory signal in bacterial cell wall elongation
Source: Nat Commun. 2021 May 20;12:2987. doi: 10.1038/s41467-021-22957-9 (PMC8137920; doi:10.1038/s41467-021-22957-9)
Supplement: Supplementary file 4 — Source Data [file 41467_2021_22957_MOESM4_ESM.zip › Martins2-Source-Data/AUC_rawdata/E.coli/00139.RA3]

MREC FHEC 0,8 abs
R 3 20.0 20000 0032179 1.2730E11 281 1 
   5.8030 -3.63800E-0001   0.00000E+0000
   5.8070 -1.98100E-0001   0.00000E+0000
   5.8100 -2.32300E-0001   0.00000E+0000
   5.8110 -1.79400E-0001   0.00000E+0000
   5.8130 -1.00400E-0001   0.00000E+0000
   5.8150 -2.45400E-0001   0.00000E+0000
   5.8160 -3.72900E-0001   0.00000E+0000
   5.8180 -4.57500E-0001   0.00000E+0000
   5.8210 -6.99300E-0001   0.00000E+0000
   5.8250 -6.19800E-0001   0.00000E+0000
   5.8260 -3.29500E-0001   0.00000E+0000
   5.8290 -1.37000E-0001   0.00000E+0000
   5.8320  1.12800E-0001   0.00000E+0000
   5.8340  1.64100E-0001   0.00000E+0000
   5.8370  1.14800E-0001   0.00000E+0000
   5.8390  1.11800E-0001   0.00000E+0000
   5.8410  1.09900E-0001   0.00000E+0000
   5.8440  8.64000E-0002   0.00000E+0000
   5.8460  7.77000E-0002   0.00000E+0000
   5.8480  1.15300E-0001   0.00000E+0000
   5.8510  1.12700E-0001   0.00000E+0000
   5.8530  7.92000E-0002   0.00000E+0000
   5.8570  3.61000E-0002   0.00000E+0000
   5.8580  9.80000E-0003   0.00000E+0000
   5.8600  5.28000E-0002   0.00000E+0000
   5.8610  3.68000E-0002   0.00000E+0000
   5.8630  1.96000E-0002   0.00000E+0000
   5.8640  2.42000E-0002   0.00000E+0000
   5.8660  3.97000E-0002   0.00000E+0000
   5.8680  3.71000E-0002   0.00000E+0000
   5.8720 -1.92000E-0002   0.00000E+0000
   5.8730 -3.29000E-0002   0.00000E+0000
   5.8750 -4.00000E-0003   0.00000E+0000
   5.8780  1.09000E-0002   0.00000E+0000
   5.8820  4.00000E-0002   0.00000E+0000
   5.8830  3.29000E-0002   0.00000E+0000
   5.8870  1.12000E-0002   0.00000E+0000
   5.8900  3.78000E-0002   0.00000E+0000
   5.8910  5.14000E-0002   0.00000E+0000
   5.8940  2.58000E-0002   0.00000E+0000
   5.8960  3.49000E-0002   0.00000E+0000
   5.8990  1.40000E-0003   0.00000E+0000
   5.9020  4.07000E-0002   0.00000E+0000
   5.9030  2.56000E-0002   0.00000E+0000
   5.9060  2.06000E-0002   0.00000E+0000
   5.9080  1.27000E-0002   0.00000E+0000
   5.9100  1.99000E-0002   0.00000E+0000
   5.9110  1.84000E-0002   0.00000E+0000
   5.9150  2.26000E-0002   0.00000E+0000
   5.9180  1.93000E-0002   0.00000E+0000
   5.9200  1.40000E-0003   0.00000E+0000
   5.9210 -1.19000E-0002   0.00000E+0000
   5.9240  2.33000E-0002   0.00000E+0000
   5.9260  2.85000E-0002   0.00000E+0000
   5.9280  2.05000E-0002   0.00000E+0000
   5.9300  7.38000E-0002   0.00000E+0000
   5.9330  4.05000E-0002   0.00000E+0000
   5.9360  3.18000E-0002   0.00000E+0000
   5.9390  8.30000E-0002   0.00000E+0000
   5.9420  6.89000E-0002   0.00000E+0000
   5.9440  6.13000E-0002   0.00000E+0000
   5.9470  5.89000E-0002   0.00000E+0000
   5.9490  4.59000E-0002   0.00000E+0000
   5.9510  3.92000E-0002   0.00000E+0000
   5.9530  6.04000E-0002   0.00000E+0000
   5.9540  5.41000E-0002   0.00000E+0000
   5.9560  6.08000E-0002   0.00000E+0000
   5.9590  8.49000E-0002   0.00000E+0000
   5.9610  8.83000E-0002   0.00000E+0000
   5.9630  7.66000E-0002   0.00000E+0000
   5.9650  5.45000E-0002   0.00000E+0000
   5.9660  2.14000E-0002   0.00000E+0000
   5.9680  2.04000E-0002   0.00000E+0000
   5.9710  1.53000E-0002   0.00000E+0000
   5.9720  3.98000E-0002   0.00000E+0000
   5.9770  1.87000E-0002   0.00000E+0000
   5.9820 -5.99500E-0001   0.00000E+0000
   5.9830 -1.03010E+0000   0.00000E+0000
   5.9850 -1.26400E+0000   0.00000E+0000
   5.9860 -1.31490E+0000   0.00000E+0000
   5.9890 -1.39890E+0000   0.00000E+0000
   5.9910 -1.56810E+0000   0.00000E+0000
   5.9930 -1.90380E+0000   0.00000E+0000
   5.9950 -1.95720E+0000   0.00000E+0000
   5.9970 -1.98470E+0000   0.00000E+0000
   5.9990 -1.97530E+0000   0.00000E+0000
   6.0010 -1.88840E+0000   0.00000E+0000
   6.0020 -1.86610E+0000   0.00000E+0000
   6.0060 -1.71730E+0000   0.00000E+0000
   6.0070 -1.63000E+0000   0.00000E+0000
   6.0090 -1.44260E+0000   0.00000E+0000
   6.0110 -1.22080E+0000   0.00000E+0000
   6.0140 -8.45600E-0001   0.00000E+0000
   6.0170 -1.54100E-0001   0.00000E+0000
   6.0180  1.46300E-0001   0.00000E+0000
   6.0210  1.24500E-0001   0.00000E+0000
   6.0230  1.43200E-0001   0.00000E+0000
   6.0250  1.24100E-0001   0.00000E+0000
   6.0260  1.04300E-0001   0.00000E+0000
   6.0300  1.44200E-0001   0.00000E+0000
   6.0320  1.44000E-0001   0.00000E+0000
   6.0350  1.77500E-0001   0.00000E+0000
   6.0370  1.28600E-0001   0.00000E+0000
   6.0390  9.73000E-0002   0.00000E+0000
   6.0420  9.66000E-0002   0.00000E+0000
   6.0440  1.21800E-0001   0.00000E+0000
   6.0460  1.25400E-0001   0.00000E+0000
   6.0470  1.02600E-0001   0.00000E+0000
   6.0490  1.10800E-0001   0.00000E+0000
   6.0520  1.14300E-0001   0.00000E+0000
   6.0570  1.11900E-0001   0.00000E+0000
   6.0590  1.16700E-0001   0.00000E+0000
   6.0610  1.06500E-0001   0.00000E+0000
   6.0630  1.10700E-0001   0.00000E+0000
   6.0640  1.16600E-0001   0.00000E+0000
   6.0650  1.12700E-0001   0.00000E+0000
   6.0690  9.91000E-0002   0.00000E+0000
   6.0700  9.88000E-0002   0.00000E+0000
   6.0750  1.18800E-0001   0.00000E+0000
   6.0760  1.50200E-0001   0.00000E+0000
   6.0800  1.48300E-0001   0.00000E+0000
   6.0820  1.09700E-0001   0.00000E+0000
   6.0840  4.44000E-0001   0.00000E+0000
   6.0870  1.29440E+0000   0.00000E+0000
   6.0920  1.40760E+0000   0.00000E+0000
   6.0940  1.50390E+0000   0.00000E+0000
   6.0990  2.07620E+0000   0.00000E+0000
   6.1010  2.02940E+0000   0.00000E+0000
   6.1030  1.98810E+0000   0.00000E+0000
   6.1060  1.92780E+0000   0.00000E+0000
   6.1070  1.86670E+0000   0.00000E+0000
   6.1100  1.77690E+0000   0.00000E+0000
   6.1120  1.71490E+0000   0.00000E+0000
   6.1140  1.52030E+0000   0.00000E+0000
   6.1160  9.71800E-0001   0.00000E+0000
   6.1190  7.48000E-0002   0.00000E+0000
   6.1240  7.21000E-0002   0.00000E+0000
   6.1280  1.18800E-0001   0.00000E+0000
   6.1300  1.02100E-0001   0.00000E+0000
   6.1330  9.84000E-0002   0.00000E+0000
   6.1350  9.51000E-0002   0.00000E+0000
   6.1370  9.42000E-0002   0.00000E+0000
   6.1400  8.27000E-0002   0.00000E+0000
   6.1420  8.31000E-0002   0.00000E+0000
   6.1450  8.93000E-0002   0.00000E+0000
   6.1470  9.80000E-0002   0.00000E+0000
   6.1500  9.04000E-0002   0.00000E+0000
   6.1510  8.83000E-0002   0.00000E+0000
   6.1540  9.23000E-0002   0.00000E+0000
   6.1560  9.82000E-0002   0.00000E+0000
   6.1580  9.94000E-0002   0.00000E+0000
   6.1600  9.58000E-0002   0.00000E+0000
   6.1630  9.49000E-0002   0.00000E+0000
   6.1640  9.34000E-0002   0.00000E+0000
   6.1670  9.65000E-0002   0.00000E+0000
   6.1680  1.02300E-0001   0.00000E+0000
   6.1690  9.61000E-0002   0.00000E+0000
   6.1720  1.02200E-0001   0.00000E+0000
   6.1740  1.00600E-0001   0.00000E+0000
   6.1760  1.04000E-0001   0.00000E+0000
   6.1810  1.05800E-0001   0.00000E+0000
   6.1820  9.95000E-0002   0.00000E+0000
   6.1850  1.03400E-0001   0.00000E+0000
   6.1870  9.73000E-0002   0.00000E+0000
   6.1880  1.05400E-0001   0.00000E+0000
   6.1900  1.07800E-0001   0.00000E+0000
   6.1940  1.10900E-0001   0.00000E+0000
   6.1950  1.10200E-0001   0.00000E+0000
   6.1970  1.12100E-0001   0.00000E+0000
   6.2000  1.09200E-0001   0.00000E+0000
   6.2020  1.13100E-0001   0.00000E+0000
   6.2040  1.13400E-0001   0.00000E+0000
   6.2060  1.15300E-0001   0.00000E+0000
   6.2080  1.12800E-0001   0.00000E+0000
   6.2110  1.17900E-0001   0.00000E+0000
   6.2120  1.13300E-0001   0.00000E+0000
   6.2140  1.19500E-0001   0.00000E+0000
   6.2160  1.20000E-0001   0.00000E+0000
   6.2190  1.15500E-0001   0.00000E+0000
   6.2200  1.21000E-0001   0.00000E+0000
   6.2230  1.23600E-0001   0.00000E+0000
   6.2250  1.43300E-0001   0.00000E+0000
   6.2290  1.29700E-0001   0.00000E+0000
   6.2310  7.00000E-0002   0.00000E+0000
   6.2330  8.02000E-0002   0.00000E+0000
   6.2340  1.37900E-0001   0.00000E+0000
   6.2370  1.64600E-0001   0.00000E+0000
   6.2380  1.49500E-0001   0.00000E+0000
   6.2400  1.44300E-0001   0.00000E+0000
   6.2430  1.39100E-0001   0.00000E+0000
   6.2450  1.42300E-0001   0.00000E+0000
   6.2470  1.43100E-0001   0.00000E+0000
   6.2510  1.35200E-0001   0.00000E+0000
   6.2520  1.39200E-0001   0.00000E+0000
   6.2550  1.45300E-0001   0.00000E+0000
   6.2570  1.52600E-0001   0.00000E+0000
   6.2610  1.50600E-0001   0.00000E+0000
   6.2650  1.56600E-0001   0.00000E+0000
   6.2660  1.58800E-0001   0.00000E+0000
   6.2680  1.57300E-0001   0.00000E+0000
   6.2690  1.55100E-0001   0.00000E+0000
   6.2730  1.50700E-0001   0.00000E+0000
   6.2750  1.56900E-0001   0.00000E+0000
   6.2770  1.60800E-0001   0.00000E+0000
   6.2800  1.57700E-0001   0.00000E+0000
   6.2830  1.51500E-0001   0.00000E+0000
   6.2850  1.59300E-0001   0.00000E+0000
   6.2870  1.67500E-0001   0.00000E+0000
   6.2890  1.68400E-0001   0.00000E+0000
   6.2920  1.58800E-0001   0.00000E+0000
   6.2930  1.64800E-0001   0.00000E+0000
   6.2940  1.72500E-0001   0.00000E+0000
   6.2960  1.69400E-0001   0.00000E+0000
   6.2990  1.75000E-0001   0.00000E+0000
   6.3010  1.74900E-0001   0.00000E+0000
   6.3030  1.76300E-0001   0.00000E+0000
   6.3050  1.75800E-0001   0.00000E+0000
   6.3070  1.79400E-0001   0.00000E+0000
   6.3090  1.82500E-0001   0.00000E+0000
   6.3120  1.85500E-0001   0.00000E+0000
   6.3140  1.78300E-0001   0.00000E+0000
   6.3170  1.79600E-0001   0.00000E+0000
   6.3180  1.86600E-0001   0.00000E+0000
   6.3210  1.85600E-0001   0.00000E+0000
   6.3250  2.04700E-0001   0.00000E+0000
   6.3260  2.08700E-0001   0.00000E+0000
   6.3300  1.48200E-0001   0.00000E+0000
   6.3320  1.59500E-0001   0.00000E+0000
   6.3350  1.83500E-0001   0.00000E+0000
   6.3360  2.19000E-0001   0.00000E+0000
   6.3390  2.15200E-0001   0.00000E+0000
   6.3410  2.11700E-0001   0.00000E+0000
   6.3430  2.08600E-0001   0.00000E+0000
   6.3450  2.14700E-0001   0.00000E+0000
   6.3480  2.24600E-0001   0.00000E+0000
   6.3500  2.10300E-0001   0.00000E+0000
   6.3520  2.13800E-0001   0.00000E+0000
   6.3540  2.12200E-0001   0.00000E+0000
   6.3560  2.10900E-0001   0.00000E+0000
   6.3600  2.16800E-0001   0.00000E+0000
   6.3620  2.17500E-0001   0.00000E+0000
   6.3640  2.27500E-0001   0.00000E+0000
   6.3660  2.27300E-0001   0.00000E+0000
   6.3690  2.26100E-0001   0.00000E+0000
   6.3710  2.27600E-0001   0.00000E+0000
   6.3750  2.43600E-0001   0.00000E+0000
   6.3760  2.32300E-0001   0.00000E+0000
   6.3810  2.41800E-0001   0.00000E+0000
   6.3820  2.31900E-0001   0.00000E+0000
   6.3850  2.51500E-0001   0.00000E+0000
   6.3860  2.55200E-0001   0.00000E+0000
   6.3890  2.44900E-0001   0.00000E+0000
   6.3900  2.49200E-0001   0.00000E+0000
   6.3930  2.55900E-0001   0.00000E+0000
   6.3960  2.48900E-0001   0.00000E+0000
   6.3980  2.50500E-0001   0.00000E+0000
   6.4020  2.61300E-0001   0.00000E+0000
   6.4030  2.51800E-0001   0.00000E+0000
   6.4050  2.61300E-0001   0.00000E+0000
   6.4080  2.57600E-0001   0.00000E+0000
   6.4100  2.62100E-0001   0.00000E+0000
   6.4110  2.56700E-0001   0.00000E+0000
   6.4140  2.57700E-0001   0.00000E+0000
   6.4170  2.60300E-0001   0.00000E+0000
   6.4190  2.61500E-0001   0.00000E+0000
   6.4210  2.68800E-0001   0.00000E+0000
   6.4240  2.70600E-0001   0.00000E+0000
   6.4260  2.73100E-0001   0.00000E+0000
   6.4280  2.73200E-0001   0.00000E+0000
   6.4300  2.68900E-0001   0.00000E+0000
   6.4330  2.75800E-0001   0.00000E+0000
   6.4350  2.72500E-0001   0.00000E+0000
   6.4370  2.81700E-0001   0.00000E+0000
   6.4400  2.78700E-0001   0.00000E+0000
   6.4420  2.77900E-0001   0.00000E+0000
   6.4440  2.85100E-0001   0.00000E+0000
   6.4460  2.89700E-0001   0.00000E+0000
   6.4470  2.83100E-0001   0.00000E+0000
   6.4520  2.75900E-0001   0.00000E+0000
   6.4550  2.87000E-0001   0.00000E+0000
   6.4580  2.86800E-0001   0.00000E+0000
   6.4600  2.89600E-0001   0.00000E+0000
   6.4620  2.95000E-0001   0.00000E+0000
   6.4640  2.93600E-0001   0.00000E+0000
   6.4670  2.90500E-0001   0.00000E+0000
   6.4710  2.95800E-0001   0.00000E+0000
   6.4730  2.91700E-0001   0.00000E+0000
   6.4740  3.05200E-0001   0.00000E+0000
   6.4780  3.38100E-0001   0.00000E+0000
   6.4810  3.22700E-0001   0.00000E+0000
   6.4830  3.04200E-0001   0.00000E+0000
   6.4850  3.21700E-0001   0.00000E+0000
   6.4860  3.07000E-0001   0.00000E+0000
   6.4900  3.05000E-0001   0.00000E+0000
   6.4920  3.08400E-0001   0.00000E+0000
   6.4950  3.04900E-0001   0.00000E+0000
   6.4960  3.05300E-0001   0.00000E+0000
   6.4980  3.12400E-0001   0.00000E+0000
   6.5000  3.01200E-0001   0.00000E+0000
   6.5020  3.12400E-0001   0.00000E+0000
   6.5040  3.11500E-0001   0.00000E+0000
   6.5070  3.09900E-0001   0.00000E+0000
   6.5100  3.24100E-0001   0.00000E+0000
   6.5110  3.29500E-0001   0.00000E+0000
   6.5130  3.17800E-0001   0.00000E+0000
   6.5150  2.91700E-0001   0.00000E+0000
   6.5170  3.01800E-0001   0.00000E+0000
   6.5200  3.32600E-0001   0.00000E+0000
   6.5220  3.20700E-0001   0.00000E+0000
   6.5260  3.32400E-0001   0.00000E+0000
   6.5280  3.19900E-0001   0.00000E+0000
   6.5310  3.25000E-0001   0.00000E+0000
   6.5360  3.23600E-0001   0.00000E+0000
   6.5370  3.22900E-0001   0.00000E+0000
   6.5400  3.35600E-0001   0.00000E+0000
   6.5410  3.35500E-0001   0.00000E+0000
   6.5430  3.28200E-0001   0.00000E+0000
   6.5450  3.28400E-0001   0.00000E+0000
   6.5470  3.24900E-0001   0.00000E+0000
   6.5500  3.41000E-0001   0.00000E+0000
   6.5520  3.43100E-0001   0.00000E+0000
   6.5530  3.30200E-0001   0.00000E+0000
   6.5570  3.29900E-0001   0.00000E+0000
   6.5600  3.33000E-0001   0.00000E+0000
   6.5610  3.38300E-0001   0.00000E+0000
   6.5640  3.44700E-0001   0.00000E+0000
   6.5650  3.39900E-0001   0.00000E+0000
   6.5690  3.47800E-0001   0.00000E+0000
   6.5700  3.42600E-0001   0.00000E+0000
   6.5730  3.36700E-0001   0.00000E+0000
   6.5760  3.47200E-0001   0.00000E+0000
   6.5780  3.38600E-0001   0.00000E+0000
   6.5800  3.42900E-0001   0.00000E+0000
   6.5810  3.45700E-0001   0.00000E+0000
   6.5840  3.47100E-0001   0.00000E+0000
   6.5860  3.46500E-0001   0.00000E+0000
   6.5890  3.45600E-0001   0.00000E+0000
   6.5910  3.51600E-0001   0.00000E+0000
   6.5940  3.55300E-0001   0.00000E+0000
   6.5960  3.56500E-0001   0.00000E+0000
   6.5980  3.49100E-0001   0.00000E+0000
   6.6000  3.64500E-0001   0.00000E+0000
   6.6030  3.80000E-0001   0.00000E+0000
   6.6050  3.53700E-0001   0.00000E+0000
   6.6070  3.59900E-0001   0.00000E+0000
   6.6080  3.53300E-0001   0.00000E+0000
   6.6100  3.59300E-0001   0.00000E+0000
   6.6120  3.65700E-0001   0.00000E+0000
   6.6150  3.60600E-0001   0.00000E+0000
   6.6180  3.62300E-0001   0.00000E+0000
   6.6200  3.59900E-0001   0.00000E+0000
   6.6210  3.65600E-0001   0.00000E+0000
   6.6250  3.62500E-0001   0.00000E+0000
   6.6270  3.71100E-0001   0.00000E+0000
   6.6310  3.66500E-0001   0.00000E+0000
   6.6330  3.78400E-0001   0.00000E+0000
   6.6350  3.65600E-0001   0.00000E+0000
   6.6380  3.74600E-0001   0.00000E+0000
   6.6400  3.71900E-0001   0.00000E+0000
   6.6420  3.77400E-0001   0.00000E+0000
   6.6440  3.65900E-0001   0.00000E+0000
   6.6470  3.71300E-0001   0.00000E+0000
   6.6500  3.75100E-0001   0.00000E+0000
   6.6520  3.69700E-0001   0.00000E+0000
   6.6550  3.70600E-0001   0.00000E+0000
   6.6570  3.69600E-0001   0.00000E+0000
   6.6600  3.69200E-0001   0.00000E+0000
   6.6620  3.73200E-0001   0.00000E+0000
   6.6640  3.76400E-0001   0.00000E+0000
   6.6660  3.78400E-0001   0.00000E+0000
   6.6690  3.86000E-0001   0.00000E+0000
   6.6720  3.79100E-0001   0.00000E+0000
   6.6740  3.81900E-0001   0.00000E+0000
   6.6760  3.72100E-0001   0.00000E+0000
   6.6780  3.91200E-0001   0.00000E+0000
   6.6820  3.86300E-0001   0.00000E+0000
   6.6840  3.79000E-0001   0.00000E+0000
   6.6870  3.81800E-0001   0.00000E+0000
   6.6890  3.77900E-0001   0.00000E+0000
   6.6930  3.98100E-0001   0.00000E+0000
   6.6960  3.97500E-0001   0.00000E+0000
   6.6990  3.84800E-0001   0.00000E+0000
   6.7010  3.89500E-0001   0.00000E+0000
   6.7040  3.77000E-0001   0.00000E+0000
   6.7050  3.85600E-0001   0.00000E+0000
   6.7080  3.87500E-0001   0.00000E+0000
   6.7100  3.82100E-0001   0.00000E+0000
   6.7120  3.84800E-0001   0.00000E+0000
   6.7150  3.80800E-0001   0.00000E+0000
   6.7170  3.90400E-0001   0.00000E+0000
   6.7200  3.87700E-0001   0.00000E+0000
   6.7230  3.91100E-0001   0.00000E+0000
   6.7250  3.95500E-0001   0.00000E+0000
   6.7280  3.97100E-0001   0.00000E+0000
   6.7310  3.95800E-0001   0.00000E+0000
   6.7320  3.95000E-0001   0.00000E+0000
   6.7360  3.97000E-0001   0.00000E+0000
   6.7370  4.01900E-0001   0.00000E+0000
   6.7400  4.02300E-0001   0.00000E+0000
   6.7430  4.07100E-0001   0.00000E+0000
   6.7450  3.93400E-0001   0.00000E+0000
   6.7480  3.87300E-0001   0.00000E+0000
   6.7500  4.05000E-0001   0.00000E+0000
   6.7520  4.09700E-0001   0.00000E+0000
   6.7550  3.99900E-0001   0.00000E+0000
   6.7570  4.11700E-0001   0.00000E+0000
   6.7590  4.04400E-0001   0.00000E+0000
   6.7600  4.09200E-0001   0.00000E+0000
   6.7630  4.09300E-0001   0.00000E+0000
   6.7660  3.90100E-0001   0.00000E+0000
   6.7700  3.81300E-0001   0.00000E+0000
   6.7720  4.01300E-0001   0.00000E+0000
   6.7740  4.11900E-0001   0.00000E+0000
   6.7770  4.06900E-0001   0.00000E+0000
   6.7790  4.07500E-0001   0.00000E+0000
   6.7810  4.03100E-0001   0.00000E+0000
   6.7860  4.15000E-0001   0.00000E+0000
   6.7880  4.09000E-0001   0.00000E+0000
   6.7910  4.19400E-0001   0.00000E+0000
   6.7940  4.16700E-0001   0.00000E+0000
   6.7960  4.13900E-0001   0.00000E+0000
   6.7980  4.02300E-0001   0.00000E+0000
   6.8000  3.91100E-0001   0.00000E+0000
   6.8020  4.11100E-0001   0.00000E+0000
   6.8040  4.21600E-0001   0.00000E+0000
   6.8060  4.18900E-0001   0.00000E+0000
   6.8090  4.14700E-0001   0.00000E+0000
   6.8120  4.32600E-0001   0.00000E+0000
   6.8130  4.24700E-0001   0.00000E+0000
   6.8160  4.28300E-0001   0.00000E+0000
   6.8190  4.24600E-0001   0.00000E+0000
   6.8220  4.00100E-0001   0.00000E+0000
   6.8260  4.15000E-0001   0.00000E+0000
   6.8280  4.09600E-0001   0.00000E+0000
   6.8310  4.14300E-0001   0.00000E+0000
   6.8320  4.19800E-0001   0.00000E+0000
   6.8340  4.22100E-0001   0.00000E+0000
   6.8360  4.16300E-0001   0.00000E+0000
   6.8390  4.12600E-0001   0.00000E+0000
   6.8440  4.12400E-0001   0.00000E+0000
   6.8460  4.06200E-0001   0.00000E+0000
   6.8490  4.28600E-0001   0.00000E+0000
   6.8510  4.22900E-0001   0.00000E+0000
   6.8540  4.39900E-0001   0.00000E+0000
   6.8560  4.28000E-0001   0.00000E+0000
   6.8580  4.06700E-0001   0.00000E+0000
   6.8600  4.11300E-0001   0.00000E+0000
   6.8650  4.13300E-0001   0.00000E+0000
   6.8670  4.21100E-0001   0.00000E+0000
   6.8690  4.21700E-0001   0.00000E+0000
   6.8700  4.29400E-0001   0.00000E+0000
   6.8740  4.22700E-0001   0.00000E+0000
   6.8770  4.21500E-0001   0.00000E+0000
   6.8810  4.26500E-0001   0.00000E+0000
   6.8840  4.33000E-0001   0.00000E+0000
   6.8870  4.32900E-0001   0.00000E+0000
   6.8890  4.35400E-0001   0.00000E+0000
   6.8930  4.20600E-0001   0.00000E+0000
   6.8940  4.28800E-0001   0.00000E+0000
   6.8960  4.38900E-0001   0.00000E+0000
   6.8980  4.46800E-0001   0.00000E+0000
   6.9010  4.57200E-0001   0.00000E+0000
   6.9030  4.49900E-0001   0.00000E+0000
   6.9060  4.41500E-0001   0.00000E+0000
   6.9080  4.45300E-0001   0.00000E+0000
   6.9100  4.54700E-0001   0.00000E+0000
   6.9120  4.49100E-0001   0.00000E+0000
   6.9150  4.43600E-0001   0.00000E+0000
   6.9170  4.40700E-0001   0.00000E+0000
   6.9180  4.38400E-0001   0.00000E+0000
   6.9220  4.53400E-0001   0.00000E+0000
   6.9250  4.50100E-0001   0.00000E+0000
   6.9280  4.33100E-0001   0.00000E+0000
   6.9290  4.47000E-0001   0.00000E+0000
   6.9320  4.55800E-0001   0.00000E+0000
   6.9350  4.63000E-0001   0.00000E+0000
   6.9370  4.35900E-0001   0.00000E+0000
   6.9390  4.84000E-0001   0.00000E+0000
   6.9420  4.84500E-0001   0.00000E+0000
   6.9440  4.54100E-0001   0.00000E+0000
   6.9460  4.40800E-0001   0.00000E+0000
   6.9490  4.36800E-0001   0.00000E+0000
   6.9510  4.39800E-0001   0.00000E+0000
   6.9530  4.47900E-0001   0.00000E+0000
   6.9560  4.42700E-0001   0.00000E+0000
   6.9580  4.59400E-0001   0.00000E+0000
   6.9590  4.55100E-0001   0.00000E+0000
   6.9630  4.37300E-0001   0.00000E+0000
   6.9670  4.45500E-0001   0.00000E+0000
   6.9700  4.34700E-0001   0.00000E+0000
   6.9730  4.48000E-0001   0.00000E+0000
   6.9750  4.60000E-0001   0.00000E+0000
   6.9770  4.54800E-0001   0.00000E+0000
   6.9800  4.40400E-0001   0.00000E+0000
   6.9820  4.20600E-0001   0.00000E+0000
   6.9840  4.37200E-0001   0.00000E+0000
   6.9850  4.36600E-0001   0.00000E+0000
   6.9890  4.36300E-0001   0.00000E+0000
   6.9910  4.50300E-0001   0.00000E+0000
   6.9930  4.56100E-0001   0.00000E+0000
   6.9960  4.80300E-0001   0.00000E+0000
   6.9980  4.55400E-0001   0.00000E+0000
   7.0000  4.48200E-0001   0.00000E+0000
   7.0030  4.57200E-0001   0.00000E+0000
   7.0050  4.59700E-0001   0.00000E+0000
   7.0070  4.70400E-0001   0.00000E+0000
   7.0100  4.65300E-0001   0.00000E+0000
   7.0110  4.76100E-0001   0.00000E+0000
   7.0140  4.73900E-0001   0.00000E+0000
   7.0170  4.69800E-0001   0.00000E+0000
   7.0200  4.96700E-0001   0.00000E+0000
   7.0220  4.89900E-0001   0.00000E+0000
   7.0250  4.71800E-0001   0.00000E+0000
   7.0280  4.95700E-0001   0.00000E+0000
   7.0300  4.98100E-0001   0.00000E+0000
   7.0320  4.78500E-0001   0.00000E+0000
   7.0340  4.96500E-0001   0.00000E+0000
   7.0370  5.04600E-0001   0.00000E+0000
   7.0410  5.19300E-0001   0.00000E+0000
   7.0430  5.29000E-0001   0.00000E+0000
   7.0460  5.22300E-0001   0.00000E+0000
   7.0480  5.11600E-0001   0.00000E+0000
   7.0490  5.12400E-0001   0.00000E+0000
   7.0530  5.18800E-0001   0.00000E+0000
   7.0560  5.34500E-0001   0.00000E+0000
   7.0580  5.28400E-0001   0.00000E+0000
   7.0590  5.43900E-0001   0.00000E+0000
   7.0620  5.48200E-0001   0.00000E+0000
   7.0640  5.64000E-0001   0.00000E+0000
   7.0660  5.57200E-0001   0.00000E+0000
   7.0690  5.60100E-0001   0.00000E+0000
   7.0720  5.81800E-0001   0.00000E+0000
   7.0730  5.83100E-0001   0.00000E+0000
   7.0760  5.85000E-0001   0.00000E+0000
   7.0790  5.71500E-0001   0.00000E+0000
   7.0810  5.79400E-0001   0.00000E+0000
   7.0840  6.07500E-0001   0.00000E+0000
   7.0850  6.15300E-0001   0.00000E+0000
   7.0890  6.22500E-0001   0.00000E+0000
   7.0920  6.16300E-0001   0.00000E+0000
   7.0940  6.28800E-0001   0.00000E+0000
   7.0960  6.57200E-0001   0.00000E+0000
   7.0990  6.63800E-0001   0.00000E+0000
   7.1020  6.87600E-0001   0.00000E+0000
