# Supplementary material for: Self-association of MreC as a regulatory signal in bacterial cell wall elongation
Source: Nat Commun. 2021 May 20;12:2987. doi: 10.1038/s41467-021-22957-9 (PMC8137920; doi:10.1038/s41467-021-22957-9)
Supplement: Supplementary file 4 — Source Data [file 41467_2021_22957_MOESM4_ESM.zip › Martins2-Source-Data/AUC_rawdata/E.coli/00267.RA3]

MREC FHEC 0,8 abs
R 3 20.0 20000 0058879 2.4450E11 281 1 
   5.8010 -3.52500E-0001   0.00000E+0000
   5.8080 -2.00300E-0001   0.00000E+0000
   5.8100 -2.17400E-0001   0.00000E+0000
   5.8110 -1.56900E-0001   0.00000E+0000
   5.8120 -1.64700E-0001   0.00000E+0000
   5.8140 -1.94200E-0001   0.00000E+0000
   5.8150 -2.53000E-0001   0.00000E+0000
   5.8160 -4.28800E-0001   0.00000E+0000
   5.8180 -5.22100E-0001   0.00000E+0000
   5.8210 -6.74100E-0001   0.00000E+0000
   5.8230 -5.49400E-0001   0.00000E+0000
   5.8250 -3.61200E-0001   0.00000E+0000
   5.8270 -1.05200E-0001   0.00000E+0000
   5.8300  8.14000E-0002   0.00000E+0000
   5.8320  1.36700E-0001   0.00000E+0000
   5.8350  1.25400E-0001   0.00000E+0000
   5.8370  9.65000E-0002   0.00000E+0000
   5.8390  1.07000E-0001   0.00000E+0000
   5.8410  9.03000E-0002   0.00000E+0000
   5.8440  6.85000E-0002   0.00000E+0000
   5.8460  9.88000E-0002   0.00000E+0000
   5.8490  8.91000E-0002   0.00000E+0000
   5.8510  9.27000E-0002   0.00000E+0000
   5.8530  7.90000E-0002   0.00000E+0000
   5.8540  6.55000E-0002   0.00000E+0000
   5.8560  5.80000E-0003   0.00000E+0000
   5.8580  2.74000E-0002   0.00000E+0000
   5.8590  3.70000E-0002   0.00000E+0000
   5.8600  1.76000E-0002   0.00000E+0000
   5.8630  3.01000E-0002   0.00000E+0000
   5.8650  3.91000E-0002   0.00000E+0000
   5.8660  3.02000E-0002   0.00000E+0000
   5.8690 -3.56000E-0002   0.00000E+0000
   5.8710 -5.43000E-0002   0.00000E+0000
   5.8730 -1.30000E-0002   0.00000E+0000
   5.8760  2.11000E-0002   0.00000E+0000
   5.8780  4.79000E-0002   0.00000E+0000
   5.8800  3.73000E-0002   0.00000E+0000
   5.8820  3.53000E-0002   0.00000E+0000
   5.8850  8.10000E-0003   0.00000E+0000
   5.8870  3.10000E-0002   0.00000E+0000
   5.8890  4.19000E-0002   0.00000E+0000
   5.8920  1.04000E-0002   0.00000E+0000
   5.8940  2.85000E-0002   0.00000E+0000
   5.8970  7.10000E-0003   0.00000E+0000
   5.8990  3.76000E-0002   0.00000E+0000
   5.9010  4.33000E-0002   0.00000E+0000
   5.9030  2.11000E-0002   0.00000E+0000
   5.9060  1.53000E-0002   0.00000E+0000
   5.9070  1.40000E-0002   0.00000E+0000
   5.9090  1.49000E-0002   0.00000E+0000
   5.9110  2.05000E-0002   0.00000E+0000
   5.9130  2.39000E-0002   0.00000E+0000
   5.9150  2.07000E-0002   0.00000E+0000
   5.9170  2.40000E-0002   0.00000E+0000
   5.9180  1.67000E-0002   0.00000E+0000
   5.9200 -7.70000E-0003   0.00000E+0000
   5.9220  2.83000E-0002   0.00000E+0000
   5.9250  3.28000E-0002   0.00000E+0000
   5.9270  2.36000E-0002   0.00000E+0000
   5.9280  5.26000E-0002   0.00000E+0000
   5.9330  6.82000E-0002   0.00000E+0000
   5.9340  2.50000E-0002   0.00000E+0000
   5.9370  4.29000E-0002   0.00000E+0000
   5.9380  7.48000E-0002   0.00000E+0000
   5.9400  5.20000E-0002   0.00000E+0000
   5.9420  6.61000E-0002   0.00000E+0000
   5.9460  6.53000E-0002   0.00000E+0000
   5.9480  5.67000E-0002   0.00000E+0000
   5.9510  4.08000E-0002   0.00000E+0000
   5.9520  3.42000E-0002   0.00000E+0000
   5.9540  5.90000E-0002   0.00000E+0000
   5.9580  6.42000E-0002   0.00000E+0000
   5.9610  8.63000E-0002   0.00000E+0000
   5.9630  7.10000E-0002   0.00000E+0000
   5.9650  3.56000E-0002   0.00000E+0000
   5.9680  1.90000E-0002   0.00000E+0000
   5.9700  2.63000E-0002   0.00000E+0000
   5.9730  2.94000E-0002   0.00000E+0000
   5.9740  3.81000E-0002   0.00000E+0000
   5.9770  4.38000E-0002   0.00000E+0000
   5.9800 -1.74000E-0002   0.00000E+0000
   5.9820 -7.35300E-0001   0.00000E+0000
   5.9840 -1.01500E+0000   0.00000E+0000
   5.9860 -1.29190E+0000   0.00000E+0000
   5.9880 -1.37830E+0000   0.00000E+0000
   5.9910 -1.60960E+0000   0.00000E+0000
   5.9920 -1.71070E+0000   0.00000E+0000
   5.9950 -1.97060E+0000   0.00000E+0000
   5.9980 -2.01130E+0000   0.00000E+0000
   6.0000 -1.94120E+0000   0.00000E+0000
   6.0020 -1.88250E+0000   0.00000E+0000
   6.0040 -1.82160E+0000   0.00000E+0000
   6.0060 -1.76010E+0000   0.00000E+0000
   6.0070 -1.68310E+0000   0.00000E+0000
   6.0090 -1.63610E+0000   0.00000E+0000
   6.0120 -1.21610E+0000   0.00000E+0000
   6.0140 -6.90900E-0001   0.00000E+0000
   6.0160 -1.07600E-0001   0.00000E+0000
   6.0180  1.15600E-0001   0.00000E+0000
   6.0200  1.47100E-0001   0.00000E+0000
   6.0220  1.41200E-0001   0.00000E+0000
   6.0260  1.32500E-0001   0.00000E+0000
   6.0300  1.35400E-0001   0.00000E+0000
   6.0320  1.37300E-0001   0.00000E+0000
   6.0340  1.57000E-0001   0.00000E+0000
   6.0370  1.52400E-0001   0.00000E+0000
   6.0390  9.43000E-0002   0.00000E+0000
   6.0410  9.58000E-0002   0.00000E+0000
   6.0440  1.17700E-0001   0.00000E+0000
   6.0450  1.28800E-0001   0.00000E+0000
   6.0480  1.05700E-0001   0.00000E+0000
   6.0500  1.05000E-0001   0.00000E+0000
   6.0520  1.16400E-0001   0.00000E+0000
   6.0550  1.15400E-0001   0.00000E+0000
   6.0570  1.11400E-0001   0.00000E+0000
   6.0590  1.19000E-0001   0.00000E+0000
   6.0620  1.11000E-0001   0.00000E+0000
   6.0640  1.15800E-0001   0.00000E+0000
   6.0660  1.10700E-0001   0.00000E+0000
   6.0680  1.04400E-0001   0.00000E+0000
   6.0710  1.00800E-0001   0.00000E+0000
   6.0730  1.01800E-0001   0.00000E+0000
   6.0780  1.50500E-0001   0.00000E+0000
   6.0800  1.46400E-0001   0.00000E+0000
   6.0830  1.33800E-0001   0.00000E+0000
   6.0860  1.08500E+0000   0.00000E+0000
   6.0900  1.29850E+0000   0.00000E+0000
   6.0920  1.41660E+0000   0.00000E+0000
   6.0940  1.45130E+0000   0.00000E+0000
   6.0970  1.83750E+0000   0.00000E+0000
   6.1010  2.01840E+0000   0.00000E+0000
   6.1030  2.01250E+0000   0.00000E+0000
   6.1060  1.94550E+0000   0.00000E+0000
   6.1080  1.93120E+0000   0.00000E+0000
   6.1100  1.87130E+0000   0.00000E+0000
   6.1120  1.76820E+0000   0.00000E+0000
   6.1130  1.74170E+0000   0.00000E+0000
   6.1170  1.60770E+0000   0.00000E+0000
   6.1180  1.16690E+0000   0.00000E+0000
   6.1210  6.78000E-0002   0.00000E+0000
   6.1260  7.14000E-0002   0.00000E+0000
   6.1280  1.09500E-0001   0.00000E+0000
   6.1300  9.91000E-0002   0.00000E+0000
   6.1340  9.82000E-0002   0.00000E+0000
   6.1350  9.38000E-0002   0.00000E+0000
   6.1380  8.24000E-0002   0.00000E+0000
   6.1400  8.17000E-0002   0.00000E+0000
   6.1440  7.37000E-0002   0.00000E+0000
   6.1490  7.73000E-0002   0.00000E+0000
   6.1500  8.24000E-0002   0.00000E+0000
   6.1520  7.62000E-0002   0.00000E+0000
   6.1550  8.06000E-0002   0.00000E+0000
   6.1560  7.86000E-0002   0.00000E+0000
   6.1600  8.14000E-0002   0.00000E+0000
   6.1630  8.20000E-0002   0.00000E+0000
   6.1660  7.79000E-0002   0.00000E+0000
   6.1680  8.48000E-0002   0.00000E+0000
   6.1710  8.35000E-0002   0.00000E+0000
   6.1730  8.02000E-0002   0.00000E+0000
   6.1750  7.67000E-0002   0.00000E+0000
   6.1790  7.76000E-0002   0.00000E+0000
   6.1810  8.42000E-0002   0.00000E+0000
   6.1830  7.98000E-0002   0.00000E+0000
   6.1850  8.47000E-0002   0.00000E+0000
   6.1860  8.01000E-0002   0.00000E+0000
   6.1890  8.31000E-0002   0.00000E+0000
   6.1920  7.56000E-0002   0.00000E+0000
   6.1940  7.88000E-0002   0.00000E+0000
   6.1970  8.03000E-0002   0.00000E+0000
   6.1990  8.06000E-0002   0.00000E+0000
   6.2000  8.35000E-0002   0.00000E+0000
   6.2030  7.56000E-0002   0.00000E+0000
   6.2040  7.51000E-0002   0.00000E+0000
   6.2070  7.54000E-0002   0.00000E+0000
   6.2090  8.48000E-0002   0.00000E+0000
   6.2120  8.87000E-0002   0.00000E+0000
   6.2140  8.70000E-0002   0.00000E+0000
   6.2180  8.48000E-0002   0.00000E+0000
   6.2190  8.29000E-0002   0.00000E+0000
   6.2210  8.35000E-0002   0.00000E+0000
   6.2240  8.30000E-0002   0.00000E+0000
   6.2260  9.36000E-0002   0.00000E+0000
   6.2290  1.13600E-0001   0.00000E+0000
   6.2300  6.44000E-0002   0.00000E+0000
   6.2330  3.58000E-0002   0.00000E+0000
   6.2350  8.45000E-0002   0.00000E+0000
   6.2380  1.07600E-0001   0.00000E+0000
   6.2400  9.59000E-0002   0.00000E+0000
   6.2430  9.19000E-0002   0.00000E+0000
   6.2450  8.88000E-0002   0.00000E+0000
   6.2490  9.27000E-0002   0.00000E+0000
   6.2520  8.44000E-0002   0.00000E+0000
   6.2540  8.54000E-0002   0.00000E+0000
   6.2570  9.02000E-0002   0.00000E+0000
   6.2610  9.70000E-0002   0.00000E+0000
   6.2640  9.60000E-0002   0.00000E+0000
   6.2660  9.75000E-0002   0.00000E+0000
   6.2680  1.11600E-0001   0.00000E+0000
   6.2690  9.22000E-0002   0.00000E+0000
   6.2710  9.27000E-0002   0.00000E+0000
   6.2740  8.53000E-0002   0.00000E+0000
   6.2790  9.84000E-0002   0.00000E+0000
   6.2800  9.36000E-0002   0.00000E+0000
   6.2830  8.03000E-0002   0.00000E+0000
   6.2850  9.23000E-0002   0.00000E+0000
   6.2880  9.90000E-0002   0.00000E+0000
   6.2890  9.49000E-0002   0.00000E+0000
   6.2920  9.33000E-0002   0.00000E+0000
   6.2930  9.78000E-0002   0.00000E+0000
   6.2970  1.03300E-0001   0.00000E+0000
   6.3000  9.66000E-0002   0.00000E+0000
   6.3020  9.66000E-0002   0.00000E+0000
   6.3050  1.02200E-0001   0.00000E+0000
   6.3100  1.00200E-0001   0.00000E+0000
   6.3120  1.07100E-0001   0.00000E+0000
   6.3140  9.52000E-0002   0.00000E+0000
   6.3180  9.92000E-0002   0.00000E+0000
   6.3190  9.98000E-0002   0.00000E+0000
   6.3230  1.04800E-0001   0.00000E+0000
   6.3260  1.27100E-0001   0.00000E+0000
   6.3290  1.08600E-0001   0.00000E+0000
   6.3310  5.44000E-0002   0.00000E+0000
   6.3350  6.52000E-0002   0.00000E+0000
   6.3360  1.25700E-0001   0.00000E+0000
   6.3390  1.20700E-0001   0.00000E+0000
   6.3420  1.17600E-0001   0.00000E+0000
   6.3430  1.16600E-0001   0.00000E+0000
   6.3450  1.20100E-0001   0.00000E+0000
   6.3470  1.26800E-0001   0.00000E+0000
   6.3500  1.15500E-0001   0.00000E+0000
   6.3520  1.19300E-0001   0.00000E+0000
   6.3540  1.14600E-0001   0.00000E+0000
   6.3550  1.12000E-0001   0.00000E+0000
   6.3590  1.19900E-0001   0.00000E+0000
   6.3610  1.14100E-0001   0.00000E+0000
   6.3630  1.18200E-0001   0.00000E+0000
   6.3650  1.16400E-0001   0.00000E+0000
   6.3670  1.25000E-0001   0.00000E+0000
   6.3680  1.23800E-0001   0.00000E+0000
   6.3710  1.18500E-0001   0.00000E+0000
   6.3720  1.28400E-0001   0.00000E+0000
   6.3760  1.29100E-0001   0.00000E+0000
   6.3780  1.30400E-0001   0.00000E+0000
   6.3810  1.22200E-0001   0.00000E+0000
   6.3830  1.22800E-0001   0.00000E+0000
   6.3860  1.34900E-0001   0.00000E+0000
   6.3900  1.28500E-0001   0.00000E+0000
   6.3920  1.49900E-0001   0.00000E+0000
   6.3940  1.33300E-0001   0.00000E+0000
   6.3970  1.29100E-0001   0.00000E+0000
   6.4000  1.33400E-0001   0.00000E+0000
   6.4020  1.40800E-0001   0.00000E+0000
   6.4030  1.32300E-0001   0.00000E+0000
   6.4060  1.34500E-0001   0.00000E+0000
   6.4080  1.37300E-0001   0.00000E+0000
   6.4100  1.46300E-0001   0.00000E+0000
   6.4120  1.39900E-0001   0.00000E+0000
   6.4150  1.35500E-0001   0.00000E+0000
   6.4160  1.31400E-0001   0.00000E+0000
   6.4190  1.47100E-0001   0.00000E+0000
   6.4210  1.44600E-0001   0.00000E+0000
   6.4240  1.48400E-0001   0.00000E+0000
   6.4260  1.43200E-0001   0.00000E+0000
   6.4280  1.49900E-0001   0.00000E+0000
   6.4310  1.52000E-0001   0.00000E+0000
   6.4330  1.55300E-0001   0.00000E+0000
   6.4360  1.47600E-0001   0.00000E+0000
   6.4380  1.53500E-0001   0.00000E+0000
   6.4410  1.47700E-0001   0.00000E+0000
   6.4430  1.55100E-0001   0.00000E+0000
   6.4450  1.58000E-0001   0.00000E+0000
   6.4470  1.60600E-0001   0.00000E+0000
   6.4500  1.53200E-0001   0.00000E+0000
   6.4530  1.50100E-0001   0.00000E+0000
   6.4540  1.57100E-0001   0.00000E+0000
   6.4580  1.65700E-0001   0.00000E+0000
   6.4590  1.55900E-0001   0.00000E+0000
   6.4600  1.57500E-0001   0.00000E+0000
   6.4630  1.58800E-0001   0.00000E+0000
   6.4650  1.63400E-0001   0.00000E+0000
   6.4670  1.65600E-0001   0.00000E+0000
   6.4690  1.57900E-0001   0.00000E+0000
   6.4720  1.62500E-0001   0.00000E+0000
   6.4730  1.67700E-0001   0.00000E+0000
   6.4760  1.85200E-0001   0.00000E+0000
   6.4790  2.05900E-0001   0.00000E+0000
   6.4830  1.67100E-0001   0.00000E+0000
   6.4870  1.67600E-0001   0.00000E+0000
   6.4880  1.72400E-0001   0.00000E+0000
   6.4900  1.75200E-0001   0.00000E+0000
   6.4920  1.77400E-0001   0.00000E+0000
   6.4960  1.78300E-0001   0.00000E+0000
   6.4970  1.77800E-0001   0.00000E+0000
   6.5000  1.75700E-0001   0.00000E+0000
   6.5020  1.75700E-0001   0.00000E+0000
   6.5030  1.79700E-0001   0.00000E+0000
   6.5050  1.86200E-0001   0.00000E+0000
   6.5070  1.92500E-0001   0.00000E+0000
   6.5100  1.95600E-0001   0.00000E+0000
   6.5130  1.86100E-0001   0.00000E+0000
   6.5150  1.72500E-0001   0.00000E+0000
   6.5160  1.60100E-0001   0.00000E+0000
   6.5180  1.72800E-0001   0.00000E+0000
   6.5210  1.99200E-0001   0.00000E+0000
   6.5220  1.96900E-0001   0.00000E+0000
   6.5260  2.00400E-0001   0.00000E+0000
   6.5280  1.89200E-0001   0.00000E+0000
   6.5310  1.95200E-0001   0.00000E+0000
   6.5320  1.93700E-0001   0.00000E+0000
   6.5360  1.99000E-0001   0.00000E+0000
   6.5380  1.97200E-0001   0.00000E+0000
   6.5410  2.12800E-0001   0.00000E+0000
   6.5430  2.06500E-0001   0.00000E+0000
   6.5450  1.97300E-0001   0.00000E+0000
   6.5470  1.93900E-0001   0.00000E+0000
   6.5500  2.24700E-0001   0.00000E+0000
   6.5530  2.01300E-0001   0.00000E+0000
   6.5590  1.99200E-0001   0.00000E+0000
   6.5600  2.05300E-0001   0.00000E+0000
   6.5620  2.12200E-0001   0.00000E+0000
   6.5660  2.12500E-0001   0.00000E+0000
   6.5690  2.15800E-0001   0.00000E+0000
   6.5710  2.17500E-0001   0.00000E+0000
   6.5730  2.11300E-0001   0.00000E+0000
   6.5760  2.12800E-0001   0.00000E+0000
   6.5780  2.18300E-0001   0.00000E+0000
   6.5800  2.12000E-0001   0.00000E+0000
   6.5830  2.21900E-0001   0.00000E+0000
   6.5840  2.26500E-0001   0.00000E+0000
   6.5870  2.33200E-0001   0.00000E+0000
   6.5890  2.29600E-0001   0.00000E+0000
   6.5920  2.27400E-0001   0.00000E+0000
   6.5940  2.30800E-0001   0.00000E+0000
   6.5970  2.40200E-0001   0.00000E+0000
   6.5980  2.28200E-0001   0.00000E+0000
   6.6000  2.35400E-0001   0.00000E+0000
   6.6030  2.60200E-0001   0.00000E+0000
   6.6050  2.54000E-0001   0.00000E+0000
   6.6070  2.41900E-0001   0.00000E+0000
   6.6080  2.43800E-0001   0.00000E+0000
   6.6120  2.41500E-0001   0.00000E+0000
   6.6150  2.50300E-0001   0.00000E+0000
   6.6160  2.48300E-0001   0.00000E+0000
   6.6190  2.42700E-0001   0.00000E+0000
   6.6220  2.53600E-0001   0.00000E+0000
   6.6240  2.51200E-0001   0.00000E+0000
   6.6260  2.53400E-0001   0.00000E+0000
   6.6280  2.63100E-0001   0.00000E+0000
   6.6310  2.59800E-0001   0.00000E+0000
   6.6330  2.69200E-0001   0.00000E+0000
   6.6350  2.59100E-0001   0.00000E+0000
   6.6380  2.60700E-0001   0.00000E+0000
   6.6400  2.62900E-0001   0.00000E+0000
   6.6420  2.72000E-0001   0.00000E+0000
   6.6440  2.64400E-0001   0.00000E+0000
   6.6460  2.66800E-0001   0.00000E+0000
   6.6500  2.65900E-0001   0.00000E+0000
   6.6510  2.71700E-0001   0.00000E+0000
   6.6530  2.68300E-0001   0.00000E+0000
   6.6560  2.63800E-0001   0.00000E+0000
   6.6580  2.67100E-0001   0.00000E+0000
   6.6600  2.69200E-0001   0.00000E+0000
   6.6620  2.72200E-0001   0.00000E+0000
   6.6650  2.74600E-0001   0.00000E+0000
   6.6670  2.78700E-0001   0.00000E+0000
   6.6690  2.82800E-0001   0.00000E+0000
   6.6720  2.78500E-0001   0.00000E+0000
   6.6740  2.81000E-0001   0.00000E+0000
   6.6760  2.72700E-0001   0.00000E+0000
   6.6790  2.84900E-0001   0.00000E+0000
   6.6830  2.86000E-0001   0.00000E+0000
   6.6850  2.86900E-0001   0.00000E+0000
   6.6870  2.89400E-0001   0.00000E+0000
   6.6880  2.81200E-0001   0.00000E+0000
   6.6920  2.79800E-0001   0.00000E+0000
   6.6940  2.92400E-0001   0.00000E+0000
   6.6960  2.96200E-0001   0.00000E+0000
   6.6990  2.99100E-0001   0.00000E+0000
   6.7010  2.90800E-0001   0.00000E+0000
   6.7030  2.87000E-0001   0.00000E+0000
   6.7050  2.88300E-0001   0.00000E+0000
   6.7070  2.88900E-0001   0.00000E+0000
   6.7100  2.92500E-0001   0.00000E+0000
   6.7120  2.93100E-0001   0.00000E+0000
   6.7150  3.00500E-0001   0.00000E+0000
   6.7170  2.95500E-0001   0.00000E+0000
   6.7190  2.94300E-0001   0.00000E+0000
   6.7220  2.99300E-0001   0.00000E+0000
   6.7230  3.00900E-0001   0.00000E+0000
   6.7260  3.02400E-0001   0.00000E+0000
   6.7290  3.13900E-0001   0.00000E+0000
   6.7320  3.08300E-0001   0.00000E+0000
   6.7350  3.12100E-0001   0.00000E+0000
   6.7360  3.16000E-0001   0.00000E+0000
   6.7380  3.16300E-0001   0.00000E+0000
   6.7410  3.15000E-0001   0.00000E+0000
   6.7450  3.29900E-0001   0.00000E+0000
   6.7460  3.23100E-0001   0.00000E+0000
   6.7490  3.12400E-0001   0.00000E+0000
   6.7500  3.10800E-0001   0.00000E+0000
   6.7540  3.32200E-0001   0.00000E+0000
   6.7550  3.27000E-0001   0.00000E+0000
   6.7580  3.31200E-0001   0.00000E+0000
   6.7600  3.30000E-0001   0.00000E+0000
   6.7620  3.31900E-0001   0.00000E+0000
   6.7640  3.34700E-0001   0.00000E+0000
   6.7670  3.33700E-0001   0.00000E+0000
   6.7700  3.06900E-0001   0.00000E+0000
   6.7720  3.12500E-0001   0.00000E+0000
   6.7740  3.33300E-0001   0.00000E+0000
   6.7770  3.40700E-0001   0.00000E+0000
   6.7790  3.42200E-0001   0.00000E+0000
   6.7820  3.42600E-0001   0.00000E+0000
   6.7840  3.33900E-0001   0.00000E+0000
   6.7860  3.38800E-0001   0.00000E+0000
   6.7900  3.42900E-0001   0.00000E+0000
   6.7910  3.52600E-0001   0.00000E+0000
   6.7940  3.52100E-0001   0.00000E+0000
   6.7960  3.51600E-0001   0.00000E+0000
   6.8000  3.36000E-0001   0.00000E+0000
   6.8030  3.40700E-0001   0.00000E+0000
   6.8070  3.54500E-0001   0.00000E+0000
   6.8080  3.54200E-0001   0.00000E+0000
   6.8120  3.60800E-0001   0.00000E+0000
   6.8140  3.74100E-0001   0.00000E+0000
   6.8160  3.60600E-0001   0.00000E+0000
   6.8170  3.60400E-0001   0.00000E+0000
   6.8190  3.66400E-0001   0.00000E+0000
   6.8240  3.47900E-0001   0.00000E+0000
   6.8260  3.54300E-0001   0.00000E+0000
   6.8280  3.49500E-0001   0.00000E+0000
   6.8310  3.47200E-0001   0.00000E+0000
   6.8330  3.64800E-0001   0.00000E+0000
   6.8370  3.71800E-0001   0.00000E+0000
   6.8390  3.64200E-0001   0.00000E+0000
   6.8410  3.53300E-0001   0.00000E+0000
   6.8440  3.60700E-0001   0.00000E+0000
   6.8470  3.57800E-0001   0.00000E+0000
   6.8490  3.59200E-0001   0.00000E+0000
   6.8510  3.74300E-0001   0.00000E+0000
   6.8530  3.75900E-0001   0.00000E+0000
   6.8560  3.76300E-0001   0.00000E+0000
   6.8580  3.71400E-0001   0.00000E+0000
   6.8600  3.67500E-0001   0.00000E+0000
   6.8630  3.68200E-0001   0.00000E+0000
   6.8650  3.77100E-0001   0.00000E+0000
   6.8670  3.71100E-0001   0.00000E+0000
   6.8690  3.71200E-0001   0.00000E+0000
   6.8720  3.82100E-0001   0.00000E+0000
   6.8750  3.85700E-0001   0.00000E+0000
   6.8770  3.91600E-0001   0.00000E+0000
   6.8790  3.77700E-0001   0.00000E+0000
   6.8840  3.88400E-0001   0.00000E+0000
   6.8870  3.81600E-0001   0.00000E+0000
   6.8880  3.91800E-0001   0.00000E+0000
   6.8900  3.93500E-0001   0.00000E+0000
   6.8930  3.86400E-0001   0.00000E+0000
   6.8940  3.86100E-0001   0.00000E+0000
   6.8960  3.87100E-0001   0.00000E+0000
   6.8990  4.18900E-0001   0.00000E+0000
   6.9010  4.19400E-0001   0.00000E+0000
   6.9030  4.22800E-0001   0.00000E+0000
   6.9050  4.08000E-0001   0.00000E+0000
   6.9080  4.11100E-0001   0.00000E+0000
   6.9090  4.16900E-0001   0.00000E+0000
   6.9120  4.20400E-0001   0.00000E+0000
   6.9150  4.12100E-0001   0.00000E+0000
   6.9170  4.07200E-0001   0.00000E+0000
   6.9180  4.04900E-0001   0.00000E+0000
   6.9210  4.02400E-0001   0.00000E+0000
   6.9230  4.13100E-0001   0.00000E+0000
   6.9250  4.28600E-0001   0.00000E+0000
   6.9290  4.06800E-0001   0.00000E+0000
   6.9310  4.20500E-0001   0.00000E+0000
   6.9340  4.28300E-0001   0.00000E+0000
   6.9360  4.15200E-0001   0.00000E+0000
   6.9380  4.20400E-0001   0.00000E+0000
   6.9390  4.40200E-0001   0.00000E+0000
   6.9430  4.46800E-0001   0.00000E+0000
   6.9450  4.35000E-0001   0.00000E+0000
   6.9480  4.15300E-0001   0.00000E+0000
   6.9500  4.22000E-0001   0.00000E+0000
   6.9520  4.25400E-0001   0.00000E+0000
   6.9530  4.25600E-0001   0.00000E+0000
   6.9560  4.28000E-0001   0.00000E+0000
   6.9580  4.30900E-0001   0.00000E+0000
   6.9600  4.33400E-0001   0.00000E+0000
   6.9620  4.20500E-0001   0.00000E+0000
   6.9640  4.36900E-0001   0.00000E+0000
   6.9670  4.33800E-0001   0.00000E+0000
   6.9680  4.26900E-0001   0.00000E+0000
   6.9720  4.24500E-0001   0.00000E+0000
   6.9760  4.42900E-0001   0.00000E+0000
   6.9790  4.37900E-0001   0.00000E+0000
   6.9820  4.21000E-0001   0.00000E+0000
   6.9840  4.25600E-0001   0.00000E+0000
   6.9860  4.23200E-0001   0.00000E+0000
   6.9890  4.37300E-0001   0.00000E+0000
   6.9910  4.33300E-0001   0.00000E+0000
   6.9930  4.70100E-0001   0.00000E+0000
   6.9950  4.71000E-0001   0.00000E+0000
   6.9980  4.62400E-0001   0.00000E+0000
   7.0000  4.54000E-0001   0.00000E+0000
   7.0030  4.63500E-0001   0.00000E+0000
   7.0050  4.61900E-0001   0.00000E+0000
   7.0070  4.87100E-0001   0.00000E+0000
   7.0080  4.76900E-0001   0.00000E+0000
   7.0100  4.96000E-0001   0.00000E+0000
   7.0130  4.94600E-0001   0.00000E+0000
   7.0170  4.79600E-0001   0.00000E+0000
   7.0180  4.99500E-0001   0.00000E+0000
   7.0200  5.14700E-0001   0.00000E+0000
   7.0230  5.04800E-0001   0.00000E+0000
   7.0250  5.02300E-0001   0.00000E+0000
   7.0280  5.26900E-0001   0.00000E+0000
   7.0300  5.30400E-0001   0.00000E+0000
   7.0330  5.18800E-0001   0.00000E+0000
   7.0350  5.33500E-0001   0.00000E+0000
   7.0380  5.52300E-0001   0.00000E+0000
   7.0400  5.70600E-0001   0.00000E+0000
   7.0430  5.77600E-0001   0.00000E+0000
   7.0440  5.78400E-0001   0.00000E+0000
   7.0470  5.74100E-0001   0.00000E+0000
   7.0490  5.83100E-0001   0.00000E+0000
   7.0510  5.87400E-0001   0.00000E+0000
   7.0540  6.07100E-0001   0.00000E+0000
   7.0550  6.00700E-0001   0.00000E+0000
   7.0590  6.16600E-0001   0.00000E+0000
   7.0600  6.30700E-0001   0.00000E+0000
   7.0620  6.33400E-0001   0.00000E+0000
   7.0630  6.36900E-0001   0.00000E+0000
   7.0660  6.51300E-0001   0.00000E+0000
   7.0680  6.39600E-0001   0.00000E+0000
   7.0710  6.94500E-0001   0.00000E+0000
   7.0740  7.03400E-0001   0.00000E+0000
   7.0760  7.00900E-0001   0.00000E+0000
   7.0790  6.95800E-0001   0.00000E+0000
   7.0800  7.02900E-0001   0.00000E+0000
   7.0820  7.45500E-0001   0.00000E+0000
   7.0850  7.66700E-0001   0.00000E+0000
   7.0890  7.75700E-0001   0.00000E+0000
   7.0920  8.21600E-0001   0.00000E+0000
   7.0960  8.23000E-0001   0.00000E+0000
   7.0970  8.42500E-0001   0.00000E+0000
   7.1000  8.68600E-0001   0.00000E+0000
