# Supplementary material for: Self-association of MreC as a regulatory signal in bacterial cell wall elongation
Source: Nat Commun. 2021 May 20;12:2987. doi: 10.1038/s41467-021-22957-9 (PMC8137920; doi:10.1038/s41467-021-22957-9)
Supplement: Supplementary file 4 — Source Data [file 41467_2021_22957_MOESM4_ESM.zip › Martins2-Source-Data/AUC_rawdata/E.coli/00273.RA3]

MREC FHEC 0,8 abs
R 3 20.0 20000 0060130 2.4990E11 281 1 
   5.8000 -3.43200E-0001   0.00000E+0000
   5.8030 -4.22200E-0001   0.00000E+0000
   5.8040 -2.51200E-0001   0.00000E+0000
   5.8050 -1.93600E-0001   0.00000E+0000
   5.8070 -2.69700E-0001   0.00000E+0000
   5.8080 -2.52500E-0001   0.00000E+0000
   5.8090 -1.74700E-0001   0.00000E+0000
   5.8100 -2.20400E-0001   0.00000E+0000
   5.8110 -1.69500E-0001   0.00000E+0000
   5.8130 -1.58300E-0001   0.00000E+0000
   5.8140 -2.22300E-0001   0.00000E+0000
   5.8150 -1.91600E-0001   0.00000E+0000
   5.8160 -2.84000E-0001   0.00000E+0000
   5.8180 -2.96400E-0001   0.00000E+0000
   5.8190 -3.48400E-0001   0.00000E+0000
   5.8210 -3.73800E-0001   0.00000E+0000
   5.8230 -5.66800E-0001   0.00000E+0000
   5.8250 -6.10100E-0001   0.00000E+0000
   5.8270 -5.02900E-0001   0.00000E+0000
   5.8280 -1.78800E-0001   0.00000E+0000
   5.8320  2.57000E-0002   0.00000E+0000
   5.8340  1.17600E-0001   0.00000E+0000
   5.8370  1.36300E-0001   0.00000E+0000
   5.8390  1.13400E-0001   0.00000E+0000
   5.8400  9.55000E-0002   0.00000E+0000
   5.8430  8.75000E-0002   0.00000E+0000
   5.8440  9.21000E-0002   0.00000E+0000
   5.8450  7.81000E-0002   0.00000E+0000
   5.8470  7.96000E-0002   0.00000E+0000
   5.8480  9.07000E-0002   0.00000E+0000
   5.8500  1.00600E-0001   0.00000E+0000
   5.8530  8.52000E-0002   0.00000E+0000
   5.8540  8.45000E-0002   0.00000E+0000
   5.8550  7.62000E-0002   0.00000E+0000
   5.8570  4.96000E-0002   0.00000E+0000
   5.8600  1.09000E-0002   0.00000E+0000
   5.8610  3.47000E-0002   0.00000E+0000
   5.8620  2.53000E-0002   0.00000E+0000
   5.8640  1.33000E-0002   0.00000E+0000
   5.8650  2.06000E-0002   0.00000E+0000
   5.8660  4.46000E-0002   0.00000E+0000
   5.8680  3.85000E-0002   0.00000E+0000
   5.8690  2.18000E-0002   0.00000E+0000
   5.8730 -4.82000E-0002   0.00000E+0000
   5.8760  6.00000E-0003   0.00000E+0000
   5.8770  9.30000E-0003   0.00000E+0000
   5.8800  4.71000E-0002   0.00000E+0000
   5.8830  3.48000E-0002   0.00000E+0000
   5.8840  2.92000E-0002   0.00000E+0000
   5.8850  9.50000E-0003   0.00000E+0000
   5.8880  1.77000E-0002   0.00000E+0000
   5.8900  3.57000E-0002   0.00000E+0000
   5.8920  4.29000E-0002   0.00000E+0000
   5.8950  2.23000E-0002   0.00000E+0000
   5.8970  1.64000E-0002   0.00000E+0000
   5.9010  2.66000E-0002   0.00000E+0000
   5.9040  2.98000E-0002   0.00000E+0000
   5.9060  1.28000E-0002   0.00000E+0000
   5.9080  1.75000E-0002   0.00000E+0000
   5.9100  1.75000E-0002   0.00000E+0000
   5.9120  2.08000E-0002   0.00000E+0000
   5.9150  2.24000E-0002   0.00000E+0000
   5.9160  1.74000E-0002   0.00000E+0000
   5.9180  2.27000E-0002   0.00000E+0000
   5.9190  2.51000E-0002   0.00000E+0000
   5.9210 -3.30000E-0003   0.00000E+0000
   5.9230  2.31000E-0002   0.00000E+0000
   5.9270  2.97000E-0002   0.00000E+0000
   5.9280  4.13000E-0002   0.00000E+0000
   5.9300  6.55000E-0002   0.00000E+0000
   5.9340  4.67000E-0002   0.00000E+0000
   5.9350  2.40000E-0002   0.00000E+0000
   5.9380  3.80000E-0002   0.00000E+0000
   5.9400  8.13000E-0002   0.00000E+0000
   5.9420  5.46000E-0002   0.00000E+0000
   5.9450  7.52000E-0002   0.00000E+0000
   5.9470  6.02000E-0002   0.00000E+0000
   5.9490  6.43000E-0002   0.00000E+0000
   5.9500  4.27000E-0002   0.00000E+0000
   5.9520  3.36000E-0002   0.00000E+0000
   5.9530  5.03000E-0002   0.00000E+0000
   5.9540  5.25000E-0002   0.00000E+0000
   5.9570  5.33000E-0002   0.00000E+0000
   5.9590  7.17000E-0002   0.00000E+0000
   5.9610  8.66000E-0002   0.00000E+0000
   5.9630  7.49000E-0002   0.00000E+0000
   5.9660  3.53000E-0002   0.00000E+0000
   5.9710  2.52000E-0002   0.00000E+0000
   5.9740  5.05000E-0002   0.00000E+0000
   5.9750  3.09000E-0002   0.00000E+0000
   5.9780  5.36000E-0002   0.00000E+0000
   5.9810 -1.77000E-0002   0.00000E+0000
   5.9820 -7.37200E-0001   0.00000E+0000
   5.9850 -1.03620E+0000   0.00000E+0000
   5.9880 -1.31340E+0000   0.00000E+0000
   5.9890 -1.41040E+0000   0.00000E+0000
   5.9920 -1.66300E+0000   0.00000E+0000
   5.9930 -1.82440E+0000   0.00000E+0000
   5.9950 -1.98190E+0000   0.00000E+0000
   5.9970 -2.03170E+0000   0.00000E+0000
   5.9980 -1.96520E+0000   0.00000E+0000
   6.0020 -1.92250E+0000   0.00000E+0000
   6.0040 -1.82210E+0000   0.00000E+0000
   6.0060 -1.75750E+0000   0.00000E+0000
   6.0070 -1.65570E+0000   0.00000E+0000
   6.0090 -1.58920E+0000   0.00000E+0000
   6.0110 -1.35320E+0000   0.00000E+0000
   6.0130 -1.17230E+0000   0.00000E+0000
   6.0150 -5.30900E-0001   0.00000E+0000
   6.0180 -1.31200E-0001   0.00000E+0000
   6.0200  1.67000E-0001   0.00000E+0000
   6.0210  1.36200E-0001   0.00000E+0000
   6.0230  1.38400E-0001   0.00000E+0000
   6.0250  1.37500E-0001   0.00000E+0000
   6.0280  1.06600E-0001   0.00000E+0000
   6.0300  1.39500E-0001   0.00000E+0000
   6.0320  1.43600E-0001   0.00000E+0000
   6.0340  1.70800E-0001   0.00000E+0000
   6.0370  1.39000E-0001   0.00000E+0000
   6.0390  8.88000E-0002   0.00000E+0000
   6.0410  1.01000E-0001   0.00000E+0000
   6.0440  1.26600E-0001   0.00000E+0000
   6.0450  1.29300E-0001   0.00000E+0000
   6.0480  1.04200E-0001   0.00000E+0000
   6.0500  1.06100E-0001   0.00000E+0000
   6.0510  1.19300E-0001   0.00000E+0000
   6.0520  1.13800E-0001   0.00000E+0000
   6.0540  1.14200E-0001   0.00000E+0000
   6.0570  1.13900E-0001   0.00000E+0000
   6.0590  1.18300E-0001   0.00000E+0000
   6.0620  1.12100E-0001   0.00000E+0000
   6.0640  1.13600E-0001   0.00000E+0000
   6.0660  1.15200E-0001   0.00000E+0000
   6.0680  1.03800E-0001   0.00000E+0000
   6.0710  9.72000E-0002   0.00000E+0000
   6.0730  1.09000E-0001   0.00000E+0000
   6.0760  1.51100E-0001   0.00000E+0000
   6.0800  1.46500E-0001   0.00000E+0000
   6.0820  1.07800E-0001   0.00000E+0000
   6.0840  1.62500E-0001   0.00000E+0000
   6.0850  1.08840E+0000   0.00000E+0000
   6.0890  1.31530E+0000   0.00000E+0000
   6.0920  1.41590E+0000   0.00000E+0000
   6.0950  1.51130E+0000   0.00000E+0000
   6.0960  1.98890E+0000   0.00000E+0000
   6.1010  2.08200E+0000   0.00000E+0000
   6.1050  1.95670E+0000   0.00000E+0000
   6.1090  1.88100E+0000   0.00000E+0000
   6.1100  1.81070E+0000   0.00000E+0000
   6.1130  1.78320E+0000   0.00000E+0000
   6.1140  1.49820E+0000   0.00000E+0000
   6.1180  5.60400E-0001   0.00000E+0000
   6.1230  4.81000E-0002   0.00000E+0000
   6.1270  1.05400E-0001   0.00000E+0000
   6.1280  1.03900E-0001   0.00000E+0000
   6.1320  1.01200E-0001   0.00000E+0000
   6.1330  9.52000E-0002   0.00000E+0000
   6.1350  8.97000E-0002   0.00000E+0000
   6.1370  8.30000E-0002   0.00000E+0000
   6.1400  7.80000E-0002   0.00000E+0000
   6.1420  7.49000E-0002   0.00000E+0000
   6.1450  7.34000E-0002   0.00000E+0000
   6.1480  8.39000E-0002   0.00000E+0000
   6.1490  8.27000E-0002   0.00000E+0000
   6.1510  8.06000E-0002   0.00000E+0000
   6.1530  7.67000E-0002   0.00000E+0000
   6.1560  7.92000E-0002   0.00000E+0000
   6.1590  8.43000E-0002   0.00000E+0000
   6.1610  8.52000E-0002   0.00000E+0000
   6.1630  8.03000E-0002   0.00000E+0000
   6.1650  7.80000E-0002   0.00000E+0000
   6.1680  8.21000E-0002   0.00000E+0000
   6.1690  8.47000E-0002   0.00000E+0000
   6.1700  7.68000E-0002   0.00000E+0000
   6.1740  8.49000E-0002   0.00000E+0000
   6.1790  7.95000E-0002   0.00000E+0000
   6.1810  7.77000E-0002   0.00000E+0000
   6.1830  8.16000E-0002   0.00000E+0000
   6.1870  7.71000E-0002   0.00000E+0000
   6.1880  7.92000E-0002   0.00000E+0000
   6.1920  7.55000E-0002   0.00000E+0000
   6.1940  7.54000E-0002   0.00000E+0000
   6.1970  7.84000E-0002   0.00000E+0000
   6.1990  8.23000E-0002   0.00000E+0000
   6.2020  7.84000E-0002   0.00000E+0000
   6.2040  7.88000E-0002   0.00000E+0000
   6.2060  7.67000E-0002   0.00000E+0000
   6.2090  8.08000E-0002   0.00000E+0000
   6.2110  8.72000E-0002   0.00000E+0000
   6.2120  8.23000E-0002   0.00000E+0000
   6.2150  8.46000E-0002   0.00000E+0000
   6.2180  8.36000E-0002   0.00000E+0000
   6.2200  7.67000E-0002   0.00000E+0000
   6.2220  8.37000E-0002   0.00000E+0000
   6.2250  8.36000E-0002   0.00000E+0000
   6.2290  1.09600E-0001   0.00000E+0000
   6.2330  3.62000E-0002   0.00000E+0000
   6.2340  2.35000E-0002   0.00000E+0000
   6.2370  1.06200E-0001   0.00000E+0000
   6.2380  1.14500E-0001   0.00000E+0000
   6.2410  9.17000E-0002   0.00000E+0000
   6.2430  9.09000E-0002   0.00000E+0000
   6.2460  9.19000E-0002   0.00000E+0000
   6.2480  9.72000E-0002   0.00000E+0000
   6.2500  8.25000E-0002   0.00000E+0000
   6.2520  8.42000E-0002   0.00000E+0000
   6.2540  8.40000E-0002   0.00000E+0000
   6.2570  9.42000E-0002   0.00000E+0000
   6.2590  1.00600E-0001   0.00000E+0000
   6.2610  9.37000E-0002   0.00000E+0000
   6.2640  9.30000E-0002   0.00000E+0000
   6.2650  9.36000E-0002   0.00000E+0000
   6.2670  1.01600E-0001   0.00000E+0000
   6.2700  9.47000E-0002   0.00000E+0000
   6.2730  8.21000E-0002   0.00000E+0000
   6.2740  8.79000E-0002   0.00000E+0000
   6.2780  9.49000E-0002   0.00000E+0000
   6.2790  9.27000E-0002   0.00000E+0000
   6.2820  9.23000E-0002   0.00000E+0000
   6.2840  8.65000E-0002   0.00000E+0000
   6.2860  9.25000E-0002   0.00000E+0000
   6.2880  9.59000E-0002   0.00000E+0000
   6.2920  9.58000E-0002   0.00000E+0000
   6.2940  9.70000E-0002   0.00000E+0000
   6.2960  9.75000E-0002   0.00000E+0000
   6.3000  9.26000E-0002   0.00000E+0000
   6.3020  9.92000E-0002   0.00000E+0000
   6.3050  1.00700E-0001   0.00000E+0000
   6.3070  9.17000E-0002   0.00000E+0000
   6.3090  1.03000E-0001   0.00000E+0000
   6.3120  1.06100E-0001   0.00000E+0000
   6.3140  9.11000E-0002   0.00000E+0000
   6.3160  9.08000E-0002   0.00000E+0000
   6.3170  9.63000E-0002   0.00000E+0000
   6.3210  9.73000E-0002   0.00000E+0000
   6.3230  9.96000E-0002   0.00000E+0000
   6.3260  1.20800E-0001   0.00000E+0000
   6.3300  1.09400E-0001   0.00000E+0000
   6.3310  5.18000E-0002   0.00000E+0000
   6.3320  5.95000E-0002   0.00000E+0000
   6.3350  8.39000E-0002   0.00000E+0000
   6.3360  1.09000E-0001   0.00000E+0000
   6.3400  1.22300E-0001   0.00000E+0000
   6.3420  1.14100E-0001   0.00000E+0000
   6.3430  1.15200E-0001   0.00000E+0000
   6.3460  1.24700E-0001   0.00000E+0000
   6.3480  1.27100E-0001   0.00000E+0000
   6.3500  1.11500E-0001   0.00000E+0000
   6.3540  1.14500E-0001   0.00000E+0000
   6.3550  1.08200E-0001   0.00000E+0000
   6.3570  1.08900E-0001   0.00000E+0000
   6.3590  1.15200E-0001   0.00000E+0000
   6.3610  1.17900E-0001   0.00000E+0000
   6.3620  1.15000E-0001   0.00000E+0000
   6.3660  1.16800E-0001   0.00000E+0000
   6.3690  1.23200E-0001   0.00000E+0000
   6.3720  1.21200E-0001   0.00000E+0000
   6.3750  1.24900E-0001   0.00000E+0000
   6.3760  1.18200E-0001   0.00000E+0000
   6.3790  1.24200E-0001   0.00000E+0000
   6.3810  1.22600E-0001   0.00000E+0000
   6.3830  1.20600E-0001   0.00000E+0000
   6.3850  1.35800E-0001   0.00000E+0000
   6.3890  1.35200E-0001   0.00000E+0000
   6.3910  1.37700E-0001   0.00000E+0000
   6.3920  1.32700E-0001   0.00000E+0000
   6.3940  1.40300E-0001   0.00000E+0000
   6.3960  1.32700E-0001   0.00000E+0000
   6.4000  1.37500E-0001   0.00000E+0000
   6.4020  1.38600E-0001   0.00000E+0000
   6.4040  1.32400E-0001   0.00000E+0000
   6.4050  1.38200E-0001   0.00000E+0000
   6.4080  1.36900E-0001   0.00000E+0000
   6.4100  1.36200E-0001   0.00000E+0000
   6.4120  1.37800E-0001   0.00000E+0000
   6.4150  1.36200E-0001   0.00000E+0000
   6.4170  1.36800E-0001   0.00000E+0000
   6.4200  1.38200E-0001   0.00000E+0000
   6.4220  1.45700E-0001   0.00000E+0000
   6.4240  1.42500E-0001   0.00000E+0000
   6.4280  1.45400E-0001   0.00000E+0000
   6.4300  1.41200E-0001   0.00000E+0000
   6.4330  1.47800E-0001   0.00000E+0000
   6.4370  1.45900E-0001   0.00000E+0000
   6.4380  1.50000E-0001   0.00000E+0000
   6.4420  1.43700E-0001   0.00000E+0000
   6.4430  1.56900E-0001   0.00000E+0000
   6.4470  1.57700E-0001   0.00000E+0000
   6.4490  1.51100E-0001   0.00000E+0000
   6.4520  1.42200E-0001   0.00000E+0000
   6.4540  1.52900E-0001   0.00000E+0000
   6.4560  1.64500E-0001   0.00000E+0000
   6.4590  1.48500E-0001   0.00000E+0000
   6.4610  1.56100E-0001   0.00000E+0000
   6.4620  1.53700E-0001   0.00000E+0000
   6.4660  1.54900E-0001   0.00000E+0000
   6.4670  1.65700E-0001   0.00000E+0000
   6.4700  1.51600E-0001   0.00000E+0000
   6.4720  1.61000E-0001   0.00000E+0000
   6.4740  1.66200E-0001   0.00000E+0000
   6.4770  1.82700E-0001   0.00000E+0000
   6.4790  2.03000E-0001   0.00000E+0000
   6.4810  1.89200E-0001   0.00000E+0000
   6.4830  1.57600E-0001   0.00000E+0000
   6.4860  1.86200E-0001   0.00000E+0000
   6.4870  1.64100E-0001   0.00000E+0000
   6.4900  1.72900E-0001   0.00000E+0000
   6.4910  1.75200E-0001   0.00000E+0000
   6.4940  1.69500E-0001   0.00000E+0000
   6.4960  1.78200E-0001   0.00000E+0000
   6.4980  1.65500E-0001   0.00000E+0000
   6.5000  1.79100E-0001   0.00000E+0000
   6.5030  1.78700E-0001   0.00000E+0000
   6.5050  1.74700E-0001   0.00000E+0000
   6.5060  1.82400E-0001   0.00000E+0000
   6.5070  1.83900E-0001   0.00000E+0000
   6.5120  1.90700E-0001   0.00000E+0000
   6.5150  1.68400E-0001   0.00000E+0000
   6.5170  1.56800E-0001   0.00000E+0000
   6.5210  1.99600E-0001   0.00000E+0000
   6.5240  1.95700E-0001   0.00000E+0000
   6.5270  1.96400E-0001   0.00000E+0000
   6.5290  1.85600E-0001   0.00000E+0000
   6.5310  1.85800E-0001   0.00000E+0000
   6.5330  1.85400E-0001   0.00000E+0000
   6.5360  1.96000E-0001   0.00000E+0000
   6.5380  1.98500E-0001   0.00000E+0000
   6.5400  2.01800E-0001   0.00000E+0000
   6.5430  1.96000E-0001   0.00000E+0000
   6.5450  1.92900E-0001   0.00000E+0000
   6.5470  1.91500E-0001   0.00000E+0000
   6.5490  2.05200E-0001   0.00000E+0000
   6.5510  2.12200E-0001   0.00000E+0000
   6.5530  2.00900E-0001   0.00000E+0000
   6.5550  1.95500E-0001   0.00000E+0000
   6.5580  1.95700E-0001   0.00000E+0000
   6.5600  2.06200E-0001   0.00000E+0000
   6.5620  2.06500E-0001   0.00000E+0000
   6.5630  2.16700E-0001   0.00000E+0000
   6.5660  2.08200E-0001   0.00000E+0000
   6.5690  2.13700E-0001   0.00000E+0000
   6.5720  2.10500E-0001   0.00000E+0000
   6.5760  2.13800E-0001   0.00000E+0000
   6.5770  2.21100E-0001   0.00000E+0000
   6.5800  2.07900E-0001   0.00000E+0000
   6.5820  2.18300E-0001   0.00000E+0000
   6.5840  2.26900E-0001   0.00000E+0000
   6.5880  2.29500E-0001   0.00000E+0000
   6.5900  2.21600E-0001   0.00000E+0000
   6.5930  2.27300E-0001   0.00000E+0000
   6.5950  2.31600E-0001   0.00000E+0000
   6.5980  2.25700E-0001   0.00000E+0000
   6.6000  2.22200E-0001   0.00000E+0000
   6.6020  2.53700E-0001   0.00000E+0000
   6.6050  2.39800E-0001   0.00000E+0000
   6.6070  2.34100E-0001   0.00000E+0000
   6.6100  2.35300E-0001   0.00000E+0000
   6.6120  2.37700E-0001   0.00000E+0000
   6.6140  2.41100E-0001   0.00000E+0000
   6.6170  2.43700E-0001   0.00000E+0000
   6.6190  2.50800E-0001   0.00000E+0000
   6.6220  2.46900E-0001   0.00000E+0000
   6.6260  2.45000E-0001   0.00000E+0000
   6.6280  2.50400E-0001   0.00000E+0000
   6.6310  2.59300E-0001   0.00000E+0000
   6.6330  2.61700E-0001   0.00000E+0000
   6.6370  2.53600E-0001   0.00000E+0000
   6.6390  2.65800E-0001   0.00000E+0000
   6.6420  2.58200E-0001   0.00000E+0000
   6.6440  2.62900E-0001   0.00000E+0000
   6.6460  2.57800E-0001   0.00000E+0000
   6.6490  2.50500E-0001   0.00000E+0000
   6.6500  2.63800E-0001   0.00000E+0000
   6.6510  2.62600E-0001   0.00000E+0000
   6.6540  2.55700E-0001   0.00000E+0000
   6.6560  2.69500E-0001   0.00000E+0000
   6.6580  2.71500E-0001   0.00000E+0000
   6.6620  2.64600E-0001   0.00000E+0000
   6.6630  2.75000E-0001   0.00000E+0000
   6.6670  2.67200E-0001   0.00000E+0000
   6.6710  2.77500E-0001   0.00000E+0000
   6.6730  2.73800E-0001   0.00000E+0000
   6.6760  2.76700E-0001   0.00000E+0000
   6.6800  2.81400E-0001   0.00000E+0000
   6.6830  2.81600E-0001   0.00000E+0000
   6.6870  2.79600E-0001   0.00000E+0000
   6.6890  2.86300E-0001   0.00000E+0000
   6.6900  2.78500E-0001   0.00000E+0000
   6.6930  2.80400E-0001   0.00000E+0000
   6.6950  2.94800E-0001   0.00000E+0000
   6.6960  2.96100E-0001   0.00000E+0000
   6.6990  2.91700E-0001   0.00000E+0000
   6.7010  2.78300E-0001   0.00000E+0000
   6.7040  2.90900E-0001   0.00000E+0000
   6.7050  2.82400E-0001   0.00000E+0000
   6.7070  2.88000E-0001   0.00000E+0000
   6.7090  2.88600E-0001   0.00000E+0000
   6.7100  2.86800E-0001   0.00000E+0000
   6.7150  2.93400E-0001   0.00000E+0000
   6.7170  3.03200E-0001   0.00000E+0000
   6.7200  2.83600E-0001   0.00000E+0000
   6.7220  2.96700E-0001   0.00000E+0000
   6.7250  2.97200E-0001   0.00000E+0000
   6.7270  2.98000E-0001   0.00000E+0000
   6.7290  3.05000E-0001   0.00000E+0000
   6.7320  3.03400E-0001   0.00000E+0000
   6.7360  3.12600E-0001   0.00000E+0000
   6.7370  3.05400E-0001   0.00000E+0000
   6.7380  3.11100E-0001   0.00000E+0000
   6.7430  3.13500E-0001   0.00000E+0000
   6.7440  3.32200E-0001   0.00000E+0000
   6.7480  3.10600E-0001   0.00000E+0000
   6.7510  3.15400E-0001   0.00000E+0000
   6.7530  3.29900E-0001   0.00000E+0000
   6.7570  3.17000E-0001   0.00000E+0000
   6.7580  3.27100E-0001   0.00000E+0000
   6.7600  3.17400E-0001   0.00000E+0000
   6.7630  3.31100E-0001   0.00000E+0000
   6.7660  3.28900E-0001   0.00000E+0000
   6.7680  3.23000E-0001   0.00000E+0000
   6.7700  3.09400E-0001   0.00000E+0000
   6.7720  3.20500E-0001   0.00000E+0000
   6.7750  3.39000E-0001   0.00000E+0000
   6.7770  3.36900E-0001   0.00000E+0000
   6.7800  3.36500E-0001   0.00000E+0000
   6.7830  3.29500E-0001   0.00000E+0000
   6.7860  3.44500E-0001   0.00000E+0000
   6.7880  3.38200E-0001   0.00000E+0000
   6.7910  3.39800E-0001   0.00000E+0000
   6.7930  3.46200E-0001   0.00000E+0000
   6.7960  3.46400E-0001   0.00000E+0000
   6.7980  3.33300E-0001   0.00000E+0000
   6.8000  3.31000E-0001   0.00000E+0000
   6.8010  3.42200E-0001   0.00000E+0000
   6.8040  3.56800E-0001   0.00000E+0000
   6.8060  3.50400E-0001   0.00000E+0000
   6.8080  3.53200E-0001   0.00000E+0000
   6.8100  3.69700E-0001   0.00000E+0000
   6.8140  3.40300E-0001   0.00000E+0000
   6.8170  3.56200E-0001   0.00000E+0000
   6.8190  3.55800E-0001   0.00000E+0000
   6.8220  3.59900E-0001   0.00000E+0000
   6.8240  3.40000E-0001   0.00000E+0000
   6.8260  3.53700E-0001   0.00000E+0000
   6.8310  3.50200E-0001   0.00000E+0000
   6.8350  3.61200E-0001   0.00000E+0000
   6.8360  3.64700E-0001   0.00000E+0000
   6.8390  3.50100E-0001   0.00000E+0000
   6.8410  3.47500E-0001   0.00000E+0000
   6.8430  3.55300E-0001   0.00000E+0000
   6.8460  3.53300E-0001   0.00000E+0000
   6.8470  3.64600E-0001   0.00000E+0000
   6.8500  3.67900E-0001   0.00000E+0000
   6.8530  3.74900E-0001   0.00000E+0000
   6.8550  3.80400E-0001   0.00000E+0000
   6.8580  3.68000E-0001   0.00000E+0000
   6.8600  3.60400E-0001   0.00000E+0000
   6.8620  3.65600E-0001   0.00000E+0000
   6.8650  3.64800E-0001   0.00000E+0000
   6.8670  3.68300E-0001   0.00000E+0000
   6.8700  3.83100E-0001   0.00000E+0000
   6.8730  3.80700E-0001   0.00000E+0000
   6.8750  3.79600E-0001   0.00000E+0000
   6.8780  3.87000E-0001   0.00000E+0000
   6.8810  3.73900E-0001   0.00000E+0000
   6.8820  3.90500E-0001   0.00000E+0000
   6.8850  3.80000E-0001   0.00000E+0000
   6.8880  3.92100E-0001   0.00000E+0000
   6.8890  3.90900E-0001   0.00000E+0000
   6.8930  3.86700E-0001   0.00000E+0000
   6.8940  3.85200E-0001   0.00000E+0000
   6.8970  3.95100E-0001   0.00000E+0000
   6.8980  4.14000E-0001   0.00000E+0000
   6.9010  4.26800E-0001   0.00000E+0000
   6.9020  4.19800E-0001   0.00000E+0000
   6.9050  4.04700E-0001   0.00000E+0000
   6.9080  4.09900E-0001   0.00000E+0000
   6.9100  4.24100E-0001   0.00000E+0000
   6.9130  4.04500E-0001   0.00000E+0000
   6.9150  4.10400E-0001   0.00000E+0000
   6.9180  4.04100E-0001   0.00000E+0000
   6.9210  4.09500E-0001   0.00000E+0000
   6.9230  4.19300E-0001   0.00000E+0000
   6.9250  4.22000E-0001   0.00000E+0000
   6.9290  4.12000E-0001   0.00000E+0000
   6.9310  4.17700E-0001   0.00000E+0000
   6.9340  4.28200E-0001   0.00000E+0000
   6.9350  4.26500E-0001   0.00000E+0000
   6.9370  4.16900E-0001   0.00000E+0000
   6.9390  4.33800E-0001   0.00000E+0000
   6.9410  4.49300E-0001   0.00000E+0000
   6.9440  4.27600E-0001   0.00000E+0000
   6.9470  4.21500E-0001   0.00000E+0000
   6.9490  4.13900E-0001   0.00000E+0000
   6.9500  4.14300E-0001   0.00000E+0000
   6.9520  4.26900E-0001   0.00000E+0000
   6.9550  4.16500E-0001   0.00000E+0000
   6.9580  4.36100E-0001   0.00000E+0000
   6.9600  4.30600E-0001   0.00000E+0000
   6.9630  4.23800E-0001   0.00000E+0000
   6.9650  4.37700E-0001   0.00000E+0000
   6.9680  4.35300E-0001   0.00000E+0000
   6.9700  4.23300E-0001   0.00000E+0000
   6.9740  4.43700E-0001   0.00000E+0000
   6.9750  4.40000E-0001   0.00000E+0000
   6.9790  4.32700E-0001   0.00000E+0000
   6.9800  4.30600E-0001   0.00000E+0000
   6.9830  4.18100E-0001   0.00000E+0000
   6.9860  4.36300E-0001   0.00000E+0000
   6.9880  4.36100E-0001   0.00000E+0000
   6.9910  4.40200E-0001   0.00000E+0000
   6.9920  4.49800E-0001   0.00000E+0000
   6.9950  4.76500E-0001   0.00000E+0000
   6.9960  4.88200E-0001   0.00000E+0000
   6.9990  4.54700E-0001   0.00000E+0000
   7.0010  4.67000E-0001   0.00000E+0000
   7.0030  4.65100E-0001   0.00000E+0000
   7.0060  4.63500E-0001   0.00000E+0000
   7.0080  4.85400E-0001   0.00000E+0000
   7.0100  4.92300E-0001   0.00000E+0000
   7.0130  4.93800E-0001   0.00000E+0000
   7.0170  4.87300E-0001   0.00000E+0000
   7.0180  5.03300E-0001   0.00000E+0000
   7.0230  5.19800E-0001   0.00000E+0000
   7.0250  5.01000E-0001   0.00000E+0000
   7.0270  5.17800E-0001   0.00000E+0000
   7.0290  5.30100E-0001   0.00000E+0000
   7.0320  5.30300E-0001   0.00000E+0000
   7.0340  5.42000E-0001   0.00000E+0000
   7.0370  5.39700E-0001   0.00000E+0000
   7.0400  5.68500E-0001   0.00000E+0000
   7.0430  5.83400E-0001   0.00000E+0000
   7.0450  5.70700E-0001   0.00000E+0000
   7.0480  5.67800E-0001   0.00000E+0000
   7.0490  5.83100E-0001   0.00000E+0000
   7.0530  5.92600E-0001   0.00000E+0000
   7.0540  6.01200E-0001   0.00000E+0000
   7.0560  6.06100E-0001   0.00000E+0000
   7.0580  6.33600E-0001   0.00000E+0000
   7.0620  6.36900E-0001   0.00000E+0000
   7.0640  6.48600E-0001   0.00000E+0000
   7.0660  6.52800E-0001   0.00000E+0000
   7.0690  6.63800E-0001   0.00000E+0000
   7.0710  6.89500E-0001   0.00000E+0000
   7.0730  7.00500E-0001   0.00000E+0000
   7.0770  7.09800E-0001   0.00000E+0000
   7.0790  7.12400E-0001   0.00000E+0000
   7.0800  7.15400E-0001   0.00000E+0000
   7.0840  7.42400E-0001   0.00000E+0000
   7.0890  7.97500E-0001   0.00000E+0000
   7.0920  8.04900E-0001   0.00000E+0000
   7.0930  8.18800E-0001   0.00000E+0000
   7.0960  8.33400E-0001   0.00000E+0000
   7.0970  8.45700E-0001   0.00000E+0000
   7.1000  8.74000E-0001   0.00000E+0000
