# Supplementary material for: Self-association of MreC as a regulatory signal in bacterial cell wall elongation
Source: Nat Commun. 2021 May 20;12:2987. doi: 10.1038/s41467-021-22957-9 (PMC8137920; doi:10.1038/s41467-021-22957-9)
Supplement: Supplementary file 4 — Source Data [file 41467_2021_22957_MOESM4_ESM.zip › Martins2-Source-Data/AUC_rawdata/E.coli/00065.RA3]

MREC FHEC 0,8 abs
R 3 20.0 20000 0016722 5.9550E10 281 1 
   5.8010 -2.90100E-0001   0.00000E+0000
   5.8030 -2.43600E-0001   0.00000E+0000
   5.8050 -2.46800E-0001   0.00000E+0000
   5.8060 -2.44600E-0001   0.00000E+0000
   5.8080 -2.86600E-0001   0.00000E+0000
   5.8100 -1.99300E-0001   0.00000E+0000
   5.8120 -8.68000E-0002   0.00000E+0000
   5.8130 -1.87100E-0001   0.00000E+0000
   5.8140 -1.63700E-0001   0.00000E+0000
   5.8160 -2.34000E-0001   0.00000E+0000
   5.8180 -2.95900E-0001   0.00000E+0000
   5.8210 -4.07400E-0001   0.00000E+0000
   5.8220 -6.35400E-0001   0.00000E+0000
   5.8230 -5.60500E-0001   0.00000E+0000
   5.8250 -4.29500E-0001   0.00000E+0000
   5.8280 -1.69300E-0001   0.00000E+0000
   5.8300  7.59000E-0002   0.00000E+0000
   5.8320  1.44800E-0001   0.00000E+0000
   5.8340  1.43900E-0001   0.00000E+0000
   5.8350  1.49200E-0001   0.00000E+0000
   5.8360  1.30000E-0001   0.00000E+0000
   5.8390  1.00500E-0001   0.00000E+0000
   5.8410  1.09500E-0001   0.00000E+0000
   5.8420  9.50000E-0002   0.00000E+0000
   5.8450  7.90000E-0002   0.00000E+0000
   5.8460  1.07200E-0001   0.00000E+0000
   5.8490  9.33000E-0002   0.00000E+0000
   5.8510  9.01000E-0002   0.00000E+0000
   5.8530  8.81000E-0002   0.00000E+0000
   5.8570  9.60000E-0003   0.00000E+0000
   5.8580  3.09000E-0002   0.00000E+0000
   5.8600  3.62000E-0002   0.00000E+0000
   5.8610  2.75000E-0002   0.00000E+0000
   5.8640  2.96000E-0002   0.00000E+0000
   5.8650  3.92000E-0002   0.00000E+0000
   5.8660  4.02000E-0002   0.00000E+0000
   5.8670  3.21000E-0002   0.00000E+0000
   5.8700 -3.86000E-0002   0.00000E+0000
   5.8720 -4.04000E-0002   0.00000E+0000
   5.8730 -7.70000E-0003   0.00000E+0000
   5.8740  3.10000E-0003   0.00000E+0000
   5.8760  8.60000E-0003   0.00000E+0000
   5.8780  3.33000E-0002   0.00000E+0000
   5.8800  3.96000E-0002   0.00000E+0000
   5.8820  3.79000E-0002   0.00000E+0000
   5.8840  1.30000E-0002   0.00000E+0000
   5.8850  7.30000E-0003   0.00000E+0000
   5.8870  2.81000E-0002   0.00000E+0000
   5.8890  4.49000E-0002   0.00000E+0000
   5.8920  2.79000E-0002   0.00000E+0000
   5.8950  3.01000E-0002   0.00000E+0000
   5.8960  2.10000E-0002   0.00000E+0000
   5.8970  1.17000E-0002   0.00000E+0000
   5.9010  4.59000E-0002   0.00000E+0000
   5.9040  2.92000E-0002   0.00000E+0000
   5.9060  8.70000E-0003   0.00000E+0000
   5.9080  1.21000E-0002   0.00000E+0000
   5.9110  1.89000E-0002   0.00000E+0000
   5.9130  2.43000E-0002   0.00000E+0000
   5.9150  2.94000E-0002   0.00000E+0000
   5.9170  2.64000E-0002   0.00000E+0000
   5.9200  8.50000E-0003   0.00000E+0000
   5.9220  2.60000E-0002   0.00000E+0000
   5.9250  3.96000E-0002   0.00000E+0000
   5.9260  2.12000E-0002   0.00000E+0000
   5.9280  4.04000E-0002   0.00000E+0000
   5.9300  6.78000E-0002   0.00000E+0000
   5.9310  6.98000E-0002   0.00000E+0000
   5.9330  6.11000E-0002   0.00000E+0000
   5.9370  3.91000E-0002   0.00000E+0000
   5.9380  8.46000E-0002   0.00000E+0000
   5.9410  4.86000E-0002   0.00000E+0000
   5.9440  5.66000E-0002   0.00000E+0000
   5.9460  6.45000E-0002   0.00000E+0000
   5.9470  7.16000E-0002   0.00000E+0000
   5.9490  6.37000E-0002   0.00000E+0000
   5.9510  5.62000E-0002   0.00000E+0000
   5.9540  6.13000E-0002   0.00000E+0000
   5.9580  7.31000E-0002   0.00000E+0000
   5.9590  9.96000E-0002   0.00000E+0000
   5.9610  8.73000E-0002   0.00000E+0000
   5.9630  4.00000E-0002   0.00000E+0000
   5.9660  2.14000E-0002   0.00000E+0000
   5.9700  2.32000E-0002   0.00000E+0000
   5.9720  3.91000E-0002   0.00000E+0000
   5.9750  3.06000E-0002   0.00000E+0000
   5.9770  7.23000E-0002   0.00000E+0000
   5.9800 -3.41800E-0001   0.00000E+0000
   5.9820 -9.91900E-0001   0.00000E+0000
   5.9840 -1.18300E+0000   0.00000E+0000
   5.9860 -1.30900E+0000   0.00000E+0000
   5.9890 -1.55870E+0000   0.00000E+0000
   5.9910 -1.71760E+0000   0.00000E+0000
   5.9930 -1.95940E+0000   0.00000E+0000
   5.9950 -1.97570E+0000   0.00000E+0000
   5.9990 -1.90760E+0000   0.00000E+0000
   6.0010 -1.88420E+0000   0.00000E+0000
   6.0020 -1.84180E+0000   0.00000E+0000
   6.0030 -1.78390E+0000   0.00000E+0000
   6.0070 -1.67590E+0000   0.00000E+0000
   6.0090 -1.55750E+0000   0.00000E+0000
   6.0110 -1.22840E+0000   0.00000E+0000
   6.0130 -8.91000E-0001   0.00000E+0000
   6.0160 -1.58200E-0001   0.00000E+0000
   6.0170  1.13400E-0001   0.00000E+0000
   6.0200  1.33800E-0001   0.00000E+0000
   6.0210  1.30400E-0001   0.00000E+0000
   6.0230  1.55300E-0001   0.00000E+0000
   6.0250  1.33100E-0001   0.00000E+0000
   6.0270  1.10500E-0001   0.00000E+0000
   6.0280  1.50800E-0001   0.00000E+0000
   6.0320  1.45500E-0001   0.00000E+0000
   6.0330  1.79800E-0001   0.00000E+0000
   6.0370  1.51800E-0001   0.00000E+0000
   6.0390  8.97000E-0002   0.00000E+0000
   6.0400  1.01800E-0001   0.00000E+0000
   6.0420  1.14600E-0001   0.00000E+0000
   6.0450  1.25600E-0001   0.00000E+0000
   6.0460  1.13600E-0001   0.00000E+0000
   6.0490  1.07600E-0001   0.00000E+0000
   6.0510  1.16600E-0001   0.00000E+0000
   6.0540  1.20300E-0001   0.00000E+0000
   6.0570  1.11100E-0001   0.00000E+0000
   6.0600  1.19700E-0001   0.00000E+0000
   6.0620  1.13500E-0001   0.00000E+0000
   6.0650  1.23100E-0001   0.00000E+0000
   6.0670  1.14000E-0001   0.00000E+0000
   6.0680  1.04400E-0001   0.00000E+0000
   6.0710  1.02700E-0001   0.00000E+0000
   6.0730  1.15800E-0001   0.00000E+0000
   6.0760  1.54300E-0001   0.00000E+0000
   6.0800  1.54000E-0001   0.00000E+0000
   6.0820  1.17300E-0001   0.00000E+0000
   6.0850  5.64500E-0001   0.00000E+0000
   6.0870  1.22560E+0000   0.00000E+0000
   6.0890  1.44290E+0000   0.00000E+0000
   6.0940  1.49370E+0000   0.00000E+0000
   6.0960  1.94680E+0000   0.00000E+0000
   6.0990  2.03260E+0000   0.00000E+0000
   6.1010  2.06410E+0000   0.00000E+0000
   6.1020  2.00650E+0000   0.00000E+0000
   6.1060  1.91450E+0000   0.00000E+0000
   6.1080  1.82400E+0000   0.00000E+0000
   6.1130  1.72550E+0000   0.00000E+0000
   6.1140  1.53300E+0000   0.00000E+0000
   6.1160  1.33970E+0000   0.00000E+0000
   6.1190  6.69600E-0001   0.00000E+0000
   6.1230  9.21000E-0002   0.00000E+0000
   6.1270  1.59900E-0001   0.00000E+0000
   6.1280  1.47800E-0001   0.00000E+0000
   6.1310  1.52600E-0001   0.00000E+0000
   6.1330  1.42200E-0001   0.00000E+0000
   6.1360  1.42400E-0001   0.00000E+0000
   6.1380  1.37800E-0001   0.00000E+0000
   6.1400  1.40100E-0001   0.00000E+0000
   6.1440  1.35600E-0001   0.00000E+0000
   6.1450  1.51900E-0001   0.00000E+0000
   6.1490  1.52800E-0001   0.00000E+0000
   6.1500  1.45700E-0001   0.00000E+0000
   6.1520  1.48200E-0001   0.00000E+0000
   6.1540  1.48400E-0001   0.00000E+0000
   6.1570  1.63900E-0001   0.00000E+0000
   6.1590  1.58900E-0001   0.00000E+0000
   6.1610  1.61800E-0001   0.00000E+0000
   6.1640  1.54400E-0001   0.00000E+0000
   6.1660  1.68100E-0001   0.00000E+0000
   6.1680  1.78300E-0001   0.00000E+0000
   6.1700  1.69800E-0001   0.00000E+0000
   6.1730  1.73700E-0001   0.00000E+0000
   6.1750  1.73600E-0001   0.00000E+0000
   6.1780  1.82100E-0001   0.00000E+0000
   6.1790  1.83500E-0001   0.00000E+0000
   6.1840  1.85400E-0001   0.00000E+0000
   6.1860  1.89800E-0001   0.00000E+0000
   6.1880  1.89800E-0001   0.00000E+0000
   6.1900  1.87600E-0001   0.00000E+0000
   6.1940  1.94200E-0001   0.00000E+0000
   6.1950  1.93600E-0001   0.00000E+0000
   6.1970  1.98900E-0001   0.00000E+0000
   6.1980  2.02400E-0001   0.00000E+0000
   6.2020  2.09400E-0001   0.00000E+0000
   6.2040  2.05100E-0001   0.00000E+0000
   6.2070  2.06200E-0001   0.00000E+0000
   6.2090  2.19700E-0001   0.00000E+0000
   6.2120  2.10600E-0001   0.00000E+0000
   6.2150  2.21300E-0001   0.00000E+0000
   6.2170  2.19700E-0001   0.00000E+0000
   6.2180  2.21100E-0001   0.00000E+0000
   6.2200  2.27000E-0001   0.00000E+0000
   6.2230  2.34000E-0001   0.00000E+0000
   6.2240  2.48700E-0001   0.00000E+0000
   6.2270  2.53800E-0001   0.00000E+0000
   6.2300  2.24400E-0001   0.00000E+0000
   6.2310  1.70700E-0001   0.00000E+0000
   6.2360  2.67100E-0001   0.00000E+0000
   6.2380  2.72300E-0001   0.00000E+0000
   6.2410  2.59000E-0001   0.00000E+0000
   6.2430  2.54600E-0001   0.00000E+0000
   6.2450  2.63700E-0001   0.00000E+0000
   6.2460  2.66100E-0001   0.00000E+0000
   6.2500  2.57500E-0001   0.00000E+0000
   6.2520  2.59400E-0001   0.00000E+0000
   6.2540  2.67700E-0001   0.00000E+0000
   6.2570  2.82300E-0001   0.00000E+0000
   6.2580  2.76800E-0001   0.00000E+0000
   6.2610  2.78000E-0001   0.00000E+0000
   6.2640  2.78900E-0001   0.00000E+0000
   6.2680  2.92900E-0001   0.00000E+0000
   6.2690  2.79700E-0001   0.00000E+0000
   6.2720  2.79400E-0001   0.00000E+0000
   6.2730  2.87000E-0001   0.00000E+0000
   6.2780  2.91900E-0001   0.00000E+0000
   6.2800  2.87600E-0001   0.00000E+0000
   6.2820  2.88000E-0001   0.00000E+0000
   6.2850  2.97800E-0001   0.00000E+0000
   6.2880  3.04200E-0001   0.00000E+0000
   6.2890  3.00500E-0001   0.00000E+0000
   6.2920  2.99600E-0001   0.00000E+0000
   6.2940  3.06400E-0001   0.00000E+0000
   6.2970  3.14400E-0001   0.00000E+0000
   6.3000  3.11400E-0001   0.00000E+0000
   6.3030  3.14900E-0001   0.00000E+0000
   6.3050  3.14700E-0001   0.00000E+0000
   6.3070  3.17500E-0001   0.00000E+0000
   6.3090  3.39000E-0001   0.00000E+0000
   6.3120  3.19300E-0001   0.00000E+0000
   6.3140  3.13300E-0001   0.00000E+0000
   6.3160  3.22400E-0001   0.00000E+0000
   6.3190  3.20700E-0001   0.00000E+0000
   6.3210  3.27400E-0001   0.00000E+0000
   6.3230  3.30400E-0001   0.00000E+0000
   6.3250  3.49900E-0001   0.00000E+0000
   6.3270  3.31200E-0001   0.00000E+0000
   6.3300  2.85100E-0001   0.00000E+0000
   6.3330  3.03400E-0001   0.00000E+0000
   6.3350  3.27000E-0001   0.00000E+0000
   6.3390  3.55500E-0001   0.00000E+0000
   6.3420  3.49900E-0001   0.00000E+0000
   6.3450  3.57600E-0001   0.00000E+0000
   6.3460  3.63300E-0001   0.00000E+0000
   6.3480  3.56100E-0001   0.00000E+0000
   6.3500  3.48700E-0001   0.00000E+0000
   6.3530  3.52200E-0001   0.00000E+0000
   6.3550  3.45700E-0001   0.00000E+0000
   6.3570  3.56700E-0001   0.00000E+0000
   6.3600  3.53700E-0001   0.00000E+0000
   6.3620  3.57900E-0001   0.00000E+0000
   6.3640  3.66100E-0001   0.00000E+0000
   6.3660  3.69600E-0001   0.00000E+0000
   6.3690  3.62000E-0001   0.00000E+0000
   6.3710  3.63300E-0001   0.00000E+0000
   6.3740  3.73500E-0001   0.00000E+0000
   6.3780  3.72800E-0001   0.00000E+0000
   6.3830  3.68200E-0001   0.00000E+0000
   6.3850  3.80800E-0001   0.00000E+0000
   6.3870  3.86300E-0001   0.00000E+0000
   6.3920  3.86000E-0001   0.00000E+0000
   6.3950  3.77600E-0001   0.00000E+0000
   6.3970  3.82300E-0001   0.00000E+0000
   6.3990  3.91900E-0001   0.00000E+0000
   6.4010  3.98200E-0001   0.00000E+0000
   6.4040  3.82900E-0001   0.00000E+0000
   6.4050  3.80900E-0001   0.00000E+0000
   6.4080  3.84400E-0001   0.00000E+0000
   6.4100  3.86200E-0001   0.00000E+0000
   6.4120  3.86900E-0001   0.00000E+0000
   6.4150  3.78400E-0001   0.00000E+0000
   6.4170  3.88600E-0001   0.00000E+0000
   6.4190  3.91800E-0001   0.00000E+0000
   6.4210  3.90100E-0001   0.00000E+0000
   6.4220  3.94400E-0001   0.00000E+0000
   6.4260  3.93800E-0001   0.00000E+0000
   6.4280  3.94500E-0001   0.00000E+0000
   6.4290  3.96700E-0001   0.00000E+0000
   6.4300  3.98000E-0001   0.00000E+0000
   6.4350  4.02600E-0001   0.00000E+0000
   6.4370  3.97200E-0001   0.00000E+0000
   6.4400  4.00900E-0001   0.00000E+0000
   6.4420  4.02500E-0001   0.00000E+0000
   6.4450  4.07600E-0001   0.00000E+0000
   6.4480  4.03100E-0001   0.00000E+0000
   6.4500  3.96500E-0001   0.00000E+0000
   6.4540  4.12400E-0001   0.00000E+0000
   6.4550  4.05300E-0001   0.00000E+0000
   6.4590  4.03500E-0001   0.00000E+0000
   6.4600  4.06100E-0001   0.00000E+0000
   6.4620  4.07500E-0001   0.00000E+0000
   6.4650  4.07600E-0001   0.00000E+0000
   6.4670  4.07700E-0001   0.00000E+0000
   6.4700  4.11500E-0001   0.00000E+0000
   6.4720  4.07800E-0001   0.00000E+0000
   6.4740  4.19400E-0001   0.00000E+0000
   6.4750  4.32000E-0001   0.00000E+0000
   6.4780  4.46100E-0001   0.00000E+0000
   6.4810  4.12300E-0001   0.00000E+0000
   6.4830  4.34100E-0001   0.00000E+0000
   6.4880  4.18000E-0001   0.00000E+0000
   6.4900  4.15500E-0001   0.00000E+0000
   6.4930  4.17800E-0001   0.00000E+0000
   6.4950  4.15400E-0001   0.00000E+0000
   6.4970  4.13000E-0001   0.00000E+0000
   6.5010  4.16500E-0001   0.00000E+0000
   6.5030  4.24800E-0001   0.00000E+0000
   6.5050  4.24700E-0001   0.00000E+0000
   6.5070  4.33200E-0001   0.00000E+0000
   6.5110  4.24000E-0001   0.00000E+0000
   6.5130  4.02400E-0001   0.00000E+0000
   6.5150  3.96900E-0001   0.00000E+0000
   6.5170  4.33100E-0001   0.00000E+0000
   6.5200  4.38800E-0001   0.00000E+0000
   6.5240  4.29300E-0001   0.00000E+0000
   6.5250  4.29200E-0001   0.00000E+0000
   6.5280  4.23200E-0001   0.00000E+0000
   6.5310  4.27000E-0001   0.00000E+0000
   6.5320  4.24000E-0001   0.00000E+0000
   6.5340  4.24200E-0001   0.00000E+0000
   6.5370  4.25300E-0001   0.00000E+0000
   6.5380  4.42800E-0001   0.00000E+0000
   6.5420  4.31500E-0001   0.00000E+0000
   6.5450  4.26600E-0001   0.00000E+0000
   6.5470  4.29700E-0001   0.00000E+0000
   6.5500  4.47900E-0001   0.00000E+0000
   6.5510  4.38700E-0001   0.00000E+0000
   6.5530  4.19200E-0001   0.00000E+0000
   6.5550  4.23900E-0001   0.00000E+0000
   6.5590  4.28700E-0001   0.00000E+0000
   6.5610  4.32900E-0001   0.00000E+0000
   6.5630  4.38600E-0001   0.00000E+0000
   6.5640  4.31200E-0001   0.00000E+0000
   6.5670  4.42900E-0001   0.00000E+0000
   6.5700  4.36000E-0001   0.00000E+0000
   6.5720  4.30900E-0001   0.00000E+0000
   6.5740  4.35900E-0001   0.00000E+0000
   6.5770  4.28700E-0001   0.00000E+0000
   6.5790  4.29300E-0001   0.00000E+0000
   6.5810  4.37000E-0001   0.00000E+0000
   6.5830  4.35100E-0001   0.00000E+0000
   6.5860  4.37400E-0001   0.00000E+0000
   6.5880  4.33200E-0001   0.00000E+0000
   6.5910  4.38600E-0001   0.00000E+0000
   6.5930  4.40700E-0001   0.00000E+0000
   6.5940  4.41500E-0001   0.00000E+0000
   6.6000  4.40700E-0001   0.00000E+0000
   6.6030  4.61600E-0001   0.00000E+0000
   6.6050  4.49600E-0001   0.00000E+0000
   6.6060  4.39000E-0001   0.00000E+0000
   6.6070  4.39200E-0001   0.00000E+0000
   6.6100  4.44000E-0001   0.00000E+0000
   6.6120  4.49300E-0001   0.00000E+0000
   6.6150  4.45700E-0001   0.00000E+0000
   6.6170  4.42300E-0001   0.00000E+0000
   6.6190  4.47500E-0001   0.00000E+0000
   6.6210  4.52900E-0001   0.00000E+0000
   6.6230  4.48000E-0001   0.00000E+0000
   6.6250  4.47000E-0001   0.00000E+0000
   6.6280  4.52100E-0001   0.00000E+0000
   6.6310  4.47600E-0001   0.00000E+0000
   6.6330  4.70100E-0001   0.00000E+0000
   6.6350  4.49100E-0001   0.00000E+0000
   6.6370  4.53600E-0001   0.00000E+0000
   6.6390  4.52500E-0001   0.00000E+0000
   6.6420  4.50300E-0001   0.00000E+0000
   6.6450  4.54900E-0001   0.00000E+0000
   6.6480  4.43000E-0001   0.00000E+0000
   6.6490  4.48900E-0001   0.00000E+0000
   6.6520  4.50300E-0001   0.00000E+0000
   6.6530  4.46300E-0001   0.00000E+0000
   6.6550  4.53800E-0001   0.00000E+0000
   6.6570  4.50000E-0001   0.00000E+0000
   6.6600  4.53200E-0001   0.00000E+0000
   6.6630  4.55200E-0001   0.00000E+0000
   6.6640  4.44000E-0001   0.00000E+0000
   6.6670  4.46400E-0001   0.00000E+0000
   6.6690  4.58000E-0001   0.00000E+0000
   6.6710  4.48200E-0001   0.00000E+0000
   6.6740  4.49900E-0001   0.00000E+0000
   6.6760  4.48100E-0001   0.00000E+0000
   6.6780  4.53300E-0001   0.00000E+0000
   6.6800  4.58800E-0001   0.00000E+0000
   6.6830  4.64000E-0001   0.00000E+0000
   6.6880  4.54700E-0001   0.00000E+0000
   6.6890  4.54000E-0001   0.00000E+0000
   6.6920  4.65900E-0001   0.00000E+0000
   6.6930  4.64600E-0001   0.00000E+0000
   6.6940  4.61100E-0001   0.00000E+0000
   6.6970  4.62600E-0001   0.00000E+0000
   6.7000  4.55100E-0001   0.00000E+0000
   6.7020  4.51500E-0001   0.00000E+0000
   6.7050  4.51600E-0001   0.00000E+0000
   6.7070  4.55500E-0001   0.00000E+0000
   6.7100  4.51100E-0001   0.00000E+0000
   6.7140  4.63100E-0001   0.00000E+0000
   6.7160  4.57700E-0001   0.00000E+0000
   6.7180  4.55000E-0001   0.00000E+0000
   6.7190  4.52200E-0001   0.00000E+0000
   6.7220  4.54700E-0001   0.00000E+0000
   6.7240  4.64000E-0001   0.00000E+0000
   6.7260  4.55100E-0001   0.00000E+0000
   6.7290  4.63100E-0001   0.00000E+0000
   6.7310  4.60300E-0001   0.00000E+0000
   6.7360  4.62600E-0001   0.00000E+0000
   6.7370  4.72100E-0001   0.00000E+0000
   6.7390  4.71000E-0001   0.00000E+0000
   6.7430  4.74000E-0001   0.00000E+0000
   6.7450  4.57500E-0001   0.00000E+0000
   6.7470  4.50700E-0001   0.00000E+0000
   6.7510  4.78200E-0001   0.00000E+0000
   6.7520  4.66500E-0001   0.00000E+0000
   6.7550  4.62400E-0001   0.00000E+0000
   6.7570  4.69900E-0001   0.00000E+0000
   6.7590  4.69800E-0001   0.00000E+0000
   6.7620  4.68000E-0001   0.00000E+0000
   6.7630  4.70600E-0001   0.00000E+0000
   6.7660  4.57100E-0001   0.00000E+0000
   6.7680  4.42900E-0001   0.00000E+0000
   6.7710  4.61200E-0001   0.00000E+0000
   6.7740  4.68200E-0001   0.00000E+0000
   6.7760  4.70500E-0001   0.00000E+0000
   6.7790  4.71600E-0001   0.00000E+0000
   6.7810  4.68200E-0001   0.00000E+0000
   6.7840  4.69700E-0001   0.00000E+0000
   6.7860  4.77200E-0001   0.00000E+0000
   6.7880  4.70900E-0001   0.00000E+0000
   6.7910  4.78000E-0001   0.00000E+0000
   6.7930  4.75000E-0001   0.00000E+0000
   6.7950  4.71300E-0001   0.00000E+0000
   6.8000  4.57400E-0001   0.00000E+0000
   6.8010  4.74200E-0001   0.00000E+0000
   6.8030  4.74300E-0001   0.00000E+0000
   6.8070  4.79600E-0001   0.00000E+0000
   6.8080  4.77600E-0001   0.00000E+0000
   6.8120  4.94100E-0001   0.00000E+0000
   6.8130  4.87000E-0001   0.00000E+0000
   6.8170  4.78900E-0001   0.00000E+0000
   6.8180  4.78900E-0001   0.00000E+0000
   6.8210  4.81000E-0001   0.00000E+0000
   6.8230  4.62600E-0001   0.00000E+0000
   6.8270  4.65800E-0001   0.00000E+0000
   6.8300  4.73600E-0001   0.00000E+0000
   6.8320  4.73000E-0001   0.00000E+0000
   6.8340  4.75700E-0001   0.00000E+0000
   6.8370  4.71600E-0001   0.00000E+0000
   6.8390  4.71300E-0001   0.00000E+0000
   6.8420  4.64400E-0001   0.00000E+0000
   6.8450  4.68700E-0001   0.00000E+0000
   6.8490  4.69300E-0001   0.00000E+0000
   6.8510  4.78500E-0001   0.00000E+0000
   6.8550  4.87400E-0001   0.00000E+0000
   6.8580  4.69400E-0001   0.00000E+0000
   6.8610  4.61400E-0001   0.00000E+0000
   6.8620  4.67000E-0001   0.00000E+0000
   6.8650  4.74200E-0001   0.00000E+0000
   6.8670  4.74200E-0001   0.00000E+0000
   6.8680  4.73500E-0001   0.00000E+0000
   6.8700  4.77400E-0001   0.00000E+0000
   6.8730  4.81000E-0001   0.00000E+0000
   6.8760  4.83000E-0001   0.00000E+0000
   6.8790  4.78500E-0001   0.00000E+0000
   6.8810  4.77000E-0001   0.00000E+0000
   6.8830  4.86100E-0001   0.00000E+0000
   6.8860  4.85100E-0001   0.00000E+0000
   6.8880  4.92100E-0001   0.00000E+0000
   6.8910  4.69900E-0001   0.00000E+0000
   6.8930  4.77100E-0001   0.00000E+0000
   6.8950  4.77600E-0001   0.00000E+0000
   6.8980  5.07000E-0001   0.00000E+0000
   6.9010  5.02900E-0001   0.00000E+0000
   6.9050  5.02600E-0001   0.00000E+0000
   6.9060  4.97500E-0001   0.00000E+0000
   6.9090  4.97500E-0001   0.00000E+0000
   6.9130  5.01300E-0001   0.00000E+0000
   6.9140  4.97700E-0001   0.00000E+0000
   6.9170  4.85100E-0001   0.00000E+0000
   6.9200  4.88300E-0001   0.00000E+0000
   6.9220  4.94100E-0001   0.00000E+0000
   6.9240  4.94100E-0001   0.00000E+0000
   6.9270  4.80800E-0001   0.00000E+0000
   6.9290  4.91600E-0001   0.00000E+0000
   6.9320  4.92700E-0001   0.00000E+0000
   6.9340  5.15700E-0001   0.00000E+0000
   6.9370  4.90000E-0001   0.00000E+0000
   6.9390  5.02600E-0001   0.00000E+0000
   6.9410  5.20900E-0001   0.00000E+0000
   6.9430  5.11000E-0001   0.00000E+0000
   6.9460  4.91900E-0001   0.00000E+0000
   6.9490  4.84500E-0001   0.00000E+0000
   6.9500  4.93600E-0001   0.00000E+0000
   6.9530  4.91600E-0001   0.00000E+0000
   6.9560  4.82400E-0001   0.00000E+0000
   6.9580  4.97000E-0001   0.00000E+0000
   6.9600  4.94000E-0001   0.00000E+0000
   6.9630  4.76100E-0001   0.00000E+0000
   6.9670  4.90700E-0001   0.00000E+0000
   6.9690  4.80200E-0001   0.00000E+0000
   6.9720  4.81500E-0001   0.00000E+0000
   6.9740  4.93600E-0001   0.00000E+0000
   6.9750  4.92400E-0001   0.00000E+0000
   6.9780  4.87500E-0001   0.00000E+0000
   6.9810  4.69800E-0001   0.00000E+0000
   6.9840  4.60500E-0001   0.00000E+0000
   6.9860  4.79400E-0001   0.00000E+0000
   6.9890  4.73900E-0001   0.00000E+0000
   6.9910  4.72200E-0001   0.00000E+0000
   6.9930  4.98000E-0001   0.00000E+0000
   6.9960  5.07100E-0001   0.00000E+0000
   6.9980  4.89800E-0001   0.00000E+0000
   6.9990  4.78700E-0001   0.00000E+0000
   7.0030  4.88900E-0001   0.00000E+0000
   7.0070  4.91600E-0001   0.00000E+0000
   7.0080  4.96000E-0001   0.00000E+0000
   7.0110  4.92400E-0001   0.00000E+0000
   7.0120  5.09400E-0001   0.00000E+0000
   7.0160  4.95100E-0001   0.00000E+0000
   7.0180  4.81500E-0001   0.00000E+0000
   7.0200  5.01300E-0001   0.00000E+0000
   7.0230  4.90100E-0001   0.00000E+0000
   7.0270  5.09900E-0001   0.00000E+0000
   7.0300  5.08800E-0001   0.00000E+0000
   7.0320  5.00400E-0001   0.00000E+0000
   7.0350  5.03100E-0001   0.00000E+0000
   7.0370  5.12000E-0001   0.00000E+0000
   7.0390  5.31100E-0001   0.00000E+0000
   7.0410  5.33700E-0001   0.00000E+0000
   7.0440  5.23500E-0001   0.00000E+0000
   7.0460  5.14300E-0001   0.00000E+0000
   7.0490  5.14000E-0001   0.00000E+0000
   7.0510  5.16900E-0001   0.00000E+0000
   7.0530  5.27200E-0001   0.00000E+0000
   7.0560  5.23100E-0001   0.00000E+0000
   7.0580  5.25800E-0001   0.00000E+0000
   7.0600  5.28500E-0001   0.00000E+0000
   7.0620  5.43900E-0001   0.00000E+0000
   7.0650  5.34500E-0001   0.00000E+0000
   7.0670  5.30300E-0001   0.00000E+0000
   7.0680  5.35700E-0001   0.00000E+0000
   7.0720  5.59500E-0001   0.00000E+0000
   7.0750  5.60600E-0001   0.00000E+0000
   7.0780  5.44600E-0001   0.00000E+0000
   7.0790  5.38300E-0001   0.00000E+0000
   7.0830  5.50200E-0001   0.00000E+0000
   7.0850  5.66900E-0001   0.00000E+0000
   7.0870  5.69200E-0001   0.00000E+0000
   7.0900  5.79000E-0001   0.00000E+0000
   7.0920  5.72000E-0001   0.00000E+0000
   7.0960  5.90100E-0001   0.00000E+0000
   7.0970  5.86400E-0001   0.00000E+0000
   7.1010  5.87900E-0001   0.00000E+0000
