# Supplementary material for: Self-association of MreC as a regulatory signal in bacterial cell wall elongation
Source: Nat Commun. 2021 May 20;12:2987. doi: 10.1038/s41467-021-22957-9 (PMC8137920; doi:10.1038/s41467-021-22957-9)
Supplement: Supplementary file 4 — Source Data [file 41467_2021_22957_MOESM4_ESM.zip › Martins2-Source-Data/AUC_rawdata/E.coli/00071.RA3]

MREC FHEC 0,8 abs
R 3 20.0 20000 0017978 6.5060E10 281 1 
   5.8000 -4.73600E-0001   0.00000E+0000
   5.8030 -2.91600E-0001   0.00000E+0000
   5.8040 -2.55300E-0001   0.00000E+0000
   5.8060 -1.73000E-0001   0.00000E+0000
   5.8080 -2.04300E-0001   0.00000E+0000
   5.8100 -1.63000E-0001   0.00000E+0000
   5.8120 -2.34200E-0001   0.00000E+0000
   5.8140 -3.40000E-0001   0.00000E+0000
   5.8160 -3.35400E-0001   0.00000E+0000
   5.8170 -3.53300E-0001   0.00000E+0000
   5.8200 -6.31800E-0001   0.00000E+0000
   5.8220 -5.83400E-0001   0.00000E+0000
   5.8230 -3.63100E-0001   0.00000E+0000
   5.8240 -3.76000E-0001   0.00000E+0000
   5.8250 -2.04000E-0001   0.00000E+0000
   5.8280 -8.74000E-0002   0.00000E+0000
   5.8300  1.43900E-0001   0.00000E+0000
   5.8320  1.76100E-0001   0.00000E+0000
   5.8350  1.27200E-0001   0.00000E+0000
   5.8360  1.13800E-0001   0.00000E+0000
   5.8390  1.10600E-0001   0.00000E+0000
   5.8410  1.03200E-0001   0.00000E+0000
   5.8420  9.06000E-0002   0.00000E+0000
   5.8440  8.01000E-0002   0.00000E+0000
   5.8460  1.15400E-0001   0.00000E+0000
   5.8480  1.00400E-0001   0.00000E+0000
   5.8490  9.54000E-0002   0.00000E+0000
   5.8510  8.89000E-0002   0.00000E+0000
   5.8530  7.17000E-0002   0.00000E+0000
   5.8540  2.38000E-0002   0.00000E+0000
   5.8570  2.58000E-0002   0.00000E+0000
   5.8580  4.92000E-0002   0.00000E+0000
   5.8590  2.76000E-0002   0.00000E+0000
   5.8610  2.02000E-0002   0.00000E+0000
   5.8640  4.17000E-0002   0.00000E+0000
   5.8650  4.59000E-0002   0.00000E+0000
   5.8660  1.69000E-0002   0.00000E+0000
   5.8670 -1.96000E-0002   0.00000E+0000
   5.8700 -4.56000E-0002   0.00000E+0000
   5.8730 -6.20000E-0003   0.00000E+0000
   5.8740  6.60000E-0003   0.00000E+0000
   5.8760  6.10000E-0003   0.00000E+0000
   5.8780  4.67000E-0002   0.00000E+0000
   5.8820  3.52000E-0002   0.00000E+0000
   5.8830  1.75000E-0002   0.00000E+0000
   5.8850  1.15000E-0002   0.00000E+0000
   5.8890  4.42000E-0002   0.00000E+0000
   5.8900  4.65000E-0002   0.00000E+0000
   5.8920  1.31000E-0002   0.00000E+0000
   5.8960  1.26000E-0002   0.00000E+0000
   5.8980  1.58000E-0002   0.00000E+0000
   5.8990  4.56000E-0002   0.00000E+0000
   5.9010  4.15000E-0002   0.00000E+0000
   5.9040  1.96000E-0002   0.00000E+0000
   5.9060  1.40000E-0002   0.00000E+0000
   5.9080  1.30000E-0002   0.00000E+0000
   5.9110  2.14000E-0002   0.00000E+0000
   5.9130  2.38000E-0002   0.00000E+0000
   5.9150  2.51000E-0002   0.00000E+0000
   5.9160  2.48000E-0002   0.00000E+0000
   5.9190  2.58000E-0002   0.00000E+0000
   5.9210  1.10000E-0003   0.00000E+0000
   5.9240  2.65000E-0002   0.00000E+0000
   5.9280  1.86000E-0002   0.00000E+0000
   5.9310  7.48000E-0002   0.00000E+0000
   5.9350  3.57000E-0002   0.00000E+0000
   5.9370  2.91000E-0002   0.00000E+0000
   5.9390  8.41000E-0002   0.00000E+0000
   5.9420  6.13000E-0002   0.00000E+0000
   5.9430  6.36000E-0002   0.00000E+0000
   5.9440  7.73000E-0002   0.00000E+0000
   5.9470  6.57000E-0002   0.00000E+0000
   5.9480  6.41000E-0002   0.00000E+0000
   5.9510  3.92000E-0002   0.00000E+0000
   5.9540  5.92000E-0002   0.00000E+0000
   5.9550  6.05000E-0002   0.00000E+0000
   5.9590  9.48000E-0002   0.00000E+0000
   5.9630  7.45000E-0002   0.00000E+0000
   5.9640  4.16000E-0002   0.00000E+0000
   5.9670  2.46000E-0002   0.00000E+0000
   5.9690  1.82000E-0002   0.00000E+0000
   5.9710  3.14000E-0002   0.00000E+0000
   5.9730  3.67000E-0002   0.00000E+0000
   5.9760  4.77000E-0002   0.00000E+0000
   5.9770  5.88000E-0002   0.00000E+0000
   5.9800 -6.78400E-0001   0.00000E+0000
   5.9810 -9.06800E-0001   0.00000E+0000
   5.9830 -1.22460E+0000   0.00000E+0000
   5.9840 -1.31560E+0000   0.00000E+0000
   5.9890 -1.51210E+0000   0.00000E+0000
   5.9900 -1.59240E+0000   0.00000E+0000
   5.9930 -1.95140E+0000   0.00000E+0000
   5.9940 -1.97820E+0000   0.00000E+0000
   5.9960 -1.95240E+0000   0.00000E+0000
   5.9970 -1.99250E+0000   0.00000E+0000
   6.0010 -1.86980E+0000   0.00000E+0000
   6.0020 -1.85180E+0000   0.00000E+0000
   6.0040 -1.73700E+0000   0.00000E+0000
   6.0080 -1.65370E+0000   0.00000E+0000
   6.0100 -1.46320E+0000   0.00000E+0000
   6.0140 -6.96000E-0001   0.00000E+0000
   6.0180  1.47600E-0001   0.00000E+0000
   6.0190  1.49300E-0001   0.00000E+0000
   6.0230  1.44500E-0001   0.00000E+0000
   6.0260  1.11100E-0001   0.00000E+0000
   6.0280  1.35900E-0001   0.00000E+0000
   6.0300  1.42600E-0001   0.00000E+0000
   6.0330  1.48300E-0001   0.00000E+0000
   6.0340  1.72100E-0001   0.00000E+0000
   6.0370  1.39500E-0001   0.00000E+0000
   6.0390  8.90000E-0002   0.00000E+0000
   6.0440  1.19600E-0001   0.00000E+0000
   6.0450  1.24500E-0001   0.00000E+0000
   6.0470  1.08000E-0001   0.00000E+0000
   6.0500  1.07300E-0001   0.00000E+0000
   6.0510  1.26300E-0001   0.00000E+0000
   6.0520  1.23000E-0001   0.00000E+0000
   6.0550  1.13800E-0001   0.00000E+0000
   6.0570  1.23300E-0001   0.00000E+0000
   6.0600  1.11800E-0001   0.00000E+0000
   6.0620  1.13100E-0001   0.00000E+0000
   6.0640  1.29600E-0001   0.00000E+0000
   6.0660  1.10100E-0001   0.00000E+0000
   6.0690  1.06400E-0001   0.00000E+0000
   6.0710  1.00800E-0001   0.00000E+0000
   6.0730  1.19700E-0001   0.00000E+0000
   6.0760  1.52100E-0001   0.00000E+0000
   6.0770  1.52800E-0001   0.00000E+0000
   6.0810  1.18500E-0001   0.00000E+0000
   6.0830  2.42400E-0001   0.00000E+0000
   6.0850  1.15200E+0000   0.00000E+0000
   6.0900  1.34220E+0000   0.00000E+0000
   6.0920  1.43240E+0000   0.00000E+0000
   6.0940  1.52400E+0000   0.00000E+0000
   6.0960  1.80600E+0000   0.00000E+0000
   6.0990  2.06710E+0000   0.00000E+0000
   6.1010  2.06810E+0000   0.00000E+0000
   6.1030  1.99360E+0000   0.00000E+0000
   6.1060  1.96910E+0000   0.00000E+0000
   6.1080  1.85270E+0000   0.00000E+0000
   6.1110  1.82720E+0000   0.00000E+0000
   6.1130  1.65680E+0000   0.00000E+0000
   6.1140  1.35450E+0000   0.00000E+0000
   6.1180  1.29500E-0001   0.00000E+0000
   6.1230  1.25700E-0001   0.00000E+0000
   6.1280  1.42300E-0001   0.00000E+0000
   6.1310  1.41900E-0001   0.00000E+0000
   6.1320  1.37500E-0001   0.00000E+0000
   6.1350  1.33900E-0001   0.00000E+0000
   6.1380  1.35100E-0001   0.00000E+0000
   6.1400  1.34200E-0001   0.00000E+0000
   6.1430  1.30500E-0001   0.00000E+0000
   6.1440  1.36400E-0001   0.00000E+0000
   6.1470  1.46800E-0001   0.00000E+0000
   6.1490  1.38800E-0001   0.00000E+0000
   6.1530  1.40700E-0001   0.00000E+0000
   6.1540  1.41900E-0001   0.00000E+0000
   6.1560  1.50100E-0001   0.00000E+0000
   6.1590  1.56300E-0001   0.00000E+0000
   6.1610  1.56100E-0001   0.00000E+0000
   6.1630  1.51800E-0001   0.00000E+0000
   6.1660  1.57900E-0001   0.00000E+0000
   6.1680  1.64900E-0001   0.00000E+0000
   6.1690  1.59900E-0001   0.00000E+0000
   6.1720  1.66500E-0001   0.00000E+0000
   6.1750  1.67600E-0001   0.00000E+0000
   6.1760  1.66100E-0001   0.00000E+0000
   6.1790  1.69000E-0001   0.00000E+0000
   6.1810  1.76600E-0001   0.00000E+0000
   6.1850  1.76400E-0001   0.00000E+0000
   6.1870  1.68300E-0001   0.00000E+0000
   6.1890  1.77000E-0001   0.00000E+0000
   6.1920  1.81800E-0001   0.00000E+0000
   6.1930  1.85800E-0001   0.00000E+0000
   6.1980  1.87900E-0001   0.00000E+0000
   6.1990  1.90200E-0001   0.00000E+0000
   6.2020  1.91900E-0001   0.00000E+0000
   6.2030  1.97100E-0001   0.00000E+0000
   6.2050  1.92100E-0001   0.00000E+0000
   6.2060  1.89200E-0001   0.00000E+0000
   6.2090  1.99200E-0001   0.00000E+0000
   6.2110  2.05200E-0001   0.00000E+0000
   6.2140  2.10000E-0001   0.00000E+0000
   6.2160  2.10000E-0001   0.00000E+0000
   6.2180  2.10900E-0001   0.00000E+0000
   6.2200  2.13200E-0001   0.00000E+0000
   6.2230  2.16600E-0001   0.00000E+0000
   6.2250  2.26000E-0001   0.00000E+0000
   6.2260  2.48200E-0001   0.00000E+0000
   6.2290  2.08400E-0001   0.00000E+0000
   6.2310  1.59500E-0001   0.00000E+0000
   6.2340  1.83100E-0001   0.00000E+0000
   6.2360  2.56100E-0001   0.00000E+0000
   6.2380  2.59600E-0001   0.00000E+0000
   6.2400  2.43300E-0001   0.00000E+0000
   6.2410  2.41700E-0001   0.00000E+0000
   6.2450  2.48900E-0001   0.00000E+0000
   6.2470  2.43100E-0001   0.00000E+0000
   6.2500  2.39600E-0001   0.00000E+0000
   6.2520  2.51500E-0001   0.00000E+0000
   6.2550  2.60600E-0001   0.00000E+0000
   6.2580  2.67900E-0001   0.00000E+0000
   6.2590  2.54700E-0001   0.00000E+0000
   6.2640  2.68100E-0001   0.00000E+0000
   6.2660  2.75300E-0001   0.00000E+0000
   6.2680  2.68300E-0001   0.00000E+0000
   6.2700  2.61800E-0001   0.00000E+0000
   6.2730  2.66400E-0001   0.00000E+0000
   6.2740  2.71700E-0001   0.00000E+0000
   6.2770  2.83600E-0001   0.00000E+0000
   6.2780  2.83900E-0001   0.00000E+0000
   6.2820  2.65100E-0001   0.00000E+0000
   6.2840  2.82100E-0001   0.00000E+0000
   6.2860  2.89200E-0001   0.00000E+0000
   6.2900  2.82500E-0001   0.00000E+0000
   6.2920  2.83100E-0001   0.00000E+0000
   6.2930  2.93800E-0001   0.00000E+0000
   6.2960  2.98300E-0001   0.00000E+0000
   6.2990  2.97400E-0001   0.00000E+0000
   6.3000  2.95500E-0001   0.00000E+0000
   6.3020  3.02900E-0001   0.00000E+0000
   6.3040  3.01100E-0001   0.00000E+0000
   6.3070  3.07000E-0001   0.00000E+0000
   6.3090  3.13100E-0001   0.00000E+0000
   6.3120  3.03900E-0001   0.00000E+0000
   6.3140  3.02900E-0001   0.00000E+0000
   6.3170  3.09100E-0001   0.00000E+0000
   6.3190  3.13600E-0001   0.00000E+0000
   6.3210  3.18800E-0001   0.00000E+0000
   6.3260  3.32000E-0001   0.00000E+0000
   6.3280  2.92100E-0001   0.00000E+0000
   6.3300  2.84300E-0001   0.00000E+0000
   6.3310  2.87400E-0001   0.00000E+0000
   6.3340  3.32300E-0001   0.00000E+0000
   6.3350  3.48800E-0001   0.00000E+0000
   6.3380  3.35800E-0001   0.00000E+0000
   6.3390  3.36800E-0001   0.00000E+0000
   6.3420  3.39100E-0001   0.00000E+0000
   6.3430  3.38800E-0001   0.00000E+0000
   6.3460  3.48200E-0001   0.00000E+0000
   6.3470  3.45500E-0001   0.00000E+0000
   6.3500  3.43200E-0001   0.00000E+0000
   6.3520  3.46500E-0001   0.00000E+0000
   6.3550  3.37900E-0001   0.00000E+0000
   6.3570  3.39900E-0001   0.00000E+0000
   6.3590  3.36500E-0001   0.00000E+0000
   6.3620  3.42500E-0001   0.00000E+0000
   6.3630  3.49500E-0001   0.00000E+0000
   6.3670  3.49900E-0001   0.00000E+0000
   6.3690  3.43500E-0001   0.00000E+0000
   6.3710  3.60300E-0001   0.00000E+0000
   6.3730  3.53600E-0001   0.00000E+0000
   6.3760  3.58000E-0001   0.00000E+0000
   6.3780  3.63900E-0001   0.00000E+0000
   6.3800  3.54300E-0001   0.00000E+0000
   6.3850  3.70000E-0001   0.00000E+0000
   6.3900  3.73000E-0001   0.00000E+0000
   6.3920  3.77000E-0001   0.00000E+0000
   6.3940  3.67000E-0001   0.00000E+0000
   6.3980  3.71100E-0001   0.00000E+0000
   6.3990  3.77300E-0001   0.00000E+0000
   6.4010  3.73300E-0001   0.00000E+0000
   6.4030  3.70900E-0001   0.00000E+0000
   6.4050  3.70900E-0001   0.00000E+0000
   6.4070  3.76900E-0001   0.00000E+0000
   6.4120  3.75700E-0001   0.00000E+0000
   6.4140  3.67600E-0001   0.00000E+0000
   6.4160  3.73100E-0001   0.00000E+0000
   6.4200  3.82800E-0001   0.00000E+0000
   6.4220  3.79300E-0001   0.00000E+0000
   6.4260  3.78000E-0001   0.00000E+0000
   6.4280  3.79400E-0001   0.00000E+0000
   6.4300  3.87600E-0001   0.00000E+0000
   6.4330  3.85800E-0001   0.00000E+0000
   6.4350  3.96300E-0001   0.00000E+0000
   6.4380  3.83700E-0001   0.00000E+0000
   6.4400  3.85800E-0001   0.00000E+0000
   6.4430  3.81100E-0001   0.00000E+0000
   6.4450  3.98300E-0001   0.00000E+0000
   6.4470  3.94200E-0001   0.00000E+0000
   6.4480  3.83700E-0001   0.00000E+0000
   6.4500  3.95200E-0001   0.00000E+0000
   6.4570  3.91300E-0001   0.00000E+0000
   6.4590  3.89500E-0001   0.00000E+0000
   6.4600  3.98400E-0001   0.00000E+0000
   6.4620  3.88100E-0001   0.00000E+0000
   6.4650  3.95300E-0001   0.00000E+0000
   6.4670  3.90500E-0001   0.00000E+0000
   6.4690  3.91500E-0001   0.00000E+0000
   6.4720  3.98700E-0001   0.00000E+0000
   6.4750  4.12100E-0001   0.00000E+0000
   6.4760  4.46400E-0001   0.00000E+0000
   6.4790  4.33400E-0001   0.00000E+0000
   6.4810  4.02700E-0001   0.00000E+0000
   6.4850  4.02900E-0001   0.00000E+0000
   6.4880  4.09800E-0001   0.00000E+0000
   6.4900  4.10800E-0001   0.00000E+0000
   6.4920  4.04500E-0001   0.00000E+0000
   6.4950  4.09700E-0001   0.00000E+0000
   6.4970  4.06800E-0001   0.00000E+0000
   6.4980  4.03200E-0001   0.00000E+0000
   6.5010  4.07800E-0001   0.00000E+0000
   6.5030  4.07800E-0001   0.00000E+0000
   6.5040  4.14200E-0001   0.00000E+0000
   6.5090  4.17500E-0001   0.00000E+0000
   6.5100  4.23300E-0001   0.00000E+0000
   6.5130  3.94200E-0001   0.00000E+0000
   6.5150  3.83800E-0001   0.00000E+0000
   6.5180  4.14100E-0001   0.00000E+0000
   6.5210  4.21300E-0001   0.00000E+0000
   6.5240  4.22100E-0001   0.00000E+0000
   6.5260  4.05800E-0001   0.00000E+0000
   6.5270  4.09200E-0001   0.00000E+0000
   6.5300  4.13600E-0001   0.00000E+0000
   6.5310  4.11200E-0001   0.00000E+0000
   6.5330  4.20400E-0001   0.00000E+0000
   6.5360  4.22000E-0001   0.00000E+0000
   6.5400  4.17300E-0001   0.00000E+0000
   6.5410  4.26100E-0001   0.00000E+0000
   6.5430  4.18700E-0001   0.00000E+0000
   6.5470  4.15300E-0001   0.00000E+0000
   6.5500  4.33600E-0001   0.00000E+0000
   6.5520  4.19100E-0001   0.00000E+0000
   6.5540  4.14900E-0001   0.00000E+0000
   6.5570  4.22700E-0001   0.00000E+0000
   6.5590  4.22900E-0001   0.00000E+0000
   6.5610  4.26500E-0001   0.00000E+0000
   6.5640  4.30000E-0001   0.00000E+0000
   6.5650  4.24100E-0001   0.00000E+0000
   6.5660  4.29000E-0001   0.00000E+0000
   6.5700  4.23500E-0001   0.00000E+0000
   6.5710  4.18700E-0001   0.00000E+0000
   6.5740  4.31800E-0001   0.00000E+0000
   6.5750  4.24600E-0001   0.00000E+0000
   6.5780  4.17600E-0001   0.00000E+0000
   6.5800  4.20300E-0001   0.00000E+0000
   6.5830  4.27800E-0001   0.00000E+0000
   6.5860  4.26900E-0001   0.00000E+0000
   6.5890  4.22600E-0001   0.00000E+0000
   6.5910  4.31700E-0001   0.00000E+0000
   6.5930  4.35900E-0001   0.00000E+0000
   6.5950  4.33300E-0001   0.00000E+0000
   6.5970  4.27600E-0001   0.00000E+0000
   6.6000  4.51300E-0001   0.00000E+0000
   6.6020  4.54700E-0001   0.00000E+0000
   6.6050  4.38500E-0001   0.00000E+0000
   6.6070  4.35500E-0001   0.00000E+0000
   6.6100  4.37900E-0001   0.00000E+0000
   6.6130  4.41200E-0001   0.00000E+0000
   6.6140  4.36300E-0001   0.00000E+0000
   6.6170  4.39400E-0001   0.00000E+0000
   6.6190  4.49000E-0001   0.00000E+0000
   6.6210  4.43900E-0001   0.00000E+0000
   6.6230  4.39100E-0001   0.00000E+0000
   6.6250  4.42300E-0001   0.00000E+0000
   6.6280  4.40100E-0001   0.00000E+0000
   6.6300  4.43700E-0001   0.00000E+0000
   6.6330  4.48800E-0001   0.00000E+0000
   6.6340  4.46600E-0001   0.00000E+0000
   6.6360  4.47100E-0001   0.00000E+0000
   6.6380  4.47300E-0001   0.00000E+0000
   6.6410  4.49700E-0001   0.00000E+0000
   6.6420  4.43800E-0001   0.00000E+0000
   6.6450  4.45000E-0001   0.00000E+0000
   6.6480  4.38600E-0001   0.00000E+0000
   6.6500  4.50500E-0001   0.00000E+0000
   6.6520  4.42200E-0001   0.00000E+0000
   6.6530  4.46800E-0001   0.00000E+0000
   6.6560  4.44700E-0001   0.00000E+0000
   6.6570  4.41000E-0001   0.00000E+0000
   6.6630  4.45500E-0001   0.00000E+0000
   6.6650  4.39000E-0001   0.00000E+0000
   6.6670  4.43000E-0001   0.00000E+0000
   6.6690  4.49400E-0001   0.00000E+0000
   6.6720  4.49700E-0001   0.00000E+0000
   6.6750  4.50300E-0001   0.00000E+0000
   6.6770  4.38800E-0001   0.00000E+0000
   6.6790  4.42500E-0001   0.00000E+0000
   6.6810  4.54300E-0001   0.00000E+0000
   6.6820  4.51000E-0001   0.00000E+0000
   6.6860  4.54800E-0001   0.00000E+0000
   6.6870  4.39900E-0001   0.00000E+0000
   6.6890  4.43800E-0001   0.00000E+0000
   6.6910  4.47800E-0001   0.00000E+0000
   6.6930  4.59700E-0001   0.00000E+0000
   6.6950  4.54100E-0001   0.00000E+0000
   6.6970  4.58300E-0001   0.00000E+0000
   6.7010  4.46700E-0001   0.00000E+0000
   6.7030  4.48900E-0001   0.00000E+0000
   6.7050  4.42800E-0001   0.00000E+0000
   6.7080  4.39200E-0001   0.00000E+0000
   6.7100  4.49600E-0001   0.00000E+0000
   6.7120  4.55300E-0001   0.00000E+0000
   6.7150  4.44100E-0001   0.00000E+0000
   6.7190  4.44400E-0001   0.00000E+0000
   6.7200  4.48700E-0001   0.00000E+0000
   6.7220  4.53400E-0001   0.00000E+0000
   6.7240  4.54000E-0001   0.00000E+0000
   6.7280  4.56300E-0001   0.00000E+0000
   6.7290  4.55500E-0001   0.00000E+0000
   6.7320  4.61900E-0001   0.00000E+0000
   6.7350  4.56800E-0001   0.00000E+0000
   6.7380  4.59200E-0001   0.00000E+0000
   6.7390  4.58000E-0001   0.00000E+0000
   6.7420  4.72200E-0001   0.00000E+0000
   6.7450  4.59700E-0001   0.00000E+0000
   6.7470  4.51600E-0001   0.00000E+0000
   6.7500  4.60200E-0001   0.00000E+0000
   6.7510  4.69200E-0001   0.00000E+0000
   6.7560  4.58600E-0001   0.00000E+0000
   6.7580  4.64400E-0001   0.00000E+0000
   6.7600  4.64500E-0001   0.00000E+0000
   6.7620  4.66800E-0001   0.00000E+0000
   6.7650  4.59300E-0001   0.00000E+0000
   6.7680  4.49500E-0001   0.00000E+0000
   6.7700  4.26300E-0001   0.00000E+0000
   6.7730  4.47500E-0001   0.00000E+0000
   6.7750  4.70100E-0001   0.00000E+0000
   6.7800  4.74200E-0001   0.00000E+0000
   6.7820  4.63400E-0001   0.00000E+0000
   6.7840  4.65100E-0001   0.00000E+0000
   6.7880  4.70600E-0001   0.00000E+0000
   6.7910  4.71400E-0001   0.00000E+0000
   6.7930  4.71900E-0001   0.00000E+0000
   6.7960  4.67200E-0001   0.00000E+0000
   6.8010  4.48400E-0001   0.00000E+0000
   6.8030  4.61600E-0001   0.00000E+0000
   6.8050  4.71900E-0001   0.00000E+0000
   6.8090  4.70400E-0001   0.00000E+0000
   6.8120  4.84900E-0001   0.00000E+0000
   6.8140  4.85400E-0001   0.00000E+0000
   6.8170  4.74800E-0001   0.00000E+0000
   6.8190  4.69700E-0001   0.00000E+0000
   6.8210  4.71000E-0001   0.00000E+0000
   6.8240  4.52500E-0001   0.00000E+0000
   6.8260  4.59100E-0001   0.00000E+0000
   6.8290  4.59400E-0001   0.00000E+0000
   6.8320  4.74400E-0001   0.00000E+0000
   6.8350  4.78200E-0001   0.00000E+0000
   6.8370  4.67700E-0001   0.00000E+0000
   6.8390  4.61400E-0001   0.00000E+0000
   6.8420  4.61000E-0001   0.00000E+0000
   6.8440  4.53600E-0001   0.00000E+0000
   6.8460  4.68100E-0001   0.00000E+0000
   6.8500  4.74500E-0001   0.00000E+0000
   6.8520  4.72400E-0001   0.00000E+0000
   6.8530  4.83000E-0001   0.00000E+0000
   6.8580  4.68100E-0001   0.00000E+0000
   6.8600  4.56300E-0001   0.00000E+0000
   6.8650  4.63400E-0001   0.00000E+0000
   6.8670  4.65900E-0001   0.00000E+0000
   6.8690  4.67200E-0001   0.00000E+0000
   6.8720  4.85200E-0001   0.00000E+0000
   6.8740  4.71700E-0001   0.00000E+0000
   6.8770  4.75300E-0001   0.00000E+0000
   6.8790  4.69500E-0001   0.00000E+0000
   6.8830  4.76400E-0001   0.00000E+0000
   6.8860  4.68100E-0001   0.00000E+0000
   6.8880  4.84600E-0001   0.00000E+0000
   6.8910  4.69600E-0001   0.00000E+0000
   6.8930  4.65600E-0001   0.00000E+0000
   6.8940  4.71600E-0001   0.00000E+0000
   6.8980  4.87500E-0001   0.00000E+0000
   6.8990  4.95900E-0001   0.00000E+0000
   6.9030  4.98600E-0001   0.00000E+0000
   6.9050  4.88200E-0001   0.00000E+0000
   6.9080  4.87500E-0001   0.00000E+0000
   6.9110  4.98000E-0001   0.00000E+0000
   6.9130  4.97100E-0001   0.00000E+0000
   6.9150  4.84100E-0001   0.00000E+0000
   6.9180  4.77400E-0001   0.00000E+0000
   6.9200  4.85000E-0001   0.00000E+0000
   6.9220  4.88800E-0001   0.00000E+0000
   6.9240  4.99200E-0001   0.00000E+0000
   6.9270  4.88300E-0001   0.00000E+0000
   6.9290  4.77500E-0001   0.00000E+0000
   6.9320  4.78800E-0001   0.00000E+0000
   6.9340  4.97400E-0001   0.00000E+0000
   6.9360  4.94200E-0001   0.00000E+0000
   6.9380  4.78800E-0001   0.00000E+0000
   6.9400  5.02800E-0001   0.00000E+0000
   6.9430  5.10900E-0001   0.00000E+0000
   6.9450  4.93200E-0001   0.00000E+0000
   6.9490  4.68100E-0001   0.00000E+0000
   6.9520  4.84200E-0001   0.00000E+0000
   6.9550  4.76500E-0001   0.00000E+0000
   6.9580  4.87500E-0001   0.00000E+0000
   6.9610  4.85100E-0001   0.00000E+0000
   6.9630  4.70700E-0001   0.00000E+0000
   6.9660  4.85400E-0001   0.00000E+0000
   6.9680  4.68700E-0001   0.00000E+0000
   6.9720  4.64700E-0001   0.00000E+0000
   6.9750  4.81700E-0001   0.00000E+0000
   6.9770  4.79100E-0001   0.00000E+0000
   6.9800  4.71400E-0001   0.00000E+0000
   6.9820  4.64700E-0001   0.00000E+0000
   6.9840  4.48400E-0001   0.00000E+0000
   6.9860  4.63200E-0001   0.00000E+0000
   6.9890  4.65800E-0001   0.00000E+0000
   6.9910  4.66500E-0001   0.00000E+0000
   6.9940  4.89800E-0001   0.00000E+0000
   6.9960  4.94700E-0001   0.00000E+0000
   6.9980  4.92400E-0001   0.00000E+0000
   7.0000  4.68100E-0001   0.00000E+0000
   7.0030  4.80300E-0001   0.00000E+0000
   7.0070  4.85200E-0001   0.00000E+0000
   7.0100  4.81700E-0001   0.00000E+0000
   7.0110  4.91300E-0001   0.00000E+0000
   7.0130  4.90600E-0001   0.00000E+0000
   7.0170  4.77200E-0001   0.00000E+0000
   7.0200  4.93700E-0001   0.00000E+0000
   7.0210  4.96900E-0001   0.00000E+0000
   7.0240  4.76600E-0001   0.00000E+0000
   7.0270  4.80800E-0001   0.00000E+0000
   7.0280  5.05600E-0001   0.00000E+0000
   7.0300  5.02200E-0001   0.00000E+0000
   7.0330  4.88400E-0001   0.00000E+0000
   7.0340  4.98500E-0001   0.00000E+0000
   7.0370  5.01700E-0001   0.00000E+0000
   7.0390  5.21200E-0001   0.00000E+0000
   7.0420  5.30300E-0001   0.00000E+0000
   7.0460  5.14000E-0001   0.00000E+0000
   7.0480  5.07500E-0001   0.00000E+0000
   7.0500  5.08900E-0001   0.00000E+0000
   7.0510  5.06500E-0001   0.00000E+0000
   7.0540  5.16200E-0001   0.00000E+0000
   7.0570  5.24000E-0001   0.00000E+0000
   7.0600  5.22300E-0001   0.00000E+0000
   7.0620  5.27700E-0001   0.00000E+0000
   7.0650  5.35600E-0001   0.00000E+0000
   7.0680  5.21900E-0001   0.00000E+0000
   7.0720  5.52000E-0001   0.00000E+0000
   7.0730  5.56900E-0001   0.00000E+0000
   7.0760  5.35300E-0001   0.00000E+0000
   7.0800  5.29200E-0001   0.00000E+0000
   7.0820  5.35700E-0001   0.00000E+0000
   7.0840  5.47300E-0001   0.00000E+0000
   7.0860  5.63900E-0001   0.00000E+0000
   7.0870  5.67800E-0001   0.00000E+0000
   7.0910  5.61000E-0001   0.00000E+0000
   7.0940  5.69500E-0001   0.00000E+0000
   7.0960  5.89300E-0001   0.00000E+0000
   7.0970  5.79900E-0001   0.00000E+0000
   7.1000  6.00300E-0001   0.00000E+0000
