# Supplementary material for: Self-association of MreC as a regulatory signal in bacterial cell wall elongation
Source: Nat Commun. 2021 May 20;12:2987. doi: 10.1038/s41467-021-22957-9 (PMC8137920; doi:10.1038/s41467-021-22957-9)
Supplement: Supplementary file 4 — Source Data [file 41467_2021_22957_MOESM4_ESM.zip › Martins2-Source-Data/AUC_rawdata/E.coli/00059.RA3]

MREC FHEC 0,8 abs
R 3 20.0 20000 0015468 5.4060E10 281 1 
   5.8010 -2.84600E-0001   0.00000E+0000
   5.8030 -2.88300E-0001   0.00000E+0000
   5.8040 -2.31400E-0001   0.00000E+0000
   5.8060 -1.38800E-0001   0.00000E+0000
   5.8070 -1.84800E-0001   0.00000E+0000
   5.8100 -1.76200E-0001   0.00000E+0000
   5.8110 -7.87000E-0002   0.00000E+0000
   5.8120 -1.46000E-0001   0.00000E+0000
   5.8130 -1.82200E-0001   0.00000E+0000
   5.8150 -3.27600E-0001   0.00000E+0000
   5.8160 -3.90200E-0001   0.00000E+0000
   5.8170 -3.74200E-0001   0.00000E+0000
   5.8180 -5.13200E-0001   0.00000E+0000
   5.8210 -4.83100E-0001   0.00000E+0000
   5.8230 -5.45300E-0001   0.00000E+0000
   5.8250 -4.40000E-0001   0.00000E+0000
   5.8270 -9.32000E-0002   0.00000E+0000
   5.8280 -1.05000E-0002   0.00000E+0000
   5.8320  1.41000E-0001   0.00000E+0000
   5.8340  1.76000E-0001   0.00000E+0000
   5.8370  1.03700E-0001   0.00000E+0000
   5.8390  1.09600E-0001   0.00000E+0000
   5.8410  9.79000E-0002   0.00000E+0000
   5.8420  1.10000E-0001   0.00000E+0000
   5.8440  8.68000E-0002   0.00000E+0000
   5.8480  1.24400E-0001   0.00000E+0000
   5.8490  9.03000E-0002   0.00000E+0000
   5.8510  9.20000E-0002   0.00000E+0000
   5.8530  9.31000E-0002   0.00000E+0000
   5.8550  6.21000E-0002   0.00000E+0000
   5.8560  2.19000E-0002   0.00000E+0000
   5.8580  3.36000E-0002   0.00000E+0000
   5.8590  4.67000E-0002   0.00000E+0000
   5.8600  3.73000E-0002   0.00000E+0000
   5.8620  2.17000E-0002   0.00000E+0000
   5.8630  3.63000E-0002   0.00000E+0000
   5.8650  4.37000E-0002   0.00000E+0000
   5.8660  3.24000E-0002   0.00000E+0000
   5.8680  5.30000E-0003   0.00000E+0000
   5.8700 -2.53000E-0002   0.00000E+0000
   5.8730 -3.09000E-0002   0.00000E+0000
   5.8760  1.41000E-0002   0.00000E+0000
   5.8780  4.82000E-0002   0.00000E+0000
   5.8800  4.02000E-0002   0.00000E+0000
   5.8820  3.08000E-0002   0.00000E+0000
   5.8850  5.40000E-0003   0.00000E+0000
   5.8880  2.42000E-0002   0.00000E+0000
   5.8900  4.82000E-0002   0.00000E+0000
   5.8920  1.59000E-0002   0.00000E+0000
   5.8940  3.65000E-0002   0.00000E+0000
   5.8960  3.62000E-0002   0.00000E+0000
   5.8990  2.99000E-0002   0.00000E+0000
   5.9010  4.59000E-0002   0.00000E+0000
   5.9030  2.32000E-0002   0.00000E+0000
   5.9060  2.38000E-0002   0.00000E+0000
   5.9080  1.23000E-0002   0.00000E+0000
   5.9100  2.17000E-0002   0.00000E+0000
   5.9120  1.94000E-0002   0.00000E+0000
   5.9140  2.39000E-0002   0.00000E+0000
   5.9150  2.47000E-0002   0.00000E+0000
   5.9170  2.45000E-0002   0.00000E+0000
   5.9200  5.70000E-0003   0.00000E+0000
   5.9220  7.60000E-0003   0.00000E+0000
   5.9250  4.14000E-0002   0.00000E+0000
   5.9270  2.18000E-0002   0.00000E+0000
   5.9300  6.63000E-0002   0.00000E+0000
   5.9310  7.09000E-0002   0.00000E+0000
   5.9350  3.63000E-0002   0.00000E+0000
   5.9380  5.05000E-0002   0.00000E+0000
   5.9400  8.79000E-0002   0.00000E+0000
   5.9420  4.59000E-0002   0.00000E+0000
   5.9450  7.97000E-0002   0.00000E+0000
   5.9470  6.59000E-0002   0.00000E+0000
   5.9490  6.97000E-0002   0.00000E+0000
   5.9510  3.88000E-0002   0.00000E+0000
   5.9520  4.16000E-0002   0.00000E+0000
   5.9540  5.59000E-0002   0.00000E+0000
   5.9550  5.99000E-0002   0.00000E+0000
   5.9580  7.17000E-0002   0.00000E+0000
   5.9600  1.02300E-0001   0.00000E+0000
   5.9610  8.98000E-0002   0.00000E+0000
   5.9630  7.50000E-0002   0.00000E+0000
   5.9650  3.97000E-0002   0.00000E+0000
   5.9680  2.11000E-0002   0.00000E+0000
   5.9700  1.72000E-0002   0.00000E+0000
   5.9720  2.33000E-0002   0.00000E+0000
   5.9750  3.34000E-0002   0.00000E+0000
   5.9770  3.02000E-0002   0.00000E+0000
   5.9780  7.80000E-0003   0.00000E+0000
   5.9820 -5.05800E-0001   0.00000E+0000
   5.9830 -1.06520E+0000   0.00000E+0000
   5.9870 -1.30240E+0000   0.00000E+0000
   5.9880 -1.41340E+0000   0.00000E+0000
   5.9900 -1.51260E+0000   0.00000E+0000
   5.9920 -1.78650E+0000   0.00000E+0000
   5.9930 -1.93030E+0000   0.00000E+0000
   5.9950 -1.96430E+0000   0.00000E+0000
   5.9970 -2.03200E+0000   0.00000E+0000
   6.0010 -1.89080E+0000   0.00000E+0000
   6.0020 -1.87290E+0000   0.00000E+0000
   6.0040 -1.80650E+0000   0.00000E+0000
   6.0060 -1.73440E+0000   0.00000E+0000
   6.0080 -1.60540E+0000   0.00000E+0000
   6.0090 -1.47240E+0000   0.00000E+0000
   6.0110 -1.27760E+0000   0.00000E+0000
   6.0130 -1.00490E+0000   0.00000E+0000
   6.0160 -2.93600E-0001   0.00000E+0000
   6.0180  1.25500E-0001   0.00000E+0000
   6.0210  1.22500E-0001   0.00000E+0000
   6.0230  1.40500E-0001   0.00000E+0000
   6.0250  1.52500E-0001   0.00000E+0000
   6.0260  1.12400E-0001   0.00000E+0000
   6.0300  1.46200E-0001   0.00000E+0000
   6.0320  1.40200E-0001   0.00000E+0000
   6.0340  1.54500E-0001   0.00000E+0000
   6.0370  1.62900E-0001   0.00000E+0000
   6.0390  1.02100E-0001   0.00000E+0000
   6.0420  1.00400E-0001   0.00000E+0000
   6.0430  1.09100E-0001   0.00000E+0000
   6.0440  1.30100E-0001   0.00000E+0000
   6.0470  1.22500E-0001   0.00000E+0000
   6.0490  1.01600E-0001   0.00000E+0000
   6.0510  1.20900E-0001   0.00000E+0000
   6.0520  1.20900E-0001   0.00000E+0000
   6.0550  1.17500E-0001   0.00000E+0000
   6.0570  1.17500E-0001   0.00000E+0000
   6.0590  1.17200E-0001   0.00000E+0000
   6.0620  1.09900E-0001   0.00000E+0000
   6.0640  1.11700E-0001   0.00000E+0000
   6.0670  1.10300E-0001   0.00000E+0000
   6.0690  1.10900E-0001   0.00000E+0000
   6.0720  1.03500E-0001   0.00000E+0000
   6.0760  1.45500E-0001   0.00000E+0000
   6.0780  1.63300E-0001   0.00000E+0000
   6.0800  1.54500E-0001   0.00000E+0000
   6.0820  1.25600E-0001   0.00000E+0000
   6.0840  2.62700E-0001   0.00000E+0000
   6.0870  1.19040E+0000   0.00000E+0000
   6.0880  1.34830E+0000   0.00000E+0000
   6.0920  1.47560E+0000   0.00000E+0000
   6.0940  1.54650E+0000   0.00000E+0000
   6.0970  2.05210E+0000   0.00000E+0000
   6.0990  2.08840E+0000   0.00000E+0000
   6.1030  2.03150E+0000   0.00000E+0000
   6.1040  2.00470E+0000   0.00000E+0000
   6.1070  1.92970E+0000   0.00000E+0000
   6.1090  1.86960E+0000   0.00000E+0000
   6.1120  1.76540E+0000   0.00000E+0000
   6.1140  1.54560E+0000   0.00000E+0000
   6.1170  1.16160E+0000   0.00000E+0000
   6.1200  1.08300E-0001   0.00000E+0000
   6.1240  1.23900E-0001   0.00000E+0000
   6.1260  1.62500E-0001   0.00000E+0000
   6.1300  1.65900E-0001   0.00000E+0000
   6.1320  1.55000E-0001   0.00000E+0000
   6.1350  1.47800E-0001   0.00000E+0000
   6.1370  1.50000E-0001   0.00000E+0000
   6.1380  1.50700E-0001   0.00000E+0000
   6.1390  1.52900E-0001   0.00000E+0000
   6.1420  1.47700E-0001   0.00000E+0000
   6.1450  1.58000E-0001   0.00000E+0000
   6.1470  1.58200E-0001   0.00000E+0000
   6.1490  1.59200E-0001   0.00000E+0000
   6.1520  1.54200E-0001   0.00000E+0000
   6.1540  1.58300E-0001   0.00000E+0000
   6.1560  1.68500E-0001   0.00000E+0000
   6.1580  1.67700E-0001   0.00000E+0000
   6.1590  1.74800E-0001   0.00000E+0000
   6.1610  1.77900E-0001   0.00000E+0000
   6.1650  1.68100E-0001   0.00000E+0000
   6.1660  1.76400E-0001   0.00000E+0000
   6.1680  1.88700E-0001   0.00000E+0000
   6.1690  1.79300E-0001   0.00000E+0000
   6.1730  1.86200E-0001   0.00000E+0000
   6.1760  1.88300E-0001   0.00000E+0000
   6.1790  1.91600E-0001   0.00000E+0000
   6.1810  1.97700E-0001   0.00000E+0000
   6.1830  2.00100E-0001   0.00000E+0000
   6.1860  1.99800E-0001   0.00000E+0000
   6.1870  2.01000E-0001   0.00000E+0000
   6.1920  2.06300E-0001   0.00000E+0000
   6.1940  2.08700E-0001   0.00000E+0000
   6.1970  2.05000E-0001   0.00000E+0000
   6.1990  2.18200E-0001   0.00000E+0000
   6.2040  2.20000E-0001   0.00000E+0000
   6.2060  2.24300E-0001   0.00000E+0000
   6.2070  2.22500E-0001   0.00000E+0000
   6.2090  2.32200E-0001   0.00000E+0000
   6.2110  2.26800E-0001   0.00000E+0000
   6.2140  2.37100E-0001   0.00000E+0000
   6.2160  2.35400E-0001   0.00000E+0000
   6.2170  2.42300E-0001   0.00000E+0000
   6.2210  2.48200E-0001   0.00000E+0000
   6.2250  2.66500E-0001   0.00000E+0000
   6.2270  2.69000E-0001   0.00000E+0000
   6.2300  2.00500E-0001   0.00000E+0000
   6.2310  1.95300E-0001   0.00000E+0000
   6.2330  2.32300E-0001   0.00000E+0000
   6.2350  2.64600E-0001   0.00000E+0000
   6.2380  2.80800E-0001   0.00000E+0000
   6.2400  2.72800E-0001   0.00000E+0000
   6.2430  2.77200E-0001   0.00000E+0000
   6.2480  2.79500E-0001   0.00000E+0000
   6.2490  2.70900E-0001   0.00000E+0000
   6.2530  2.73200E-0001   0.00000E+0000
   6.2540  2.84400E-0001   0.00000E+0000
   6.2550  2.84900E-0001   0.00000E+0000
   6.2580  2.96800E-0001   0.00000E+0000
   6.2610  2.93900E-0001   0.00000E+0000
   6.2620  2.98800E-0001   0.00000E+0000
   6.2640  3.03100E-0001   0.00000E+0000
   6.2660  3.05400E-0001   0.00000E+0000
   6.2680  2.96500E-0001   0.00000E+0000
   6.2700  3.06200E-0001   0.00000E+0000
   6.2740  3.04400E-0001   0.00000E+0000
   6.2760  3.11000E-0001   0.00000E+0000
   6.2780  3.08800E-0001   0.00000E+0000
   6.2790  3.05700E-0001   0.00000E+0000
   6.2830  3.08700E-0001   0.00000E+0000
   6.2850  3.14400E-0001   0.00000E+0000
   6.2870  3.17600E-0001   0.00000E+0000
   6.2890  3.27300E-0001   0.00000E+0000
   6.2920  3.16800E-0001   0.00000E+0000
   6.2930  3.24600E-0001   0.00000E+0000
   6.2960  3.23400E-0001   0.00000E+0000
   6.2970  3.28000E-0001   0.00000E+0000
   6.3000  3.33500E-0001   0.00000E+0000
   6.3010  3.25000E-0001   0.00000E+0000
   6.3050  3.38100E-0001   0.00000E+0000
   6.3090  3.48400E-0001   0.00000E+0000
   6.3120  3.33400E-0001   0.00000E+0000
   6.3150  3.34000E-0001   0.00000E+0000
   6.3160  3.42300E-0001   0.00000E+0000
   6.3190  3.42600E-0001   0.00000E+0000
   6.3220  3.47900E-0001   0.00000E+0000
   6.3250  3.54400E-0001   0.00000E+0000
   6.3280  3.17400E-0001   0.00000E+0000
   6.3300  2.97900E-0001   0.00000E+0000
   6.3320  3.15800E-0001   0.00000E+0000
   6.3360  3.32700E-0001   0.00000E+0000
   6.3390  3.67200E-0001   0.00000E+0000
   6.3420  3.63200E-0001   0.00000E+0000
   6.3440  3.69800E-0001   0.00000E+0000
   6.3460  3.67600E-0001   0.00000E+0000
   6.3470  3.74300E-0001   0.00000E+0000
   6.3500  3.70500E-0001   0.00000E+0000
   6.3510  3.65000E-0001   0.00000E+0000
   6.3530  3.68500E-0001   0.00000E+0000
   6.3550  3.66700E-0001   0.00000E+0000
   6.3570  3.78600E-0001   0.00000E+0000
   6.3590  3.74600E-0001   0.00000E+0000
   6.3620  3.80100E-0001   0.00000E+0000
   6.3640  3.77200E-0001   0.00000E+0000
   6.3660  3.75300E-0001   0.00000E+0000
   6.3670  3.79500E-0001   0.00000E+0000
   6.3710  3.76000E-0001   0.00000E+0000
   6.3730  3.84200E-0001   0.00000E+0000
   6.3780  3.88500E-0001   0.00000E+0000
   6.3790  3.91000E-0001   0.00000E+0000
   6.3810  3.79000E-0001   0.00000E+0000
   6.3850  4.01000E-0001   0.00000E+0000
   6.3870  3.93200E-0001   0.00000E+0000
   6.3880  3.91500E-0001   0.00000E+0000
   6.3900  4.01200E-0001   0.00000E+0000
   6.3940  3.96400E-0001   0.00000E+0000
   6.3960  3.98500E-0001   0.00000E+0000
   6.3980  3.90400E-0001   0.00000E+0000
   6.4000  3.98800E-0001   0.00000E+0000
   6.4010  4.06300E-0001   0.00000E+0000
   6.4020  4.06800E-0001   0.00000E+0000
   6.4050  3.96300E-0001   0.00000E+0000
   6.4080  4.01400E-0001   0.00000E+0000
   6.4110  4.03400E-0001   0.00000E+0000
   6.4120  4.01300E-0001   0.00000E+0000
   6.4140  3.98500E-0001   0.00000E+0000
   6.4170  3.99800E-0001   0.00000E+0000
   6.4190  4.04000E-0001   0.00000E+0000
   6.4220  4.09400E-0001   0.00000E+0000
   6.4240  4.07100E-0001   0.00000E+0000
   6.4260  4.10700E-0001   0.00000E+0000
   6.4280  4.11800E-0001   0.00000E+0000
   6.4310  4.16100E-0001   0.00000E+0000
   6.4330  4.14100E-0001   0.00000E+0000
   6.4350  4.14300E-0001   0.00000E+0000
   6.4370  4.16200E-0001   0.00000E+0000
   6.4400  4.12200E-0001   0.00000E+0000
   6.4420  4.16100E-0001   0.00000E+0000
   6.4440  4.19800E-0001   0.00000E+0000
   6.4470  4.26500E-0001   0.00000E+0000
   6.4480  4.15000E-0001   0.00000E+0000
   6.4500  4.13200E-0001   0.00000E+0000
   6.4520  4.18400E-0001   0.00000E+0000
   6.4530  4.18200E-0001   0.00000E+0000
   6.4570  4.22800E-0001   0.00000E+0000
   6.4600  4.14800E-0001   0.00000E+0000
   6.4630  4.19300E-0001   0.00000E+0000
   6.4650  4.19300E-0001   0.00000E+0000
   6.4670  4.22700E-0001   0.00000E+0000
   6.4710  4.18700E-0001   0.00000E+0000
   6.4740  4.27300E-0001   0.00000E+0000
   6.4760  4.28800E-0001   0.00000E+0000
   6.4770  4.48200E-0001   0.00000E+0000
   6.4790  4.64700E-0001   0.00000E+0000
   6.4810  4.27400E-0001   0.00000E+0000
   6.4840  4.42700E-0001   0.00000E+0000
   6.4860  4.36500E-0001   0.00000E+0000
   6.4880  4.23900E-0001   0.00000E+0000
   6.4910  4.24800E-0001   0.00000E+0000
   6.4920  4.26000E-0001   0.00000E+0000
   6.4950  4.26800E-0001   0.00000E+0000
   6.4970  4.29600E-0001   0.00000E+0000
   6.4980  4.23500E-0001   0.00000E+0000
   6.5000  4.35800E-0001   0.00000E+0000
   6.5040  4.28000E-0001   0.00000E+0000
   6.5050  4.36500E-0001   0.00000E+0000
   6.5080  4.43300E-0001   0.00000E+0000
   6.5090  4.43400E-0001   0.00000E+0000
   6.5120  4.43700E-0001   0.00000E+0000
   6.5130  4.19700E-0001   0.00000E+0000
   6.5170  4.19900E-0001   0.00000E+0000
   6.5200  4.42900E-0001   0.00000E+0000
   6.5220  4.49200E-0001   0.00000E+0000
   6.5240  4.43500E-0001   0.00000E+0000
   6.5260  4.42100E-0001   0.00000E+0000
   6.5280  4.29300E-0001   0.00000E+0000
   6.5310  4.31300E-0001   0.00000E+0000
   6.5330  4.29600E-0001   0.00000E+0000
   6.5360  4.37700E-0001   0.00000E+0000
   6.5380  4.33300E-0001   0.00000E+0000
   6.5400  4.48900E-0001   0.00000E+0000
   6.5410  4.49400E-0001   0.00000E+0000
   6.5430  4.36300E-0001   0.00000E+0000
   6.5460  4.33200E-0001   0.00000E+0000
   6.5490  4.37300E-0001   0.00000E+0000
   6.5520  4.47200E-0001   0.00000E+0000
   6.5530  4.45500E-0001   0.00000E+0000
   6.5570  4.25600E-0001   0.00000E+0000
   6.5590  4.40000E-0001   0.00000E+0000
   6.5630  4.41000E-0001   0.00000E+0000
   6.5640  4.51600E-0001   0.00000E+0000
   6.5670  4.43000E-0001   0.00000E+0000
   6.5690  4.41500E-0001   0.00000E+0000
   6.5710  4.42100E-0001   0.00000E+0000
   6.5730  4.33800E-0001   0.00000E+0000
   6.5770  4.35600E-0001   0.00000E+0000
   6.5780  4.41600E-0001   0.00000E+0000
   6.5810  4.34000E-0001   0.00000E+0000
   6.5820  4.43200E-0001   0.00000E+0000
   6.5840  4.43200E-0001   0.00000E+0000
   6.5880  4.44900E-0001   0.00000E+0000
   6.5900  4.48400E-0001   0.00000E+0000
   6.5910  4.43400E-0001   0.00000E+0000
   6.5950  4.49300E-0001   0.00000E+0000
   6.5970  4.40900E-0001   0.00000E+0000
   6.5980  4.35000E-0001   0.00000E+0000
   6.6000  4.45800E-0001   0.00000E+0000
   6.6020  4.67500E-0001   0.00000E+0000
   6.6040  4.59100E-0001   0.00000E+0000
   6.6070  4.46400E-0001   0.00000E+0000
   6.6090  4.46800E-0001   0.00000E+0000
   6.6110  4.52100E-0001   0.00000E+0000
   6.6140  4.57700E-0001   0.00000E+0000
   6.6160  4.54800E-0001   0.00000E+0000
   6.6190  4.51100E-0001   0.00000E+0000
   6.6210  4.56900E-0001   0.00000E+0000
   6.6240  4.48100E-0001   0.00000E+0000
   6.6250  4.45900E-0001   0.00000E+0000
   6.6270  4.59600E-0001   0.00000E+0000
   6.6290  4.67400E-0001   0.00000E+0000
   6.6330  4.72900E-0001   0.00000E+0000
   6.6350  4.51400E-0001   0.00000E+0000
   6.6380  4.61300E-0001   0.00000E+0000
   6.6390  4.65500E-0001   0.00000E+0000
   6.6410  4.59200E-0001   0.00000E+0000
   6.6440  4.58800E-0001   0.00000E+0000
   6.6460  4.57200E-0001   0.00000E+0000
   6.6490  4.49400E-0001   0.00000E+0000
   6.6510  4.66100E-0001   0.00000E+0000
   6.6540  4.54400E-0001   0.00000E+0000
   6.6550  4.52700E-0001   0.00000E+0000
   6.6570  4.52600E-0001   0.00000E+0000
   6.6590  4.60000E-0001   0.00000E+0000
   6.6620  4.52900E-0001   0.00000E+0000
   6.6650  4.65400E-0001   0.00000E+0000
   6.6690  4.59500E-0001   0.00000E+0000
   6.6700  4.58100E-0001   0.00000E+0000
   6.6730  4.62200E-0001   0.00000E+0000
   6.6760  4.60800E-0001   0.00000E+0000
   6.6790  4.61800E-0001   0.00000E+0000
   6.6810  4.62400E-0001   0.00000E+0000
   6.6840  4.66900E-0001   0.00000E+0000
   6.6850  4.68800E-0001   0.00000E+0000
   6.6870  4.57700E-0001   0.00000E+0000
   6.6890  4.57000E-0001   0.00000E+0000
   6.6920  4.67800E-0001   0.00000E+0000
   6.6940  4.69900E-0001   0.00000E+0000
   6.6960  4.66200E-0001   0.00000E+0000
   6.6990  4.68500E-0001   0.00000E+0000
   6.7010  4.64300E-0001   0.00000E+0000
   6.7030  4.65800E-0001   0.00000E+0000
   6.7060  4.57800E-0001   0.00000E+0000
   6.7080  4.61900E-0001   0.00000E+0000
   6.7100  4.64400E-0001   0.00000E+0000
   6.7130  4.64900E-0001   0.00000E+0000
   6.7170  4.61700E-0001   0.00000E+0000
   6.7190  4.58000E-0001   0.00000E+0000
   6.7210  4.63300E-0001   0.00000E+0000
   6.7240  4.67000E-0001   0.00000E+0000
   6.7260  4.64500E-0001   0.00000E+0000
   6.7290  4.72200E-0001   0.00000E+0000
   6.7320  4.71300E-0001   0.00000E+0000
   6.7360  4.73400E-0001   0.00000E+0000
   6.7380  4.66800E-0001   0.00000E+0000
   6.7400  4.69300E-0001   0.00000E+0000
   6.7430  4.82000E-0001   0.00000E+0000
   6.7450  4.78700E-0001   0.00000E+0000
   6.7480  4.61500E-0001   0.00000E+0000
   6.7490  4.59600E-0001   0.00000E+0000
   6.7520  4.81900E-0001   0.00000E+0000
   6.7550  4.65400E-0001   0.00000E+0000
   6.7570  4.78300E-0001   0.00000E+0000
   6.7580  4.77700E-0001   0.00000E+0000
   6.7600  4.77800E-0001   0.00000E+0000
   6.7650  4.79300E-0001   0.00000E+0000
   6.7680  4.72100E-0001   0.00000E+0000
   6.7700  4.58400E-0001   0.00000E+0000
   6.7720  4.72400E-0001   0.00000E+0000
   6.7750  4.87700E-0001   0.00000E+0000
   6.7770  4.81600E-0001   0.00000E+0000
   6.7790  4.82100E-0001   0.00000E+0000
   6.7830  4.78800E-0001   0.00000E+0000
   6.7850  4.74500E-0001   0.00000E+0000
   6.7860  4.93100E-0001   0.00000E+0000
   6.7910  4.75800E-0001   0.00000E+0000
   6.7930  4.91700E-0001   0.00000E+0000
   6.7940  4.83500E-0001   0.00000E+0000
   6.7970  4.86100E-0001   0.00000E+0000
   6.7980  4.66000E-0001   0.00000E+0000
   6.8010  4.73900E-0001   0.00000E+0000
   6.8040  4.87100E-0001   0.00000E+0000
   6.8070  4.86600E-0001   0.00000E+0000
   6.8100  4.88500E-0001   0.00000E+0000
   6.8120  5.00000E-0001   0.00000E+0000
   6.8140  4.97000E-0001   0.00000E+0000
   6.8170  4.73400E-0001   0.00000E+0000
   6.8190  4.87000E-0001   0.00000E+0000
   6.8210  4.79400E-0001   0.00000E+0000
   6.8250  4.76100E-0001   0.00000E+0000
   6.8280  4.75000E-0001   0.00000E+0000
   6.8310  4.81700E-0001   0.00000E+0000
   6.8320  4.84700E-0001   0.00000E+0000
   6.8350  4.80700E-0001   0.00000E+0000
   6.8360  4.93500E-0001   0.00000E+0000
   6.8390  4.83600E-0001   0.00000E+0000
   6.8420  4.83000E-0001   0.00000E+0000
   6.8440  4.75500E-0001   0.00000E+0000
   6.8460  4.70000E-0001   0.00000E+0000
   6.8480  4.82000E-0001   0.00000E+0000
   6.8510  4.85900E-0001   0.00000E+0000
   6.8530  4.88200E-0001   0.00000E+0000
   6.8550  4.92400E-0001   0.00000E+0000
   6.8580  4.83000E-0001   0.00000E+0000
   6.8600  4.78800E-0001   0.00000E+0000
   6.8620  4.84200E-0001   0.00000E+0000
   6.8650  4.83100E-0001   0.00000E+0000
   6.8670  4.83300E-0001   0.00000E+0000
   6.8700  4.88100E-0001   0.00000E+0000
   6.8720  4.96200E-0001   0.00000E+0000
   6.8740  4.91600E-0001   0.00000E+0000
   6.8770  4.95000E-0001   0.00000E+0000
   6.8790  4.85300E-0001   0.00000E+0000
   6.8840  4.98700E-0001   0.00000E+0000
   6.8860  4.92000E-0001   0.00000E+0000
   6.8870  4.96900E-0001   0.00000E+0000
   6.8900  4.98000E-0001   0.00000E+0000
   6.8910  4.90200E-0001   0.00000E+0000
   6.8940  4.90600E-0001   0.00000E+0000
   6.8960  4.95200E-0001   0.00000E+0000
   6.8990  5.17700E-0001   0.00000E+0000
   6.9010  5.18700E-0001   0.00000E+0000
   6.9040  5.14500E-0001   0.00000E+0000
   6.9060  5.02400E-0001   0.00000E+0000
   6.9080  5.07200E-0001   0.00000E+0000
   6.9090  5.16000E-0001   0.00000E+0000
   6.9120  5.12500E-0001   0.00000E+0000
   6.9150  5.08200E-0001   0.00000E+0000
   6.9180  5.01900E-0001   0.00000E+0000
   6.9200  5.02700E-0001   0.00000E+0000
   6.9270  5.02500E-0001   0.00000E+0000
   6.9300  5.03300E-0001   0.00000E+0000
   6.9340  5.31000E-0001   0.00000E+0000
   6.9360  5.06100E-0001   0.00000E+0000
   6.9380  5.22400E-0001   0.00000E+0000
   6.9410  5.36100E-0001   0.00000E+0000
   6.9430  5.25100E-0001   0.00000E+0000
   6.9450  5.20600E-0001   0.00000E+0000
   6.9470  5.01800E-0001   0.00000E+0000
   6.9480  4.94800E-0001   0.00000E+0000
   6.9500  5.04900E-0001   0.00000E+0000
   6.9520  5.03100E-0001   0.00000E+0000
   6.9550  5.00500E-0001   0.00000E+0000
   6.9560  5.13100E-0001   0.00000E+0000
   6.9590  5.14200E-0001   0.00000E+0000
   6.9610  4.96800E-0001   0.00000E+0000
   6.9640  5.00900E-0001   0.00000E+0000
   6.9670  5.07100E-0001   0.00000E+0000
   6.9700  4.96100E-0001   0.00000E+0000
   6.9720  5.00900E-0001   0.00000E+0000
   6.9740  5.14400E-0001   0.00000E+0000
   6.9750  5.12100E-0001   0.00000E+0000
   6.9770  4.93400E-0001   0.00000E+0000
   6.9820  4.78300E-0001   0.00000E+0000
   6.9840  4.93100E-0001   0.00000E+0000
   6.9860  4.93000E-0001   0.00000E+0000
   6.9890  4.84100E-0001   0.00000E+0000
   6.9910  5.04300E-0001   0.00000E+0000
   6.9940  5.11700E-0001   0.00000E+0000
   6.9960  5.21000E-0001   0.00000E+0000
   6.9990  4.97000E-0001   0.00000E+0000
   7.0010  4.91200E-0001   0.00000E+0000
   7.0030  5.07000E-0001   0.00000E+0000
   7.0050  5.00100E-0001   0.00000E+0000
   7.0070  5.12600E-0001   0.00000E+0000
   7.0100  5.16700E-0001   0.00000E+0000
   7.0130  5.17200E-0001   0.00000E+0000
   7.0150  5.01600E-0001   0.00000E+0000
   7.0170  5.07400E-0001   0.00000E+0000
   7.0210  5.33500E-0001   0.00000E+0000
   7.0230  5.12200E-0001   0.00000E+0000
   7.0250  5.13800E-0001   0.00000E+0000
   7.0280  5.34100E-0001   0.00000E+0000
   7.0300  5.13800E-0001   0.00000E+0000
   7.0320  5.17200E-0001   0.00000E+0000
   7.0350  5.26400E-0001   0.00000E+0000
   7.0370  5.32300E-0001   0.00000E+0000
   7.0390  5.45000E-0001   0.00000E+0000
   7.0420  5.53300E-0001   0.00000E+0000
   7.0440  5.35700E-0001   0.00000E+0000
   7.0460  5.25000E-0001   0.00000E+0000
   7.0490  5.26900E-0001   0.00000E+0000
   7.0510  5.31400E-0001   0.00000E+0000
   7.0520  5.46500E-0001   0.00000E+0000
   7.0540  5.40100E-0001   0.00000E+0000
   7.0560  5.29900E-0001   0.00000E+0000
   7.0600  5.51900E-0001   0.00000E+0000
   7.0610  5.55800E-0001   0.00000E+0000
   7.0630  5.51700E-0001   0.00000E+0000
   7.0660  5.49000E-0001   0.00000E+0000
   7.0690  5.63200E-0001   0.00000E+0000
   7.0720  5.66000E-0001   0.00000E+0000
   7.0730  5.61400E-0001   0.00000E+0000
   7.0760  5.60200E-0001   0.00000E+0000
   7.0800  5.50600E-0001   0.00000E+0000
   7.0830  5.64500E-0001   0.00000E+0000
   7.0850  5.80900E-0001   0.00000E+0000
   7.0890  5.81700E-0001   0.00000E+0000
   7.0920  5.77100E-0001   0.00000E+0000
   7.0940  5.84600E-0001   0.00000E+0000
   7.0970  6.02700E-0001   0.00000E+0000
   7.0990  5.99300E-0001   0.00000E+0000
   7.1010  6.01100E-0001   0.00000E+0000
