# Supplementary material for: Self-association of MreC as a regulatory signal in bacterial cell wall elongation
Source: Nat Commun. 2021 May 20;12:2987. doi: 10.1038/s41467-021-22957-9 (PMC8137920; doi:10.1038/s41467-021-22957-9)
Supplement: Supplementary file 4 — Source Data [file 41467_2021_22957_MOESM4_ESM.zip › Martins2-Source-Data/AUC_rawdata/E.coli/00075.RA3]

MREC FHEC 0,8 abs
R 3 20.0 20000 0018814 6.8730E10 281 1 
   5.8030 -4.30300E-0001   0.00000E+0000
   5.8060 -2.06700E-0001   0.00000E+0000
   5.8070 -2.70700E-0001   0.00000E+0000
   5.8100 -7.57000E-0002   0.00000E+0000
   5.8110 -2.25700E-0001   0.00000E+0000
   5.8130 -3.03100E-0001   0.00000E+0000
   5.8160 -5.48300E-0001   0.00000E+0000
   5.8190 -5.52000E-0001   0.00000E+0000
   5.8210 -5.95000E-0001   0.00000E+0000
   5.8230 -4.80900E-0001   0.00000E+0000
   5.8240 -5.03200E-0001   0.00000E+0000
   5.8260 -2.65300E-0001   0.00000E+0000
   5.8280  7.33000E-0002   0.00000E+0000
   5.8300  1.20700E-0001   0.00000E+0000
   5.8320  1.61600E-0001   0.00000E+0000
   5.8330  1.42500E-0001   0.00000E+0000
   5.8350  1.15700E-0001   0.00000E+0000
   5.8370  8.44000E-0002   0.00000E+0000
   5.8390  1.02800E-0001   0.00000E+0000
   5.8420  6.91000E-0002   0.00000E+0000
   5.8440  8.85000E-0002   0.00000E+0000
   5.8460  9.31000E-0002   0.00000E+0000
   5.8480  9.18000E-0002   0.00000E+0000
   5.8490  8.54000E-0002   0.00000E+0000
   5.8520  7.93000E-0002   0.00000E+0000
   5.8530  5.79000E-0002   0.00000E+0000
   5.8550  1.71000E-0002   0.00000E+0000
   5.8580  2.45000E-0002   0.00000E+0000
   5.8590  2.41000E-0002   0.00000E+0000
   5.8620  1.90000E-0002   0.00000E+0000
   5.8650  3.86000E-0002   0.00000E+0000
   5.8660  4.20000E-0002   0.00000E+0000
   5.8710 -3.85000E-0002   0.00000E+0000
   5.8720 -3.65000E-0002   0.00000E+0000
   5.8740  4.40000E-0003   0.00000E+0000
   5.8760  1.36000E-0002   0.00000E+0000
   5.8780  4.85000E-0002   0.00000E+0000
   5.8790  4.02000E-0002   0.00000E+0000
   5.8830  2.70000E-0002   0.00000E+0000
   5.8850  1.33000E-0002   0.00000E+0000
   5.8870  3.08000E-0002   0.00000E+0000
   5.8890  4.44000E-0002   0.00000E+0000
   5.8900  3.74000E-0002   0.00000E+0000
   5.8920  3.03000E-0002   0.00000E+0000
   5.8930  3.73000E-0002   0.00000E+0000
   5.8990  1.42000E-0002   0.00000E+0000
   5.9010  3.22000E-0002   0.00000E+0000
   5.9040  2.34000E-0002   0.00000E+0000
   5.9060  1.34000E-0002   0.00000E+0000
   5.9090  1.73000E-0002   0.00000E+0000
   5.9100  2.09000E-0002   0.00000E+0000
   5.9130  2.87000E-0002   0.00000E+0000
   5.9150  2.83000E-0002   0.00000E+0000
   5.9160  2.28000E-0002   0.00000E+0000
   5.9180  2.52000E-0002   0.00000E+0000
   5.9210  5.70000E-0003   0.00000E+0000
   5.9240  4.16000E-0002   0.00000E+0000
   5.9260  2.33000E-0002   0.00000E+0000
   5.9270  2.61000E-0002   0.00000E+0000
   5.9300  7.42000E-0002   0.00000E+0000
   5.9340  3.49000E-0002   0.00000E+0000
   5.9350  3.09000E-0002   0.00000E+0000
   5.9370  5.02000E-0002   0.00000E+0000
   5.9400  8.06000E-0002   0.00000E+0000
   5.9430  4.89000E-0002   0.00000E+0000
   5.9440  7.70000E-0002   0.00000E+0000
   5.9470  6.83000E-0002   0.00000E+0000
   5.9490  5.00000E-0002   0.00000E+0000
   5.9510  3.97000E-0002   0.00000E+0000
   5.9540  5.71000E-0002   0.00000E+0000
   5.9570  6.33000E-0002   0.00000E+0000
   5.9580  7.86000E-0002   0.00000E+0000
   5.9610  8.71000E-0002   0.00000E+0000
   5.9630  8.83000E-0002   0.00000E+0000
   5.9640  2.91000E-0002   0.00000E+0000
   5.9660  2.04000E-0002   0.00000E+0000
   5.9690  9.30000E-0003   0.00000E+0000
   5.9720  3.53000E-0002   0.00000E+0000
   5.9750  1.77000E-0002   0.00000E+0000
   5.9760  2.83000E-0002   0.00000E+0000
   5.9780  5.39000E-0002   0.00000E+0000
   5.9800 -4.08500E-0001   0.00000E+0000
   5.9850 -1.09560E+0000   0.00000E+0000
   5.9860 -1.29550E+0000   0.00000E+0000
   5.9880 -1.39260E+0000   0.00000E+0000
   5.9890 -1.46130E+0000   0.00000E+0000
   5.9900 -1.68870E+0000   0.00000E+0000
   5.9930 -1.89010E+0000   0.00000E+0000
   5.9950 -2.00070E+0000   0.00000E+0000
   6.0010 -1.89290E+0000   0.00000E+0000
   6.0020 -1.87470E+0000   0.00000E+0000
   6.0040 -1.77710E+0000   0.00000E+0000
   6.0060 -1.64140E+0000   0.00000E+0000
   6.0090 -1.59080E+0000   0.00000E+0000
   6.0110 -1.26180E+0000   0.00000E+0000
   6.0140 -7.90600E-0001   0.00000E+0000
   6.0160 -1.82400E-0001   0.00000E+0000
   6.0180  9.23000E-0002   0.00000E+0000
   6.0200  1.55700E-0001   0.00000E+0000
   6.0220  1.29200E-0001   0.00000E+0000
   6.0250  1.47300E-0001   0.00000E+0000
   6.0270  1.10200E-0001   0.00000E+0000
   6.0300  1.41800E-0001   0.00000E+0000
   6.0320  1.46300E-0001   0.00000E+0000
   6.0340  1.62400E-0001   0.00000E+0000
   6.0360  1.57800E-0001   0.00000E+0000
   6.0390  9.49000E-0002   0.00000E+0000
   6.0410  9.67000E-0002   0.00000E+0000
   6.0440  1.07300E-0001   0.00000E+0000
   6.0470  1.17400E-0001   0.00000E+0000
   6.0480  1.01100E-0001   0.00000E+0000
   6.0510  1.17300E-0001   0.00000E+0000
   6.0520  1.15200E-0001   0.00000E+0000
   6.0550  1.23200E-0001   0.00000E+0000
   6.0570  1.19300E-0001   0.00000E+0000
   6.0590  1.18500E-0001   0.00000E+0000
   6.0610  1.16700E-0001   0.00000E+0000
   6.0640  1.14700E-0001   0.00000E+0000
   6.0660  1.21500E-0001   0.00000E+0000
   6.0680  1.10600E-0001   0.00000E+0000
   6.0690  1.04700E-0001   0.00000E+0000
   6.0730  9.76000E-0002   0.00000E+0000
   6.0750  1.30700E-0001   0.00000E+0000
   6.0770  1.56600E-0001   0.00000E+0000
   6.0800  1.58600E-0001   0.00000E+0000
   6.0820  1.10900E-0001   0.00000E+0000
   6.0850  9.38200E-0001   0.00000E+0000
   6.0870  1.18470E+0000   0.00000E+0000
   6.0920  1.42150E+0000   0.00000E+0000
   6.0940  1.49620E+0000   0.00000E+0000
   6.0960  1.82090E+0000   0.00000E+0000
   6.0990  2.06300E+0000   0.00000E+0000
   6.1030  2.00610E+0000   0.00000E+0000
   6.1040  2.02040E+0000   0.00000E+0000
   6.1050  1.98960E+0000   0.00000E+0000
   6.1070  1.92240E+0000   0.00000E+0000
   6.1080  1.85200E+0000   0.00000E+0000
   6.1130  1.71200E+0000   0.00000E+0000
   6.1150  1.29020E+0000   0.00000E+0000
   6.1180  1.62500E-0001   0.00000E+0000
   6.1230  8.51000E-0002   0.00000E+0000
   6.1270  1.53800E-0001   0.00000E+0000
   6.1280  1.31200E-0001   0.00000E+0000
   6.1310  1.38600E-0001   0.00000E+0000
   6.1320  1.30000E-0001   0.00000E+0000
   6.1350  1.31600E-0001   0.00000E+0000
   6.1370  1.29800E-0001   0.00000E+0000
   6.1400  1.29600E-0001   0.00000E+0000
   6.1420  1.27600E-0001   0.00000E+0000
   6.1440  1.30800E-0001   0.00000E+0000
   6.1470  1.38000E-0001   0.00000E+0000
   6.1490  1.37000E-0001   0.00000E+0000
   6.1510  1.32200E-0001   0.00000E+0000
   6.1540  1.38400E-0001   0.00000E+0000
   6.1570  1.44700E-0001   0.00000E+0000
   6.1580  1.44000E-0001   0.00000E+0000
   6.1610  1.48900E-0001   0.00000E+0000
   6.1630  1.46200E-0001   0.00000E+0000
   6.1650  1.48900E-0001   0.00000E+0000
   6.1680  1.58900E-0001   0.00000E+0000
   6.1700  1.47200E-0001   0.00000E+0000
   6.1720  1.59600E-0001   0.00000E+0000
   6.1750  1.56200E-0001   0.00000E+0000
   6.1770  1.63100E-0001   0.00000E+0000
   6.1800  1.65900E-0001   0.00000E+0000
   6.1820  1.67100E-0001   0.00000E+0000
   6.1860  1.70500E-0001   0.00000E+0000
   6.1890  1.69100E-0001   0.00000E+0000
   6.1900  1.72200E-0001   0.00000E+0000
   6.1940  1.72800E-0001   0.00000E+0000
   6.1950  1.79300E-0001   0.00000E+0000
   6.1970  1.77900E-0001   0.00000E+0000
   6.2000  1.85200E-0001   0.00000E+0000
   6.2020  1.85000E-0001   0.00000E+0000
   6.2030  1.88100E-0001   0.00000E+0000
   6.2070  1.87400E-0001   0.00000E+0000
   6.2110  1.91500E-0001   0.00000E+0000
   6.2140  2.02300E-0001   0.00000E+0000
   6.2160  2.01700E-0001   0.00000E+0000
   6.2180  2.03800E-0001   0.00000E+0000
   6.2190  2.05700E-0001   0.00000E+0000
   6.2230  2.08000E-0001   0.00000E+0000
   6.2250  2.12500E-0001   0.00000E+0000
   6.2270  2.40000E-0001   0.00000E+0000
   6.2300  1.78500E-0001   0.00000E+0000
   6.2310  1.53000E-0001   0.00000E+0000
   6.2340  2.00600E-0001   0.00000E+0000
   6.2360  2.48900E-0001   0.00000E+0000
   6.2380  2.44400E-0001   0.00000E+0000
   6.2410  2.31800E-0001   0.00000E+0000
   6.2430  2.33600E-0001   0.00000E+0000
   6.2450  2.38500E-0001   0.00000E+0000
   6.2470  2.36600E-0001   0.00000E+0000
   6.2490  2.33700E-0001   0.00000E+0000
   6.2500  2.31100E-0001   0.00000E+0000
   6.2540  2.46700E-0001   0.00000E+0000
   6.2570  2.50900E-0001   0.00000E+0000
   6.2590  2.56300E-0001   0.00000E+0000
   6.2610  2.49400E-0001   0.00000E+0000
   6.2640  2.57400E-0001   0.00000E+0000
   6.2650  2.51700E-0001   0.00000E+0000
   6.2680  2.72200E-0001   0.00000E+0000
   6.2690  2.60600E-0001   0.00000E+0000
   6.2720  2.53500E-0001   0.00000E+0000
   6.2740  2.57300E-0001   0.00000E+0000
   6.2770  2.69400E-0001   0.00000E+0000
   6.2790  2.71300E-0001   0.00000E+0000
   6.2810  2.66100E-0001   0.00000E+0000
   6.2820  2.61400E-0001   0.00000E+0000
   6.2850  2.71300E-0001   0.00000E+0000
   6.2860  2.76300E-0001   0.00000E+0000
   6.2920  2.79700E-0001   0.00000E+0000
   6.2930  2.78600E-0001   0.00000E+0000
   6.2960  2.85500E-0001   0.00000E+0000
   6.2980  2.91200E-0001   0.00000E+0000
   6.2990  2.92500E-0001   0.00000E+0000
   6.3020  2.91000E-0001   0.00000E+0000
   6.3040  2.90500E-0001   0.00000E+0000
   6.3070  2.88000E-0001   0.00000E+0000
   6.3090  3.05700E-0001   0.00000E+0000
   6.3120  2.93600E-0001   0.00000E+0000
   6.3150  3.02400E-0001   0.00000E+0000
   6.3160  2.99000E-0001   0.00000E+0000
   6.3190  3.05100E-0001   0.00000E+0000
   6.3210  3.06000E-0001   0.00000E+0000
   6.3220  3.20100E-0001   0.00000E+0000
   6.3230  3.21400E-0001   0.00000E+0000
   6.3270  2.69100E-0001   0.00000E+0000
   6.3300  2.78300E-0001   0.00000E+0000
   6.3330  2.99500E-0001   0.00000E+0000
   6.3370  3.33000E-0001   0.00000E+0000
   6.3420  3.23700E-0001   0.00000E+0000
   6.3460  3.45200E-0001   0.00000E+0000
   6.3500  3.31700E-0001   0.00000E+0000
   6.3540  3.26700E-0001   0.00000E+0000
   6.3550  3.32400E-0001   0.00000E+0000
   6.3570  3.33200E-0001   0.00000E+0000
   6.3590  3.40400E-0001   0.00000E+0000
   6.3620  3.43600E-0001   0.00000E+0000
   6.3640  3.48700E-0001   0.00000E+0000
   6.3670  3.45300E-0001   0.00000E+0000
   6.3690  3.40500E-0001   0.00000E+0000
   6.3740  3.49900E-0001   0.00000E+0000
   6.3760  3.44400E-0001   0.00000E+0000
   6.3770  3.51500E-0001   0.00000E+0000
   6.3810  3.43000E-0001   0.00000E+0000
   6.3820  3.64200E-0001   0.00000E+0000
   6.3840  3.57600E-0001   0.00000E+0000
   6.3890  3.61800E-0001   0.00000E+0000
   6.3940  3.56100E-0001   0.00000E+0000
   6.3950  3.62000E-0001   0.00000E+0000
   6.3970  3.65000E-0001   0.00000E+0000
   6.3980  3.65600E-0001   0.00000E+0000
   6.4010  3.75500E-0001   0.00000E+0000
   6.4050  3.64500E-0001   0.00000E+0000
   6.4060  3.62500E-0001   0.00000E+0000
   6.4070  3.71200E-0001   0.00000E+0000
   6.4100  3.66300E-0001   0.00000E+0000
   6.4120  3.60900E-0001   0.00000E+0000
   6.4130  3.61400E-0001   0.00000E+0000
   6.4160  3.77400E-0001   0.00000E+0000
   6.4180  3.71000E-0001   0.00000E+0000
   6.4210  3.78800E-0001   0.00000E+0000
   6.4230  3.71900E-0001   0.00000E+0000
   6.4260  3.76600E-0001   0.00000E+0000
   6.4280  3.74900E-0001   0.00000E+0000
   6.4310  3.75200E-0001   0.00000E+0000
   6.4330  3.73300E-0001   0.00000E+0000
   6.4350  3.84500E-0001   0.00000E+0000
   6.4390  3.76800E-0001   0.00000E+0000
   6.4400  3.85500E-0001   0.00000E+0000
   6.4440  3.85700E-0001   0.00000E+0000
   6.4450  3.86200E-0001   0.00000E+0000
   6.4470  3.86100E-0001   0.00000E+0000
   6.4490  3.75900E-0001   0.00000E+0000
   6.4510  3.88000E-0001   0.00000E+0000
   6.4520  3.81600E-0001   0.00000E+0000
   6.4550  3.87200E-0001   0.00000E+0000
   6.4590  3.84300E-0001   0.00000E+0000
   6.4600  3.87400E-0001   0.00000E+0000
   6.4650  3.86600E-0001   0.00000E+0000
   6.4670  3.82300E-0001   0.00000E+0000
   6.4700  3.94300E-0001   0.00000E+0000
   6.4710  3.87800E-0001   0.00000E+0000
   6.4740  3.99300E-0001   0.00000E+0000
   6.4750  4.14800E-0001   0.00000E+0000
   6.4790  4.02600E-0001   0.00000E+0000
   6.4810  3.96300E-0001   0.00000E+0000
   6.4830  4.20500E-0001   0.00000E+0000
   6.4840  4.13900E-0001   0.00000E+0000
   6.4870  3.98400E-0001   0.00000E+0000
   6.4880  3.95500E-0001   0.00000E+0000
   6.4920  3.95000E-0001   0.00000E+0000
   6.4930  3.93900E-0001   0.00000E+0000
   6.4970  3.94600E-0001   0.00000E+0000
   6.5010  4.06500E-0001   0.00000E+0000
   6.5030  4.07700E-0001   0.00000E+0000
   6.5050  4.07000E-0001   0.00000E+0000
   6.5090  4.05300E-0001   0.00000E+0000
   6.5110  3.98500E-0001   0.00000E+0000
   6.5140  3.75100E-0001   0.00000E+0000
   6.5170  3.93500E-0001   0.00000E+0000
   6.5180  4.11500E-0001   0.00000E+0000
   6.5220  4.14400E-0001   0.00000E+0000
   6.5260  4.17400E-0001   0.00000E+0000
   6.5270  4.03700E-0001   0.00000E+0000
   6.5310  4.09800E-0001   0.00000E+0000
   6.5360  4.11000E-0001   0.00000E+0000
   6.5380  4.11600E-0001   0.00000E+0000
   6.5400  4.19600E-0001   0.00000E+0000
   6.5420  4.13800E-0001   0.00000E+0000
   6.5450  4.07600E-0001   0.00000E+0000
   6.5480  4.05100E-0001   0.00000E+0000
   6.5490  4.25200E-0001   0.00000E+0000
   6.5520  4.20900E-0001   0.00000E+0000
   6.5550  4.07400E-0001   0.00000E+0000
   6.5570  4.12900E-0001   0.00000E+0000
   6.5600  4.14700E-0001   0.00000E+0000
   6.5620  4.22600E-0001   0.00000E+0000
   6.5650  4.18200E-0001   0.00000E+0000
   6.5670  4.18100E-0001   0.00000E+0000
   6.5700  4.18500E-0001   0.00000E+0000
   6.5710  4.14300E-0001   0.00000E+0000
   6.5750  4.16900E-0001   0.00000E+0000
   6.5770  4.14300E-0001   0.00000E+0000
   6.5800  4.09800E-0001   0.00000E+0000
   6.5820  4.23300E-0001   0.00000E+0000
   6.5840  4.18900E-0001   0.00000E+0000
   6.5860  4.21700E-0001   0.00000E+0000
   6.5890  4.27300E-0001   0.00000E+0000
   6.5910  4.22200E-0001   0.00000E+0000
   6.5940  4.24900E-0001   0.00000E+0000
   6.5950  4.27800E-0001   0.00000E+0000
   6.5990  4.27000E-0001   0.00000E+0000
   6.6000  4.34800E-0001   0.00000E+0000
   6.6020  4.51300E-0001   0.00000E+0000
   6.6030  4.41700E-0001   0.00000E+0000
   6.6070  4.24000E-0001   0.00000E+0000
   6.6080  4.24900E-0001   0.00000E+0000
   6.6110  4.29900E-0001   0.00000E+0000
   6.6120  4.31900E-0001   0.00000E+0000
   6.6150  4.35400E-0001   0.00000E+0000
   6.6170  4.26000E-0001   0.00000E+0000
   6.6190  4.35400E-0001   0.00000E+0000
   6.6210  4.38400E-0001   0.00000E+0000
   6.6240  4.31700E-0001   0.00000E+0000
   6.6260  4.36000E-0001   0.00000E+0000
   6.6280  4.42900E-0001   0.00000E+0000
   6.6290  4.48200E-0001   0.00000E+0000
   6.6340  4.40400E-0001   0.00000E+0000
   6.6360  4.38100E-0001   0.00000E+0000
   6.6390  4.48700E-0001   0.00000E+0000
   6.6430  4.39900E-0001   0.00000E+0000
   6.6460  4.35300E-0001   0.00000E+0000
   6.6480  4.32700E-0001   0.00000E+0000
   6.6490  4.31800E-0001   0.00000E+0000
   6.6510  4.44900E-0001   0.00000E+0000
   6.6530  4.36600E-0001   0.00000E+0000
   6.6550  4.37400E-0001   0.00000E+0000
   6.6570  4.38800E-0001   0.00000E+0000
   6.6600  4.36100E-0001   0.00000E+0000
   6.6620  4.48800E-0001   0.00000E+0000
   6.6650  4.36500E-0001   0.00000E+0000
   6.6670  4.46600E-0001   0.00000E+0000
   6.6690  4.43300E-0001   0.00000E+0000
   6.6710  4.40200E-0001   0.00000E+0000
   6.6730  4.42300E-0001   0.00000E+0000
   6.6760  4.37100E-0001   0.00000E+0000
   6.6790  4.35000E-0001   0.00000E+0000
   6.6810  4.47000E-0001   0.00000E+0000
   6.6830  4.49000E-0001   0.00000E+0000
   6.6850  4.45300E-0001   0.00000E+0000
   6.6880  4.53200E-0001   0.00000E+0000
   6.6890  4.42900E-0001   0.00000E+0000
   6.6920  4.51300E-0001   0.00000E+0000
   6.6950  4.50600E-0001   0.00000E+0000
   6.6960  4.53300E-0001   0.00000E+0000
   6.6990  4.50700E-0001   0.00000E+0000
   6.7010  4.45600E-0001   0.00000E+0000
   6.7040  4.37200E-0001   0.00000E+0000
   6.7050  4.41100E-0001   0.00000E+0000
   6.7080  4.48900E-0001   0.00000E+0000
   6.7110  4.49500E-0001   0.00000E+0000
   6.7130  4.45100E-0001   0.00000E+0000
   6.7170  4.42100E-0001   0.00000E+0000
   6.7190  4.38800E-0001   0.00000E+0000
   6.7220  4.49000E-0001   0.00000E+0000
   6.7240  4.49800E-0001   0.00000E+0000
   6.7260  4.51000E-0001   0.00000E+0000
   6.7280  4.53300E-0001   0.00000E+0000
   6.7320  4.56400E-0001   0.00000E+0000
   6.7330  4.52900E-0001   0.00000E+0000
   6.7350  4.50600E-0001   0.00000E+0000
   6.7390  4.60200E-0001   0.00000E+0000
   6.7420  4.61400E-0001   0.00000E+0000
   6.7450  4.60000E-0001   0.00000E+0000
   6.7490  4.45700E-0001   0.00000E+0000
   6.7510  4.61700E-0001   0.00000E+0000
   6.7540  4.53900E-0001   0.00000E+0000
   6.7560  4.63800E-0001   0.00000E+0000
   6.7590  4.68500E-0001   0.00000E+0000
   6.7620  4.67200E-0001   0.00000E+0000
   6.7640  4.63900E-0001   0.00000E+0000
   6.7680  4.45200E-0001   0.00000E+0000
   6.7700  4.27200E-0001   0.00000E+0000
   6.7710  4.40800E-0001   0.00000E+0000
   6.7740  4.55700E-0001   0.00000E+0000
   6.7750  4.65500E-0001   0.00000E+0000
   6.7800  4.61000E-0001   0.00000E+0000
   6.7820  4.59800E-0001   0.00000E+0000
   6.7840  4.63200E-0001   0.00000E+0000
   6.7860  4.54800E-0001   0.00000E+0000
   6.7890  4.63600E-0001   0.00000E+0000
   6.7910  4.62700E-0001   0.00000E+0000
   6.7940  4.74600E-0001   0.00000E+0000
   6.7960  4.68400E-0001   0.00000E+0000
   6.7980  4.43600E-0001   0.00000E+0000
   6.8000  4.44900E-0001   0.00000E+0000
   6.8030  4.61100E-0001   0.00000E+0000
   6.8050  4.68500E-0001   0.00000E+0000
   6.8070  4.67900E-0001   0.00000E+0000
   6.8100  4.71400E-0001   0.00000E+0000
   6.8120  4.85800E-0001   0.00000E+0000
   6.8170  4.52900E-0001   0.00000E+0000
   6.8190  4.64600E-0001   0.00000E+0000
   6.8210  4.65600E-0001   0.00000E+0000
   6.8250  4.47100E-0001   0.00000E+0000
   6.8280  4.55000E-0001   0.00000E+0000
   6.8300  4.51600E-0001   0.00000E+0000
   6.8340  4.69700E-0001   0.00000E+0000
   6.8370  4.66800E-0001   0.00000E+0000
   6.8390  4.52600E-0001   0.00000E+0000
   6.8420  4.56600E-0001   0.00000E+0000
   6.8440  4.52600E-0001   0.00000E+0000
   6.8460  4.49300E-0001   0.00000E+0000
   6.8490  4.66400E-0001   0.00000E+0000
   6.8530  4.65600E-0001   0.00000E+0000
   6.8580  4.64000E-0001   0.00000E+0000
   6.8600  4.53200E-0001   0.00000E+0000
   6.8620  4.60500E-0001   0.00000E+0000
   6.8650  4.49500E-0001   0.00000E+0000
   6.8670  4.56100E-0001   0.00000E+0000
   6.8690  4.60000E-0001   0.00000E+0000
   6.8720  4.67400E-0001   0.00000E+0000
   6.8750  4.69200E-0001   0.00000E+0000
   6.8760  4.67600E-0001   0.00000E+0000
   6.8810  4.64700E-0001   0.00000E+0000
   6.8850  4.70600E-0001   0.00000E+0000
   6.8860  4.66800E-0001   0.00000E+0000
   6.8900  4.75100E-0001   0.00000E+0000
   6.8930  4.64700E-0001   0.00000E+0000
   6.8940  4.66600E-0001   0.00000E+0000
   6.8970  4.73500E-0001   0.00000E+0000
   6.8990  4.83100E-0001   0.00000E+0000
   6.9010  4.93500E-0001   0.00000E+0000
   6.9040  4.96200E-0001   0.00000E+0000
   6.9060  4.74100E-0001   0.00000E+0000
   6.9090  4.89800E-0001   0.00000E+0000
   6.9130  4.96200E-0001   0.00000E+0000
   6.9140  4.85100E-0001   0.00000E+0000
   6.9170  4.79000E-0001   0.00000E+0000
   6.9200  4.88900E-0001   0.00000E+0000
   6.9220  4.79100E-0001   0.00000E+0000
   6.9250  4.84400E-0001   0.00000E+0000
   6.9270  4.74700E-0001   0.00000E+0000
   6.9320  4.76200E-0001   0.00000E+0000
   6.9340  4.87600E-0001   0.00000E+0000
   6.9360  4.83300E-0001   0.00000E+0000
   6.9380  4.86100E-0001   0.00000E+0000
   6.9410  5.07400E-0001   0.00000E+0000
   6.9450  5.01900E-0001   0.00000E+0000
   6.9470  4.71100E-0001   0.00000E+0000
   6.9490  4.70200E-0001   0.00000E+0000
   6.9520  4.73300E-0001   0.00000E+0000
   6.9530  4.76300E-0001   0.00000E+0000
   6.9550  4.76900E-0001   0.00000E+0000
   6.9580  4.82000E-0001   0.00000E+0000
   6.9610  4.85600E-0001   0.00000E+0000
   6.9630  4.67400E-0001   0.00000E+0000
   6.9650  4.74300E-0001   0.00000E+0000
   6.9680  4.70100E-0001   0.00000E+0000
   6.9700  4.55600E-0001   0.00000E+0000
   6.9730  4.74400E-0001   0.00000E+0000
   6.9750  4.78900E-0001   0.00000E+0000
   6.9780  4.68000E-0001   0.00000E+0000
   6.9820  4.59200E-0001   0.00000E+0000
   6.9840  4.44600E-0001   0.00000E+0000
   6.9850  4.54600E-0001   0.00000E+0000
   6.9870  4.62000E-0001   0.00000E+0000
   6.9880  4.59300E-0001   0.00000E+0000
   6.9920  4.74200E-0001   0.00000E+0000
   6.9940  4.89500E-0001   0.00000E+0000
   6.9980  5.03400E-0001   0.00000E+0000
   7.0000  4.64100E-0001   0.00000E+0000
   7.0030  4.60700E-0001   0.00000E+0000
   7.0050  4.69600E-0001   0.00000E+0000
   7.0060  4.80400E-0001   0.00000E+0000
   7.0100  4.76800E-0001   0.00000E+0000
   7.0140  4.96300E-0001   0.00000E+0000
   7.0160  4.80500E-0001   0.00000E+0000
   7.0180  4.83500E-0001   0.00000E+0000
   7.0210  4.97400E-0001   0.00000E+0000
   7.0240  4.75600E-0001   0.00000E+0000
   7.0260  4.86100E-0001   0.00000E+0000
   7.0290  4.95800E-0001   0.00000E+0000
   7.0300  4.90500E-0001   0.00000E+0000
   7.0340  4.92300E-0001   0.00000E+0000
   7.0370  4.91800E-0001   0.00000E+0000
   7.0390  5.10900E-0001   0.00000E+0000
   7.0420  5.17200E-0001   0.00000E+0000
   7.0440  5.19300E-0001   0.00000E+0000
   7.0460  5.02600E-0001   0.00000E+0000
   7.0490  4.95600E-0001   0.00000E+0000
   7.0510  5.08600E-0001   0.00000E+0000
   7.0520  5.04200E-0001   0.00000E+0000
   7.0540  5.25500E-0001   0.00000E+0000
   7.0580  5.08000E-0001   0.00000E+0000
   7.0600  5.22300E-0001   0.00000E+0000
   7.0610  5.31200E-0001   0.00000E+0000
   7.0650  5.28200E-0001   0.00000E+0000
   7.0660  5.25400E-0001   0.00000E+0000
   7.0700  5.38800E-0001   0.00000E+0000
   7.0720  5.44600E-0001   0.00000E+0000
   7.0740  5.57900E-0001   0.00000E+0000
   7.0760  5.43500E-0001   0.00000E+0000
   7.0800  5.31900E-0001   0.00000E+0000
   7.0830  5.35500E-0001   0.00000E+0000
   7.0850  5.67500E-0001   0.00000E+0000
   7.0880  5.66800E-0001   0.00000E+0000
   7.0900  5.62600E-0001   0.00000E+0000
   7.0920  5.60600E-0001   0.00000E+0000
   7.0950  5.77200E-0001   0.00000E+0000
   7.0970  5.81600E-0001   0.00000E+0000
   7.0990  5.95000E-0001   0.00000E+0000
   7.1010  5.96400E-0001   0.00000E+0000
