# Supplementary material for: Self-association of MreC as a regulatory signal in bacterial cell wall elongation
Source: Nat Commun. 2021 May 20;12:2987. doi: 10.1038/s41467-021-22957-9 (PMC8137920; doi:10.1038/s41467-021-22957-9)
Supplement: Supplementary file 4 — Source Data [file 41467_2021_22957_MOESM4_ESM.zip › Martins2-Source-Data/AUC_rawdata/E.coli/00061.RA3]

MREC FHEC 0,8 abs
R 3 20.0 20000 0015885 5.5880E10 281 1 
   5.8000 -3.77300E-0001   0.00000E+0000
   5.8030 -4.02600E-0001   0.00000E+0000
   5.8050 -2.06300E-0001   0.00000E+0000
   5.8070 -2.68200E-0001   0.00000E+0000
   5.8090 -2.10800E-0001   0.00000E+0000
   5.8100 -9.33000E-0002   0.00000E+0000
   5.8110 -1.34100E-0001   0.00000E+0000
   5.8120 -1.21300E-0001   0.00000E+0000
   5.8140 -2.11500E-0001   0.00000E+0000
   5.8160 -2.30700E-0001   0.00000E+0000
   5.8180 -2.61900E-0001   0.00000E+0000
   5.8210 -5.89900E-0001   0.00000E+0000
   5.8230 -4.31200E-0001   0.00000E+0000
   5.8250 -4.72000E-0001   0.00000E+0000
   5.8260 -3.70500E-0001   0.00000E+0000
   5.8300 -8.14000E-0002   0.00000E+0000
   5.8320  1.42600E-0001   0.00000E+0000
   5.8340  1.41400E-0001   0.00000E+0000
   5.8370  1.06400E-0001   0.00000E+0000
   5.8390  9.79000E-0002   0.00000E+0000
   5.8410  9.73000E-0002   0.00000E+0000
   5.8430  8.59000E-0002   0.00000E+0000
   5.8440  7.48000E-0002   0.00000E+0000
   5.8480  9.73000E-0002   0.00000E+0000
   5.8490  1.04400E-0001   0.00000E+0000
   5.8500  9.11000E-0002   0.00000E+0000
   5.8530  9.39000E-0002   0.00000E+0000
   5.8540  6.99000E-0002   0.00000E+0000
   5.8550  3.83000E-0002   0.00000E+0000
   5.8580  1.28000E-0002   0.00000E+0000
   5.8590  3.38000E-0002   0.00000E+0000
   5.8620  3.15000E-0002   0.00000E+0000
   5.8650  2.37000E-0002   0.00000E+0000
   5.8670  2.74000E-0002   0.00000E+0000
   5.8690 -4.20000E-0003   0.00000E+0000
   5.8720 -3.85000E-0002   0.00000E+0000
   5.8730  5.20000E-0003   0.00000E+0000
   5.8750  1.11000E-0002   0.00000E+0000
   5.8780  4.59000E-0002   0.00000E+0000
   5.8800  4.04000E-0002   0.00000E+0000
   5.8830  3.20000E-0002   0.00000E+0000
   5.8840  1.93000E-0002   0.00000E+0000
   5.8850  4.40000E-0003   0.00000E+0000
   5.8890  2.19000E-0002   0.00000E+0000
   5.8900  5.05000E-0002   0.00000E+0000
   5.8920  1.47000E-0002   0.00000E+0000
   5.8960  3.20000E-0002   0.00000E+0000
   5.8980  8.50000E-0003   0.00000E+0000
   5.8990  5.12000E-0002   0.00000E+0000
   5.9030  3.46000E-0002   0.00000E+0000
   5.9040  2.12000E-0002   0.00000E+0000
   5.9060  1.35000E-0002   0.00000E+0000
   5.9080  1.39000E-0002   0.00000E+0000
   5.9100  1.51000E-0002   0.00000E+0000
   5.9130  2.69000E-0002   0.00000E+0000
   5.9150  2.43000E-0002   0.00000E+0000
   5.9160  2.11000E-0002   0.00000E+0000
   5.9180  2.45000E-0002   0.00000E+0000
   5.9200 -2.80000E-0003   0.00000E+0000
   5.9220  2.29000E-0002   0.00000E+0000
   5.9240  4.27000E-0002   0.00000E+0000
   5.9250  2.15000E-0002   0.00000E+0000
   5.9270  2.69000E-0002   0.00000E+0000
   5.9290  6.83000E-0002   0.00000E+0000
   5.9310  7.62000E-0002   0.00000E+0000
   5.9320  5.30000E-0002   0.00000E+0000
   5.9340  3.70000E-0002   0.00000E+0000
   5.9350  3.56000E-0002   0.00000E+0000
   5.9390  7.84000E-0002   0.00000E+0000
   5.9400  5.61000E-0002   0.00000E+0000
   5.9420  6.03000E-0002   0.00000E+0000
   5.9450  6.94000E-0002   0.00000E+0000
   5.9470  6.51000E-0002   0.00000E+0000
   5.9510  4.39000E-0002   0.00000E+0000
   5.9520  4.48000E-0002   0.00000E+0000
   5.9540  6.33000E-0002   0.00000E+0000
   5.9560  6.13000E-0002   0.00000E+0000
   5.9590  7.31000E-0002   0.00000E+0000
   5.9610  8.85000E-0002   0.00000E+0000
   5.9630  7.26000E-0002   0.00000E+0000
   5.9660  3.64000E-0002   0.00000E+0000
   5.9670  1.52000E-0002   0.00000E+0000
   5.9700  2.22000E-0002   0.00000E+0000
   5.9710  1.43000E-0002   0.00000E+0000
   5.9740  3.65000E-0002   0.00000E+0000
   5.9750  2.34000E-0002   0.00000E+0000
   5.9780  4.75000E-0002   0.00000E+0000
   5.9830 -7.26900E-0001   0.00000E+0000
   5.9840 -1.11090E+0000   0.00000E+0000
   5.9860 -1.34240E+0000   0.00000E+0000
   5.9880 -1.41270E+0000   0.00000E+0000
   5.9900 -1.55110E+0000   0.00000E+0000
   5.9910 -1.72680E+0000   0.00000E+0000
   5.9950 -1.97690E+0000   0.00000E+0000
   6.0000 -1.92600E+0000   0.00000E+0000
   6.0020 -1.84620E+0000   0.00000E+0000
   6.0040 -1.79650E+0000   0.00000E+0000
   6.0060 -1.71470E+0000   0.00000E+0000
   6.0070 -1.58800E+0000   0.00000E+0000
   6.0090 -1.48400E+0000   0.00000E+0000
   6.0120 -1.09430E+0000   0.00000E+0000
   6.0140 -7.08000E-0001   0.00000E+0000
   6.0160 -6.95000E-0002   0.00000E+0000
   6.0180  1.32400E-0001   0.00000E+0000
   6.0210  1.31600E-0001   0.00000E+0000
   6.0220  1.21300E-0001   0.00000E+0000
   6.0230  1.53200E-0001   0.00000E+0000
   6.0250  1.52000E-0001   0.00000E+0000
   6.0270  1.13800E-0001   0.00000E+0000
   6.0300  1.24900E-0001   0.00000E+0000
   6.0320  1.47000E-0001   0.00000E+0000
   6.0340  1.44500E-0001   0.00000E+0000
   6.0370  1.71900E-0001   0.00000E+0000
   6.0390  1.04400E-0001   0.00000E+0000
   6.0410  9.87000E-0002   0.00000E+0000
   6.0430  1.09800E-0001   0.00000E+0000
   6.0470  1.31800E-0001   0.00000E+0000
   6.0480  1.11600E-0001   0.00000E+0000
   6.0510  1.04000E-0001   0.00000E+0000
   6.0540  1.09100E-0001   0.00000E+0000
   6.0560  1.22100E-0001   0.00000E+0000
   6.0600  1.20300E-0001   0.00000E+0000
   6.0630  1.16500E-0001   0.00000E+0000
   6.0640  1.06900E-0001   0.00000E+0000
   6.0670  1.22600E-0001   0.00000E+0000
   6.0700  1.04800E-0001   0.00000E+0000
   6.0710  1.09300E-0001   0.00000E+0000
   6.0730  1.01000E-0001   0.00000E+0000
   6.0760  1.24900E-0001   0.00000E+0000
   6.0780  1.47000E-0001   0.00000E+0000
   6.0800  1.60300E-0001   0.00000E+0000
   6.0840  1.47700E-0001   0.00000E+0000
   6.0860  1.17810E+0000   0.00000E+0000
   6.0900  1.38330E+0000   0.00000E+0000
   6.0940  1.46310E+0000   0.00000E+0000
   6.0960  1.95440E+0000   0.00000E+0000
   6.0990  1.98160E+0000   0.00000E+0000
   6.1010  2.07230E+0000   0.00000E+0000
   6.1030  2.02350E+0000   0.00000E+0000
   6.1060  1.91720E+0000   0.00000E+0000
   6.1090  1.87750E+0000   0.00000E+0000
   6.1120  1.78940E+0000   0.00000E+0000
   6.1140  1.66970E+0000   0.00000E+0000
   6.1170  1.34040E+0000   0.00000E+0000
   6.1200  7.07200E-0001   0.00000E+0000
   6.1210  3.31000E-0001   0.00000E+0000
   6.1240  9.53000E-0002   0.00000E+0000
   6.1270  1.71400E-0001   0.00000E+0000
   6.1290  1.54400E-0001   0.00000E+0000
   6.1330  1.55800E-0001   0.00000E+0000
   6.1350  1.48000E-0001   0.00000E+0000
   6.1380  1.43700E-0001   0.00000E+0000
   6.1420  1.39800E-0001   0.00000E+0000
   6.1440  1.42000E-0001   0.00000E+0000
   6.1470  1.55800E-0001   0.00000E+0000
   6.1490  1.58900E-0001   0.00000E+0000
   6.1510  1.52400E-0001   0.00000E+0000
   6.1560  1.55500E-0001   0.00000E+0000
   6.1590  1.71100E-0001   0.00000E+0000
   6.1600  1.71300E-0001   0.00000E+0000
   6.1640  1.67700E-0001   0.00000E+0000
   6.1660  1.72200E-0001   0.00000E+0000
   6.1690  1.83600E-0001   0.00000E+0000
   6.1730  1.77600E-0001   0.00000E+0000
   6.1760  1.85400E-0001   0.00000E+0000
   6.1780  1.90200E-0001   0.00000E+0000
   6.1810  1.96300E-0001   0.00000E+0000
   6.1830  1.94200E-0001   0.00000E+0000
   6.1850  1.95400E-0001   0.00000E+0000
   6.1880  1.97500E-0001   0.00000E+0000
   6.1910  1.97600E-0001   0.00000E+0000
   6.1940  1.98400E-0001   0.00000E+0000
   6.1960  2.05000E-0001   0.00000E+0000
   6.1970  2.09200E-0001   0.00000E+0000
   6.1990  2.12000E-0001   0.00000E+0000
   6.2010  2.13100E-0001   0.00000E+0000
   6.2040  2.20400E-0001   0.00000E+0000
   6.2060  2.15100E-0001   0.00000E+0000
   6.2090  2.14700E-0001   0.00000E+0000
   6.2110  2.27800E-0001   0.00000E+0000
   6.2130  2.27300E-0001   0.00000E+0000
   6.2160  2.34200E-0001   0.00000E+0000
   6.2180  2.34300E-0001   0.00000E+0000
   6.2200  2.31000E-0001   0.00000E+0000
   6.2230  2.41200E-0001   0.00000E+0000
   6.2270  2.60300E-0001   0.00000E+0000
   6.2290  2.70300E-0001   0.00000E+0000
   6.2310  1.95300E-0001   0.00000E+0000
   6.2320  1.81200E-0001   0.00000E+0000
   6.2350  2.13100E-0001   0.00000E+0000
   6.2380  2.79800E-0001   0.00000E+0000
   6.2420  2.70800E-0001   0.00000E+0000
   6.2430  2.67700E-0001   0.00000E+0000
   6.2450  2.69500E-0001   0.00000E+0000
   6.2460  2.73400E-0001   0.00000E+0000
   6.2500  2.79600E-0001   0.00000E+0000
   6.2520  2.70300E-0001   0.00000E+0000
   6.2540  2.70800E-0001   0.00000E+0000
   6.2570  2.90000E-0001   0.00000E+0000
   6.2610  2.86100E-0001   0.00000E+0000
   6.2640  2.91900E-0001   0.00000E+0000
   6.2660  3.04700E-0001   0.00000E+0000
   6.2680  3.01400E-0001   0.00000E+0000
   6.2710  2.93600E-0001   0.00000E+0000
   6.2730  2.94600E-0001   0.00000E+0000
   6.2740  2.96300E-0001   0.00000E+0000
   6.2780  3.04500E-0001   0.00000E+0000
   6.2790  3.03900E-0001   0.00000E+0000
   6.2820  2.99300E-0001   0.00000E+0000
   6.2850  3.03400E-0001   0.00000E+0000
   6.2860  3.11500E-0001   0.00000E+0000
   6.2880  3.14700E-0001   0.00000E+0000
   6.2910  3.12700E-0001   0.00000E+0000
   6.2930  3.15000E-0001   0.00000E+0000
   6.2950  3.18100E-0001   0.00000E+0000
   6.3000  3.23600E-0001   0.00000E+0000
   6.3040  3.28100E-0001   0.00000E+0000
   6.3050  3.28500E-0001   0.00000E+0000
   6.3070  3.26500E-0001   0.00000E+0000
   6.3090  3.34700E-0001   0.00000E+0000
   6.3120  3.35800E-0001   0.00000E+0000
   6.3140  3.27200E-0001   0.00000E+0000
   6.3160  3.29400E-0001   0.00000E+0000
   6.3180  3.39200E-0001   0.00000E+0000
   6.3210  3.32400E-0001   0.00000E+0000
   6.3230  3.35900E-0001   0.00000E+0000
   6.3240  3.42200E-0001   0.00000E+0000
   6.3260  3.59200E-0001   0.00000E+0000
   6.3300  3.22700E-0001   0.00000E+0000
   6.3340  3.14200E-0001   0.00000E+0000
   6.3350  3.43000E-0001   0.00000E+0000
   6.3380  3.63400E-0001   0.00000E+0000
   6.3420  3.60200E-0001   0.00000E+0000
   6.3430  3.59700E-0001   0.00000E+0000
   6.3460  3.69900E-0001   0.00000E+0000
   6.3480  3.71100E-0001   0.00000E+0000
   6.3500  3.58700E-0001   0.00000E+0000
   6.3520  3.62100E-0001   0.00000E+0000
   6.3550  3.65200E-0001   0.00000E+0000
   6.3570  3.53900E-0001   0.00000E+0000
   6.3590  3.65800E-0001   0.00000E+0000
   6.3620  3.60500E-0001   0.00000E+0000
   6.3640  3.74000E-0001   0.00000E+0000
   6.3660  3.75700E-0001   0.00000E+0000
   6.3690  3.69200E-0001   0.00000E+0000
   6.3710  3.84000E-0001   0.00000E+0000
   6.3740  3.79400E-0001   0.00000E+0000
   6.3770  3.83300E-0001   0.00000E+0000
   6.3780  3.90800E-0001   0.00000E+0000
   6.3800  3.78300E-0001   0.00000E+0000
   6.3820  3.71400E-0001   0.00000E+0000
   6.3850  3.91200E-0001   0.00000E+0000
   6.3870  3.92500E-0001   0.00000E+0000
   6.3900  3.91600E-0001   0.00000E+0000
   6.3930  3.90900E-0001   0.00000E+0000
   6.3960  3.83800E-0001   0.00000E+0000
   6.3970  3.92300E-0001   0.00000E+0000
   6.4000  3.96900E-0001   0.00000E+0000
   6.4010  3.97000E-0001   0.00000E+0000
   6.4040  3.88100E-0001   0.00000E+0000
   6.4050  3.97900E-0001   0.00000E+0000
   6.4080  3.95800E-0001   0.00000E+0000
   6.4100  3.92300E-0001   0.00000E+0000
   6.4120  3.97500E-0001   0.00000E+0000
   6.4140  3.93000E-0001   0.00000E+0000
   6.4160  3.97800E-0001   0.00000E+0000
   6.4180  4.08400E-0001   0.00000E+0000
   6.4210  4.06200E-0001   0.00000E+0000
   6.4230  4.01000E-0001   0.00000E+0000
   6.4260  4.06900E-0001   0.00000E+0000
   6.4280  4.02200E-0001   0.00000E+0000
   6.4300  4.06400E-0001   0.00000E+0000
   6.4350  4.10100E-0001   0.00000E+0000
   6.4370  4.08800E-0001   0.00000E+0000
   6.4400  4.08900E-0001   0.00000E+0000
   6.4430  4.22700E-0001   0.00000E+0000
   6.4460  4.15700E-0001   0.00000E+0000
   6.4470  4.11200E-0001   0.00000E+0000
   6.4490  4.08600E-0001   0.00000E+0000
   6.4510  4.15800E-0001   0.00000E+0000
   6.4540  4.17700E-0001   0.00000E+0000
   6.4560  4.12500E-0001   0.00000E+0000
   6.4590  4.15600E-0001   0.00000E+0000
   6.4620  4.20200E-0001   0.00000E+0000
   6.4660  4.11100E-0001   0.00000E+0000
   6.4680  4.10900E-0001   0.00000E+0000
   6.4700  4.14300E-0001   0.00000E+0000
   6.4720  4.28900E-0001   0.00000E+0000
   6.4740  4.25700E-0001   0.00000E+0000
   6.4780  4.65300E-0001   0.00000E+0000
   6.4790  4.37200E-0001   0.00000E+0000
   6.4820  4.26800E-0001   0.00000E+0000
   6.4830  4.37600E-0001   0.00000E+0000
   6.4880  4.27100E-0001   0.00000E+0000
   6.4900  4.22400E-0001   0.00000E+0000
   6.4920  4.27300E-0001   0.00000E+0000
   6.4950  4.27800E-0001   0.00000E+0000
   6.4970  4.24100E-0001   0.00000E+0000
   6.4990  4.27300E-0001   0.00000E+0000
   6.5000  4.23500E-0001   0.00000E+0000
   6.5030  4.29900E-0001   0.00000E+0000
   6.5070  4.33100E-0001   0.00000E+0000
   6.5090  4.42800E-0001   0.00000E+0000
   6.5120  4.36300E-0001   0.00000E+0000
   6.5130  4.16100E-0001   0.00000E+0000
   6.5150  4.00400E-0001   0.00000E+0000
   6.5170  4.27600E-0001   0.00000E+0000
   6.5200  4.47600E-0001   0.00000E+0000
   6.5220  4.43200E-0001   0.00000E+0000
   6.5250  4.36500E-0001   0.00000E+0000
   6.5260  4.31300E-0001   0.00000E+0000
   6.5280  4.33500E-0001   0.00000E+0000
   6.5310  4.39500E-0001   0.00000E+0000
   6.5320  4.25800E-0001   0.00000E+0000
   6.5360  4.34900E-0001   0.00000E+0000
   6.5380  4.34700E-0001   0.00000E+0000
   6.5400  4.44400E-0001   0.00000E+0000
   6.5410  4.46400E-0001   0.00000E+0000
   6.5450  4.27700E-0001   0.00000E+0000
   6.5470  4.27900E-0001   0.00000E+0000
   6.5500  4.46100E-0001   0.00000E+0000
   6.5510  4.45300E-0001   0.00000E+0000
   6.5530  4.36000E-0001   0.00000E+0000
   6.5550  4.31200E-0001   0.00000E+0000
   6.5580  4.39700E-0001   0.00000E+0000
   6.5590  4.39800E-0001   0.00000E+0000
   6.5630  4.43300E-0001   0.00000E+0000
   6.5640  4.39300E-0001   0.00000E+0000
   6.5660  4.35700E-0001   0.00000E+0000
   6.5680  4.38500E-0001   0.00000E+0000
   6.5700  4.36100E-0001   0.00000E+0000
   6.5710  4.30700E-0001   0.00000E+0000
   6.5750  4.40200E-0001   0.00000E+0000
   6.5770  4.35900E-0001   0.00000E+0000
   6.5800  4.33900E-0001   0.00000E+0000
   6.5820  4.38800E-0001   0.00000E+0000
   6.5840  4.39400E-0001   0.00000E+0000
   6.5890  4.41200E-0001   0.00000E+0000
   6.5910  4.43500E-0001   0.00000E+0000
   6.5940  4.47000E-0001   0.00000E+0000
   6.5960  4.45200E-0001   0.00000E+0000
   6.5980  4.39300E-0001   0.00000E+0000
   6.6000  4.50500E-0001   0.00000E+0000
   6.6020  4.62300E-0001   0.00000E+0000
   6.6050  4.51500E-0001   0.00000E+0000
   6.6080  4.41900E-0001   0.00000E+0000
   6.6120  4.47500E-0001   0.00000E+0000
   6.6140  4.52400E-0001   0.00000E+0000
   6.6170  4.49200E-0001   0.00000E+0000
   6.6180  4.49100E-0001   0.00000E+0000
   6.6210  4.50800E-0001   0.00000E+0000
   6.6230  4.51200E-0001   0.00000E+0000
   6.6260  4.62700E-0001   0.00000E+0000
   6.6280  4.60300E-0001   0.00000E+0000
   6.6310  4.55300E-0001   0.00000E+0000
   6.6320  4.57600E-0001   0.00000E+0000
   6.6340  4.52200E-0001   0.00000E+0000
   6.6360  4.54400E-0001   0.00000E+0000
   6.6380  4.58800E-0001   0.00000E+0000
   6.6410  4.55500E-0001   0.00000E+0000
   6.6440  4.61400E-0001   0.00000E+0000
   6.6460  4.47800E-0001   0.00000E+0000
   6.6490  4.52500E-0001   0.00000E+0000
   6.6520  4.52700E-0001   0.00000E+0000
   6.6530  4.46300E-0001   0.00000E+0000
   6.6560  4.54500E-0001   0.00000E+0000
   6.6580  4.49600E-0001   0.00000E+0000
   6.6600  4.62400E-0001   0.00000E+0000
   6.6620  4.54000E-0001   0.00000E+0000
   6.6670  4.54300E-0001   0.00000E+0000
   6.6690  4.56100E-0001   0.00000E+0000
   6.6700  4.59100E-0001   0.00000E+0000
   6.6710  4.53800E-0001   0.00000E+0000
   6.6730  4.60700E-0001   0.00000E+0000
   6.6760  4.55300E-0001   0.00000E+0000
   6.6790  4.61700E-0001   0.00000E+0000
   6.6810  4.63900E-0001   0.00000E+0000
   6.6830  4.62900E-0001   0.00000E+0000
   6.6850  4.58500E-0001   0.00000E+0000
   6.6880  4.69000E-0001   0.00000E+0000
   6.6900  4.57600E-0001   0.00000E+0000
   6.6930  4.73200E-0001   0.00000E+0000
   6.6960  4.66900E-0001   0.00000E+0000
   6.6980  4.63800E-0001   0.00000E+0000
   6.7010  4.68100E-0001   0.00000E+0000
   6.7020  4.59200E-0001   0.00000E+0000
   6.7050  4.66300E-0001   0.00000E+0000
   6.7080  4.54100E-0001   0.00000E+0000
   6.7100  4.62800E-0001   0.00000E+0000
   6.7120  4.64300E-0001   0.00000E+0000
   6.7140  4.55500E-0001   0.00000E+0000
   6.7170  4.61200E-0001   0.00000E+0000
   6.7190  4.57300E-0001   0.00000E+0000
   6.7220  4.64900E-0001   0.00000E+0000
   6.7230  4.61200E-0001   0.00000E+0000
   6.7260  4.66100E-0001   0.00000E+0000
   6.7280  4.69100E-0001   0.00000E+0000
   6.7310  4.66900E-0001   0.00000E+0000
   6.7330  4.72500E-0001   0.00000E+0000
   6.7360  4.62400E-0001   0.00000E+0000
   6.7410  4.77700E-0001   0.00000E+0000
   6.7430  4.77800E-0001   0.00000E+0000
   6.7450  4.66400E-0001   0.00000E+0000
   6.7460  4.59400E-0001   0.00000E+0000
   6.7530  4.79100E-0001   0.00000E+0000
   6.7540  4.77700E-0001   0.00000E+0000
   6.7570  4.71500E-0001   0.00000E+0000
   6.7580  4.70600E-0001   0.00000E+0000
   6.7630  4.72700E-0001   0.00000E+0000
   6.7650  4.70400E-0001   0.00000E+0000
   6.7680  4.64400E-0001   0.00000E+0000
   6.7690  4.51900E-0001   0.00000E+0000
   6.7730  4.58900E-0001   0.00000E+0000
   6.7750  4.85100E-0001   0.00000E+0000
   6.7780  4.81300E-0001   0.00000E+0000
   6.7810  4.77900E-0001   0.00000E+0000
   6.7840  4.73800E-0001   0.00000E+0000
   6.7860  4.78200E-0001   0.00000E+0000
   6.7890  4.80100E-0001   0.00000E+0000
   6.7910  4.78000E-0001   0.00000E+0000
   6.7940  4.85900E-0001   0.00000E+0000
   6.7980  4.68300E-0001   0.00000E+0000
   6.8000  4.72500E-0001   0.00000E+0000
   6.8020  4.83500E-0001   0.00000E+0000
   6.8060  4.86400E-0001   0.00000E+0000
   6.8080  4.75200E-0001   0.00000E+0000
   6.8100  4.84400E-0001   0.00000E+0000
   6.8130  4.99000E-0001   0.00000E+0000
   6.8140  4.77300E-0001   0.00000E+0000
   6.8170  4.87900E-0001   0.00000E+0000
   6.8200  4.81600E-0001   0.00000E+0000
   6.8210  4.81000E-0001   0.00000E+0000
   6.8240  4.66700E-0001   0.00000E+0000
   6.8260  4.82100E-0001   0.00000E+0000
   6.8290  4.78200E-0001   0.00000E+0000
   6.8320  4.78500E-0001   0.00000E+0000
   6.8350  4.85700E-0001   0.00000E+0000
   6.8370  4.79800E-0001   0.00000E+0000
   6.8390  4.67500E-0001   0.00000E+0000
   6.8430  4.69600E-0001   0.00000E+0000
   6.8440  4.74900E-0001   0.00000E+0000
   6.8490  4.85100E-0001   0.00000E+0000
   6.8510  4.82400E-0001   0.00000E+0000
   6.8520  4.89600E-0001   0.00000E+0000
   6.8560  4.91500E-0001   0.00000E+0000
   6.8580  4.73000E-0001   0.00000E+0000
   6.8600  4.67000E-0001   0.00000E+0000
   6.8630  4.77300E-0001   0.00000E+0000
   6.8650  4.73100E-0001   0.00000E+0000
   6.8670  4.73400E-0001   0.00000E+0000
   6.8690  4.81100E-0001   0.00000E+0000
   6.8720  4.86200E-0001   0.00000E+0000
   6.8740  4.80000E-0001   0.00000E+0000
   6.8770  4.88800E-0001   0.00000E+0000
   6.8800  4.78300E-0001   0.00000E+0000
   6.8810  4.87100E-0001   0.00000E+0000
   6.8840  4.84000E-0001   0.00000E+0000
   6.8870  4.86200E-0001   0.00000E+0000
   6.8900  4.84900E-0001   0.00000E+0000
   6.8930  4.79500E-0001   0.00000E+0000
   6.8950  4.84900E-0001   0.00000E+0000
   6.8970  5.10900E-0001   0.00000E+0000
   6.8990  5.21400E-0001   0.00000E+0000
   6.9010  5.13000E-0001   0.00000E+0000
   6.9050  5.06700E-0001   0.00000E+0000
   6.9080  5.04500E-0001   0.00000E+0000
   6.9090  5.14300E-0001   0.00000E+0000
   6.9110  5.18700E-0001   0.00000E+0000
   6.9130  5.00000E-0001   0.00000E+0000
   6.9150  5.03600E-0001   0.00000E+0000
   6.9170  4.93600E-0001   0.00000E+0000
   6.9200  4.92200E-0001   0.00000E+0000
   6.9220  5.04200E-0001   0.00000E+0000
   6.9250  5.04600E-0001   0.00000E+0000
   6.9270  4.95200E-0001   0.00000E+0000
   6.9290  5.03200E-0001   0.00000E+0000
   6.9330  5.08700E-0001   0.00000E+0000
   6.9360  5.10100E-0001   0.00000E+0000
   6.9380  5.02300E-0001   0.00000E+0000
   6.9410  5.32000E-0001   0.00000E+0000
   6.9430  5.25500E-0001   0.00000E+0000
   6.9450  5.13100E-0001   0.00000E+0000
   6.9480  4.92800E-0001   0.00000E+0000
   6.9490  4.97400E-0001   0.00000E+0000
   6.9530  5.01000E-0001   0.00000E+0000
   6.9550  4.95900E-0001   0.00000E+0000
   6.9580  5.07700E-0001   0.00000E+0000
   6.9590  5.04900E-0001   0.00000E+0000
   6.9620  4.84000E-0001   0.00000E+0000
   6.9630  5.02300E-0001   0.00000E+0000
   6.9660  5.06500E-0001   0.00000E+0000
   6.9690  4.85000E-0001   0.00000E+0000
   6.9710  4.85900E-0001   0.00000E+0000
   6.9750  4.96000E-0001   0.00000E+0000
   6.9770  5.02100E-0001   0.00000E+0000
   6.9790  4.88900E-0001   0.00000E+0000
   6.9820  4.68900E-0001   0.00000E+0000
   6.9840  4.76900E-0001   0.00000E+0000
   6.9860  4.87300E-0001   0.00000E+0000
   6.9890  4.80300E-0001   0.00000E+0000
   6.9910  4.86500E-0001   0.00000E+0000
   6.9930  5.14200E-0001   0.00000E+0000
   6.9960  5.09100E-0001   0.00000E+0000
   6.9990  4.86600E-0001   0.00000E+0000
   7.0010  4.86100E-0001   0.00000E+0000
   7.0030  4.80500E-0001   0.00000E+0000
   7.0050  4.96300E-0001   0.00000E+0000
   7.0080  4.97600E-0001   0.00000E+0000
   7.0090  5.06800E-0001   0.00000E+0000
   7.0110  5.10100E-0001   0.00000E+0000
   7.0140  5.12300E-0001   0.00000E+0000
   7.0170  4.95000E-0001   0.00000E+0000
   7.0180  5.07700E-0001   0.00000E+0000
   7.0210  5.17700E-0001   0.00000E+0000
   7.0230  5.06600E-0001   0.00000E+0000
   7.0250  5.03000E-0001   0.00000E+0000
   7.0280  5.19000E-0001   0.00000E+0000
   7.0310  5.10900E-0001   0.00000E+0000
   7.0330  5.10500E-0001   0.00000E+0000
   7.0360  5.24100E-0001   0.00000E+0000
   7.0390  5.44800E-0001   0.00000E+0000
   7.0410  5.45400E-0001   0.00000E+0000
   7.0440  5.35700E-0001   0.00000E+0000
   7.0460  5.25600E-0001   0.00000E+0000
   7.0480  5.18900E-0001   0.00000E+0000
   7.0510  5.25900E-0001   0.00000E+0000
   7.0530  5.32600E-0001   0.00000E+0000
   7.0560  5.29800E-0001   0.00000E+0000
   7.0580  5.38100E-0001   0.00000E+0000
   7.0600  5.44400E-0001   0.00000E+0000
   7.0620  5.55000E-0001   0.00000E+0000
   7.0650  5.52500E-0001   0.00000E+0000
   7.0670  5.49100E-0001   0.00000E+0000
   7.0680  5.47500E-0001   0.00000E+0000
   7.0720  5.71900E-0001   0.00000E+0000
   7.0740  5.63400E-0001   0.00000E+0000
   7.0760  5.60500E-0001   0.00000E+0000
   7.0790  5.46700E-0001   0.00000E+0000
   7.0820  5.54200E-0001   0.00000E+0000
   7.0840  5.76400E-0001   0.00000E+0000
   7.0850  5.69400E-0001   0.00000E+0000
   7.0870  5.73600E-0001   0.00000E+0000
   7.0920  5.69400E-0001   0.00000E+0000
   7.0950  5.74100E-0001   0.00000E+0000
   7.0960  5.97000E-0001   0.00000E+0000
   7.0990  5.96500E-0001   0.00000E+0000
   7.1010  5.99700E-0001   0.00000E+0000
