# Supplementary material for: Self-association of MreC as a regulatory signal in bacterial cell wall elongation
Source: Nat Commun. 2021 May 20;12:2987. doi: 10.1038/s41467-021-22957-9 (PMC8137920; doi:10.1038/s41467-021-22957-9)
Supplement: Supplementary file 4 — Source Data [file 41467_2021_22957_MOESM4_ESM.zip › Martins2-Source-Data/AUC_rawdata/E.coli/00049.RA3]

MREC FHEC 0,8 abs
R 3 20.0 20000 0013383 4.4910E10 281 1 
   5.8000 -4.13100E-0001   0.00000E+0000
   5.8030 -2.62800E-0001   0.00000E+0000
   5.8050 -2.41700E-0001   0.00000E+0000
   5.8070 -1.86000E-0001   0.00000E+0000
   5.8090 -2.75900E-0001   0.00000E+0000
   5.8100 -2.41600E-0001   0.00000E+0000
   5.8110 -2.28800E-0001   0.00000E+0000
   5.8130 -1.73900E-0001   0.00000E+0000
   5.8140 -1.76600E-0001   0.00000E+0000
   5.8150 -1.84400E-0001   0.00000E+0000
   5.8160 -2.84800E-0001   0.00000E+0000
   5.8180 -3.42400E-0001   0.00000E+0000
   5.8190 -3.66900E-0001   0.00000E+0000
   5.8210 -7.59500E-0001   0.00000E+0000
   5.8250 -5.68400E-0001   0.00000E+0000
   5.8260 -3.20400E-0001   0.00000E+0000
   5.8270 -3.60600E-0001   0.00000E+0000
   5.8300 -1.45000E-0002   0.00000E+0000
   5.8320  1.03100E-0001   0.00000E+0000
   5.8350  1.46200E-0001   0.00000E+0000
   5.8360  1.72700E-0001   0.00000E+0000
   5.8370  1.24900E-0001   0.00000E+0000
   5.8390  1.10400E-0001   0.00000E+0000
   5.8400  1.11700E-0001   0.00000E+0000
   5.8410  1.10100E-0001   0.00000E+0000
   5.8430  1.04700E-0001   0.00000E+0000
   5.8440  9.21000E-0002   0.00000E+0000
   5.8460  7.96000E-0002   0.00000E+0000
   5.8490  1.07600E-0001   0.00000E+0000
   5.8510  9.59000E-0002   0.00000E+0000
   5.8530  9.22000E-0002   0.00000E+0000
   5.8560  5.48000E-0002   0.00000E+0000
   5.8580  1.82000E-0002   0.00000E+0000
   5.8600  4.00000E-0002   0.00000E+0000
   5.8640  9.60000E-0003   0.00000E+0000
   5.8660  4.26000E-0002   0.00000E+0000
   5.8670  4.27000E-0002   0.00000E+0000
   5.8710 -1.28000E-0002   0.00000E+0000
   5.8730 -5.35000E-0002   0.00000E+0000
   5.8750 -7.60000E-0003   0.00000E+0000
   5.8760  4.80000E-0003   0.00000E+0000
   5.8770  2.20000E-0002   0.00000E+0000
   5.8800  4.01000E-0002   0.00000E+0000
   5.8830  3.51000E-0002   0.00000E+0000
   5.8850  5.00000E-0003   0.00000E+0000
   5.8870  2.98000E-0002   0.00000E+0000
   5.8900  3.75000E-0002   0.00000E+0000
   5.8920  5.22000E-0002   0.00000E+0000
   5.8960  3.16000E-0002   0.00000E+0000
   5.8990  5.80000E-0003   0.00000E+0000
   5.9010  4.76000E-0002   0.00000E+0000
   5.9040  2.63000E-0002   0.00000E+0000
   5.9060  2.06000E-0002   0.00000E+0000
   5.9090  6.30000E-0003   0.00000E+0000
   5.9130  1.26000E-0002   0.00000E+0000
   5.9150  2.51000E-0002   0.00000E+0000
   5.9180  2.29000E-0002   0.00000E+0000
   5.9200  1.57000E-0002   0.00000E+0000
   5.9230 -7.70000E-0003   0.00000E+0000
   5.9240  3.14000E-0002   0.00000E+0000
   5.9270  4.07000E-0002   0.00000E+0000
   5.9280  2.62000E-0002   0.00000E+0000
   5.9310  6.36000E-0002   0.00000E+0000
   5.9330  7.80000E-0002   0.00000E+0000
   5.9350  4.98000E-0002   0.00000E+0000
   5.9360  3.08000E-0002   0.00000E+0000
   5.9390  6.03000E-0002   0.00000E+0000
   5.9400  8.11000E-0002   0.00000E+0000
   5.9420  5.45000E-0002   0.00000E+0000
   5.9460  5.99000E-0002   0.00000E+0000
   5.9470  6.37000E-0002   0.00000E+0000
   5.9520  4.97000E-0002   0.00000E+0000
   5.9530  4.13000E-0002   0.00000E+0000
   5.9540  5.48000E-0002   0.00000E+0000
   5.9560  5.87000E-0002   0.00000E+0000
   5.9580  5.95000E-0002   0.00000E+0000
   5.9610  8.43000E-0002   0.00000E+0000
   5.9660  5.80000E-0002   0.00000E+0000
   5.9700  2.38000E-0002   0.00000E+0000
   5.9720  1.89000E-0002   0.00000E+0000
   5.9730  1.78000E-0002   0.00000E+0000
   5.9750  3.04000E-0002   0.00000E+0000
   5.9770  2.53000E-0002   0.00000E+0000
   5.9800  5.23000E-0002   0.00000E+0000
   5.9820 -3.42700E-0001   0.00000E+0000
   5.9850 -9.94000E-0001   0.00000E+0000
   5.9870 -1.19050E+0000   0.00000E+0000
   5.9890 -1.36040E+0000   0.00000E+0000
   5.9900 -1.48640E+0000   0.00000E+0000
   5.9940 -1.75410E+0000   0.00000E+0000
   5.9950 -1.95310E+0000   0.00000E+0000
   5.9990 -1.95120E+0000   0.00000E+0000
   6.0010 -1.93380E+0000   0.00000E+0000
   6.0040 -1.82300E+0000   0.00000E+0000
   6.0080 -1.69370E+0000   0.00000E+0000
   6.0090 -1.60650E+0000   0.00000E+0000
   6.0120 -1.19530E+0000   0.00000E+0000
   6.0140 -7.96200E-0001   0.00000E+0000
   6.0170 -1.00100E-0001   0.00000E+0000
   6.0190  1.48400E-0001   0.00000E+0000
   6.0210  1.22000E-0001   0.00000E+0000
   6.0230  1.46500E-0001   0.00000E+0000
   6.0270  1.34200E-0001   0.00000E+0000
   6.0280  1.13200E-0001   0.00000E+0000
   6.0320  1.50300E-0001   0.00000E+0000
   6.0340  1.44200E-0001   0.00000E+0000
   6.0360  1.75900E-0001   0.00000E+0000
   6.0370  1.59500E-0001   0.00000E+0000
   6.0390  1.06900E-0001   0.00000E+0000
   6.0410  9.46000E-0002   0.00000E+0000
   6.0440  1.05100E-0001   0.00000E+0000
   6.0460  1.33200E-0001   0.00000E+0000
   6.0470  1.14300E-0001   0.00000E+0000
   6.0510  1.07200E-0001   0.00000E+0000
   6.0530  1.20300E-0001   0.00000E+0000
   6.0560  1.20600E-0001   0.00000E+0000
   6.0580  1.14000E-0001   0.00000E+0000
   6.0590  1.14800E-0001   0.00000E+0000
   6.0620  1.12700E-0001   0.00000E+0000
   6.0660  1.24700E-0001   0.00000E+0000
   6.0690  1.01600E-0001   0.00000E+0000
   6.0710  1.00400E-0001   0.00000E+0000
   6.0740  1.01800E-0001   0.00000E+0000
   6.0760  1.16300E-0001   0.00000E+0000
   6.0780  1.61500E-0001   0.00000E+0000
   6.0810  1.39700E-0001   0.00000E+0000
   6.0840  1.39500E-0001   0.00000E+0000
   6.0850  1.01790E+0000   0.00000E+0000
   6.0870  1.22120E+0000   0.00000E+0000
   6.0910  1.40890E+0000   0.00000E+0000
   6.0940  1.48140E+0000   0.00000E+0000
   6.0960  1.63700E+0000   0.00000E+0000
   6.0990  2.04870E+0000   0.00000E+0000
   6.1010  2.08010E+0000   0.00000E+0000
   6.1030  1.97280E+0000   0.00000E+0000
   6.1060  1.95380E+0000   0.00000E+0000
   6.1070  1.91960E+0000   0.00000E+0000
   6.1090  1.86480E+0000   0.00000E+0000
   6.1130  1.69660E+0000   0.00000E+0000
   6.1150  1.26920E+0000   0.00000E+0000
   6.1180  1.52700E-0001   0.00000E+0000
   6.1240  1.47200E-0001   0.00000E+0000
   6.1270  1.85000E-0001   0.00000E+0000
   6.1280  1.75600E-0001   0.00000E+0000
   6.1300  1.71300E-0001   0.00000E+0000
   6.1320  1.61700E-0001   0.00000E+0000
   6.1350  1.70200E-0001   0.00000E+0000
   6.1370  1.66300E-0001   0.00000E+0000
   6.1400  1.72600E-0001   0.00000E+0000
   6.1420  1.65800E-0001   0.00000E+0000
   6.1440  1.74400E-0001   0.00000E+0000
   6.1470  1.78000E-0001   0.00000E+0000
   6.1490  1.75700E-0001   0.00000E+0000
   6.1530  1.82500E-0001   0.00000E+0000
   6.1560  1.90300E-0001   0.00000E+0000
   6.1590  1.92200E-0001   0.00000E+0000
   6.1610  1.95200E-0001   0.00000E+0000
   6.1630  1.97600E-0001   0.00000E+0000
   6.1660  2.01300E-0001   0.00000E+0000
   6.1680  2.08300E-0001   0.00000E+0000
   6.1700  2.03700E-0001   0.00000E+0000
   6.1720  2.09300E-0001   0.00000E+0000
   6.1760  2.09800E-0001   0.00000E+0000
   6.1780  2.20700E-0001   0.00000E+0000
   6.1800  2.26300E-0001   0.00000E+0000
   6.1810  2.25500E-0001   0.00000E+0000
   6.1840  2.28200E-0001   0.00000E+0000
   6.1860  2.27500E-0001   0.00000E+0000
   6.1880  2.26800E-0001   0.00000E+0000
   6.1920  2.34600E-0001   0.00000E+0000
   6.1930  2.35700E-0001   0.00000E+0000
   6.1940  2.38000E-0001   0.00000E+0000
   6.1950  2.40700E-0001   0.00000E+0000
   6.1990  2.43000E-0001   0.00000E+0000
   6.2010  2.44700E-0001   0.00000E+0000
   6.2050  2.52700E-0001   0.00000E+0000
   6.2060  2.52300E-0001   0.00000E+0000
   6.2090  2.51200E-0001   0.00000E+0000
   6.2140  2.63000E-0001   0.00000E+0000
   6.2150  2.68900E-0001   0.00000E+0000
   6.2180  2.69200E-0001   0.00000E+0000
   6.2190  2.76500E-0001   0.00000E+0000
   6.2230  2.77000E-0001   0.00000E+0000
   6.2250  2.93300E-0001   0.00000E+0000
   6.2270  3.12100E-0001   0.00000E+0000
   6.2300  2.23600E-0001   0.00000E+0000
   6.2310  2.31100E-0001   0.00000E+0000
   6.2330  2.76300E-0001   0.00000E+0000
   6.2360  3.11700E-0001   0.00000E+0000
   6.2390  3.07200E-0001   0.00000E+0000
   6.2410  3.02700E-0001   0.00000E+0000
   6.2430  3.04000E-0001   0.00000E+0000
   6.2450  3.09200E-0001   0.00000E+0000
   6.2470  3.10600E-0001   0.00000E+0000
   6.2500  3.07100E-0001   0.00000E+0000
   6.2520  3.14200E-0001   0.00000E+0000
   6.2550  3.19800E-0001   0.00000E+0000
   6.2570  3.26100E-0001   0.00000E+0000
   6.2610  3.21700E-0001   0.00000E+0000
   6.2640  3.29100E-0001   0.00000E+0000
   6.2660  3.40400E-0001   0.00000E+0000
   6.2680  3.29900E-0001   0.00000E+0000
   6.2690  3.29000E-0001   0.00000E+0000
   6.2730  3.35300E-0001   0.00000E+0000
   6.2740  3.37800E-0001   0.00000E+0000
   6.2770  3.45100E-0001   0.00000E+0000
   6.2800  3.40400E-0001   0.00000E+0000
   6.2810  3.32000E-0001   0.00000E+0000
   6.2850  3.40100E-0001   0.00000E+0000
   6.2860  3.49700E-0001   0.00000E+0000
   6.2880  3.53000E-0001   0.00000E+0000
   6.2910  3.42900E-0001   0.00000E+0000
   6.2950  3.51200E-0001   0.00000E+0000
   6.2960  3.55600E-0001   0.00000E+0000
   6.2970  3.57300E-0001   0.00000E+0000
   6.3000  3.52800E-0001   0.00000E+0000
   6.3020  3.56300E-0001   0.00000E+0000
   6.3070  3.59300E-0001   0.00000E+0000
   6.3090  3.75500E-0001   0.00000E+0000
   6.3120  3.72400E-0001   0.00000E+0000
   6.3140  3.56600E-0001   0.00000E+0000
   6.3170  3.68600E-0001   0.00000E+0000
   6.3200  3.70200E-0001   0.00000E+0000
   6.3230  3.73500E-0001   0.00000E+0000
   6.3240  3.85500E-0001   0.00000E+0000
   6.3250  3.92900E-0001   0.00000E+0000
   6.3280  3.65000E-0001   0.00000E+0000
   6.3300  3.32000E-0001   0.00000E+0000
   6.3320  3.45900E-0001   0.00000E+0000
   6.3350  3.78800E-0001   0.00000E+0000
   6.3360  4.04000E-0001   0.00000E+0000
   6.3380  3.96900E-0001   0.00000E+0000
   6.3410  3.95700E-0001   0.00000E+0000
   6.3420  3.92600E-0001   0.00000E+0000
   6.3450  3.98200E-0001   0.00000E+0000
   6.3470  4.01300E-0001   0.00000E+0000
   6.3480  4.02900E-0001   0.00000E+0000
   6.3510  3.98100E-0001   0.00000E+0000
   6.3530  3.97900E-0001   0.00000E+0000
   6.3570  3.91500E-0001   0.00000E+0000
   6.3580  3.98300E-0001   0.00000E+0000
   6.3600  3.96700E-0001   0.00000E+0000
   6.3620  4.06000E-0001   0.00000E+0000
   6.3660  4.13200E-0001   0.00000E+0000
   6.3680  4.00800E-0001   0.00000E+0000
   6.3710  4.01300E-0001   0.00000E+0000
   6.3730  4.15100E-0001   0.00000E+0000
   6.3760  4.20000E-0001   0.00000E+0000
   6.3780  4.04400E-0001   0.00000E+0000
   6.3800  4.12900E-0001   0.00000E+0000
   6.3830  4.26400E-0001   0.00000E+0000
   6.3850  4.25100E-0001   0.00000E+0000
   6.3860  4.23300E-0001   0.00000E+0000
   6.3890  4.34200E-0001   0.00000E+0000
   6.3920  4.27900E-0001   0.00000E+0000
   6.3940  4.21400E-0001   0.00000E+0000
   6.3960  4.25800E-0001   0.00000E+0000
   6.3990  4.24500E-0001   0.00000E+0000
   6.4000  4.34200E-0001   0.00000E+0000
   6.4030  4.23700E-0001   0.00000E+0000
   6.4050  4.21300E-0001   0.00000E+0000
   6.4080  4.19200E-0001   0.00000E+0000
   6.4100  4.26800E-0001   0.00000E+0000
   6.4120  4.26500E-0001   0.00000E+0000
   6.4140  4.17700E-0001   0.00000E+0000
   6.4170  4.35100E-0001   0.00000E+0000
   6.4190  4.28800E-0001   0.00000E+0000
   6.4210  4.35700E-0001   0.00000E+0000
   6.4230  4.33500E-0001   0.00000E+0000
   6.4260  4.34700E-0001   0.00000E+0000
   6.4280  4.33100E-0001   0.00000E+0000
   6.4300  4.31700E-0001   0.00000E+0000
   6.4310  4.39000E-0001   0.00000E+0000
   6.4330  4.33000E-0001   0.00000E+0000
   6.4360  4.37700E-0001   0.00000E+0000
   6.4380  4.34700E-0001   0.00000E+0000
   6.4400  4.37900E-0001   0.00000E+0000
   6.4420  4.42400E-0001   0.00000E+0000
   6.4430  4.45000E-0001   0.00000E+0000
   6.4460  4.43700E-0001   0.00000E+0000
   6.4470  4.40700E-0001   0.00000E+0000
   6.4510  4.31100E-0001   0.00000E+0000
   6.4540  4.48800E-0001   0.00000E+0000
   6.4550  4.39700E-0001   0.00000E+0000
   6.4590  4.38300E-0001   0.00000E+0000
   6.4600  4.43200E-0001   0.00000E+0000
   6.4620  4.46300E-0001   0.00000E+0000
   6.4640  4.39200E-0001   0.00000E+0000
   6.4670  4.44400E-0001   0.00000E+0000
   6.4700  4.40200E-0001   0.00000E+0000
   6.4730  4.39500E-0001   0.00000E+0000
   6.4740  4.54600E-0001   0.00000E+0000
   6.4760  4.70900E-0001   0.00000E+0000
   6.4790  4.88100E-0001   0.00000E+0000
   6.4810  4.61500E-0001   0.00000E+0000
   6.4830  4.44800E-0001   0.00000E+0000
   6.4840  4.59300E-0001   0.00000E+0000
   6.4860  4.44000E-0001   0.00000E+0000
   6.4880  4.51200E-0001   0.00000E+0000
   6.4900  4.45500E-0001   0.00000E+0000
   6.4930  4.47100E-0001   0.00000E+0000
   6.4960  4.47800E-0001   0.00000E+0000
   6.4980  4.43800E-0001   0.00000E+0000
   6.5000  4.39700E-0001   0.00000E+0000
   6.5030  4.48400E-0001   0.00000E+0000
   6.5050  4.47100E-0001   0.00000E+0000
   6.5070  4.47400E-0001   0.00000E+0000
   6.5100  4.57200E-0001   0.00000E+0000
   6.5120  4.59400E-0001   0.00000E+0000
   6.5130  4.35900E-0001   0.00000E+0000
   6.5170  4.18200E-0001   0.00000E+0000
   6.5200  4.45200E-0001   0.00000E+0000
   6.5220  4.60000E-0001   0.00000E+0000
   6.5250  4.57900E-0001   0.00000E+0000
   6.5290  4.36800E-0001   0.00000E+0000
   6.5310  4.48800E-0001   0.00000E+0000
   6.5320  4.48000E-0001   0.00000E+0000
   6.5340  4.50000E-0001   0.00000E+0000
   6.5360  4.55000E-0001   0.00000E+0000
   6.5400  4.63300E-0001   0.00000E+0000
   6.5430  4.55900E-0001   0.00000E+0000
   6.5450  4.47000E-0001   0.00000E+0000
   6.5470  4.52300E-0001   0.00000E+0000
   6.5480  4.64700E-0001   0.00000E+0000
   6.5530  4.55100E-0001   0.00000E+0000
   6.5550  4.57900E-0001   0.00000E+0000
   6.5590  4.51400E-0001   0.00000E+0000
   6.5600  4.48500E-0001   0.00000E+0000
   6.5630  4.60500E-0001   0.00000E+0000
   6.5650  4.61600E-0001   0.00000E+0000
   6.5680  4.64800E-0001   0.00000E+0000
   6.5690  4.59300E-0001   0.00000E+0000
   6.5720  4.57200E-0001   0.00000E+0000
   6.5750  4.52400E-0001   0.00000E+0000
   6.5760  4.63500E-0001   0.00000E+0000
   6.5780  4.54300E-0001   0.00000E+0000
   6.5800  4.44700E-0001   0.00000E+0000
   6.5830  4.61400E-0001   0.00000E+0000
   6.5840  4.58000E-0001   0.00000E+0000
   6.5860  4.59600E-0001   0.00000E+0000
   6.5900  4.59200E-0001   0.00000E+0000
   6.5910  4.54900E-0001   0.00000E+0000
   6.5930  4.56700E-0001   0.00000E+0000
   6.5950  4.61400E-0001   0.00000E+0000
   6.5980  4.56800E-0001   0.00000E+0000
   6.6010  4.74500E-0001   0.00000E+0000
   6.6030  4.82100E-0001   0.00000E+0000
   6.6050  4.67000E-0001   0.00000E+0000
   6.6070  4.61700E-0001   0.00000E+0000
   6.6090  4.63600E-0001   0.00000E+0000
   6.6120  4.73300E-0001   0.00000E+0000
   6.6140  4.66700E-0001   0.00000E+0000
   6.6170  4.63400E-0001   0.00000E+0000
   6.6190  4.77500E-0001   0.00000E+0000
   6.6210  4.75500E-0001   0.00000E+0000
   6.6220  4.69000E-0001   0.00000E+0000
   6.6260  4.72100E-0001   0.00000E+0000
   6.6280  4.80700E-0001   0.00000E+0000
   6.6310  4.77000E-0001   0.00000E+0000
   6.6330  4.77000E-0001   0.00000E+0000
   6.6340  4.77900E-0001   0.00000E+0000
   6.6350  4.72000E-0001   0.00000E+0000
   6.6370  4.72700E-0001   0.00000E+0000
   6.6400  4.78400E-0001   0.00000E+0000
   6.6420  4.74600E-0001   0.00000E+0000
   6.6450  4.74400E-0001   0.00000E+0000
   6.6480  4.63700E-0001   0.00000E+0000
   6.6500  4.78300E-0001   0.00000E+0000
   6.6520  4.70000E-0001   0.00000E+0000
   6.6550  4.72900E-0001   0.00000E+0000
   6.6580  4.71700E-0001   0.00000E+0000
   6.6600  4.69100E-0001   0.00000E+0000
   6.6620  4.71300E-0001   0.00000E+0000
   6.6640  4.69700E-0001   0.00000E+0000
   6.6670  4.80600E-0001   0.00000E+0000
   6.6690  4.85500E-0001   0.00000E+0000
   6.6720  4.79800E-0001   0.00000E+0000
   6.6750  4.83100E-0001   0.00000E+0000
   6.6770  4.70900E-0001   0.00000E+0000
   6.6800  4.76700E-0001   0.00000E+0000
   6.6830  4.85300E-0001   0.00000E+0000
   6.6840  4.83500E-0001   0.00000E+0000
   6.6850  4.79100E-0001   0.00000E+0000
   6.6880  4.85700E-0001   0.00000E+0000
   6.6900  4.75700E-0001   0.00000E+0000
   6.6930  4.86900E-0001   0.00000E+0000
   6.6960  4.86700E-0001   0.00000E+0000
   6.6970  4.88000E-0001   0.00000E+0000
   6.6990  4.88600E-0001   0.00000E+0000
   6.7000  4.75300E-0001   0.00000E+0000
   6.7050  4.74800E-0001   0.00000E+0000
   6.7080  4.72700E-0001   0.00000E+0000
   6.7100  4.83900E-0001   0.00000E+0000
   6.7120  4.87200E-0001   0.00000E+0000
   6.7150  4.79900E-0001   0.00000E+0000
   6.7180  4.85000E-0001   0.00000E+0000
   6.7200  4.79700E-0001   0.00000E+0000
   6.7240  4.82400E-0001   0.00000E+0000
   6.7250  4.86400E-0001   0.00000E+0000
   6.7280  4.91100E-0001   0.00000E+0000
   6.7290  4.93800E-0001   0.00000E+0000
   6.7330  4.86600E-0001   0.00000E+0000
   6.7350  4.90700E-0001   0.00000E+0000
   6.7360  4.88500E-0001   0.00000E+0000
   6.7380  5.01700E-0001   0.00000E+0000
   6.7400  5.04100E-0001   0.00000E+0000
   6.7430  5.13000E-0001   0.00000E+0000
   6.7450  4.96300E-0001   0.00000E+0000
   6.7470  4.78000E-0001   0.00000E+0000
   6.7490  5.00800E-0001   0.00000E+0000
   6.7530  5.04800E-0001   0.00000E+0000
   6.7570  4.96000E-0001   0.00000E+0000
   6.7590  4.99200E-0001   0.00000E+0000
   6.7610  5.13000E-0001   0.00000E+0000
   6.7630  5.06000E-0001   0.00000E+0000
   6.7650  5.03600E-0001   0.00000E+0000
   6.7660  4.93100E-0001   0.00000E+0000
   6.7700  4.83900E-0001   0.00000E+0000
   6.7720  4.97900E-0001   0.00000E+0000
   6.7750  5.12600E-0001   0.00000E+0000
   6.7760  5.06600E-0001   0.00000E+0000
   6.7790  5.02300E-0001   0.00000E+0000
   6.7820  5.08300E-0001   0.00000E+0000
   6.7850  4.99000E-0001   0.00000E+0000
   6.7860  5.04100E-0001   0.00000E+0000
   6.7880  5.03300E-0001   0.00000E+0000
   6.7900  5.20600E-0001   0.00000E+0000
   6.7940  5.11400E-0001   0.00000E+0000
   6.7980  4.96700E-0001   0.00000E+0000
   6.8000  4.98100E-0001   0.00000E+0000
   6.8020  5.07000E-0001   0.00000E+0000
   6.8040  5.12800E-0001   0.00000E+0000
   6.8060  5.12800E-0001   0.00000E+0000
   6.8090  5.14400E-0001   0.00000E+0000
   6.8110  5.41200E-0001   0.00000E+0000
   6.8150  5.04400E-0001   0.00000E+0000
   6.8170  5.22800E-0001   0.00000E+0000
   6.8190  5.22100E-0001   0.00000E+0000
   6.8210  5.13700E-0001   0.00000E+0000
   6.8240  5.07700E-0001   0.00000E+0000
   6.8260  5.04600E-0001   0.00000E+0000
   6.8280  5.13200E-0001   0.00000E+0000
   6.8310  5.17700E-0001   0.00000E+0000
   6.8340  5.13300E-0001   0.00000E+0000
   6.8370  5.16600E-0001   0.00000E+0000
   6.8380  5.07300E-0001   0.00000E+0000
   6.8410  5.10400E-0001   0.00000E+0000
   6.8460  5.01800E-0001   0.00000E+0000
   6.8490  5.23400E-0001   0.00000E+0000
   6.8500  5.23400E-0001   0.00000E+0000
   6.8520  5.26200E-0001   0.00000E+0000
   6.8550  5.28300E-0001   0.00000E+0000
   6.8580  5.12900E-0001   0.00000E+0000
   6.8600  5.08500E-0001   0.00000E+0000
   6.8630  5.19200E-0001   0.00000E+0000
   6.8650  5.10500E-0001   0.00000E+0000
   6.8680  5.20000E-0001   0.00000E+0000
   6.8710  5.29200E-0001   0.00000E+0000
   6.8740  5.29800E-0001   0.00000E+0000
   6.8780  5.28400E-0001   0.00000E+0000
   6.8810  5.27700E-0001   0.00000E+0000
   6.8830  5.28200E-0001   0.00000E+0000
   6.8860  5.25400E-0001   0.00000E+0000
   6.8890  5.34700E-0001   0.00000E+0000
   6.8900  5.29900E-0001   0.00000E+0000
   6.8930  5.34400E-0001   0.00000E+0000
   6.8940  5.21200E-0001   0.00000E+0000
   6.8990  5.50700E-0001   0.00000E+0000
   6.9010  5.56200E-0001   0.00000E+0000
   6.9030  5.53900E-0001   0.00000E+0000
   6.9060  5.46400E-0001   0.00000E+0000
   6.9080  5.48400E-0001   0.00000E+0000
   6.9120  5.51200E-0001   0.00000E+0000
   6.9130  5.44200E-0001   0.00000E+0000
   6.9150  5.40500E-0001   0.00000E+0000
   6.9180  5.37900E-0001   0.00000E+0000
   6.9200  5.41800E-0001   0.00000E+0000
   6.9230  5.49700E-0001   0.00000E+0000
   6.9250  5.49200E-0001   0.00000E+0000
   6.9280  5.44000E-0001   0.00000E+0000
   6.9320  5.43500E-0001   0.00000E+0000
   6.9340  5.54800E-0001   0.00000E+0000
   6.9360  5.42800E-0001   0.00000E+0000
   6.9390  5.65000E-0001   0.00000E+0000
   6.9410  5.59800E-0001   0.00000E+0000
   6.9450  5.45400E-0001   0.00000E+0000
   6.9480  5.30800E-0001   0.00000E+0000
   6.9490  5.22700E-0001   0.00000E+0000
   6.9520  5.40200E-0001   0.00000E+0000
   6.9550  5.38000E-0001   0.00000E+0000
   6.9570  5.44200E-0001   0.00000E+0000
   6.9600  5.33400E-0001   0.00000E+0000
   6.9620  5.16400E-0001   0.00000E+0000
   6.9640  5.39700E-0001   0.00000E+0000
   6.9670  5.33300E-0001   0.00000E+0000
   6.9690  5.22000E-0001   0.00000E+0000
   6.9720  5.30900E-0001   0.00000E+0000
   6.9740  5.45800E-0001   0.00000E+0000
   6.9750  5.35400E-0001   0.00000E+0000
   6.9790  5.27000E-0001   0.00000E+0000
   6.9820  5.09800E-0001   0.00000E+0000
   6.9840  5.09300E-0001   0.00000E+0000
   6.9870  5.30200E-0001   0.00000E+0000
   6.9890  5.21500E-0001   0.00000E+0000
   6.9900  5.30700E-0001   0.00000E+0000
   6.9940  5.47100E-0001   0.00000E+0000
   6.9960  5.56700E-0001   0.00000E+0000
   6.9990  5.24200E-0001   0.00000E+0000
   7.0020  5.36100E-0001   0.00000E+0000
   7.0050  5.32500E-0001   0.00000E+0000
   7.0070  5.40300E-0001   0.00000E+0000
   7.0090  5.46900E-0001   0.00000E+0000
   7.0100  5.43100E-0001   0.00000E+0000
   7.0140  5.36600E-0001   0.00000E+0000
   7.0180  5.41800E-0001   0.00000E+0000
   7.0210  5.53900E-0001   0.00000E+0000
   7.0230  5.43900E-0001   0.00000E+0000
   7.0250  5.41300E-0001   0.00000E+0000
   7.0300  5.57800E-0001   0.00000E+0000
   7.0310  5.46500E-0001   0.00000E+0000
   7.0320  5.49600E-0001   0.00000E+0000
   7.0340  5.54700E-0001   0.00000E+0000
   7.0370  5.62000E-0001   0.00000E+0000
   7.0390  5.77900E-0001   0.00000E+0000
   7.0420  5.72500E-0001   0.00000E+0000
   7.0450  5.76800E-0001   0.00000E+0000
   7.0460  5.52200E-0001   0.00000E+0000
   7.0490  5.61500E-0001   0.00000E+0000
   7.0530  5.62000E-0001   0.00000E+0000
   7.0550  5.76700E-0001   0.00000E+0000
   7.0570  5.64200E-0001   0.00000E+0000
   7.0600  5.70200E-0001   0.00000E+0000
   7.0620  5.86100E-0001   0.00000E+0000
   7.0650  5.77800E-0001   0.00000E+0000
   7.0670  5.71300E-0001   0.00000E+0000
   7.0690  5.93400E-0001   0.00000E+0000
   7.0730  5.90300E-0001   0.00000E+0000
   7.0760  5.89500E-0001   0.00000E+0000
   7.0770  5.81600E-0001   0.00000E+0000
   7.0800  5.69700E-0001   0.00000E+0000
   7.0830  5.81100E-0001   0.00000E+0000
   7.0850  6.04800E-0001   0.00000E+0000
   7.0870  5.93900E-0001   0.00000E+0000
   7.0910  6.08500E-0001   0.00000E+0000
   7.0930  6.04200E-0001   0.00000E+0000
   7.0960  5.98100E-0001   0.00000E+0000
   7.0990  6.10400E-0001   0.00000E+0000
   7.1010  6.19700E-0001   0.00000E+0000
