# Supplementary material for: Self-association of MreC as a regulatory signal in bacterial cell wall elongation
Source: Nat Commun. 2021 May 20;12:2987. doi: 10.1038/s41467-021-22957-9 (PMC8137920; doi:10.1038/s41467-021-22957-9)
Supplement: Supplementary file 4 — Source Data [file 41467_2021_22957_MOESM4_ESM.zip › Martins2-Source-Data/AUC_rawdata/E.coli/00277.RA3]

MREC FHEC 0,8 abs
R 3 20.0 20000 0060965 2.5360E11 281 1 
   5.8010 -4.38100E-0001   0.00000E+0000
   5.8050 -2.43800E-0001   0.00000E+0000
   5.8070 -2.05400E-0001   0.00000E+0000
   5.8080 -1.20900E-0001   0.00000E+0000
   5.8090 -1.89800E-0001   0.00000E+0000
   5.8110 -1.96100E-0001   0.00000E+0000
   5.8140 -1.64800E-0001   0.00000E+0000
   5.8160 -3.50900E-0001   0.00000E+0000
   5.8180 -5.58200E-0001   0.00000E+0000
   5.8200 -4.88700E-0001   0.00000E+0000
   5.8220 -4.88700E-0001   0.00000E+0000
   5.8230 -7.06100E-0001   0.00000E+0000
   5.8250 -3.70000E-0001   0.00000E+0000
   5.8270 -7.27000E-0002   0.00000E+0000
   5.8290  5.00000E-0002   0.00000E+0000
   5.8320  1.29100E-0001   0.00000E+0000
   5.8340  1.39100E-0001   0.00000E+0000
   5.8370  8.78000E-0002   0.00000E+0000
   5.8390  1.09300E-0001   0.00000E+0000
   5.8410  8.30000E-0002   0.00000E+0000
   5.8440  8.16000E-0002   0.00000E+0000
   5.8460  9.94000E-0002   0.00000E+0000
   5.8480  9.04000E-0002   0.00000E+0000
   5.8500  9.90000E-0002   0.00000E+0000
   5.8510  8.96000E-0002   0.00000E+0000
   5.8530  7.95000E-0002   0.00000E+0000
   5.8540  4.20000E-0002   0.00000E+0000
   5.8570  2.70000E-0002   0.00000E+0000
   5.8590  3.23000E-0002   0.00000E+0000
   5.8610  2.73000E-0002   0.00000E+0000
   5.8630  1.94000E-0002   0.00000E+0000
   5.8650  2.69000E-0002   0.00000E+0000
   5.8670  2.85000E-0002   0.00000E+0000
   5.8690 -3.23000E-0002   0.00000E+0000
   5.8720 -3.69000E-0002   0.00000E+0000
   5.8750  4.60000E-0003   0.00000E+0000
   5.8760  1.72000E-0002   0.00000E+0000
   5.8780  4.74000E-0002   0.00000E+0000
   5.8800  3.31000E-0002   0.00000E+0000
   5.8820  2.68000E-0002   0.00000E+0000
   5.8840  1.25000E-0002   0.00000E+0000
   5.8850  7.50000E-0003   0.00000E+0000
   5.8870  1.50000E-0002   0.00000E+0000
   5.8890  4.33000E-0002   0.00000E+0000
   5.8920  3.39000E-0002   0.00000E+0000
   5.8930  8.90000E-0003   0.00000E+0000
   5.8940  3.88000E-0002   0.00000E+0000
   5.8960  2.44000E-0002   0.00000E+0000
   5.8990  1.50000E-0003   0.00000E+0000
   5.9010  4.87000E-0002   0.00000E+0000
   5.9020  3.70000E-0002   0.00000E+0000
   5.9030  2.09000E-0002   0.00000E+0000
   5.9060  2.02000E-0002   0.00000E+0000
   5.9080  9.80000E-0003   0.00000E+0000
   5.9100  1.84000E-0002   0.00000E+0000
   5.9130  2.49000E-0002   0.00000E+0000
   5.9150  1.62000E-0002   0.00000E+0000
   5.9180  2.73000E-0002   0.00000E+0000
   5.9190  1.75000E-0002   0.00000E+0000
   5.9210 -1.12000E-0002   0.00000E+0000
   5.9250  4.07000E-0002   0.00000E+0000
   5.9270  2.29000E-0002   0.00000E+0000
   5.9290  6.47000E-0002   0.00000E+0000
   5.9320  7.53000E-0002   0.00000E+0000
   5.9340  4.18000E-0002   0.00000E+0000
   5.9350  2.52000E-0002   0.00000E+0000
   5.9370  4.26000E-0002   0.00000E+0000
   5.9390  7.46000E-0002   0.00000E+0000
   5.9400  6.86000E-0002   0.00000E+0000
   5.9430  5.44000E-0002   0.00000E+0000
   5.9450  7.53000E-0002   0.00000E+0000
   5.9460  6.05000E-0002   0.00000E+0000
   5.9490  6.30000E-0002   0.00000E+0000
   5.9510  4.58000E-0002   0.00000E+0000
   5.9540  6.09000E-0002   0.00000E+0000
   5.9560  6.29000E-0002   0.00000E+0000
   5.9590  7.39000E-0002   0.00000E+0000
   5.9610  9.36000E-0002   0.00000E+0000
   5.9620  8.85000E-0002   0.00000E+0000
   5.9650  4.95000E-0002   0.00000E+0000
   5.9680  1.84000E-0002   0.00000E+0000
   5.9700  2.32000E-0002   0.00000E+0000
   5.9720  2.83000E-0002   0.00000E+0000
   5.9750  3.93000E-0002   0.00000E+0000
   5.9770  4.99000E-0002   0.00000E+0000
   5.9800  6.77000E-0002   0.00000E+0000
   5.9820 -7.57300E-0001   0.00000E+0000
   5.9840 -1.16040E+0000   0.00000E+0000
   5.9860 -1.28420E+0000   0.00000E+0000
   5.9890 -1.34970E+0000   0.00000E+0000
   5.9900 -1.51580E+0000   0.00000E+0000
   5.9910 -1.64040E+0000   0.00000E+0000
   5.9930 -1.84740E+0000   0.00000E+0000
   5.9950 -1.98640E+0000   0.00000E+0000
   5.9970 -1.99060E+0000   0.00000E+0000
   6.0010 -1.99310E+0000   0.00000E+0000
   6.0020 -1.87460E+0000   0.00000E+0000
   6.0040 -1.84040E+0000   0.00000E+0000
   6.0070 -1.75700E+0000   0.00000E+0000
   6.0110 -1.54850E+0000   0.00000E+0000
   6.0130 -1.35570E+0000   0.00000E+0000
   6.0140 -7.63900E-0001   0.00000E+0000
   6.0160 -3.98000E-0001   0.00000E+0000
   6.0190  1.33900E-0001   0.00000E+0000
   6.0220  1.54500E-0001   0.00000E+0000
   6.0240  1.44100E-0001   0.00000E+0000
   6.0260  1.34700E-0001   0.00000E+0000
   6.0280  1.08600E-0001   0.00000E+0000
   6.0300  1.42200E-0001   0.00000E+0000
   6.0320  1.35200E-0001   0.00000E+0000
   6.0340  1.71800E-0001   0.00000E+0000
   6.0370  1.50600E-0001   0.00000E+0000
   6.0390  9.36000E-0002   0.00000E+0000
   6.0410  9.71000E-0002   0.00000E+0000
   6.0440  1.07300E-0001   0.00000E+0000
   6.0460  1.26200E-0001   0.00000E+0000
   6.0480  1.09200E-0001   0.00000E+0000
   6.0510  1.02100E-0001   0.00000E+0000
   6.0520  1.11100E-0001   0.00000E+0000
   6.0550  1.20200E-0001   0.00000E+0000
   6.0570  1.08900E-0001   0.00000E+0000
   6.0590  1.13700E-0001   0.00000E+0000
   6.0620  1.12900E-0001   0.00000E+0000
   6.0640  1.10200E-0001   0.00000E+0000
   6.0660  1.15800E-0001   0.00000E+0000
   6.0690  1.14200E-0001   0.00000E+0000
   6.0710  1.06700E-0001   0.00000E+0000
   6.0730  9.62000E-0002   0.00000E+0000
   6.0780  1.35000E-0001   0.00000E+0000
   6.0820  1.43900E-0001   0.00000E+0000
   6.0830  9.54000E-0002   0.00000E+0000
   6.0850  3.00100E-0001   0.00000E+0000
   6.0870  1.21950E+0000   0.00000E+0000
   6.0920  1.40320E+0000   0.00000E+0000
   6.0940  1.42100E+0000   0.00000E+0000
   6.0960  1.52010E+0000   0.00000E+0000
   6.0990  1.80340E+0000   0.00000E+0000
   6.1010  2.05020E+0000   0.00000E+0000
   6.1040  2.00050E+0000   0.00000E+0000
   6.1060  1.98230E+0000   0.00000E+0000
   6.1070  1.91210E+0000   0.00000E+0000
   6.1100  1.83260E+0000   0.00000E+0000
   6.1130  1.72040E+0000   0.00000E+0000
   6.1160  1.59120E+0000   0.00000E+0000
   6.1170  1.23170E+0000   0.00000E+0000
   6.1210  5.62900E-0001   0.00000E+0000
   6.1230  4.24000E-0002   0.00000E+0000
   6.1280  1.10100E-0001   0.00000E+0000
   6.1300  9.80000E-0002   0.00000E+0000
   6.1330  9.57000E-0002   0.00000E+0000
   6.1360  8.87000E-0002   0.00000E+0000
   6.1380  8.02000E-0002   0.00000E+0000
   6.1400  8.48000E-0002   0.00000E+0000
   6.1420  6.98000E-0002   0.00000E+0000
   6.1450  8.02000E-0002   0.00000E+0000
   6.1470  8.13000E-0002   0.00000E+0000
   6.1510  7.77000E-0002   0.00000E+0000
   6.1530  7.76000E-0002   0.00000E+0000
   6.1580  8.10000E-0002   0.00000E+0000
   6.1610  8.23000E-0002   0.00000E+0000
   6.1630  7.55000E-0002   0.00000E+0000
   6.1660  7.80000E-0002   0.00000E+0000
   6.1680  8.80000E-0002   0.00000E+0000
   6.1710  8.11000E-0002   0.00000E+0000
   6.1720  7.71000E-0002   0.00000E+0000
   6.1740  7.63000E-0002   0.00000E+0000
   6.1760  7.63000E-0002   0.00000E+0000
   6.1790  7.96000E-0002   0.00000E+0000
   6.1800  8.02000E-0002   0.00000E+0000
   6.1830  8.01000E-0002   0.00000E+0000
   6.1850  8.01000E-0002   0.00000E+0000
   6.1880  7.84000E-0002   0.00000E+0000
   6.1900  8.10000E-0002   0.00000E+0000
   6.1930  8.18000E-0002   0.00000E+0000
   6.1950  8.01000E-0002   0.00000E+0000
   6.1970  7.75000E-0002   0.00000E+0000
   6.2020  8.07000E-0002   0.00000E+0000
   6.2030  7.53000E-0002   0.00000E+0000
   6.2070  7.86000E-0002   0.00000E+0000
   6.2090  8.44000E-0002   0.00000E+0000
   6.2110  7.65000E-0002   0.00000E+0000
   6.2140  8.41000E-0002   0.00000E+0000
   6.2150  8.50000E-0002   0.00000E+0000
   6.2190  8.34000E-0002   0.00000E+0000
   6.2210  8.38000E-0002   0.00000E+0000
   6.2230  9.07000E-0002   0.00000E+0000
   6.2250  8.17000E-0002   0.00000E+0000
   6.2270  1.07500E-0001   0.00000E+0000
   6.2300  1.05300E-0001   0.00000E+0000
   6.2310  3.68000E-0002   0.00000E+0000
   6.2320  1.53000E-0002   0.00000E+0000
   6.2350  5.69000E-0002   0.00000E+0000
   6.2370  1.00400E-0001   0.00000E+0000
   6.2390  1.04200E-0001   0.00000E+0000
   6.2400  9.28000E-0002   0.00000E+0000
   6.2430  8.92000E-0002   0.00000E+0000
   6.2450  9.18000E-0002   0.00000E+0000
   6.2480  9.45000E-0002   0.00000E+0000
   6.2500  8.72000E-0002   0.00000E+0000
   6.2540  8.68000E-0002   0.00000E+0000
   6.2560  9.54000E-0002   0.00000E+0000
   6.2590  9.57000E-0002   0.00000E+0000
   6.2610  9.86000E-0002   0.00000E+0000
   6.2640  8.67000E-0002   0.00000E+0000
   6.2660  9.68000E-0002   0.00000E+0000
   6.2680  1.04500E-0001   0.00000E+0000
   6.2730  8.60000E-0002   0.00000E+0000
   6.2760  9.02000E-0002   0.00000E+0000
   6.2780  9.75000E-0002   0.00000E+0000
   6.2800  9.78000E-0002   0.00000E+0000
   6.2810  8.46000E-0002   0.00000E+0000
   6.2840  9.03000E-0002   0.00000E+0000
   6.2860  1.00500E-0001   0.00000E+0000
   6.2890  9.68000E-0002   0.00000E+0000
   6.2910  9.04000E-0002   0.00000E+0000
   6.2930  8.95000E-0002   0.00000E+0000
   6.2940  9.61000E-0002   0.00000E+0000
   6.2990  1.02600E-0001   0.00000E+0000
   6.3000  1.01000E-0001   0.00000E+0000
   6.3030  9.50000E-0002   0.00000E+0000
   6.3040  1.01600E-0001   0.00000E+0000
   6.3090  9.66000E-0002   0.00000E+0000
   6.3110  1.09700E-0001   0.00000E+0000
   6.3140  9.19000E-0002   0.00000E+0000
   6.3150  9.03000E-0002   0.00000E+0000
   6.3160  1.01100E-0001   0.00000E+0000
   6.3180  1.02200E-0001   0.00000E+0000
   6.3210  9.90000E-0002   0.00000E+0000
   6.3230  9.66000E-0002   0.00000E+0000
   6.3250  1.08500E-0001   0.00000E+0000
   6.3260  1.20400E-0001   0.00000E+0000
   6.3310  6.54000E-0002   0.00000E+0000
   6.3330  5.18000E-0002   0.00000E+0000
   6.3350  7.70000E-0002   0.00000E+0000
   6.3380  1.23100E-0001   0.00000E+0000
   6.3390  1.23200E-0001   0.00000E+0000
   6.3420  1.09900E-0001   0.00000E+0000
   6.3430  1.14700E-0001   0.00000E+0000
   6.3470  1.18900E-0001   0.00000E+0000
   6.3480  1.22900E-0001   0.00000E+0000
   6.3500  1.12700E-0001   0.00000E+0000
   6.3520  1.14100E-0001   0.00000E+0000
   6.3550  1.07500E-0001   0.00000E+0000
   6.3580  1.03600E-0001   0.00000E+0000
   6.3600  1.17700E-0001   0.00000E+0000
   6.3620  1.09600E-0001   0.00000E+0000
   6.3640  1.16900E-0001   0.00000E+0000
   6.3670  1.24300E-0001   0.00000E+0000
   6.3690  1.11600E-0001   0.00000E+0000
   6.3710  1.15900E-0001   0.00000E+0000
   6.3730  1.24000E-0001   0.00000E+0000
   6.3750  1.22200E-0001   0.00000E+0000
   6.3800  1.24300E-0001   0.00000E+0000
   6.3820  1.15600E-0001   0.00000E+0000
   6.3850  1.24700E-0001   0.00000E+0000
   6.3860  1.35300E-0001   0.00000E+0000
   6.3890  1.28000E-0001   0.00000E+0000
   6.3920  1.39300E-0001   0.00000E+0000
   6.3950  1.30300E-0001   0.00000E+0000
   6.3960  1.37700E-0001   0.00000E+0000
   6.4000  1.32800E-0001   0.00000E+0000
   6.4050  1.33200E-0001   0.00000E+0000
   6.4100  1.34100E-0001   0.00000E+0000
   6.4110  1.33400E-0001   0.00000E+0000
   6.4140  1.31100E-0001   0.00000E+0000
   6.4180  1.40000E-0001   0.00000E+0000
   6.4210  1.37300E-0001   0.00000E+0000
   6.4240  1.43900E-0001   0.00000E+0000
   6.4260  1.35800E-0001   0.00000E+0000
   6.4280  1.39600E-0001   0.00000E+0000
   6.4310  1.42300E-0001   0.00000E+0000
   6.4340  1.40100E-0001   0.00000E+0000
   6.4350  1.44200E-0001   0.00000E+0000
   6.4370  1.49000E-0001   0.00000E+0000
   6.4420  1.42300E-0001   0.00000E+0000
   6.4430  1.47300E-0001   0.00000E+0000
   6.4450  1.53600E-0001   0.00000E+0000
   6.4470  1.49900E-0001   0.00000E+0000
   6.4520  1.42100E-0001   0.00000E+0000
   6.4540  1.61000E-0001   0.00000E+0000
   6.4560  1.48600E-0001   0.00000E+0000
   6.4590  1.47300E-0001   0.00000E+0000
   6.4600  1.53900E-0001   0.00000E+0000
   6.4630  1.51300E-0001   0.00000E+0000
   6.4650  1.57200E-0001   0.00000E+0000
   6.4670  1.57600E-0001   0.00000E+0000
   6.4690  1.57100E-0001   0.00000E+0000
   6.4720  1.58900E-0001   0.00000E+0000
   6.4740  1.72300E-0001   0.00000E+0000
   6.4760  1.74900E-0001   0.00000E+0000
   6.4780  2.07100E-0001   0.00000E+0000
   6.4790  1.76700E-0001   0.00000E+0000
   6.4820  1.77800E-0001   0.00000E+0000
   6.4850  1.75900E-0001   0.00000E+0000
   6.4870  1.64400E-0001   0.00000E+0000
   6.4900  1.67100E-0001   0.00000E+0000
   6.4910  1.69600E-0001   0.00000E+0000
   6.4930  1.61300E-0001   0.00000E+0000
   6.4960  1.73600E-0001   0.00000E+0000
   6.4980  1.70000E-0001   0.00000E+0000
   6.5010  1.67900E-0001   0.00000E+0000
   6.5030  1.77400E-0001   0.00000E+0000
   6.5050  1.80200E-0001   0.00000E+0000
   6.5060  1.79700E-0001   0.00000E+0000
   6.5100  1.94900E-0001   0.00000E+0000
   6.5120  1.74200E-0001   0.00000E+0000
   6.5170  1.60400E-0001   0.00000E+0000
   6.5190  1.92900E-0001   0.00000E+0000
   6.5220  1.90000E-0001   0.00000E+0000
   6.5240  1.90100E-0001   0.00000E+0000
   6.5250  1.93500E-0001   0.00000E+0000
   6.5280  1.78500E-0001   0.00000E+0000
   6.5310  1.84100E-0001   0.00000E+0000
   6.5320  1.83400E-0001   0.00000E+0000
   6.5340  1.97900E-0001   0.00000E+0000
   6.5380  1.93500E-0001   0.00000E+0000
   6.5400  2.02400E-0001   0.00000E+0000
   6.5430  1.94900E-0001   0.00000E+0000
   6.5440  1.90300E-0001   0.00000E+0000
   6.5460  1.93500E-0001   0.00000E+0000
   6.5470  1.99700E-0001   0.00000E+0000
   6.5490  2.11100E-0001   0.00000E+0000
   6.5520  1.99400E-0001   0.00000E+0000
   6.5550  1.92900E-0001   0.00000E+0000
   6.5570  1.98100E-0001   0.00000E+0000
   6.5600  2.04900E-0001   0.00000E+0000
   6.5620  2.03200E-0001   0.00000E+0000
   6.5650  2.17600E-0001   0.00000E+0000
   6.5660  2.12800E-0001   0.00000E+0000
   6.5690  2.07800E-0001   0.00000E+0000
   6.5710  2.05800E-0001   0.00000E+0000
   6.5730  2.07800E-0001   0.00000E+0000
   6.5750  2.08700E-0001   0.00000E+0000
   6.5770  2.11000E-0001   0.00000E+0000
   6.5790  2.05900E-0001   0.00000E+0000
   6.5810  2.14900E-0001   0.00000E+0000
   6.5830  2.20600E-0001   0.00000E+0000
   6.5850  2.23100E-0001   0.00000E+0000
   6.5880  2.19100E-0001   0.00000E+0000
   6.5890  2.21300E-0001   0.00000E+0000
   6.5920  2.21100E-0001   0.00000E+0000
   6.5950  2.25900E-0001   0.00000E+0000
   6.5960  2.19800E-0001   0.00000E+0000
   6.5980  2.19800E-0001   0.00000E+0000
   6.6000  2.40700E-0001   0.00000E+0000
   6.6050  2.32000E-0001   0.00000E+0000
   6.6080  2.31500E-0001   0.00000E+0000
   6.6110  2.31400E-0001   0.00000E+0000
   6.6120  2.35200E-0001   0.00000E+0000
   6.6140  2.44100E-0001   0.00000E+0000
   6.6170  2.45400E-0001   0.00000E+0000
   6.6190  2.40200E-0001   0.00000E+0000
   6.6200  2.46700E-0001   0.00000E+0000
   6.6230  2.44900E-0001   0.00000E+0000
   6.6240  2.35400E-0001   0.00000E+0000
   6.6260  2.48300E-0001   0.00000E+0000
   6.6280  2.56100E-0001   0.00000E+0000
   6.6320  2.64100E-0001   0.00000E+0000
   6.6340  2.58500E-0001   0.00000E+0000
   6.6350  2.52000E-0001   0.00000E+0000
   6.6370  2.57200E-0001   0.00000E+0000
   6.6390  2.46900E-0001   0.00000E+0000
   6.6420  2.63500E-0001   0.00000E+0000
   6.6440  2.59000E-0001   0.00000E+0000
   6.6460  2.49800E-0001   0.00000E+0000
   6.6490  2.45200E-0001   0.00000E+0000
   6.6510  2.60900E-0001   0.00000E+0000
   6.6530  2.55200E-0001   0.00000E+0000
   6.6560  2.66200E-0001   0.00000E+0000
   6.6580  2.63900E-0001   0.00000E+0000
   6.6600  2.59200E-0001   0.00000E+0000
   6.6620  2.67900E-0001   0.00000E+0000
   6.6650  2.72000E-0001   0.00000E+0000
   6.6670  2.64500E-0001   0.00000E+0000
   6.6690  2.70900E-0001   0.00000E+0000
   6.6700  2.71200E-0001   0.00000E+0000
   6.6740  2.70300E-0001   0.00000E+0000
   6.6760  2.73400E-0001   0.00000E+0000
   6.6790  2.76200E-0001   0.00000E+0000
   6.6810  2.78100E-0001   0.00000E+0000
   6.6830  2.81100E-0001   0.00000E+0000
   6.6860  2.73500E-0001   0.00000E+0000
   6.6880  2.78400E-0001   0.00000E+0000
   6.6900  2.71900E-0001   0.00000E+0000
   6.6930  2.76900E-0001   0.00000E+0000
   6.6960  2.89200E-0001   0.00000E+0000
   6.6970  2.92900E-0001   0.00000E+0000
   6.7010  2.81900E-0001   0.00000E+0000
   6.7030  2.88900E-0001   0.00000E+0000
   6.7060  2.84000E-0001   0.00000E+0000
   6.7090  2.82600E-0001   0.00000E+0000
   6.7100  2.91000E-0001   0.00000E+0000
   6.7130  2.95900E-0001   0.00000E+0000
   6.7150  2.84600E-0001   0.00000E+0000
   6.7190  2.90700E-0001   0.00000E+0000
   6.7220  2.88900E-0001   0.00000E+0000
   6.7240  2.88600E-0001   0.00000E+0000
   6.7270  3.04300E-0001   0.00000E+0000
   6.7300  3.07200E-0001   0.00000E+0000
   6.7330  3.01500E-0001   0.00000E+0000
   6.7360  3.02000E-0001   0.00000E+0000
   6.7380  3.03600E-0001   0.00000E+0000
   6.7400  3.16700E-0001   0.00000E+0000
   6.7450  3.17700E-0001   0.00000E+0000
   6.7470  3.06400E-0001   0.00000E+0000
   6.7500  3.12100E-0001   0.00000E+0000
   6.7530  3.16600E-0001   0.00000E+0000
   6.7550  3.18700E-0001   0.00000E+0000
   6.7570  3.23600E-0001   0.00000E+0000
   6.7580  3.27400E-0001   0.00000E+0000
   6.7610  3.21500E-0001   0.00000E+0000
   6.7660  3.25600E-0001   0.00000E+0000
   6.7670  3.16200E-0001   0.00000E+0000
   6.7700  2.99300E-0001   0.00000E+0000
   6.7730  3.27100E-0001   0.00000E+0000
   6.7750  3.34600E-0001   0.00000E+0000
   6.7780  3.33000E-0001   0.00000E+0000
   6.7800  3.38000E-0001   0.00000E+0000
   6.7830  3.35300E-0001   0.00000E+0000
   6.7860  3.39600E-0001   0.00000E+0000
   6.7880  3.41300E-0001   0.00000E+0000
   6.7900  3.43600E-0001   0.00000E+0000
   6.7930  3.52100E-0001   0.00000E+0000
   6.7940  3.43600E-0001   0.00000E+0000
   6.7980  3.30300E-0001   0.00000E+0000
   6.8010  3.33200E-0001   0.00000E+0000
   6.8040  3.46000E-0001   0.00000E+0000
   6.8060  3.48600E-0001   0.00000E+0000
   6.8090  3.57800E-0001   0.00000E+0000
   6.8120  3.73900E-0001   0.00000E+0000
   6.8140  3.54700E-0001   0.00000E+0000
   6.8170  3.61900E-0001   0.00000E+0000
   6.8190  3.51200E-0001   0.00000E+0000
   6.8210  3.52100E-0001   0.00000E+0000
   6.8240  3.38900E-0001   0.00000E+0000
   6.8270  3.48200E-0001   0.00000E+0000
   6.8280  3.45900E-0001   0.00000E+0000
   6.8320  3.63100E-0001   0.00000E+0000
   6.8350  3.61400E-0001   0.00000E+0000
   6.8370  3.64200E-0001   0.00000E+0000
   6.8380  3.60000E-0001   0.00000E+0000
   6.8390  3.51100E-0001   0.00000E+0000
   6.8430  3.60500E-0001   0.00000E+0000
   6.8460  3.48100E-0001   0.00000E+0000
   6.8490  3.60400E-0001   0.00000E+0000
   6.8510  3.65400E-0001   0.00000E+0000
   6.8530  3.76000E-0001   0.00000E+0000
   6.8560  3.78500E-0001   0.00000E+0000
   6.8580  3.55600E-0001   0.00000E+0000
   6.8620  3.64500E-0001   0.00000E+0000
   6.8650  3.71000E-0001   0.00000E+0000
   6.8670  3.69700E-0001   0.00000E+0000
   6.8720  3.79400E-0001   0.00000E+0000
   6.8740  3.84800E-0001   0.00000E+0000
   6.8760  3.69900E-0001   0.00000E+0000
   6.8780  3.82500E-0001   0.00000E+0000
   6.8800  3.75000E-0001   0.00000E+0000
   6.8820  3.90500E-0001   0.00000E+0000
   6.8840  3.73300E-0001   0.00000E+0000
   6.8860  3.86400E-0001   0.00000E+0000
   6.8890  3.93700E-0001   0.00000E+0000
   6.8910  3.75900E-0001   0.00000E+0000
   6.8930  3.78300E-0001   0.00000E+0000
   6.8980  4.10100E-0001   0.00000E+0000
   6.9010  4.14600E-0001   0.00000E+0000
   6.9030  4.16500E-0001   0.00000E+0000
   6.9050  4.08900E-0001   0.00000E+0000
   6.9070  4.06900E-0001   0.00000E+0000
   6.9100  4.19800E-0001   0.00000E+0000
   6.9120  4.16900E-0001   0.00000E+0000
   6.9130  4.09400E-0001   0.00000E+0000
   6.9170  4.02800E-0001   0.00000E+0000
   6.9200  4.06200E-0001   0.00000E+0000
   6.9220  4.05400E-0001   0.00000E+0000
   6.9240  4.24900E-0001   0.00000E+0000
   6.9260  4.27100E-0001   0.00000E+0000
   6.9290  4.04200E-0001   0.00000E+0000
   6.9310  4.14900E-0001   0.00000E+0000
   6.9340  4.29500E-0001   0.00000E+0000
   6.9360  4.17700E-0001   0.00000E+0000
   6.9380  4.08300E-0001   0.00000E+0000
   6.9400  4.43900E-0001   0.00000E+0000
   6.9410  4.45200E-0001   0.00000E+0000
   6.9450  4.30900E-0001   0.00000E+0000
   6.9480  4.08100E-0001   0.00000E+0000
   6.9500  4.22100E-0001   0.00000E+0000
   6.9530  4.32900E-0001   0.00000E+0000
   6.9560  4.26900E-0001   0.00000E+0000
   6.9580  4.38700E-0001   0.00000E+0000
   6.9610  4.29800E-0001   0.00000E+0000
   6.9630  4.23300E-0001   0.00000E+0000
   6.9660  4.40300E-0001   0.00000E+0000
   6.9680  4.23600E-0001   0.00000E+0000
   6.9710  4.28300E-0001   0.00000E+0000
   6.9730  4.44700E-0001   0.00000E+0000
   6.9750  4.46500E-0001   0.00000E+0000
   6.9770  4.41800E-0001   0.00000E+0000
   6.9800  4.37300E-0001   0.00000E+0000
   6.9840  4.20000E-0001   0.00000E+0000
   6.9870  4.29400E-0001   0.00000E+0000
   6.9890  4.38600E-0001   0.00000E+0000
   6.9910  4.29800E-0001   0.00000E+0000
   6.9930  4.54000E-0001   0.00000E+0000
   6.9940  4.71200E-0001   0.00000E+0000
   6.9980  4.75000E-0001   0.00000E+0000
   7.0010  4.59200E-0001   0.00000E+0000
   7.0030  4.64200E-0001   0.00000E+0000
   7.0050  4.71300E-0001   0.00000E+0000
   7.0100  4.92200E-0001   0.00000E+0000
   7.0110  4.99200E-0001   0.00000E+0000
   7.0140  4.98500E-0001   0.00000E+0000
   7.0170  4.85500E-0001   0.00000E+0000
   7.0180  5.09600E-0001   0.00000E+0000
   7.0210  5.21400E-0001   0.00000E+0000
   7.0230  4.95000E-0001   0.00000E+0000
   7.0250  5.09000E-0001   0.00000E+0000
   7.0270  5.31300E-0001   0.00000E+0000
   7.0300  5.32000E-0001   0.00000E+0000
   7.0330  5.21700E-0001   0.00000E+0000
   7.0350  5.42600E-0001   0.00000E+0000
   7.0370  5.51800E-0001   0.00000E+0000
   7.0390  5.65000E-0001   0.00000E+0000
   7.0420  5.86700E-0001   0.00000E+0000
   7.0440  5.80100E-0001   0.00000E+0000
   7.0460  5.70900E-0001   0.00000E+0000
   7.0490  5.81400E-0001   0.00000E+0000
   7.0510  5.85300E-0001   0.00000E+0000
   7.0550  6.04700E-0001   0.00000E+0000
   7.0560  6.12800E-0001   0.00000E+0000
   7.0600  6.33800E-0001   0.00000E+0000
   7.0610  6.46600E-0001   0.00000E+0000
   7.0650  6.60900E-0001   0.00000E+0000
   7.0680  6.65300E-0001   0.00000E+0000
   7.0690  6.64100E-0001   0.00000E+0000
   7.0730  7.03500E-0001   0.00000E+0000
   7.0740  7.06900E-0001   0.00000E+0000
   7.0770  6.97400E-0001   0.00000E+0000
   7.0800  7.11700E-0001   0.00000E+0000
   7.0820  7.30000E-0001   0.00000E+0000
   7.0840  7.52000E-0001   0.00000E+0000
   7.0850  7.87400E-0001   0.00000E+0000
   7.0900  7.92000E-0001   0.00000E+0000
   7.0920  8.20000E-0001   0.00000E+0000
   7.0940  8.24100E-0001   0.00000E+0000
   7.0970  8.44300E-0001   0.00000E+0000
   7.0990  8.70700E-0001   0.00000E+0000
   7.1010  8.78200E-0001   0.00000E+0000
