# Supplementary material for: Self-association of MreC as a regulatory signal in bacterial cell wall elongation
Source: Nat Commun. 2021 May 20;12:2987. doi: 10.1038/s41467-021-22957-9 (PMC8137920; doi:10.1038/s41467-021-22957-9)
Supplement: Supplementary file 4 — Source Data [file 41467_2021_22957_MOESM4_ESM.zip › Martins2-Source-Data/AUC_rawdata/E.coli/00263.RA3]

MREC FHEC 0,8 abs
R 3 20.1 20000 0058043 2.4080E11 281 1 
   5.8010 -4.38500E-0001   0.00000E+0000
   5.8040 -3.27500E-0001   0.00000E+0000
   5.8050 -2.04500E-0001   0.00000E+0000
   5.8070 -1.67600E-0001   0.00000E+0000
   5.8080 -1.30800E-0001   0.00000E+0000
   5.8100 -1.32800E-0001   0.00000E+0000
   5.8110 -1.67300E-0001   0.00000E+0000
   5.8120 -2.00900E-0001   0.00000E+0000
   5.8130 -1.97100E-0001   0.00000E+0000
   5.8140 -2.42200E-0001   0.00000E+0000
   5.8150 -2.92400E-0001   0.00000E+0000
   5.8170 -4.66200E-0001   0.00000E+0000
   5.8200 -4.19000E-0001   0.00000E+0000
   5.8220 -5.72400E-0001   0.00000E+0000
   5.8230 -5.27000E-0001   0.00000E+0000
   5.8250 -3.41900E-0001   0.00000E+0000
   5.8270 -1.63900E-0001   0.00000E+0000
   5.8280 -3.40000E-0002   0.00000E+0000
   5.8300  1.14100E-0001   0.00000E+0000
   5.8310  1.38500E-0001   0.00000E+0000
   5.8340  1.41600E-0001   0.00000E+0000
   5.8360  1.22200E-0001   0.00000E+0000
   5.8390  1.00100E-0001   0.00000E+0000
   5.8410  9.90000E-0002   0.00000E+0000
   5.8440  9.91000E-0002   0.00000E+0000
   5.8450  6.93000E-0002   0.00000E+0000
   5.8470  1.01100E-0001   0.00000E+0000
   5.8480  9.17000E-0002   0.00000E+0000
   5.8510  9.66000E-0002   0.00000E+0000
   5.8530  7.97000E-0002   0.00000E+0000
   5.8550  3.08000E-0002   0.00000E+0000
   5.8560  2.07000E-0002   0.00000E+0000
   5.8590  3.80000E-0002   0.00000E+0000
   5.8620  1.42000E-0002   0.00000E+0000
   5.8660  4.27000E-0002   0.00000E+0000
   5.8670  1.45000E-0002   0.00000E+0000
   5.8690 -4.30000E-0002   0.00000E+0000
   5.8720 -2.06000E-0002   0.00000E+0000
   5.8750  6.00000E-0003   0.00000E+0000
   5.8760  1.23000E-0002   0.00000E+0000
   5.8800  3.06000E-0002   0.00000E+0000
   5.8820  2.58000E-0002   0.00000E+0000
   5.8850  1.06000E-0002   0.00000E+0000
   5.8870  3.99000E-0002   0.00000E+0000
   5.8900  3.96000E-0002   0.00000E+0000
   5.8920  1.39000E-0002   0.00000E+0000
   5.8940  3.19000E-0002   0.00000E+0000
   5.8970  1.08000E-0002   0.00000E+0000
   5.8990  2.33000E-0002   0.00000E+0000
   5.9010  4.50000E-0002   0.00000E+0000
   5.9020  2.21000E-0002   0.00000E+0000
   5.9040  2.23000E-0002   0.00000E+0000
   5.9070  9.00000E-0003   0.00000E+0000
   5.9090  1.41000E-0002   0.00000E+0000
   5.9110  1.64000E-0002   0.00000E+0000
   5.9150  2.12000E-0002   0.00000E+0000
   5.9170  2.37000E-0002   0.00000E+0000
   5.9190  3.70000E-0003   0.00000E+0000
   5.9220  1.51000E-0002   0.00000E+0000
   5.9230  4.59000E-0002   0.00000E+0000
   5.9250  2.90000E-0002   0.00000E+0000
   5.9280  8.31000E-0002   0.00000E+0000
   5.9310  6.66000E-0002   0.00000E+0000
   5.9330  2.29000E-0002   0.00000E+0000
   5.9350  4.24000E-0002   0.00000E+0000
   5.9370  4.90000E-0002   0.00000E+0000
   5.9380  8.10000E-0002   0.00000E+0000
   5.9420  5.63000E-0002   0.00000E+0000
   5.9430  6.88000E-0002   0.00000E+0000
   5.9450  6.57000E-0002   0.00000E+0000
   5.9470  5.78000E-0002   0.00000E+0000
   5.9490  4.66000E-0002   0.00000E+0000
   5.9510  3.92000E-0002   0.00000E+0000
   5.9520  5.77000E-0002   0.00000E+0000
   5.9540  5.90000E-0002   0.00000E+0000
   5.9560  6.70000E-0002   0.00000E+0000
   5.9590  8.68000E-0002   0.00000E+0000
   5.9610  8.18000E-0002   0.00000E+0000
   5.9630  3.80000E-0002   0.00000E+0000
   5.9660  2.60000E-0002   0.00000E+0000
   5.9680  1.98000E-0002   0.00000E+0000
   5.9700  2.60000E-0002   0.00000E+0000
   5.9720  3.83000E-0002   0.00000E+0000
   5.9750  2.48000E-0002   0.00000E+0000
   5.9780  7.63000E-0002   0.00000E+0000
   5.9800 -1.20800E-0001   0.00000E+0000
   5.9820 -9.45000E-0001   0.00000E+0000
   5.9840 -1.22810E+0000   0.00000E+0000
   5.9870 -1.35420E+0000   0.00000E+0000
   5.9900 -1.62200E+0000   0.00000E+0000
   5.9920 -1.90670E+0000   0.00000E+0000
   5.9950 -1.97350E+0000   0.00000E+0000
   5.9970 -1.96480E+0000   0.00000E+0000
   5.9990 -1.96770E+0000   0.00000E+0000
   6.0020 -1.84090E+0000   0.00000E+0000
   6.0040 -1.75000E+0000   0.00000E+0000
   6.0070 -1.65930E+0000   0.00000E+0000
   6.0080 -1.61390E+0000   0.00000E+0000
   6.0090 -1.46380E+0000   0.00000E+0000
   6.0110 -1.25460E+0000   0.00000E+0000
   6.0130 -6.65100E-0001   0.00000E+0000
   6.0160 -1.10800E-0001   0.00000E+0000
   6.0180  1.38600E-0001   0.00000E+0000
   6.0190  1.55700E-0001   0.00000E+0000
   6.0220  1.38000E-0001   0.00000E+0000
   6.0240  1.37600E-0001   0.00000E+0000
   6.0250  1.06800E-0001   0.00000E+0000
   6.0270  1.34800E-0001   0.00000E+0000
   6.0300  1.39400E-0001   0.00000E+0000
   6.0320  1.73200E-0001   0.00000E+0000
   6.0350  1.46500E-0001   0.00000E+0000
   6.0370  9.13000E-0002   0.00000E+0000
   6.0390  9.80000E-0002   0.00000E+0000
   6.0410  1.07600E-0001   0.00000E+0000
   6.0440  1.27800E-0001   0.00000E+0000
   6.0460  1.13800E-0001   0.00000E+0000
   6.0480  1.01200E-0001   0.00000E+0000
   6.0500  1.18700E-0001   0.00000E+0000
   6.0520  1.11100E-0001   0.00000E+0000
   6.0530  1.23400E-0001   0.00000E+0000
   6.0550  1.16500E-0001   0.00000E+0000
   6.0570  1.18800E-0001   0.00000E+0000
   6.0590  1.10200E-0001   0.00000E+0000
   6.0620  1.08800E-0001   0.00000E+0000
   6.0640  1.20300E-0001   0.00000E+0000
   6.0660  1.03100E-0001   0.00000E+0000
   6.0690  1.10400E-0001   0.00000E+0000
   6.0720  1.01600E-0001   0.00000E+0000
   6.0750  1.42500E-0001   0.00000E+0000
   6.0770  1.59100E-0001   0.00000E+0000
   6.0780  1.49200E-0001   0.00000E+0000
   6.0800  1.28500E-0001   0.00000E+0000
   6.0820  2.47600E-0001   0.00000E+0000
   6.0840  1.21360E+0000   0.00000E+0000
   6.0890  1.32810E+0000   0.00000E+0000
   6.0920  1.44950E+0000   0.00000E+0000
   6.0940  1.54290E+0000   0.00000E+0000
   6.0990  2.03190E+0000   0.00000E+0000
   6.1010  2.01620E+0000   0.00000E+0000
   6.1020  1.95130E+0000   0.00000E+0000
   6.1050  1.93050E+0000   0.00000E+0000
   6.1070  1.90680E+0000   0.00000E+0000
   6.1090  1.77630E+0000   0.00000E+0000
   6.1130  1.70900E+0000   0.00000E+0000
   6.1140  1.51130E+0000   0.00000E+0000
   6.1160  1.37470E+0000   0.00000E+0000
   6.1190  5.83200E-0001   0.00000E+0000
   6.1210  7.77000E-0002   0.00000E+0000
   6.1260  1.14100E-0001   0.00000E+0000
   6.1280  9.59000E-0002   0.00000E+0000
   6.1300  9.65000E-0002   0.00000E+0000
   6.1340  8.96000E-0002   0.00000E+0000
   6.1350  8.35000E-0002   0.00000E+0000
   6.1380  8.42000E-0002   0.00000E+0000
   6.1390  8.40000E-0002   0.00000E+0000
   6.1420  7.23000E-0002   0.00000E+0000
   6.1430  7.89000E-0002   0.00000E+0000
   6.1470  8.54000E-0002   0.00000E+0000
   6.1480  7.67000E-0002   0.00000E+0000
   6.1510  7.53000E-0002   0.00000E+0000
   6.1530  7.15000E-0002   0.00000E+0000
   6.1550  7.78000E-0002   0.00000E+0000
   6.1560  8.28000E-0002   0.00000E+0000
   6.1590  8.46000E-0002   0.00000E+0000
   6.1650  7.82000E-0002   0.00000E+0000
   6.1660  8.38000E-0002   0.00000E+0000
   6.1670  8.76000E-0002   0.00000E+0000
   6.1710  7.53000E-0002   0.00000E+0000
   6.1720  7.78000E-0002   0.00000E+0000
   6.1760  8.23000E-0002   0.00000E+0000
   6.1770  8.32000E-0002   0.00000E+0000
   6.1810  8.38000E-0002   0.00000E+0000
   6.1830  7.92000E-0002   0.00000E+0000
   6.1850  7.89000E-0002   0.00000E+0000
   6.1880  8.24000E-0002   0.00000E+0000
   6.1910  7.73000E-0002   0.00000E+0000
   6.1940  8.03000E-0002   0.00000E+0000
   6.1950  7.85000E-0002   0.00000E+0000
   6.1990  7.54000E-0002   0.00000E+0000
   6.2040  7.79000E-0002   0.00000E+0000
   6.2050  8.08000E-0002   0.00000E+0000
   6.2090  8.00000E-0002   0.00000E+0000
   6.2110  7.74000E-0002   0.00000E+0000
   6.2140  8.47000E-0002   0.00000E+0000
   6.2160  9.05000E-0002   0.00000E+0000
   6.2180  8.01000E-0002   0.00000E+0000
   6.2200  8.44000E-0002   0.00000E+0000
   6.2230  8.62000E-0002   0.00000E+0000
   6.2270  1.08400E-0001   0.00000E+0000
   6.2310  3.85000E-0002   0.00000E+0000
   6.2360  8.03000E-0002   0.00000E+0000
   6.2410  9.63000E-0002   0.00000E+0000
   6.2430  9.25000E-0002   0.00000E+0000
   6.2450  9.29000E-0002   0.00000E+0000
   6.2480  8.80000E-0002   0.00000E+0000
   6.2500  8.88000E-0002   0.00000E+0000
   6.2520  8.35000E-0002   0.00000E+0000
   6.2570  9.39000E-0002   0.00000E+0000
   6.2620  9.22000E-0002   0.00000E+0000
   6.2640  9.24000E-0002   0.00000E+0000
   6.2690  9.45000E-0002   0.00000E+0000
   6.2710  9.13000E-0002   0.00000E+0000
   6.2740  8.28000E-0002   0.00000E+0000
   6.2750  9.02000E-0002   0.00000E+0000
   6.2790  9.98000E-0002   0.00000E+0000
   6.2800  9.60000E-0002   0.00000E+0000
   6.2840  8.76000E-0002   0.00000E+0000
   6.2880  1.05200E-0001   0.00000E+0000
   6.2910  9.58000E-0002   0.00000E+0000
   6.2930  9.46000E-0002   0.00000E+0000
   6.2970  1.00300E-0001   0.00000E+0000
   6.2980  9.83000E-0002   0.00000E+0000
   6.3000  1.00400E-0001   0.00000E+0000
   6.3040  1.03400E-0001   0.00000E+0000
   6.3070  9.87000E-0002   0.00000E+0000
   6.3090  9.95000E-0002   0.00000E+0000
   6.3100  1.08900E-0001   0.00000E+0000
   6.3140  9.95000E-0002   0.00000E+0000
   6.3160  9.29000E-0002   0.00000E+0000
   6.3170  9.85000E-0002   0.00000E+0000
   6.3230  1.01900E-0001   0.00000E+0000
   6.3270  1.26300E-0001   0.00000E+0000
   6.3280  1.07500E-0001   0.00000E+0000
   6.3320  5.85000E-0002   0.00000E+0000
   6.3340  7.26000E-0002   0.00000E+0000
   6.3370  1.27400E-0001   0.00000E+0000
   6.3390  1.28300E-0001   0.00000E+0000
   6.3420  1.19000E-0001   0.00000E+0000
   6.3430  1.15500E-0001   0.00000E+0000
   6.3460  1.24700E-0001   0.00000E+0000
   6.3510  1.28500E-0001   0.00000E+0000
   6.3550  1.12100E-0001   0.00000E+0000
   6.3590  1.20900E-0001   0.00000E+0000
   6.3600  1.22100E-0001   0.00000E+0000
   6.3620  1.16000E-0001   0.00000E+0000
   6.3630  1.21600E-0001   0.00000E+0000
   6.3670  1.26300E-0001   0.00000E+0000
   6.3690  1.27400E-0001   0.00000E+0000
   6.3710  1.13700E-0001   0.00000E+0000
   6.3730  1.28100E-0001   0.00000E+0000
   6.3750  1.31300E-0001   0.00000E+0000
   6.3760  1.28900E-0001   0.00000E+0000
   6.3810  1.34900E-0001   0.00000E+0000
   6.3820  1.31700E-0001   0.00000E+0000
   6.3850  1.34700E-0001   0.00000E+0000
   6.3860  1.36100E-0001   0.00000E+0000
   6.3890  1.39800E-0001   0.00000E+0000
   6.3900  1.38400E-0001   0.00000E+0000
   6.3950  1.40200E-0001   0.00000E+0000
   6.3960  1.33500E-0001   0.00000E+0000
   6.3980  1.39900E-0001   0.00000E+0000
   6.4000  1.50600E-0001   0.00000E+0000
   6.4040  1.43200E-0001   0.00000E+0000
   6.4070  1.39400E-0001   0.00000E+0000
   6.4080  1.38600E-0001   0.00000E+0000
   6.4100  1.45400E-0001   0.00000E+0000
   6.4120  1.40300E-0001   0.00000E+0000
   6.4150  1.40700E-0001   0.00000E+0000
   6.4160  1.33400E-0001   0.00000E+0000
   6.4190  1.45000E-0001   0.00000E+0000
   6.4220  1.47900E-0001   0.00000E+0000
   6.4250  1.43300E-0001   0.00000E+0000
   6.4260  1.46600E-0001   0.00000E+0000
   6.4280  1.46000E-0001   0.00000E+0000
   6.4300  1.49200E-0001   0.00000E+0000
   6.4340  1.48800E-0001   0.00000E+0000
   6.4380  1.54200E-0001   0.00000E+0000
   6.4400  1.54300E-0001   0.00000E+0000
   6.4420  1.56000E-0001   0.00000E+0000
   6.4440  1.61300E-0001   0.00000E+0000
   6.4470  1.60600E-0001   0.00000E+0000
   6.4480  1.57500E-0001   0.00000E+0000
   6.4520  1.49100E-0001   0.00000E+0000
   6.4540  1.53500E-0001   0.00000E+0000
   6.4560  1.59400E-0001   0.00000E+0000
   6.4580  1.57200E-0001   0.00000E+0000
   6.4600  1.59900E-0001   0.00000E+0000
   6.4620  1.65400E-0001   0.00000E+0000
   6.4650  1.58300E-0001   0.00000E+0000
   6.4660  1.63700E-0001   0.00000E+0000
   6.4670  1.66700E-0001   0.00000E+0000
   6.4700  1.65400E-0001   0.00000E+0000
   6.4730  1.62300E-0001   0.00000E+0000
   6.4740  1.73500E-0001   0.00000E+0000
   6.4780  1.83200E-0001   0.00000E+0000
   6.4790  2.12600E-0001   0.00000E+0000
   6.4830  1.79000E-0001   0.00000E+0000
   6.4850  1.94300E-0001   0.00000E+0000
   6.4880  1.73300E-0001   0.00000E+0000
   6.4900  1.78700E-0001   0.00000E+0000
   6.4920  1.73600E-0001   0.00000E+0000
   6.4940  1.79400E-0001   0.00000E+0000
   6.4970  1.76500E-0001   0.00000E+0000
   6.4990  1.84800E-0001   0.00000E+0000
   6.5000  1.77400E-0001   0.00000E+0000
   6.5030  1.86100E-0001   0.00000E+0000
   6.5060  1.89000E-0001   0.00000E+0000
   6.5070  1.84400E-0001   0.00000E+0000
   6.5100  1.93000E-0001   0.00000E+0000
   6.5140  1.86000E-0001   0.00000E+0000
   6.5150  1.66200E-0001   0.00000E+0000
   6.5170  1.64800E-0001   0.00000E+0000
   6.5190  1.80300E-0001   0.00000E+0000
   6.5220  2.02400E-0001   0.00000E+0000
   6.5240  1.98000E-0001   0.00000E+0000
   6.5270  2.03600E-0001   0.00000E+0000
   6.5290  1.89900E-0001   0.00000E+0000
   6.5310  1.91500E-0001   0.00000E+0000
   6.5330  1.93400E-0001   0.00000E+0000
   6.5380  1.99600E-0001   0.00000E+0000
   6.5400  2.05800E-0001   0.00000E+0000
   6.5410  2.09700E-0001   0.00000E+0000
   6.5430  2.05700E-0001   0.00000E+0000
   6.5470  2.04600E-0001   0.00000E+0000
   6.5490  2.00200E-0001   0.00000E+0000
   6.5520  2.20400E-0001   0.00000E+0000
   6.5550  2.08200E-0001   0.00000E+0000
   6.5570  2.06500E-0001   0.00000E+0000
   6.5590  2.11800E-0001   0.00000E+0000
   6.5610  2.10400E-0001   0.00000E+0000
   6.5640  2.21100E-0001   0.00000E+0000
   6.5660  2.15700E-0001   0.00000E+0000
   6.5680  2.24300E-0001   0.00000E+0000
   6.5700  2.27800E-0001   0.00000E+0000
   6.5720  2.15400E-0001   0.00000E+0000
   6.5740  2.14100E-0001   0.00000E+0000
   6.5770  2.19000E-0001   0.00000E+0000
   6.5800  2.15800E-0001   0.00000E+0000
   6.5830  2.21900E-0001   0.00000E+0000
   6.5840  2.35800E-0001   0.00000E+0000
   6.5870  2.34000E-0001   0.00000E+0000
   6.5890  2.32900E-0001   0.00000E+0000
   6.5910  2.25100E-0001   0.00000E+0000
   6.5930  2.36500E-0001   0.00000E+0000
   6.5950  2.35900E-0001   0.00000E+0000
   6.5980  2.42700E-0001   0.00000E+0000
   6.6000  2.42500E-0001   0.00000E+0000
   6.6030  2.61400E-0001   0.00000E+0000
   6.6050  2.52100E-0001   0.00000E+0000
   6.6070  2.42600E-0001   0.00000E+0000
   6.6100  2.38300E-0001   0.00000E+0000
   6.6120  2.45500E-0001   0.00000E+0000
   6.6140  2.57100E-0001   0.00000E+0000
   6.6170  2.48700E-0001   0.00000E+0000
   6.6190  2.54100E-0001   0.00000E+0000
   6.6230  2.55400E-0001   0.00000E+0000
   6.6250  2.48100E-0001   0.00000E+0000
   6.6260  2.64500E-0001   0.00000E+0000
   6.6280  2.62300E-0001   0.00000E+0000
   6.6310  2.64500E-0001   0.00000E+0000
   6.6330  2.72300E-0001   0.00000E+0000
   6.6360  2.61100E-0001   0.00000E+0000
   6.6390  2.72900E-0001   0.00000E+0000
   6.6420  2.69200E-0001   0.00000E+0000
   6.6430  2.70800E-0001   0.00000E+0000
   6.6450  2.77100E-0001   0.00000E+0000
   6.6460  2.64000E-0001   0.00000E+0000
   6.6490  2.65600E-0001   0.00000E+0000
   6.6510  2.70800E-0001   0.00000E+0000
   6.6530  2.66000E-0001   0.00000E+0000
   6.6560  2.67100E-0001   0.00000E+0000
   6.6580  2.71100E-0001   0.00000E+0000
   6.6600  2.76100E-0001   0.00000E+0000
   6.6620  2.84400E-0001   0.00000E+0000
   6.6650  2.74400E-0001   0.00000E+0000
   6.6670  2.77600E-0001   0.00000E+0000
   6.6690  2.81900E-0001   0.00000E+0000
   6.6730  2.81800E-0001   0.00000E+0000
   6.6750  2.87100E-0001   0.00000E+0000
   6.6770  2.79500E-0001   0.00000E+0000
   6.6810  2.85300E-0001   0.00000E+0000
   6.6830  2.88500E-0001   0.00000E+0000
   6.6860  2.88600E-0001   0.00000E+0000
   6.6890  2.96600E-0001   0.00000E+0000
   6.6910  2.80800E-0001   0.00000E+0000
   6.6930  2.95600E-0001   0.00000E+0000
   6.6950  3.01400E-0001   0.00000E+0000
   6.6980  3.03300E-0001   0.00000E+0000
   6.7010  2.97100E-0001   0.00000E+0000
   6.7030  2.94200E-0001   0.00000E+0000
   6.7040  2.93900E-0001   0.00000E+0000
   6.7070  2.93100E-0001   0.00000E+0000
   6.7080  2.92900E-0001   0.00000E+0000
   6.7130  2.96900E-0001   0.00000E+0000
   6.7140  3.05400E-0001   0.00000E+0000
   6.7170  3.02100E-0001   0.00000E+0000
   6.7190  3.00400E-0001   0.00000E+0000
   6.7210  3.01200E-0001   0.00000E+0000
   6.7240  3.04800E-0001   0.00000E+0000
   6.7270  3.04300E-0001   0.00000E+0000
   6.7290  3.15700E-0001   0.00000E+0000
   6.7330  3.14600E-0001   0.00000E+0000
   6.7340  3.19200E-0001   0.00000E+0000
   6.7380  3.17100E-0001   0.00000E+0000
   6.7400  3.25200E-0001   0.00000E+0000
   6.7420  3.31000E-0001   0.00000E+0000
   6.7450  3.32300E-0001   0.00000E+0000
   6.7470  3.14400E-0001   0.00000E+0000
   6.7490  3.11500E-0001   0.00000E+0000
   6.7510  3.27500E-0001   0.00000E+0000
   6.7540  3.25600E-0001   0.00000E+0000
   6.7570  3.30300E-0001   0.00000E+0000
   6.7590  3.35000E-0001   0.00000E+0000
   6.7610  3.31600E-0001   0.00000E+0000
   6.7630  3.34100E-0001   0.00000E+0000
   6.7690  3.37500E-0001   0.00000E+0000
   6.7700  3.13600E-0001   0.00000E+0000
   6.7730  3.33700E-0001   0.00000E+0000
   6.7740  3.42800E-0001   0.00000E+0000
   6.7770  3.42200E-0001   0.00000E+0000
   6.7790  3.44500E-0001   0.00000E+0000
   6.7820  3.42200E-0001   0.00000E+0000
   6.7840  3.42000E-0001   0.00000E+0000
   6.7890  3.43900E-0001   0.00000E+0000
   6.7900  3.49700E-0001   0.00000E+0000
   6.7940  3.59200E-0001   0.00000E+0000
   6.7950  3.44000E-0001   0.00000E+0000
   6.7960  3.42900E-0001   0.00000E+0000
   6.8000  3.30500E-0001   0.00000E+0000
   6.8020  3.49600E-0001   0.00000E+0000
   6.8040  3.63000E-0001   0.00000E+0000
   6.8050  3.55100E-0001   0.00000E+0000
   6.8080  3.55200E-0001   0.00000E+0000
   6.8110  3.71000E-0001   0.00000E+0000
   6.8120  3.81400E-0001   0.00000E+0000
   6.8140  3.51600E-0001   0.00000E+0000
   6.8170  3.69000E-0001   0.00000E+0000
   6.8200  3.71700E-0001   0.00000E+0000
   6.8220  3.45900E-0001   0.00000E+0000
   6.8250  3.53700E-0001   0.00000E+0000
   6.8270  3.52100E-0001   0.00000E+0000
   6.8310  3.60900E-0001   0.00000E+0000
   6.8340  3.69600E-0001   0.00000E+0000
   6.8360  3.67300E-0001   0.00000E+0000
   6.8370  3.66600E-0001   0.00000E+0000
   6.8390  3.61600E-0001   0.00000E+0000
   6.8410  3.61300E-0001   0.00000E+0000
   6.8440  3.52500E-0001   0.00000E+0000
   6.8480  3.67100E-0001   0.00000E+0000
   6.8490  3.78900E-0001   0.00000E+0000
   6.8510  3.70700E-0001   0.00000E+0000
   6.8530  3.94700E-0001   0.00000E+0000
   6.8560  3.80900E-0001   0.00000E+0000
   6.8580  3.62900E-0001   0.00000E+0000
   6.8600  3.60000E-0001   0.00000E+0000
   6.8620  3.74800E-0001   0.00000E+0000
   6.8650  3.68100E-0001   0.00000E+0000
   6.8670  3.82400E-0001   0.00000E+0000
   6.8710  3.80800E-0001   0.00000E+0000
   6.8730  3.85200E-0001   0.00000E+0000
   6.8740  3.76800E-0001   0.00000E+0000
   6.8780  3.84800E-0001   0.00000E+0000
   6.8810  3.81300E-0001   0.00000E+0000
   6.8830  3.94100E-0001   0.00000E+0000
   6.8860  3.82900E-0001   0.00000E+0000
   6.8870  3.93400E-0001   0.00000E+0000
   6.8890  3.87600E-0001   0.00000E+0000
   6.8930  3.85000E-0001   0.00000E+0000
   6.8950  3.95400E-0001   0.00000E+0000
   6.8970  4.11600E-0001   0.00000E+0000
   6.8990  4.20700E-0001   0.00000E+0000
   6.9030  4.28800E-0001   0.00000E+0000
   6.9040  4.14100E-0001   0.00000E+0000
   6.9060  4.06200E-0001   0.00000E+0000
   6.9080  4.10400E-0001   0.00000E+0000
   6.9090  4.19400E-0001   0.00000E+0000
   6.9130  4.20300E-0001   0.00000E+0000
   6.9150  4.02700E-0001   0.00000E+0000
   6.9180  4.02600E-0001   0.00000E+0000
   6.9220  4.11000E-0001   0.00000E+0000
   6.9250  4.19300E-0001   0.00000E+0000
   6.9280  4.02100E-0001   0.00000E+0000
   6.9300  4.15800E-0001   0.00000E+0000
   6.9330  4.33900E-0001   0.00000E+0000
   6.9360  4.17200E-0001   0.00000E+0000
   6.9380  4.20500E-0001   0.00000E+0000
   6.9410  4.52200E-0001   0.00000E+0000
   6.9430  4.34600E-0001   0.00000E+0000
   6.9450  4.33300E-0001   0.00000E+0000
   6.9480  4.10300E-0001   0.00000E+0000
   6.9500  4.14000E-0001   0.00000E+0000
   6.9530  4.24900E-0001   0.00000E+0000
   6.9550  4.18000E-0001   0.00000E+0000
   6.9560  4.33700E-0001   0.00000E+0000
   6.9580  4.45300E-0001   0.00000E+0000
   6.9600  4.38300E-0001   0.00000E+0000
   6.9620  4.13400E-0001   0.00000E+0000
   6.9660  4.39900E-0001   0.00000E+0000
   6.9680  4.30800E-0001   0.00000E+0000
   6.9720  4.28000E-0001   0.00000E+0000
   6.9740  4.41700E-0001   0.00000E+0000
   6.9760  4.39500E-0001   0.00000E+0000
   6.9800  4.36900E-0001   0.00000E+0000
   6.9820  4.21600E-0001   0.00000E+0000
   6.9840  4.33900E-0001   0.00000E+0000
   6.9870  4.32500E-0001   0.00000E+0000
   6.9890  4.29900E-0001   0.00000E+0000
   6.9910  4.53100E-0001   0.00000E+0000
   6.9940  4.69100E-0001   0.00000E+0000
   6.9970  4.75800E-0001   0.00000E+0000
   6.9990  4.56800E-0001   0.00000E+0000
   7.0020  4.64800E-0001   0.00000E+0000
   7.0050  4.62200E-0001   0.00000E+0000
   7.0070  4.69400E-0001   0.00000E+0000
   7.0110  4.93900E-0001   0.00000E+0000
   7.0140  4.82900E-0001   0.00000E+0000
   7.0170  4.79800E-0001   0.00000E+0000
   7.0190  5.04300E-0001   0.00000E+0000
   7.0210  5.15600E-0001   0.00000E+0000
   7.0230  4.99200E-0001   0.00000E+0000
   7.0270  5.06600E-0001   0.00000E+0000
   7.0300  5.28300E-0001   0.00000E+0000
   7.0330  5.30500E-0001   0.00000E+0000
   7.0350  5.30400E-0001   0.00000E+0000
   7.0360  5.42100E-0001   0.00000E+0000
   7.0390  5.54400E-0001   0.00000E+0000
   7.0420  5.79500E-0001   0.00000E+0000
   7.0460  5.63700E-0001   0.00000E+0000
   7.0470  5.61200E-0001   0.00000E+0000
   7.0490  5.72300E-0001   0.00000E+0000
   7.0500  5.78300E-0001   0.00000E+0000
   7.0530  5.94000E-0001   0.00000E+0000
   7.0560  6.09100E-0001   0.00000E+0000
   7.0580  5.96800E-0001   0.00000E+0000
   7.0600  6.21800E-0001   0.00000E+0000
   7.0610  6.29300E-0001   0.00000E+0000
   7.0650  6.39100E-0001   0.00000E+0000
   7.0660  6.47500E-0001   0.00000E+0000
   7.0690  6.71200E-0001   0.00000E+0000
   7.0720  6.84200E-0001   0.00000E+0000
   7.0730  6.97100E-0001   0.00000E+0000
   7.0760  6.97500E-0001   0.00000E+0000
   7.0800  7.06100E-0001   0.00000E+0000
   7.0820  7.26200E-0001   0.00000E+0000
   7.0830  7.33600E-0001   0.00000E+0000
   7.0860  7.76900E-0001   0.00000E+0000
   7.0900  7.91500E-0001   0.00000E+0000
   7.0920  8.02000E-0001   0.00000E+0000
   7.0940  7.99700E-0001   0.00000E+0000
   7.0970  8.26300E-0001   0.00000E+0000
   7.0990  8.65500E-0001   0.00000E+0000
   7.1030  8.80400E-0001   0.00000E+0000
