# Supplementary material for: Self-association of MreC as a regulatory signal in bacterial cell wall elongation
Source: Nat Commun. 2021 May 20;12:2987. doi: 10.1038/s41467-021-22957-9 (PMC8137920; doi:10.1038/s41467-021-22957-9)
Supplement: Supplementary file 4 — Source Data [file 41467_2021_22957_MOESM4_ESM.zip › Martins2-Source-Data/AUC_rawdata/E.coli/00288.RA3]

MREC FHEC 0,8 abs
R 3 20.0 20000 0063268 2.6370E11 281 1 
   5.8000 -7.12500E-0001   0.00000E+0000
   5.8050 -2.07300E-0001   0.00000E+0000
   5.8070 -2.23400E-0001   0.00000E+0000
   5.8080 -2.48600E-0001   0.00000E+0000
   5.8100 -2.46300E-0001   0.00000E+0000
   5.8110 -1.83300E-0001   0.00000E+0000
   5.8120 -1.48300E-0001   0.00000E+0000
   5.8150 -2.67000E-0001   0.00000E+0000
   5.8160 -1.98000E-0001   0.00000E+0000
   5.8180 -2.69500E-0001   0.00000E+0000
   5.8200 -4.34800E-0001   0.00000E+0000
   5.8210 -5.72900E-0001   0.00000E+0000
   5.8230 -4.88800E-0001   0.00000E+0000
   5.8250 -6.10700E-0001   0.00000E+0000
   5.8270 -5.35000E-0001   0.00000E+0000
   5.8280 -3.17800E-0001   0.00000E+0000
   5.8300 -1.82700E-0001   0.00000E+0000
   5.8320  6.61000E-0002   0.00000E+0000
   5.8330  1.40700E-0001   0.00000E+0000
   5.8350  1.37600E-0001   0.00000E+0000
   5.8390  1.22100E-0001   0.00000E+0000
   5.8410  9.57000E-0002   0.00000E+0000
   5.8420  8.14000E-0002   0.00000E+0000
   5.8440  7.70000E-0002   0.00000E+0000
   5.8460  8.60000E-0002   0.00000E+0000
   5.8480  9.01000E-0002   0.00000E+0000
   5.8510  9.22000E-0002   0.00000E+0000
   5.8530  8.12000E-0002   0.00000E+0000
   5.8550  7.96000E-0002   0.00000E+0000
   5.8580  1.02000E-0002   0.00000E+0000
   5.8600  3.35000E-0002   0.00000E+0000
   5.8620  2.61000E-0002   0.00000E+0000
   5.8630  1.01000E-0002   0.00000E+0000
   5.8650  2.22000E-0002   0.00000E+0000
   5.8670  3.43000E-0002   0.00000E+0000
   5.8700  1.28000E-0002   0.00000E+0000
   5.8710  3.30000E-0003   0.00000E+0000
   5.8730 -4.08000E-0002   0.00000E+0000
   5.8760  1.00000E-0002   0.00000E+0000
   5.8780  1.18000E-0002   0.00000E+0000
   5.8800  4.87000E-0002   0.00000E+0000
   5.8820  3.57000E-0002   0.00000E+0000
   5.8830  3.46000E-0002   0.00000E+0000
   5.8850  2.79000E-0002   0.00000E+0000
   5.8870  1.33000E-0002   0.00000E+0000
   5.8890  1.94000E-0002   0.00000E+0000
   5.8920  4.14000E-0002   0.00000E+0000
   5.8930  2.73000E-0002   0.00000E+0000
   5.8940  1.92000E-0002   0.00000E+0000
   5.8960  4.02000E-0002   0.00000E+0000
   5.8990  3.40000E-0003   0.00000E+0000
   5.9010  3.95000E-0002   0.00000E+0000
   5.9030  4.25000E-0002   0.00000E+0000
   5.9040  2.98000E-0002   0.00000E+0000
   5.9060  1.64000E-0002   0.00000E+0000
   5.9080  1.86000E-0002   0.00000E+0000
   5.9100  5.00000E-0003   0.00000E+0000
   5.9110  1.73000E-0002   0.00000E+0000
   5.9150  1.99000E-0002   0.00000E+0000
   5.9180  2.60000E-0002   0.00000E+0000
   5.9210  2.40000E-0002   0.00000E+0000
   5.9230 -5.70000E-0003   0.00000E+0000
   5.9240  7.20000E-0003   0.00000E+0000
   5.9260  4.11000E-0002   0.00000E+0000
   5.9280  2.40000E-0002   0.00000E+0000
   5.9300  3.05000E-0002   0.00000E+0000
   5.9330  7.18000E-0002   0.00000E+0000
   5.9350  4.22000E-0002   0.00000E+0000
   5.9370  3.44000E-0002   0.00000E+0000
   5.9400  4.48000E-0002   0.00000E+0000
   5.9420  7.69000E-0002   0.00000E+0000
   5.9440  5.58000E-0002   0.00000E+0000
   5.9460  6.55000E-0002   0.00000E+0000
   5.9490  6.69000E-0002   0.00000E+0000
   5.9510  5.19000E-0002   0.00000E+0000
   5.9540  4.60000E-0002   0.00000E+0000
   5.9560  6.10000E-0002   0.00000E+0000
   5.9590  7.77000E-0002   0.00000E+0000
   5.9610  8.64000E-0002   0.00000E+0000
   5.9630  7.29000E-0002   0.00000E+0000
   5.9660  3.65000E-0002   0.00000E+0000
   5.9670  2.18000E-0002   0.00000E+0000
   5.9700  2.46000E-0002   0.00000E+0000
   5.9750  4.46000E-0002   0.00000E+0000
   5.9780  6.74000E-0002   0.00000E+0000
   5.9800 -1.32000E-0002   0.00000E+0000
   5.9820 -6.53000E-0001   0.00000E+0000
   5.9840 -1.03020E+0000   0.00000E+0000
   5.9860 -1.28610E+0000   0.00000E+0000
   5.9890 -1.39110E+0000   0.00000E+0000
   5.9910 -1.56470E+0000   0.00000E+0000
   5.9920 -1.77560E+0000   0.00000E+0000
   5.9950 -1.97910E+0000   0.00000E+0000
   5.9970 -2.04630E+0000   0.00000E+0000
   6.0000 -1.90520E+0000   0.00000E+0000
   6.0020 -1.88950E+0000   0.00000E+0000
   6.0040 -1.79170E+0000   0.00000E+0000
   6.0090 -1.64640E+0000   0.00000E+0000
   6.0110 -1.50570E+0000   0.00000E+0000
   6.0120 -1.16490E+0000   0.00000E+0000
   6.0140 -8.43300E-0001   0.00000E+0000
   6.0160 -2.16000E-0001   0.00000E+0000
   6.0180  6.80000E-0002   0.00000E+0000
   6.0210  1.51300E-0001   0.00000E+0000
   6.0250  1.43200E-0001   0.00000E+0000
   6.0290  1.39900E-0001   0.00000E+0000
   6.0300  1.36700E-0001   0.00000E+0000
   6.0330  1.46100E-0001   0.00000E+0000
   6.0370  1.20700E-0001   0.00000E+0000
   6.0390  9.27000E-0002   0.00000E+0000
   6.0410  1.00500E-0001   0.00000E+0000
   6.0460  1.13500E-0001   0.00000E+0000
   6.0480  1.09800E-0001   0.00000E+0000
   6.0510  1.11100E-0001   0.00000E+0000
   6.0560  1.16300E-0001   0.00000E+0000
   6.0570  1.11800E-0001   0.00000E+0000
   6.0610  1.12200E-0001   0.00000E+0000
   6.0640  1.12100E-0001   0.00000E+0000
   6.0660  1.22000E-0001   0.00000E+0000
   6.0680  1.01800E-0001   0.00000E+0000
   6.0690  1.04300E-0001   0.00000E+0000
   6.0730  9.96000E-0002   0.00000E+0000
   6.0740  1.10900E-0001   0.00000E+0000
   6.0750  1.38600E-0001   0.00000E+0000
   6.0790  1.43000E-0001   0.00000E+0000
   6.0800  9.00000E-0002   0.00000E+0000
   6.0830  3.18200E-0001   0.00000E+0000
   6.0850  1.20640E+0000   0.00000E+0000
   6.0890  1.41340E+0000   0.00000E+0000
   6.0940  1.46080E+0000   0.00000E+0000
   6.0970  1.96420E+0000   0.00000E+0000
   6.0990  2.07710E+0000   0.00000E+0000
   6.1020  1.99930E+0000   0.00000E+0000
   6.1030  1.99210E+0000   0.00000E+0000
   6.1050  1.90670E+0000   0.00000E+0000
   6.1090  1.81940E+0000   0.00000E+0000
   6.1120  1.77300E+0000   0.00000E+0000
   6.1130  1.58450E+0000   0.00000E+0000
   6.1160  1.30890E+0000   0.00000E+0000
   6.1190  3.47800E-0001   0.00000E+0000
   6.1230  4.42000E-0002   0.00000E+0000
   6.1250  1.13900E-0001   0.00000E+0000
   6.1280  1.02300E-0001   0.00000E+0000
   6.1300  1.05100E-0001   0.00000E+0000
   6.1330  8.83000E-0002   0.00000E+0000
   6.1350  9.06000E-0002   0.00000E+0000
   6.1370  8.45000E-0002   0.00000E+0000
   6.1400  8.27000E-0002   0.00000E+0000
   6.1420  7.78000E-0002   0.00000E+0000
   6.1460  8.81000E-0002   0.00000E+0000
   6.1490  7.94000E-0002   0.00000E+0000
   6.1510  7.98000E-0002   0.00000E+0000
   6.1540  7.94000E-0002   0.00000E+0000
   6.1570  8.22000E-0002   0.00000E+0000
   6.1590  8.45000E-0002   0.00000E+0000
   6.1630  8.01000E-0002   0.00000E+0000
   6.1640  7.87000E-0002   0.00000E+0000
   6.1670  7.90000E-0002   0.00000E+0000
   6.1690  8.64000E-0002   0.00000E+0000
   6.1710  7.79000E-0002   0.00000E+0000
   6.1720  8.38000E-0002   0.00000E+0000
   6.1750  7.43000E-0002   0.00000E+0000
   6.1770  8.04000E-0002   0.00000E+0000
   6.1790  8.48000E-0002   0.00000E+0000
   6.1800  8.22000E-0002   0.00000E+0000
   6.1820  7.98000E-0002   0.00000E+0000
   6.1850  7.77000E-0002   0.00000E+0000
   6.1890  8.12000E-0002   0.00000E+0000
   6.1920  7.85000E-0002   0.00000E+0000
   6.1940  7.54000E-0002   0.00000E+0000
   6.1960  8.13000E-0002   0.00000E+0000
   6.1990  8.10000E-0002   0.00000E+0000
   6.2030  7.94000E-0002   0.00000E+0000
   6.2060  7.65000E-0002   0.00000E+0000
   6.2070  7.54000E-0002   0.00000E+0000
   6.2090  8.32000E-0002   0.00000E+0000
   6.2110  7.98000E-0002   0.00000E+0000
   6.2140  8.29000E-0002   0.00000E+0000
   6.2160  8.57000E-0002   0.00000E+0000
   6.2180  8.37000E-0002   0.00000E+0000
   6.2190  7.86000E-0002   0.00000E+0000
   6.2230  8.55000E-0002   0.00000E+0000
   6.2250  8.58000E-0002   0.00000E+0000
   6.2270  1.06900E-0001   0.00000E+0000
   6.2300  1.01100E-0001   0.00000E+0000
   6.2310  1.73000E-0002   0.00000E+0000
   6.2330  1.51000E-0002   0.00000E+0000
   6.2340  5.56000E-0002   0.00000E+0000
   6.2360  8.69000E-0002   0.00000E+0000
   6.2380  1.07500E-0001   0.00000E+0000
   6.2400  9.55000E-0002   0.00000E+0000
   6.2430  9.28000E-0002   0.00000E+0000
   6.2450  9.15000E-0002   0.00000E+0000
   6.2480  9.49000E-0002   0.00000E+0000
   6.2500  8.61000E-0002   0.00000E+0000
   6.2540  8.44000E-0002   0.00000E+0000
   6.2560  9.07000E-0002   0.00000E+0000
   6.2590  9.50000E-0002   0.00000E+0000
   6.2640  9.02000E-0002   0.00000E+0000
   6.2660  9.58000E-0002   0.00000E+0000
   6.2680  1.04400E-0001   0.00000E+0000
   6.2690  9.10000E-0002   0.00000E+0000
   6.2730  8.72000E-0002   0.00000E+0000
   6.2740  8.80000E-0002   0.00000E+0000
   6.2770  8.91000E-0002   0.00000E+0000
   6.2800  9.12000E-0002   0.00000E+0000
   6.2830  8.20000E-0002   0.00000E+0000
   6.2850  9.44000E-0002   0.00000E+0000
   6.2880  9.74000E-0002   0.00000E+0000
   6.2890  9.92000E-0002   0.00000E+0000
   6.2900  8.44000E-0002   0.00000E+0000
   6.2930  9.19000E-0002   0.00000E+0000
   6.2980  9.96000E-0002   0.00000E+0000
   6.3000  9.44000E-0002   0.00000E+0000
   6.3030  9.49000E-0002   0.00000E+0000
   6.3040  9.32000E-0002   0.00000E+0000
   6.3070  9.68000E-0002   0.00000E+0000
   6.3100  9.74000E-0002   0.00000E+0000
   6.3120  1.09900E-0001   0.00000E+0000
   6.3140  8.97000E-0002   0.00000E+0000
   6.3170  8.49000E-0002   0.00000E+0000
   6.3190  9.62000E-0002   0.00000E+0000
   6.3210  9.45000E-0002   0.00000E+0000
   6.3240  9.67000E-0002   0.00000E+0000
   6.3250  1.11500E-0001   0.00000E+0000
   6.3280  1.19500E-0001   0.00000E+0000
   6.3300  9.72000E-0002   0.00000E+0000
   6.3330  5.43000E-0002   0.00000E+0000
   6.3350  6.69000E-0002   0.00000E+0000
   6.3370  1.28000E-0001   0.00000E+0000
   6.3390  1.19900E-0001   0.00000E+0000
   6.3420  1.17200E-0001   0.00000E+0000
   6.3460  1.15500E-0001   0.00000E+0000
   6.3480  1.19700E-0001   0.00000E+0000
   6.3510  1.13700E-0001   0.00000E+0000
   6.3530  1.09500E-0001   0.00000E+0000
   6.3550  1.08100E-0001   0.00000E+0000
   6.3570  1.06100E-0001   0.00000E+0000
   6.3600  1.14800E-0001   0.00000E+0000
   6.3620  1.07600E-0001   0.00000E+0000
   6.3640  1.20300E-0001   0.00000E+0000
   6.3660  1.10600E-0001   0.00000E+0000
   6.3690  1.19800E-0001   0.00000E+0000
   6.3730  1.15900E-0001   0.00000E+0000
   6.3740  1.27700E-0001   0.00000E+0000
   6.3760  1.19800E-0001   0.00000E+0000
   6.3780  1.19700E-0001   0.00000E+0000
   6.3810  1.25800E-0001   0.00000E+0000
   6.3820  1.14200E-0001   0.00000E+0000
   6.3850  1.17400E-0001   0.00000E+0000
   6.3860  1.28700E-0001   0.00000E+0000
   6.3890  1.26500E-0001   0.00000E+0000
   6.3920  1.30500E-0001   0.00000E+0000
   6.3950  1.30100E-0001   0.00000E+0000
   6.3960  1.28200E-0001   0.00000E+0000
   6.3980  1.30700E-0001   0.00000E+0000
   6.4010  1.36400E-0001   0.00000E+0000
   6.4040  1.28600E-0001   0.00000E+0000
   6.4050  1.27900E-0001   0.00000E+0000
   6.4080  1.32200E-0001   0.00000E+0000
   6.4090  1.27800E-0001   0.00000E+0000
   6.4120  1.33900E-0001   0.00000E+0000
   6.4140  1.26300E-0001   0.00000E+0000
   6.4170  1.23400E-0001   0.00000E+0000
   6.4190  1.34400E-0001   0.00000E+0000
   6.4220  1.31100E-0001   0.00000E+0000
   6.4240  1.38000E-0001   0.00000E+0000
   6.4260  1.39800E-0001   0.00000E+0000
   6.4300  1.36700E-0001   0.00000E+0000
   6.4310  1.39000E-0001   0.00000E+0000
   6.4340  1.42400E-0001   0.00000E+0000
   6.4350  1.41500E-0001   0.00000E+0000
   6.4400  1.47100E-0001   0.00000E+0000
   6.4410  1.39600E-0001   0.00000E+0000
   6.4450  1.45400E-0001   0.00000E+0000
   6.4460  1.50100E-0001   0.00000E+0000
   6.4480  1.48800E-0001   0.00000E+0000
   6.4500  1.38100E-0001   0.00000E+0000
   6.4530  1.49000E-0001   0.00000E+0000
   6.4560  1.51600E-0001   0.00000E+0000
   6.4590  1.47300E-0001   0.00000E+0000
   6.4620  1.41500E-0001   0.00000E+0000
   6.4630  1.50400E-0001   0.00000E+0000
   6.4650  1.49900E-0001   0.00000E+0000
   6.4670  1.52800E-0001   0.00000E+0000
   6.4680  1.51900E-0001   0.00000E+0000
   6.4700  1.43700E-0001   0.00000E+0000
   6.4720  1.52400E-0001   0.00000E+0000
   6.4740  1.55000E-0001   0.00000E+0000
   6.4770  1.73000E-0001   0.00000E+0000
   6.4790  1.92100E-0001   0.00000E+0000
   6.4830  1.58900E-0001   0.00000E+0000
   6.4860  1.76700E-0001   0.00000E+0000
   6.4880  1.57500E-0001   0.00000E+0000
   6.4900  1.65200E-0001   0.00000E+0000
   6.4920  1.62100E-0001   0.00000E+0000
   6.4940  1.64900E-0001   0.00000E+0000
   6.4970  1.65400E-0001   0.00000E+0000
   6.4990  1.63300E-0001   0.00000E+0000
   6.5010  1.68500E-0001   0.00000E+0000
   6.5030  1.71300E-0001   0.00000E+0000
   6.5060  1.74000E-0001   0.00000E+0000
   6.5080  1.74200E-0001   0.00000E+0000
   6.5100  1.76400E-0001   0.00000E+0000
   6.5120  1.83900E-0001   0.00000E+0000
   6.5150  1.53000E-0001   0.00000E+0000
   6.5170  1.48800E-0001   0.00000E+0000
   6.5180  1.68700E-0001   0.00000E+0000
   6.5220  1.87900E-0001   0.00000E+0000
   6.5240  1.81800E-0001   0.00000E+0000
   6.5260  1.85800E-0001   0.00000E+0000
   6.5280  1.86600E-0001   0.00000E+0000
   6.5290  1.77400E-0001   0.00000E+0000
   6.5320  1.79600E-0001   0.00000E+0000
   6.5330  1.82600E-0001   0.00000E+0000
   6.5360  1.86700E-0001   0.00000E+0000
   6.5380  1.87700E-0001   0.00000E+0000
   6.5410  1.90200E-0001   0.00000E+0000
   6.5430  1.87900E-0001   0.00000E+0000
   6.5470  1.87800E-0001   0.00000E+0000
   6.5500  1.95700E-0001   0.00000E+0000
   6.5520  2.09300E-0001   0.00000E+0000
   6.5530  1.97800E-0001   0.00000E+0000
   6.5550  1.90800E-0001   0.00000E+0000
   6.5570  1.84100E-0001   0.00000E+0000
   6.5600  1.92300E-0001   0.00000E+0000
   6.5620  2.01300E-0001   0.00000E+0000
   6.5640  2.03700E-0001   0.00000E+0000
   6.5660  2.03900E-0001   0.00000E+0000
   6.5690  1.98400E-0001   0.00000E+0000
   6.5710  2.07800E-0001   0.00000E+0000
   6.5730  2.00000E-0001   0.00000E+0000
   6.5760  1.99000E-0001   0.00000E+0000
   6.5770  2.09300E-0001   0.00000E+0000
   6.5790  2.04500E-0001   0.00000E+0000
   6.5810  1.97500E-0001   0.00000E+0000
   6.5830  2.13200E-0001   0.00000E+0000
   6.5860  2.07600E-0001   0.00000E+0000
   6.5870  2.08900E-0001   0.00000E+0000
   6.5900  2.09700E-0001   0.00000E+0000
   6.5930  2.14500E-0001   0.00000E+0000
   6.5960  2.20900E-0001   0.00000E+0000
   6.5980  2.13300E-0001   0.00000E+0000
   6.6010  2.20100E-0001   0.00000E+0000
   6.6030  2.43800E-0001   0.00000E+0000
   6.6050  2.31400E-0001   0.00000E+0000
   6.6080  2.22500E-0001   0.00000E+0000
   6.6100  2.23500E-0001   0.00000E+0000
   6.6120  2.26800E-0001   0.00000E+0000
   6.6140  2.30200E-0001   0.00000E+0000
   6.6170  2.32200E-0001   0.00000E+0000
   6.6190  2.32000E-0001   0.00000E+0000
   6.6210  2.32300E-0001   0.00000E+0000
   6.6230  2.31500E-0001   0.00000E+0000
   6.6240  2.26900E-0001   0.00000E+0000
   6.6260  2.33400E-0001   0.00000E+0000
   6.6280  2.41000E-0001   0.00000E+0000
   6.6310  2.44800E-0001   0.00000E+0000
   6.6330  2.52000E-0001   0.00000E+0000
   6.6360  2.39600E-0001   0.00000E+0000
   6.6390  2.55400E-0001   0.00000E+0000
   6.6420  2.59100E-0001   0.00000E+0000
   6.6430  2.50700E-0001   0.00000E+0000
   6.6460  2.50300E-0001   0.00000E+0000
   6.6490  2.37600E-0001   0.00000E+0000
   6.6510  2.55100E-0001   0.00000E+0000
   6.6530  2.50900E-0001   0.00000E+0000
   6.6550  2.50800E-0001   0.00000E+0000
   6.6570  2.51400E-0001   0.00000E+0000
   6.6600  2.52900E-0001   0.00000E+0000
   6.6620  2.55600E-0001   0.00000E+0000
   6.6650  2.58800E-0001   0.00000E+0000
   6.6670  2.59100E-0001   0.00000E+0000
   6.6700  2.63500E-0001   0.00000E+0000
   6.6710  2.63600E-0001   0.00000E+0000
   6.6740  2.65100E-0001   0.00000E+0000
   6.6760  2.69500E-0001   0.00000E+0000
   6.6790  2.63300E-0001   0.00000E+0000
   6.6810  2.70900E-0001   0.00000E+0000
   6.6830  2.69200E-0001   0.00000E+0000
   6.6880  2.68300E-0001   0.00000E+0000
   6.6890  2.75300E-0001   0.00000E+0000
   6.6910  2.70600E-0001   0.00000E+0000
   6.6960  2.85600E-0001   0.00000E+0000
   6.6970  2.87000E-0001   0.00000E+0000
   6.7000  2.80500E-0001   0.00000E+0000
   6.7040  2.73800E-0001   0.00000E+0000
   6.7060  2.74000E-0001   0.00000E+0000
   6.7090  2.74600E-0001   0.00000E+0000
   6.7110  2.79700E-0001   0.00000E+0000
   6.7120  2.80600E-0001   0.00000E+0000
   6.7140  2.80700E-0001   0.00000E+0000
   6.7170  2.80200E-0001   0.00000E+0000
   6.7190  2.78300E-0001   0.00000E+0000
   6.7220  2.76900E-0001   0.00000E+0000
   6.7240  2.86800E-0001   0.00000E+0000
   6.7260  2.92200E-0001   0.00000E+0000
   6.7270  2.93100E-0001   0.00000E+0000
   6.7310  2.99000E-0001   0.00000E+0000
   6.7330  2.98300E-0001   0.00000E+0000
   6.7370  3.01900E-0001   0.00000E+0000
   6.7390  3.01900E-0001   0.00000E+0000
   6.7410  3.11900E-0001   0.00000E+0000
   6.7450  3.19200E-0001   0.00000E+0000
   6.7470  2.95200E-0001   0.00000E+0000
   6.7500  2.94500E-0001   0.00000E+0000
   6.7510  3.18500E-0001   0.00000E+0000
   6.7540  3.06500E-0001   0.00000E+0000
   6.7570  3.21100E-0001   0.00000E+0000
   6.7590  3.14200E-0001   0.00000E+0000
   6.7620  3.17700E-0001   0.00000E+0000
   6.7660  3.18200E-0001   0.00000E+0000
   6.7690  2.96900E-0001   0.00000E+0000
   6.7700  3.02900E-0001   0.00000E+0000
   6.7720  3.08100E-0001   0.00000E+0000
   6.7750  3.18900E-0001   0.00000E+0000
   6.7770  3.34100E-0001   0.00000E+0000
   6.7810  3.28800E-0001   0.00000E+0000
   6.7840  3.28400E-0001   0.00000E+0000
   6.7860  3.28200E-0001   0.00000E+0000
   6.7870  3.28500E-0001   0.00000E+0000
   6.7910  3.39800E-0001   0.00000E+0000
   6.7930  3.35400E-0001   0.00000E+0000
   6.7960  3.34000E-0001   0.00000E+0000
   6.7970  3.23800E-0001   0.00000E+0000
   6.8000  3.18900E-0001   0.00000E+0000
   6.8030  3.36600E-0001   0.00000E+0000
   6.8060  3.49100E-0001   0.00000E+0000
   6.8080  3.45600E-0001   0.00000E+0000
   6.8100  3.48900E-0001   0.00000E+0000
   6.8140  3.61600E-0001   0.00000E+0000
   6.8150  3.45100E-0001   0.00000E+0000
   6.8190  3.50600E-0001   0.00000E+0000
   6.8200  3.52200E-0001   0.00000E+0000
   6.8220  3.42600E-0001   0.00000E+0000
   6.8240  3.34500E-0001   0.00000E+0000
   6.8250  3.47900E-0001   0.00000E+0000
   6.8280  3.40500E-0001   0.00000E+0000
   6.8320  3.51400E-0001   0.00000E+0000
   6.8350  3.58300E-0001   0.00000E+0000
   6.8370  3.56700E-0001   0.00000E+0000
   6.8390  3.50000E-0001   0.00000E+0000
   6.8420  3.45400E-0001   0.00000E+0000
   6.8440  3.44900E-0001   0.00000E+0000
   6.8480  3.53500E-0001   0.00000E+0000
   6.8500  3.63500E-0001   0.00000E+0000
   6.8530  3.70200E-0001   0.00000E+0000
   6.8570  3.65800E-0001   0.00000E+0000
   6.8600  3.49700E-0001   0.00000E+0000
   6.8620  3.62500E-0001   0.00000E+0000
   6.8640  3.53800E-0001   0.00000E+0000
   6.8670  3.66200E-0001   0.00000E+0000
   6.8690  3.67800E-0001   0.00000E+0000
   6.8710  3.69700E-0001   0.00000E+0000
   6.8720  3.75500E-0001   0.00000E+0000
   6.8740  3.74600E-0001   0.00000E+0000
   6.8770  3.77100E-0001   0.00000E+0000
   6.8800  3.72600E-0001   0.00000E+0000
   6.8820  3.84800E-0001   0.00000E+0000
   6.8850  3.67700E-0001   0.00000E+0000
   6.8870  3.89600E-0001   0.00000E+0000
   6.8890  3.96400E-0001   0.00000E+0000
   6.8930  3.76400E-0001   0.00000E+0000
   6.8940  3.83300E-0001   0.00000E+0000
   6.8980  4.03000E-0001   0.00000E+0000
   6.8990  4.10600E-0001   0.00000E+0000
   6.9010  4.08900E-0001   0.00000E+0000
   6.9050  4.03800E-0001   0.00000E+0000
   6.9060  4.04200E-0001   0.00000E+0000
   6.9090  4.23300E-0001   0.00000E+0000
   6.9100  4.20000E-0001   0.00000E+0000
   6.9140  4.05200E-0001   0.00000E+0000
   6.9160  4.02700E-0001   0.00000E+0000
   6.9180  4.08900E-0001   0.00000E+0000
   6.9200  3.99000E-0001   0.00000E+0000
   6.9230  4.16000E-0001   0.00000E+0000
   6.9250  4.23500E-0001   0.00000E+0000
   6.9280  3.98400E-0001   0.00000E+0000
   6.9300  4.06900E-0001   0.00000E+0000
   6.9320  4.28100E-0001   0.00000E+0000
   6.9350  4.24300E-0001   0.00000E+0000
   6.9370  4.15300E-0001   0.00000E+0000
   6.9400  4.49200E-0001   0.00000E+0000
   6.9430  4.36100E-0001   0.00000E+0000
   6.9460  4.27600E-0001   0.00000E+0000
   6.9480  4.06500E-0001   0.00000E+0000
   6.9510  4.18500E-0001   0.00000E+0000
   6.9520  4.25100E-0001   0.00000E+0000
   6.9550  4.18100E-0001   0.00000E+0000
   6.9570  4.29700E-0001   0.00000E+0000
   6.9600  4.33100E-0001   0.00000E+0000
   6.9620  4.22500E-0001   0.00000E+0000
   6.9630  4.24700E-0001   0.00000E+0000
   6.9660  4.39000E-0001   0.00000E+0000
   6.9690  4.26400E-0001   0.00000E+0000
   6.9700  4.26000E-0001   0.00000E+0000
   6.9720  4.37200E-0001   0.00000E+0000
   6.9750  4.43600E-0001   0.00000E+0000
   6.9770  4.39200E-0001   0.00000E+0000
   6.9800  4.33200E-0001   0.00000E+0000
   6.9830  4.19000E-0001   0.00000E+0000
   6.9860  4.27400E-0001   0.00000E+0000
   6.9880  4.34600E-0001   0.00000E+0000
   6.9910  4.39300E-0001   0.00000E+0000
   6.9930  4.56800E-0001   0.00000E+0000
   6.9960  4.71700E-0001   0.00000E+0000
   7.0000  4.56500E-0001   0.00000E+0000
   7.0030  4.72800E-0001   0.00000E+0000
   7.0050  4.72400E-0001   0.00000E+0000
   7.0070  4.81100E-0001   0.00000E+0000
   7.0100  4.86700E-0001   0.00000E+0000
   7.0110  5.07500E-0001   0.00000E+0000
   7.0140  4.95700E-0001   0.00000E+0000
   7.0170  4.80400E-0001   0.00000E+0000
   7.0180  4.88600E-0001   0.00000E+0000
   7.0200  5.21000E-0001   0.00000E+0000
   7.0230  5.17000E-0001   0.00000E+0000
   7.0250  5.12700E-0001   0.00000E+0000
   7.0270  5.34800E-0001   0.00000E+0000
   7.0300  5.32700E-0001   0.00000E+0000
   7.0330  5.37300E-0001   0.00000E+0000
   7.0350  5.44000E-0001   0.00000E+0000
   7.0380  5.64300E-0001   0.00000E+0000
   7.0410  5.91300E-0001   0.00000E+0000
   7.0430  5.89200E-0001   0.00000E+0000
   7.0440  5.86400E-0001   0.00000E+0000
   7.0480  5.78700E-0001   0.00000E+0000
   7.0510  5.89900E-0001   0.00000E+0000
   7.0540  6.06300E-0001   0.00000E+0000
   7.0550  6.19200E-0001   0.00000E+0000
   7.0580  6.27700E-0001   0.00000E+0000
   7.0600  6.43800E-0001   0.00000E+0000
   7.0620  6.51900E-0001   0.00000E+0000
   7.0650  6.69300E-0001   0.00000E+0000
   7.0660  6.68300E-0001   0.00000E+0000
   7.0690  6.78300E-0001   0.00000E+0000
   7.0720  7.09700E-0001   0.00000E+0000
   7.0730  7.17800E-0001   0.00000E+0000
   7.0760  7.32400E-0001   0.00000E+0000
   7.0790  7.26500E-0001   0.00000E+0000
   7.0810  7.46700E-0001   0.00000E+0000
   7.0840  7.75500E-0001   0.00000E+0000
   7.0870  8.08000E-0001   0.00000E+0000
   7.0890  8.11100E-0001   0.00000E+0000
   7.0930  8.40500E-0001   0.00000E+0000
   7.0950  8.52200E-0001   0.00000E+0000
   7.0990  8.67200E-0001   0.00000E+0000
   7.1000  8.99700E-0001   0.00000E+0000
