# Supplementary material for: Self-association of MreC as a regulatory signal in bacterial cell wall elongation
Source: Nat Commun. 2021 May 20;12:2987. doi: 10.1038/s41467-021-22957-9 (PMC8137920; doi:10.1038/s41467-021-22957-9)
Supplement: Supplementary file 4 — Source Data [file 41467_2021_22957_MOESM4_ESM.zip › Martins2-Source-Data/AUC_rawdata/E.coli/00101.RA3]

MREC FHEC 0,8 abs
R 3 20.0 20000 0024235 9.2510E10 281 1 
   5.8020 -4.51600E-0001   0.00000E+0000
   5.8070 -1.91500E-0001   0.00000E+0000
   5.8100 -1.77500E-0001   0.00000E+0000
   5.8110 -1.27900E-0001   0.00000E+0000
   5.8130 -1.49100E-0001   0.00000E+0000
   5.8150 -3.70800E-0001   0.00000E+0000
   5.8160 -5.89100E-0001   0.00000E+0000
   5.8200 -4.43900E-0001   0.00000E+0000
   5.8210 -5.05300E-0001   0.00000E+0000
   5.8220 -5.03800E-0001   0.00000E+0000
   5.8250 -3.96100E-0001   0.00000E+0000
   5.8270 -1.73800E-0001   0.00000E+0000
   5.8290  5.79000E-0002   0.00000E+0000
   5.8300  6.11000E-0002   0.00000E+0000
   5.8320  1.52800E-0001   0.00000E+0000
   5.8340  1.48600E-0001   0.00000E+0000
   5.8350  1.51500E-0001   0.00000E+0000
   5.8390  1.09400E-0001   0.00000E+0000
   5.8410  1.04700E-0001   0.00000E+0000
   5.8420  7.83000E-0002   0.00000E+0000
   5.8460  9.01000E-0002   0.00000E+0000
   5.8480  1.08300E-0001   0.00000E+0000
   5.8510  7.86000E-0002   0.00000E+0000
   5.8530  7.84000E-0002   0.00000E+0000
   5.8540  5.21000E-0002   0.00000E+0000
   5.8560  2.35000E-0002   0.00000E+0000
   5.8580  2.92000E-0002   0.00000E+0000
   5.8600  3.84000E-0002   0.00000E+0000
   5.8610  1.82000E-0002   0.00000E+0000
   5.8640  3.83000E-0002   0.00000E+0000
   5.8650  3.98000E-0002   0.00000E+0000
   5.8660  3.88000E-0002   0.00000E+0000
   5.8700 -3.98000E-0002   0.00000E+0000
   5.8720 -3.13000E-0002   0.00000E+0000
   5.8750  4.70000E-0003   0.00000E+0000
   5.8780  3.27000E-0002   0.00000E+0000
   5.8800  3.78000E-0002   0.00000E+0000
   5.8810  3.72000E-0002   0.00000E+0000
   5.8850  1.53000E-0002   0.00000E+0000
   5.8870  2.02000E-0002   0.00000E+0000
   5.8890  2.62000E-0002   0.00000E+0000
   5.8920  2.06000E-0002   0.00000E+0000
   5.8930  1.43000E-0002   0.00000E+0000
   5.8940  4.53000E-0002   0.00000E+0000
   5.8960  2.98000E-0002   0.00000E+0000
   5.8990  1.13000E-0002   0.00000E+0000
   5.9010  3.90000E-0002   0.00000E+0000
   5.9030  3.19000E-0002   0.00000E+0000
   5.9040  2.34000E-0002   0.00000E+0000
   5.9070  1.75000E-0002   0.00000E+0000
   5.9080  1.51000E-0002   0.00000E+0000
   5.9120  1.58000E-0002   0.00000E+0000
   5.9130  2.59000E-0002   0.00000E+0000
   5.9160  1.79000E-0002   0.00000E+0000
   5.9170  2.33000E-0002   0.00000E+0000
   5.9210 -5.40000E-0003   0.00000E+0000
   5.9240  4.15000E-0002   0.00000E+0000
   5.9270  2.86000E-0002   0.00000E+0000
   5.9280  5.35000E-0002   0.00000E+0000
   5.9320  7.18000E-0002   0.00000E+0000
   5.9340  3.10000E-0002   0.00000E+0000
   5.9370  3.59000E-0002   0.00000E+0000
   5.9410  8.38000E-0002   0.00000E+0000
   5.9420  5.30000E-0002   0.00000E+0000
   5.9450  7.47000E-0002   0.00000E+0000
   5.9460  7.42000E-0002   0.00000E+0000
   5.9490  5.82000E-0002   0.00000E+0000
   5.9500  5.89000E-0002   0.00000E+0000
   5.9520  4.81000E-0002   0.00000E+0000
   5.9540  5.83000E-0002   0.00000E+0000
   5.9560  5.41000E-0002   0.00000E+0000
   5.9590  6.85000E-0002   0.00000E+0000
   5.9610  1.01100E-0001   0.00000E+0000
   5.9620  9.21000E-0002   0.00000E+0000
   5.9650  5.71000E-0002   0.00000E+0000
   5.9700  2.36000E-0002   0.00000E+0000
   5.9740  3.47000E-0002   0.00000E+0000
   5.9770  2.03000E-0002   0.00000E+0000
   5.9830 -7.72000E-0002   0.00000E+0000
   5.9850 -9.48800E-0001   0.00000E+0000
   5.9870 -1.23810E+0000   0.00000E+0000
   5.9880 -1.33240E+0000   0.00000E+0000
   5.9910 -1.63900E+0000   0.00000E+0000
   5.9950 -1.91420E+0000   0.00000E+0000
   5.9980 -2.00590E+0000   0.00000E+0000
   6.0000 -1.91590E+0000   0.00000E+0000
   6.0020 -1.83340E+0000   0.00000E+0000
   6.0040 -1.81350E+0000   0.00000E+0000
   6.0060 -1.71020E+0000   0.00000E+0000
   6.0070 -1.63890E+0000   0.00000E+0000
   6.0110 -1.47330E+0000   0.00000E+0000
   6.0160 -5.18400E-0001   0.00000E+0000
   6.0200  1.60700E-0001   0.00000E+0000
   6.0210  1.22300E-0001   0.00000E+0000
   6.0230  1.45200E-0001   0.00000E+0000
   6.0250  1.50800E-0001   0.00000E+0000
   6.0270  1.12700E-0001   0.00000E+0000
   6.0300  1.13200E-0001   0.00000E+0000
   6.0320  1.43200E-0001   0.00000E+0000
   6.0370  1.70800E-0001   0.00000E+0000
   6.0410  9.78000E-0002   0.00000E+0000
   6.0420  1.00300E-0001   0.00000E+0000
   6.0450  1.30800E-0001   0.00000E+0000
   6.0480  1.14800E-0001   0.00000E+0000
   6.0500  1.05300E-0001   0.00000E+0000
   6.0520  1.13000E-0001   0.00000E+0000
   6.0540  1.13200E-0001   0.00000E+0000
   6.0560  1.19400E-0001   0.00000E+0000
   6.0590  1.18200E-0001   0.00000E+0000
   6.0600  1.12900E-0001   0.00000E+0000
   6.0640  1.05400E-0001   0.00000E+0000
   6.0680  1.18800E-0001   0.00000E+0000
   6.0700  1.08800E-0001   0.00000E+0000
   6.0730  1.00200E-0001   0.00000E+0000
   6.0760  1.34800E-0001   0.00000E+0000
   6.0780  1.55600E-0001   0.00000E+0000
   6.0800  1.54600E-0001   0.00000E+0000
   6.0810  1.22700E-0001   0.00000E+0000
   6.0850  4.47800E-0001   0.00000E+0000
   6.0870  1.22880E+0000   0.00000E+0000
   6.0920  1.38060E+0000   0.00000E+0000
   6.0940  1.44260E+0000   0.00000E+0000
   6.0960  1.76400E+0000   0.00000E+0000
   6.0990  2.04510E+0000   0.00000E+0000
   6.1030  2.00950E+0000   0.00000E+0000
   6.1060  1.97730E+0000   0.00000E+0000
   6.1070  1.95160E+0000   0.00000E+0000
   6.1110  1.81490E+0000   0.00000E+0000
   6.1130  1.65350E+0000   0.00000E+0000
   6.1170  1.48140E+0000   0.00000E+0000
   6.1190  6.87300E-0001   0.00000E+0000
   6.1230  7.72000E-0002   0.00000E+0000
   6.1260  8.11000E-0002   0.00000E+0000
   6.1280  1.29600E-0001   0.00000E+0000
   6.1310  1.25600E-0001   0.00000E+0000
   6.1330  1.23700E-0001   0.00000E+0000
   6.1380  1.16500E-0001   0.00000E+0000
   6.1420  1.01700E-0001   0.00000E+0000
   6.1440  1.04400E-0001   0.00000E+0000
   6.1470  1.12700E-0001   0.00000E+0000
   6.1490  1.14300E-0001   0.00000E+0000
   6.1520  1.08700E-0001   0.00000E+0000
   6.1540  1.08500E-0001   0.00000E+0000
   6.1560  1.17200E-0001   0.00000E+0000
   6.1580  1.14700E-0001   0.00000E+0000
   6.1610  1.19300E-0001   0.00000E+0000
   6.1630  1.21700E-0001   0.00000E+0000
   6.1650  1.21100E-0001   0.00000E+0000
   6.1670  1.26200E-0001   0.00000E+0000
   6.1690  1.24500E-0001   0.00000E+0000
   6.1720  1.22400E-0001   0.00000E+0000
   6.1740  1.28400E-0001   0.00000E+0000
   6.1760  1.26000E-0001   0.00000E+0000
   6.1790  1.32100E-0001   0.00000E+0000
   6.1800  1.39200E-0001   0.00000E+0000
   6.1830  1.31900E-0001   0.00000E+0000
   6.1870  1.32500E-0001   0.00000E+0000
   6.1900  1.37600E-0001   0.00000E+0000
   6.1920  1.40300E-0001   0.00000E+0000
   6.1950  1.37600E-0001   0.00000E+0000
   6.1970  1.39400E-0001   0.00000E+0000
   6.2010  1.40500E-0001   0.00000E+0000
   6.2040  1.45600E-0001   0.00000E+0000
   6.2090  1.46200E-0001   0.00000E+0000
   6.2110  1.51000E-0001   0.00000E+0000
   6.2160  1.57400E-0001   0.00000E+0000
   6.2180  1.59000E-0001   0.00000E+0000
   6.2200  1.63800E-0001   0.00000E+0000
   6.2230  1.61800E-0001   0.00000E+0000
   6.2250  1.66300E-0001   0.00000E+0000
   6.2270  1.89100E-0001   0.00000E+0000
   6.2300  1.92300E-0001   0.00000E+0000
   6.2310  1.03600E-0001   0.00000E+0000
   6.2340  1.11400E-0001   0.00000E+0000
   6.2360  1.62400E-0001   0.00000E+0000
   6.2380  2.01000E-0001   0.00000E+0000
   6.2410  1.87900E-0001   0.00000E+0000
   6.2430  1.84900E-0001   0.00000E+0000
   6.2470  1.90100E-0001   0.00000E+0000
   6.2520  1.81800E-0001   0.00000E+0000
   6.2550  1.87800E-0001   0.00000E+0000
   6.2570  1.99600E-0001   0.00000E+0000
   6.2600  2.04300E-0001   0.00000E+0000
   6.2620  2.00100E-0001   0.00000E+0000
   6.2660  2.02700E-0001   0.00000E+0000
   6.2680  2.13400E-0001   0.00000E+0000
   6.2710  2.10200E-0001   0.00000E+0000
   6.2730  2.06800E-0001   0.00000E+0000
   6.2740  1.98500E-0001   0.00000E+0000
   6.2770  2.09600E-0001   0.00000E+0000
   6.2790  2.18100E-0001   0.00000E+0000
   6.2800  2.16300E-0001   0.00000E+0000
   6.2820  2.06800E-0001   0.00000E+0000
   6.2840  2.09900E-0001   0.00000E+0000
   6.2860  2.20000E-0001   0.00000E+0000
   6.2900  2.23200E-0001   0.00000E+0000
   6.2910  2.21300E-0001   0.00000E+0000
   6.2930  2.19700E-0001   0.00000E+0000
   6.2960  2.28100E-0001   0.00000E+0000
   6.2990  2.30500E-0001   0.00000E+0000
   6.3000  2.30600E-0001   0.00000E+0000
   6.3050  2.33200E-0001   0.00000E+0000
   6.3070  2.37200E-0001   0.00000E+0000
   6.3120  2.39400E-0001   0.00000E+0000
   6.3140  2.36400E-0001   0.00000E+0000
   6.3160  2.42600E-0001   0.00000E+0000
   6.3190  2.45300E-0001   0.00000E+0000
   6.3210  2.46700E-0001   0.00000E+0000
   6.3230  2.54900E-0001   0.00000E+0000
   6.3250  2.50000E-0001   0.00000E+0000
   6.3280  2.76600E-0001   0.00000E+0000
   6.3300  2.29900E-0001   0.00000E+0000
   6.3320  2.13500E-0001   0.00000E+0000
   6.3340  2.19800E-0001   0.00000E+0000
   6.3360  2.72600E-0001   0.00000E+0000
   6.3380  2.79500E-0001   0.00000E+0000
   6.3400  2.80000E-0001   0.00000E+0000
   6.3420  2.73500E-0001   0.00000E+0000
   6.3450  2.71300E-0001   0.00000E+0000
   6.3470  2.85900E-0001   0.00000E+0000
   6.3500  2.89400E-0001   0.00000E+0000
   6.3520  2.81600E-0001   0.00000E+0000
   6.3550  2.78800E-0001   0.00000E+0000
   6.3560  2.73700E-0001   0.00000E+0000
   6.3590  2.83500E-0001   0.00000E+0000
   6.3610  2.79300E-0001   0.00000E+0000
   6.3620  2.83300E-0001   0.00000E+0000
   6.3660  2.88900E-0001   0.00000E+0000
   6.3680  3.00200E-0001   0.00000E+0000
   6.3710  2.87400E-0001   0.00000E+0000
   6.3730  2.86000E-0001   0.00000E+0000
   6.3750  2.96200E-0001   0.00000E+0000
   6.3760  3.04000E-0001   0.00000E+0000
   6.3780  3.07800E-0001   0.00000E+0000
   6.3810  3.08400E-0001   0.00000E+0000
   6.3820  3.01600E-0001   0.00000E+0000
   6.3850  3.00500E-0001   0.00000E+0000
   6.3870  3.07900E-0001   0.00000E+0000
   6.3900  3.03800E-0001   0.00000E+0000
   6.3920  3.19400E-0001   0.00000E+0000
   6.3940  3.13700E-0001   0.00000E+0000
   6.3970  3.10600E-0001   0.00000E+0000
   6.3990  3.14800E-0001   0.00000E+0000
   6.4020  3.27200E-0001   0.00000E+0000
   6.4040  3.18100E-0001   0.00000E+0000
   6.4050  3.16100E-0001   0.00000E+0000
   6.4090  3.13700E-0001   0.00000E+0000
   6.4100  3.26400E-0001   0.00000E+0000
   6.4120  3.21900E-0001   0.00000E+0000
   6.4140  3.15300E-0001   0.00000E+0000
   6.4170  3.20800E-0001   0.00000E+0000
   6.4190  3.24100E-0001   0.00000E+0000
   6.4210  3.23600E-0001   0.00000E+0000
   6.4260  3.28000E-0001   0.00000E+0000
   6.4280  3.27500E-0001   0.00000E+0000
   6.4300  3.26400E-0001   0.00000E+0000
   6.4330  3.37600E-0001   0.00000E+0000
   6.4350  3.32500E-0001   0.00000E+0000
   6.4370  3.37200E-0001   0.00000E+0000
   6.4400  3.36500E-0001   0.00000E+0000
   6.4410  3.32300E-0001   0.00000E+0000
   6.4430  3.38400E-0001   0.00000E+0000
   6.4460  3.41800E-0001   0.00000E+0000
   6.4480  3.40100E-0001   0.00000E+0000
   6.4500  3.35300E-0001   0.00000E+0000
   6.4520  3.28900E-0001   0.00000E+0000
   6.4550  3.41300E-0001   0.00000E+0000
   6.4560  3.48800E-0001   0.00000E+0000
   6.4600  3.36000E-0001   0.00000E+0000
   6.4640  3.40200E-0001   0.00000E+0000
   6.4660  3.49600E-0001   0.00000E+0000
   6.4690  3.48700E-0001   0.00000E+0000
   6.4710  3.39300E-0001   0.00000E+0000
   6.4740  3.47000E-0001   0.00000E+0000
   6.4760  3.82400E-0001   0.00000E+0000
   6.4790  3.95000E-0001   0.00000E+0000
   6.4810  3.62900E-0001   0.00000E+0000
   6.4830  3.70400E-0001   0.00000E+0000
   6.4850  3.60800E-0001   0.00000E+0000
   6.4880  3.52100E-0001   0.00000E+0000
   6.4910  3.56600E-0001   0.00000E+0000
   6.4920  3.54800E-0001   0.00000E+0000
   6.4970  3.60900E-0001   0.00000E+0000
   6.4980  3.61300E-0001   0.00000E+0000
   6.5010  3.61600E-0001   0.00000E+0000
   6.5050  3.63100E-0001   0.00000E+0000
   6.5070  3.59400E-0001   0.00000E+0000
   6.5090  3.76400E-0001   0.00000E+0000
   6.5120  3.41100E-0001   0.00000E+0000
   6.5140  3.42000E-0001   0.00000E+0000
   6.5170  3.64000E-0001   0.00000E+0000
   6.5190  3.72900E-0001   0.00000E+0000
   6.5220  3.78300E-0001   0.00000E+0000
   6.5260  3.72100E-0001   0.00000E+0000
   6.5270  3.68900E-0001   0.00000E+0000
   6.5290  3.67700E-0001   0.00000E+0000
   6.5340  3.74200E-0001   0.00000E+0000
   6.5350  3.67000E-0001   0.00000E+0000
   6.5380  3.75100E-0001   0.00000E+0000
   6.5400  3.76900E-0001   0.00000E+0000
   6.5420  3.72100E-0001   0.00000E+0000
   6.5450  3.70700E-0001   0.00000E+0000
   6.5470  3.70700E-0001   0.00000E+0000
   6.5490  3.79500E-0001   0.00000E+0000
   6.5530  3.82000E-0001   0.00000E+0000
   6.5560  3.74600E-0001   0.00000E+0000
   6.5580  3.70900E-0001   0.00000E+0000
   6.5610  3.79400E-0001   0.00000E+0000
   6.5620  3.85500E-0001   0.00000E+0000
   6.5660  3.84900E-0001   0.00000E+0000
   6.5670  3.87200E-0001   0.00000E+0000
   6.5690  3.82600E-0001   0.00000E+0000
   6.5700  3.80400E-0001   0.00000E+0000
   6.5720  3.75400E-0001   0.00000E+0000
   6.5760  3.80900E-0001   0.00000E+0000
   6.5770  3.77800E-0001   0.00000E+0000
   6.5790  3.74800E-0001   0.00000E+0000
   6.5810  3.87500E-0001   0.00000E+0000
   6.5840  3.94400E-0001   0.00000E+0000
   6.5860  3.80900E-0001   0.00000E+0000
   6.5890  3.87300E-0001   0.00000E+0000
   6.5910  3.81200E-0001   0.00000E+0000
   6.5930  3.93200E-0001   0.00000E+0000
   6.5960  3.91800E-0001   0.00000E+0000
   6.5980  3.92200E-0001   0.00000E+0000
   6.6010  4.18900E-0001   0.00000E+0000
   6.6050  4.01400E-0001   0.00000E+0000
   6.6070  3.93700E-0001   0.00000E+0000
   6.6080  3.98400E-0001   0.00000E+0000
   6.6100  3.96900E-0001   0.00000E+0000
   6.6120  3.97600E-0001   0.00000E+0000
   6.6140  3.95100E-0001   0.00000E+0000
   6.6170  4.04700E-0001   0.00000E+0000
   6.6190  4.03200E-0001   0.00000E+0000
   6.6210  4.07600E-0001   0.00000E+0000
   6.6230  4.03200E-0001   0.00000E+0000
   6.6240  3.98700E-0001   0.00000E+0000
   6.6270  4.10600E-0001   0.00000E+0000
   6.6280  4.04800E-0001   0.00000E+0000
   6.6310  4.09700E-0001   0.00000E+0000
   6.6330  4.21000E-0001   0.00000E+0000
   6.6360  4.02600E-0001   0.00000E+0000
   6.6380  4.16800E-0001   0.00000E+0000
   6.6410  4.10000E-0001   0.00000E+0000
   6.6420  4.08000E-0001   0.00000E+0000
   6.6460  4.03500E-0001   0.00000E+0000
   6.6490  4.04400E-0001   0.00000E+0000
   6.6520  4.09600E-0001   0.00000E+0000
   6.6550  4.07300E-0001   0.00000E+0000
   6.6570  4.12000E-0001   0.00000E+0000
   6.6600  4.07300E-0001   0.00000E+0000
   6.6610  4.09700E-0001   0.00000E+0000
   6.6630  4.09000E-0001   0.00000E+0000
   6.6650  4.06200E-0001   0.00000E+0000
   6.6670  4.10900E-0001   0.00000E+0000
   6.6690  4.16800E-0001   0.00000E+0000
   6.6710  4.13700E-0001   0.00000E+0000
   6.6730  4.14300E-0001   0.00000E+0000
   6.6760  4.10800E-0001   0.00000E+0000
   6.6770  4.02500E-0001   0.00000E+0000
   6.6810  4.16700E-0001   0.00000E+0000
   6.6830  4.22100E-0001   0.00000E+0000
   6.6860  4.16700E-0001   0.00000E+0000
   6.6890  4.11100E-0001   0.00000E+0000
   6.6900  4.12400E-0001   0.00000E+0000
   6.6920  4.27500E-0001   0.00000E+0000
   6.6950  4.21600E-0001   0.00000E+0000
   6.6970  4.24400E-0001   0.00000E+0000
   6.7010  4.15200E-0001   0.00000E+0000
   6.7030  4.17400E-0001   0.00000E+0000
   6.7050  4.16900E-0001   0.00000E+0000
   6.7080  4.20500E-0001   0.00000E+0000
   6.7100  4.21000E-0001   0.00000E+0000
   6.7140  4.26400E-0001   0.00000E+0000
   6.7150  4.20400E-0001   0.00000E+0000
   6.7180  4.11100E-0001   0.00000E+0000
   6.7200  4.16100E-0001   0.00000E+0000
   6.7230  4.23300E-0001   0.00000E+0000
   6.7240  4.19500E-0001   0.00000E+0000
   6.7270  4.22200E-0001   0.00000E+0000
   6.7280  4.29900E-0001   0.00000E+0000
   6.7300  4.27200E-0001   0.00000E+0000
   6.7320  4.32000E-0001   0.00000E+0000
   6.7350  4.32200E-0001   0.00000E+0000
   6.7380  4.25100E-0001   0.00000E+0000
   6.7410  4.31600E-0001   0.00000E+0000
   6.7430  4.39700E-0001   0.00000E+0000
   6.7450  4.32100E-0001   0.00000E+0000
   6.7470  4.22100E-0001   0.00000E+0000
   6.7490  4.24800E-0001   0.00000E+0000
   6.7510  4.39200E-0001   0.00000E+0000
   6.7570  4.34500E-0001   0.00000E+0000
   6.7580  4.43700E-0001   0.00000E+0000
   6.7600  4.35900E-0001   0.00000E+0000
   6.7620  4.43400E-0001   0.00000E+0000
   6.7650  4.36500E-0001   0.00000E+0000
   6.7670  4.25100E-0001   0.00000E+0000
   6.7700  4.07000E-0001   0.00000E+0000
   6.7720  4.24300E-0001   0.00000E+0000
   6.7740  4.34600E-0001   0.00000E+0000
   6.7770  4.42400E-0001   0.00000E+0000
   6.7800  4.42000E-0001   0.00000E+0000
   6.7820  4.41000E-0001   0.00000E+0000
   6.7840  4.39400E-0001   0.00000E+0000
   6.7870  4.40900E-0001   0.00000E+0000
   6.7880  4.46000E-0001   0.00000E+0000
   6.7910  4.46700E-0001   0.00000E+0000
   6.7940  4.46300E-0001   0.00000E+0000
   6.7980  4.36600E-0001   0.00000E+0000
   6.8000  4.26500E-0001   0.00000E+0000
   6.8010  4.31000E-0001   0.00000E+0000
   6.8050  4.45700E-0001   0.00000E+0000
   6.8080  4.50900E-0001   0.00000E+0000
   6.8100  4.49700E-0001   0.00000E+0000
   6.8110  4.66000E-0001   0.00000E+0000
   6.8140  4.47300E-0001   0.00000E+0000
   6.8170  4.50100E-0001   0.00000E+0000
   6.8190  4.49300E-0001   0.00000E+0000
   6.8220  4.49800E-0001   0.00000E+0000
   6.8240  4.32800E-0001   0.00000E+0000
   6.8260  4.36600E-0001   0.00000E+0000
   6.8280  4.31700E-0001   0.00000E+0000
   6.8310  4.48800E-0001   0.00000E+0000
   6.8330  4.47700E-0001   0.00000E+0000
   6.8370  4.54100E-0001   0.00000E+0000
   6.8390  4.45500E-0001   0.00000E+0000
   6.8420  4.41600E-0001   0.00000E+0000
   6.8450  4.32600E-0001   0.00000E+0000
   6.8470  4.39600E-0001   0.00000E+0000
   6.8500  4.57900E-0001   0.00000E+0000
   6.8510  4.57800E-0001   0.00000E+0000
   6.8540  4.60500E-0001   0.00000E+0000
   6.8560  4.60900E-0001   0.00000E+0000
   6.8580  4.39100E-0001   0.00000E+0000
   6.8600  4.40500E-0001   0.00000E+0000
   6.8650  4.41600E-0001   0.00000E+0000
   6.8670  4.41000E-0001   0.00000E+0000
   6.8690  4.42200E-0001   0.00000E+0000
   6.8720  4.52600E-0001   0.00000E+0000
   6.8740  4.52300E-0001   0.00000E+0000
   6.8760  4.54600E-0001   0.00000E+0000
   6.8770  4.55200E-0001   0.00000E+0000
   6.8810  4.45500E-0001   0.00000E+0000
   6.8830  4.56400E-0001   0.00000E+0000
   6.8860  4.43700E-0001   0.00000E+0000
   6.8880  4.61800E-0001   0.00000E+0000
   6.8900  4.48000E-0001   0.00000E+0000
   6.8960  4.47200E-0001   0.00000E+0000
   6.8980  4.67400E-0001   0.00000E+0000
   6.8990  4.75500E-0001   0.00000E+0000
   6.9010  4.77800E-0001   0.00000E+0000
   6.9050  4.71500E-0001   0.00000E+0000
   6.9080  4.66700E-0001   0.00000E+0000
   6.9090  4.76600E-0001   0.00000E+0000
   6.9130  4.72800E-0001   0.00000E+0000
   6.9150  4.64200E-0001   0.00000E+0000
   6.9180  4.56400E-0001   0.00000E+0000
   6.9220  4.57300E-0001   0.00000E+0000
   6.9240  4.72500E-0001   0.00000E+0000
   6.9270  4.69500E-0001   0.00000E+0000
   6.9290  4.64700E-0001   0.00000E+0000
   6.9320  4.58700E-0001   0.00000E+0000
   6.9340  4.72000E-0001   0.00000E+0000
   6.9360  4.69400E-0001   0.00000E+0000
   6.9380  4.79200E-0001   0.00000E+0000
   6.9410  4.94300E-0001   0.00000E+0000
   6.9430  4.91600E-0001   0.00000E+0000
   6.9480  4.54600E-0001   0.00000E+0000
   6.9510  4.63000E-0001   0.00000E+0000
   6.9540  4.58800E-0001   0.00000E+0000
   6.9570  4.58900E-0001   0.00000E+0000
   6.9580  4.66600E-0001   0.00000E+0000
   6.9590  4.76400E-0001   0.00000E+0000
   6.9610  4.51400E-0001   0.00000E+0000
   6.9650  4.64900E-0001   0.00000E+0000
   6.9660  4.58300E-0001   0.00000E+0000
   6.9700  4.49400E-0001   0.00000E+0000
   6.9730  4.54300E-0001   0.00000E+0000
   6.9740  4.72300E-0001   0.00000E+0000
   6.9750  4.77600E-0001   0.00000E+0000
   6.9770  4.57700E-0001   0.00000E+0000
   6.9800  4.50000E-0001   0.00000E+0000
   6.9820  4.38000E-0001   0.00000E+0000
   6.9840  4.43800E-0001   0.00000E+0000
   6.9870  4.61400E-0001   0.00000E+0000
   6.9900  4.48700E-0001   0.00000E+0000
   6.9930  4.58800E-0001   0.00000E+0000
   6.9950  4.74300E-0001   0.00000E+0000
   6.9980  4.86300E-0001   0.00000E+0000
   7.0000  4.45500E-0001   0.00000E+0000
   7.0020  4.57700E-0001   0.00000E+0000
   7.0050  4.61500E-0001   0.00000E+0000
   7.0070  4.69900E-0001   0.00000E+0000
   7.0100  4.75200E-0001   0.00000E+0000
   7.0110  4.80800E-0001   0.00000E+0000
   7.0140  4.81800E-0001   0.00000E+0000
   7.0150  4.75200E-0001   0.00000E+0000
   7.0180  4.74300E-0001   0.00000E+0000
   7.0220  4.87000E-0001   0.00000E+0000
   7.0230  4.74700E-0001   0.00000E+0000
   7.0250  4.72700E-0001   0.00000E+0000
   7.0280  4.91500E-0001   0.00000E+0000
   7.0300  4.93200E-0001   0.00000E+0000
   7.0330  4.81800E-0001   0.00000E+0000
   7.0360  4.95700E-0001   0.00000E+0000
   7.0390  5.14700E-0001   0.00000E+0000
   7.0430  5.14400E-0001   0.00000E+0000
   7.0440  5.04100E-0001   0.00000E+0000
   7.0460  4.99700E-0001   0.00000E+0000
   7.0490  5.04700E-0001   0.00000E+0000
   7.0530  5.05700E-0001   0.00000E+0000
   7.0550  5.14300E-0001   0.00000E+0000
   7.0580  5.24200E-0001   0.00000E+0000
   7.0610  5.25000E-0001   0.00000E+0000
   7.0640  5.39100E-0001   0.00000E+0000
   7.0680  5.21700E-0001   0.00000E+0000
   7.0710  5.64500E-0001   0.00000E+0000
   7.0730  5.60800E-0001   0.00000E+0000
   7.0760  5.49900E-0001   0.00000E+0000
   7.0790  5.46000E-0001   0.00000E+0000
   7.0820  5.58500E-0001   0.00000E+0000
   7.0840  5.77400E-0001   0.00000E+0000
   7.0870  5.82500E-0001   0.00000E+0000
   7.0890  5.85400E-0001   0.00000E+0000
   7.0920  5.80300E-0001   0.00000E+0000
   7.0940  5.93900E-0001   0.00000E+0000
   7.0970  6.05900E-0001   0.00000E+0000
   7.0990  6.16300E-0001   0.00000E+0000
   7.1010  6.23100E-0001   0.00000E+0000
