# Supplementary material for: Self-association of MreC as a regulatory signal in bacterial cell wall elongation
Source: Nat Commun. 2021 May 20;12:2987. doi: 10.1038/s41467-021-22957-9 (PMC8137920; doi:10.1038/s41467-021-22957-9)
Supplement: Supplementary file 4 — Source Data [file 41467_2021_22957_MOESM4_ESM.zip › Martins2-Source-Data/AUC_rawdata/E.coli/00115.RA3]

MREC FHEC 0,8 abs
R 3 20.0 20000 0027156 1.0530E11 281 1 
   5.8000 -4.82500E-0001   0.00000E+0000
   5.8050 -1.51500E-0001   0.00000E+0000
   5.8070 -2.32000E-0001   0.00000E+0000
   5.8100 -2.07500E-0001   0.00000E+0000
   5.8110 -1.69400E-0001   0.00000E+0000
   5.8120 -2.13600E-0001   0.00000E+0000
   5.8160 -3.71200E-0001   0.00000E+0000
   5.8190 -4.29900E-0001   0.00000E+0000
   5.8200 -7.11600E-0001   0.00000E+0000
   5.8230 -5.42800E-0001   0.00000E+0000
   5.8240 -3.96200E-0001   0.00000E+0000
   5.8260 -3.71200E-0001   0.00000E+0000
   5.8270 -8.51000E-0002   0.00000E+0000
   5.8280  3.80000E-0003   0.00000E+0000
   5.8300  1.32500E-0001   0.00000E+0000
   5.8320  1.08000E-0001   0.00000E+0000
   5.8350  1.48900E-0001   0.00000E+0000
   5.8370  1.00100E-0001   0.00000E+0000
   5.8390  9.49000E-0002   0.00000E+0000
   5.8410  9.04000E-0002   0.00000E+0000
   5.8420  9.22000E-0002   0.00000E+0000
   5.8440  7.05000E-0002   0.00000E+0000
   5.8480  9.25000E-0002   0.00000E+0000
   5.8510  8.65000E-0002   0.00000E+0000
   5.8530  6.91000E-0002   0.00000E+0000
   5.8550  4.52000E-0002   0.00000E+0000
   5.8560  1.55000E-0002   0.00000E+0000
   5.8570  2.93000E-0002   0.00000E+0000
   5.8600  2.00000E-0002   0.00000E+0000
   5.8630  2.57000E-0002   0.00000E+0000
   5.8650  3.77000E-0002   0.00000E+0000
   5.8670  3.58000E-0002   0.00000E+0000
   5.8690 -4.62000E-0002   0.00000E+0000
   5.8720 -1.93000E-0002   0.00000E+0000
   5.8730  9.00000E-0003   0.00000E+0000
   5.8760  2.60000E-0002   0.00000E+0000
   5.8780  4.94000E-0002   0.00000E+0000
   5.8800  4.37000E-0002   0.00000E+0000
   5.8830  1.59000E-0002   0.00000E+0000
   5.8840  1.21000E-0002   0.00000E+0000
   5.8870  2.96000E-0002   0.00000E+0000
   5.8900  3.97000E-0002   0.00000E+0000
   5.8920  8.10000E-0003   0.00000E+0000
   5.8940  2.94000E-0002   0.00000E+0000
   5.8950  2.11000E-0002   0.00000E+0000
   5.8990  1.19000E-0002   0.00000E+0000
   5.9010  3.29000E-0002   0.00000E+0000
   5.9040  2.35000E-0002   0.00000E+0000
   5.9060  1.82000E-0002   0.00000E+0000
   5.9100  1.85000E-0002   0.00000E+0000
   5.9110  1.53000E-0002   0.00000E+0000
   5.9130  2.54000E-0002   0.00000E+0000
   5.9160  1.88000E-0002   0.00000E+0000
   5.9170  2.45000E-0002   0.00000E+0000
   5.9190  2.20000E-0003   0.00000E+0000
   5.9220  1.51000E-0002   0.00000E+0000
   5.9270  2.55000E-0002   0.00000E+0000
   5.9300  7.30000E-0002   0.00000E+0000
   5.9310  7.59000E-0002   0.00000E+0000
   5.9340  4.76000E-0002   0.00000E+0000
   5.9350  2.95000E-0002   0.00000E+0000
   5.9370  4.58000E-0002   0.00000E+0000
   5.9380  8.87000E-0002   0.00000E+0000
   5.9400  4.91000E-0002   0.00000E+0000
   5.9440  6.15000E-0002   0.00000E+0000
   5.9450  7.42000E-0002   0.00000E+0000
   5.9490  6.43000E-0002   0.00000E+0000
   5.9500  5.24000E-0002   0.00000E+0000
   5.9520  3.99000E-0002   0.00000E+0000
   5.9530  5.87000E-0002   0.00000E+0000
   5.9560  5.53000E-0002   0.00000E+0000
   5.9570  6.70000E-0002   0.00000E+0000
   5.9610  9.00000E-0002   0.00000E+0000
   5.9620  7.57000E-0002   0.00000E+0000
   5.9650  2.84000E-0002   0.00000E+0000
   5.9670  2.22000E-0002   0.00000E+0000
   5.9700  1.97000E-0002   0.00000E+0000
   5.9730  4.07000E-0002   0.00000E+0000
   5.9750  2.38000E-0002   0.00000E+0000
   5.9780  5.78000E-0002   0.00000E+0000
   5.9820 -9.04000E-0001   0.00000E+0000
   5.9840 -1.17850E+0000   0.00000E+0000
   5.9860 -1.31510E+0000   0.00000E+0000
   5.9870 -1.41430E+0000   0.00000E+0000
   5.9900 -1.56650E+0000   0.00000E+0000
   5.9910 -1.86860E+0000   0.00000E+0000
   5.9930 -1.99370E+0000   0.00000E+0000
   5.9960 -2.00630E+0000   0.00000E+0000
   5.9970 -1.98650E+0000   0.00000E+0000
   5.9990 -1.88690E+0000   0.00000E+0000
   6.0020 -1.77600E+0000   0.00000E+0000
   6.0070 -1.64320E+0000   0.00000E+0000
   6.0080 -1.54690E+0000   0.00000E+0000
   6.0110 -1.25580E+0000   0.00000E+0000
   6.0140 -2.96700E-0001   0.00000E+0000
   6.0170  1.05800E-0001   0.00000E+0000
   6.0200  1.39800E-0001   0.00000E+0000
   6.0210  1.32100E-0001   0.00000E+0000
   6.0240  1.33800E-0001   0.00000E+0000
   6.0250  1.12100E-0001   0.00000E+0000
   6.0290  1.41900E-0001   0.00000E+0000
   6.0300  1.46100E-0001   0.00000E+0000
   6.0330  1.68400E-0001   0.00000E+0000
   6.0340  1.68000E-0001   0.00000E+0000
   6.0360  9.89000E-0002   0.00000E+0000
   6.0390  9.81000E-0002   0.00000E+0000
   6.0410  9.78000E-0002   0.00000E+0000
   6.0420  1.10900E-0001   0.00000E+0000
   6.0450  1.22700E-0001   0.00000E+0000
   6.0470  1.08600E-0001   0.00000E+0000
   6.0490  1.18700E-0001   0.00000E+0000
   6.0510  1.15700E-0001   0.00000E+0000
   6.0530  1.14300E-0001   0.00000E+0000
   6.0550  1.21400E-0001   0.00000E+0000
   6.0570  1.13400E-0001   0.00000E+0000
   6.0590  1.17700E-0001   0.00000E+0000
   6.0620  1.13200E-0001   0.00000E+0000
   6.0640  1.23700E-0001   0.00000E+0000
   6.0690  1.03500E-0001   0.00000E+0000
   6.0700  1.03500E-0001   0.00000E+0000
   6.0730  1.01900E-0001   0.00000E+0000
   6.0780  1.61700E-0001   0.00000E+0000
   6.0820  1.00800E-0001   0.00000E+0000
   6.0830  2.79100E-0001   0.00000E+0000
   6.0850  1.13680E+0000   0.00000E+0000
   6.0890  1.35170E+0000   0.00000E+0000
   6.0920  1.43480E+0000   0.00000E+0000
   6.0940  1.51720E+0000   0.00000E+0000
   6.0960  2.03310E+0000   0.00000E+0000
   6.0990  2.04240E+0000   0.00000E+0000
   6.1020  2.00490E+0000   0.00000E+0000
   6.1040  1.95910E+0000   0.00000E+0000
   6.1080  1.85850E+0000   0.00000E+0000
   6.1100  1.75650E+0000   0.00000E+0000
   6.1130  1.69170E+0000   0.00000E+0000
   6.1140  1.46820E+0000   0.00000E+0000
   6.1180  1.45700E-0001   0.00000E+0000
   6.1230  4.95000E-0002   0.00000E+0000
   6.1270  1.34300E-0001   0.00000E+0000
   6.1290  1.10200E-0001   0.00000E+0000
   6.1300  1.17600E-0001   0.00000E+0000
   6.1310  1.10500E-0001   0.00000E+0000
   6.1350  1.07300E-0001   0.00000E+0000
   6.1370  1.02200E-0001   0.00000E+0000
   6.1410  1.00300E-0001   0.00000E+0000
   6.1440  9.45000E-0002   0.00000E+0000
   6.1450  1.03000E-0001   0.00000E+0000
   6.1470  1.04000E-0001   0.00000E+0000
   6.1520  9.62000E-0002   0.00000E+0000
   6.1560  1.09100E-0001   0.00000E+0000
   6.1570  1.13600E-0001   0.00000E+0000
   6.1630  1.06700E-0001   0.00000E+0000
   6.1660  1.05900E-0001   0.00000E+0000
   6.1670  1.23600E-0001   0.00000E+0000
   6.1690  1.13200E-0001   0.00000E+0000
   6.1700  1.12500E-0001   0.00000E+0000
   6.1730  1.14000E-0001   0.00000E+0000
   6.1760  1.13100E-0001   0.00000E+0000
   6.1780  1.18900E-0001   0.00000E+0000
   6.1810  1.22800E-0001   0.00000E+0000
   6.1830  1.17500E-0001   0.00000E+0000
   6.1850  1.17400E-0001   0.00000E+0000
   6.1880  1.20600E-0001   0.00000E+0000
   6.1920  1.23700E-0001   0.00000E+0000
   6.1950  1.24800E-0001   0.00000E+0000
   6.1970  1.27700E-0001   0.00000E+0000
   6.1990  1.27800E-0001   0.00000E+0000
   6.2010  1.30000E-0001   0.00000E+0000
   6.2030  1.33100E-0001   0.00000E+0000
   6.2060  1.26100E-0001   0.00000E+0000
   6.2090  1.35800E-0001   0.00000E+0000
   6.2100  1.35800E-0001   0.00000E+0000
   6.2140  1.40300E-0001   0.00000E+0000
   6.2150  1.39000E-0001   0.00000E+0000
   6.2180  1.39900E-0001   0.00000E+0000
   6.2200  1.46500E-0001   0.00000E+0000
   6.2230  1.45200E-0001   0.00000E+0000
   6.2240  1.50000E-0001   0.00000E+0000
   6.2260  1.76400E-0001   0.00000E+0000
   6.2290  1.39500E-0001   0.00000E+0000
   6.2310  9.73000E-0002   0.00000E+0000
   6.2340  1.42300E-0001   0.00000E+0000
   6.2370  1.81700E-0001   0.00000E+0000
   6.2390  1.64800E-0001   0.00000E+0000
   6.2420  1.61800E-0001   0.00000E+0000
   6.2430  1.72200E-0001   0.00000E+0000
   6.2450  1.66800E-0001   0.00000E+0000
   6.2490  1.71600E-0001   0.00000E+0000
   6.2510  1.60200E-0001   0.00000E+0000
   6.2540  1.60900E-0001   0.00000E+0000
   6.2580  1.81800E-0001   0.00000E+0000
   6.2600  1.80000E-0001   0.00000E+0000
   6.2620  1.84400E-0001   0.00000E+0000
   6.2640  1.84000E-0001   0.00000E+0000
   6.2670  1.92900E-0001   0.00000E+0000
   6.2680  1.89500E-0001   0.00000E+0000
   6.2700  1.78900E-0001   0.00000E+0000
   6.2730  1.75900E-0001   0.00000E+0000
   6.2740  1.87700E-0001   0.00000E+0000
   6.2760  1.96200E-0001   0.00000E+0000
   6.2800  1.86400E-0001   0.00000E+0000
   6.2820  1.80000E-0001   0.00000E+0000
   6.2850  1.95800E-0001   0.00000E+0000
   6.2860  1.96500E-0001   0.00000E+0000
   6.2880  1.99300E-0001   0.00000E+0000
   6.2900  1.97700E-0001   0.00000E+0000
   6.2920  1.97100E-0001   0.00000E+0000
   6.2940  2.02900E-0001   0.00000E+0000
   6.2990  2.10200E-0001   0.00000E+0000
   6.3030  2.11000E-0001   0.00000E+0000
   6.3050  2.13300E-0001   0.00000E+0000
   6.3070  2.07100E-0001   0.00000E+0000
   6.3100  2.26900E-0001   0.00000E+0000
   6.3130  2.12900E-0001   0.00000E+0000
   6.3160  2.15400E-0001   0.00000E+0000
   6.3170  2.24000E-0001   0.00000E+0000
   6.3200  2.22700E-0001   0.00000E+0000
   6.3210  2.24700E-0001   0.00000E+0000
   6.3240  2.35600E-0001   0.00000E+0000
   6.3260  2.49400E-0001   0.00000E+0000
   6.3300  1.81600E-0001   0.00000E+0000
   6.3310  1.86700E-0001   0.00000E+0000
   6.3340  2.12400E-0001   0.00000E+0000
   6.3350  2.43100E-0001   0.00000E+0000
   6.3380  2.56600E-0001   0.00000E+0000
   6.3400  2.56800E-0001   0.00000E+0000
   6.3420  2.45000E-0001   0.00000E+0000
   6.3430  2.51200E-0001   0.00000E+0000
   6.3460  2.59600E-0001   0.00000E+0000
   6.3500  2.53400E-0001   0.00000E+0000
   6.3520  2.54700E-0001   0.00000E+0000
   6.3540  2.51300E-0001   0.00000E+0000
   6.3560  2.53400E-0001   0.00000E+0000
   6.3600  2.52300E-0001   0.00000E+0000
   6.3610  2.62500E-0001   0.00000E+0000
   6.3640  2.61500E-0001   0.00000E+0000
   6.3660  2.61900E-0001   0.00000E+0000
   6.3680  2.65200E-0001   0.00000E+0000
   6.3690  2.63400E-0001   0.00000E+0000
   6.3740  2.75600E-0001   0.00000E+0000
   6.3780  2.83300E-0001   0.00000E+0000
   6.3820  2.77600E-0001   0.00000E+0000
   6.3830  2.78900E-0001   0.00000E+0000
   6.3860  2.91300E-0001   0.00000E+0000
   6.3900  2.90400E-0001   0.00000E+0000
   6.3910  2.91100E-0001   0.00000E+0000
   6.3950  2.88000E-0001   0.00000E+0000
   6.3970  2.87600E-0001   0.00000E+0000
   6.4020  2.93000E-0001   0.00000E+0000
   6.4030  3.01200E-0001   0.00000E+0000
   6.4050  2.95100E-0001   0.00000E+0000
   6.4080  3.02100E-0001   0.00000E+0000
   6.4100  2.94700E-0001   0.00000E+0000
   6.4120  2.98200E-0001   0.00000E+0000
   6.4140  2.90100E-0001   0.00000E+0000
   6.4160  3.04400E-0001   0.00000E+0000
   6.4180  3.04100E-0001   0.00000E+0000
   6.4220  3.07200E-0001   0.00000E+0000
   6.4230  3.11600E-0001   0.00000E+0000
   6.4260  3.08600E-0001   0.00000E+0000
   6.4280  3.11800E-0001   0.00000E+0000
   6.4290  3.08400E-0001   0.00000E+0000
   6.4330  3.17500E-0001   0.00000E+0000
   6.4350  3.18000E-0001   0.00000E+0000
   6.4400  3.17600E-0001   0.00000E+0000
   6.4420  3.16700E-0001   0.00000E+0000
   6.4440  3.18800E-0001   0.00000E+0000
   6.4460  3.28200E-0001   0.00000E+0000
   6.4480  3.15800E-0001   0.00000E+0000
   6.4510  3.18700E-0001   0.00000E+0000
   6.4530  3.27000E-0001   0.00000E+0000
   6.4580  3.19600E-0001   0.00000E+0000
   6.4630  3.21900E-0001   0.00000E+0000
   6.4670  3.26100E-0001   0.00000E+0000
   6.4720  3.32500E-0001   0.00000E+0000
   6.4740  3.39300E-0001   0.00000E+0000
   6.4760  3.66900E-0001   0.00000E+0000
   6.4780  3.69400E-0001   0.00000E+0000
   6.4810  3.33800E-0001   0.00000E+0000
   6.4830  3.51400E-0001   0.00000E+0000
   6.4850  3.38700E-0001   0.00000E+0000
   6.4880  3.38900E-0001   0.00000E+0000
   6.4920  3.41300E-0001   0.00000E+0000
   6.4930  3.34400E-0001   0.00000E+0000
   6.4960  3.42500E-0001   0.00000E+0000
   6.4970  3.31600E-0001   0.00000E+0000
   6.5000  3.44500E-0001   0.00000E+0000
   6.5020  3.41000E-0001   0.00000E+0000
   6.5050  3.49600E-0001   0.00000E+0000
   6.5060  3.52500E-0001   0.00000E+0000
   6.5100  3.56600E-0001   0.00000E+0000
   6.5110  3.53300E-0001   0.00000E+0000
   6.5150  3.22400E-0001   0.00000E+0000
   6.5170  3.43400E-0001   0.00000E+0000
   6.5190  3.63200E-0001   0.00000E+0000
   6.5220  3.49500E-0001   0.00000E+0000
   6.5240  3.60100E-0001   0.00000E+0000
   6.5270  3.54800E-0001   0.00000E+0000
   6.5280  3.47000E-0001   0.00000E+0000
   6.5310  3.49200E-0001   0.00000E+0000
   6.5320  3.53900E-0001   0.00000E+0000
   6.5330  3.59200E-0001   0.00000E+0000
   6.5360  3.51800E-0001   0.00000E+0000
   6.5370  3.58200E-0001   0.00000E+0000
   6.5410  3.63400E-0001   0.00000E+0000
   6.5430  3.59300E-0001   0.00000E+0000
   6.5450  3.54400E-0001   0.00000E+0000
   6.5470  3.56500E-0001   0.00000E+0000
   6.5490  3.78100E-0001   0.00000E+0000
   6.5520  3.62900E-0001   0.00000E+0000
   6.5550  3.51900E-0001   0.00000E+0000
   6.5580  3.57900E-0001   0.00000E+0000
   6.5590  3.64400E-0001   0.00000E+0000
   6.5610  3.65000E-0001   0.00000E+0000
   6.5640  3.70000E-0001   0.00000E+0000
   6.5660  3.68100E-0001   0.00000E+0000
   6.5690  3.68800E-0001   0.00000E+0000
   6.5710  3.61000E-0001   0.00000E+0000
   6.5730  3.60900E-0001   0.00000E+0000
   6.5750  3.66300E-0001   0.00000E+0000
   6.5770  3.66300E-0001   0.00000E+0000
   6.5790  3.53300E-0001   0.00000E+0000
   6.5810  3.66100E-0001   0.00000E+0000
   6.5830  3.78100E-0001   0.00000E+0000
   6.5840  3.67600E-0001   0.00000E+0000
   6.5860  3.70100E-0001   0.00000E+0000
   6.5880  3.71900E-0001   0.00000E+0000
   6.5900  3.69500E-0001   0.00000E+0000
   6.5930  3.72400E-0001   0.00000E+0000
   6.5950  3.77600E-0001   0.00000E+0000
   6.5980  3.77900E-0001   0.00000E+0000
   6.6000  3.82300E-0001   0.00000E+0000
   6.6030  4.03300E-0001   0.00000E+0000
   6.6050  3.79700E-0001   0.00000E+0000
   6.6070  3.83000E-0001   0.00000E+0000
   6.6100  3.81600E-0001   0.00000E+0000
   6.6120  3.80000E-0001   0.00000E+0000
   6.6140  3.87900E-0001   0.00000E+0000
   6.6170  3.78700E-0001   0.00000E+0000
   6.6190  3.75100E-0001   0.00000E+0000
   6.6210  3.93500E-0001   0.00000E+0000
   6.6240  3.84300E-0001   0.00000E+0000
   6.6260  3.91900E-0001   0.00000E+0000
   6.6270  3.95600E-0001   0.00000E+0000
   6.6300  3.95700E-0001   0.00000E+0000
   6.6310  3.94800E-0001   0.00000E+0000
   6.6330  3.97900E-0001   0.00000E+0000
   6.6360  3.94300E-0001   0.00000E+0000
   6.6390  3.96400E-0001   0.00000E+0000
   6.6410  4.00700E-0001   0.00000E+0000
   6.6420  3.91700E-0001   0.00000E+0000
   6.6450  3.92400E-0001   0.00000E+0000
   6.6460  3.82100E-0001   0.00000E+0000
   6.6490  3.89800E-0001   0.00000E+0000
   6.6520  3.90700E-0001   0.00000E+0000
   6.6550  3.94100E-0001   0.00000E+0000
   6.6570  3.89200E-0001   0.00000E+0000
   6.6600  3.98100E-0001   0.00000E+0000
   6.6630  3.97800E-0001   0.00000E+0000
   6.6640  3.99500E-0001   0.00000E+0000
   6.6670  3.98900E-0001   0.00000E+0000
   6.6690  3.98600E-0001   0.00000E+0000
   6.6730  4.08600E-0001   0.00000E+0000
   6.6740  3.96500E-0001   0.00000E+0000
   6.6770  3.96300E-0001   0.00000E+0000
   6.6790  4.03600E-0001   0.00000E+0000
   6.6810  4.02800E-0001   0.00000E+0000
   6.6830  4.09200E-0001   0.00000E+0000
   6.6870  3.94900E-0001   0.00000E+0000
   6.6880  4.03800E-0001   0.00000E+0000
   6.6900  3.98700E-0001   0.00000E+0000
   6.6910  4.09700E-0001   0.00000E+0000
   6.6940  4.17900E-0001   0.00000E+0000
   6.6960  4.10000E-0001   0.00000E+0000
   6.6990  4.04500E-0001   0.00000E+0000
   6.7030  3.98300E-0001   0.00000E+0000
   6.7070  4.10500E-0001   0.00000E+0000
   6.7080  4.02700E-0001   0.00000E+0000
   6.7120  4.01500E-0001   0.00000E+0000
   6.7140  4.10200E-0001   0.00000E+0000
   6.7170  4.08200E-0001   0.00000E+0000
   6.7190  3.99000E-0001   0.00000E+0000
   6.7210  4.12500E-0001   0.00000E+0000
   6.7250  4.15000E-0001   0.00000E+0000
   6.7260  4.16100E-0001   0.00000E+0000
   6.7290  4.17100E-0001   0.00000E+0000
   6.7310  4.10500E-0001   0.00000E+0000
   6.7320  4.11700E-0001   0.00000E+0000
   6.7340  4.18300E-0001   0.00000E+0000
   6.7380  4.20000E-0001   0.00000E+0000
   6.7400  4.26500E-0001   0.00000E+0000
   6.7420  4.32900E-0001   0.00000E+0000
   6.7450  4.23200E-0001   0.00000E+0000
   6.7480  4.03600E-0001   0.00000E+0000
   6.7500  4.25200E-0001   0.00000E+0000
   6.7510  4.24500E-0001   0.00000E+0000
   6.7540  4.14100E-0001   0.00000E+0000
   6.7570  4.26300E-0001   0.00000E+0000
   6.7590  4.24600E-0001   0.00000E+0000
   6.7620  4.28600E-0001   0.00000E+0000
   6.7630  4.24400E-0001   0.00000E+0000
   6.7660  4.13200E-0001   0.00000E+0000
   6.7700  4.02500E-0001   0.00000E+0000
   6.7740  4.32100E-0001   0.00000E+0000
   6.7760  4.31600E-0001   0.00000E+0000
   6.7770  4.21400E-0001   0.00000E+0000
   6.7790  4.29200E-0001   0.00000E+0000
   6.7830  4.28900E-0001   0.00000E+0000
   6.7840  4.25700E-0001   0.00000E+0000
   6.7880  4.31500E-0001   0.00000E+0000
   6.7890  4.30700E-0001   0.00000E+0000
   6.7910  4.39300E-0001   0.00000E+0000
   6.7940  4.34400E-0001   0.00000E+0000
   6.7970  4.30700E-0001   0.00000E+0000
   6.8000  4.16800E-0001   0.00000E+0000
   6.8020  4.34000E-0001   0.00000E+0000
   6.8050  4.38300E-0001   0.00000E+0000
   6.8060  4.36400E-0001   0.00000E+0000
   6.8090  4.48700E-0001   0.00000E+0000
   6.8130  4.33100E-0001   0.00000E+0000
   6.8150  4.29900E-0001   0.00000E+0000
   6.8170  4.41700E-0001   0.00000E+0000
   6.8190  4.37200E-0001   0.00000E+0000
   6.8220  4.23200E-0001   0.00000E+0000
   6.8240  4.18700E-0001   0.00000E+0000
   6.8270  4.29100E-0001   0.00000E+0000
   6.8300  4.26000E-0001   0.00000E+0000
   6.8320  4.40400E-0001   0.00000E+0000
   6.8340  4.39000E-0001   0.00000E+0000
   6.8360  4.38800E-0001   0.00000E+0000
   6.8380  4.37100E-0001   0.00000E+0000
   6.8390  4.26800E-0001   0.00000E+0000
   6.8430  4.30800E-0001   0.00000E+0000
   6.8460  4.28600E-0001   0.00000E+0000
   6.8490  4.44100E-0001   0.00000E+0000
   6.8510  4.38100E-0001   0.00000E+0000
   6.8530  4.57600E-0001   0.00000E+0000
   6.8560  4.36300E-0001   0.00000E+0000
   6.8580  4.26500E-0001   0.00000E+0000
   6.8620  4.30800E-0001   0.00000E+0000
   6.8640  4.35800E-0001   0.00000E+0000
   6.8670  4.32500E-0001   0.00000E+0000
   6.8710  4.47600E-0001   0.00000E+0000
   6.8740  4.40200E-0001   0.00000E+0000
   6.8770  4.52500E-0001   0.00000E+0000
   6.8790  4.41400E-0001   0.00000E+0000
   6.8810  4.45900E-0001   0.00000E+0000
   6.8830  4.46800E-0001   0.00000E+0000
   6.8860  4.32200E-0001   0.00000E+0000
   6.8870  4.47300E-0001   0.00000E+0000
   6.8890  4.49600E-0001   0.00000E+0000
   6.8920  4.40600E-0001   0.00000E+0000
   6.8950  4.39800E-0001   0.00000E+0000
   6.8980  4.63600E-0001   0.00000E+0000
   6.8990  4.68200E-0001   0.00000E+0000
   6.9010  4.69200E-0001   0.00000E+0000
   6.9030  4.71800E-0001   0.00000E+0000
   6.9060  4.62500E-0001   0.00000E+0000
   6.9090  4.73100E-0001   0.00000E+0000
   6.9120  4.63500E-0001   0.00000E+0000
   6.9140  4.62900E-0001   0.00000E+0000
   6.9180  4.63200E-0001   0.00000E+0000
   6.9200  4.51700E-0001   0.00000E+0000
   6.9230  4.75100E-0001   0.00000E+0000
   6.9260  4.62300E-0001   0.00000E+0000
   6.9290  4.50700E-0001   0.00000E+0000
   6.9300  4.56100E-0001   0.00000E+0000
   6.9320  4.69200E-0001   0.00000E+0000
   6.9340  4.68600E-0001   0.00000E+0000
   6.9370  4.58300E-0001   0.00000E+0000
   6.9380  4.75600E-0001   0.00000E+0000
   6.9420  4.88800E-0001   0.00000E+0000
   6.9440  4.72000E-0001   0.00000E+0000
   6.9470  4.49300E-0001   0.00000E+0000
   6.9490  4.52400E-0001   0.00000E+0000
   6.9520  4.54800E-0001   0.00000E+0000
   6.9550  4.55900E-0001   0.00000E+0000
   6.9560  4.66900E-0001   0.00000E+0000
   6.9600  4.61300E-0001   0.00000E+0000
   6.9610  4.44600E-0001   0.00000E+0000
   6.9630  4.54700E-0001   0.00000E+0000
   6.9670  4.57500E-0001   0.00000E+0000
   6.9700  4.43600E-0001   0.00000E+0000
   6.9730  4.62900E-0001   0.00000E+0000
   6.9750  4.63600E-0001   0.00000E+0000
   6.9770  4.63400E-0001   0.00000E+0000
   6.9800  4.46400E-0001   0.00000E+0000
   6.9820  4.25100E-0001   0.00000E+0000
   6.9840  4.50000E-0001   0.00000E+0000
   6.9870  4.49600E-0001   0.00000E+0000
   6.9890  4.34900E-0001   0.00000E+0000
   6.9920  4.53600E-0001   0.00000E+0000
   6.9950  4.70500E-0001   0.00000E+0000
   6.9970  4.79200E-0001   0.00000E+0000
   6.9990  4.44000E-0001   0.00000E+0000
   7.0020  4.62800E-0001   0.00000E+0000
   7.0050  4.58600E-0001   0.00000E+0000
   7.0070  4.71400E-0001   0.00000E+0000
   7.0100  4.75700E-0001   0.00000E+0000
   7.0120  4.84700E-0001   0.00000E+0000
   7.0150  4.75700E-0001   0.00000E+0000
   7.0170  4.70800E-0001   0.00000E+0000
   7.0200  4.83400E-0001   0.00000E+0000
   7.0220  4.88600E-0001   0.00000E+0000
   7.0250  4.62200E-0001   0.00000E+0000
   7.0270  4.87200E-0001   0.00000E+0000
   7.0280  4.88600E-0001   0.00000E+0000
   7.0320  4.83500E-0001   0.00000E+0000
   7.0340  4.80500E-0001   0.00000E+0000
   7.0370  4.94900E-0001   0.00000E+0000
   7.0390  4.97200E-0001   0.00000E+0000
   7.0410  5.17500E-0001   0.00000E+0000
   7.0440  5.19300E-0001   0.00000E+0000
   7.0460  5.13800E-0001   0.00000E+0000
   7.0480  5.03100E-0001   0.00000E+0000
   7.0510  5.03400E-0001   0.00000E+0000
   7.0530  5.20200E-0001   0.00000E+0000
   7.0550  5.18700E-0001   0.00000E+0000
   7.0580  5.17400E-0001   0.00000E+0000
   7.0600  5.38100E-0001   0.00000E+0000
   7.0620  5.48600E-0001   0.00000E+0000
   7.0650  5.49900E-0001   0.00000E+0000
   7.0690  5.31800E-0001   0.00000E+0000
   7.0710  5.65700E-0001   0.00000E+0000
   7.0730  5.72300E-0001   0.00000E+0000
   7.0740  5.64100E-0001   0.00000E+0000
   7.0760  5.53500E-0001   0.00000E+0000
   7.0790  5.51000E-0001   0.00000E+0000
   7.0810  5.66700E-0001   0.00000E+0000
   7.0840  5.89100E-0001   0.00000E+0000
   7.0860  5.91300E-0001   0.00000E+0000
   7.0890  6.07000E-0001   0.00000E+0000
   7.0900  5.95800E-0001   0.00000E+0000
   7.0930  6.07600E-0001   0.00000E+0000
   7.0940  6.23400E-0001   0.00000E+0000
   7.0970  6.29000E-0001   0.00000E+0000
   7.1000  6.42400E-0001   0.00000E+0000
