# Supplementary material for: Self-association of MreC as a regulatory signal in bacterial cell wall elongation
Source: Nat Commun. 2021 May 20;12:2987. doi: 10.1038/s41467-021-22957-9 (PMC8137920; doi:10.1038/s41467-021-22957-9)
Supplement: Supplementary file 4 — Source Data [file 41467_2021_22957_MOESM4_ESM.zip › Martins2-Source-Data/AUC_rawdata/E.coli/00129.RA3]

MREC FHEC 0,8 abs
R 3 20.0 20000 0030082 1.1810E11 281 1 
   5.8010 -3.38600E-0001   0.00000E+0000
   5.8050 -1.81900E-0001   0.00000E+0000
   5.8060 -1.69700E-0001   0.00000E+0000
   5.8070 -1.56500E-0001   0.00000E+0000
   5.8090 -1.45000E-0001   0.00000E+0000
   5.8100 -8.88000E-0002   0.00000E+0000
   5.8110 -1.28400E-0001   0.00000E+0000
   5.8140 -2.73200E-0001   0.00000E+0000
   5.8160 -3.39200E-0001   0.00000E+0000
   5.8180 -3.83500E-0001   0.00000E+0000
   5.8190 -6.31800E-0001   0.00000E+0000
   5.8210 -5.96900E-0001   0.00000E+0000
   5.8240 -4.13000E-0001   0.00000E+0000
   5.8250 -1.75900E-0001   0.00000E+0000
   5.8280  9.80000E-0003   0.00000E+0000
   5.8290  1.22600E-0001   0.00000E+0000
   5.8310  1.49300E-0001   0.00000E+0000
   5.8320  1.60600E-0001   0.00000E+0000
   5.8330  1.52300E-0001   0.00000E+0000
   5.8340  1.27200E-0001   0.00000E+0000
   5.8370  1.11100E-0001   0.00000E+0000
   5.8390  9.96000E-0002   0.00000E+0000
   5.8410  9.79000E-0002   0.00000E+0000
   5.8420  8.73000E-0002   0.00000E+0000
   5.8440  8.78000E-0002   0.00000E+0000
   5.8460  1.10500E-0001   0.00000E+0000
   5.8480  9.42000E-0002   0.00000E+0000
   5.8510  8.61000E-0002   0.00000E+0000
   5.8530  7.32000E-0002   0.00000E+0000
   5.8550  2.09000E-0002   0.00000E+0000
   5.8560  1.22000E-0002   0.00000E+0000
   5.8590  4.03000E-0002   0.00000E+0000
   5.8620  1.99000E-0002   0.00000E+0000
   5.8650  4.16000E-0002   0.00000E+0000
   5.8660  2.82000E-0002   0.00000E+0000
   5.8680 -1.23000E-0002   0.00000E+0000
   5.8720 -3.24000E-0002   0.00000E+0000
   5.8740  0.00000E+0000   0.00000E+0000
   5.8750  1.35000E-0002   0.00000E+0000
   5.8770  4.36000E-0002   0.00000E+0000
   5.8800  3.95000E-0002   0.00000E+0000
   5.8820  2.72000E-0002   0.00000E+0000
   5.8830  1.46000E-0002   0.00000E+0000
   5.8850  1.51000E-0002   0.00000E+0000
   5.8870  2.48000E-0002   0.00000E+0000
   5.8890  5.79000E-0002   0.00000E+0000
   5.8900  3.14000E-0002   0.00000E+0000
   5.8940  3.08000E-0002   0.00000E+0000
   5.8970  8.60000E-0003   0.00000E+0000
   5.9010  2.88000E-0002   0.00000E+0000
   5.9030  2.13000E-0002   0.00000E+0000
   5.9060  9.50000E-0003   0.00000E+0000
   5.9080 -1.40000E-0003   0.00000E+0000
   5.9100  9.70000E-0003   0.00000E+0000
   5.9130  2.43000E-0002   0.00000E+0000
   5.9160  1.66000E-0002   0.00000E+0000
   5.9200  5.00000E-0004   0.00000E+0000
   5.9210 -7.70000E-0003   0.00000E+0000
   5.9230  1.27000E-0002   0.00000E+0000
   5.9240  4.13000E-0002   0.00000E+0000
   5.9270  2.98000E-0002   0.00000E+0000
   5.9280  1.81000E-0002   0.00000E+0000
   5.9290  7.53000E-0002   0.00000E+0000
   5.9340  7.27000E-0002   0.00000E+0000
   5.9360  3.03000E-0002   0.00000E+0000
   5.9370  2.76000E-0002   0.00000E+0000
   5.9380  4.97000E-0002   0.00000E+0000
   5.9390  8.10000E-0002   0.00000E+0000
   5.9420  5.62000E-0002   0.00000E+0000
   5.9450  6.42000E-0002   0.00000E+0000
   5.9470  5.99000E-0002   0.00000E+0000
   5.9490  6.14000E-0002   0.00000E+0000
   5.9520  4.80000E-0002   0.00000E+0000
   5.9540  4.97000E-0002   0.00000E+0000
   5.9560  6.07000E-0002   0.00000E+0000
   5.9590  7.09000E-0002   0.00000E+0000
   5.9600  9.81000E-0002   0.00000E+0000
   5.9630  8.08000E-0002   0.00000E+0000
   5.9650  7.73000E-0002   0.00000E+0000
   5.9680  2.18000E-0002   0.00000E+0000
   5.9690  1.93000E-0002   0.00000E+0000
   5.9710  2.21000E-0002   0.00000E+0000
   5.9750  2.90000E-0002   0.00000E+0000
   5.9770  6.72000E-0002   0.00000E+0000
   5.9800 -3.42300E-0001   0.00000E+0000
   5.9820 -7.23200E-0001   0.00000E+0000
   5.9840 -1.21900E+0000   0.00000E+0000
   5.9850 -1.33160E+0000   0.00000E+0000
   5.9890 -1.51230E+0000   0.00000E+0000
   5.9900 -1.58750E+0000   0.00000E+0000
   5.9930 -1.90710E+0000   0.00000E+0000
   5.9970 -2.01790E+0000   0.00000E+0000
   5.9990 -1.94990E+0000   0.00000E+0000
   6.0020 -1.85770E+0000   0.00000E+0000
   6.0040 -1.79500E+0000   0.00000E+0000
   6.0060 -1.67430E+0000   0.00000E+0000
   6.0100 -1.36180E+0000   0.00000E+0000
   6.0110 -1.13360E+0000   0.00000E+0000
   6.0130 -4.62300E-0001   0.00000E+0000
   6.0160 -1.77500E-0001   0.00000E+0000
   6.0170  1.56100E-0001   0.00000E+0000
   6.0210  1.31500E-0001   0.00000E+0000
   6.0220  1.44000E-0001   0.00000E+0000
   6.0230  1.55400E-0001   0.00000E+0000
   6.0250  1.17100E-0001   0.00000E+0000
   6.0270  1.22900E-0001   0.00000E+0000
   6.0290  1.41900E-0001   0.00000E+0000
   6.0320  1.49500E-0001   0.00000E+0000
   6.0340  1.71000E-0001   0.00000E+0000
   6.0370  1.44700E-0001   0.00000E+0000
   6.0390  9.44000E-0002   0.00000E+0000
   6.0420  9.55000E-0002   0.00000E+0000
   6.0450  1.17000E-0001   0.00000E+0000
   6.0480  1.03200E-0001   0.00000E+0000
   6.0520  1.16000E-0001   0.00000E+0000
   6.0530  1.22400E-0001   0.00000E+0000
   6.0570  1.09200E-0001   0.00000E+0000
   6.0610  1.09200E-0001   0.00000E+0000
   6.0620  1.10500E-0001   0.00000E+0000
   6.0640  1.23300E-0001   0.00000E+0000
   6.0660  1.14900E-0001   0.00000E+0000
   6.0690  1.04700E-0001   0.00000E+0000
   6.0710  9.89000E-0002   0.00000E+0000
   6.0730  1.19600E-0001   0.00000E+0000
   6.0760  1.45800E-0001   0.00000E+0000
   6.0780  1.52900E-0001   0.00000E+0000
   6.0800  1.34800E-0001   0.00000E+0000
   6.0830  2.94800E-0001   0.00000E+0000
   6.0850  1.19030E+0000   0.00000E+0000
   6.0890  1.37440E+0000   0.00000E+0000
   6.0920  1.44020E+0000   0.00000E+0000
   6.0940  1.71130E+0000   0.00000E+0000
   6.0990  2.02680E+0000   0.00000E+0000
   6.1010  2.01430E+0000   0.00000E+0000
   6.1030  1.97720E+0000   0.00000E+0000
   6.1050  1.93230E+0000   0.00000E+0000
   6.1070  1.87300E+0000   0.00000E+0000
   6.1100  1.79200E+0000   0.00000E+0000
   6.1120  1.65650E+0000   0.00000E+0000
   6.1140  1.49480E+0000   0.00000E+0000
   6.1180  8.68700E-0001   0.00000E+0000
   6.1210  1.93000E-0001   0.00000E+0000
   6.1220  5.25000E-0002   0.00000E+0000
   6.1280  1.25700E-0001   0.00000E+0000
   6.1300  1.09600E-0001   0.00000E+0000
   6.1320  9.93000E-0002   0.00000E+0000
   6.1350  9.47000E-0002   0.00000E+0000
   6.1370  9.70000E-0002   0.00000E+0000
   6.1390  1.00400E-0001   0.00000E+0000
   6.1400  9.22000E-0002   0.00000E+0000
   6.1440  9.07000E-0002   0.00000E+0000
   6.1470  1.00700E-0001   0.00000E+0000
   6.1490  9.79000E-0002   0.00000E+0000
   6.1510  9.26000E-0002   0.00000E+0000
   6.1540  9.00000E-0002   0.00000E+0000
   6.1550  1.00700E-0001   0.00000E+0000
   6.1580  1.01800E-0001   0.00000E+0000
   6.1620  1.03000E-0001   0.00000E+0000
   6.1630  9.48000E-0002   0.00000E+0000
   6.1660  1.00700E-0001   0.00000E+0000
   6.1680  1.03400E-0001   0.00000E+0000
   6.1690  1.03900E-0001   0.00000E+0000
   6.1730  1.06900E-0001   0.00000E+0000
   6.1780  1.08300E-0001   0.00000E+0000
   6.1790  1.09600E-0001   0.00000E+0000
   6.1810  1.11000E-0001   0.00000E+0000
   6.1830  1.10100E-0001   0.00000E+0000
   6.1850  1.10600E-0001   0.00000E+0000
   6.1870  1.12800E-0001   0.00000E+0000
   6.1910  1.13300E-0001   0.00000E+0000
   6.1930  1.13300E-0001   0.00000E+0000
   6.1940  1.13300E-0001   0.00000E+0000
   6.1950  1.17300E-0001   0.00000E+0000
   6.1970  1.11600E-0001   0.00000E+0000
   6.2020  1.18600E-0001   0.00000E+0000
   6.2060  1.17900E-0001   0.00000E+0000
   6.2070  1.21300E-0001   0.00000E+0000
   6.2100  1.23900E-0001   0.00000E+0000
   6.2120  1.25900E-0001   0.00000E+0000
   6.2140  1.24200E-0001   0.00000E+0000
   6.2170  1.28000E-0001   0.00000E+0000
   6.2180  1.26400E-0001   0.00000E+0000
   6.2190  1.31300E-0001   0.00000E+0000
   6.2210  1.30600E-0001   0.00000E+0000
   6.2240  1.38400E-0001   0.00000E+0000
   6.2270  1.61300E-0001   0.00000E+0000
   6.2290  8.69000E-0002   0.00000E+0000
   6.2330  7.99000E-0002   0.00000E+0000
   6.2340  1.11600E-0001   0.00000E+0000
   6.2360  1.54800E-0001   0.00000E+0000
   6.2380  1.59400E-0001   0.00000E+0000
   6.2410  1.48500E-0001   0.00000E+0000
   6.2420  1.52600E-0001   0.00000E+0000
   6.2460  1.52100E-0001   0.00000E+0000
   6.2480  1.51200E-0001   0.00000E+0000
   6.2520  1.45000E-0001   0.00000E+0000
   6.2540  1.49200E-0001   0.00000E+0000
   6.2550  1.56300E-0001   0.00000E+0000
   6.2570  1.60000E-0001   0.00000E+0000
   6.2600  1.64000E-0001   0.00000E+0000
   6.2610  1.58700E-0001   0.00000E+0000
   6.2650  1.66700E-0001   0.00000E+0000
   6.2670  1.75200E-0001   0.00000E+0000
   6.2690  1.65200E-0001   0.00000E+0000
   6.2700  1.61000E-0001   0.00000E+0000
   6.2710  1.56200E-0001   0.00000E+0000
   6.2740  1.63600E-0001   0.00000E+0000
   6.2770  1.72200E-0001   0.00000E+0000
   6.2790  1.67400E-0001   0.00000E+0000
   6.2830  1.60900E-0001   0.00000E+0000
   6.2840  1.71900E-0001   0.00000E+0000
   6.2860  1.76800E-0001   0.00000E+0000
   6.2900  1.82400E-0001   0.00000E+0000
   6.2920  1.68800E-0001   0.00000E+0000
   6.2930  1.80500E-0001   0.00000E+0000
   6.2980  1.88800E-0001   0.00000E+0000
   6.3000  1.85800E-0001   0.00000E+0000
   6.3020  1.89700E-0001   0.00000E+0000
   6.3050  1.97900E-0001   0.00000E+0000
   6.3070  1.84200E-0001   0.00000E+0000
   6.3090  2.08700E-0001   0.00000E+0000
   6.3110  1.97400E-0001   0.00000E+0000
   6.3140  1.89100E-0001   0.00000E+0000
   6.3160  1.88200E-0001   0.00000E+0000
   6.3180  2.02000E-0001   0.00000E+0000
   6.3210  1.99500E-0001   0.00000E+0000
   6.3230  2.06100E-0001   0.00000E+0000
   6.3260  2.28300E-0001   0.00000E+0000
   6.3290  1.70100E-0001   0.00000E+0000
   6.3310  1.61900E-0001   0.00000E+0000
   6.3320  1.71500E-0001   0.00000E+0000
   6.3360  2.31100E-0001   0.00000E+0000
   6.3420  2.25600E-0001   0.00000E+0000
   6.3450  2.31600E-0001   0.00000E+0000
   6.3460  2.25800E-0001   0.00000E+0000
   6.3480  2.28700E-0001   0.00000E+0000
   6.3500  2.24900E-0001   0.00000E+0000
   6.3530  2.27700E-0001   0.00000E+0000
   6.3550  2.24500E-0001   0.00000E+0000
   6.3570  2.32100E-0001   0.00000E+0000
   6.3590  2.34400E-0001   0.00000E+0000
   6.3610  2.38300E-0001   0.00000E+0000
   6.3640  2.37300E-0001   0.00000E+0000
   6.3660  2.40600E-0001   0.00000E+0000
   6.3670  2.46400E-0001   0.00000E+0000
   6.3680  2.33900E-0001   0.00000E+0000
   6.3710  2.48100E-0001   0.00000E+0000
   6.3750  2.49800E-0001   0.00000E+0000
   6.3760  2.54900E-0001   0.00000E+0000
   6.3790  2.60700E-0001   0.00000E+0000
   6.3810  2.46300E-0001   0.00000E+0000
   6.3830  2.53200E-0001   0.00000E+0000
   6.3850  2.63800E-0001   0.00000E+0000
   6.3880  2.57100E-0001   0.00000E+0000
   6.3900  2.63600E-0001   0.00000E+0000
   6.3930  2.71300E-0001   0.00000E+0000
   6.3940  2.64200E-0001   0.00000E+0000
   6.3970  2.69400E-0001   0.00000E+0000
   6.3980  2.76800E-0001   0.00000E+0000
   6.4030  2.62100E-0001   0.00000E+0000
   6.4050  2.75100E-0001   0.00000E+0000
   6.4070  2.71700E-0001   0.00000E+0000
   6.4100  2.74200E-0001   0.00000E+0000
   6.4120  2.71700E-0001   0.00000E+0000
   6.4140  2.69300E-0001   0.00000E+0000
   6.4160  2.70700E-0001   0.00000E+0000
   6.4190  2.85000E-0001   0.00000E+0000
   6.4200  2.82500E-0001   0.00000E+0000
   6.4230  2.89700E-0001   0.00000E+0000
   6.4260  2.89300E-0001   0.00000E+0000
   6.4280  2.84000E-0001   0.00000E+0000
   6.4340  2.90700E-0001   0.00000E+0000
   6.4350  2.93300E-0001   0.00000E+0000
   6.4370  2.95200E-0001   0.00000E+0000
   6.4380  2.95300E-0001   0.00000E+0000
   6.4430  2.97100E-0001   0.00000E+0000
   6.4450  3.03800E-0001   0.00000E+0000
   6.4470  2.99100E-0001   0.00000E+0000
   6.4480  2.96200E-0001   0.00000E+0000
   6.4500  3.00600E-0001   0.00000E+0000
   6.4510  2.96200E-0001   0.00000E+0000
   6.4550  3.14600E-0001   0.00000E+0000
   6.4570  3.00700E-0001   0.00000E+0000
   6.4590  3.08000E-0001   0.00000E+0000
   6.4600  3.06000E-0001   0.00000E+0000
   6.4620  3.09300E-0001   0.00000E+0000
   6.4650  3.06500E-0001   0.00000E+0000
   6.4670  3.09000E-0001   0.00000E+0000
   6.4680  3.05000E-0001   0.00000E+0000
   6.4710  3.09200E-0001   0.00000E+0000
   6.4720  3.09500E-0001   0.00000E+0000
   6.4760  3.23200E-0001   0.00000E+0000
   6.4780  3.58000E-0001   0.00000E+0000
   6.4810  3.18800E-0001   0.00000E+0000
   6.4830  3.27100E-0001   0.00000E+0000
   6.4850  3.18600E-0001   0.00000E+0000
   6.4880  3.19500E-0001   0.00000E+0000
   6.4910  3.17500E-0001   0.00000E+0000
   6.4920  3.14500E-0001   0.00000E+0000
   6.4950  3.26400E-0001   0.00000E+0000
   6.4970  3.19300E-0001   0.00000E+0000
   6.4980  3.21700E-0001   0.00000E+0000
   6.5000  3.22800E-0001   0.00000E+0000
   6.5030  3.26000E-0001   0.00000E+0000
   6.5050  3.30300E-0001   0.00000E+0000
   6.5080  3.37300E-0001   0.00000E+0000
   6.5090  3.39800E-0001   0.00000E+0000
   6.5130  3.05300E-0001   0.00000E+0000
   6.5150  2.98100E-0001   0.00000E+0000
   6.5170  3.23600E-0001   0.00000E+0000
   6.5220  3.41900E-0001   0.00000E+0000
   6.5260  3.35600E-0001   0.00000E+0000
   6.5280  3.20000E-0001   0.00000E+0000
   6.5300  3.33400E-0001   0.00000E+0000
   6.5310  3.28800E-0001   0.00000E+0000
   6.5350  3.37400E-0001   0.00000E+0000
   6.5390  3.49300E-0001   0.00000E+0000
   6.5410  3.52100E-0001   0.00000E+0000
   6.5430  3.35800E-0001   0.00000E+0000
   6.5450  3.27200E-0001   0.00000E+0000
   6.5480  3.62600E-0001   0.00000E+0000
   6.5520  3.47600E-0001   0.00000E+0000
   6.5550  3.42600E-0001   0.00000E+0000
   6.5570  3.38600E-0001   0.00000E+0000
   6.5590  3.43400E-0001   0.00000E+0000
   6.5640  3.50700E-0001   0.00000E+0000
   6.5650  3.46900E-0001   0.00000E+0000
   6.5680  3.55200E-0001   0.00000E+0000
   6.5710  3.54400E-0001   0.00000E+0000
   6.5720  3.47100E-0001   0.00000E+0000
   6.5740  3.53800E-0001   0.00000E+0000
   6.5770  3.41300E-0001   0.00000E+0000
   6.5790  3.53100E-0001   0.00000E+0000
   6.5810  3.55800E-0001   0.00000E+0000
   6.5840  3.55600E-0001   0.00000E+0000
   6.5850  3.59400E-0001   0.00000E+0000
   6.5890  3.53500E-0001   0.00000E+0000
   6.5910  3.59200E-0001   0.00000E+0000
   6.5930  3.68300E-0001   0.00000E+0000
   6.5950  3.61000E-0001   0.00000E+0000
   6.5970  3.54100E-0001   0.00000E+0000
   6.6000  3.66800E-0001   0.00000E+0000
   6.6020  3.86700E-0001   0.00000E+0000
   6.6040  3.72400E-0001   0.00000E+0000
   6.6080  3.63100E-0001   0.00000E+0000
   6.6100  3.66900E-0001   0.00000E+0000
   6.6110  3.73800E-0001   0.00000E+0000
   6.6140  3.75800E-0001   0.00000E+0000
   6.6160  3.71700E-0001   0.00000E+0000
   6.6190  3.71500E-0001   0.00000E+0000
   6.6210  3.76500E-0001   0.00000E+0000
   6.6240  3.63100E-0001   0.00000E+0000
   6.6290  3.81700E-0001   0.00000E+0000
   6.6300  3.77500E-0001   0.00000E+0000
   6.6330  3.92200E-0001   0.00000E+0000
   6.6350  3.74200E-0001   0.00000E+0000
   6.6380  3.80800E-0001   0.00000E+0000
   6.6400  3.83900E-0001   0.00000E+0000
   6.6420  3.87500E-0001   0.00000E+0000
   6.6450  3.86000E-0001   0.00000E+0000
   6.6460  3.77400E-0001   0.00000E+0000
   6.6500  3.77000E-0001   0.00000E+0000
   6.6520  3.82800E-0001   0.00000E+0000
   6.6540  3.79000E-0001   0.00000E+0000
   6.6560  3.85000E-0001   0.00000E+0000
   6.6590  3.76700E-0001   0.00000E+0000
   6.6620  3.78700E-0001   0.00000E+0000
   6.6650  3.87300E-0001   0.00000E+0000
   6.6670  3.89800E-0001   0.00000E+0000
   6.6690  3.89900E-0001   0.00000E+0000
   6.6720  3.83900E-0001   0.00000E+0000
   6.6730  3.89300E-0001   0.00000E+0000
   6.6760  3.85400E-0001   0.00000E+0000
   6.6770  3.88500E-0001   0.00000E+0000
   6.6810  3.95100E-0001   0.00000E+0000
   6.6840  3.96900E-0001   0.00000E+0000
   6.6870  3.83000E-0001   0.00000E+0000
   6.6880  3.96200E-0001   0.00000E+0000
   6.6890  3.88300E-0001   0.00000E+0000
   6.6930  4.03300E-0001   0.00000E+0000
   6.6950  4.02700E-0001   0.00000E+0000
   6.6980  4.01000E-0001   0.00000E+0000
   6.7000  3.87200E-0001   0.00000E+0000
   6.7040  3.91600E-0001   0.00000E+0000
   6.7050  3.86400E-0001   0.00000E+0000
   6.7080  3.94800E-0001   0.00000E+0000
   6.7090  3.86700E-0001   0.00000E+0000
   6.7100  3.90100E-0001   0.00000E+0000
   6.7130  3.96200E-0001   0.00000E+0000
   6.7150  3.90800E-0001   0.00000E+0000
   6.7170  3.96500E-0001   0.00000E+0000
   6.7200  3.90800E-0001   0.00000E+0000
   6.7240  3.93800E-0001   0.00000E+0000
   6.7260  3.92500E-0001   0.00000E+0000
   6.7290  4.09200E-0001   0.00000E+0000
   6.7310  4.04600E-0001   0.00000E+0000
   6.7340  4.13000E-0001   0.00000E+0000
   6.7360  4.09100E-0001   0.00000E+0000
   6.7390  4.05500E-0001   0.00000E+0000
   6.7420  4.19100E-0001   0.00000E+0000
   6.7450  4.07900E-0001   0.00000E+0000
   6.7460  3.92900E-0001   0.00000E+0000
   6.7490  3.97300E-0001   0.00000E+0000
   6.7510  4.21400E-0001   0.00000E+0000
   6.7540  4.11500E-0001   0.00000E+0000
   6.7570  4.08900E-0001   0.00000E+0000
   6.7580  4.17100E-0001   0.00000E+0000
   6.7610  4.13200E-0001   0.00000E+0000
   6.7620  4.18400E-0001   0.00000E+0000
   6.7650  4.14400E-0001   0.00000E+0000
   6.7670  4.07800E-0001   0.00000E+0000
   6.7690  3.83700E-0001   0.00000E+0000
   6.7720  4.09400E-0001   0.00000E+0000
   6.7740  4.19500E-0001   0.00000E+0000
   6.7760  4.20300E-0001   0.00000E+0000
   6.7790  4.17100E-0001   0.00000E+0000
   6.7810  4.33200E-0001   0.00000E+0000
   6.7840  4.26500E-0001   0.00000E+0000
   6.7880  4.11100E-0001   0.00000E+0000
   6.7890  4.38800E-0001   0.00000E+0000
   6.7930  4.24600E-0001   0.00000E+0000
   6.7940  4.20200E-0001   0.00000E+0000
   6.7970  4.03500E-0001   0.00000E+0000
   6.8000  4.12000E-0001   0.00000E+0000
   6.8020  4.27000E-0001   0.00000E+0000
   6.8040  4.26500E-0001   0.00000E+0000
   6.8060  4.24000E-0001   0.00000E+0000
   6.8100  4.35500E-0001   0.00000E+0000
   6.8120  4.38100E-0001   0.00000E+0000
   6.8140  4.17700E-0001   0.00000E+0000
   6.8160  4.35700E-0001   0.00000E+0000
   6.8180  4.28800E-0001   0.00000E+0000
   6.8220  4.05300E-0001   0.00000E+0000
   6.8240  4.18500E-0001   0.00000E+0000
   6.8270  4.15000E-0001   0.00000E+0000
   6.8280  4.13000E-0001   0.00000E+0000
   6.8320  4.29000E-0001   0.00000E+0000
   6.8340  4.30300E-0001   0.00000E+0000
   6.8370  4.21600E-0001   0.00000E+0000
   6.8400  4.15000E-0001   0.00000E+0000
   6.8430  4.21100E-0001   0.00000E+0000
   6.8440  4.12600E-0001   0.00000E+0000
   6.8460  4.13400E-0001   0.00000E+0000
   6.8500  4.31500E-0001   0.00000E+0000
   6.8510  4.27700E-0001   0.00000E+0000
   6.8550  4.47200E-0001   0.00000E+0000
   6.8560  4.26700E-0001   0.00000E+0000
   6.8590  4.18100E-0001   0.00000E+0000
   6.8620  4.26100E-0001   0.00000E+0000
   6.8630  4.24900E-0001   0.00000E+0000
   6.8660  4.23000E-0001   0.00000E+0000
   6.8670  4.35000E-0001   0.00000E+0000
   6.8720  4.32400E-0001   0.00000E+0000
   6.8740  4.34900E-0001   0.00000E+0000
   6.8750  4.32800E-0001   0.00000E+0000
   6.8790  4.23300E-0001   0.00000E+0000
   6.8810  4.39700E-0001   0.00000E+0000
   6.8840  4.34200E-0001   0.00000E+0000
   6.8860  4.36300E-0001   0.00000E+0000
   6.8870  4.42800E-0001   0.00000E+0000
   6.8900  4.33000E-0001   0.00000E+0000
   6.8920  4.38300E-0001   0.00000E+0000
   6.8950  4.41100E-0001   0.00000E+0000
   6.8980  4.58900E-0001   0.00000E+0000
   6.8990  4.61800E-0001   0.00000E+0000
   6.9030  4.64200E-0001   0.00000E+0000
   6.9050  4.53100E-0001   0.00000E+0000
   6.9070  4.53000E-0001   0.00000E+0000
   6.9100  4.60400E-0001   0.00000E+0000
   6.9120  4.69900E-0001   0.00000E+0000
   6.9130  4.61500E-0001   0.00000E+0000
   6.9160  4.43700E-0001   0.00000E+0000
   6.9200  4.50500E-0001   0.00000E+0000
   6.9250  4.56500E-0001   0.00000E+0000
   6.9270  4.47100E-0001   0.00000E+0000
   6.9290  4.54500E-0001   0.00000E+0000
   6.9320  4.58200E-0001   0.00000E+0000
   6.9340  4.64400E-0001   0.00000E+0000
   6.9360  4.47300E-0001   0.00000E+0000
   6.9400  4.75000E-0001   0.00000E+0000
   6.9430  4.77200E-0001   0.00000E+0000
   6.9440  4.60100E-0001   0.00000E+0000
   6.9460  4.43500E-0001   0.00000E+0000
   6.9480  4.47900E-0001   0.00000E+0000
   6.9510  4.53700E-0001   0.00000E+0000
   6.9540  4.50500E-0001   0.00000E+0000
   6.9560  4.54200E-0001   0.00000E+0000
   6.9580  4.60400E-0001   0.00000E+0000
   6.9610  4.46600E-0001   0.00000E+0000
   6.9630  4.51100E-0001   0.00000E+0000
   6.9640  4.58600E-0001   0.00000E+0000
   6.9670  4.47500E-0001   0.00000E+0000
   6.9700  4.37800E-0001   0.00000E+0000
   6.9730  4.51600E-0001   0.00000E+0000
   6.9750  4.58300E-0001   0.00000E+0000
   6.9790  4.41800E-0001   0.00000E+0000
   6.9810  4.34200E-0001   0.00000E+0000
   6.9840  4.36600E-0001   0.00000E+0000
   6.9870  4.39200E-0001   0.00000E+0000
   6.9890  4.41700E-0001   0.00000E+0000
   6.9910  4.43700E-0001   0.00000E+0000
   6.9920  4.67400E-0001   0.00000E+0000
   6.9960  4.79300E-0001   0.00000E+0000
   6.9980  4.59500E-0001   0.00000E+0000
   7.0010  4.48200E-0001   0.00000E+0000
   7.0030  4.61500E-0001   0.00000E+0000
   7.0050  4.58800E-0001   0.00000E+0000
   7.0070  4.70900E-0001   0.00000E+0000
   7.0090  4.67900E-0001   0.00000E+0000
   7.0120  4.77400E-0001   0.00000E+0000
   7.0150  4.77300E-0001   0.00000E+0000
   7.0170  4.68200E-0001   0.00000E+0000
   7.0180  4.73300E-0001   0.00000E+0000
   7.0220  4.90700E-0001   0.00000E+0000
   7.0230  4.69100E-0001   0.00000E+0000
   7.0270  4.88500E-0001   0.00000E+0000
   7.0290  4.92400E-0001   0.00000E+0000
   7.0320  4.78000E-0001   0.00000E+0000
   7.0350  4.99000E-0001   0.00000E+0000
   7.0370  4.94600E-0001   0.00000E+0000
   7.0390  5.11400E-0001   0.00000E+0000
   7.0410  5.18900E-0001   0.00000E+0000
   7.0460  5.18400E-0001   0.00000E+0000
   7.0470  5.06200E-0001   0.00000E+0000
   7.0490  5.09400E-0001   0.00000E+0000
   7.0510  5.21400E-0001   0.00000E+0000
   7.0540  5.26500E-0001   0.00000E+0000
   7.0560  5.22600E-0001   0.00000E+0000
   7.0590  5.36900E-0001   0.00000E+0000
   7.0610  5.53700E-0001   0.00000E+0000
   7.0620  5.57800E-0001   0.00000E+0000
   7.0650  5.55900E-0001   0.00000E+0000
   7.0670  5.44700E-0001   0.00000E+0000
   7.0710  5.71200E-0001   0.00000E+0000
   7.0730  5.73900E-0001   0.00000E+0000
   7.0760  5.76100E-0001   0.00000E+0000
   7.0780  5.65500E-0001   0.00000E+0000
   7.0800  5.74200E-0001   0.00000E+0000
   7.0830  6.08600E-0001   0.00000E+0000
   7.0850  6.12800E-0001   0.00000E+0000
   7.0870  6.16800E-0001   0.00000E+0000
   7.0900  6.10300E-0001   0.00000E+0000
   7.0920  6.18200E-0001   0.00000E+0000
   7.0940  6.26900E-0001   0.00000E+0000
   7.0970  6.43900E-0001   0.00000E+0000
   7.0990  6.61100E-0001   0.00000E+0000
   7.1010  6.72900E-0001   0.00000E+0000
