# Supplementary material for: Self-association of MreC as a regulatory signal in bacterial cell wall elongation
Source: Nat Commun. 2021 May 20;12:2987. doi: 10.1038/s41467-021-22957-9 (PMC8137920; doi:10.1038/s41467-021-22957-9)
Supplement: Supplementary file 4 — Source Data [file 41467_2021_22957_MOESM4_ESM.zip › Martins2-Source-Data/AUC_rawdata/E.coli/00128.RA3]

MREC FHEC 0,8 abs
R 3 20.1 20000 0029872 1.1720E11 281 1 
   5.8010 -3.99400E-0001   0.00000E+0000
   5.8040 -2.61000E-0001   0.00000E+0000
   5.8050 -2.50500E-0001   0.00000E+0000
   5.8060 -2.78400E-0001   0.00000E+0000
   5.8070 -1.90500E-0001   0.00000E+0000
   5.8090 -2.42500E-0001   0.00000E+0000
   5.8100 -2.23100E-0001   0.00000E+0000
   5.8110 -2.02800E-0001   0.00000E+0000
   5.8140 -1.85900E-0001   0.00000E+0000
   5.8150 -2.50500E-0001   0.00000E+0000
   5.8160 -2.21500E-0001   0.00000E+0000
   5.8170 -6.19100E-0001   0.00000E+0000
   5.8210 -5.96200E-0001   0.00000E+0000
   5.8220 -4.69900E-0001   0.00000E+0000
   5.8230 -4.92300E-0001   0.00000E+0000
   5.8250 -4.02400E-0001   0.00000E+0000
   5.8280 -1.17200E-0001   0.00000E+0000
   5.8300  1.17100E-0001   0.00000E+0000
   5.8330  1.66100E-0001   0.00000E+0000
   5.8340  1.38700E-0001   0.00000E+0000
   5.8360  1.09700E-0001   0.00000E+0000
   5.8370  9.86000E-0002   0.00000E+0000
   5.8400  1.09700E-0001   0.00000E+0000
   5.8410  1.01600E-0001   0.00000E+0000
   5.8420  9.79000E-0002   0.00000E+0000
   5.8460  6.60000E-0002   0.00000E+0000
   5.8480  1.00700E-0001   0.00000E+0000
   5.8490  9.90000E-0002   0.00000E+0000
   5.8510  8.75000E-0002   0.00000E+0000
   5.8530  8.74000E-0002   0.00000E+0000
   5.8540  6.12000E-0002   0.00000E+0000
   5.8550  2.66000E-0002   0.00000E+0000
   5.8580  1.89000E-0002   0.00000E+0000
   5.8590  4.17000E-0002   0.00000E+0000
   5.8600  1.67000E-0002   0.00000E+0000
   5.8630  1.70000E-0002   0.00000E+0000
   5.8650  4.03000E-0002   0.00000E+0000
   5.8670  2.85000E-0002   0.00000E+0000
   5.8680  4.00000E-0003   0.00000E+0000
   5.8710 -3.91000E-0002   0.00000E+0000
   5.8720 -2.91000E-0002   0.00000E+0000
   5.8750  5.70000E-0003   0.00000E+0000
   5.8780  4.47000E-0002   0.00000E+0000
   5.8800  3.77000E-0002   0.00000E+0000
   5.8830  2.27000E-0002   0.00000E+0000
   5.8850  5.30000E-0003   0.00000E+0000
   5.8870  3.26000E-0002   0.00000E+0000
   5.8900  4.75000E-0002   0.00000E+0000
   5.8920  4.23000E-0002   0.00000E+0000
   5.8950  3.60000E-0002   0.00000E+0000
   5.8970  5.50000E-0003   0.00000E+0000
   5.9000  1.11000E-0002   0.00000E+0000
   5.9010  4.25000E-0002   0.00000E+0000
   5.9040  2.47000E-0002   0.00000E+0000
   5.9050  6.50000E-0003   0.00000E+0000
   5.9080 -1.00000E-0004   0.00000E+0000
   5.9100  1.93000E-0002   0.00000E+0000
   5.9120  2.22000E-0002   0.00000E+0000
   5.9130  2.53000E-0002   0.00000E+0000
   5.9140  2.54000E-0002   0.00000E+0000
   5.9150  1.69000E-0002   0.00000E+0000
   5.9200  5.80000E-0003   0.00000E+0000
   5.9230  3.10000E-0002   0.00000E+0000
   5.9250  3.18000E-0002   0.00000E+0000
   5.9270  2.41000E-0002   0.00000E+0000
   5.9280  4.89000E-0002   0.00000E+0000
   5.9300  7.29000E-0002   0.00000E+0000
   5.9330  5.19000E-0002   0.00000E+0000
   5.9350  2.61000E-0002   0.00000E+0000
   5.9370  4.21000E-0002   0.00000E+0000
   5.9380  6.07000E-0002   0.00000E+0000
   5.9400  7.90000E-0002   0.00000E+0000
   5.9450  7.00000E-0002   0.00000E+0000
   5.9470  5.92000E-0002   0.00000E+0000
   5.9490  5.74000E-0002   0.00000E+0000
   5.9500  4.13000E-0002   0.00000E+0000
   5.9510  4.66000E-0002   0.00000E+0000
   5.9520  4.93000E-0002   0.00000E+0000
   5.9560  6.29000E-0002   0.00000E+0000
   5.9570  5.55000E-0002   0.00000E+0000
   5.9580  9.54000E-0002   0.00000E+0000
   5.9610  9.39000E-0002   0.00000E+0000
   5.9630  7.30000E-0002   0.00000E+0000
   5.9650  3.35000E-0002   0.00000E+0000
   5.9680  1.80000E-0002   0.00000E+0000
   5.9720  1.58000E-0002   0.00000E+0000
   5.9750  3.51000E-0002   0.00000E+0000
   5.9770  6.25000E-0002   0.00000E+0000
   5.9790  5.77000E-0002   0.00000E+0000
   5.9810 -2.92600E-0001   0.00000E+0000
   5.9820 -6.80600E-0001   0.00000E+0000
   5.9840 -1.09880E+0000   0.00000E+0000
   5.9870 -1.29790E+0000   0.00000E+0000
   5.9890 -1.44650E+0000   0.00000E+0000
   5.9910 -1.60570E+0000   0.00000E+0000
   5.9930 -1.85630E+0000   0.00000E+0000
   5.9950 -1.95420E+0000   0.00000E+0000
   5.9960 -2.01230E+0000   0.00000E+0000
   5.9970 -1.96490E+0000   0.00000E+0000
   6.0020 -1.87940E+0000   0.00000E+0000
   6.0050 -1.73960E+0000   0.00000E+0000
   6.0070 -1.68800E+0000   0.00000E+0000
   6.0100 -1.56870E+0000   0.00000E+0000
   6.0110 -1.37820E+0000   0.00000E+0000
   6.0140 -8.52700E-0001   0.00000E+0000
   6.0160 -2.79200E-0001   0.00000E+0000
   6.0180  1.37400E-0001   0.00000E+0000
   6.0210  1.33300E-0001   0.00000E+0000
   6.0230  1.48300E-0001   0.00000E+0000
   6.0250  1.45600E-0001   0.00000E+0000
   6.0270  1.05900E-0001   0.00000E+0000
   6.0300  1.35300E-0001   0.00000E+0000
   6.0330  1.45100E-0001   0.00000E+0000
   6.0340  1.48100E-0001   0.00000E+0000
   6.0370  1.65600E-0001   0.00000E+0000
   6.0380  1.15200E-0001   0.00000E+0000
   6.0400  9.33000E-0002   0.00000E+0000
   6.0420  9.83000E-0002   0.00000E+0000
   6.0460  1.26300E-0001   0.00000E+0000
   6.0480  1.05800E-0001   0.00000E+0000
   6.0510  1.05800E-0001   0.00000E+0000
   6.0530  1.13800E-0001   0.00000E+0000
   6.0550  1.11100E-0001   0.00000E+0000
   6.0570  1.12100E-0001   0.00000E+0000
   6.0590  1.17500E-0001   0.00000E+0000
   6.0610  1.14200E-0001   0.00000E+0000
   6.0630  1.09700E-0001   0.00000E+0000
   6.0660  1.22100E-0001   0.00000E+0000
   6.0700  1.04600E-0001   0.00000E+0000
   6.0720  1.00200E-0001   0.00000E+0000
   6.0760  1.25500E-0001   0.00000E+0000
   6.0800  1.58200E-0001   0.00000E+0000
   6.0830  1.01600E-0001   0.00000E+0000
   6.0850  2.36800E-0001   0.00000E+0000
   6.0870  1.23620E+0000   0.00000E+0000
   6.0920  1.39440E+0000   0.00000E+0000
   6.0940  1.45150E+0000   0.00000E+0000
   6.0960  1.55310E+0000   0.00000E+0000
   6.0980  2.04590E+0000   0.00000E+0000
   6.1030  2.04130E+0000   0.00000E+0000
   6.1060  1.95860E+0000   0.00000E+0000
   6.1090  1.89810E+0000   0.00000E+0000
   6.1100  1.85820E+0000   0.00000E+0000
   6.1140  1.67330E+0000   0.00000E+0000
   6.1160  1.25000E+0000   0.00000E+0000
   6.1200  6.10400E-0001   0.00000E+0000
   6.1240  7.47000E-0002   0.00000E+0000
   6.1280  1.18800E-0001   0.00000E+0000
   6.1300  1.05000E-0001   0.00000E+0000
   6.1330  1.10900E-0001   0.00000E+0000
   6.1340  9.93000E-0002   0.00000E+0000
   6.1370  1.01200E-0001   0.00000E+0000
   6.1390  9.09000E-0002   0.00000E+0000
   6.1410  9.64000E-0002   0.00000E+0000
   6.1420  8.75000E-0002   0.00000E+0000
   6.1440  8.72000E-0002   0.00000E+0000
   6.1470  9.72000E-0002   0.00000E+0000
   6.1500  9.87000E-0002   0.00000E+0000
   6.1520  9.46000E-0002   0.00000E+0000
   6.1560  9.82000E-0002   0.00000E+0000
   6.1580  1.06400E-0001   0.00000E+0000
   6.1600  1.01400E-0001   0.00000E+0000
   6.1640  9.89000E-0002   0.00000E+0000
   6.1680  1.08600E-0001   0.00000E+0000
   6.1690  1.10700E-0001   0.00000E+0000
   6.1710  1.06700E-0001   0.00000E+0000
   6.1750  1.03900E-0001   0.00000E+0000
   6.1780  1.12700E-0001   0.00000E+0000
   6.1790  1.06300E-0001   0.00000E+0000
   6.1800  1.10100E-0001   0.00000E+0000
   6.1850  1.09900E-0001   0.00000E+0000
   6.1860  1.07600E-0001   0.00000E+0000
   6.1870  1.12100E-0001   0.00000E+0000
   6.1910  1.11800E-0001   0.00000E+0000
   6.1930  1.19000E-0001   0.00000E+0000
   6.1940  1.10700E-0001   0.00000E+0000
   6.1950  1.18400E-0001   0.00000E+0000
   6.1990  1.14900E-0001   0.00000E+0000
   6.2020  1.21400E-0001   0.00000E+0000
   6.2050  1.15300E-0001   0.00000E+0000
   6.2070  1.20800E-0001   0.00000E+0000
   6.2080  1.14400E-0001   0.00000E+0000
   6.2110  1.27200E-0001   0.00000E+0000
   6.2140  1.26300E-0001   0.00000E+0000
   6.2160  1.30200E-0001   0.00000E+0000
   6.2180  1.27000E-0001   0.00000E+0000
   6.2200  1.31900E-0001   0.00000E+0000
   6.2230  1.29700E-0001   0.00000E+0000
   6.2250  1.51000E-0001   0.00000E+0000
   6.2270  1.70400E-0001   0.00000E+0000
   6.2300  1.07700E-0001   0.00000E+0000
   6.2310  6.66000E-0002   0.00000E+0000
   6.2340  1.17000E-0001   0.00000E+0000
   6.2360  1.60200E-0001   0.00000E+0000
   6.2380  1.60100E-0001   0.00000E+0000
   6.2430  1.51600E-0001   0.00000E+0000
   6.2450  1.55500E-0001   0.00000E+0000
   6.2470  1.50800E-0001   0.00000E+0000
   6.2480  1.50700E-0001   0.00000E+0000
   6.2500  1.48000E-0001   0.00000E+0000
   6.2530  1.50700E-0001   0.00000E+0000
   6.2540  1.60900E-0001   0.00000E+0000
   6.2570  1.59100E-0001   0.00000E+0000
   6.2590  1.55500E-0001   0.00000E+0000
   6.2610  1.60300E-0001   0.00000E+0000
   6.2660  1.72800E-0001   0.00000E+0000
   6.2680  1.65600E-0001   0.00000E+0000
   6.2700  1.61900E-0001   0.00000E+0000
   6.2720  1.63700E-0001   0.00000E+0000
   6.2740  1.68900E-0001   0.00000E+0000
   6.2780  1.72000E-0001   0.00000E+0000
   6.2790  1.66600E-0001   0.00000E+0000
   6.2850  1.72400E-0001   0.00000E+0000
   6.2880  1.81500E-0001   0.00000E+0000
   6.2890  1.81800E-0001   0.00000E+0000
   6.2900  1.72500E-0001   0.00000E+0000
   6.2930  1.76500E-0001   0.00000E+0000
   6.2950  1.85000E-0001   0.00000E+0000
   6.2990  1.89900E-0001   0.00000E+0000
   6.3000  1.89400E-0001   0.00000E+0000
   6.3030  1.90300E-0001   0.00000E+0000
   6.3040  1.92500E-0001   0.00000E+0000
   6.3070  1.91300E-0001   0.00000E+0000
   6.3100  2.01400E-0001   0.00000E+0000
   6.3130  1.89500E-0001   0.00000E+0000
   6.3160  1.93900E-0001   0.00000E+0000
   6.3180  1.99600E-0001   0.00000E+0000
   6.3210  2.05900E-0001   0.00000E+0000
   6.3230  2.09600E-0001   0.00000E+0000
   6.3270  2.24600E-0001   0.00000E+0000
   6.3300  1.53900E-0001   0.00000E+0000
   6.3310  1.56800E-0001   0.00000E+0000
   6.3340  1.98200E-0001   0.00000E+0000
   6.3370  2.38200E-0001   0.00000E+0000
   6.3390  2.31000E-0001   0.00000E+0000
   6.3410  2.24600E-0001   0.00000E+0000
   6.3430  2.28900E-0001   0.00000E+0000
   6.3450  2.32200E-0001   0.00000E+0000
   6.3480  2.40700E-0001   0.00000E+0000
   6.3510  2.33700E-0001   0.00000E+0000
   6.3520  2.28200E-0001   0.00000E+0000
   6.3550  2.36600E-0001   0.00000E+0000
   6.3580  2.36800E-0001   0.00000E+0000
   6.3600  2.30900E-0001   0.00000E+0000
   6.3620  2.36100E-0001   0.00000E+0000
   6.3640  2.41700E-0001   0.00000E+0000
   6.3660  2.39100E-0001   0.00000E+0000
   6.3680  2.43000E-0001   0.00000E+0000
   6.3710  2.46400E-0001   0.00000E+0000
   6.3730  2.55300E-0001   0.00000E+0000
   6.3750  2.45700E-0001   0.00000E+0000
   6.3780  2.62300E-0001   0.00000E+0000
   6.3790  2.52600E-0001   0.00000E+0000
   6.3820  2.56600E-0001   0.00000E+0000
   6.3830  2.57100E-0001   0.00000E+0000
   6.3860  2.67400E-0001   0.00000E+0000
   6.3880  2.62800E-0001   0.00000E+0000
   6.3920  2.74500E-0001   0.00000E+0000
   6.3930  2.71700E-0001   0.00000E+0000
   6.3950  2.65500E-0001   0.00000E+0000
   6.3960  2.68900E-0001   0.00000E+0000
   6.3980  2.62900E-0001   0.00000E+0000
   6.4000  2.72000E-0001   0.00000E+0000
   6.4030  2.73900E-0001   0.00000E+0000
   6.4040  2.74300E-0001   0.00000E+0000
   6.4060  2.71000E-0001   0.00000E+0000
   6.4090  2.84900E-0001   0.00000E+0000
   6.4120  2.78700E-0001   0.00000E+0000
   6.4140  2.68000E-0001   0.00000E+0000
   6.4170  2.74900E-0001   0.00000E+0000
   6.4210  2.80900E-0001   0.00000E+0000
   6.4260  2.84000E-0001   0.00000E+0000
   6.4280  2.91200E-0001   0.00000E+0000
   6.4290  2.84800E-0001   0.00000E+0000
   6.4300  2.86600E-0001   0.00000E+0000
   6.4330  2.96200E-0001   0.00000E+0000
   6.4350  2.94700E-0001   0.00000E+0000
   6.4370  2.99000E-0001   0.00000E+0000
   6.4390  2.99100E-0001   0.00000E+0000
   6.4420  3.05400E-0001   0.00000E+0000
   6.4440  3.05400E-0001   0.00000E+0000
   6.4460  3.04800E-0001   0.00000E+0000
   6.4480  2.97600E-0001   0.00000E+0000
   6.4510  2.94900E-0001   0.00000E+0000
   6.4530  3.02300E-0001   0.00000E+0000
   6.4550  3.15100E-0001   0.00000E+0000
   6.4580  3.01000E-0001   0.00000E+0000
   6.4590  2.96700E-0001   0.00000E+0000
   6.4600  3.02300E-0001   0.00000E+0000
   6.4620  3.05300E-0001   0.00000E+0000
   6.4650  3.08100E-0001   0.00000E+0000
   6.4690  3.15400E-0001   0.00000E+0000
   6.4720  3.12100E-0001   0.00000E+0000
   6.4740  3.15700E-0001   0.00000E+0000
   6.4770  3.52100E-0001   0.00000E+0000
   6.4790  3.46900E-0001   0.00000E+0000
   6.4820  3.15800E-0001   0.00000E+0000
   6.4830  3.43000E-0001   0.00000E+0000
   6.4870  3.21000E-0001   0.00000E+0000
   6.4880  3.17100E-0001   0.00000E+0000
   6.4900  3.21800E-0001   0.00000E+0000
   6.4920  3.25400E-0001   0.00000E+0000
   6.4950  3.23700E-0001   0.00000E+0000
   6.4970  3.24000E-0001   0.00000E+0000
   6.4980  3.18700E-0001   0.00000E+0000
   6.5000  3.26900E-0001   0.00000E+0000
   6.5030  3.21400E-0001   0.00000E+0000
   6.5050  3.27600E-0001   0.00000E+0000
   6.5080  3.38900E-0001   0.00000E+0000
   6.5100  3.45900E-0001   0.00000E+0000
   6.5120  3.28900E-0001   0.00000E+0000
   6.5130  3.18000E-0001   0.00000E+0000
   6.5160  3.11000E-0001   0.00000E+0000
   6.5170  3.34400E-0001   0.00000E+0000
   6.5220  3.45900E-0001   0.00000E+0000
   6.5230  3.36900E-0001   0.00000E+0000
   6.5260  3.46600E-0001   0.00000E+0000
   6.5280  3.32100E-0001   0.00000E+0000
   6.5300  3.34400E-0001   0.00000E+0000
   6.5310  3.31600E-0001   0.00000E+0000
   6.5340  3.40200E-0001   0.00000E+0000
   6.5360  3.39600E-0001   0.00000E+0000
   6.5400  3.54200E-0001   0.00000E+0000
   6.5420  3.49600E-0001   0.00000E+0000
   6.5450  3.37400E-0001   0.00000E+0000
   6.5470  3.36700E-0001   0.00000E+0000
   6.5480  3.48300E-0001   0.00000E+0000
   6.5520  3.54900E-0001   0.00000E+0000
   6.5540  3.41500E-0001   0.00000E+0000
   6.5570  3.42300E-0001   0.00000E+0000
   6.5590  3.44400E-0001   0.00000E+0000
   6.5620  3.48400E-0001   0.00000E+0000
   6.5630  3.57500E-0001   0.00000E+0000
   6.5670  3.55900E-0001   0.00000E+0000
   6.5680  3.56300E-0001   0.00000E+0000
   6.5710  3.55200E-0001   0.00000E+0000
   6.5730  3.45100E-0001   0.00000E+0000
   6.5770  3.55200E-0001   0.00000E+0000
   6.5780  3.48600E-0001   0.00000E+0000
   6.5810  3.50800E-0001   0.00000E+0000
   6.5820  3.58400E-0001   0.00000E+0000
   6.5840  3.56900E-0001   0.00000E+0000
   6.5860  3.60000E-0001   0.00000E+0000
   6.5910  3.56300E-0001   0.00000E+0000
   6.5940  3.62600E-0001   0.00000E+0000
   6.5950  3.63700E-0001   0.00000E+0000
   6.5960  3.65100E-0001   0.00000E+0000
   6.5980  3.63400E-0001   0.00000E+0000
   6.6020  3.85100E-0001   0.00000E+0000
   6.6040  3.84000E-0001   0.00000E+0000
   6.6060  3.75200E-0001   0.00000E+0000
   6.6070  3.66300E-0001   0.00000E+0000
   6.6100  3.64600E-0001   0.00000E+0000
   6.6120  3.74300E-0001   0.00000E+0000
   6.6160  3.68700E-0001   0.00000E+0000
   6.6170  3.71800E-0001   0.00000E+0000
   6.6190  3.69000E-0001   0.00000E+0000
   6.6210  3.78100E-0001   0.00000E+0000
   6.6240  3.69300E-0001   0.00000E+0000
   6.6260  3.79800E-0001   0.00000E+0000
   6.6290  3.74400E-0001   0.00000E+0000
   6.6310  3.86300E-0001   0.00000E+0000
   6.6330  3.85400E-0001   0.00000E+0000
   6.6340  3.90800E-0001   0.00000E+0000
   6.6370  3.75300E-0001   0.00000E+0000
   6.6390  3.90300E-0001   0.00000E+0000
   6.6420  3.83400E-0001   0.00000E+0000
   6.6440  3.89800E-0001   0.00000E+0000
   6.6460  3.86000E-0001   0.00000E+0000
   6.6480  3.69800E-0001   0.00000E+0000
   6.6490  3.67900E-0001   0.00000E+0000
   6.6530  3.81200E-0001   0.00000E+0000
   6.6550  3.74900E-0001   0.00000E+0000
   6.6570  3.82600E-0001   0.00000E+0000
   6.6590  3.81100E-0001   0.00000E+0000
   6.6630  3.84800E-0001   0.00000E+0000
   6.6640  3.87700E-0001   0.00000E+0000
   6.6690  3.87900E-0001   0.00000E+0000
   6.6730  3.91700E-0001   0.00000E+0000
   6.6760  3.93700E-0001   0.00000E+0000
   6.6780  3.82500E-0001   0.00000E+0000
   6.6800  3.86400E-0001   0.00000E+0000
   6.6830  3.96000E-0001   0.00000E+0000
   6.6860  3.96300E-0001   0.00000E+0000
   6.6870  3.91400E-0001   0.00000E+0000
   6.6910  3.87300E-0001   0.00000E+0000
   6.6920  3.84700E-0001   0.00000E+0000
   6.6950  4.01500E-0001   0.00000E+0000
   6.6970  3.98500E-0001   0.00000E+0000
   6.7000  4.02300E-0001   0.00000E+0000
   6.7010  3.93300E-0001   0.00000E+0000
   6.7050  3.91900E-0001   0.00000E+0000
   6.7070  3.89700E-0001   0.00000E+0000
   6.7100  3.88500E-0001   0.00000E+0000
   6.7120  3.94800E-0001   0.00000E+0000
   6.7170  3.97300E-0001   0.00000E+0000
   6.7200  3.89900E-0001   0.00000E+0000
   6.7220  3.92800E-0001   0.00000E+0000
   6.7240  4.00600E-0001   0.00000E+0000
   6.7270  4.00200E-0001   0.00000E+0000
   6.7290  4.00500E-0001   0.00000E+0000
   6.7330  3.96000E-0001   0.00000E+0000
   6.7360  4.12000E-0001   0.00000E+0000
   6.7380  4.02000E-0001   0.00000E+0000
   6.7410  4.07200E-0001   0.00000E+0000
   6.7450  4.17500E-0001   0.00000E+0000
   6.7460  4.05000E-0001   0.00000E+0000
   6.7480  3.99700E-0001   0.00000E+0000
   6.7500  3.87200E-0001   0.00000E+0000
   6.7520  4.05600E-0001   0.00000E+0000
   6.7550  4.10700E-0001   0.00000E+0000
   6.7570  4.11300E-0001   0.00000E+0000
   6.7590  4.11900E-0001   0.00000E+0000
   6.7630  4.12400E-0001   0.00000E+0000
   6.7650  4.13800E-0001   0.00000E+0000
   6.7690  4.12700E-0001   0.00000E+0000
   6.7700  3.88200E-0001   0.00000E+0000
   6.7720  3.99400E-0001   0.00000E+0000
   6.7750  4.14400E-0001   0.00000E+0000
   6.7770  4.20900E-0001   0.00000E+0000
   6.7800  4.19100E-0001   0.00000E+0000
   6.7820  4.19000E-0001   0.00000E+0000
   6.7860  4.07700E-0001   0.00000E+0000
   6.7890  4.20000E-0001   0.00000E+0000
   6.7910  4.18600E-0001   0.00000E+0000
   6.7930  4.28200E-0001   0.00000E+0000
   6.7960  4.24800E-0001   0.00000E+0000
   6.7980  4.25300E-0001   0.00000E+0000
   6.8000  4.09600E-0001   0.00000E+0000
   6.8030  4.16700E-0001   0.00000E+0000
   6.8050  4.28600E-0001   0.00000E+0000
   6.8080  4.25600E-0001   0.00000E+0000
   6.8090  4.27800E-0001   0.00000E+0000
   6.8140  4.48800E-0001   0.00000E+0000
   6.8160  4.23800E-0001   0.00000E+0000
   6.8190  4.30300E-0001   0.00000E+0000
   6.8210  4.29400E-0001   0.00000E+0000
   6.8220  4.26400E-0001   0.00000E+0000
   6.8260  4.07800E-0001   0.00000E+0000
   6.8310  4.14700E-0001   0.00000E+0000
   6.8320  4.32300E-0001   0.00000E+0000
   6.8350  4.25600E-0001   0.00000E+0000
   6.8380  4.30000E-0001   0.00000E+0000
   6.8410  4.16100E-0001   0.00000E+0000
   6.8440  4.15600E-0001   0.00000E+0000
   6.8460  4.11600E-0001   0.00000E+0000
   6.8490  4.23200E-0001   0.00000E+0000
   6.8510  4.31000E-0001   0.00000E+0000
   6.8530  4.26100E-0001   0.00000E+0000
   6.8560  4.43500E-0001   0.00000E+0000
   6.8580  4.42100E-0001   0.00000E+0000
   6.8600  4.20100E-0001   0.00000E+0000
   6.8620  4.15300E-0001   0.00000E+0000
   6.8650  4.21600E-0001   0.00000E+0000
   6.8670  4.25100E-0001   0.00000E+0000
   6.8690  4.25300E-0001   0.00000E+0000
   6.8720  4.31000E-0001   0.00000E+0000
   6.8740  4.35800E-0001   0.00000E+0000
   6.8770  4.33100E-0001   0.00000E+0000
   6.8790  4.44800E-0001   0.00000E+0000
   6.8810  4.28200E-0001   0.00000E+0000
   6.8840  4.40900E-0001   0.00000E+0000
   6.8860  4.38200E-0001   0.00000E+0000
   6.8890  4.36100E-0001   0.00000E+0000
   6.8930  4.41500E-0001   0.00000E+0000
   6.8940  4.30300E-0001   0.00000E+0000
   6.8970  4.35200E-0001   0.00000E+0000
   6.8990  4.46200E-0001   0.00000E+0000
   6.9010  4.56700E-0001   0.00000E+0000
   6.9030  4.65200E-0001   0.00000E+0000
   6.9060  4.51000E-0001   0.00000E+0000
   6.9080  4.57000E-0001   0.00000E+0000
   6.9110  4.72400E-0001   0.00000E+0000
   6.9130  4.61400E-0001   0.00000E+0000
   6.9170  4.49700E-0001   0.00000E+0000
   6.9180  4.42700E-0001   0.00000E+0000
   6.9200  4.48300E-0001   0.00000E+0000
   6.9220  4.46700E-0001   0.00000E+0000
   6.9250  4.63400E-0001   0.00000E+0000
   6.9270  4.47900E-0001   0.00000E+0000
   6.9290  4.39700E-0001   0.00000E+0000
   6.9320  4.51600E-0001   0.00000E+0000
   6.9340  4.65100E-0001   0.00000E+0000
   6.9370  4.53400E-0001   0.00000E+0000
   6.9390  4.52900E-0001   0.00000E+0000
   6.9430  4.76900E-0001   0.00000E+0000
   6.9450  4.69700E-0001   0.00000E+0000
   6.9480  4.52700E-0001   0.00000E+0000
   6.9510  4.47000E-0001   0.00000E+0000
   6.9520  4.54900E-0001   0.00000E+0000
   6.9550  4.46300E-0001   0.00000E+0000
   6.9570  4.60300E-0001   0.00000E+0000
   6.9600  4.59300E-0001   0.00000E+0000
   6.9630  4.37800E-0001   0.00000E+0000
   6.9680  4.54700E-0001   0.00000E+0000
   6.9700  4.43100E-0001   0.00000E+0000
   6.9730  4.39200E-0001   0.00000E+0000
   6.9770  4.52800E-0001   0.00000E+0000
   6.9790  4.49400E-0001   0.00000E+0000
   6.9820  4.38100E-0001   0.00000E+0000
   6.9840  4.28600E-0001   0.00000E+0000
   6.9870  4.39500E-0001   0.00000E+0000
   6.9890  4.37000E-0001   0.00000E+0000
   6.9910  4.45400E-0001   0.00000E+0000
   6.9930  4.62700E-0001   0.00000E+0000
   6.9960  4.75100E-0001   0.00000E+0000
   6.9980  4.79700E-0001   0.00000E+0000
   7.0000  4.55600E-0001   0.00000E+0000
   7.0030  4.53400E-0001   0.00000E+0000
   7.0050  4.59300E-0001   0.00000E+0000
   7.0070  4.58800E-0001   0.00000E+0000
   7.0100  4.70100E-0001   0.00000E+0000
   7.0110  4.90400E-0001   0.00000E+0000
   7.0170  4.64400E-0001   0.00000E+0000
   7.0180  4.63700E-0001   0.00000E+0000
   7.0210  4.93800E-0001   0.00000E+0000
   7.0230  4.73700E-0001   0.00000E+0000
   7.0250  4.75600E-0001   0.00000E+0000
   7.0280  4.85200E-0001   0.00000E+0000
   7.0300  4.89600E-0001   0.00000E+0000
   7.0320  4.87600E-0001   0.00000E+0000
   7.0370  4.97900E-0001   0.00000E+0000
   7.0390  5.09700E-0001   0.00000E+0000
   7.0420  5.19000E-0001   0.00000E+0000
   7.0460  5.10300E-0001   0.00000E+0000
   7.0480  5.06200E-0001   0.00000E+0000
   7.0510  5.19100E-0001   0.00000E+0000
   7.0560  5.30300E-0001   0.00000E+0000
   7.0580  5.24000E-0001   0.00000E+0000
   7.0600  5.40800E-0001   0.00000E+0000
   7.0620  5.53200E-0001   0.00000E+0000
   7.0650  5.62100E-0001   0.00000E+0000
   7.0690  5.50000E-0001   0.00000E+0000
   7.0720  5.73100E-0001   0.00000E+0000
   7.0730  5.82400E-0001   0.00000E+0000
   7.0760  5.64500E-0001   0.00000E+0000
   7.0800  5.75800E-0001   0.00000E+0000
   7.0820  5.83400E-0001   0.00000E+0000
   7.0850  6.04800E-0001   0.00000E+0000
   7.0870  6.08900E-0001   0.00000E+0000
   7.0900  6.18300E-0001   0.00000E+0000
   7.0920  6.16300E-0001   0.00000E+0000
   7.0940  6.22500E-0001   0.00000E+0000
   7.0970  6.40500E-0001   0.00000E+0000
   7.0990  6.59200E-0001   0.00000E+0000
   7.1010  6.69200E-0001   0.00000E+0000
