# Supplementary material for: Self-association of MreC as a regulatory signal in bacterial cell wall elongation
Source: Nat Commun. 2021 May 20;12:2987. doi: 10.1038/s41467-021-22957-9 (PMC8137920; doi:10.1038/s41467-021-22957-9)
Supplement: Supplementary file 4 — Source Data [file 41467_2021_22957_MOESM4_ESM.zip › Martins2-Source-Data/AUC_rawdata/E.coli/00114.RA3]

MREC FHEC 0,8 abs
R 3 20.0 20000 0026949 1.0440E11 281 1 
   5.8000 -5.20900E-0001   0.00000E+0000
   5.8030 -3.32000E-0001   0.00000E+0000
   5.8040 -2.47700E-0001   0.00000E+0000
   5.8050 -2.97200E-0001   0.00000E+0000
   5.8060 -2.21300E-0001   0.00000E+0000
   5.8070 -1.61100E-0001   0.00000E+0000
   5.8080 -1.49400E-0001   0.00000E+0000
   5.8090 -1.90500E-0001   0.00000E+0000
   5.8100 -1.63600E-0001   0.00000E+0000
   5.8110 -1.28800E-0001   0.00000E+0000
   5.8130 -2.56300E-0001   0.00000E+0000
   5.8140 -1.53600E-0001   0.00000E+0000
   5.8160 -1.67100E-0001   0.00000E+0000
   5.8180 -2.80700E-0001   0.00000E+0000
   5.8200 -3.37300E-0001   0.00000E+0000
   5.8210 -4.86900E-0001   0.00000E+0000
   5.8230 -4.68900E-0001   0.00000E+0000
   5.8250 -5.21800E-0001   0.00000E+0000
   5.8260 -5.06300E-0001   0.00000E+0000
   5.8270 -4.67800E-0001   0.00000E+0000
   5.8300 -1.11300E-0001   0.00000E+0000
   5.8310  1.39000E-0002   0.00000E+0000
   5.8340  9.52000E-0002   0.00000E+0000
   5.8350  1.39500E-0001   0.00000E+0000
   5.8370  1.57000E-0001   0.00000E+0000
   5.8390  1.13200E-0001   0.00000E+0000
   5.8420  1.19600E-0001   0.00000E+0000
   5.8440  9.15000E-0002   0.00000E+0000
   5.8460  6.75000E-0002   0.00000E+0000
   5.8490  1.11400E-0001   0.00000E+0000
   5.8510  9.25000E-0002   0.00000E+0000
   5.8530  8.75000E-0002   0.00000E+0000
   5.8550  9.08000E-0002   0.00000E+0000
   5.8580  2.15000E-0002   0.00000E+0000
   5.8590  2.73000E-0002   0.00000E+0000
   5.8610  4.03000E-0002   0.00000E+0000
   5.8620  3.32000E-0002   0.00000E+0000
   5.8640  1.88000E-0002   0.00000E+0000
   5.8650  3.18000E-0002   0.00000E+0000
   5.8670  3.65000E-0002   0.00000E+0000
   5.8690  2.51000E-0002   0.00000E+0000
   5.8710 -1.85000E-0002   0.00000E+0000
   5.8730 -3.91000E-0002   0.00000E+0000
   5.8770 -6.00000E-0003   0.00000E+0000
   5.8780  5.60000E-0003   0.00000E+0000
   5.8790  3.20000E-0002   0.00000E+0000
   5.8810  4.33000E-0002   0.00000E+0000
   5.8820  4.26000E-0002   0.00000E+0000
   5.8850  3.38000E-0002   0.00000E+0000
   5.8880  1.93000E-0002   0.00000E+0000
   5.8900  3.60000E-0002   0.00000E+0000
   5.8920  4.95000E-0002   0.00000E+0000
   5.8940  2.26000E-0002   0.00000E+0000
   5.8960  2.35000E-0002   0.00000E+0000
   5.8980  8.60000E-0003   0.00000E+0000
   5.9010  3.03000E-0002   0.00000E+0000
   5.9030  4.37000E-0002   0.00000E+0000
   5.9040  3.35000E-0002   0.00000E+0000
   5.9060  2.38000E-0002   0.00000E+0000
   5.9080  2.36000E-0002   0.00000E+0000
   5.9090  1.53000E-0002   0.00000E+0000
   5.9130  1.79000E-0002   0.00000E+0000
   5.9150  2.30000E-0002   0.00000E+0000
   5.9160  2.41000E-0002   0.00000E+0000
   5.9190  2.00000E-0002   0.00000E+0000
   5.9200  1.65000E-0002   0.00000E+0000
   5.9240 -4.40000E-0003   0.00000E+0000
   5.9250  2.88000E-0002   0.00000E+0000
   5.9270  4.09000E-0002   0.00000E+0000
   5.9280  2.93000E-0002   0.00000E+0000
   5.9300  4.64000E-0002   0.00000E+0000
   5.9320  8.16000E-0002   0.00000E+0000
   5.9340  6.58000E-0002   0.00000E+0000
   5.9360  3.39000E-0002   0.00000E+0000
   5.9390  3.49000E-0002   0.00000E+0000
   5.9410  6.83000E-0002   0.00000E+0000
   5.9430  7.44000E-0002   0.00000E+0000
   5.9440  5.34000E-0002   0.00000E+0000
   5.9470  7.11000E-0002   0.00000E+0000
   5.9500  6.54000E-0002   0.00000E+0000
   5.9510  5.48000E-0002   0.00000E+0000
   5.9530  3.90000E-0002   0.00000E+0000
   5.9550  5.32000E-0002   0.00000E+0000
   5.9570  5.88000E-0002   0.00000E+0000
   5.9590  6.66000E-0002   0.00000E+0000
   5.9610  9.05000E-0002   0.00000E+0000
   5.9630  8.08000E-0002   0.00000E+0000
   5.9650  8.11000E-0002   0.00000E+0000
   5.9680  2.45000E-0002   0.00000E+0000
   5.9700  1.51000E-0002   0.00000E+0000
   5.9720  1.32000E-0002   0.00000E+0000
   5.9730  2.91000E-0002   0.00000E+0000
   5.9750  3.60000E-0002   0.00000E+0000
   5.9770  1.67000E-0002   0.00000E+0000
   5.9790  7.00000E-0002   0.00000E+0000
   5.9820 -6.57000E-0002   0.00000E+0000
   5.9830 -8.99400E-0001   0.00000E+0000
   5.9850 -1.17540E+0000   0.00000E+0000
   5.9890 -1.37910E+0000   0.00000E+0000
   5.9900 -1.52160E+0000   0.00000E+0000
   5.9930 -1.67460E+0000   0.00000E+0000
   5.9950 -1.99180E+0000   0.00000E+0000
   5.9980 -1.99140E+0000   0.00000E+0000
   6.0010 -1.92200E+0000   0.00000E+0000
   6.0040 -1.88360E+0000   0.00000E+0000
   6.0060 -1.80300E+0000   0.00000E+0000
   6.0080 -1.71490E+0000   0.00000E+0000
   6.0090 -1.64850E+0000   0.00000E+0000
   6.0110 -1.52700E+0000   0.00000E+0000
   6.0130 -1.14780E+0000   0.00000E+0000
   6.0150 -6.14600E-0001   0.00000E+0000
   6.0190  1.73000E-0002   0.00000E+0000
   6.0210  1.20000E-0001   0.00000E+0000
   6.0220  1.29400E-0001   0.00000E+0000
   6.0250  1.51500E-0001   0.00000E+0000
   6.0260  1.28600E-0001   0.00000E+0000
   6.0300  1.39500E-0001   0.00000E+0000
   6.0320  1.43700E-0001   0.00000E+0000
   6.0340  1.46300E-0001   0.00000E+0000
   6.0350  1.72400E-0001   0.00000E+0000
   6.0380  1.19000E-0001   0.00000E+0000
   6.0400  9.72000E-0002   0.00000E+0000
   6.0440  1.04600E-0001   0.00000E+0000
   6.0450  1.26800E-0001   0.00000E+0000
   6.0480  1.20200E-0001   0.00000E+0000
   6.0510  9.90000E-0002   0.00000E+0000
   6.0520  1.12400E-0001   0.00000E+0000
   6.0570  1.18000E-0001   0.00000E+0000
   6.0590  1.14400E-0001   0.00000E+0000
   6.0610  1.17100E-0001   0.00000E+0000
   6.0640  1.19300E-0001   0.00000E+0000
   6.0660  1.27800E-0001   0.00000E+0000
   6.0690  1.07500E-0001   0.00000E+0000
   6.0710  9.97000E-0002   0.00000E+0000
   6.0730  1.00500E-0001   0.00000E+0000
   6.0750  1.17400E-0001   0.00000E+0000
   6.0780  1.59100E-0001   0.00000E+0000
   6.0800  1.52500E-0001   0.00000E+0000
   6.0830  9.95000E-0002   0.00000E+0000
   6.0850  5.70300E-0001   0.00000E+0000
   6.0870  1.17570E+0000   0.00000E+0000
   6.0920  1.40240E+0000   0.00000E+0000
   6.0940  1.47360E+0000   0.00000E+0000
   6.0950  1.78520E+0000   0.00000E+0000
   6.0990  2.01400E+0000   0.00000E+0000
   6.1010  2.05280E+0000   0.00000E+0000
   6.1030  1.97920E+0000   0.00000E+0000
   6.1060  1.92430E+0000   0.00000E+0000
   6.1100  1.85010E+0000   0.00000E+0000
   6.1110  1.78610E+0000   0.00000E+0000
   6.1130  1.62870E+0000   0.00000E+0000
   6.1160  1.20520E+0000   0.00000E+0000
   6.1190  6.28300E-0001   0.00000E+0000
   6.1230  8.50000E-0002   0.00000E+0000
   6.1260  1.19600E-0001   0.00000E+0000
   6.1280  1.16600E-0001   0.00000E+0000
   6.1310  1.09900E-0001   0.00000E+0000
   6.1330  1.13500E-0001   0.00000E+0000
   6.1350  1.06000E-0001   0.00000E+0000
   6.1380  9.98000E-0002   0.00000E+0000
   6.1400  1.02500E-0001   0.00000E+0000
   6.1420  9.14000E-0002   0.00000E+0000
   6.1450  9.12000E-0002   0.00000E+0000
   6.1470  1.01800E-0001   0.00000E+0000
   6.1490  1.04500E-0001   0.00000E+0000
   6.1500  1.03400E-0001   0.00000E+0000
   6.1530  1.03200E-0001   0.00000E+0000
   6.1570  1.10100E-0001   0.00000E+0000
   6.1620  1.11000E-0001   0.00000E+0000
   6.1630  1.08100E-0001   0.00000E+0000
   6.1640  1.04700E-0001   0.00000E+0000
   6.1650  1.10400E-0001   0.00000E+0000
   6.1690  1.17800E-0001   0.00000E+0000
   6.1710  1.11000E-0001   0.00000E+0000
   6.1730  1.16800E-0001   0.00000E+0000
   6.1750  1.17200E-0001   0.00000E+0000
   6.1760  1.15000E-0001   0.00000E+0000
   6.1790  1.18600E-0001   0.00000E+0000
   6.1810  1.19500E-0001   0.00000E+0000
   6.1830  1.19600E-0001   0.00000E+0000
   6.1870  1.18800E-0001   0.00000E+0000
   6.1890  1.18800E-0001   0.00000E+0000
   6.1920  1.20500E-0001   0.00000E+0000
   6.1930  1.22700E-0001   0.00000E+0000
   6.1960  1.24000E-0001   0.00000E+0000
   6.1970  1.27300E-0001   0.00000E+0000
   6.1990  1.28000E-0001   0.00000E+0000
   6.2010  1.26600E-0001   0.00000E+0000
   6.2060  1.32600E-0001   0.00000E+0000
   6.2070  1.32100E-0001   0.00000E+0000
   6.2090  1.33500E-0001   0.00000E+0000
   6.2120  1.33800E-0001   0.00000E+0000
   6.2140  1.43400E-0001   0.00000E+0000
   6.2170  1.43400E-0001   0.00000E+0000
   6.2180  1.42100E-0001   0.00000E+0000
   6.2210  1.49100E-0001   0.00000E+0000
   6.2230  1.43600E-0001   0.00000E+0000
   6.2260  1.62600E-0001   0.00000E+0000
   6.2270  1.80900E-0001   0.00000E+0000
   6.2300  1.22600E-0001   0.00000E+0000
   6.2310  8.79000E-0002   0.00000E+0000
   6.2370  1.34700E-0001   0.00000E+0000
   6.2400  1.69800E-0001   0.00000E+0000
   6.2410  1.65200E-0001   0.00000E+0000
   6.2450  1.67100E-0001   0.00000E+0000
   6.2470  1.70400E-0001   0.00000E+0000
   6.2500  1.67200E-0001   0.00000E+0000
   6.2520  1.66300E-0001   0.00000E+0000
   6.2540  1.72400E-0001   0.00000E+0000
   6.2570  1.79600E-0001   0.00000E+0000
   6.2590  1.82100E-0001   0.00000E+0000
   6.2610  1.81300E-0001   0.00000E+0000
   6.2640  1.78300E-0001   0.00000E+0000
   6.2660  1.82300E-0001   0.00000E+0000
   6.2710  1.86600E-0001   0.00000E+0000
   6.2730  1.80000E-0001   0.00000E+0000
   6.2740  1.85400E-0001   0.00000E+0000
   6.2760  1.86400E-0001   0.00000E+0000
   6.2780  1.93300E-0001   0.00000E+0000
   6.2820  1.89500E-0001   0.00000E+0000
   6.2850  1.87000E-0001   0.00000E+0000
   6.2860  1.98500E-0001   0.00000E+0000
   6.2880  2.07300E-0001   0.00000E+0000
   6.2910  2.03000E-0001   0.00000E+0000
   6.2930  1.91100E-0001   0.00000E+0000
   6.2950  2.05100E-0001   0.00000E+0000
   6.2980  2.11600E-0001   0.00000E+0000
   6.3000  2.10900E-0001   0.00000E+0000
   6.3020  2.08100E-0001   0.00000E+0000
   6.3070  2.12000E-0001   0.00000E+0000
   6.3120  2.26600E-0001   0.00000E+0000
   6.3140  2.17600E-0001   0.00000E+0000
   6.3160  2.11900E-0001   0.00000E+0000
   6.3180  2.22000E-0001   0.00000E+0000
   6.3210  2.23800E-0001   0.00000E+0000
   6.3230  2.27000E-0001   0.00000E+0000
   6.3250  2.29300E-0001   0.00000E+0000
   6.3270  2.56600E-0001   0.00000E+0000
   6.3300  2.04500E-0001   0.00000E+0000
   6.3310  1.90900E-0001   0.00000E+0000
   6.3350  2.06500E-0001   0.00000E+0000
   6.3370  2.55800E-0001   0.00000E+0000
   6.3390  2.51100E-0001   0.00000E+0000
   6.3430  2.52200E-0001   0.00000E+0000
   6.3450  2.54500E-0001   0.00000E+0000
   6.3470  2.56700E-0001   0.00000E+0000
   6.3480  2.60900E-0001   0.00000E+0000
   6.3500  2.54900E-0001   0.00000E+0000
   6.3530  2.52600E-0001   0.00000E+0000
   6.3550  2.51300E-0001   0.00000E+0000
   6.3580  2.49000E-0001   0.00000E+0000
   6.3600  2.64400E-0001   0.00000E+0000
   6.3620  2.59600E-0001   0.00000E+0000
   6.3640  2.64300E-0001   0.00000E+0000
   6.3670  2.68300E-0001   0.00000E+0000
   6.3690  2.69100E-0001   0.00000E+0000
   6.3710  2.65500E-0001   0.00000E+0000
   6.3730  2.74300E-0001   0.00000E+0000
   6.3770  2.72200E-0001   0.00000E+0000
   6.3780  2.80500E-0001   0.00000E+0000
   6.3830  2.75700E-0001   0.00000E+0000
   6.3850  2.76600E-0001   0.00000E+0000
   6.3860  2.90700E-0001   0.00000E+0000
   6.3890  2.95200E-0001   0.00000E+0000
   6.3910  2.85800E-0001   0.00000E+0000
   6.3930  2.87900E-0001   0.00000E+0000
   6.3960  2.91200E-0001   0.00000E+0000
   6.3990  2.86900E-0001   0.00000E+0000
   6.4000  2.96500E-0001   0.00000E+0000
   6.4010  3.05400E-0001   0.00000E+0000
   6.4050  2.91700E-0001   0.00000E+0000
   6.4070  2.93300E-0001   0.00000E+0000
   6.4100  3.00400E-0001   0.00000E+0000
   6.4120  3.03400E-0001   0.00000E+0000
   6.4140  2.98300E-0001   0.00000E+0000
   6.4170  2.97000E-0001   0.00000E+0000
   6.4190  3.09100E-0001   0.00000E+0000
   6.4220  3.04700E-0001   0.00000E+0000
   6.4230  3.06500E-0001   0.00000E+0000
   6.4260  3.13600E-0001   0.00000E+0000
   6.4280  3.10800E-0001   0.00000E+0000
   6.4300  3.14300E-0001   0.00000E+0000
   6.4320  3.14600E-0001   0.00000E+0000
   6.4350  3.14200E-0001   0.00000E+0000
   6.4370  3.18500E-0001   0.00000E+0000
   6.4410  3.16600E-0001   0.00000E+0000
   6.4440  3.22500E-0001   0.00000E+0000
   6.4470  3.25400E-0001   0.00000E+0000
   6.4500  3.12900E-0001   0.00000E+0000
   6.4530  3.09800E-0001   0.00000E+0000
   6.4540  3.24800E-0001   0.00000E+0000
   6.4560  3.29000E-0001   0.00000E+0000
   6.4590  3.14900E-0001   0.00000E+0000
   6.4610  3.30600E-0001   0.00000E+0000
   6.4620  3.22000E-0001   0.00000E+0000
   6.4650  3.22900E-0001   0.00000E+0000
   6.4670  3.28800E-0001   0.00000E+0000
   6.4690  3.23500E-0001   0.00000E+0000
   6.4710  3.28500E-0001   0.00000E+0000
   6.4720  3.27200E-0001   0.00000E+0000
   6.4740  3.31700E-0001   0.00000E+0000
   6.4770  3.43400E-0001   0.00000E+0000
   6.4790  3.81600E-0001   0.00000E+0000
   6.4810  3.41100E-0001   0.00000E+0000
   6.4850  3.57000E-0001   0.00000E+0000
   6.4880  3.32400E-0001   0.00000E+0000
   6.4900  3.41500E-0001   0.00000E+0000
   6.4920  3.41700E-0001   0.00000E+0000
   6.4950  3.36900E-0001   0.00000E+0000
   6.4980  3.41100E-0001   0.00000E+0000
   6.5000  3.37600E-0001   0.00000E+0000
   6.5030  3.40500E-0001   0.00000E+0000
   6.5050  3.42600E-0001   0.00000E+0000
   6.5090  3.39500E-0001   0.00000E+0000
   6.5100  3.64400E-0001   0.00000E+0000
   6.5130  3.52400E-0001   0.00000E+0000
   6.5150  3.18200E-0001   0.00000E+0000
   6.5170  3.42400E-0001   0.00000E+0000
   6.5200  3.51200E-0001   0.00000E+0000
   6.5220  3.59800E-0001   0.00000E+0000
   6.5240  3.61500E-0001   0.00000E+0000
   6.5280  3.58800E-0001   0.00000E+0000
   6.5290  3.42300E-0001   0.00000E+0000
   6.5310  3.59600E-0001   0.00000E+0000
   6.5340  3.52400E-0001   0.00000E+0000
   6.5360  3.53100E-0001   0.00000E+0000
   6.5390  3.55900E-0001   0.00000E+0000
   6.5400  3.74600E-0001   0.00000E+0000
   6.5440  3.60900E-0001   0.00000E+0000
   6.5450  3.58000E-0001   0.00000E+0000
   6.5480  3.61300E-0001   0.00000E+0000
   6.5490  3.62100E-0001   0.00000E+0000
   6.5520  3.81800E-0001   0.00000E+0000
   6.5530  3.58700E-0001   0.00000E+0000
   6.5570  3.62000E-0001   0.00000E+0000
   6.5590  3.63200E-0001   0.00000E+0000
   6.5600  3.62300E-0001   0.00000E+0000
   6.5630  3.68500E-0001   0.00000E+0000
   6.5650  3.71900E-0001   0.00000E+0000
   6.5670  3.61300E-0001   0.00000E+0000
   6.5700  3.68700E-0001   0.00000E+0000
   6.5710  3.68000E-0001   0.00000E+0000
   6.5730  3.66400E-0001   0.00000E+0000
   6.5750  3.71400E-0001   0.00000E+0000
   6.5780  3.66700E-0001   0.00000E+0000
   6.5790  3.65800E-0001   0.00000E+0000
   6.5830  3.70700E-0001   0.00000E+0000
   6.5840  3.73200E-0001   0.00000E+0000
   6.5880  3.69500E-0001   0.00000E+0000
   6.5910  3.70000E-0001   0.00000E+0000
   6.5920  3.72200E-0001   0.00000E+0000
   6.5960  3.81900E-0001   0.00000E+0000
   6.5990  3.75300E-0001   0.00000E+0000
   6.6020  3.89200E-0001   0.00000E+0000
   6.6050  4.00500E-0001   0.00000E+0000
   6.6070  3.80100E-0001   0.00000E+0000
   6.6090  3.84400E-0001   0.00000E+0000
   6.6110  3.80800E-0001   0.00000E+0000
   6.6150  3.88500E-0001   0.00000E+0000
   6.6160  3.87700E-0001   0.00000E+0000
   6.6190  3.90700E-0001   0.00000E+0000
   6.6230  3.95300E-0001   0.00000E+0000
   6.6260  3.82700E-0001   0.00000E+0000
   6.6280  3.98800E-0001   0.00000E+0000
   6.6310  3.92600E-0001   0.00000E+0000
   6.6330  3.95900E-0001   0.00000E+0000
   6.6350  3.90700E-0001   0.00000E+0000
   6.6390  4.01500E-0001   0.00000E+0000
   6.6410  3.96600E-0001   0.00000E+0000
   6.6420  3.94400E-0001   0.00000E+0000
   6.6450  3.96700E-0001   0.00000E+0000
   6.6480  3.87500E-0001   0.00000E+0000
   6.6510  3.96100E-0001   0.00000E+0000
   6.6520  3.96700E-0001   0.00000E+0000
   6.6550  3.89800E-0001   0.00000E+0000
   6.6570  3.98500E-0001   0.00000E+0000
   6.6600  3.96300E-0001   0.00000E+0000
   6.6620  3.91900E-0001   0.00000E+0000
   6.6640  3.99000E-0001   0.00000E+0000
   6.6660  3.94600E-0001   0.00000E+0000
   6.6690  3.95100E-0001   0.00000E+0000
   6.6700  4.04200E-0001   0.00000E+0000
   6.6730  3.95800E-0001   0.00000E+0000
   6.6760  4.03000E-0001   0.00000E+0000
   6.6780  4.01300E-0001   0.00000E+0000
   6.6800  4.06400E-0001   0.00000E+0000
   6.6830  4.05400E-0001   0.00000E+0000
   6.6850  4.06300E-0001   0.00000E+0000
   6.6860  4.06100E-0001   0.00000E+0000
   6.6900  4.02000E-0001   0.00000E+0000
   6.6910  4.08200E-0001   0.00000E+0000
   6.6940  4.17700E-0001   0.00000E+0000
   6.6960  4.13100E-0001   0.00000E+0000
   6.7000  4.16100E-0001   0.00000E+0000
   6.7010  4.04600E-0001   0.00000E+0000
   6.7040  4.03500E-0001   0.00000E+0000
   6.7070  4.03000E-0001   0.00000E+0000
   6.7080  3.99500E-0001   0.00000E+0000
   6.7100  4.08200E-0001   0.00000E+0000
   6.7120  4.07900E-0001   0.00000E+0000
   6.7150  4.05800E-0001   0.00000E+0000
   6.7170  4.09200E-0001   0.00000E+0000
   6.7200  4.03900E-0001   0.00000E+0000
   6.7220  4.11300E-0001   0.00000E+0000
   6.7240  4.10700E-0001   0.00000E+0000
   6.7290  4.14400E-0001   0.00000E+0000
   6.7320  4.18200E-0001   0.00000E+0000
   6.7360  4.21900E-0001   0.00000E+0000
   6.7380  4.11500E-0001   0.00000E+0000
   6.7400  4.14700E-0001   0.00000E+0000
   6.7430  4.25900E-0001   0.00000E+0000
   6.7450  4.16500E-0001   0.00000E+0000
   6.7470  4.02500E-0001   0.00000E+0000
   6.7510  4.25800E-0001   0.00000E+0000
   6.7530  4.21200E-0001   0.00000E+0000
   6.7550  4.24800E-0001   0.00000E+0000
   6.7570  4.20400E-0001   0.00000E+0000
   6.7580  4.27800E-0001   0.00000E+0000
   6.7620  4.24800E-0001   0.00000E+0000
   6.7640  4.26900E-0001   0.00000E+0000
   6.7660  4.12700E-0001   0.00000E+0000
   6.7680  4.03100E-0001   0.00000E+0000
   6.7700  4.05200E-0001   0.00000E+0000
   6.7720  4.15500E-0001   0.00000E+0000
   6.7750  4.36000E-0001   0.00000E+0000
   6.7770  4.32000E-0001   0.00000E+0000
   6.7810  4.26300E-0001   0.00000E+0000
   6.7820  4.26400E-0001   0.00000E+0000
   6.7870  4.27600E-0001   0.00000E+0000
   6.7880  4.34000E-0001   0.00000E+0000
   6.7900  4.39300E-0001   0.00000E+0000
   6.7940  4.37300E-0001   0.00000E+0000
   6.7960  4.35200E-0001   0.00000E+0000
   6.7980  4.26700E-0001   0.00000E+0000
   6.8000  4.07200E-0001   0.00000E+0000
   6.8010  4.35100E-0001   0.00000E+0000
   6.8050  4.43800E-0001   0.00000E+0000
   6.8060  4.36800E-0001   0.00000E+0000
   6.8100  4.41700E-0001   0.00000E+0000
   6.8130  4.29700E-0001   0.00000E+0000
   6.8170  4.40700E-0001   0.00000E+0000
   6.8200  4.47700E-0001   0.00000E+0000
   6.8210  4.25800E-0001   0.00000E+0000
   6.8260  4.27500E-0001   0.00000E+0000
   6.8280  4.17300E-0001   0.00000E+0000
   6.8310  4.31700E-0001   0.00000E+0000
   6.8320  4.47400E-0001   0.00000E+0000
   6.8350  4.44100E-0001   0.00000E+0000
   6.8380  4.36300E-0001   0.00000E+0000
   6.8410  4.28900E-0001   0.00000E+0000
   6.8420  4.31300E-0001   0.00000E+0000
   6.8440  4.20100E-0001   0.00000E+0000
   6.8460  4.31900E-0001   0.00000E+0000
   6.8490  4.40200E-0001   0.00000E+0000
   6.8530  4.46600E-0001   0.00000E+0000
   6.8560  4.35800E-0001   0.00000E+0000
   6.8580  4.24900E-0001   0.00000E+0000
   6.8620  4.34400E-0001   0.00000E+0000
   6.8640  4.31400E-0001   0.00000E+0000
   6.8650  4.31700E-0001   0.00000E+0000
   6.8670  4.40900E-0001   0.00000E+0000
   6.8690  4.37000E-0001   0.00000E+0000
   6.8720  4.52100E-0001   0.00000E+0000
   6.8740  4.39900E-0001   0.00000E+0000
   6.8780  4.44200E-0001   0.00000E+0000
   6.8810  4.41800E-0001   0.00000E+0000
   6.8830  4.46100E-0001   0.00000E+0000
   6.8870  4.51500E-0001   0.00000E+0000
   6.8910  4.38100E-0001   0.00000E+0000
   6.8930  4.38900E-0001   0.00000E+0000
   6.8950  4.49500E-0001   0.00000E+0000
   6.8980  4.64900E-0001   0.00000E+0000
   6.9000  4.74000E-0001   0.00000E+0000
   6.9030  4.76200E-0001   0.00000E+0000
   6.9050  4.61700E-0001   0.00000E+0000
   6.9060  4.62000E-0001   0.00000E+0000
   6.9080  4.64100E-0001   0.00000E+0000
   6.9110  4.66900E-0001   0.00000E+0000
   6.9130  4.60000E-0001   0.00000E+0000
   6.9150  4.60000E-0001   0.00000E+0000
   6.9180  4.52300E-0001   0.00000E+0000
   6.9200  4.51600E-0001   0.00000E+0000
   6.9220  4.57600E-0001   0.00000E+0000
   6.9240  4.67100E-0001   0.00000E+0000
   6.9270  4.56500E-0001   0.00000E+0000
   6.9290  4.58400E-0001   0.00000E+0000
   6.9320  4.58100E-0001   0.00000E+0000
   6.9340  4.77200E-0001   0.00000E+0000
   6.9370  4.55500E-0001   0.00000E+0000
   6.9400  4.83900E-0001   0.00000E+0000
   6.9420  4.77500E-0001   0.00000E+0000
   6.9430  4.69800E-0001   0.00000E+0000
   6.9480  4.50200E-0001   0.00000E+0000
   6.9490  4.51200E-0001   0.00000E+0000
   6.9520  4.65500E-0001   0.00000E+0000
   6.9550  4.56800E-0001   0.00000E+0000
   6.9570  4.64200E-0001   0.00000E+0000
   6.9600  4.60100E-0001   0.00000E+0000
   6.9620  4.48300E-0001   0.00000E+0000
   6.9630  4.60900E-0001   0.00000E+0000
   6.9660  4.59400E-0001   0.00000E+0000
   6.9680  4.52500E-0001   0.00000E+0000
   6.9700  4.42000E-0001   0.00000E+0000
   6.9730  4.61300E-0001   0.00000E+0000
   6.9750  4.56700E-0001   0.00000E+0000
   6.9790  4.64700E-0001   0.00000E+0000
   6.9810  4.36100E-0001   0.00000E+0000
   6.9830  4.30800E-0001   0.00000E+0000
   6.9860  4.48900E-0001   0.00000E+0000
   6.9890  4.38800E-0001   0.00000E+0000
   6.9910  4.43300E-0001   0.00000E+0000
   6.9930  4.65000E-0001   0.00000E+0000
   6.9960  4.88700E-0001   0.00000E+0000
   6.9980  4.65600E-0001   0.00000E+0000
   7.0000  4.49400E-0001   0.00000E+0000
   7.0030  4.61400E-0001   0.00000E+0000
   7.0050  4.64000E-0001   0.00000E+0000
   7.0080  4.62800E-0001   0.00000E+0000
   7.0090  4.71300E-0001   0.00000E+0000
   7.0110  4.74200E-0001   0.00000E+0000
   7.0140  4.79700E-0001   0.00000E+0000
   7.0170  4.63600E-0001   0.00000E+0000
   7.0180  4.78700E-0001   0.00000E+0000
   7.0210  4.82200E-0001   0.00000E+0000
   7.0240  4.64700E-0001   0.00000E+0000
   7.0270  4.86500E-0001   0.00000E+0000
   7.0300  4.89400E-0001   0.00000E+0000
   7.0320  4.82000E-0001   0.00000E+0000
   7.0340  4.99800E-0001   0.00000E+0000
   7.0370  4.93700E-0001   0.00000E+0000
   7.0390  5.09900E-0001   0.00000E+0000
   7.0420  5.20400E-0001   0.00000E+0000
   7.0440  5.11900E-0001   0.00000E+0000
   7.0460  5.09000E-0001   0.00000E+0000
   7.0490  5.10800E-0001   0.00000E+0000
   7.0530  5.19300E-0001   0.00000E+0000
   7.0560  5.14200E-0001   0.00000E+0000
   7.0580  5.28300E-0001   0.00000E+0000
   7.0600  5.33500E-0001   0.00000E+0000
   7.0610  5.32900E-0001   0.00000E+0000
   7.0630  5.44400E-0001   0.00000E+0000
   7.0660  5.40000E-0001   0.00000E+0000
   7.0680  5.36200E-0001   0.00000E+0000
   7.0720  5.66700E-0001   0.00000E+0000
   7.0730  5.69800E-0001   0.00000E+0000
   7.0780  5.62200E-0001   0.00000E+0000
   7.0810  5.54500E-0001   0.00000E+0000
   7.0830  5.57100E-0001   0.00000E+0000
   7.0870  5.95100E-0001   0.00000E+0000
   7.0900  6.01100E-0001   0.00000E+0000
   7.0920  5.97600E-0001   0.00000E+0000
   7.0940  6.04700E-0001   0.00000E+0000
   7.0970  6.19600E-0001   0.00000E+0000
   7.0990  6.36900E-0001   0.00000E+0000
   7.1030  6.47300E-0001   0.00000E+0000
