# Supplementary material for: Self-association of MreC as a regulatory signal in bacterial cell wall elongation
Source: Nat Commun. 2021 May 20;12:2987. doi: 10.1038/s41467-021-22957-9 (PMC8137920; doi:10.1038/s41467-021-22957-9)
Supplement: Supplementary file 4 — Source Data [file 41467_2021_22957_MOESM4_ESM.zip › Martins2-Source-Data/AUC_rawdata/E.coli/00100.RA3]

MREC FHEC 0,8 abs
R 3 20.0 20000 0024025 9.1580E10 281 1 
   5.8010 -3.77300E-0001   0.00000E+0000
   5.8030 -2.78700E-0001   0.00000E+0000
   5.8040 -1.98200E-0001   0.00000E+0000
   5.8050 -1.96600E-0001   0.00000E+0000
   5.8070 -1.44800E-0001   0.00000E+0000
   5.8080 -1.92600E-0001   0.00000E+0000
   5.8100 -1.16200E-0001   0.00000E+0000
   5.8110 -1.47400E-0001   0.00000E+0000
   5.8130 -1.76200E-0001   0.00000E+0000
   5.8140 -1.91900E-0001   0.00000E+0000
   5.8150 -2.78700E-0001   0.00000E+0000
   5.8180 -4.47100E-0001   0.00000E+0000
   5.8210 -5.10600E-0001   0.00000E+0000
   5.8230 -6.30900E-0001   0.00000E+0000
   5.8240 -4.76000E-0001   0.00000E+0000
   5.8260 -2.62200E-0001   0.00000E+0000
   5.8280 -1.36800E-0001   0.00000E+0000
   5.8300  6.96000E-0002   0.00000E+0000
   5.8320  1.57300E-0001   0.00000E+0000
   5.8350  1.62100E-0001   0.00000E+0000
   5.8370  1.09200E-0001   0.00000E+0000
   5.8390  1.19200E-0001   0.00000E+0000
   5.8400  1.17400E-0001   0.00000E+0000
   5.8410  1.07100E-0001   0.00000E+0000
   5.8420  8.76000E-0002   0.00000E+0000
   5.8440  8.57000E-0002   0.00000E+0000
   5.8460  1.03500E-0001   0.00000E+0000
   5.8490  1.07300E-0001   0.00000E+0000
   5.8510  9.84000E-0002   0.00000E+0000
   5.8520  8.98000E-0002   0.00000E+0000
   5.8540  7.20000E-0002   0.00000E+0000
   5.8550  4.11000E-0002   0.00000E+0000
   5.8580  2.48000E-0002   0.00000E+0000
   5.8610  2.76000E-0002   0.00000E+0000
   5.8620  1.59000E-0002   0.00000E+0000
   5.8640  3.46000E-0002   0.00000E+0000
   5.8650  3.98000E-0002   0.00000E+0000
   5.8660  3.67000E-0002   0.00000E+0000
   5.8690  7.40000E-0003   0.00000E+0000
   5.8710 -5.11000E-0002   0.00000E+0000
   5.8740 -8.60000E-0003   0.00000E+0000
   5.8760  2.29000E-0002   0.00000E+0000
   5.8780  5.21000E-0002   0.00000E+0000
   5.8800  3.51000E-0002   0.00000E+0000
   5.8830  3.17000E-0002   0.00000E+0000
   5.8850  1.72000E-0002   0.00000E+0000
   5.8860  1.10000E-0002   0.00000E+0000
   5.8880  3.02000E-0002   0.00000E+0000
   5.8900  4.47000E-0002   0.00000E+0000
   5.8920  1.53000E-0002   0.00000E+0000
   5.8940  2.04000E-0002   0.00000E+0000
   5.8950  3.84000E-0002   0.00000E+0000
   5.8980  3.50000E-0003   0.00000E+0000
   5.9010  5.12000E-0002   0.00000E+0000
   5.9040  1.72000E-0002   0.00000E+0000
   5.9060  8.60000E-0003   0.00000E+0000
   5.9080  1.37000E-0002   0.00000E+0000
   5.9090  1.10000E-0002   0.00000E+0000
   5.9130  2.27000E-0002   0.00000E+0000
   5.9150  1.85000E-0002   0.00000E+0000
   5.9190  2.35000E-0002   0.00000E+0000
   5.9210 -2.30000E-0003   0.00000E+0000
   5.9230  1.24000E-0002   0.00000E+0000
   5.9250  4.27000E-0002   0.00000E+0000
   5.9260  2.96000E-0002   0.00000E+0000
   5.9280  3.81000E-0002   0.00000E+0000
   5.9300  7.16000E-0002   0.00000E+0000
   5.9320  6.98000E-0002   0.00000E+0000
   5.9350  2.17000E-0002   0.00000E+0000
   5.9370  4.03000E-0002   0.00000E+0000
   5.9390  8.58000E-0002   0.00000E+0000
   5.9420  6.11000E-0002   0.00000E+0000
   5.9430  5.47000E-0002   0.00000E+0000
   5.9440  7.80000E-0002   0.00000E+0000
   5.9470  6.63000E-0002   0.00000E+0000
   5.9490  7.09000E-0002   0.00000E+0000
   5.9510  3.59000E-0002   0.00000E+0000
   5.9520  4.70000E-0002   0.00000E+0000
   5.9580  6.73000E-0002   0.00000E+0000
   5.9590  9.34000E-0002   0.00000E+0000
   5.9620  8.78000E-0002   0.00000E+0000
   5.9630  8.63000E-0002   0.00000E+0000
   5.9650  5.08000E-0002   0.00000E+0000
   5.9680  2.17000E-0002   0.00000E+0000
   5.9710  1.90000E-0002   0.00000E+0000
   5.9750  3.37000E-0002   0.00000E+0000
   5.9770  2.99000E-0002   0.00000E+0000
   5.9810 -4.98200E-0001   0.00000E+0000
   5.9830 -9.51800E-0001   0.00000E+0000
   5.9860 -1.24420E+0000   0.00000E+0000
   5.9880 -1.36590E+0000   0.00000E+0000
   5.9900 -1.56660E+0000   0.00000E+0000
   5.9920 -1.75230E+0000   0.00000E+0000
   5.9940 -1.96200E+0000   0.00000E+0000
   5.9960 -2.00270E+0000   0.00000E+0000
   5.9970 -1.99540E+0000   0.00000E+0000
   5.9990 -1.94200E+0000   0.00000E+0000
   6.0000 -1.87440E+0000   0.00000E+0000
   6.0030 -1.81170E+0000   0.00000E+0000
   6.0060 -1.68810E+0000   0.00000E+0000
   6.0080 -1.63380E+0000   0.00000E+0000
   6.0090 -1.45250E+0000   0.00000E+0000
   6.0110 -1.30060E+0000   0.00000E+0000
   6.0130 -4.89500E-0001   0.00000E+0000
   6.0160  3.05000E-0002   0.00000E+0000
   6.0180  1.58400E-0001   0.00000E+0000
   6.0200  1.39000E-0001   0.00000E+0000
   6.0210  1.42000E-0001   0.00000E+0000
   6.0230  1.40000E-0001   0.00000E+0000
   6.0270  1.15500E-0001   0.00000E+0000
   6.0300  1.43800E-0001   0.00000E+0000
   6.0320  1.43800E-0001   0.00000E+0000
   6.0340  1.64300E-0001   0.00000E+0000
   6.0370  1.01800E-0001   0.00000E+0000
   6.0390  9.87000E-0002   0.00000E+0000
   6.0420  1.11300E-0001   0.00000E+0000
   6.0440  1.31800E-0001   0.00000E+0000
   6.0450  1.15400E-0001   0.00000E+0000
   6.0490  1.06400E-0001   0.00000E+0000
   6.0510  1.14800E-0001   0.00000E+0000
   6.0520  1.17700E-0001   0.00000E+0000
   6.0550  1.17500E-0001   0.00000E+0000
   6.0580  1.20200E-0001   0.00000E+0000
   6.0590  1.10400E-0001   0.00000E+0000
   6.0630  1.19200E-0001   0.00000E+0000
   6.0640  1.26200E-0001   0.00000E+0000
   6.0680  1.04400E-0001   0.00000E+0000
   6.0690  9.90000E-0002   0.00000E+0000
   6.0730  1.07000E-0001   0.00000E+0000
   6.0750  1.43800E-0001   0.00000E+0000
   6.0780  1.57600E-0001   0.00000E+0000
   6.0790  1.53400E-0001   0.00000E+0000
   6.0830  1.05200E-0001   0.00000E+0000
   6.0870  1.23050E+0000   0.00000E+0000
   6.0890  1.40550E+0000   0.00000E+0000
   6.0910  1.43230E+0000   0.00000E+0000
   6.0940  1.53600E+0000   0.00000E+0000
   6.0960  2.05940E+0000   0.00000E+0000
   6.1010  2.05320E+0000   0.00000E+0000
   6.1040  2.03460E+0000   0.00000E+0000
   6.1050  1.95280E+0000   0.00000E+0000
   6.1070  1.91820E+0000   0.00000E+0000
   6.1080  1.84040E+0000   0.00000E+0000
   6.1120  1.71980E+0000   0.00000E+0000
   6.1150  1.59240E+0000   0.00000E+0000
   6.1180  9.00500E-0001   0.00000E+0000
   6.1220  2.21100E-0001   0.00000E+0000
   6.1240  8.39000E-0002   0.00000E+0000
   6.1280  1.37300E-0001   0.00000E+0000
   6.1300  1.20800E-0001   0.00000E+0000
   6.1320  1.22800E-0001   0.00000E+0000
   6.1330  1.13200E-0001   0.00000E+0000
   6.1350  1.12800E-0001   0.00000E+0000
   6.1380  1.16800E-0001   0.00000E+0000
   6.1420  1.00500E-0001   0.00000E+0000
   6.1440  1.03500E-0001   0.00000E+0000
   6.1470  1.17000E-0001   0.00000E+0000
   6.1490  1.10000E-0001   0.00000E+0000
   6.1530  1.07600E-0001   0.00000E+0000
   6.1540  1.14100E-0001   0.00000E+0000
   6.1560  1.16000E-0001   0.00000E+0000
   6.1600  1.20600E-0001   0.00000E+0000
   6.1610  1.23200E-0001   0.00000E+0000
   6.1650  1.18600E-0001   0.00000E+0000
   6.1660  1.27000E-0001   0.00000E+0000
   6.1670  1.30400E-0001   0.00000E+0000
   6.1690  1.21100E-0001   0.00000E+0000
   6.1740  1.28100E-0001   0.00000E+0000
   6.1750  1.29100E-0001   0.00000E+0000
   6.1770  1.29100E-0001   0.00000E+0000
   6.1790  1.33900E-0001   0.00000E+0000
   6.1810  1.27900E-0001   0.00000E+0000
   6.1830  1.37900E-0001   0.00000E+0000
   6.1880  1.30700E-0001   0.00000E+0000
   6.1900  1.32900E-0001   0.00000E+0000
   6.1920  1.42200E-0001   0.00000E+0000
   6.1950  1.35200E-0001   0.00000E+0000
   6.2000  1.47700E-0001   0.00000E+0000
   6.2040  1.50800E-0001   0.00000E+0000
   6.2060  1.45500E-0001   0.00000E+0000
   6.2070  1.50100E-0001   0.00000E+0000
   6.2100  1.48400E-0001   0.00000E+0000
   6.2130  1.54100E-0001   0.00000E+0000
   6.2140  1.60600E-0001   0.00000E+0000
   6.2190  1.59700E-0001   0.00000E+0000
   6.2220  1.62700E-0001   0.00000E+0000
   6.2230  1.63800E-0001   0.00000E+0000
   6.2260  1.80900E-0001   0.00000E+0000
   6.2270  1.95300E-0001   0.00000E+0000
   6.2310  1.02900E-0001   0.00000E+0000
   6.2330  1.15200E-0001   0.00000E+0000
   6.2360  1.79500E-0001   0.00000E+0000
   6.2370  2.04800E-0001   0.00000E+0000
   6.2400  1.85900E-0001   0.00000E+0000
   6.2420  1.84800E-0001   0.00000E+0000
   6.2450  1.90100E-0001   0.00000E+0000
   6.2480  1.89700E-0001   0.00000E+0000
   6.2500  1.79400E-0001   0.00000E+0000
   6.2540  1.91700E-0001   0.00000E+0000
   6.2550  1.91800E-0001   0.00000E+0000
   6.2580  1.97900E-0001   0.00000E+0000
   6.2620  1.98900E-0001   0.00000E+0000
   6.2650  2.07000E-0001   0.00000E+0000
   6.2670  2.14300E-0001   0.00000E+0000
   6.2680  2.13500E-0001   0.00000E+0000
   6.2710  2.01400E-0001   0.00000E+0000
   6.2720  2.02100E-0001   0.00000E+0000
   6.2760  2.13600E-0001   0.00000E+0000
   6.2780  2.18000E-0001   0.00000E+0000
   6.2800  2.18500E-0001   0.00000E+0000
   6.2810  2.11500E-0001   0.00000E+0000
   6.2830  2.07000E-0001   0.00000E+0000
   6.2860  2.20800E-0001   0.00000E+0000
   6.2900  2.24600E-0001   0.00000E+0000
   6.2940  2.20500E-0001   0.00000E+0000
   6.2970  2.31700E-0001   0.00000E+0000
   6.2990  2.34200E-0001   0.00000E+0000
   6.3020  2.33000E-0001   0.00000E+0000
   6.3050  2.36300E-0001   0.00000E+0000
   6.3070  2.36900E-0001   0.00000E+0000
   6.3090  2.45300E-0001   0.00000E+0000
   6.3110  2.56100E-0001   0.00000E+0000
   6.3140  2.36600E-0001   0.00000E+0000
   6.3170  2.47300E-0001   0.00000E+0000
   6.3190  2.46700E-0001   0.00000E+0000
   6.3210  2.43600E-0001   0.00000E+0000
   6.3230  2.55000E-0001   0.00000E+0000
   6.3260  2.65500E-0001   0.00000E+0000
   6.3280  2.54100E-0001   0.00000E+0000
   6.3300  2.11200E-0001   0.00000E+0000
   6.3330  2.27400E-0001   0.00000E+0000
   6.3340  2.48800E-0001   0.00000E+0000
   6.3370  2.81700E-0001   0.00000E+0000
   6.3380  2.78400E-0001   0.00000E+0000
   6.3410  2.72400E-0001   0.00000E+0000
   6.3430  2.72400E-0001   0.00000E+0000
   6.3460  2.81900E-0001   0.00000E+0000
   6.3480  2.83900E-0001   0.00000E+0000
   6.3500  2.80500E-0001   0.00000E+0000
   6.3530  2.79900E-0001   0.00000E+0000
   6.3550  2.70600E-0001   0.00000E+0000
   6.3570  2.84200E-0001   0.00000E+0000
   6.3600  2.89400E-0001   0.00000E+0000
   6.3620  2.87600E-0001   0.00000E+0000
   6.3640  2.91800E-0001   0.00000E+0000
   6.3660  2.91200E-0001   0.00000E+0000
   6.3680  2.99900E-0001   0.00000E+0000
   6.3720  2.93400E-0001   0.00000E+0000
   6.3740  3.05400E-0001   0.00000E+0000
   6.3770  2.97900E-0001   0.00000E+0000
   6.3780  3.06200E-0001   0.00000E+0000
   6.3800  3.03900E-0001   0.00000E+0000
   6.3820  3.00700E-0001   0.00000E+0000
   6.3850  3.08000E-0001   0.00000E+0000
   6.3870  3.18800E-0001   0.00000E+0000
   6.3890  3.12800E-0001   0.00000E+0000
   6.3900  3.07900E-0001   0.00000E+0000
   6.3940  3.22900E-0001   0.00000E+0000
   6.3950  3.14300E-0001   0.00000E+0000
   6.3980  3.14800E-0001   0.00000E+0000
   6.4010  3.22900E-0001   0.00000E+0000
   6.4040  3.19400E-0001   0.00000E+0000
   6.4060  3.25300E-0001   0.00000E+0000
   6.4080  3.17600E-0001   0.00000E+0000
   6.4100  3.17300E-0001   0.00000E+0000
   6.4120  3.25300E-0001   0.00000E+0000
   6.4150  3.14400E-0001   0.00000E+0000
   6.4170  3.24500E-0001   0.00000E+0000
   6.4200  3.29500E-0001   0.00000E+0000
   6.4220  3.28500E-0001   0.00000E+0000
   6.4260  3.24800E-0001   0.00000E+0000
   6.4280  3.22700E-0001   0.00000E+0000
   6.4310  3.33900E-0001   0.00000E+0000
   6.4350  3.38400E-0001   0.00000E+0000
   6.4370  3.34400E-0001   0.00000E+0000
   6.4400  3.33600E-0001   0.00000E+0000
   6.4410  3.32000E-0001   0.00000E+0000
   6.4440  3.44500E-0001   0.00000E+0000
   6.4470  3.45300E-0001   0.00000E+0000
   6.4480  3.43100E-0001   0.00000E+0000
   6.4520  3.31800E-0001   0.00000E+0000
   6.4530  3.37700E-0001   0.00000E+0000
   6.4550  3.50100E-0001   0.00000E+0000
   6.4560  3.52400E-0001   0.00000E+0000
   6.4590  3.37100E-0001   0.00000E+0000
   6.4620  3.43200E-0001   0.00000E+0000
   6.4650  3.43200E-0001   0.00000E+0000
   6.4670  3.44700E-0001   0.00000E+0000
   6.4690  3.45200E-0001   0.00000E+0000
   6.4720  3.50000E-0001   0.00000E+0000
   6.4740  3.50000E-0001   0.00000E+0000
   6.4770  3.68000E-0001   0.00000E+0000
   6.4790  3.85200E-0001   0.00000E+0000
   6.4810  3.82300E-0001   0.00000E+0000
   6.4830  3.59100E-0001   0.00000E+0000
   6.4840  3.67400E-0001   0.00000E+0000
   6.4880  3.63500E-0001   0.00000E+0000
   6.4890  3.54200E-0001   0.00000E+0000
   6.4930  3.59100E-0001   0.00000E+0000
   6.4970  3.59000E-0001   0.00000E+0000
   6.4990  3.56600E-0001   0.00000E+0000
   6.5030  3.61800E-0001   0.00000E+0000
   6.5050  3.63700E-0001   0.00000E+0000
   6.5080  3.66000E-0001   0.00000E+0000
   6.5100  3.68700E-0001   0.00000E+0000
   6.5140  3.67900E-0001   0.00000E+0000
   6.5170  3.38100E-0001   0.00000E+0000
   6.5190  3.59300E-0001   0.00000E+0000
   6.5210  3.77200E-0001   0.00000E+0000
   6.5220  3.72500E-0001   0.00000E+0000
   6.5260  3.77600E-0001   0.00000E+0000
   6.5280  3.74600E-0001   0.00000E+0000
   6.5310  3.60400E-0001   0.00000E+0000
   6.5320  3.68600E-0001   0.00000E+0000
   6.5360  3.72000E-0001   0.00000E+0000
   6.5370  3.73400E-0001   0.00000E+0000
   6.5400  3.79800E-0001   0.00000E+0000
   6.5410  3.80100E-0001   0.00000E+0000
   6.5450  3.79800E-0001   0.00000E+0000
   6.5480  3.72800E-0001   0.00000E+0000
   6.5500  3.92100E-0001   0.00000E+0000
   6.5540  3.72900E-0001   0.00000E+0000
   6.5550  3.71800E-0001   0.00000E+0000
   6.5580  3.68200E-0001   0.00000E+0000
   6.5590  3.80500E-0001   0.00000E+0000
   6.5620  3.85800E-0001   0.00000E+0000
   6.5640  3.90300E-0001   0.00000E+0000
   6.5670  3.86000E-0001   0.00000E+0000
   6.5690  3.87500E-0001   0.00000E+0000
   6.5720  3.80700E-0001   0.00000E+0000
   6.5730  3.79500E-0001   0.00000E+0000
   6.5760  3.88500E-0001   0.00000E+0000
   6.5790  3.79600E-0001   0.00000E+0000
   6.5810  3.81200E-0001   0.00000E+0000
   6.5830  3.92800E-0001   0.00000E+0000
   6.5860  3.88300E-0001   0.00000E+0000
   6.5880  3.91400E-0001   0.00000E+0000
   6.5910  3.86800E-0001   0.00000E+0000
   6.5930  3.89000E-0001   0.00000E+0000
   6.5950  3.94200E-0001   0.00000E+0000
   6.5980  3.94700E-0001   0.00000E+0000
   6.6000  3.92300E-0001   0.00000E+0000
   6.6020  4.10200E-0001   0.00000E+0000
   6.6050  4.13100E-0001   0.00000E+0000
   6.6070  3.98400E-0001   0.00000E+0000
   6.6080  3.98200E-0001   0.00000E+0000
   6.6100  3.92900E-0001   0.00000E+0000
   6.6120  3.94100E-0001   0.00000E+0000
   6.6140  4.02100E-0001   0.00000E+0000
   6.6190  3.99500E-0001   0.00000E+0000
   6.6210  4.01800E-0001   0.00000E+0000
   6.6240  4.03800E-0001   0.00000E+0000
   6.6260  4.02100E-0001   0.00000E+0000
   6.6270  4.09000E-0001   0.00000E+0000
   6.6310  4.07400E-0001   0.00000E+0000
   6.6330  4.18500E-0001   0.00000E+0000
   6.6360  4.04500E-0001   0.00000E+0000
   6.6380  4.13500E-0001   0.00000E+0000
   6.6390  4.16000E-0001   0.00000E+0000
   6.6410  4.21500E-0001   0.00000E+0000
   6.6450  4.16400E-0001   0.00000E+0000
   6.6460  4.00700E-0001   0.00000E+0000
   6.6490  3.99900E-0001   0.00000E+0000
   6.6520  4.11900E-0001   0.00000E+0000
   6.6560  4.04000E-0001   0.00000E+0000
   6.6570  4.09400E-0001   0.00000E+0000
   6.6600  4.12600E-0001   0.00000E+0000
   6.6630  4.04900E-0001   0.00000E+0000
   6.6650  4.08900E-0001   0.00000E+0000
   6.6670  4.02200E-0001   0.00000E+0000
   6.6690  4.18000E-0001   0.00000E+0000
   6.6720  4.08200E-0001   0.00000E+0000
   6.6760  4.16000E-0001   0.00000E+0000
   6.6770  4.03700E-0001   0.00000E+0000
   6.6800  4.16300E-0001   0.00000E+0000
   6.6830  4.17400E-0001   0.00000E+0000
   6.6840  4.20400E-0001   0.00000E+0000
   6.6870  4.13100E-0001   0.00000E+0000
   6.6890  4.13900E-0001   0.00000E+0000
   6.6920  4.16000E-0001   0.00000E+0000
   6.6930  4.31300E-0001   0.00000E+0000
   6.6950  4.24900E-0001   0.00000E+0000
   6.6970  4.29300E-0001   0.00000E+0000
   6.7000  4.18400E-0001   0.00000E+0000
   6.7010  4.17300E-0001   0.00000E+0000
   6.7060  4.12600E-0001   0.00000E+0000
   6.7100  4.16300E-0001   0.00000E+0000
   6.7110  4.17400E-0001   0.00000E+0000
   6.7140  4.21200E-0001   0.00000E+0000
   6.7160  4.26900E-0001   0.00000E+0000
   6.7200  4.19300E-0001   0.00000E+0000
   6.7220  4.17700E-0001   0.00000E+0000
   6.7240  4.25000E-0001   0.00000E+0000
   6.7260  4.24300E-0001   0.00000E+0000
   6.7290  4.25700E-0001   0.00000E+0000
   6.7310  4.27300E-0001   0.00000E+0000
   6.7330  4.24900E-0001   0.00000E+0000
   6.7360  4.28900E-0001   0.00000E+0000
   6.7380  4.32800E-0001   0.00000E+0000
   6.7410  4.35600E-0001   0.00000E+0000
   6.7430  4.47000E-0001   0.00000E+0000
   6.7460  4.29700E-0001   0.00000E+0000
   6.7490  4.22300E-0001   0.00000E+0000
   6.7500  4.24400E-0001   0.00000E+0000
   6.7530  4.44000E-0001   0.00000E+0000
   6.7550  4.38700E-0001   0.00000E+0000
   6.7580  4.35800E-0001   0.00000E+0000
   6.7590  4.37200E-0001   0.00000E+0000
   6.7640  4.43900E-0001   0.00000E+0000
   6.7650  4.40500E-0001   0.00000E+0000
   6.7680  4.18000E-0001   0.00000E+0000
   6.7700  4.12700E-0001   0.00000E+0000
   6.7730  4.32300E-0001   0.00000E+0000
   6.7770  4.38900E-0001   0.00000E+0000
   6.7790  4.44300E-0001   0.00000E+0000
   6.7840  4.40400E-0001   0.00000E+0000
   6.7850  4.34100E-0001   0.00000E+0000
   6.7860  4.46400E-0001   0.00000E+0000
   6.7900  4.42000E-0001   0.00000E+0000
   6.7910  4.54000E-0001   0.00000E+0000
   6.7950  4.42900E-0001   0.00000E+0000
   6.7980  4.33700E-0001   0.00000E+0000
   6.8000  4.21000E-0001   0.00000E+0000
   6.8030  4.46800E-0001   0.00000E+0000
   6.8050  4.46900E-0001   0.00000E+0000
   6.8080  4.48600E-0001   0.00000E+0000
   6.8110  4.70100E-0001   0.00000E+0000
   6.8120  4.72400E-0001   0.00000E+0000
   6.8150  4.40900E-0001   0.00000E+0000
   6.8170  4.57000E-0001   0.00000E+0000
   6.8200  4.52200E-0001   0.00000E+0000
   6.8250  4.35500E-0001   0.00000E+0000
   6.8280  4.35900E-0001   0.00000E+0000
   6.8300  4.44800E-0001   0.00000E+0000
   6.8310  4.42900E-0001   0.00000E+0000
   6.8340  4.44200E-0001   0.00000E+0000
   6.8360  4.46300E-0001   0.00000E+0000
   6.8390  4.40900E-0001   0.00000E+0000
   6.8410  4.43800E-0001   0.00000E+0000
   6.8440  4.36900E-0001   0.00000E+0000
   6.8460  4.38800E-0001   0.00000E+0000
   6.8480  4.54200E-0001   0.00000E+0000
   6.8510  4.56700E-0001   0.00000E+0000
   6.8540  4.60200E-0001   0.00000E+0000
   6.8570  4.37200E-0001   0.00000E+0000
   6.8580  4.38000E-0001   0.00000E+0000
   6.8630  4.47900E-0001   0.00000E+0000
   6.8650  4.42400E-0001   0.00000E+0000
   6.8670  4.45600E-0001   0.00000E+0000
   6.8700  4.51700E-0001   0.00000E+0000
   6.8720  4.59600E-0001   0.00000E+0000
   6.8750  4.49700E-0001   0.00000E+0000
   6.8780  4.52100E-0001   0.00000E+0000
   6.8810  4.48300E-0001   0.00000E+0000
   6.8840  4.49800E-0001   0.00000E+0000
   6.8860  4.57700E-0001   0.00000E+0000
   6.8890  4.60800E-0001   0.00000E+0000
   6.8900  4.52200E-0001   0.00000E+0000
   6.8930  4.50100E-0001   0.00000E+0000
   6.8960  4.63000E-0001   0.00000E+0000
   6.8970  4.71600E-0001   0.00000E+0000
   6.9000  4.80500E-0001   0.00000E+0000
   6.9020  4.84500E-0001   0.00000E+0000
   6.9050  4.63000E-0001   0.00000E+0000
   6.9060  4.68300E-0001   0.00000E+0000
   6.9080  4.74500E-0001   0.00000E+0000
   6.9110  4.79700E-0001   0.00000E+0000
   6.9130  4.66500E-0001   0.00000E+0000
   6.9170  4.64600E-0001   0.00000E+0000
   6.9200  4.66100E-0001   0.00000E+0000
   6.9220  4.63200E-0001   0.00000E+0000
   6.9250  4.71700E-0001   0.00000E+0000
   6.9270  4.56400E-0001   0.00000E+0000
   6.9290  4.63000E-0001   0.00000E+0000
   6.9310  4.73700E-0001   0.00000E+0000
   6.9340  4.80000E-0001   0.00000E+0000
   6.9370  4.57600E-0001   0.00000E+0000
   6.9390  4.90700E-0001   0.00000E+0000
   6.9410  5.08300E-0001   0.00000E+0000
   6.9430  4.79400E-0001   0.00000E+0000
   6.9450  4.76500E-0001   0.00000E+0000
   6.9470  4.49400E-0001   0.00000E+0000
   6.9500  4.53200E-0001   0.00000E+0000
   6.9520  4.61900E-0001   0.00000E+0000
   6.9540  4.57900E-0001   0.00000E+0000
   6.9560  4.58000E-0001   0.00000E+0000
   6.9580  4.77600E-0001   0.00000E+0000
   6.9610  4.54600E-0001   0.00000E+0000
   6.9650  4.71500E-0001   0.00000E+0000
   6.9670  4.60900E-0001   0.00000E+0000
   6.9710  4.51000E-0001   0.00000E+0000
   6.9730  4.65800E-0001   0.00000E+0000
   6.9750  4.69200E-0001   0.00000E+0000
   6.9780  4.57800E-0001   0.00000E+0000
   6.9800  4.49100E-0001   0.00000E+0000
   6.9830  4.26200E-0001   0.00000E+0000
   6.9840  4.36600E-0001   0.00000E+0000
   6.9870  4.52900E-0001   0.00000E+0000
   6.9890  4.49300E-0001   0.00000E+0000
   6.9920  4.59700E-0001   0.00000E+0000
   6.9930  4.64300E-0001   0.00000E+0000
   6.9970  4.84600E-0001   0.00000E+0000
   6.9980  4.62100E-0001   0.00000E+0000
   7.0010  4.54500E-0001   0.00000E+0000
   7.0030  4.64600E-0001   0.00000E+0000
   7.0050  4.59500E-0001   0.00000E+0000
   7.0080  4.81200E-0001   0.00000E+0000
   7.0100  4.79100E-0001   0.00000E+0000
   7.0130  4.87500E-0001   0.00000E+0000
   7.0140  4.78900E-0001   0.00000E+0000
   7.0160  4.60900E-0001   0.00000E+0000
   7.0180  4.79600E-0001   0.00000E+0000
   7.0220  4.79600E-0001   0.00000E+0000
   7.0250  4.71800E-0001   0.00000E+0000
   7.0280  4.81500E-0001   0.00000E+0000
   7.0300  4.94000E-0001   0.00000E+0000
   7.0310  4.80900E-0001   0.00000E+0000
   7.0340  4.81300E-0001   0.00000E+0000
   7.0370  4.87500E-0001   0.00000E+0000
   7.0390  5.05200E-0001   0.00000E+0000
   7.0400  5.07200E-0001   0.00000E+0000
   7.0440  5.12300E-0001   0.00000E+0000
   7.0450  5.09600E-0001   0.00000E+0000
   7.0480  4.98800E-0001   0.00000E+0000
   7.0490  4.93900E-0001   0.00000E+0000
   7.0530  5.05400E-0001   0.00000E+0000
   7.0550  5.20700E-0001   0.00000E+0000
   7.0570  5.20800E-0001   0.00000E+0000
   7.0600  5.20700E-0001   0.00000E+0000
   7.0630  5.34100E-0001   0.00000E+0000
   7.0650  5.33000E-0001   0.00000E+0000
   7.0680  5.29900E-0001   0.00000E+0000
   7.0700  5.49600E-0001   0.00000E+0000
   7.0730  5.60500E-0001   0.00000E+0000
   7.0750  5.52500E-0001   0.00000E+0000
   7.0790  5.36700E-0001   0.00000E+0000
   7.0800  5.49000E-0001   0.00000E+0000
   7.0830  5.50700E-0001   0.00000E+0000
   7.0840  5.79400E-0001   0.00000E+0000
   7.0870  5.76700E-0001   0.00000E+0000
   7.0890  5.91100E-0001   0.00000E+0000
   7.0910  5.74700E-0001   0.00000E+0000
   7.0940  5.94500E-0001   0.00000E+0000
   7.0970  5.99900E-0001   0.00000E+0000
   7.1000  6.16400E-0001   0.00000E+0000
