# Supplementary material for: Self-association of MreC as a regulatory signal in bacterial cell wall elongation
Source: Nat Commun. 2021 May 20;12:2987. doi: 10.1038/s41467-021-22957-9 (PMC8137920; doi:10.1038/s41467-021-22957-9)
Supplement: Supplementary file 4 — Source Data [file 41467_2021_22957_MOESM4_ESM.zip › Martins2-Source-Data/AUC_rawdata/E.coli/00289.RA3]

MREC FHEC 0,8 abs
R 3 20.0 20000 0063478 2.6460E11 281 1 
   5.8000 -3.60300E-0001   0.00000E+0000
   5.8030 -2.79700E-0001   0.00000E+0000
   5.8040 -2.83200E-0001   0.00000E+0000
   5.8080 -2.56500E-0001   0.00000E+0000
   5.8090 -2.13300E-0001   0.00000E+0000
   5.8100 -1.72700E-0001   0.00000E+0000
   5.8110 -1.70200E-0001   0.00000E+0000
   5.8120 -1.65000E-0001   0.00000E+0000
   5.8130 -2.10600E-0001   0.00000E+0000
   5.8140 -1.58200E-0001   0.00000E+0000
   5.8150 -1.92300E-0001   0.00000E+0000
   5.8160 -2.27900E-0001   0.00000E+0000
   5.8170 -3.78100E-0001   0.00000E+0000
   5.8180 -4.41800E-0001   0.00000E+0000
   5.8210 -4.29300E-0001   0.00000E+0000
   5.8220 -5.13700E-0001   0.00000E+0000
   5.8230 -5.55100E-0001   0.00000E+0000
   5.8250 -5.55700E-0001   0.00000E+0000
   5.8260 -4.60900E-0001   0.00000E+0000
   5.8280 -1.87000E-0001   0.00000E+0000
   5.8300  1.72000E-0002   0.00000E+0000
   5.8330  1.07600E-0001   0.00000E+0000
   5.8340  1.44500E-0001   0.00000E+0000
   5.8370  1.19400E-0001   0.00000E+0000
   5.8390  9.48000E-0002   0.00000E+0000
   5.8410  1.12800E-0001   0.00000E+0000
   5.8440  8.81000E-0002   0.00000E+0000
   5.8460  7.20000E-0002   0.00000E+0000
   5.8480  1.01800E-0001   0.00000E+0000
   5.8510  7.37000E-0002   0.00000E+0000
   5.8530  8.97000E-0002   0.00000E+0000
   5.8540  7.18000E-0002   0.00000E+0000
   5.8560  3.36000E-0002   0.00000E+0000
   5.8580 -6.00000E-0004   0.00000E+0000
   5.8600  4.28000E-0002   0.00000E+0000
   5.8620  3.29000E-0002   0.00000E+0000
   5.8640  1.61000E-0002   0.00000E+0000
   5.8650  2.96000E-0002   0.00000E+0000
   5.8660  3.99000E-0002   0.00000E+0000
   5.8670  3.08000E-0002   0.00000E+0000
   5.8680  7.60000E-0003   0.00000E+0000
   5.8720 -2.11000E-0002   0.00000E+0000
   5.8730 -5.93000E-0002   0.00000E+0000
   5.8760  1.30000E-0003   0.00000E+0000
   5.8780  4.30000E-0003   0.00000E+0000
   5.8800  4.10000E-0002   0.00000E+0000
   5.8820  4.02000E-0002   0.00000E+0000
   5.8850  1.73000E-0002   0.00000E+0000
   5.8870  2.58000E-0002   0.00000E+0000
   5.8890  3.53000E-0002   0.00000E+0000
   5.8920  3.47000E-0002   0.00000E+0000
   5.8930  1.67000E-0002   0.00000E+0000
   5.8960  3.45000E-0002   0.00000E+0000
   5.8990  1.47000E-0002   0.00000E+0000
   5.9010  4.01000E-0002   0.00000E+0000
   5.9030  3.57000E-0002   0.00000E+0000
   5.9040  1.84000E-0002   0.00000E+0000
   5.9050  1.09000E-0002   0.00000E+0000
   5.9060  1.29000E-0002   0.00000E+0000
   5.9090  8.50000E-0003   0.00000E+0000
   5.9110  1.85000E-0002   0.00000E+0000
   5.9130  1.76000E-0002   0.00000E+0000
   5.9150  2.03000E-0002   0.00000E+0000
   5.9180  2.31000E-0002   0.00000E+0000
   5.9210 -4.50000E-0003   0.00000E+0000
   5.9220  2.50000E-0003   0.00000E+0000
   5.9250  3.75000E-0002   0.00000E+0000
   5.9280  2.60000E-0002   0.00000E+0000
   5.9300  5.82000E-0002   0.00000E+0000
   5.9320  7.59000E-0002   0.00000E+0000
   5.9340  4.64000E-0002   0.00000E+0000
   5.9360  3.12000E-0002   0.00000E+0000
   5.9380  4.11000E-0002   0.00000E+0000
   5.9400  7.78000E-0002   0.00000E+0000
   5.9410  7.12000E-0002   0.00000E+0000
   5.9450  6.42000E-0002   0.00000E+0000
   5.9460  6.30000E-0002   0.00000E+0000
   5.9490  5.93000E-0002   0.00000E+0000
   5.9520  2.94000E-0002   0.00000E+0000
   5.9540  5.29000E-0002   0.00000E+0000
   5.9560  5.67000E-0002   0.00000E+0000
   5.9580  7.27000E-0002   0.00000E+0000
   5.9610  9.12000E-0002   0.00000E+0000
   5.9630  4.83000E-0002   0.00000E+0000
   5.9660  2.91000E-0002   0.00000E+0000
   5.9680  2.06000E-0002   0.00000E+0000
   5.9690  1.80000E-0002   0.00000E+0000
   5.9720  4.20000E-0002   0.00000E+0000
   5.9740  3.19000E-0002   0.00000E+0000
   5.9770  5.66000E-0002   0.00000E+0000
   5.9790  1.65000E-0002   0.00000E+0000
   5.9820 -6.82800E-0001   0.00000E+0000
   5.9850 -1.30640E+0000   0.00000E+0000
   5.9870 -1.39950E+0000   0.00000E+0000
   5.9900 -1.61330E+0000   0.00000E+0000
   5.9930 -1.99440E+0000   0.00000E+0000
   5.9950 -1.95800E+0000   0.00000E+0000
   5.9970 -1.99690E+0000   0.00000E+0000
   5.9980 -1.90120E+0000   0.00000E+0000
   6.0020 -1.90440E+0000   0.00000E+0000
   6.0040 -1.77340E+0000   0.00000E+0000
   6.0070 -1.64640E+0000   0.00000E+0000
   6.0090 -1.44610E+0000   0.00000E+0000
   6.0100 -1.30710E+0000   0.00000E+0000
   6.0140 -6.49100E-0001   0.00000E+0000
   6.0170  1.40600E-0001   0.00000E+0000
   6.0180  1.57800E-0001   0.00000E+0000
   6.0210  1.44400E-0001   0.00000E+0000
   6.0230  1.47100E-0001   0.00000E+0000
   6.0250  1.19000E-0001   0.00000E+0000
   6.0270  1.42500E-0001   0.00000E+0000
   6.0310  1.47000E-0001   0.00000E+0000
   6.0320  1.70800E-0001   0.00000E+0000
   6.0350  1.28400E-0001   0.00000E+0000
   6.0370  9.54000E-0002   0.00000E+0000
   6.0390  9.72000E-0002   0.00000E+0000
   6.0410  1.12600E-0001   0.00000E+0000
   6.0440  1.25400E-0001   0.00000E+0000
   6.0450  1.05700E-0001   0.00000E+0000
   6.0480  1.10500E-0001   0.00000E+0000
   6.0510  1.15900E-0001   0.00000E+0000
   6.0530  1.12000E-0001   0.00000E+0000
   6.0550  1.15600E-0001   0.00000E+0000
   6.0570  1.17100E-0001   0.00000E+0000
   6.0590  1.11300E-0001   0.00000E+0000
   6.0620  1.12000E-0001   0.00000E+0000
   6.0640  1.22100E-0001   0.00000E+0000
   6.0660  1.04300E-0001   0.00000E+0000
   6.0690  9.92000E-0002   0.00000E+0000
   6.0710  9.60000E-0002   0.00000E+0000
   6.0730  1.45000E-0001   0.00000E+0000
   6.0760  1.56400E-0001   0.00000E+0000
   6.0790  1.44300E-0001   0.00000E+0000
   6.0800  9.97000E-0002   0.00000E+0000
   6.0830  2.58800E-0001   0.00000E+0000
   6.0840  1.17040E+0000   0.00000E+0000
   6.0890  1.37480E+0000   0.00000E+0000
   6.0920  1.43210E+0000   0.00000E+0000
   6.0940  1.55330E+0000   0.00000E+0000
   6.0960  1.79840E+0000   0.00000E+0000
   6.0990  2.05420E+0000   0.00000E+0000
   6.1010  2.01920E+0000   0.00000E+0000
   6.1030  1.99600E+0000   0.00000E+0000
   6.1060  1.94090E+0000   0.00000E+0000
   6.1070  1.85660E+0000   0.00000E+0000
   6.1090  1.80840E+0000   0.00000E+0000
   6.1120  1.69850E+0000   0.00000E+0000
   6.1140  1.57060E+0000   0.00000E+0000
   6.1160  1.28700E+0000   0.00000E+0000
   6.1180  7.33000E-0002   0.00000E+0000
   6.1250  9.25000E-0002   0.00000E+0000
   6.1270  1.13600E-0001   0.00000E+0000
   6.1300  9.82000E-0002   0.00000E+0000
   6.1320  1.03900E-0001   0.00000E+0000
   6.1330  9.13000E-0002   0.00000E+0000
   6.1360  9.01000E-0002   0.00000E+0000
   6.1370  8.40000E-0002   0.00000E+0000
   6.1390  8.82000E-0002   0.00000E+0000
   6.1430  7.57000E-0002   0.00000E+0000
   6.1440  8.00000E-0002   0.00000E+0000
   6.1460  8.23000E-0002   0.00000E+0000
   6.1490  7.74000E-0002   0.00000E+0000
   6.1520  7.50000E-0002   0.00000E+0000
   6.1540  8.36000E-0002   0.00000E+0000
   6.1560  8.22000E-0002   0.00000E+0000
   6.1590  8.40000E-0002   0.00000E+0000
   6.1610  8.12000E-0002   0.00000E+0000
   6.1640  7.83000E-0002   0.00000E+0000
   6.1660  8.74000E-0002   0.00000E+0000
   6.1670  8.99000E-0002   0.00000E+0000
   6.1690  8.40000E-0002   0.00000E+0000
   6.1740  7.65000E-0002   0.00000E+0000
   6.1750  7.89000E-0002   0.00000E+0000
   6.1780  8.31000E-0002   0.00000E+0000
   6.1800  8.61000E-0002   0.00000E+0000
   6.1820  7.98000E-0002   0.00000E+0000
   6.1840  7.48000E-0002   0.00000E+0000
   6.1870  8.10000E-0002   0.00000E+0000
   6.1900  7.96000E-0002   0.00000E+0000
   6.1930  7.64000E-0002   0.00000E+0000
   6.1950  8.06000E-0002   0.00000E+0000
   6.1990  8.33000E-0002   0.00000E+0000
   6.2030  7.72000E-0002   0.00000E+0000
   6.2070  7.62000E-0002   0.00000E+0000
   6.2090  8.39000E-0002   0.00000E+0000
   6.2120  8.33000E-0002   0.00000E+0000
   6.2160  8.27000E-0002   0.00000E+0000
   6.2190  8.11000E-0002   0.00000E+0000
   6.2210  9.07000E-0002   0.00000E+0000
   6.2230  8.11000E-0002   0.00000E+0000
   6.2250  9.83000E-0002   0.00000E+0000
   6.2270  1.16400E-0001   0.00000E+0000
   6.2320  1.28000E-0002   0.00000E+0000
   6.2340  6.43000E-0002   0.00000E+0000
   6.2350  1.09600E-0001   0.00000E+0000
   6.2360  1.12900E-0001   0.00000E+0000
   6.2390  9.47000E-0002   0.00000E+0000
   6.2410  9.32000E-0002   0.00000E+0000
   6.2450  8.58000E-0002   0.00000E+0000
   6.2470  9.12000E-0002   0.00000E+0000
   6.2490  8.57000E-0002   0.00000E+0000
   6.2500  8.17000E-0002   0.00000E+0000
   6.2520  8.32000E-0002   0.00000E+0000
   6.2540  8.79000E-0002   0.00000E+0000
   6.2570  9.24000E-0002   0.00000E+0000
   6.2610  8.78000E-0002   0.00000E+0000
   6.2640  9.20000E-0002   0.00000E+0000
   6.2660  9.48000E-0002   0.00000E+0000
   6.2690  8.88000E-0002   0.00000E+0000
   6.2710  8.60000E-0002   0.00000E+0000
   6.2740  9.27000E-0002   0.00000E+0000
   6.2770  9.32000E-0002   0.00000E+0000
   6.2790  8.99000E-0002   0.00000E+0000
   6.2820  8.00000E-0002   0.00000E+0000
   6.2840  8.60000E-0002   0.00000E+0000
   6.2890  9.43000E-0002   0.00000E+0000
   6.2910  8.72000E-0002   0.00000E+0000
   6.2930  9.64000E-0002   0.00000E+0000
   6.2950  9.64000E-0002   0.00000E+0000
   6.2990  9.64000E-0002   0.00000E+0000
   6.3000  9.89000E-0002   0.00000E+0000
   6.3020  1.00200E-0001   0.00000E+0000
   6.3030  9.51000E-0002   0.00000E+0000
   6.3070  9.50000E-0002   0.00000E+0000
   6.3100  1.02600E-0001   0.00000E+0000
   6.3120  1.04400E-0001   0.00000E+0000
   6.3140  8.92000E-0002   0.00000E+0000
   6.3150  9.29000E-0002   0.00000E+0000
   6.3190  9.35000E-0002   0.00000E+0000
   6.3210  9.59000E-0002   0.00000E+0000
   6.3230  9.55000E-0002   0.00000E+0000
   6.3260  1.09400E-0001   0.00000E+0000
   6.3280  1.17100E-0001   0.00000E+0000
   6.3300  5.38000E-0002   0.00000E+0000
   6.3350  6.57000E-0002   0.00000E+0000
   6.3390  1.19600E-0001   0.00000E+0000
   6.3410  1.18300E-0001   0.00000E+0000
   6.3430  1.11300E-0001   0.00000E+0000
   6.3450  1.05100E-0001   0.00000E+0000
   6.3460  1.20800E-0001   0.00000E+0000
   6.3480  1.22500E-0001   0.00000E+0000
   6.3510  1.10500E-0001   0.00000E+0000
   6.3530  1.06400E-0001   0.00000E+0000
   6.3540  1.10300E-0001   0.00000E+0000
   6.3550  1.09400E-0001   0.00000E+0000
   6.3570  1.11000E-0001   0.00000E+0000
   6.3600  1.10600E-0001   0.00000E+0000
   6.3640  1.11700E-0001   0.00000E+0000
   6.3670  1.16400E-0001   0.00000E+0000
   6.3690  1.19000E-0001   0.00000E+0000
   6.3710  1.10900E-0001   0.00000E+0000
   6.3750  1.22300E-0001   0.00000E+0000
   6.3780  1.20700E-0001   0.00000E+0000
   6.3810  1.21600E-0001   0.00000E+0000
   6.3830  1.12600E-0001   0.00000E+0000
   6.3850  1.30800E-0001   0.00000E+0000
   6.3870  1.29100E-0001   0.00000E+0000
   6.3900  1.21400E-0001   0.00000E+0000
   6.3920  1.25700E-0001   0.00000E+0000
   6.3940  1.34100E-0001   0.00000E+0000
   6.3960  1.21800E-0001   0.00000E+0000
   6.3980  1.30600E-0001   0.00000E+0000
   6.4000  1.27300E-0001   0.00000E+0000
   6.4030  1.41200E-0001   0.00000E+0000
   6.4080  1.27300E-0001   0.00000E+0000
   6.4100  1.30500E-0001   0.00000E+0000
   6.4120  1.34300E-0001   0.00000E+0000
   6.4150  1.25100E-0001   0.00000E+0000
   6.4170  1.23300E-0001   0.00000E+0000
   6.4190  1.41700E-0001   0.00000E+0000
   6.4220  1.31800E-0001   0.00000E+0000
   6.4240  1.35500E-0001   0.00000E+0000
   6.4260  1.34000E-0001   0.00000E+0000
   6.4280  1.32400E-0001   0.00000E+0000
   6.4300  1.35900E-0001   0.00000E+0000
   6.4330  1.35700E-0001   0.00000E+0000
   6.4350  1.40000E-0001   0.00000E+0000
   6.4380  1.43100E-0001   0.00000E+0000
   6.4400  1.41400E-0001   0.00000E+0000
   6.4440  1.44200E-0001   0.00000E+0000
   6.4460  1.53000E-0001   0.00000E+0000
   6.4480  1.53300E-0001   0.00000E+0000
   6.4530  1.36200E-0001   0.00000E+0000
   6.4550  1.52400E-0001   0.00000E+0000
   6.4580  1.50800E-0001   0.00000E+0000
   6.4600  1.41600E-0001   0.00000E+0000
   6.4620  1.51200E-0001   0.00000E+0000
   6.4640  1.42000E-0001   0.00000E+0000
   6.4660  1.53100E-0001   0.00000E+0000
   6.4700  1.47000E-0001   0.00000E+0000
   6.4720  1.52200E-0001   0.00000E+0000
   6.4740  1.52600E-0001   0.00000E+0000
   6.4760  1.61700E-0001   0.00000E+0000
   6.4790  1.79300E-0001   0.00000E+0000
   6.4830  1.63300E-0001   0.00000E+0000
   6.4840  1.65900E-0001   0.00000E+0000
   6.4880  1.63400E-0001   0.00000E+0000
   6.4900  1.63400E-0001   0.00000E+0000
   6.4920  1.59700E-0001   0.00000E+0000
   6.4950  1.58200E-0001   0.00000E+0000
   6.4970  1.64000E-0001   0.00000E+0000
   6.4980  1.61900E-0001   0.00000E+0000
   6.5000  1.58300E-0001   0.00000E+0000
   6.5020  1.69300E-0001   0.00000E+0000
   6.5060  1.66900E-0001   0.00000E+0000
   6.5080  1.77600E-0001   0.00000E+0000
   6.5090  1.70200E-0001   0.00000E+0000
   6.5100  1.81600E-0001   0.00000E+0000
   6.5140  1.75100E-0001   0.00000E+0000
   6.5160  1.48800E-0001   0.00000E+0000
   6.5190  1.62400E-0001   0.00000E+0000
   6.5220  1.82800E-0001   0.00000E+0000
   6.5250  1.86200E-0001   0.00000E+0000
   6.5280  1.87900E-0001   0.00000E+0000
   6.5310  1.76900E-0001   0.00000E+0000
   6.5330  1.81400E-0001   0.00000E+0000
   6.5380  1.84900E-0001   0.00000E+0000
   6.5400  1.84200E-0001   0.00000E+0000
   6.5430  1.93700E-0001   0.00000E+0000
   6.5450  1.87100E-0001   0.00000E+0000
   6.5470  1.83900E-0001   0.00000E+0000
   6.5500  1.90000E-0001   0.00000E+0000
   6.5520  2.06700E-0001   0.00000E+0000
   6.5550  1.86600E-0001   0.00000E+0000
   6.5570  1.91000E-0001   0.00000E+0000
   6.5590  1.91000E-0001   0.00000E+0000
   6.5610  1.92200E-0001   0.00000E+0000
   6.5630  1.98000E-0001   0.00000E+0000
   6.5650  2.07000E-0001   0.00000E+0000
   6.5680  1.97400E-0001   0.00000E+0000
   6.5700  2.05000E-0001   0.00000E+0000
   6.5720  1.98500E-0001   0.00000E+0000
   6.5740  1.96200E-0001   0.00000E+0000
   6.5770  2.06700E-0001   0.00000E+0000
   6.5790  2.01100E-0001   0.00000E+0000
   6.5820  2.03700E-0001   0.00000E+0000
   6.5840  2.07900E-0001   0.00000E+0000
   6.5870  2.14200E-0001   0.00000E+0000
   6.5880  2.12000E-0001   0.00000E+0000
   6.5910  2.13400E-0001   0.00000E+0000
   6.5930  2.07100E-0001   0.00000E+0000
   6.5950  2.15100E-0001   0.00000E+0000
   6.5980  2.24000E-0001   0.00000E+0000
   6.5990  2.08800E-0001   0.00000E+0000
   6.6020  2.38000E-0001   0.00000E+0000
   6.6050  2.33100E-0001   0.00000E+0000
   6.6080  2.23100E-0001   0.00000E+0000
   6.6100  2.27100E-0001   0.00000E+0000
   6.6120  2.25800E-0001   0.00000E+0000
   6.6150  2.23600E-0001   0.00000E+0000
   6.6170  2.35200E-0001   0.00000E+0000
   6.6190  2.29900E-0001   0.00000E+0000
   6.6210  2.30100E-0001   0.00000E+0000
   6.6240  2.36800E-0001   0.00000E+0000
   6.6260  2.39000E-0001   0.00000E+0000
   6.6300  2.38700E-0001   0.00000E+0000
   6.6320  2.43200E-0001   0.00000E+0000
   6.6330  2.40300E-0001   0.00000E+0000
   6.6360  2.40200E-0001   0.00000E+0000
   6.6400  2.45900E-0001   0.00000E+0000
   6.6410  2.45200E-0001   0.00000E+0000
   6.6430  2.50300E-0001   0.00000E+0000
   6.6460  2.54200E-0001   0.00000E+0000
   6.6470  2.47400E-0001   0.00000E+0000
   6.6490  2.35400E-0001   0.00000E+0000
   6.6530  2.46300E-0001   0.00000E+0000
   6.6550  2.48700E-0001   0.00000E+0000
   6.6580  2.52600E-0001   0.00000E+0000
   6.6600  2.56000E-0001   0.00000E+0000
   6.6630  2.50800E-0001   0.00000E+0000
   6.6660  2.58600E-0001   0.00000E+0000
   6.6690  2.63900E-0001   0.00000E+0000
   6.6720  2.66100E-0001   0.00000E+0000
   6.6740  2.65400E-0001   0.00000E+0000
   6.6760  2.71800E-0001   0.00000E+0000
   6.6790  2.61500E-0001   0.00000E+0000
   6.6810  2.73000E-0001   0.00000E+0000
   6.6840  2.77000E-0001   0.00000E+0000
   6.6880  2.70700E-0001   0.00000E+0000
   6.6890  2.79500E-0001   0.00000E+0000
   6.6920  2.63000E-0001   0.00000E+0000
   6.6940  2.72900E-0001   0.00000E+0000
   6.6960  2.82100E-0001   0.00000E+0000
   6.6990  2.81700E-0001   0.00000E+0000
   6.7010  2.81100E-0001   0.00000E+0000
   6.7030  2.72900E-0001   0.00000E+0000
   6.7060  2.75800E-0001   0.00000E+0000
   6.7080  2.78600E-0001   0.00000E+0000
   6.7100  2.77100E-0001   0.00000E+0000
   6.7120  2.82800E-0001   0.00000E+0000
   6.7150  2.88300E-0001   0.00000E+0000
   6.7190  2.77400E-0001   0.00000E+0000
   6.7220  2.80500E-0001   0.00000E+0000
   6.7240  2.86300E-0001   0.00000E+0000
   6.7260  2.85900E-0001   0.00000E+0000
   6.7280  2.90400E-0001   0.00000E+0000
   6.7310  3.00600E-0001   0.00000E+0000
   6.7330  2.91400E-0001   0.00000E+0000
   6.7380  3.03900E-0001   0.00000E+0000
   6.7390  3.03800E-0001   0.00000E+0000
   6.7420  3.06700E-0001   0.00000E+0000
   6.7450  3.11700E-0001   0.00000E+0000
   6.7470  2.98100E-0001   0.00000E+0000
   6.7490  2.95600E-0001   0.00000E+0000
   6.7510  3.08700E-0001   0.00000E+0000
   6.7550  3.03100E-0001   0.00000E+0000
   6.7570  3.15800E-0001   0.00000E+0000
   6.7590  3.18000E-0001   0.00000E+0000
   6.7600  3.18600E-0001   0.00000E+0000
   6.7630  3.16500E-0001   0.00000E+0000
   6.7650  3.13300E-0001   0.00000E+0000
   6.7690  3.05600E-0001   0.00000E+0000
   6.7720  2.99000E-0001   0.00000E+0000
   6.7740  3.14500E-0001   0.00000E+0000
   6.7770  3.25000E-0001   0.00000E+0000
   6.7790  3.27900E-0001   0.00000E+0000
   6.7820  3.25700E-0001   0.00000E+0000
   6.7860  3.20500E-0001   0.00000E+0000
   6.7880  3.30400E-0001   0.00000E+0000
   6.7900  3.28700E-0001   0.00000E+0000
   6.7930  3.34600E-0001   0.00000E+0000
   6.7950  3.35200E-0001   0.00000E+0000
   6.7960  3.32200E-0001   0.00000E+0000
   6.7980  3.27400E-0001   0.00000E+0000
   6.8010  3.25400E-0001   0.00000E+0000
   6.8050  3.47600E-0001   0.00000E+0000
   6.8070  3.40200E-0001   0.00000E+0000
   6.8100  3.49100E-0001   0.00000E+0000
   6.8120  3.61800E-0001   0.00000E+0000
   6.8130  3.41200E-0001   0.00000E+0000
   6.8170  3.46600E-0001   0.00000E+0000
   6.8190  3.49400E-0001   0.00000E+0000
   6.8230  3.38300E-0001   0.00000E+0000
   6.8250  3.38800E-0001   0.00000E+0000
   6.8290  3.35900E-0001   0.00000E+0000
   6.8310  3.40500E-0001   0.00000E+0000
   6.8320  3.54700E-0001   0.00000E+0000
   6.8350  3.53900E-0001   0.00000E+0000
   6.8380  3.55600E-0001   0.00000E+0000
   6.8410  3.42400E-0001   0.00000E+0000
   6.8430  3.50200E-0001   0.00000E+0000
   6.8460  3.44100E-0001   0.00000E+0000
   6.8490  3.50200E-0001   0.00000E+0000
   6.8500  3.55300E-0001   0.00000E+0000
   6.8520  3.68200E-0001   0.00000E+0000
   6.8530  3.73400E-0001   0.00000E+0000
   6.8570  3.63400E-0001   0.00000E+0000
   6.8600  3.47900E-0001   0.00000E+0000
   6.8620  3.48400E-0001   0.00000E+0000
   6.8650  3.55700E-0001   0.00000E+0000
   6.8680  3.62900E-0001   0.00000E+0000
   6.8700  3.69300E-0001   0.00000E+0000
   6.8730  3.78300E-0001   0.00000E+0000
   6.8740  3.68400E-0001   0.00000E+0000
   6.8790  3.72200E-0001   0.00000E+0000
   6.8810  3.66100E-0001   0.00000E+0000
   6.8830  3.75200E-0001   0.00000E+0000
   6.8860  3.70800E-0001   0.00000E+0000
   6.8870  3.82600E-0001   0.00000E+0000
   6.8900  3.78200E-0001   0.00000E+0000
   6.8930  3.70500E-0001   0.00000E+0000
   6.8940  3.82600E-0001   0.00000E+0000
   6.8970  3.94500E-0001   0.00000E+0000
   6.8990  4.10500E-0001   0.00000E+0000
   6.9010  4.07600E-0001   0.00000E+0000
   6.9040  4.03200E-0001   0.00000E+0000
   6.9050  4.03700E-0001   0.00000E+0000
   6.9060  4.14700E-0001   0.00000E+0000
   6.9100  4.12000E-0001   0.00000E+0000
   6.9110  4.13500E-0001   0.00000E+0000
   6.9130  4.11000E-0001   0.00000E+0000
   6.9150  4.03000E-0001   0.00000E+0000
   6.9170  4.06100E-0001   0.00000E+0000
   6.9210  3.92500E-0001   0.00000E+0000
   6.9230  4.22800E-0001   0.00000E+0000
   6.9270  4.06400E-0001   0.00000E+0000
   6.9290  4.10900E-0001   0.00000E+0000
   6.9300  4.03600E-0001   0.00000E+0000
   6.9330  4.31800E-0001   0.00000E+0000
   6.9360  4.11500E-0001   0.00000E+0000
   6.9390  4.31300E-0001   0.00000E+0000
   6.9410  4.50400E-0001   0.00000E+0000
   6.9430  4.26900E-0001   0.00000E+0000
   6.9460  4.15100E-0001   0.00000E+0000
   6.9480  4.09800E-0001   0.00000E+0000
   6.9500  4.18400E-0001   0.00000E+0000
   6.9530  4.20800E-0001   0.00000E+0000
   6.9550  4.20500E-0001   0.00000E+0000
   6.9570  4.31600E-0001   0.00000E+0000
   6.9600  4.23900E-0001   0.00000E+0000
   6.9620  4.15300E-0001   0.00000E+0000
   6.9650  4.29600E-0001   0.00000E+0000
   6.9670  4.28200E-0001   0.00000E+0000
   6.9700  4.19600E-0001   0.00000E+0000
   6.9730  4.33800E-0001   0.00000E+0000
   6.9750  4.43700E-0001   0.00000E+0000
   6.9780  4.38800E-0001   0.00000E+0000
   6.9800  4.28000E-0001   0.00000E+0000
   6.9820  4.10800E-0001   0.00000E+0000
   6.9840  4.30100E-0001   0.00000E+0000
   6.9880  4.42700E-0001   0.00000E+0000
   6.9890  4.44200E-0001   0.00000E+0000
   6.9920  4.42300E-0001   0.00000E+0000
   6.9930  4.75500E-0001   0.00000E+0000
   6.9970  4.78900E-0001   0.00000E+0000
   7.0000  4.56900E-0001   0.00000E+0000
   7.0020  4.60100E-0001   0.00000E+0000
   7.0040  4.63700E-0001   0.00000E+0000
   7.0050  4.66300E-0001   0.00000E+0000
   7.0080  4.81800E-0001   0.00000E+0000
   7.0110  5.01900E-0001   0.00000E+0000
   7.0130  4.97000E-0001   0.00000E+0000
   7.0170  4.85900E-0001   0.00000E+0000
   7.0180  5.01200E-0001   0.00000E+0000
   7.0210  5.27200E-0001   0.00000E+0000
   7.0230  5.08800E-0001   0.00000E+0000
   7.0250  5.17200E-0001   0.00000E+0000
   7.0280  5.38600E-0001   0.00000E+0000
   7.0310  5.32400E-0001   0.00000E+0000
   7.0320  5.37500E-0001   0.00000E+0000
   7.0350  5.45500E-0001   0.00000E+0000
   7.0360  5.60200E-0001   0.00000E+0000
   7.0410  5.78000E-0001   0.00000E+0000
   7.0430  5.83300E-0001   0.00000E+0000
   7.0460  5.85900E-0001   0.00000E+0000
   7.0470  5.82200E-0001   0.00000E+0000
   7.0490  5.91200E-0001   0.00000E+0000
   7.0510  6.02100E-0001   0.00000E+0000
   7.0530  6.18700E-0001   0.00000E+0000
   7.0580  6.24700E-0001   0.00000E+0000
   7.0600  6.38700E-0001   0.00000E+0000
   7.0630  6.59300E-0001   0.00000E+0000
   7.0650  6.58900E-0001   0.00000E+0000
   7.0680  6.68200E-0001   0.00000E+0000
   7.0720  7.03100E-0001   0.00000E+0000
   7.0730  7.04900E-0001   0.00000E+0000
   7.0750  7.26000E-0001   0.00000E+0000
   7.0790  7.18600E-0001   0.00000E+0000
   7.0800  7.33500E-0001   0.00000E+0000
   7.0830  7.67300E-0001   0.00000E+0000
   7.0850  8.04000E-0001   0.00000E+0000
   7.0890  8.17600E-0001   0.00000E+0000
   7.0910  8.17200E-0001   0.00000E+0000
   7.0940  8.34400E-0001   0.00000E+0000
   7.0960  8.55900E-0001   0.00000E+0000
   7.0990  8.68700E-0001   0.00000E+0000
   7.1000  9.11600E-0001   0.00000E+0000
