# Supplementary material for: Self-association of MreC as a regulatory signal in bacterial cell wall elongation
Source: Nat Commun. 2021 May 20;12:2987. doi: 10.1038/s41467-021-22957-9 (PMC8137920; doi:10.1038/s41467-021-22957-9)
Supplement: Supplementary file 4 — Source Data [file 41467_2021_22957_MOESM4_ESM.zip › Martins2-Source-Data/AUC_rawdata/E.coli/00262.RA3]

MREC FHEC 0,8 abs
R 3 20.0 20000 0057831 2.3990E11 281 1 
   5.8000 -4.69600E-0001   0.00000E+0000
   5.8020 -2.05900E-0001   0.00000E+0000
   5.8030 -2.19200E-0001   0.00000E+0000
   5.8050 -2.20200E-0001   0.00000E+0000
   5.8060 -3.57700E-0001   0.00000E+0000
   5.8070 -9.85000E-0002   0.00000E+0000
   5.8080 -1.50200E-0001   0.00000E+0000
   5.8100 -1.87200E-0001   0.00000E+0000
   5.8110 -1.10100E-0001   0.00000E+0000
   5.8130 -1.41200E-0001   0.00000E+0000
   5.8140 -1.54900E-0001   0.00000E+0000
   5.8150 -2.38000E-0001   0.00000E+0000
   5.8160 -2.96200E-0001   0.00000E+0000
   5.8170 -3.20100E-0001   0.00000E+0000
   5.8190 -6.07000E-0001   0.00000E+0000
   5.8210 -6.09700E-0001   0.00000E+0000
   5.8230 -5.61700E-0001   0.00000E+0000
   5.8250 -4.33100E-0001   0.00000E+0000
   5.8260 -3.57500E-0001   0.00000E+0000
   5.8270 -3.62200E-0001   0.00000E+0000
   5.8300  2.97000E-0002   0.00000E+0000
   5.8320  1.38400E-0001   0.00000E+0000
   5.8330  1.49500E-0001   0.00000E+0000
   5.8340  1.41900E-0001   0.00000E+0000
   5.8370  1.00300E-0001   0.00000E+0000
   5.8390  9.96000E-0002   0.00000E+0000
   5.8410  8.50000E-0002   0.00000E+0000
   5.8420  7.63000E-0002   0.00000E+0000
   5.8460  7.40000E-0002   0.00000E+0000
   5.8470  8.45000E-0002   0.00000E+0000
   5.8480  1.00100E-0001   0.00000E+0000
   5.8510  8.99000E-0002   0.00000E+0000
   5.8530  8.52000E-0002   0.00000E+0000
   5.8550  6.73000E-0002   0.00000E+0000
   5.8580  1.07000E-0002   0.00000E+0000
   5.8590  2.88000E-0002   0.00000E+0000
   5.8600  3.29000E-0002   0.00000E+0000
   5.8610  2.79000E-0002   0.00000E+0000
   5.8640  1.92000E-0002   0.00000E+0000
   5.8650  2.77000E-0002   0.00000E+0000
   5.8660  3.39000E-0002   0.00000E+0000
   5.8690  1.28000E-0002   0.00000E+0000
   5.8720 -5.46000E-0002   0.00000E+0000
   5.8730 -2.64000E-0002   0.00000E+0000
   5.8750 -2.50000E-0003   0.00000E+0000
   5.8760  5.00000E-0003   0.00000E+0000
   5.8770  3.97000E-0002   0.00000E+0000
   5.8800  3.33000E-0002   0.00000E+0000
   5.8820  3.06000E-0002   0.00000E+0000
   5.8870  1.07000E-0002   0.00000E+0000
   5.8880  2.09000E-0002   0.00000E+0000
   5.8890  4.03000E-0002   0.00000E+0000
   5.8900  3.69000E-0002   0.00000E+0000
   5.8940  9.10000E-0003   0.00000E+0000
   5.8970  2.26000E-0002   0.00000E+0000
   5.8990  6.00000E-0003   0.00000E+0000
   5.9000  3.94000E-0002   0.00000E+0000
   5.9030  4.10000E-0002   0.00000E+0000
   5.9040  2.02000E-0002   0.00000E+0000
   5.9060  1.73000E-0002   0.00000E+0000
   5.9070  8.40000E-0003   0.00000E+0000
   5.9100  1.19000E-0002   0.00000E+0000
   5.9110  1.76000E-0002   0.00000E+0000
   5.9130  2.35000E-0002   0.00000E+0000
   5.9160  2.25000E-0002   0.00000E+0000
   5.9170  2.55000E-0002   0.00000E+0000
   5.9200  1.75000E-0002   0.00000E+0000
   5.9210  4.00000E-0004   0.00000E+0000
   5.9240  2.46000E-0002   0.00000E+0000
   5.9260  3.59000E-0002   0.00000E+0000
   5.9280  2.50000E-0002   0.00000E+0000
   5.9300  5.50000E-0002   0.00000E+0000
   5.9320  7.65000E-0002   0.00000E+0000
   5.9350  3.37000E-0002   0.00000E+0000
   5.9380  5.06000E-0002   0.00000E+0000
   5.9400  7.49000E-0002   0.00000E+0000
   5.9420  6.38000E-0002   0.00000E+0000
   5.9440  6.01000E-0002   0.00000E+0000
   5.9470  7.53000E-0002   0.00000E+0000
   5.9490  6.19000E-0002   0.00000E+0000
   5.9510  4.91000E-0002   0.00000E+0000
   5.9530  4.33000E-0002   0.00000E+0000
   5.9540  5.64000E-0002   0.00000E+0000
   5.9560  6.40000E-0002   0.00000E+0000
   5.9590  8.64000E-0002   0.00000E+0000
   5.9610  9.46000E-0002   0.00000E+0000
   5.9630  8.21000E-0002   0.00000E+0000
   5.9650  7.34000E-0002   0.00000E+0000
   5.9680  2.43000E-0002   0.00000E+0000
   5.9700  2.45000E-0002   0.00000E+0000
   5.9730  1.79000E-0002   0.00000E+0000
   5.9770  2.10000E-0002   0.00000E+0000
   5.9800  7.96000E-0002   0.00000E+0000
   5.9830 -3.44600E-0001   0.00000E+0000
   5.9840 -8.08500E-0001   0.00000E+0000
   5.9850 -1.09610E+0000   0.00000E+0000
   5.9870 -1.19260E+0000   0.00000E+0000
   5.9890 -1.36010E+0000   0.00000E+0000
   5.9910 -1.46780E+0000   0.00000E+0000
   5.9930 -1.69480E+0000   0.00000E+0000
   5.9950 -1.91280E+0000   0.00000E+0000
   5.9970 -2.00340E+0000   0.00000E+0000
   6.0010 -1.97690E+0000   0.00000E+0000
   6.0020 -1.88890E+0000   0.00000E+0000
   6.0040 -1.83190E+0000   0.00000E+0000
   6.0070 -1.73030E+0000   0.00000E+0000
   6.0090 -1.60890E+0000   0.00000E+0000
   6.0120 -1.44830E+0000   0.00000E+0000
   6.0140 -1.20790E+0000   0.00000E+0000
   6.0180 -9.95000E-0002   0.00000E+0000
   6.0200  1.66200E-0001   0.00000E+0000
   6.0230  1.17900E-0001   0.00000E+0000
   6.0250  1.52500E-0001   0.00000E+0000
   6.0270  1.12900E-0001   0.00000E+0000
   6.0300  1.13400E-0001   0.00000E+0000
   6.0320  1.38100E-0001   0.00000E+0000
   6.0350  1.60300E-0001   0.00000E+0000
   6.0370  1.65900E-0001   0.00000E+0000
   6.0390  1.02000E-0001   0.00000E+0000
   6.0410  8.90000E-0002   0.00000E+0000
   6.0440  1.09600E-0001   0.00000E+0000
   6.0450  1.24300E-0001   0.00000E+0000
   6.0490  1.09800E-0001   0.00000E+0000
   6.0510  1.12800E-0001   0.00000E+0000
   6.0520  1.20400E-0001   0.00000E+0000
   6.0540  1.09700E-0001   0.00000E+0000
   6.0570  1.16400E-0001   0.00000E+0000
   6.0600  1.14700E-0001   0.00000E+0000
   6.0620  1.17500E-0001   0.00000E+0000
   6.0640  1.08800E-0001   0.00000E+0000
   6.0660  1.18200E-0001   0.00000E+0000
   6.0700  1.05400E-0001   0.00000E+0000
   6.0710  1.01200E-0001   0.00000E+0000
   6.0730  9.58000E-0002   0.00000E+0000
   6.0750  1.14900E-0001   0.00000E+0000
   6.0780  1.46400E-0001   0.00000E+0000
   6.0800  1.54700E-0001   0.00000E+0000
   6.0850  1.09500E-0001   0.00000E+0000
   6.0870  1.13320E+0000   0.00000E+0000
   6.0910  1.24540E+0000   0.00000E+0000
   6.0920  1.38710E+0000   0.00000E+0000
   6.0960  1.44160E+0000   0.00000E+0000
   6.0980  1.51530E+0000   0.00000E+0000
   6.0990  1.98540E+0000   0.00000E+0000
   6.1020  2.05600E+0000   0.00000E+0000
   6.1060  2.05020E+0000   0.00000E+0000
   6.1080  1.94390E+0000   0.00000E+0000
   6.1110  1.86880E+0000   0.00000E+0000
   6.1120  1.81700E+0000   0.00000E+0000
   6.1140  1.69720E+0000   0.00000E+0000
   6.1170  1.53740E+0000   0.00000E+0000
   6.1190  6.11100E-0001   0.00000E+0000
   6.1240  1.83900E-0001   0.00000E+0000
   6.1270  1.05500E-0001   0.00000E+0000
   6.1300  9.80000E-0002   0.00000E+0000
   6.1330  9.69000E-0002   0.00000E+0000
   6.1350  9.02000E-0002   0.00000E+0000
   6.1370  8.91000E-0002   0.00000E+0000
   6.1400  7.82000E-0002   0.00000E+0000
   6.1420  8.64000E-0002   0.00000E+0000
   6.1450  7.32000E-0002   0.00000E+0000
   6.1470  7.88000E-0002   0.00000E+0000
   6.1490  8.50000E-0002   0.00000E+0000
   6.1520  7.28000E-0002   0.00000E+0000
   6.1560  8.31000E-0002   0.00000E+0000
   6.1590  8.47000E-0002   0.00000E+0000
   6.1610  7.91000E-0002   0.00000E+0000
   6.1650  7.93000E-0002   0.00000E+0000
   6.1670  7.50000E-0002   0.00000E+0000
   6.1690  8.82000E-0002   0.00000E+0000
   6.1720  8.01000E-0002   0.00000E+0000
   6.1740  7.67000E-0002   0.00000E+0000
   6.1760  7.54000E-0002   0.00000E+0000
   6.1800  7.43000E-0002   0.00000E+0000
   6.1810  8.52000E-0002   0.00000E+0000
   6.1830  8.10000E-0002   0.00000E+0000
   6.1850  7.91000E-0002   0.00000E+0000
   6.1860  8.25000E-0002   0.00000E+0000
   6.1900  7.81000E-0002   0.00000E+0000
   6.1940  7.91000E-0002   0.00000E+0000
   6.1970  8.05000E-0002   0.00000E+0000
   6.2000  8.07000E-0002   0.00000E+0000
   6.2040  8.25000E-0002   0.00000E+0000
   6.2050  7.90000E-0002   0.00000E+0000
   6.2060  8.26000E-0002   0.00000E+0000
   6.2090  7.67000E-0002   0.00000E+0000
   6.2110  8.16000E-0002   0.00000E+0000
   6.2130  8.00000E-0002   0.00000E+0000
   6.2150  8.20000E-0002   0.00000E+0000
   6.2180  7.98000E-0002   0.00000E+0000
   6.2200  8.37000E-0002   0.00000E+0000
   6.2210  8.67000E-0002   0.00000E+0000
   6.2250  8.01000E-0002   0.00000E+0000
   6.2270  1.08400E-0001   0.00000E+0000
   6.2300  8.33000E-0002   0.00000E+0000
   6.2310  3.08000E-0002   0.00000E+0000
   6.2340  2.55000E-0002   0.00000E+0000
   6.2360  5.68000E-0002   0.00000E+0000
   6.2380  1.04000E-0001   0.00000E+0000
   6.2390  1.09100E-0001   0.00000E+0000
   6.2420  9.34000E-0002   0.00000E+0000
   6.2430  9.19000E-0002   0.00000E+0000
   6.2450  9.25000E-0002   0.00000E+0000
   6.2480  9.10000E-0002   0.00000E+0000
   6.2500  9.30000E-0002   0.00000E+0000
   6.2520  8.49000E-0002   0.00000E+0000
   6.2550  8.57000E-0002   0.00000E+0000
   6.2570  9.48000E-0002   0.00000E+0000
   6.2590  1.03600E-0001   0.00000E+0000
   6.2610  9.65000E-0002   0.00000E+0000
   6.2640  9.46000E-0002   0.00000E+0000
   6.2660  9.94000E-0002   0.00000E+0000
   6.2680  1.01900E-0001   0.00000E+0000
   6.2700  9.81000E-0002   0.00000E+0000
   6.2730  8.66000E-0002   0.00000E+0000
   6.2760  9.06000E-0002   0.00000E+0000
   6.2780  9.48000E-0002   0.00000E+0000
   6.2800  9.88000E-0002   0.00000E+0000
   6.2820  9.42000E-0002   0.00000E+0000
   6.2840  8.55000E-0002   0.00000E+0000
   6.2860  9.65000E-0002   0.00000E+0000
   6.2880  1.04700E-0001   0.00000E+0000
   6.2920  9.58000E-0002   0.00000E+0000
   6.2930  9.53000E-0002   0.00000E+0000
   6.2960  9.80000E-0002   0.00000E+0000
   6.2990  1.01500E-0001   0.00000E+0000
   6.3000  1.00600E-0001   0.00000E+0000
   6.3020  9.80000E-0002   0.00000E+0000
   6.3050  1.03500E-0001   0.00000E+0000
   6.3080  9.82000E-0002   0.00000E+0000
   6.3110  1.05400E-0001   0.00000E+0000
   6.3130  1.03700E-0001   0.00000E+0000
   6.3150  9.66000E-0002   0.00000E+0000
   6.3170  9.54000E-0002   0.00000E+0000
   6.3210  9.94000E-0002   0.00000E+0000
   6.3220  9.91000E-0002   0.00000E+0000
   6.3240  1.04200E-0001   0.00000E+0000
   6.3270  1.18100E-0001   0.00000E+0000
   6.3300  1.19100E-0001   0.00000E+0000
   6.3320  4.56000E-0002   0.00000E+0000
   6.3330  4.76000E-0002   0.00000E+0000
   6.3350  7.46000E-0002   0.00000E+0000
   6.3380  1.23800E-0001   0.00000E+0000
   6.3400  1.19800E-0001   0.00000E+0000
   6.3420  1.24100E-0001   0.00000E+0000
   6.3450  1.16500E-0001   0.00000E+0000
   6.3460  1.20500E-0001   0.00000E+0000
   6.3480  1.27100E-0001   0.00000E+0000
   6.3500  1.27900E-0001   0.00000E+0000
   6.3520  1.18800E-0001   0.00000E+0000
   6.3530  1.23000E-0001   0.00000E+0000
   6.3570  1.08500E-0001   0.00000E+0000
   6.3600  1.21800E-0001   0.00000E+0000
   6.3610  1.13600E-0001   0.00000E+0000
   6.3640  1.18200E-0001   0.00000E+0000
   6.3660  1.26600E-0001   0.00000E+0000
   6.3670  1.21400E-0001   0.00000E+0000
   6.3710  1.23800E-0001   0.00000E+0000
   6.3730  1.22400E-0001   0.00000E+0000
   6.3750  1.32900E-0001   0.00000E+0000
   6.3780  1.26400E-0001   0.00000E+0000
   6.3800  1.38100E-0001   0.00000E+0000
   6.3820  1.28000E-0001   0.00000E+0000
   6.3840  1.26400E-0001   0.00000E+0000
   6.3860  1.38900E-0001   0.00000E+0000
   6.3880  1.39300E-0001   0.00000E+0000
   6.3900  1.36400E-0001   0.00000E+0000
   6.3920  1.44200E-0001   0.00000E+0000
   6.3940  1.37800E-0001   0.00000E+0000
   6.3970  1.33600E-0001   0.00000E+0000
   6.3990  1.42400E-0001   0.00000E+0000
   6.4010  1.45100E-0001   0.00000E+0000
   6.4030  1.41100E-0001   0.00000E+0000
   6.4050  1.36900E-0001   0.00000E+0000
   6.4060  1.36400E-0001   0.00000E+0000
   6.4100  1.43000E-0001   0.00000E+0000
   6.4120  1.40000E-0001   0.00000E+0000
   6.4160  1.33300E-0001   0.00000E+0000
   6.4200  1.47000E-0001   0.00000E+0000
   6.4210  1.49800E-0001   0.00000E+0000
   6.4230  1.48000E-0001   0.00000E+0000
   6.4250  1.53500E-0001   0.00000E+0000
   6.4270  1.46200E-0001   0.00000E+0000
   6.4310  1.54500E-0001   0.00000E+0000
   6.4340  1.51900E-0001   0.00000E+0000
   6.4350  1.51500E-0001   0.00000E+0000
   6.4360  1.55100E-0001   0.00000E+0000
   6.4370  1.57000E-0001   0.00000E+0000
   6.4400  1.53500E-0001   0.00000E+0000
   6.4430  1.57400E-0001   0.00000E+0000
   6.4450  1.61100E-0001   0.00000E+0000
   6.4460  1.63100E-0001   0.00000E+0000
   6.4490  1.58800E-0001   0.00000E+0000
   6.4540  1.61700E-0001   0.00000E+0000
   6.4580  1.64100E-0001   0.00000E+0000
   6.4590  1.58900E-0001   0.00000E+0000
   6.4610  1.57600E-0001   0.00000E+0000
   6.4660  1.64200E-0001   0.00000E+0000
   6.4670  1.66500E-0001   0.00000E+0000
   6.4690  1.68700E-0001   0.00000E+0000
   6.4720  1.61900E-0001   0.00000E+0000
   6.4760  1.74900E-0001   0.00000E+0000
   6.4770  1.85000E-0001   0.00000E+0000
   6.4790  2.09600E-0001   0.00000E+0000
   6.4810  1.80200E-0001   0.00000E+0000
   6.4860  1.91500E-0001   0.00000E+0000
   6.4870  1.78900E-0001   0.00000E+0000
   6.4900  1.78600E-0001   0.00000E+0000
   6.4920  1.76700E-0001   0.00000E+0000
   6.4950  1.79200E-0001   0.00000E+0000
   6.4970  1.82300E-0001   0.00000E+0000
   6.4980  1.79400E-0001   0.00000E+0000
   6.5020  1.87200E-0001   0.00000E+0000
   6.5060  1.84000E-0001   0.00000E+0000
   6.5080  1.91500E-0001   0.00000E+0000
   6.5110  1.98300E-0001   0.00000E+0000
   6.5130  1.81800E-0001   0.00000E+0000
   6.5170  1.65100E-0001   0.00000E+0000
   6.5180  1.91300E-0001   0.00000E+0000
   6.5210  1.99800E-0001   0.00000E+0000
   6.5220  1.98800E-0001   0.00000E+0000
   6.5260  2.00500E-0001   0.00000E+0000
   6.5280  2.00000E-0001   0.00000E+0000
   6.5290  1.97100E-0001   0.00000E+0000
   6.5310  1.97200E-0001   0.00000E+0000
   6.5330  1.99300E-0001   0.00000E+0000
   6.5350  2.02100E-0001   0.00000E+0000
   6.5380  2.08400E-0001   0.00000E+0000
   6.5410  2.13800E-0001   0.00000E+0000
   6.5430  2.06800E-0001   0.00000E+0000
   6.5450  2.06500E-0001   0.00000E+0000
   6.5460  2.03600E-0001   0.00000E+0000
   6.5480  2.15800E-0001   0.00000E+0000
   6.5520  2.18100E-0001   0.00000E+0000
   6.5540  2.07700E-0001   0.00000E+0000
   6.5560  2.04700E-0001   0.00000E+0000
   6.5590  2.14900E-0001   0.00000E+0000
   6.5610  2.14500E-0001   0.00000E+0000
   6.5640  2.25200E-0001   0.00000E+0000
   6.5660  2.20700E-0001   0.00000E+0000
   6.5690  2.20800E-0001   0.00000E+0000
   6.5720  2.19200E-0001   0.00000E+0000
   6.5750  2.20900E-0001   0.00000E+0000
   6.5770  2.26600E-0001   0.00000E+0000
   6.5790  2.13300E-0001   0.00000E+0000
   6.5810  2.23200E-0001   0.00000E+0000
   6.5860  2.29800E-0001   0.00000E+0000
   6.5890  2.27400E-0001   0.00000E+0000
   6.5910  2.35400E-0001   0.00000E+0000
   6.5930  2.33200E-0001   0.00000E+0000
   6.5940  2.33500E-0001   0.00000E+0000
   6.5960  2.44400E-0001   0.00000E+0000
   6.5990  2.32300E-0001   0.00000E+0000
   6.6020  2.62600E-0001   0.00000E+0000
   6.6050  2.55300E-0001   0.00000E+0000
   6.6070  2.51500E-0001   0.00000E+0000
   6.6080  2.44600E-0001   0.00000E+0000
   6.6120  2.46800E-0001   0.00000E+0000
   6.6170  2.51300E-0001   0.00000E+0000
   6.6210  2.51700E-0001   0.00000E+0000
   6.6240  2.49900E-0001   0.00000E+0000
   6.6260  2.60700E-0001   0.00000E+0000
   6.6300  2.64500E-0001   0.00000E+0000
   6.6310  2.71100E-0001   0.00000E+0000
   6.6330  2.73700E-0001   0.00000E+0000
   6.6350  2.63000E-0001   0.00000E+0000
   6.6380  2.74800E-0001   0.00000E+0000
   6.6400  2.64900E-0001   0.00000E+0000
   6.6420  2.77700E-0001   0.00000E+0000
   6.6450  2.67800E-0001   0.00000E+0000
   6.6460  2.70500E-0001   0.00000E+0000
   6.6490  2.64700E-0001   0.00000E+0000
   6.6510  2.77600E-0001   0.00000E+0000
   6.6530  2.71500E-0001   0.00000E+0000
   6.6560  2.66300E-0001   0.00000E+0000
   6.6580  2.68000E-0001   0.00000E+0000
   6.6600  2.76400E-0001   0.00000E+0000
   6.6640  2.76300E-0001   0.00000E+0000
   6.6660  2.75400E-0001   0.00000E+0000
   6.6700  2.78800E-0001   0.00000E+0000
   6.6720  2.86000E-0001   0.00000E+0000
   6.6740  2.86200E-0001   0.00000E+0000
   6.6760  2.89100E-0001   0.00000E+0000
   6.6780  2.82500E-0001   0.00000E+0000
   6.6820  2.87400E-0001   0.00000E+0000
   6.6830  2.95600E-0001   0.00000E+0000
   6.6860  2.89700E-0001   0.00000E+0000
   6.6880  2.92000E-0001   0.00000E+0000
   6.6900  2.94000E-0001   0.00000E+0000
   6.6910  2.90500E-0001   0.00000E+0000
   6.6950  3.01500E-0001   0.00000E+0000
   6.6970  2.99900E-0001   0.00000E+0000
   6.7000  2.99900E-0001   0.00000E+0000
   6.7010  2.99000E-0001   0.00000E+0000
   6.7040  2.96400E-0001   0.00000E+0000
   6.7070  2.90800E-0001   0.00000E+0000
   6.7090  2.97300E-0001   0.00000E+0000
   6.7110  2.95300E-0001   0.00000E+0000
   6.7140  3.03200E-0001   0.00000E+0000
   6.7170  3.02300E-0001   0.00000E+0000
   6.7190  2.99200E-0001   0.00000E+0000
   6.7210  3.00800E-0001   0.00000E+0000
   6.7240  3.05800E-0001   0.00000E+0000
   6.7260  3.11900E-0001   0.00000E+0000
   6.7290  3.12600E-0001   0.00000E+0000
   6.7310  3.17000E-0001   0.00000E+0000
   6.7320  3.11200E-0001   0.00000E+0000
   6.7360  3.20500E-0001   0.00000E+0000
   6.7380  3.12500E-0001   0.00000E+0000
   6.7410  3.20700E-0001   0.00000E+0000
   6.7420  3.27400E-0001   0.00000E+0000
   6.7450  3.35700E-0001   0.00000E+0000
   6.7470  3.16900E-0001   0.00000E+0000
   6.7490  3.13600E-0001   0.00000E+0000
   6.7510  3.26400E-0001   0.00000E+0000
   6.7550  3.26800E-0001   0.00000E+0000
   6.7570  3.36500E-0001   0.00000E+0000
   6.7590  3.39800E-0001   0.00000E+0000
   6.7620  3.28000E-0001   0.00000E+0000
   6.7650  3.35300E-0001   0.00000E+0000
   6.7680  3.27700E-0001   0.00000E+0000
   6.7700  3.10100E-0001   0.00000E+0000
   6.7720  3.15100E-0001   0.00000E+0000
   6.7750  3.45500E-0001   0.00000E+0000
   6.7770  3.49100E-0001   0.00000E+0000
   6.7790  3.36600E-0001   0.00000E+0000
   6.7810  3.45000E-0001   0.00000E+0000
   6.7840  3.46800E-0001   0.00000E+0000
   6.7860  3.44400E-0001   0.00000E+0000
   6.7880  3.54700E-0001   0.00000E+0000
   6.7910  3.51100E-0001   0.00000E+0000
   6.7940  3.52000E-0001   0.00000E+0000
   6.7950  3.48200E-0001   0.00000E+0000
   6.8000  3.33100E-0001   0.00000E+0000
   6.8030  3.41300E-0001   0.00000E+0000
   6.8050  3.55000E-0001   0.00000E+0000
   6.8060  3.56000E-0001   0.00000E+0000
   6.8100  3.65400E-0001   0.00000E+0000
   6.8120  3.80700E-0001   0.00000E+0000
   6.8160  3.48400E-0001   0.00000E+0000
   6.8180  3.63500E-0001   0.00000E+0000
   6.8200  3.65800E-0001   0.00000E+0000
   6.8230  3.49000E-0001   0.00000E+0000
   6.8250  3.56500E-0001   0.00000E+0000
   6.8280  3.54700E-0001   0.00000E+0000
   6.8310  3.56200E-0001   0.00000E+0000
   6.8320  3.62300E-0001   0.00000E+0000
   6.8350  3.62600E-0001   0.00000E+0000
   6.8370  3.66100E-0001   0.00000E+0000
   6.8390  3.72600E-0001   0.00000E+0000
   6.8410  3.65600E-0001   0.00000E+0000
   6.8440  3.65100E-0001   0.00000E+0000
   6.8460  3.59300E-0001   0.00000E+0000
   6.8490  3.63200E-0001   0.00000E+0000
   6.8510  3.74200E-0001   0.00000E+0000
   6.8530  3.79400E-0001   0.00000E+0000
   6.8560  3.84200E-0001   0.00000E+0000
   6.8600  3.67500E-0001   0.00000E+0000
   6.8620  3.65300E-0001   0.00000E+0000
   6.8630  3.72400E-0001   0.00000E+0000
   6.8650  3.64700E-0001   0.00000E+0000
   6.8670  3.72600E-0001   0.00000E+0000
   6.8720  3.84300E-0001   0.00000E+0000
   6.8740  3.83800E-0001   0.00000E+0000
   6.8770  3.86900E-0001   0.00000E+0000
   6.8790  3.79900E-0001   0.00000E+0000
   6.8810  3.80200E-0001   0.00000E+0000
   6.8850  3.83800E-0001   0.00000E+0000
   6.8870  3.85400E-0001   0.00000E+0000
   6.8900  3.96400E-0001   0.00000E+0000
   6.8920  3.84100E-0001   0.00000E+0000
   6.8940  3.86100E-0001   0.00000E+0000
   6.8960  3.86700E-0001   0.00000E+0000
   6.8980  4.06800E-0001   0.00000E+0000
   6.9010  4.24900E-0001   0.00000E+0000
   6.9030  4.17800E-0001   0.00000E+0000
   6.9060  4.08800E-0001   0.00000E+0000
   6.9090  4.04700E-0001   0.00000E+0000
   6.9100  4.35600E-0001   0.00000E+0000
   6.9130  4.26400E-0001   0.00000E+0000
   6.9150  4.11800E-0001   0.00000E+0000
   6.9170  4.07100E-0001   0.00000E+0000
   6.9200  4.11400E-0001   0.00000E+0000
   6.9220  4.02100E-0001   0.00000E+0000
   6.9250  4.29000E-0001   0.00000E+0000
   6.9270  4.10200E-0001   0.00000E+0000
   6.9300  4.12700E-0001   0.00000E+0000
   6.9330  4.21400E-0001   0.00000E+0000
   6.9340  4.30100E-0001   0.00000E+0000
   6.9360  4.32700E-0001   0.00000E+0000
   6.9380  4.17100E-0001   0.00000E+0000
   6.9390  4.41300E-0001   0.00000E+0000
   6.9430  4.58900E-0001   0.00000E+0000
   6.9450  4.33500E-0001   0.00000E+0000
   6.9480  4.18200E-0001   0.00000E+0000
   6.9490  4.14900E-0001   0.00000E+0000
   6.9520  4.21200E-0001   0.00000E+0000
   6.9550  4.27300E-0001   0.00000E+0000
   6.9570  4.31200E-0001   0.00000E+0000
   6.9610  4.34700E-0001   0.00000E+0000
   6.9630  4.27400E-0001   0.00000E+0000
   6.9660  4.37500E-0001   0.00000E+0000
   6.9680  4.28500E-0001   0.00000E+0000
   6.9700  4.29800E-0001   0.00000E+0000
   6.9720  4.26300E-0001   0.00000E+0000
   6.9750  4.39500E-0001   0.00000E+0000
   6.9770  4.43900E-0001   0.00000E+0000
   6.9800  4.36700E-0001   0.00000E+0000
   6.9820  4.22900E-0001   0.00000E+0000
   6.9850  4.23400E-0001   0.00000E+0000
   6.9890  4.38200E-0001   0.00000E+0000
   6.9910  4.38600E-0001   0.00000E+0000
   6.9930  4.62000E-0001   0.00000E+0000
   6.9980  4.78300E-0001   0.00000E+0000
   7.0000  4.57900E-0001   0.00000E+0000
   7.0030  4.64700E-0001   0.00000E+0000
   7.0050  4.68700E-0001   0.00000E+0000
   7.0070  4.73600E-0001   0.00000E+0000
   7.0100  4.87700E-0001   0.00000E+0000
   7.0130  4.94700E-0001   0.00000E+0000
   7.0140  4.94400E-0001   0.00000E+0000
   7.0170  4.82700E-0001   0.00000E+0000
   7.0180  5.02000E-0001   0.00000E+0000
   7.0220  5.14400E-0001   0.00000E+0000
   7.0230  4.95400E-0001   0.00000E+0000
   7.0270  5.09100E-0001   0.00000E+0000
   7.0300  5.22100E-0001   0.00000E+0000
   7.0320  5.21500E-0001   0.00000E+0000
   7.0340  5.31400E-0001   0.00000E+0000
   7.0350  5.28900E-0001   0.00000E+0000
   7.0380  5.48900E-0001   0.00000E+0000
   7.0400  5.61500E-0001   0.00000E+0000
   7.0440  5.73400E-0001   0.00000E+0000
   7.0460  5.79200E-0001   0.00000E+0000
   7.0480  5.68000E-0001   0.00000E+0000
   7.0510  5.78300E-0001   0.00000E+0000
   7.0530  5.79500E-0001   0.00000E+0000
   7.0550  6.03600E-0001   0.00000E+0000
   7.0580  5.94300E-0001   0.00000E+0000
   7.0600  6.31700E-0001   0.00000E+0000
   7.0620  6.33400E-0001   0.00000E+0000
   7.0650  6.48700E-0001   0.00000E+0000
   7.0660  6.43300E-0001   0.00000E+0000
   7.0700  6.76300E-0001   0.00000E+0000
   7.0730  6.88700E-0001   0.00000E+0000
   7.0740  6.91000E-0001   0.00000E+0000
   7.0760  6.96300E-0001   0.00000E+0000
   7.0790  6.98800E-0001   0.00000E+0000
   7.0800  7.05700E-0001   0.00000E+0000
   7.0840  7.25500E-0001   0.00000E+0000
   7.0850  7.80200E-0001   0.00000E+0000
   7.0900  7.87000E-0001   0.00000E+0000
   7.0930  7.86900E-0001   0.00000E+0000
   7.0940  8.01800E-0001   0.00000E+0000
   7.0970  8.29300E-0001   0.00000E+0000
   7.0990  8.62800E-0001   0.00000E+0000
   7.1010  8.74200E-0001   0.00000E+0000
