# Supplementary material for: Self-association of MreC as a regulatory signal in bacterial cell wall elongation
Source: Nat Commun. 2021 May 20;12:2987. doi: 10.1038/s41467-021-22957-9 (PMC8137920; doi:10.1038/s41467-021-22957-9)
Supplement: Supplementary file 4 — Source Data [file 41467_2021_22957_MOESM4_ESM.zip › Martins2-Source-Data/AUC_rawdata/E.coli/00276.RA3]

MREC FHEC 0,8 abs
R 3 20.0 20000 0060755 2.5270E11 281 1 
   5.7990 -3.91100E-0001   0.00000E+0000
   5.8030 -3.83600E-0001   0.00000E+0000
   5.8040 -2.01700E-0001   0.00000E+0000
   5.8050 -3.14200E-0001   0.00000E+0000
   5.8060 -1.82000E-0001   0.00000E+0000
   5.8070 -1.40700E-0001   0.00000E+0000
   5.8080 -1.63900E-0001   0.00000E+0000
   5.8110 -1.82300E-0001   0.00000E+0000
   5.8130 -2.16400E-0001   0.00000E+0000
   5.8140 -2.34200E-0001   0.00000E+0000
   5.8160 -3.94000E-0001   0.00000E+0000
   5.8170 -3.36700E-0001   0.00000E+0000
   5.8180 -4.53400E-0001   0.00000E+0000
   5.8210 -4.78500E-0001   0.00000E+0000
   5.8220 -4.91900E-0001   0.00000E+0000
   5.8230 -4.95800E-0001   0.00000E+0000
   5.8240 -3.77100E-0001   0.00000E+0000
   5.8260 -2.20500E-0001   0.00000E+0000
   5.8280  7.45000E-0002   0.00000E+0000
   5.8300  1.30700E-0001   0.00000E+0000
   5.8310  1.30600E-0001   0.00000E+0000
   5.8340  1.39200E-0001   0.00000E+0000
   5.8360  1.15000E-0001   0.00000E+0000
   5.8370  1.12100E-0001   0.00000E+0000
   5.8410  9.90000E-0002   0.00000E+0000
   5.8420  8.30000E-0002   0.00000E+0000
   5.8440  9.45000E-0002   0.00000E+0000
   5.8470  1.03100E-0001   0.00000E+0000
   5.8490  7.59000E-0002   0.00000E+0000
   5.8500  9.87000E-0002   0.00000E+0000
   5.8510  8.56000E-0002   0.00000E+0000
   5.8530  5.42000E-0002   0.00000E+0000
   5.8550  1.34000E-0002   0.00000E+0000
   5.8580  2.93000E-0002   0.00000E+0000
   5.8590  4.14000E-0002   0.00000E+0000
   5.8610  2.22000E-0002   0.00000E+0000
   5.8620  3.19000E-0002   0.00000E+0000
   5.8640  3.54000E-0002   0.00000E+0000
   5.8660  2.38000E-0002   0.00000E+0000
   5.8700 -4.72000E-0002   0.00000E+0000
   5.8720 -4.09000E-0002   0.00000E+0000
   5.8730  2.40000E-0003   0.00000E+0000
   5.8750  9.00000E-0003   0.00000E+0000
   5.8760  2.88000E-0002   0.00000E+0000
   5.8800  2.87000E-0002   0.00000E+0000
   5.8820  1.88000E-0002   0.00000E+0000
   5.8850  1.35000E-0002   0.00000E+0000
   5.8870  4.10000E-0002   0.00000E+0000
   5.8880  5.28000E-0002   0.00000E+0000
   5.8920  1.37000E-0002   0.00000E+0000
   5.8930  3.89000E-0002   0.00000E+0000
   5.8960  1.20000E-0003   0.00000E+0000
   5.8970  3.26000E-0002   0.00000E+0000
   5.8990  4.61000E-0002   0.00000E+0000
   5.9010  3.42000E-0002   0.00000E+0000
   5.9030  2.64000E-0002   0.00000E+0000
   5.9050  1.18000E-0002   0.00000E+0000
   5.9080  1.28000E-0002   0.00000E+0000
   5.9110  2.29000E-0002   0.00000E+0000
   5.9130  2.60000E-0002   0.00000E+0000
   5.9150  2.84000E-0002   0.00000E+0000
   5.9160  2.23000E-0002   0.00000E+0000
   5.9170  1.18000E-0002   0.00000E+0000
   5.9200 -8.70000E-0003   0.00000E+0000
   5.9210  1.36000E-0002   0.00000E+0000
   5.9220  4.18000E-0002   0.00000E+0000
   5.9250  2.48000E-0002   0.00000E+0000
   5.9270  5.31000E-0002   0.00000E+0000
   5.9290  7.93000E-0002   0.00000E+0000
   5.9300  7.28000E-0002   0.00000E+0000
   5.9330  3.37000E-0002   0.00000E+0000
   5.9360  3.47000E-0002   0.00000E+0000
   5.9370  7.20000E-0002   0.00000E+0000
   5.9390  8.12000E-0002   0.00000E+0000
   5.9410  5.39000E-0002   0.00000E+0000
   5.9430  7.36000E-0002   0.00000E+0000
   5.9450  5.79000E-0002   0.00000E+0000
   5.9470  6.12000E-0002   0.00000E+0000
   5.9500  4.21000E-0002   0.00000E+0000
   5.9520  3.98000E-0002   0.00000E+0000
   5.9540  6.12000E-0002   0.00000E+0000
   5.9580  8.27000E-0002   0.00000E+0000
   5.9610  8.17000E-0002   0.00000E+0000
   5.9640  6.62000E-0002   0.00000E+0000
   5.9660  2.64000E-0002   0.00000E+0000
   5.9690  1.21000E-0002   0.00000E+0000
   5.9700  3.73000E-0002   0.00000E+0000
   5.9730  3.83000E-0002   0.00000E+0000
   5.9750  2.20000E-0002   0.00000E+0000
   5.9780  8.12000E-0002   0.00000E+0000
   5.9800 -2.96400E-0001   0.00000E+0000
   5.9820 -8.73800E-0001   0.00000E+0000
   5.9850 -1.25830E+0000   0.00000E+0000
   5.9880 -1.39750E+0000   0.00000E+0000
   5.9890 -1.48130E+0000   0.00000E+0000
   5.9900 -1.68910E+0000   0.00000E+0000
   5.9930 -1.91280E+0000   0.00000E+0000
   5.9950 -1.98640E+0000   0.00000E+0000
   5.9970 -2.00010E+0000   0.00000E+0000
   6.0000 -1.92820E+0000   0.00000E+0000
   6.0010 -1.85990E+0000   0.00000E+0000
   6.0040 -1.79790E+0000   0.00000E+0000
   6.0070 -1.61960E+0000   0.00000E+0000
   6.0090 -1.39400E+0000   0.00000E+0000
   6.0110 -1.00210E+0000   0.00000E+0000
   6.0140 -4.80100E-0001   0.00000E+0000
   6.0160 -8.85000E-0002   0.00000E+0000
   6.0200  1.31200E-0001   0.00000E+0000
   6.0210  1.46400E-0001   0.00000E+0000
   6.0250  1.17400E-0001   0.00000E+0000
   6.0300  1.40000E-0001   0.00000E+0000
   6.0320  1.43200E-0001   0.00000E+0000
   6.0340  1.66600E-0001   0.00000E+0000
   6.0360  1.33700E-0001   0.00000E+0000
   6.0390  8.85000E-0002   0.00000E+0000
   6.0420  1.23000E-0001   0.00000E+0000
   6.0440  1.27800E-0001   0.00000E+0000
   6.0450  1.04600E-0001   0.00000E+0000
   6.0480  1.01300E-0001   0.00000E+0000
   6.0500  1.10900E-0001   0.00000E+0000
   6.0520  1.13400E-0001   0.00000E+0000
   6.0550  1.15200E-0001   0.00000E+0000
   6.0570  1.14400E-0001   0.00000E+0000
   6.0590  1.14800E-0001   0.00000E+0000
   6.0620  1.11600E-0001   0.00000E+0000
   6.0640  1.20100E-0001   0.00000E+0000
   6.0660  1.02000E-0001   0.00000E+0000
   6.0690  9.74000E-0002   0.00000E+0000
   6.0710  9.07000E-0002   0.00000E+0000
   6.0740  1.07600E-0001   0.00000E+0000
   6.0760  1.54100E-0001   0.00000E+0000
   6.0780  1.47300E-0001   0.00000E+0000
   6.0800  1.21600E-0001   0.00000E+0000
   6.0820  1.07300E-0001   0.00000E+0000
   6.0850  1.12700E+0000   0.00000E+0000
   6.0890  1.33390E+0000   0.00000E+0000
   6.0920  1.39610E+0000   0.00000E+0000
   6.0950  1.52170E+0000   0.00000E+0000
   6.0960  2.01270E+0000   0.00000E+0000
   6.1000  2.01930E+0000   0.00000E+0000
   6.1010  1.99870E+0000   0.00000E+0000
   6.1030  1.98690E+0000   0.00000E+0000
   6.1070  1.88430E+0000   0.00000E+0000
   6.1080  1.86620E+0000   0.00000E+0000
   6.1110  1.76120E+0000   0.00000E+0000
   6.1130  1.65340E+0000   0.00000E+0000
   6.1140  1.37660E+0000   0.00000E+0000
   6.1160  1.22930E+0000   0.00000E+0000
   6.1190  5.56000E-0001   0.00000E+0000
   6.1220  1.06900E-0001   0.00000E+0000
   6.1280  9.77000E-0002   0.00000E+0000
   6.1300  9.86000E-0002   0.00000E+0000
   6.1330  9.14000E-0002   0.00000E+0000
   6.1350  8.77000E-0002   0.00000E+0000
   6.1380  8.16000E-0002   0.00000E+0000
   6.1430  7.85000E-0002   0.00000E+0000
   6.1460  8.34000E-0002   0.00000E+0000
   6.1470  8.13000E-0002   0.00000E+0000
   6.1480  7.67000E-0002   0.00000E+0000
   6.1520  7.62000E-0002   0.00000E+0000
   6.1570  8.66000E-0002   0.00000E+0000
   6.1590  8.14000E-0002   0.00000E+0000
   6.1610  8.13000E-0002   0.00000E+0000
   6.1630  8.22000E-0002   0.00000E+0000
   6.1650  7.83000E-0002   0.00000E+0000
   6.1660  8.27000E-0002   0.00000E+0000
   6.1680  8.62000E-0002   0.00000E+0000
   6.1700  7.79000E-0002   0.00000E+0000
   6.1740  8.08000E-0002   0.00000E+0000
   6.1750  8.02000E-0002   0.00000E+0000
   6.1780  8.40000E-0002   0.00000E+0000
   6.1800  8.19000E-0002   0.00000E+0000
   6.1810  7.95000E-0002   0.00000E+0000
   6.1850  7.98000E-0002   0.00000E+0000
   6.1890  7.65000E-0002   0.00000E+0000
   6.1910  7.57000E-0002   0.00000E+0000
   6.1930  7.71000E-0002   0.00000E+0000
   6.1940  8.16000E-0002   0.00000E+0000
   6.1970  7.85000E-0002   0.00000E+0000
   6.2000  7.54000E-0002   0.00000E+0000
   6.2010  8.18000E-0002   0.00000E+0000
   6.2070  7.48000E-0002   0.00000E+0000
   6.2090  7.65000E-0002   0.00000E+0000
   6.2110  8.07000E-0002   0.00000E+0000
   6.2140  8.17000E-0002   0.00000E+0000
   6.2150  8.52000E-0002   0.00000E+0000
   6.2170  8.34000E-0002   0.00000E+0000
   6.2190  8.62000E-0002   0.00000E+0000
   6.2220  8.44000E-0002   0.00000E+0000
   6.2250  1.03200E-0001   0.00000E+0000
   6.2280  9.19000E-0002   0.00000E+0000
   6.2300  1.17000E-0002   0.00000E+0000
   6.2310  2.01000E-0002   0.00000E+0000
   6.2330  8.15000E-0002   0.00000E+0000
   6.2360  1.11600E-0001   0.00000E+0000
   6.2390  9.14000E-0002   0.00000E+0000
   6.2430  8.93000E-0002   0.00000E+0000
   6.2450  9.18000E-0002   0.00000E+0000
   6.2470  8.24000E-0002   0.00000E+0000
   6.2490  8.11000E-0002   0.00000E+0000
   6.2530  8.82000E-0002   0.00000E+0000
   6.2540  9.35000E-0002   0.00000E+0000
   6.2570  9.34000E-0002   0.00000E+0000
   6.2590  9.27000E-0002   0.00000E+0000
   6.2610  9.19000E-0002   0.00000E+0000
   6.2620  9.43000E-0002   0.00000E+0000
   6.2660  9.86000E-0002   0.00000E+0000
   6.2670  9.73000E-0002   0.00000E+0000
   6.2690  8.97000E-0002   0.00000E+0000
   6.2710  8.66000E-0002   0.00000E+0000
   6.2750  8.89000E-0002   0.00000E+0000
   6.2760  9.40000E-0002   0.00000E+0000
   6.2780  9.87000E-0002   0.00000E+0000
   6.2800  9.05000E-0002   0.00000E+0000
   6.2830  8.57000E-0002   0.00000E+0000
   6.2850  9.07000E-0002   0.00000E+0000
   6.2870  1.06100E-0001   0.00000E+0000
   6.2890  9.67000E-0002   0.00000E+0000
   6.2920  8.79000E-0002   0.00000E+0000
   6.2950  9.05000E-0002   0.00000E+0000
   6.2970  1.02100E-0001   0.00000E+0000
   6.3000  9.90000E-0002   0.00000E+0000
   6.3010  9.63000E-0002   0.00000E+0000
   6.3050  9.80000E-0002   0.00000E+0000
   6.3070  9.56000E-0002   0.00000E+0000
   6.3090  1.09400E-0001   0.00000E+0000
   6.3120  9.42000E-0002   0.00000E+0000
   6.3150  9.16000E-0002   0.00000E+0000
   6.3180  9.92000E-0002   0.00000E+0000
   6.3190  9.72000E-0002   0.00000E+0000
   6.3220  9.98000E-0002   0.00000E+0000
   6.3240  1.10000E-0001   0.00000E+0000
   6.3270  1.14900E-0001   0.00000E+0000
   6.3280  6.00000E-0002   0.00000E+0000
   6.3320  6.99000E-0002   0.00000E+0000
   6.3350  7.86000E-0002   0.00000E+0000
   6.3360  1.25300E-0001   0.00000E+0000
   6.3380  1.23100E-0001   0.00000E+0000
   6.3400  1.14600E-0001   0.00000E+0000
   6.3430  1.12300E-0001   0.00000E+0000
   6.3460  1.16100E-0001   0.00000E+0000
   6.3470  1.23800E-0001   0.00000E+0000
   6.3480  1.22500E-0001   0.00000E+0000
   6.3500  1.09900E-0001   0.00000E+0000
   6.3550  1.12100E-0001   0.00000E+0000
   6.3570  1.11900E-0001   0.00000E+0000
   6.3590  1.12700E-0001   0.00000E+0000
   6.3600  1.11600E-0001   0.00000E+0000
   6.3620  1.12100E-0001   0.00000E+0000
   6.3670  1.23000E-0001   0.00000E+0000
   6.3690  1.20100E-0001   0.00000E+0000
   6.3710  1.15900E-0001   0.00000E+0000
   6.3760  1.19800E-0001   0.00000E+0000
   6.3780  1.30400E-0001   0.00000E+0000
   6.3800  1.21500E-0001   0.00000E+0000
   6.3810  1.21400E-0001   0.00000E+0000
   6.3850  1.30700E-0001   0.00000E+0000
   6.3860  1.32600E-0001   0.00000E+0000
   6.3900  1.27900E-0001   0.00000E+0000
   6.3920  1.35400E-0001   0.00000E+0000
   6.3950  1.27800E-0001   0.00000E+0000
   6.3970  1.32600E-0001   0.00000E+0000
   6.3980  1.35600E-0001   0.00000E+0000
   6.4000  1.41100E-0001   0.00000E+0000
   6.4030  1.36500E-0001   0.00000E+0000
   6.4050  1.34100E-0001   0.00000E+0000
   6.4070  1.31700E-0001   0.00000E+0000
   6.4100  1.32200E-0001   0.00000E+0000
   6.4120  1.37000E-0001   0.00000E+0000
   6.4150  1.29900E-0001   0.00000E+0000
   6.4170  1.30500E-0001   0.00000E+0000
   6.4190  1.41200E-0001   0.00000E+0000
   6.4210  1.42300E-0001   0.00000E+0000
   6.4240  1.39500E-0001   0.00000E+0000
   6.4260  1.39400E-0001   0.00000E+0000
   6.4310  1.46600E-0001   0.00000E+0000
   6.4330  1.41700E-0001   0.00000E+0000
   6.4360  1.43600E-0001   0.00000E+0000
   6.4420  1.51500E-0001   0.00000E+0000
   6.4450  1.52500E-0001   0.00000E+0000
   6.4460  1.56000E-0001   0.00000E+0000
   6.4470  1.54600E-0001   0.00000E+0000
   6.4490  1.48900E-0001   0.00000E+0000
   6.4500  1.44900E-0001   0.00000E+0000
   6.4540  1.61000E-0001   0.00000E+0000
   6.4560  1.50000E-0001   0.00000E+0000
   6.4590  1.53700E-0001   0.00000E+0000
   6.4600  1.55200E-0001   0.00000E+0000
   6.4640  1.62200E-0001   0.00000E+0000
   6.4650  1.59900E-0001   0.00000E+0000
   6.4690  1.53400E-0001   0.00000E+0000
   6.4720  1.56800E-0001   0.00000E+0000
   6.4740  1.63600E-0001   0.00000E+0000
   6.4760  1.95400E-0001   0.00000E+0000
   6.4780  1.99500E-0001   0.00000E+0000
   6.4810  1.71200E-0001   0.00000E+0000
   6.4850  1.76600E-0001   0.00000E+0000
   6.4870  1.66100E-0001   0.00000E+0000
   6.4900  1.72100E-0001   0.00000E+0000
   6.4920  1.72400E-0001   0.00000E+0000
   6.4950  1.72000E-0001   0.00000E+0000
   6.4970  1.71900E-0001   0.00000E+0000
   6.5000  1.68200E-0001   0.00000E+0000
   6.5020  1.74600E-0001   0.00000E+0000
   6.5040  1.77400E-0001   0.00000E+0000
   6.5060  1.76200E-0001   0.00000E+0000
   6.5080  1.86500E-0001   0.00000E+0000
   6.5100  1.93400E-0001   0.00000E+0000
   6.5130  1.67400E-0001   0.00000E+0000
   6.5150  1.49800E-0001   0.00000E+0000
   6.5170  1.73900E-0001   0.00000E+0000
   6.5180  1.80400E-0001   0.00000E+0000
   6.5220  1.94500E-0001   0.00000E+0000
   6.5240  1.88900E-0001   0.00000E+0000
   6.5260  1.88000E-0001   0.00000E+0000
   6.5290  1.81700E-0001   0.00000E+0000
   6.5310  1.87000E-0001   0.00000E+0000
   6.5330  1.87500E-0001   0.00000E+0000
   6.5360  1.92300E-0001   0.00000E+0000
   6.5380  1.99400E-0001   0.00000E+0000
   6.5400  2.05000E-0001   0.00000E+0000
   6.5430  1.95500E-0001   0.00000E+0000
   6.5450  1.86800E-0001   0.00000E+0000
   6.5480  1.96900E-0001   0.00000E+0000
   6.5490  2.02900E-0001   0.00000E+0000
   6.5520  2.08000E-0001   0.00000E+0000
   6.5540  1.99900E-0001   0.00000E+0000
   6.5570  2.01100E-0001   0.00000E+0000
   6.5600  2.08300E-0001   0.00000E+0000
   6.5620  2.06900E-0001   0.00000E+0000
   6.5630  2.14600E-0001   0.00000E+0000
   6.5660  2.17000E-0001   0.00000E+0000
   6.5690  2.15800E-0001   0.00000E+0000
   6.5710  2.08500E-0001   0.00000E+0000
   6.5730  2.08100E-0001   0.00000E+0000
   6.5760  2.10200E-0001   0.00000E+0000
   6.5780  2.05500E-0001   0.00000E+0000
   6.5800  2.11000E-0001   0.00000E+0000
   6.5830  2.22400E-0001   0.00000E+0000
   6.5850  2.25100E-0001   0.00000E+0000
   6.5870  2.17900E-0001   0.00000E+0000
   6.5890  2.22000E-0001   0.00000E+0000
   6.5910  2.22800E-0001   0.00000E+0000
   6.5930  2.25600E-0001   0.00000E+0000
   6.5950  2.28000E-0001   0.00000E+0000
   6.5980  2.20000E-0001   0.00000E+0000
   6.6000  2.37100E-0001   0.00000E+0000
   6.6030  2.57200E-0001   0.00000E+0000
   6.6040  2.40100E-0001   0.00000E+0000
   6.6070  2.34100E-0001   0.00000E+0000
   6.6080  2.37100E-0001   0.00000E+0000
   6.6100  2.30900E-0001   0.00000E+0000
   6.6120  2.45100E-0001   0.00000E+0000
   6.6150  2.40400E-0001   0.00000E+0000
   6.6170  2.37000E-0001   0.00000E+0000
   6.6190  2.47700E-0001   0.00000E+0000
   6.6210  2.44500E-0001   0.00000E+0000
   6.6240  2.38800E-0001   0.00000E+0000
   6.6270  2.47500E-0001   0.00000E+0000
   6.6290  2.53900E-0001   0.00000E+0000
   6.6330  2.62600E-0001   0.00000E+0000
   6.6360  2.53600E-0001   0.00000E+0000
   6.6390  2.60000E-0001   0.00000E+0000
   6.6420  2.53900E-0001   0.00000E+0000
   6.6440  2.63800E-0001   0.00000E+0000
   6.6460  2.53500E-0001   0.00000E+0000
   6.6490  2.49900E-0001   0.00000E+0000
   6.6510  2.61200E-0001   0.00000E+0000
   6.6530  2.54900E-0001   0.00000E+0000
   6.6570  2.60400E-0001   0.00000E+0000
   6.6580  2.69000E-0001   0.00000E+0000
   6.6600  2.59200E-0001   0.00000E+0000
   6.6620  2.66400E-0001   0.00000E+0000
   6.6650  2.67000E-0001   0.00000E+0000
   6.6670  2.72700E-0001   0.00000E+0000
   6.6690  2.67500E-0001   0.00000E+0000
   6.6700  2.75400E-0001   0.00000E+0000
   6.6720  2.68600E-0001   0.00000E+0000
   6.6740  2.75100E-0001   0.00000E+0000
   6.6790  2.69300E-0001   0.00000E+0000
   6.6800  2.76300E-0001   0.00000E+0000
   6.6820  2.79600E-0001   0.00000E+0000
   6.6860  2.78400E-0001   0.00000E+0000
   6.6880  2.84300E-0001   0.00000E+0000
   6.6910  2.77500E-0001   0.00000E+0000
   6.6920  2.83200E-0001   0.00000E+0000
   6.6960  2.86700E-0001   0.00000E+0000
   6.6970  2.94300E-0001   0.00000E+0000
   6.7000  2.91100E-0001   0.00000E+0000
   6.7010  2.81200E-0001   0.00000E+0000
   6.7040  2.83100E-0001   0.00000E+0000
   6.7060  2.89600E-0001   0.00000E+0000
   6.7080  2.86000E-0001   0.00000E+0000
   6.7100  2.88800E-0001   0.00000E+0000
   6.7130  2.86300E-0001   0.00000E+0000
   6.7170  2.95300E-0001   0.00000E+0000
   6.7180  2.88800E-0001   0.00000E+0000
   6.7200  2.89400E-0001   0.00000E+0000
   6.7220  2.96600E-0001   0.00000E+0000
   6.7270  2.96500E-0001   0.00000E+0000
   6.7290  3.06100E-0001   0.00000E+0000
   6.7320  3.01500E-0001   0.00000E+0000
   6.7360  3.10600E-0001   0.00000E+0000
   6.7390  3.09400E-0001   0.00000E+0000
   6.7410  3.12500E-0001   0.00000E+0000
   6.7450  3.19500E-0001   0.00000E+0000
   6.7470  2.97300E-0001   0.00000E+0000
   6.7500  3.03500E-0001   0.00000E+0000
   6.7510  3.14900E-0001   0.00000E+0000
   6.7550  3.18300E-0001   0.00000E+0000
   6.7570  3.23000E-0001   0.00000E+0000
   6.7580  3.24600E-0001   0.00000E+0000
   6.7590  3.22900E-0001   0.00000E+0000
   6.7630  3.32300E-0001   0.00000E+0000
   6.7670  3.25900E-0001   0.00000E+0000
   6.7680  3.11800E-0001   0.00000E+0000
   6.7710  3.01500E-0001   0.00000E+0000
   6.7720  3.16900E-0001   0.00000E+0000
   6.7750  3.40400E-0001   0.00000E+0000
   6.7770  3.36900E-0001   0.00000E+0000
   6.7800  3.36500E-0001   0.00000E+0000
   6.7810  3.30200E-0001   0.00000E+0000
   6.7840  3.37300E-0001   0.00000E+0000
   6.7880  3.40000E-0001   0.00000E+0000
   6.7890  3.36000E-0001   0.00000E+0000
   6.7930  3.44300E-0001   0.00000E+0000
   6.7950  3.42300E-0001   0.00000E+0000
   6.7980  3.34400E-0001   0.00000E+0000
   6.8000  3.32600E-0001   0.00000E+0000
   6.8020  3.42000E-0001   0.00000E+0000
   6.8050  3.50300E-0001   0.00000E+0000
   6.8070  3.55100E-0001   0.00000E+0000
   6.8100  3.48200E-0001   0.00000E+0000
   6.8120  3.76900E-0001   0.00000E+0000
   6.8140  3.43700E-0001   0.00000E+0000
   6.8160  3.56000E-0001   0.00000E+0000
   6.8190  3.55100E-0001   0.00000E+0000
   6.8200  3.47500E-0001   0.00000E+0000
   6.8240  3.43100E-0001   0.00000E+0000
   6.8260  3.48000E-0001   0.00000E+0000
   6.8290  3.48900E-0001   0.00000E+0000
   6.8300  3.56800E-0001   0.00000E+0000
   6.8340  3.61300E-0001   0.00000E+0000
   6.8370  3.57400E-0001   0.00000E+0000
   6.8390  3.51500E-0001   0.00000E+0000
   6.8410  3.53700E-0001   0.00000E+0000
   6.8440  3.48800E-0001   0.00000E+0000
   6.8460  3.55400E-0001   0.00000E+0000
   6.8490  3.72600E-0001   0.00000E+0000
   6.8510  3.75500E-0001   0.00000E+0000
   6.8530  3.85200E-0001   0.00000E+0000
   6.8550  3.74800E-0001   0.00000E+0000
   6.8580  3.58200E-0001   0.00000E+0000
   6.8620  3.62300E-0001   0.00000E+0000
   6.8640  3.71500E-0001   0.00000E+0000
   6.8650  3.57900E-0001   0.00000E+0000
   6.8670  3.78100E-0001   0.00000E+0000
   6.8690  3.75400E-0001   0.00000E+0000
   6.8720  3.83800E-0001   0.00000E+0000
   6.8750  3.82900E-0001   0.00000E+0000
   6.8780  3.74700E-0001   0.00000E+0000
   6.8810  3.78400E-0001   0.00000E+0000
   6.8860  3.74600E-0001   0.00000E+0000
   6.8870  3.84200E-0001   0.00000E+0000
   6.8900  3.85000E-0001   0.00000E+0000
   6.8940  3.92700E-0001   0.00000E+0000
   6.8970  4.01600E-0001   0.00000E+0000
   6.8990  4.12400E-0001   0.00000E+0000
   6.9010  4.17100E-0001   0.00000E+0000
   6.9040  4.17700E-0001   0.00000E+0000
   6.9060  4.04400E-0001   0.00000E+0000
   6.9080  4.05800E-0001   0.00000E+0000
   6.9120  4.18500E-0001   0.00000E+0000
   6.9130  4.16000E-0001   0.00000E+0000
   6.9150  4.10200E-0001   0.00000E+0000
   6.9160  4.00400E-0001   0.00000E+0000
   6.9200  4.06700E-0001   0.00000E+0000
   6.9220  4.09200E-0001   0.00000E+0000
   6.9240  4.24000E-0001   0.00000E+0000
   6.9250  4.19200E-0001   0.00000E+0000
   6.9290  3.98800E-0001   0.00000E+0000
   6.9300  4.15300E-0001   0.00000E+0000
   6.9340  4.30300E-0001   0.00000E+0000
   6.9370  4.15500E-0001   0.00000E+0000
   6.9380  4.18400E-0001   0.00000E+0000
   6.9410  4.47500E-0001   0.00000E+0000
   6.9430  4.38600E-0001   0.00000E+0000
   6.9460  4.20200E-0001   0.00000E+0000
   6.9480  4.08300E-0001   0.00000E+0000
   6.9490  4.15200E-0001   0.00000E+0000
   6.9520  4.26700E-0001   0.00000E+0000
   6.9550  4.27000E-0001   0.00000E+0000
   6.9570  4.29800E-0001   0.00000E+0000
   6.9600  4.41400E-0001   0.00000E+0000
   6.9610  4.15700E-0001   0.00000E+0000
   6.9620  4.20900E-0001   0.00000E+0000
   6.9650  4.38000E-0001   0.00000E+0000
   6.9680  4.25600E-0001   0.00000E+0000
   6.9700  4.18200E-0001   0.00000E+0000
   6.9730  4.40200E-0001   0.00000E+0000
   6.9750  4.41800E-0001   0.00000E+0000
   6.9770  4.35800E-0001   0.00000E+0000
   6.9800  4.30100E-0001   0.00000E+0000
   6.9820  4.16400E-0001   0.00000E+0000
   6.9860  4.34000E-0001   0.00000E+0000
   6.9890  4.35800E-0001   0.00000E+0000
   6.9920  4.43000E-0001   0.00000E+0000
   6.9930  4.66700E-0001   0.00000E+0000
   6.9950  4.73300E-0001   0.00000E+0000
   6.9960  4.82700E-0001   0.00000E+0000
   6.9980  4.61300E-0001   0.00000E+0000
   7.0030  4.63200E-0001   0.00000E+0000
   7.0060  4.68500E-0001   0.00000E+0000
   7.0070  4.78000E-0001   0.00000E+0000
   7.0090  4.86000E-0001   0.00000E+0000
   7.0120  4.89900E-0001   0.00000E+0000
   7.0130  4.92300E-0001   0.00000E+0000
   7.0160  4.89100E-0001   0.00000E+0000
   7.0190  5.04800E-0001   0.00000E+0000
   7.0220  5.12800E-0001   0.00000E+0000
   7.0240  4.99000E-0001   0.00000E+0000
   7.0270  5.16700E-0001   0.00000E+0000
   7.0280  5.18400E-0001   0.00000E+0000
   7.0320  5.31000E-0001   0.00000E+0000
   7.0350  5.39400E-0001   0.00000E+0000
   7.0370  5.49200E-0001   0.00000E+0000
   7.0400  5.72500E-0001   0.00000E+0000
   7.0410  5.77800E-0001   0.00000E+0000
   7.0440  5.81000E-0001   0.00000E+0000
   7.0460  5.72600E-0001   0.00000E+0000
   7.0490  5.73000E-0001   0.00000E+0000
   7.0510  5.92200E-0001   0.00000E+0000
   7.0540  6.19000E-0001   0.00000E+0000
   7.0560  6.06100E-0001   0.00000E+0000
   7.0580  6.16700E-0001   0.00000E+0000
   7.0600  6.27400E-0001   0.00000E+0000
   7.0620  6.44200E-0001   0.00000E+0000
   7.0640  6.65200E-0001   0.00000E+0000
   7.0670  6.60300E-0001   0.00000E+0000
   7.0700  6.83100E-0001   0.00000E+0000
   7.0720  6.91900E-0001   0.00000E+0000
   7.0740  7.09300E-0001   0.00000E+0000
   7.0780  7.10400E-0001   0.00000E+0000
   7.0800  7.12600E-0001   0.00000E+0000
   7.0820  7.23700E-0001   0.00000E+0000
   7.0840  7.88700E-0001   0.00000E+0000
   7.0890  7.97800E-0001   0.00000E+0000
   7.0920  7.97400E-0001   0.00000E+0000
   7.0960  8.31100E-0001   0.00000E+0000
   7.0970  8.58900E-0001   0.00000E+0000
   7.0990  8.62200E-0001   0.00000E+0000
   7.1020  8.92000E-0001   0.00000E+0000
