# Supplementary material for: Self-association of MreC as a regulatory signal in bacterial cell wall elongation
Source: Nat Commun. 2021 May 20;12:2987. doi: 10.1038/s41467-021-22957-9 (PMC8137920; doi:10.1038/s41467-021-22957-9)
Supplement: Supplementary file 4 — Source Data [file 41467_2021_22957_MOESM4_ESM.zip › Martins2-Source-Data/AUC_rawdata/E.coli/00048.RA3]

MREC FHEC 0,8 abs
R 3 20.0 20000 0013175 4.4000E10 281 1 
   5.8000 -4.35800E-0001   0.00000E+0000
   5.8050 -2.92300E-0001   0.00000E+0000
   5.8060 -2.13600E-0001   0.00000E+0000
   5.8090 -1.78900E-0001   0.00000E+0000
   5.8100 -1.60600E-0001   0.00000E+0000
   5.8130 -1.47200E-0001   0.00000E+0000
   5.8140 -2.09600E-0001   0.00000E+0000
   5.8160 -3.00400E-0001   0.00000E+0000
   5.8180 -5.05800E-0001   0.00000E+0000
   5.8200 -4.73700E-0001   0.00000E+0000
   5.8210 -4.15900E-0001   0.00000E+0000
   5.8220 -7.64700E-0001   0.00000E+0000
   5.8250 -4.77200E-0001   0.00000E+0000
   5.8270 -4.04400E-0001   0.00000E+0000
   5.8300 -2.44000E-0002   0.00000E+0000
   5.8340  1.36400E-0001   0.00000E+0000
   5.8370  1.49200E-0001   0.00000E+0000
   5.8390  9.70000E-0002   0.00000E+0000
   5.8420  1.06100E-0001   0.00000E+0000
   5.8440  8.79000E-0002   0.00000E+0000
   5.8460  7.22000E-0002   0.00000E+0000
   5.8480  9.42000E-0002   0.00000E+0000
   5.8490  1.05100E-0001   0.00000E+0000
   5.8510  9.90000E-0002   0.00000E+0000
   5.8530  9.13000E-0002   0.00000E+0000
   5.8540  6.60000E-0002   0.00000E+0000
   5.8580  2.35000E-0002   0.00000E+0000
   5.8590  2.93000E-0002   0.00000E+0000
   5.8600  4.08000E-0002   0.00000E+0000
   5.8620  1.88000E-0002   0.00000E+0000
   5.8650  3.37000E-0002   0.00000E+0000
   5.8660  3.64000E-0002   0.00000E+0000
   5.8680  3.29000E-0002   0.00000E+0000
   5.8710 -1.10000E-0003   0.00000E+0000
   5.8720 -4.60000E-0002   0.00000E+0000
   5.8730 -2.37000E-0002   0.00000E+0000
   5.8750  9.90000E-0003   0.00000E+0000
   5.8770  1.52000E-0002   0.00000E+0000
   5.8800  4.39000E-0002   0.00000E+0000
   5.8830  4.39000E-0002   0.00000E+0000
   5.8850  4.20000E-0003   0.00000E+0000
   5.8870  1.60000E-0002   0.00000E+0000
   5.8880  3.28000E-0002   0.00000E+0000
   5.8890  3.96000E-0002   0.00000E+0000
   5.8920  5.20000E-0002   0.00000E+0000
   5.8940  2.88000E-0002   0.00000E+0000
   5.8970  2.28000E-0002   0.00000E+0000
   5.8990  7.90000E-0003   0.00000E+0000
   5.9010  4.75000E-0002   0.00000E+0000
   5.9030  4.34000E-0002   0.00000E+0000
   5.9040  2.66000E-0002   0.00000E+0000
   5.9070  1.48000E-0002   0.00000E+0000
   5.9080  2.16000E-0002   0.00000E+0000
   5.9100  1.70000E-0002   0.00000E+0000
   5.9120  1.38000E-0002   0.00000E+0000
   5.9150  2.65000E-0002   0.00000E+0000
   5.9170  2.50000E-0002   0.00000E+0000
   5.9200  1.86000E-0002   0.00000E+0000
   5.9210  2.98000E-0002   0.00000E+0000
   5.9220 -2.50000E-0003   0.00000E+0000
   5.9230  1.31000E-0002   0.00000E+0000
   5.9270  4.22000E-0002   0.00000E+0000
   5.9300  2.34000E-0002   0.00000E+0000
   5.9320  6.39000E-0002   0.00000E+0000
   5.9330  6.24000E-0002   0.00000E+0000
   5.9350  3.96000E-0002   0.00000E+0000
   5.9380  3.17000E-0002   0.00000E+0000
   5.9400  5.30000E-0002   0.00000E+0000
   5.9410  8.18000E-0002   0.00000E+0000
   5.9440  5.91000E-0002   0.00000E+0000
   5.9460  6.80000E-0002   0.00000E+0000
   5.9470  7.01000E-0002   0.00000E+0000
   5.9490  6.85000E-0002   0.00000E+0000
   5.9530  4.29000E-0002   0.00000E+0000
   5.9540  5.38000E-0002   0.00000E+0000
   5.9570  5.90000E-0002   0.00000E+0000
   5.9600  8.63000E-0002   0.00000E+0000
   5.9610  9.64000E-0002   0.00000E+0000
   5.9630  6.91000E-0002   0.00000E+0000
   5.9660  5.58000E-0002   0.00000E+0000
   5.9680  2.45000E-0002   0.00000E+0000
   5.9710  1.93000E-0002   0.00000E+0000
   5.9720  1.89000E-0002   0.00000E+0000
   5.9750  3.34000E-0002   0.00000E+0000
   5.9770  3.21000E-0002   0.00000E+0000
   5.9790 -1.25700E-0001   0.00000E+0000
   5.9830 -7.80700E-0001   0.00000E+0000
   5.9850 -1.02730E+0000   0.00000E+0000
   5.9880 -1.36130E+0000   0.00000E+0000
   5.9900 -1.53630E+0000   0.00000E+0000
   5.9920 -1.70880E+0000   0.00000E+0000
   5.9930 -1.90960E+0000   0.00000E+0000
   5.9950 -1.90600E+0000   0.00000E+0000
   5.9970 -2.00780E+0000   0.00000E+0000
   5.9990 -1.94540E+0000   0.00000E+0000
   6.0020 -1.88000E+0000   0.00000E+0000
   6.0030 -1.84930E+0000   0.00000E+0000
   6.0060 -1.76330E+0000   0.00000E+0000
   6.0070 -1.65850E+0000   0.00000E+0000
   6.0090 -1.58040E+0000   0.00000E+0000
   6.0130 -1.30740E+0000   0.00000E+0000
   6.0140 -7.48200E-0001   0.00000E+0000
   6.0160 -2.81000E-0001   0.00000E+0000
   6.0180  6.03000E-0002   0.00000E+0000
   6.0210  1.43000E-0001   0.00000E+0000
   6.0230  1.29400E-0001   0.00000E+0000
   6.0250  1.53900E-0001   0.00000E+0000
   6.0280  1.21300E-0001   0.00000E+0000
   6.0300  1.50500E-0001   0.00000E+0000
   6.0320  1.50700E-0001   0.00000E+0000
   6.0330  1.72800E-0001   0.00000E+0000
   6.0370  1.51700E-0001   0.00000E+0000
   6.0390  1.16500E-0001   0.00000E+0000
   6.0400  8.77000E-0002   0.00000E+0000
   6.0430  1.10400E-0001   0.00000E+0000
   6.0460  1.32100E-0001   0.00000E+0000
   6.0490  1.09900E-0001   0.00000E+0000
   6.0500  1.08500E-0001   0.00000E+0000
   6.0520  1.22900E-0001   0.00000E+0000
   6.0540  1.16600E-0001   0.00000E+0000
   6.0550  1.21800E-0001   0.00000E+0000
   6.0570  1.13600E-0001   0.00000E+0000
   6.0600  1.22400E-0001   0.00000E+0000
   6.0620  1.10800E-0001   0.00000E+0000
   6.0640  1.03700E-0001   0.00000E+0000
   6.0660  1.25500E-0001   0.00000E+0000
   6.0680  1.17400E-0001   0.00000E+0000
   6.0710  1.09000E-0001   0.00000E+0000
   6.0750  1.16800E-0001   0.00000E+0000
   6.0780  1.60300E-0001   0.00000E+0000
   6.0800  1.57500E-0001   0.00000E+0000
   6.0830  1.13600E-0001   0.00000E+0000
   6.0850  9.06800E-0001   0.00000E+0000
   6.0870  1.23790E+0000   0.00000E+0000
   6.0920  1.38020E+0000   0.00000E+0000
   6.0940  1.48770E+0000   0.00000E+0000
   6.0960  1.51940E+0000   0.00000E+0000
   6.0990  1.99920E+0000   0.00000E+0000
   6.1010  2.07340E+0000   0.00000E+0000
   6.1030  2.03480E+0000   0.00000E+0000
   6.1060  1.97010E+0000   0.00000E+0000
   6.1080  1.95310E+0000   0.00000E+0000
   6.1100  1.88720E+0000   0.00000E+0000
   6.1130  1.84480E+0000   0.00000E+0000
   6.1160  1.57800E+0000   0.00000E+0000
   6.1190  3.48000E-0001   0.00000E+0000
   6.1250  1.21800E-0001   0.00000E+0000
   6.1270  1.89500E-0001   0.00000E+0000
   6.1300  1.75100E-0001   0.00000E+0000
   6.1310  1.75500E-0001   0.00000E+0000
   6.1350  1.71000E-0001   0.00000E+0000
   6.1370  1.66600E-0001   0.00000E+0000
   6.1390  1.69500E-0001   0.00000E+0000
   6.1400  1.67700E-0001   0.00000E+0000
   6.1440  1.62600E-0001   0.00000E+0000
   6.1450  1.72600E-0001   0.00000E+0000
   6.1470  1.85200E-0001   0.00000E+0000
   6.1500  1.76000E-0001   0.00000E+0000
   6.1520  1.82100E-0001   0.00000E+0000
   6.1540  1.88600E-0001   0.00000E+0000
   6.1560  1.93700E-0001   0.00000E+0000
   6.1590  1.97500E-0001   0.00000E+0000
   6.1610  2.00000E-0001   0.00000E+0000
   6.1630  1.98000E-0001   0.00000E+0000
   6.1640  2.00700E-0001   0.00000E+0000
   6.1680  2.09700E-0001   0.00000E+0000
   6.1690  2.09100E-0001   0.00000E+0000
   6.1710  2.12700E-0001   0.00000E+0000
   6.1750  2.11100E-0001   0.00000E+0000
   6.1760  2.21400E-0001   0.00000E+0000
   6.1790  2.23900E-0001   0.00000E+0000
   6.1830  2.25500E-0001   0.00000E+0000
   6.1850  2.27200E-0001   0.00000E+0000
   6.1880  2.34300E-0001   0.00000E+0000
   6.1900  2.32600E-0001   0.00000E+0000
   6.1940  2.35200E-0001   0.00000E+0000
   6.1970  2.43200E-0001   0.00000E+0000
   6.1980  2.46100E-0001   0.00000E+0000
   6.2020  2.52200E-0001   0.00000E+0000
   6.2040  2.52300E-0001   0.00000E+0000
   6.2060  2.57400E-0001   0.00000E+0000
   6.2080  2.64000E-0001   0.00000E+0000
   6.2110  2.60200E-0001   0.00000E+0000
   6.2130  2.73300E-0001   0.00000E+0000
   6.2160  2.75200E-0001   0.00000E+0000
   6.2190  2.71800E-0001   0.00000E+0000
   6.2220  2.77700E-0001   0.00000E+0000
   6.2250  2.84100E-0001   0.00000E+0000
   6.2270  3.11300E-0001   0.00000E+0000
   6.2300  2.95600E-0001   0.00000E+0000
   6.2310  2.25300E-0001   0.00000E+0000
   6.2320  2.30500E-0001   0.00000E+0000
   6.2370  3.08900E-0001   0.00000E+0000
   6.2380  3.23200E-0001   0.00000E+0000
   6.2410  3.15000E-0001   0.00000E+0000
   6.2430  3.10600E-0001   0.00000E+0000
   6.2450  3.23400E-0001   0.00000E+0000
   6.2480  3.16800E-0001   0.00000E+0000
   6.2500  3.09900E-0001   0.00000E+0000
   6.2520  3.16200E-0001   0.00000E+0000
   6.2540  3.22600E-0001   0.00000E+0000
   6.2570  3.29600E-0001   0.00000E+0000
   6.2590  3.30700E-0001   0.00000E+0000
   6.2610  3.28800E-0001   0.00000E+0000
   6.2640  3.27100E-0001   0.00000E+0000
   6.2660  3.36200E-0001   0.00000E+0000
   6.2680  3.36600E-0001   0.00000E+0000
   6.2710  3.31800E-0001   0.00000E+0000
   6.2730  3.32400E-0001   0.00000E+0000
   6.2760  3.39400E-0001   0.00000E+0000
   6.2780  3.43300E-0001   0.00000E+0000
   6.2800  3.39000E-0001   0.00000E+0000
   6.2820  3.31000E-0001   0.00000E+0000
   6.2840  3.52800E-0001   0.00000E+0000
   6.2850  3.54400E-0001   0.00000E+0000
   6.2910  3.53300E-0001   0.00000E+0000
   6.2920  3.47500E-0001   0.00000E+0000
   6.2950  3.58000E-0001   0.00000E+0000
   6.2980  3.58400E-0001   0.00000E+0000
   6.3000  3.61000E-0001   0.00000E+0000
   6.3020  3.61000E-0001   0.00000E+0000
   6.3060  3.67700E-0001   0.00000E+0000
   6.3070  3.64100E-0001   0.00000E+0000
   6.3110  3.77200E-0001   0.00000E+0000
   6.3140  3.65600E-0001   0.00000E+0000
   6.3160  3.68800E-0001   0.00000E+0000
   6.3190  3.70700E-0001   0.00000E+0000
   6.3210  3.71000E-0001   0.00000E+0000
   6.3230  3.75900E-0001   0.00000E+0000
   6.3250  3.89100E-0001   0.00000E+0000
   6.3280  3.84900E-0001   0.00000E+0000
   6.3300  3.36900E-0001   0.00000E+0000
   6.3320  3.53100E-0001   0.00000E+0000
   6.3340  3.74600E-0001   0.00000E+0000
   6.3370  4.02200E-0001   0.00000E+0000
   6.3390  4.06900E-0001   0.00000E+0000
   6.3410  3.96800E-0001   0.00000E+0000
   6.3430  4.05100E-0001   0.00000E+0000
   6.3460  4.03400E-0001   0.00000E+0000
   6.3480  4.08500E-0001   0.00000E+0000
   6.3500  3.94700E-0001   0.00000E+0000
   6.3510  3.99800E-0001   0.00000E+0000
   6.3540  3.99900E-0001   0.00000E+0000
   6.3550  3.93300E-0001   0.00000E+0000
   6.3570  4.09900E-0001   0.00000E+0000
   6.3600  4.03300E-0001   0.00000E+0000
   6.3620  4.10500E-0001   0.00000E+0000
   6.3640  4.09000E-0001   0.00000E+0000
   6.3680  4.18400E-0001   0.00000E+0000
   6.3690  3.99500E-0001   0.00000E+0000
   6.3730  4.11200E-0001   0.00000E+0000
   6.3740  4.13400E-0001   0.00000E+0000
   6.3780  4.23000E-0001   0.00000E+0000
   6.3830  4.09200E-0001   0.00000E+0000
   6.3850  4.24600E-0001   0.00000E+0000
   6.3870  4.30800E-0001   0.00000E+0000
   6.3880  4.21300E-0001   0.00000E+0000
   6.3920  4.24600E-0001   0.00000E+0000
   6.3950  4.22900E-0001   0.00000E+0000
   6.3960  4.27300E-0001   0.00000E+0000
   6.4000  4.28800E-0001   0.00000E+0000
   6.4010  4.36600E-0001   0.00000E+0000
   6.4040  4.27200E-0001   0.00000E+0000
   6.4050  4.23200E-0001   0.00000E+0000
   6.4080  4.28800E-0001   0.00000E+0000
   6.4100  4.40900E-0001   0.00000E+0000
   6.4130  4.27900E-0001   0.00000E+0000
   6.4140  4.23100E-0001   0.00000E+0000
   6.4170  4.29900E-0001   0.00000E+0000
   6.4190  4.38200E-0001   0.00000E+0000
   6.4220  4.32000E-0001   0.00000E+0000
   6.4240  4.35800E-0001   0.00000E+0000
   6.4260  4.35800E-0001   0.00000E+0000
   6.4280  4.36300E-0001   0.00000E+0000
   6.4310  4.36600E-0001   0.00000E+0000
   6.4330  4.38500E-0001   0.00000E+0000
   6.4360  4.37600E-0001   0.00000E+0000
   6.4380  4.44700E-0001   0.00000E+0000
   6.4410  4.42400E-0001   0.00000E+0000
   6.4440  4.45600E-0001   0.00000E+0000
   6.4450  4.49500E-0001   0.00000E+0000
   6.4490  4.44600E-0001   0.00000E+0000
   6.4500  4.35300E-0001   0.00000E+0000
   6.4540  4.42000E-0001   0.00000E+0000
   6.4570  4.36500E-0001   0.00000E+0000
   6.4590  4.33700E-0001   0.00000E+0000
   6.4610  4.47400E-0001   0.00000E+0000
   6.4620  4.39800E-0001   0.00000E+0000
   6.4650  4.39400E-0001   0.00000E+0000
   6.4670  4.44600E-0001   0.00000E+0000
   6.4710  4.41500E-0001   0.00000E+0000
   6.4720  4.49200E-0001   0.00000E+0000
   6.4770  4.57600E-0001   0.00000E+0000
   6.4780  4.90300E-0001   0.00000E+0000
   6.4810  4.63300E-0001   0.00000E+0000
   6.4830  4.62200E-0001   0.00000E+0000
   6.4850  4.60600E-0001   0.00000E+0000
   6.4880  4.49800E-0001   0.00000E+0000
   6.4900  4.52100E-0001   0.00000E+0000
   6.4920  4.44800E-0001   0.00000E+0000
   6.4950  4.41500E-0001   0.00000E+0000
   6.4970  4.49100E-0001   0.00000E+0000
   6.4990  4.38500E-0001   0.00000E+0000
   6.5020  4.45300E-0001   0.00000E+0000
   6.5030  4.46800E-0001   0.00000E+0000
   6.5050  4.51500E-0001   0.00000E+0000
   6.5060  4.48000E-0001   0.00000E+0000
   6.5090  4.55100E-0001   0.00000E+0000
   6.5100  4.59100E-0001   0.00000E+0000
   6.5140  4.38800E-0001   0.00000E+0000
   6.5170  4.24200E-0001   0.00000E+0000
   6.5190  4.47600E-0001   0.00000E+0000
   6.5220  4.64900E-0001   0.00000E+0000
   6.5230  4.57200E-0001   0.00000E+0000
   6.5270  4.57900E-0001   0.00000E+0000
   6.5290  4.42100E-0001   0.00000E+0000
   6.5310  4.51400E-0001   0.00000E+0000
   6.5330  4.47300E-0001   0.00000E+0000
   6.5360  4.54100E-0001   0.00000E+0000
   6.5380  4.49000E-0001   0.00000E+0000
   6.5410  4.63100E-0001   0.00000E+0000
   6.5430  4.56900E-0001   0.00000E+0000
   6.5470  4.48400E-0001   0.00000E+0000
   6.5490  4.56000E-0001   0.00000E+0000
   6.5520  4.67200E-0001   0.00000E+0000
   6.5550  4.51900E-0001   0.00000E+0000
   6.5570  4.36800E-0001   0.00000E+0000
   6.5590  4.55600E-0001   0.00000E+0000
   6.5610  4.56600E-0001   0.00000E+0000
   6.5650  4.60500E-0001   0.00000E+0000
   6.5660  4.50500E-0001   0.00000E+0000
   6.5690  4.62200E-0001   0.00000E+0000
   6.5710  4.59800E-0001   0.00000E+0000
   6.5740  4.50800E-0001   0.00000E+0000
   6.5760  4.57900E-0001   0.00000E+0000
   6.5790  4.56200E-0001   0.00000E+0000
   6.5810  4.51800E-0001   0.00000E+0000
   6.5830  4.67300E-0001   0.00000E+0000
   6.5850  4.60400E-0001   0.00000E+0000
   6.5880  4.66300E-0001   0.00000E+0000
   6.5910  4.60500E-0001   0.00000E+0000
   6.5940  4.60000E-0001   0.00000E+0000
   6.5950  4.66000E-0001   0.00000E+0000
   6.5980  4.60900E-0001   0.00000E+0000
   6.6000  4.62500E-0001   0.00000E+0000
   6.6030  4.84200E-0001   0.00000E+0000
   6.6050  4.81100E-0001   0.00000E+0000
   6.6090  4.63100E-0001   0.00000E+0000
   6.6110  4.65300E-0001   0.00000E+0000
   6.6140  4.72200E-0001   0.00000E+0000
   6.6150  4.67200E-0001   0.00000E+0000
   6.6190  4.70600E-0001   0.00000E+0000
   6.6210  4.75700E-0001   0.00000E+0000
   6.6240  4.64500E-0001   0.00000E+0000
   6.6260  4.67200E-0001   0.00000E+0000
   6.6280  4.72600E-0001   0.00000E+0000
   6.6300  4.82900E-0001   0.00000E+0000
   6.6330  4.76800E-0001   0.00000E+0000
   6.6340  4.79200E-0001   0.00000E+0000
   6.6370  4.72300E-0001   0.00000E+0000
   6.6390  4.77700E-0001   0.00000E+0000
   6.6410  4.82700E-0001   0.00000E+0000
   6.6420  4.70500E-0001   0.00000E+0000
   6.6460  4.76500E-0001   0.00000E+0000
   6.6480  4.70400E-0001   0.00000E+0000
   6.6500  4.68700E-0001   0.00000E+0000
   6.6530  4.72400E-0001   0.00000E+0000
   6.6570  4.75900E-0001   0.00000E+0000
   6.6580  4.82800E-0001   0.00000E+0000
   6.6620  4.78500E-0001   0.00000E+0000
   6.6640  4.76000E-0001   0.00000E+0000
   6.6660  4.75200E-0001   0.00000E+0000
   6.6680  4.81800E-0001   0.00000E+0000
   6.6710  4.85700E-0001   0.00000E+0000
   6.6740  4.74600E-0001   0.00000E+0000
   6.6760  4.78000E-0001   0.00000E+0000
   6.6780  4.73400E-0001   0.00000E+0000
   6.6810  4.86400E-0001   0.00000E+0000
   6.6830  4.88600E-0001   0.00000E+0000
   6.6870  4.78100E-0001   0.00000E+0000
   6.6890  4.77900E-0001   0.00000E+0000
   6.6900  4.74500E-0001   0.00000E+0000
   6.6940  4.83100E-0001   0.00000E+0000
   6.6960  4.93500E-0001   0.00000E+0000
   6.6980  4.91500E-0001   0.00000E+0000
   6.7000  4.82100E-0001   0.00000E+0000
   6.7030  4.81000E-0001   0.00000E+0000
   6.7040  4.75600E-0001   0.00000E+0000
   6.7070  4.86700E-0001   0.00000E+0000
   6.7080  4.85300E-0001   0.00000E+0000
   6.7120  4.77400E-0001   0.00000E+0000
   6.7140  4.85800E-0001   0.00000E+0000
   6.7170  4.97000E-0001   0.00000E+0000
   6.7190  4.78600E-0001   0.00000E+0000
   6.7220  4.84300E-0001   0.00000E+0000
   6.7250  4.88300E-0001   0.00000E+0000
   6.7260  4.93800E-0001   0.00000E+0000
   6.7280  4.94500E-0001   0.00000E+0000
   6.7310  4.89900E-0001   0.00000E+0000
   6.7340  4.98500E-0001   0.00000E+0000
   6.7360  4.87000E-0001   0.00000E+0000
   6.7390  4.98700E-0001   0.00000E+0000
   6.7400  4.93100E-0001   0.00000E+0000
   6.7430  5.12000E-0001   0.00000E+0000
   6.7450  4.99700E-0001   0.00000E+0000
   6.7470  4.87100E-0001   0.00000E+0000
   6.7490  4.96100E-0001   0.00000E+0000
   6.7520  5.10500E-0001   0.00000E+0000
   6.7550  4.97900E-0001   0.00000E+0000
   6.7570  5.11500E-0001   0.00000E+0000
   6.7600  5.02000E-0001   0.00000E+0000
   6.7620  5.01600E-0001   0.00000E+0000
   6.7650  5.05200E-0001   0.00000E+0000
   6.7670  4.97200E-0001   0.00000E+0000
   6.7700  4.68500E-0001   0.00000E+0000
   6.7720  4.94800E-0001   0.00000E+0000
   6.7750  5.06100E-0001   0.00000E+0000
   6.7770  5.17500E-0001   0.00000E+0000
   6.7800  5.06400E-0001   0.00000E+0000
   6.7820  5.01900E-0001   0.00000E+0000
   6.7840  5.04100E-0001   0.00000E+0000
   6.7870  5.12700E-0001   0.00000E+0000
   6.7890  5.09700E-0001   0.00000E+0000
   6.7930  5.22800E-0001   0.00000E+0000
   6.7960  5.14000E-0001   0.00000E+0000
   6.7970  5.13100E-0001   0.00000E+0000
   6.7980  4.99500E-0001   0.00000E+0000
   6.8000  4.88900E-0001   0.00000E+0000
   6.8030  5.10600E-0001   0.00000E+0000
   6.8050  5.18900E-0001   0.00000E+0000
   6.8080  5.20800E-0001   0.00000E+0000
   6.8120  5.31600E-0001   0.00000E+0000
   6.8140  5.21500E-0001   0.00000E+0000
   6.8160  5.27500E-0001   0.00000E+0000
   6.8200  5.17400E-0001   0.00000E+0000
   6.8220  5.05200E-0001   0.00000E+0000
   6.8250  5.08500E-0001   0.00000E+0000
   6.8270  5.09500E-0001   0.00000E+0000
   6.8280  5.11000E-0001   0.00000E+0000
   6.8320  5.26700E-0001   0.00000E+0000
   6.8340  5.27100E-0001   0.00000E+0000
   6.8360  5.22500E-0001   0.00000E+0000
   6.8390  5.02300E-0001   0.00000E+0000
   6.8410  5.06700E-0001   0.00000E+0000
   6.8430  5.11600E-0001   0.00000E+0000
   6.8460  5.05400E-0001   0.00000E+0000
   6.8470  5.19200E-0001   0.00000E+0000
   6.8510  5.34100E-0001   0.00000E+0000
   6.8540  5.35000E-0001   0.00000E+0000
   6.8570  5.26100E-0001   0.00000E+0000
   6.8580  5.13500E-0001   0.00000E+0000
   6.8620  5.24200E-0001   0.00000E+0000
   6.8650  5.20300E-0001   0.00000E+0000
   6.8670  5.16200E-0001   0.00000E+0000
   6.8700  5.31400E-0001   0.00000E+0000
   6.8720  5.38400E-0001   0.00000E+0000
   6.8740  5.37700E-0001   0.00000E+0000
   6.8770  5.31200E-0001   0.00000E+0000
   6.8790  5.29200E-0001   0.00000E+0000
   6.8810  5.31500E-0001   0.00000E+0000
   6.8830  5.29500E-0001   0.00000E+0000
   6.8860  5.27300E-0001   0.00000E+0000
   6.8880  5.38200E-0001   0.00000E+0000
   6.8920  5.25900E-0001   0.00000E+0000
   6.8940  5.33200E-0001   0.00000E+0000
   6.8970  5.41400E-0001   0.00000E+0000
   6.8980  5.51800E-0001   0.00000E+0000
   6.9010  5.57700E-0001   0.00000E+0000
   6.9040  5.54600E-0001   0.00000E+0000
   6.9060  5.48600E-0001   0.00000E+0000
   6.9100  5.55600E-0001   0.00000E+0000
   6.9110  5.60800E-0001   0.00000E+0000
   6.9140  5.46300E-0001   0.00000E+0000
   6.9160  5.48600E-0001   0.00000E+0000
   6.9180  5.44500E-0001   0.00000E+0000
   6.9200  5.42100E-0001   0.00000E+0000
   6.9230  5.54200E-0001   0.00000E+0000
   6.9250  5.55200E-0001   0.00000E+0000
   6.9290  5.49800E-0001   0.00000E+0000
   6.9300  5.50700E-0001   0.00000E+0000
   6.9350  5.61700E-0001   0.00000E+0000
   6.9360  5.51000E-0001   0.00000E+0000
   6.9380  5.56100E-0001   0.00000E+0000
   6.9410  5.84500E-0001   0.00000E+0000
   6.9430  5.59600E-0001   0.00000E+0000
   6.9450  5.59400E-0001   0.00000E+0000
   6.9490  5.37700E-0001   0.00000E+0000
   6.9520  5.40500E-0001   0.00000E+0000
   6.9540  5.39400E-0001   0.00000E+0000
   6.9570  5.53800E-0001   0.00000E+0000
   6.9590  5.56500E-0001   0.00000E+0000
   6.9610  5.31800E-0001   0.00000E+0000
   6.9630  5.40500E-0001   0.00000E+0000
   6.9670  5.42100E-0001   0.00000E+0000
   6.9690  5.29100E-0001   0.00000E+0000
   6.9720  5.34500E-0001   0.00000E+0000
   6.9750  5.35500E-0001   0.00000E+0000
   6.9770  5.33100E-0001   0.00000E+0000
   6.9800  5.24400E-0001   0.00000E+0000
   6.9820  5.09500E-0001   0.00000E+0000
   6.9850  5.33400E-0001   0.00000E+0000
   6.9870  5.27100E-0001   0.00000E+0000
   6.9890  5.18200E-0001   0.00000E+0000
   6.9910  5.33900E-0001   0.00000E+0000
   6.9940  5.49300E-0001   0.00000E+0000
   6.9960  5.60500E-0001   0.00000E+0000
   6.9980  5.35700E-0001   0.00000E+0000
   7.0010  5.32900E-0001   0.00000E+0000
   7.0030  5.36100E-0001   0.00000E+0000
   7.0060  5.41000E-0001   0.00000E+0000
   7.0080  5.47700E-0001   0.00000E+0000
   7.0110  5.56100E-0001   0.00000E+0000
   7.0130  5.51800E-0001   0.00000E+0000
   7.0160  5.39300E-0001   0.00000E+0000
   7.0170  5.43700E-0001   0.00000E+0000
   7.0210  5.59200E-0001   0.00000E+0000
   7.0240  5.36000E-0001   0.00000E+0000
   7.0250  5.50900E-0001   0.00000E+0000
   7.0280  5.59900E-0001   0.00000E+0000
   7.0300  5.59400E-0001   0.00000E+0000
   7.0330  5.48400E-0001   0.00000E+0000
   7.0350  5.54800E-0001   0.00000E+0000
   7.0370  5.71000E-0001   0.00000E+0000
   7.0390  5.72200E-0001   0.00000E+0000
   7.0420  5.76300E-0001   0.00000E+0000
   7.0430  5.74400E-0001   0.00000E+0000
   7.0460  5.58300E-0001   0.00000E+0000
   7.0480  5.61300E-0001   0.00000E+0000
   7.0510  5.63100E-0001   0.00000E+0000
   7.0540  5.68600E-0001   0.00000E+0000
   7.0570  5.67600E-0001   0.00000E+0000
   7.0580  5.73800E-0001   0.00000E+0000
   7.0600  5.79600E-0001   0.00000E+0000
   7.0640  5.80200E-0001   0.00000E+0000
   7.0660  5.90600E-0001   0.00000E+0000
   7.0690  5.81500E-0001   0.00000E+0000
   7.0720  6.01400E-0001   0.00000E+0000
   7.0740  5.99000E-0001   0.00000E+0000
   7.0760  5.88900E-0001   0.00000E+0000
   7.0790  5.69200E-0001   0.00000E+0000
   7.0820  5.75100E-0001   0.00000E+0000
   7.0840  5.87700E-0001   0.00000E+0000
   7.0870  6.05100E-0001   0.00000E+0000
   7.0920  5.87400E-0001   0.00000E+0000
   7.0940  5.98200E-0001   0.00000E+0000
   7.0960  6.04500E-0001   0.00000E+0000
   7.0970  6.12500E-0001   0.00000E+0000
   7.0990  6.13600E-0001   0.00000E+0000
   7.1010  6.16400E-0001   0.00000E+0000
