# Supplementary material for: Self-association of MreC as a regulatory signal in bacterial cell wall elongation
Source: Nat Commun. 2021 May 20;12:2987. doi: 10.1038/s41467-021-22957-9 (PMC8137920; doi:10.1038/s41467-021-22957-9)
Supplement: Supplementary file 4 — Source Data [file 41467_2021_22957_MOESM4_ESM.zip › Martins2-Source-Data/AUC_rawdata/E.coli/00060.RA3]

MREC FHEC 0,8 abs
R 3 20.0 20000 0015678 5.4970E10 281 1 
   5.8030 -3.23900E-0001   0.00000E+0000
   5.8080 -2.05800E-0001   0.00000E+0000
   5.8100 -1.75600E-0001   0.00000E+0000
   5.8110 -1.52000E-0001   0.00000E+0000
   5.8120 -2.07300E-0001   0.00000E+0000
   5.8130 -2.63000E-0001   0.00000E+0000
   5.8160 -4.61700E-0001   0.00000E+0000
   5.8190 -5.62500E-0001   0.00000E+0000
   5.8210 -5.95000E-0001   0.00000E+0000
   5.8230 -5.69100E-0001   0.00000E+0000
   5.8270 -3.26800E-0001   0.00000E+0000
   5.8280 -6.62000E-0002   0.00000E+0000
   5.8300  7.54000E-0002   0.00000E+0000
   5.8320  1.47500E-0001   0.00000E+0000
   5.8350  1.45300E-0001   0.00000E+0000
   5.8360  1.06500E-0001   0.00000E+0000
   5.8370  9.70000E-0002   0.00000E+0000
   5.8390  1.05900E-0001   0.00000E+0000
   5.8420  8.39000E-0002   0.00000E+0000
   5.8440  8.09000E-0002   0.00000E+0000
   5.8460  1.03900E-0001   0.00000E+0000
   5.8480  8.21000E-0002   0.00000E+0000
   5.8510  8.66000E-0002   0.00000E+0000
   5.8530  6.93000E-0002   0.00000E+0000
   5.8560  4.52000E-0002   0.00000E+0000
   5.8580  3.54000E-0002   0.00000E+0000
   5.8610  1.55000E-0002   0.00000E+0000
   5.8650  3.85000E-0002   0.00000E+0000
   5.8660  2.82000E-0002   0.00000E+0000
   5.8680  2.30000E-0003   0.00000E+0000
   5.8710 -4.61000E-0002   0.00000E+0000
   5.8720 -1.81000E-0002   0.00000E+0000
   5.8730 -4.00000E-0004   0.00000E+0000
   5.8740  5.20000E-0003   0.00000E+0000
   5.8760  3.66000E-0002   0.00000E+0000
   5.8780  4.53000E-0002   0.00000E+0000
   5.8800  3.92000E-0002   0.00000E+0000
   5.8820  3.75000E-0002   0.00000E+0000
   5.8830  1.57000E-0002   0.00000E+0000
   5.8850  3.60000E-0003   0.00000E+0000
   5.8870  2.30000E-0002   0.00000E+0000
   5.8890  4.33000E-0002   0.00000E+0000
   5.8920  2.65000E-0002   0.00000E+0000
   5.8940  4.03000E-0002   0.00000E+0000
   5.8950  2.80000E-0002   0.00000E+0000
   5.8990  2.57000E-0002   0.00000E+0000
   5.9000  5.25000E-0002   0.00000E+0000
   5.9030  2.33000E-0002   0.00000E+0000
   5.9060  1.88000E-0002   0.00000E+0000
   5.9080  1.25000E-0002   0.00000E+0000
   5.9110  1.80000E-0002   0.00000E+0000
   5.9120  2.78000E-0002   0.00000E+0000
   5.9150  2.31000E-0002   0.00000E+0000
   5.9170  1.88000E-0002   0.00000E+0000
   5.9180  2.50000E-0003   0.00000E+0000
   5.9200 -1.46000E-0002   0.00000E+0000
   5.9230  3.71000E-0002   0.00000E+0000
   5.9250  3.31000E-0002   0.00000E+0000
   5.9270  3.31000E-0002   0.00000E+0000
   5.9280  5.50000E-0002   0.00000E+0000
   5.9310  7.36000E-0002   0.00000E+0000
   5.9340  3.03000E-0002   0.00000E+0000
   5.9350  3.51000E-0002   0.00000E+0000
   5.9380  6.44000E-0002   0.00000E+0000
   5.9430  5.24000E-0002   0.00000E+0000
   5.9440  7.35000E-0002   0.00000E+0000
   5.9470  6.53000E-0002   0.00000E+0000
   5.9480  6.72000E-0002   0.00000E+0000
   5.9510  4.59000E-0002   0.00000E+0000
   5.9520  4.65000E-0002   0.00000E+0000
   5.9540  6.18000E-0002   0.00000E+0000
   5.9590  1.01400E-0001   0.00000E+0000
   5.9610  8.61000E-0002   0.00000E+0000
   5.9630  7.02000E-0002   0.00000E+0000
   5.9660  2.00000E-0002   0.00000E+0000
   5.9680  2.99000E-0002   0.00000E+0000
   5.9690  5.70000E-0003   0.00000E+0000
   5.9700  2.43000E-0002   0.00000E+0000
   5.9750  2.57000E-0002   0.00000E+0000
   5.9770  6.19000E-0002   0.00000E+0000
   5.9780 -1.37800E-0001   0.00000E+0000
   5.9790 -2.87600E-0001   0.00000E+0000
   5.9820 -9.32600E-0001   0.00000E+0000
   5.9830 -1.16460E+0000   0.00000E+0000
   5.9860 -1.35490E+0000   0.00000E+0000
   5.9870 -1.42700E+0000   0.00000E+0000
   5.9900 -1.63460E+0000   0.00000E+0000
   5.9910 -1.84210E+0000   0.00000E+0000
   5.9940 -1.97560E+0000   0.00000E+0000
   5.9950 -2.00190E+0000   0.00000E+0000
   6.0010 -1.88180E+0000   0.00000E+0000
   6.0020 -1.85200E+0000   0.00000E+0000
   6.0040 -1.77680E+0000   0.00000E+0000
   6.0050 -1.74470E+0000   0.00000E+0000
   6.0080 -1.62190E+0000   0.00000E+0000
   6.0090 -1.42730E+0000   0.00000E+0000
   6.0130 -8.91800E-0001   0.00000E+0000
   6.0160  2.08000E-0002   0.00000E+0000
   6.0180  1.55100E-0001   0.00000E+0000
   6.0200  1.15400E-0001   0.00000E+0000
   6.0210  1.25500E-0001   0.00000E+0000
   6.0230  1.42100E-0001   0.00000E+0000
   6.0250  1.12800E-0001   0.00000E+0000
   6.0280  1.49600E-0001   0.00000E+0000
   6.0290  1.42900E-0001   0.00000E+0000
   6.0320  1.53200E-0001   0.00000E+0000
   6.0360  1.38300E-0001   0.00000E+0000
   6.0370  9.51000E-0002   0.00000E+0000
   6.0410  1.02300E-0001   0.00000E+0000
   6.0420  1.15700E-0001   0.00000E+0000
   6.0440  1.28200E-0001   0.00000E+0000
   6.0490  1.18100E-0001   0.00000E+0000
   6.0510  1.09900E-0001   0.00000E+0000
   6.0560  1.23600E-0001   0.00000E+0000
   6.0570  1.21600E-0001   0.00000E+0000
   6.0590  1.16200E-0001   0.00000E+0000
   6.0620  1.14000E-0001   0.00000E+0000
   6.0660  1.15800E-0001   0.00000E+0000
   6.0670  1.06100E-0001   0.00000E+0000
   6.0710  1.03500E-0001   0.00000E+0000
   6.0750  1.35100E-0001   0.00000E+0000
   6.0760  1.61300E-0001   0.00000E+0000
   6.0780  1.58800E-0001   0.00000E+0000
   6.0800  1.48300E-0001   0.00000E+0000
   6.0830  2.29600E-0001   0.00000E+0000
   6.0840  1.10810E+0000   0.00000E+0000
   6.0870  1.16570E+0000   0.00000E+0000
   6.0890  1.39150E+0000   0.00000E+0000
   6.0920  1.45820E+0000   0.00000E+0000
   6.0940  1.71290E+0000   0.00000E+0000
   6.0970  2.08200E+0000   0.00000E+0000
   6.0990  2.07570E+0000   0.00000E+0000
   6.1010  1.99960E+0000   0.00000E+0000
   6.1050  1.95780E+0000   0.00000E+0000
   6.1070  1.88290E+0000   0.00000E+0000
   6.1100  1.81610E+0000   0.00000E+0000
   6.1130  1.66520E+0000   0.00000E+0000
   6.1140  1.62320E+0000   0.00000E+0000
   6.1170  8.05600E-0001   0.00000E+0000
   6.1210  9.72000E-0002   0.00000E+0000
   6.1240  1.63600E-0001   0.00000E+0000
   6.1250  1.63400E-0001   0.00000E+0000
   6.1280  1.54300E-0001   0.00000E+0000
   6.1300  1.57600E-0001   0.00000E+0000
   6.1340  1.48500E-0001   0.00000E+0000
   6.1350  1.52400E-0001   0.00000E+0000
   6.1400  1.45000E-0001   0.00000E+0000
   6.1440  1.58000E-0001   0.00000E+0000
   6.1460  1.61800E-0001   0.00000E+0000
   6.1490  1.54700E-0001   0.00000E+0000
   6.1510  1.56400E-0001   0.00000E+0000
   6.1540  1.67200E-0001   0.00000E+0000
   6.1560  1.66200E-0001   0.00000E+0000
   6.1580  1.69000E-0001   0.00000E+0000
   6.1630  1.70700E-0001   0.00000E+0000
   6.1640  1.74600E-0001   0.00000E+0000
   6.1660  1.80200E-0001   0.00000E+0000
   6.1670  1.83100E-0001   0.00000E+0000
   6.1690  1.77500E-0001   0.00000E+0000
   6.1740  1.85500E-0001   0.00000E+0000
   6.1760  1.89000E-0001   0.00000E+0000
   6.1790  1.90400E-0001   0.00000E+0000
   6.1800  1.95500E-0001   0.00000E+0000
   6.1830  1.99400E-0001   0.00000E+0000
   6.1850  1.97600E-0001   0.00000E+0000
   6.1880  2.01400E-0001   0.00000E+0000
   6.1920  2.05500E-0001   0.00000E+0000
   6.1940  2.10400E-0001   0.00000E+0000
   6.1950  2.11200E-0001   0.00000E+0000
   6.1970  2.09300E-0001   0.00000E+0000
   6.2010  2.19700E-0001   0.00000E+0000
   6.2020  2.16800E-0001   0.00000E+0000
   6.2060  2.18700E-0001   0.00000E+0000
   6.2090  2.22300E-0001   0.00000E+0000
   6.2130  2.26000E-0001   0.00000E+0000
   6.2140  2.32000E-0001   0.00000E+0000
   6.2190  2.35300E-0001   0.00000E+0000
   6.2200  2.45300E-0001   0.00000E+0000
   6.2230  2.42500E-0001   0.00000E+0000
   6.2260  2.68700E-0001   0.00000E+0000
   6.2270  2.74000E-0001   0.00000E+0000
   6.2300  1.93000E-0001   0.00000E+0000
   6.2310  1.83700E-0001   0.00000E+0000
   6.2330  2.51700E-0001   0.00000E+0000
   6.2360  2.84700E-0001   0.00000E+0000
   6.2380  2.75800E-0001   0.00000E+0000
   6.2410  2.68900E-0001   0.00000E+0000
   6.2450  2.77300E-0001   0.00000E+0000
   6.2480  2.77600E-0001   0.00000E+0000
   6.2500  2.68200E-0001   0.00000E+0000
   6.2550  2.79000E-0001   0.00000E+0000
   6.2570  2.90900E-0001   0.00000E+0000
   6.2590  2.94600E-0001   0.00000E+0000
   6.2610  2.84800E-0001   0.00000E+0000
   6.2640  2.91700E-0001   0.00000E+0000
   6.2680  3.06900E-0001   0.00000E+0000
   6.2710  2.97500E-0001   0.00000E+0000
   6.2730  2.98800E-0001   0.00000E+0000
   6.2740  2.98100E-0001   0.00000E+0000
   6.2770  3.09000E-0001   0.00000E+0000
   6.2800  3.05500E-0001   0.00000E+0000
   6.2820  3.02100E-0001   0.00000E+0000
   6.2840  2.96800E-0001   0.00000E+0000
   6.2880  3.21200E-0001   0.00000E+0000
   6.2890  3.25400E-0001   0.00000E+0000
   6.2930  3.12200E-0001   0.00000E+0000
   6.2970  3.23100E-0001   0.00000E+0000
   6.3000  3.22100E-0001   0.00000E+0000
   6.3020  3.24600E-0001   0.00000E+0000
   6.3040  3.29800E-0001   0.00000E+0000
   6.3070  3.25000E-0001   0.00000E+0000
   6.3090  3.35100E-0001   0.00000E+0000
   6.3110  3.48100E-0001   0.00000E+0000
   6.3120  3.35000E-0001   0.00000E+0000
   6.3160  3.27100E-0001   0.00000E+0000
   6.3170  3.38000E-0001   0.00000E+0000
   6.3210  3.32700E-0001   0.00000E+0000
   6.3230  3.39000E-0001   0.00000E+0000
   6.3250  3.49200E-0001   0.00000E+0000
   6.3280  3.58000E-0001   0.00000E+0000
   6.3300  3.30600E-0001   0.00000E+0000
   6.3320  3.03200E-0001   0.00000E+0000
   6.3350  3.14500E-0001   0.00000E+0000
   6.3370  3.60200E-0001   0.00000E+0000
   6.3400  3.72800E-0001   0.00000E+0000
   6.3420  3.66000E-0001   0.00000E+0000
   6.3450  3.61100E-0001   0.00000E+0000
   6.3460  3.64400E-0001   0.00000E+0000
   6.3500  3.65900E-0001   0.00000E+0000
   6.3520  3.63600E-0001   0.00000E+0000
   6.3540  3.67300E-0001   0.00000E+0000
   6.3570  3.58300E-0001   0.00000E+0000
   6.3600  3.66600E-0001   0.00000E+0000
   6.3610  3.66400E-0001   0.00000E+0000
   6.3640  3.75000E-0001   0.00000E+0000
   6.3660  3.72500E-0001   0.00000E+0000
   6.3690  3.78400E-0001   0.00000E+0000
   6.3730  3.82200E-0001   0.00000E+0000
   6.3750  3.84300E-0001   0.00000E+0000
   6.3780  3.84200E-0001   0.00000E+0000
   6.3810  3.76000E-0001   0.00000E+0000
   6.3830  3.81700E-0001   0.00000E+0000
   6.3850  3.87100E-0001   0.00000E+0000
   6.3860  3.98900E-0001   0.00000E+0000
   6.3900  3.99200E-0001   0.00000E+0000
   6.3920  3.98100E-0001   0.00000E+0000
   6.3940  3.98700E-0001   0.00000E+0000
   6.3980  3.90000E-0001   0.00000E+0000
   6.4000  4.00900E-0001   0.00000E+0000
   6.4040  3.94100E-0001   0.00000E+0000
   6.4050  3.91400E-0001   0.00000E+0000
   6.4080  3.98800E-0001   0.00000E+0000
   6.4100  3.98200E-0001   0.00000E+0000
   6.4120  3.97900E-0001   0.00000E+0000
   6.4150  3.93500E-0001   0.00000E+0000
   6.4170  4.05300E-0001   0.00000E+0000
   6.4190  4.04700E-0001   0.00000E+0000
   6.4210  4.02500E-0001   0.00000E+0000
   6.4220  4.04700E-0001   0.00000E+0000
   6.4260  4.01500E-0001   0.00000E+0000
   6.4280  4.06700E-0001   0.00000E+0000
   6.4310  4.04400E-0001   0.00000E+0000
   6.4330  4.10000E-0001   0.00000E+0000
   6.4360  4.09000E-0001   0.00000E+0000
   6.4380  4.15700E-0001   0.00000E+0000
   6.4400  4.12000E-0001   0.00000E+0000
   6.4420  4.16200E-0001   0.00000E+0000
   6.4440  4.20600E-0001   0.00000E+0000
   6.4480  4.17900E-0001   0.00000E+0000
   6.4490  4.10900E-0001   0.00000E+0000
   6.4530  4.18100E-0001   0.00000E+0000
   6.4540  4.17800E-0001   0.00000E+0000
   6.4580  4.08400E-0001   0.00000E+0000
   6.4590  4.16600E-0001   0.00000E+0000
   6.4630  4.14400E-0001   0.00000E+0000
   6.4640  4.20000E-0001   0.00000E+0000
   6.4670  4.16300E-0001   0.00000E+0000
   6.4690  4.20900E-0001   0.00000E+0000
   6.4710  4.18200E-0001   0.00000E+0000
   6.4720  4.20200E-0001   0.00000E+0000
   6.4760  4.34500E-0001   0.00000E+0000
   6.4780  4.55700E-0001   0.00000E+0000
   6.4810  4.56200E-0001   0.00000E+0000
   6.4850  4.28400E-0001   0.00000E+0000
   6.4880  4.27000E-0001   0.00000E+0000
   6.4900  4.21900E-0001   0.00000E+0000
   6.4940  4.24100E-0001   0.00000E+0000
   6.4950  4.24800E-0001   0.00000E+0000
   6.4970  4.25900E-0001   0.00000E+0000
   6.4990  4.15700E-0001   0.00000E+0000
   6.5000  4.31800E-0001   0.00000E+0000
   6.5030  4.28400E-0001   0.00000E+0000
   6.5060  4.29600E-0001   0.00000E+0000
   6.5090  4.33500E-0001   0.00000E+0000
   6.5110  4.42400E-0001   0.00000E+0000
   6.5130  4.22600E-0001   0.00000E+0000
   6.5170  4.11700E-0001   0.00000E+0000
   6.5180  4.34400E-0001   0.00000E+0000
   6.5220  4.41600E-0001   0.00000E+0000
   6.5260  4.39400E-0001   0.00000E+0000
   6.5300  4.28900E-0001   0.00000E+0000
   6.5310  4.39400E-0001   0.00000E+0000
   6.5340  4.30100E-0001   0.00000E+0000
   6.5380  4.33700E-0001   0.00000E+0000
   6.5400  4.46200E-0001   0.00000E+0000
   6.5430  4.47200E-0001   0.00000E+0000
   6.5450  4.28600E-0001   0.00000E+0000
   6.5470  4.33900E-0001   0.00000E+0000
   6.5500  4.29200E-0001   0.00000E+0000
   6.5520  4.48600E-0001   0.00000E+0000
   6.5530  4.31500E-0001   0.00000E+0000
   6.5560  4.26600E-0001   0.00000E+0000
   6.5590  4.39100E-0001   0.00000E+0000
   6.5630  4.41200E-0001   0.00000E+0000
   6.5650  4.46500E-0001   0.00000E+0000
   6.5680  4.43000E-0001   0.00000E+0000
   6.5690  4.47700E-0001   0.00000E+0000
   6.5700  4.34900E-0001   0.00000E+0000
   6.5720  4.37800E-0001   0.00000E+0000
   6.5750  4.45200E-0001   0.00000E+0000
   6.5770  4.38800E-0001   0.00000E+0000
   6.5790  4.35400E-0001   0.00000E+0000
   6.5820  4.39800E-0001   0.00000E+0000
   6.5840  4.49300E-0001   0.00000E+0000
   6.5860  4.41600E-0001   0.00000E+0000
   6.5890  4.42300E-0001   0.00000E+0000
   6.5910  4.51900E-0001   0.00000E+0000
   6.5940  4.50500E-0001   0.00000E+0000
   6.5960  4.52700E-0001   0.00000E+0000
   6.5980  4.36500E-0001   0.00000E+0000
   6.6000  4.46800E-0001   0.00000E+0000
   6.6020  4.70400E-0001   0.00000E+0000
   6.6050  4.53600E-0001   0.00000E+0000
   6.6070  4.45800E-0001   0.00000E+0000
   6.6100  4.56000E-0001   0.00000E+0000
   6.6120  4.51700E-0001   0.00000E+0000
   6.6140  4.63300E-0001   0.00000E+0000
   6.6170  4.47100E-0001   0.00000E+0000
   6.6190  4.49300E-0001   0.00000E+0000
   6.6220  4.58000E-0001   0.00000E+0000
   6.6240  4.49700E-0001   0.00000E+0000
   6.6260  4.49500E-0001   0.00000E+0000
   6.6280  4.56100E-0001   0.00000E+0000
   6.6310  4.69400E-0001   0.00000E+0000
   6.6340  4.55400E-0001   0.00000E+0000
   6.6360  4.51500E-0001   0.00000E+0000
   6.6380  4.67200E-0001   0.00000E+0000
   6.6400  4.60100E-0001   0.00000E+0000
   6.6430  4.57300E-0001   0.00000E+0000
   6.6450  4.54100E-0001   0.00000E+0000
   6.6480  4.42800E-0001   0.00000E+0000
   6.6500  4.58500E-0001   0.00000E+0000
   6.6530  4.47800E-0001   0.00000E+0000
   6.6550  4.52700E-0001   0.00000E+0000
   6.6570  4.54100E-0001   0.00000E+0000
   6.6600  4.55600E-0001   0.00000E+0000
   6.6620  4.56800E-0001   0.00000E+0000
   6.6650  4.56900E-0001   0.00000E+0000
   6.6680  4.56600E-0001   0.00000E+0000
   6.6710  4.58400E-0001   0.00000E+0000
   6.6730  4.59900E-0001   0.00000E+0000
   6.6760  4.64200E-0001   0.00000E+0000
   6.6790  4.53900E-0001   0.00000E+0000
   6.6810  4.63200E-0001   0.00000E+0000
   6.6830  4.69300E-0001   0.00000E+0000
   6.6870  4.60300E-0001   0.00000E+0000
   6.6890  4.66300E-0001   0.00000E+0000
   6.6910  4.51200E-0001   0.00000E+0000
   6.6940  4.71000E-0001   0.00000E+0000
   6.6970  4.70100E-0001   0.00000E+0000
   6.6990  4.73200E-0001   0.00000E+0000
   6.7010  4.56000E-0001   0.00000E+0000
   6.7040  4.64700E-0001   0.00000E+0000
   6.7080  4.53700E-0001   0.00000E+0000
   6.7100  4.55300E-0001   0.00000E+0000
   6.7120  4.53000E-0001   0.00000E+0000
   6.7140  4.61500E-0001   0.00000E+0000
   6.7160  4.57100E-0001   0.00000E+0000
   6.7190  4.62200E-0001   0.00000E+0000
   6.7210  4.53300E-0001   0.00000E+0000
   6.7240  4.61200E-0001   0.00000E+0000
   6.7250  4.63500E-0001   0.00000E+0000
   6.7280  4.68200E-0001   0.00000E+0000
   6.7310  4.72900E-0001   0.00000E+0000
   6.7320  4.59300E-0001   0.00000E+0000
   6.7360  4.73400E-0001   0.00000E+0000
   6.7380  4.65300E-0001   0.00000E+0000
   6.7400  4.73000E-0001   0.00000E+0000
   6.7430  4.79600E-0001   0.00000E+0000
   6.7480  4.71100E-0001   0.00000E+0000
   6.7510  4.77700E-0001   0.00000E+0000
   6.7540  4.83800E-0001   0.00000E+0000
   6.7570  4.77600E-0001   0.00000E+0000
   6.7590  4.83200E-0001   0.00000E+0000
   6.7620  4.76600E-0001   0.00000E+0000
   6.7650  4.74400E-0001   0.00000E+0000
   6.7670  4.72800E-0001   0.00000E+0000
   6.7700  4.54200E-0001   0.00000E+0000
   6.7720  4.62200E-0001   0.00000E+0000
   6.7750  4.72900E-0001   0.00000E+0000
   6.7770  4.87600E-0001   0.00000E+0000
   6.7780  4.83700E-0001   0.00000E+0000
   6.7820  4.83000E-0001   0.00000E+0000
   6.7840  4.79000E-0001   0.00000E+0000
   6.7860  4.74100E-0001   0.00000E+0000
   6.7880  4.85300E-0001   0.00000E+0000
   6.7930  4.86100E-0001   0.00000E+0000
   6.7940  4.76700E-0001   0.00000E+0000
   6.7970  4.83400E-0001   0.00000E+0000
   6.8000  4.69600E-0001   0.00000E+0000
   6.8010  4.80700E-0001   0.00000E+0000
   6.8050  4.87900E-0001   0.00000E+0000
   6.8070  4.88700E-0001   0.00000E+0000
   6.8110  4.88100E-0001   0.00000E+0000
   6.8120  4.96900E-0001   0.00000E+0000
   6.8170  4.78700E-0001   0.00000E+0000
   6.8190  4.85200E-0001   0.00000E+0000
   6.8210  4.78500E-0001   0.00000E+0000
   6.8250  4.71700E-0001   0.00000E+0000
   6.8270  4.77300E-0001   0.00000E+0000
   6.8310  4.83300E-0001   0.00000E+0000
   6.8320  4.77300E-0001   0.00000E+0000
   6.8340  4.86300E-0001   0.00000E+0000
   6.8370  4.85100E-0001   0.00000E+0000
   6.8390  4.75100E-0001   0.00000E+0000
   6.8430  4.76700E-0001   0.00000E+0000
   6.8440  4.75500E-0001   0.00000E+0000
   6.8460  4.80300E-0001   0.00000E+0000
   6.8500  4.99100E-0001   0.00000E+0000
   6.8520  4.86200E-0001   0.00000E+0000
   6.8550  4.98100E-0001   0.00000E+0000
   6.8570  4.79600E-0001   0.00000E+0000
   6.8600  4.77800E-0001   0.00000E+0000
   6.8630  4.80000E-0001   0.00000E+0000
   6.8650  4.64900E-0001   0.00000E+0000
   6.8670  4.90700E-0001   0.00000E+0000
   6.8690  4.85100E-0001   0.00000E+0000
   6.8720  4.92500E-0001   0.00000E+0000
   6.8740  4.87200E-0001   0.00000E+0000
   6.8770  4.93900E-0001   0.00000E+0000
   6.8790  4.77700E-0001   0.00000E+0000
   6.8830  5.01600E-0001   0.00000E+0000
   6.8850  4.84400E-0001   0.00000E+0000
   6.8880  4.99800E-0001   0.00000E+0000
   6.8900  4.88100E-0001   0.00000E+0000
   6.8930  4.82600E-0001   0.00000E+0000
   6.8950  4.96900E-0001   0.00000E+0000
   6.8980  5.08000E-0001   0.00000E+0000
   6.9010  5.21900E-0001   0.00000E+0000
   6.9030  5.07100E-0001   0.00000E+0000
   6.9060  5.05100E-0001   0.00000E+0000
   6.9090  5.19200E-0001   0.00000E+0000
   6.9110  5.17900E-0001   0.00000E+0000
   6.9130  5.11900E-0001   0.00000E+0000
   6.9150  5.01000E-0001   0.00000E+0000
   6.9180  4.93700E-0001   0.00000E+0000
   6.9200  4.97600E-0001   0.00000E+0000
   6.9220  5.14600E-0001   0.00000E+0000
   6.9250  5.13600E-0001   0.00000E+0000
   6.9270  4.93500E-0001   0.00000E+0000
   6.9300  5.15500E-0001   0.00000E+0000
   6.9330  5.13400E-0001   0.00000E+0000
   6.9360  5.12700E-0001   0.00000E+0000
   6.9380  5.28400E-0001   0.00000E+0000
   6.9410  5.40400E-0001   0.00000E+0000
   6.9440  5.15300E-0001   0.00000E+0000
   6.9470  4.92800E-0001   0.00000E+0000
   6.9500  4.90600E-0001   0.00000E+0000
   6.9540  4.99100E-0001   0.00000E+0000
   6.9560  5.05600E-0001   0.00000E+0000
   6.9590  5.12500E-0001   0.00000E+0000
   6.9610  4.87900E-0001   0.00000E+0000
   6.9640  5.01700E-0001   0.00000E+0000
   6.9660  5.08900E-0001   0.00000E+0000
   6.9680  4.95500E-0001   0.00000E+0000
   6.9700  4.88000E-0001   0.00000E+0000
   6.9730  4.95000E-0001   0.00000E+0000
   6.9740  5.03700E-0001   0.00000E+0000
   6.9750  5.06900E-0001   0.00000E+0000
   6.9790  4.95600E-0001   0.00000E+0000
   6.9820  4.72600E-0001   0.00000E+0000
   6.9840  4.76700E-0001   0.00000E+0000
   6.9860  4.86600E-0001   0.00000E+0000
   6.9890  4.80700E-0001   0.00000E+0000
   6.9930  5.04500E-0001   0.00000E+0000
   6.9960  5.18800E-0001   0.00000E+0000
   6.9980  5.00800E-0001   0.00000E+0000
   7.0000  4.88400E-0001   0.00000E+0000
   7.0030  5.00100E-0001   0.00000E+0000
   7.0070  4.94900E-0001   0.00000E+0000
   7.0080  5.11700E-0001   0.00000E+0000
   7.0110  5.12000E-0001   0.00000E+0000
   7.0120  5.18200E-0001   0.00000E+0000
   7.0160  5.06200E-0001   0.00000E+0000
   7.0180  5.15600E-0001   0.00000E+0000
   7.0210  5.20000E-0001   0.00000E+0000
   7.0230  5.13000E-0001   0.00000E+0000
   7.0250  5.05700E-0001   0.00000E+0000
   7.0280  5.22900E-0001   0.00000E+0000
   7.0300  5.24900E-0001   0.00000E+0000
   7.0320  5.21100E-0001   0.00000E+0000
   7.0350  5.21300E-0001   0.00000E+0000
   7.0370  5.29300E-0001   0.00000E+0000
   7.0390  5.46400E-0001   0.00000E+0000
   7.0440  5.42800E-0001   0.00000E+0000
   7.0450  5.28400E-0001   0.00000E+0000
   7.0480  5.22500E-0001   0.00000E+0000
   7.0510  5.24000E-0001   0.00000E+0000
   7.0530  5.34100E-0001   0.00000E+0000
   7.0560  5.35000E-0001   0.00000E+0000
   7.0580  5.26700E-0001   0.00000E+0000
   7.0600  5.49700E-0001   0.00000E+0000
   7.0620  5.63100E-0001   0.00000E+0000
   7.0650  5.55600E-0001   0.00000E+0000
   7.0660  5.50700E-0001   0.00000E+0000
   7.0690  5.46200E-0001   0.00000E+0000
   7.0720  5.70800E-0001   0.00000E+0000
   7.0730  5.69400E-0001   0.00000E+0000
   7.0760  5.67000E-0001   0.00000E+0000
   7.0790  5.53500E-0001   0.00000E+0000
   7.0800  5.55100E-0001   0.00000E+0000
   7.0830  5.59900E-0001   0.00000E+0000
   7.0850  5.77100E-0001   0.00000E+0000
   7.0870  5.89600E-0001   0.00000E+0000
   7.0900  5.75900E-0001   0.00000E+0000
   7.0940  5.80100E-0001   0.00000E+0000
   7.0960  5.87400E-0001   0.00000E+0000
   7.0970  5.97900E-0001   0.00000E+0000
   7.1000  6.06700E-0001   0.00000E+0000
