# Supplementary material for: Self-association of MreC as a regulatory signal in bacterial cell wall elongation
Source: Nat Commun. 2021 May 20;12:2987. doi: 10.1038/s41467-021-22957-9 (PMC8137920; doi:10.1038/s41467-021-22957-9)
Supplement: Supplementary file 4 — Source Data [file 41467_2021_22957_MOESM4_ESM.zip › Martins2-Source-Data/AUC_rawdata/E.coli/00074.RA3]

MREC FHEC 0,8 abs
R 3 20.0 20000 0018603 6.7810E10 281 1 
   5.8000 -5.28600E-0001   0.00000E+0000
   5.8070 -1.94600E-0001   0.00000E+0000
   5.8090 -2.31300E-0001   0.00000E+0000
   5.8100 -1.74100E-0001   0.00000E+0000
   5.8120 -1.70300E-0001   0.00000E+0000
   5.8140 -2.48000E-0001   0.00000E+0000
   5.8150 -3.21700E-0001   0.00000E+0000
   5.8180 -4.51300E-0001   0.00000E+0000
   5.8210 -7.25600E-0001   0.00000E+0000
   5.8230 -5.76900E-0001   0.00000E+0000
   5.8260 -2.59700E-0001   0.00000E+0000
   5.8270 -1.86700E-0001   0.00000E+0000
   5.8300  9.07000E-0002   0.00000E+0000
   5.8320  1.10600E-0001   0.00000E+0000
   5.8350  1.65800E-0001   0.00000E+0000
   5.8370  1.18200E-0001   0.00000E+0000
   5.8390  1.06600E-0001   0.00000E+0000
   5.8410  9.94000E-0002   0.00000E+0000
   5.8430  8.30000E-0002   0.00000E+0000
   5.8440  7.31000E-0002   0.00000E+0000
   5.8480  9.63000E-0002   0.00000E+0000
   5.8490  8.75000E-0002   0.00000E+0000
   5.8530  9.26000E-0002   0.00000E+0000
   5.8550  3.99000E-0002   0.00000E+0000
   5.8570  1.87000E-0002   0.00000E+0000
   5.8580  2.92000E-0002   0.00000E+0000
   5.8610  3.64000E-0002   0.00000E+0000
   5.8620  7.90000E-0003   0.00000E+0000
   5.8640  3.57000E-0002   0.00000E+0000
   5.8660  3.95000E-0002   0.00000E+0000
   5.8690  2.83000E-0002   0.00000E+0000
   5.8710 -1.76000E-0002   0.00000E+0000
   5.8720 -4.42000E-0002   0.00000E+0000
   5.8740  0.00000E+0000   0.00000E+0000
   5.8780  2.34000E-0002   0.00000E+0000
   5.8790  4.37000E-0002   0.00000E+0000
   5.8820  4.31000E-0002   0.00000E+0000
   5.8830  2.79000E-0002   0.00000E+0000
   5.8850  6.60000E-0003   0.00000E+0000
   5.8870  1.61000E-0002   0.00000E+0000
   5.8890  4.22000E-0002   0.00000E+0000
   5.8900  5.38000E-0002   0.00000E+0000
   5.8940  1.82000E-0002   0.00000E+0000
   5.8960  4.16000E-0002   0.00000E+0000
   5.8980  1.50000E-0003   0.00000E+0000
   5.9000  2.86000E-0002   0.00000E+0000
   5.9010  4.69000E-0002   0.00000E+0000
   5.9030  3.32000E-0002   0.00000E+0000
   5.9060  2.51000E-0002   0.00000E+0000
   5.9080  1.15000E-0002   0.00000E+0000
   5.9100  1.93000E-0002   0.00000E+0000
   5.9150  2.28000E-0002   0.00000E+0000
   5.9170  2.52000E-0002   0.00000E+0000
   5.9180  2.53000E-0002   0.00000E+0000
   5.9210 -1.10000E-0003   0.00000E+0000
   5.9240  2.57000E-0002   0.00000E+0000
   5.9270  3.51000E-0002   0.00000E+0000
   5.9280  3.05000E-0002   0.00000E+0000
   5.9290  5.44000E-0002   0.00000E+0000
   5.9310  7.38000E-0002   0.00000E+0000
   5.9330  5.05000E-0002   0.00000E+0000
   5.9370  2.72000E-0002   0.00000E+0000
   5.9390  7.58000E-0002   0.00000E+0000
   5.9400  7.41000E-0002   0.00000E+0000
   5.9440  5.53000E-0002   0.00000E+0000
   5.9470  6.40000E-0002   0.00000E+0000
   5.9490  6.87000E-0002   0.00000E+0000
   5.9520  4.23000E-0002   0.00000E+0000
   5.9540  5.77000E-0002   0.00000E+0000
   5.9570  5.72000E-0002   0.00000E+0000
   5.9590  7.07000E-0002   0.00000E+0000
   5.9610  8.58000E-0002   0.00000E+0000
   5.9630  9.01000E-0002   0.00000E+0000
   5.9660  3.65000E-0002   0.00000E+0000
   5.9680  2.62000E-0002   0.00000E+0000
   5.9700  2.47000E-0002   0.00000E+0000
   5.9720  1.40000E-0002   0.00000E+0000
   5.9740  4.15000E-0002   0.00000E+0000
   5.9770  2.43000E-0002   0.00000E+0000
   5.9790  7.01000E-0002   0.00000E+0000
   5.9810 -3.04000E-0001   0.00000E+0000
   5.9830 -1.03620E+0000   0.00000E+0000
   5.9850 -1.23460E+0000   0.00000E+0000
   5.9880 -1.38710E+0000   0.00000E+0000
   5.9910 -1.54180E+0000   0.00000E+0000
   5.9930 -1.77430E+0000   0.00000E+0000
   5.9950 -1.95570E+0000   0.00000E+0000
   5.9970 -1.93890E+0000   0.00000E+0000
   5.9990 -1.93250E+0000   0.00000E+0000
   6.0010 -1.89270E+0000   0.00000E+0000
   6.0030 -1.86500E+0000   0.00000E+0000
   6.0060 -1.78120E+0000   0.00000E+0000
   6.0070 -1.68730E+0000   0.00000E+0000
   6.0100 -1.53530E+0000   0.00000E+0000
   6.0110 -1.40270E+0000   0.00000E+0000
   6.0140 -1.02910E+0000   0.00000E+0000
   6.0180  1.17000E-0002   0.00000E+0000
   6.0200  1.71200E-0001   0.00000E+0000
   6.0230  1.51400E-0001   0.00000E+0000
   6.0240  1.46900E-0001   0.00000E+0000
   6.0280  1.10800E-0001   0.00000E+0000
   6.0320  1.47800E-0001   0.00000E+0000
   6.0330  1.42300E-0001   0.00000E+0000
   6.0360  1.75600E-0001   0.00000E+0000
   6.0390  1.19100E-0001   0.00000E+0000
   6.0410  9.59000E-0002   0.00000E+0000
   6.0440  1.05700E-0001   0.00000E+0000
   6.0470  1.27300E-0001   0.00000E+0000
   6.0480  1.09400E-0001   0.00000E+0000
   6.0500  1.01100E-0001   0.00000E+0000
   6.0550  1.13200E-0001   0.00000E+0000
   6.0560  1.19600E-0001   0.00000E+0000
   6.0570  1.13000E-0001   0.00000E+0000
   6.0600  1.19800E-0001   0.00000E+0000
   6.0630  1.12400E-0001   0.00000E+0000
   6.0640  1.13600E-0001   0.00000E+0000
   6.0670  1.19200E-0001   0.00000E+0000
   6.0690  1.09000E-0001   0.00000E+0000
   6.0710  1.02100E-0001   0.00000E+0000
   6.0730  9.91000E-0002   0.00000E+0000
   6.0750  1.13600E-0001   0.00000E+0000
   6.0780  1.54800E-0001   0.00000E+0000
   6.0800  1.51300E-0001   0.00000E+0000
   6.0830  1.26600E-0001   0.00000E+0000
   6.0850  1.98600E-0001   0.00000E+0000
   6.0860  1.14610E+0000   0.00000E+0000
   6.0890  1.39370E+0000   0.00000E+0000
   6.0940  1.44730E+0000   0.00000E+0000
   6.0960  1.65840E+0000   0.00000E+0000
   6.0990  1.98700E+0000   0.00000E+0000
   6.1010  2.04280E+0000   0.00000E+0000
   6.1030  2.01420E+0000   0.00000E+0000
   6.1050  1.97240E+0000   0.00000E+0000
   6.1090  1.91710E+0000   0.00000E+0000
   6.1120  1.84740E+0000   0.00000E+0000
   6.1150  1.66250E+0000   0.00000E+0000
   6.1180  1.24450E+0000   0.00000E+0000
   6.1190  5.76600E-0001   0.00000E+0000
   6.1250  1.13900E-0001   0.00000E+0000
   6.1300  1.46700E-0001   0.00000E+0000
   6.1310  1.43000E-0001   0.00000E+0000
   6.1350  1.37300E-0001   0.00000E+0000
   6.1380  1.37200E-0001   0.00000E+0000
   6.1390  1.33000E-0001   0.00000E+0000
   6.1420  1.22500E-0001   0.00000E+0000
   6.1450  1.28800E-0001   0.00000E+0000
   6.1480  1.34400E-0001   0.00000E+0000
   6.1490  1.40700E-0001   0.00000E+0000
   6.1510  1.33300E-0001   0.00000E+0000
   6.1560  1.36700E-0001   0.00000E+0000
   6.1590  1.49600E-0001   0.00000E+0000
   6.1610  1.48500E-0001   0.00000E+0000
   6.1630  1.51300E-0001   0.00000E+0000
   6.1650  1.48300E-0001   0.00000E+0000
   6.1680  1.54200E-0001   0.00000E+0000
   6.1690  1.65800E-0001   0.00000E+0000
   6.1710  1.52200E-0001   0.00000E+0000
   6.1740  1.58300E-0001   0.00000E+0000
   6.1770  1.65800E-0001   0.00000E+0000
   6.1790  1.68200E-0001   0.00000E+0000
   6.1820  1.67700E-0001   0.00000E+0000
   6.1830  1.63400E-0001   0.00000E+0000
   6.1850  1.63000E-0001   0.00000E+0000
   6.1870  1.76500E-0001   0.00000E+0000
   6.1900  1.73700E-0001   0.00000E+0000
   6.1940  1.72300E-0001   0.00000E+0000
   6.1950  1.77700E-0001   0.00000E+0000
   6.1960  1.78000E-0001   0.00000E+0000
   6.1990  1.86100E-0001   0.00000E+0000
   6.2020  1.83800E-0001   0.00000E+0000
   6.2030  1.84000E-0001   0.00000E+0000
   6.2060  1.87900E-0001   0.00000E+0000
   6.2070  1.91900E-0001   0.00000E+0000
   6.2090  1.89400E-0001   0.00000E+0000
   6.2110  1.98000E-0001   0.00000E+0000
   6.2140  2.01700E-0001   0.00000E+0000
   6.2170  2.00700E-0001   0.00000E+0000
   6.2180  2.03100E-0001   0.00000E+0000
   6.2220  2.10300E-0001   0.00000E+0000
   6.2260  2.30200E-0001   0.00000E+0000
   6.2280  2.36900E-0001   0.00000E+0000
   6.2310  1.63000E-0001   0.00000E+0000
   6.2350  2.12700E-0001   0.00000E+0000
   6.2380  2.51800E-0001   0.00000E+0000
   6.2410  2.38700E-0001   0.00000E+0000
   6.2420  2.34300E-0001   0.00000E+0000
   6.2440  2.40300E-0001   0.00000E+0000
   6.2450  2.42000E-0001   0.00000E+0000
   6.2470  2.40500E-0001   0.00000E+0000
   6.2500  2.35900E-0001   0.00000E+0000
   6.2520  2.39000E-0001   0.00000E+0000
   6.2540  2.48000E-0001   0.00000E+0000
   6.2570  2.50500E-0001   0.00000E+0000
   6.2600  2.62000E-0001   0.00000E+0000
   6.2610  2.57400E-0001   0.00000E+0000
   6.2660  2.67700E-0001   0.00000E+0000
   6.2680  2.73100E-0001   0.00000E+0000
   6.2710  2.60100E-0001   0.00000E+0000
   6.2730  2.59700E-0001   0.00000E+0000
   6.2740  2.70100E-0001   0.00000E+0000
   6.2800  2.69200E-0001   0.00000E+0000
   6.2810  2.63400E-0001   0.00000E+0000
   6.2840  2.68400E-0001   0.00000E+0000
   6.2850  2.80100E-0001   0.00000E+0000
   6.2890  2.78300E-0001   0.00000E+0000
   6.2900  2.81200E-0001   0.00000E+0000
   6.2920  2.79600E-0001   0.00000E+0000
   6.2930  2.85000E-0001   0.00000E+0000
   6.2960  2.94400E-0001   0.00000E+0000
   6.2980  2.94400E-0001   0.00000E+0000
   6.3000  2.89100E-0001   0.00000E+0000
   6.3040  2.96700E-0001   0.00000E+0000
   6.3050  2.95100E-0001   0.00000E+0000
   6.3090  3.07600E-0001   0.00000E+0000
   6.3100  3.09900E-0001   0.00000E+0000
   6.3140  2.94500E-0001   0.00000E+0000
   6.3180  3.07200E-0001   0.00000E+0000
   6.3200  3.02200E-0001   0.00000E+0000
   6.3230  3.13300E-0001   0.00000E+0000
   6.3250  3.31600E-0001   0.00000E+0000
   6.3280  2.85900E-0001   0.00000E+0000
   6.3300  2.61100E-0001   0.00000E+0000
   6.3320  2.85900E-0001   0.00000E+0000
   6.3340  2.99400E-0001   0.00000E+0000
   6.3360  3.40600E-0001   0.00000E+0000
   6.3380  3.38100E-0001   0.00000E+0000
   6.3410  3.30900E-0001   0.00000E+0000
   6.3430  3.31300E-0001   0.00000E+0000
   6.3450  3.41900E-0001   0.00000E+0000
   6.3460  3.40300E-0001   0.00000E+0000
   6.3480  3.35300E-0001   0.00000E+0000
   6.3500  3.35000E-0001   0.00000E+0000
   6.3520  3.32800E-0001   0.00000E+0000
   6.3550  3.30200E-0001   0.00000E+0000
   6.3570  3.35100E-0001   0.00000E+0000
   6.3610  3.43900E-0001   0.00000E+0000
   6.3640  3.42600E-0001   0.00000E+0000
   6.3660  3.43500E-0001   0.00000E+0000
   6.3680  3.41600E-0001   0.00000E+0000
   6.3720  3.47400E-0001   0.00000E+0000
   6.3730  3.51900E-0001   0.00000E+0000
   6.3750  3.48200E-0001   0.00000E+0000
   6.3770  3.60800E-0001   0.00000E+0000
   6.3800  3.48400E-0001   0.00000E+0000
   6.3820  3.56700E-0001   0.00000E+0000
   6.3850  3.63600E-0001   0.00000E+0000
   6.3870  3.60500E-0001   0.00000E+0000
   6.3890  3.64300E-0001   0.00000E+0000
   6.3910  3.69700E-0001   0.00000E+0000
   6.3930  3.56500E-0001   0.00000E+0000
   6.3940  3.62900E-0001   0.00000E+0000
   6.3980  3.61800E-0001   0.00000E+0000
   6.4010  3.68100E-0001   0.00000E+0000
   6.4030  3.61800E-0001   0.00000E+0000
   6.4060  3.57600E-0001   0.00000E+0000
   6.4100  3.68600E-0001   0.00000E+0000
   6.4120  3.71000E-0001   0.00000E+0000
   6.4140  3.61500E-0001   0.00000E+0000
   6.4170  3.72700E-0001   0.00000E+0000
   6.4190  3.72700E-0001   0.00000E+0000
   6.4210  3.71600E-0001   0.00000E+0000
   6.4230  3.81900E-0001   0.00000E+0000
   6.4260  3.70200E-0001   0.00000E+0000
   6.4280  3.82600E-0001   0.00000E+0000
   6.4300  3.79400E-0001   0.00000E+0000
   6.4320  3.77800E-0001   0.00000E+0000
   6.4350  3.79500E-0001   0.00000E+0000
   6.4370  3.81700E-0001   0.00000E+0000
   6.4400  3.81100E-0001   0.00000E+0000
   6.4420  3.93900E-0001   0.00000E+0000
   6.4440  3.92800E-0001   0.00000E+0000
   6.4470  3.87300E-0001   0.00000E+0000
   6.4500  3.80300E-0001   0.00000E+0000
   6.4510  3.81200E-0001   0.00000E+0000
   6.4540  3.89300E-0001   0.00000E+0000
   6.4550  3.94600E-0001   0.00000E+0000
   6.4580  3.84100E-0001   0.00000E+0000
   6.4600  3.82100E-0001   0.00000E+0000
   6.4620  3.89500E-0001   0.00000E+0000
   6.4650  3.89100E-0001   0.00000E+0000
   6.4670  3.89500E-0001   0.00000E+0000
   6.4690  3.91700E-0001   0.00000E+0000
   6.4720  3.92000E-0001   0.00000E+0000
   6.4740  4.02900E-0001   0.00000E+0000
   6.4760  4.34900E-0001   0.00000E+0000
   6.4780  4.37300E-0001   0.00000E+0000
   6.4800  3.98400E-0001   0.00000E+0000
   6.4810  4.12800E-0001   0.00000E+0000
   6.4850  3.94800E-0001   0.00000E+0000
   6.4870  4.00000E-0001   0.00000E+0000
   6.4900  4.01000E-0001   0.00000E+0000
   6.4910  4.03800E-0001   0.00000E+0000
   6.4940  4.05200E-0001   0.00000E+0000
   6.4970  4.01300E-0001   0.00000E+0000
   6.4980  3.96700E-0001   0.00000E+0000
   6.5000  4.02900E-0001   0.00000E+0000
   6.5030  4.09700E-0001   0.00000E+0000
   6.5060  4.11800E-0001   0.00000E+0000
   6.5080  4.20300E-0001   0.00000E+0000
   6.5100  4.11400E-0001   0.00000E+0000
   6.5120  3.80400E-0001   0.00000E+0000
   6.5150  3.90700E-0001   0.00000E+0000
   6.5170  4.01500E-0001   0.00000E+0000
   6.5200  4.20300E-0001   0.00000E+0000
   6.5220  4.21200E-0001   0.00000E+0000
   6.5250  4.15500E-0001   0.00000E+0000
   6.5260  4.09000E-0001   0.00000E+0000
   6.5290  4.12400E-0001   0.00000E+0000
   6.5320  4.06800E-0001   0.00000E+0000
   6.5340  4.10700E-0001   0.00000E+0000
   6.5360  4.12700E-0001   0.00000E+0000
   6.5380  4.15000E-0001   0.00000E+0000
   6.5410  4.27000E-0001   0.00000E+0000
   6.5430  4.04800E-0001   0.00000E+0000
   6.5450  4.11900E-0001   0.00000E+0000
   6.5470  4.15300E-0001   0.00000E+0000
   6.5500  4.43600E-0001   0.00000E+0000
   6.5520  4.25900E-0001   0.00000E+0000
   6.5540  4.14800E-0001   0.00000E+0000
   6.5570  4.17100E-0001   0.00000E+0000
   6.5590  4.12600E-0001   0.00000E+0000
   6.5610  4.17200E-0001   0.00000E+0000
   6.5620  4.17400E-0001   0.00000E+0000
   6.5650  4.23500E-0001   0.00000E+0000
   6.5670  4.23500E-0001   0.00000E+0000
   6.5710  4.25900E-0001   0.00000E+0000
   6.5720  4.18000E-0001   0.00000E+0000
   6.5760  4.17100E-0001   0.00000E+0000
   6.5800  4.19000E-0001   0.00000E+0000
   6.5820  4.20100E-0001   0.00000E+0000
   6.5840  4.33400E-0001   0.00000E+0000
   6.5850  4.21600E-0001   0.00000E+0000
   6.5870  4.29700E-0001   0.00000E+0000
   6.5880  4.23700E-0001   0.00000E+0000
   6.5920  4.34500E-0001   0.00000E+0000
   6.5940  4.26700E-0001   0.00000E+0000
   6.5970  4.24700E-0001   0.00000E+0000
   6.5980  4.21400E-0001   0.00000E+0000
   6.6010  4.42600E-0001   0.00000E+0000
   6.6020  4.54300E-0001   0.00000E+0000
   6.6050  4.41700E-0001   0.00000E+0000
   6.6070  4.30400E-0001   0.00000E+0000
   6.6100  4.28600E-0001   0.00000E+0000
   6.6120  4.30900E-0001   0.00000E+0000
   6.6140  4.34000E-0001   0.00000E+0000
   6.6160  4.32900E-0001   0.00000E+0000
   6.6190  4.40800E-0001   0.00000E+0000
   6.6210  4.42300E-0001   0.00000E+0000
   6.6240  4.35900E-0001   0.00000E+0000
   6.6260  4.40900E-0001   0.00000E+0000
   6.6270  4.44200E-0001   0.00000E+0000
   6.6290  4.43200E-0001   0.00000E+0000
   6.6330  4.41300E-0001   0.00000E+0000
   6.6340  4.37300E-0001   0.00000E+0000
   6.6380  4.38900E-0001   0.00000E+0000
   6.6390  4.54700E-0001   0.00000E+0000
   6.6410  4.46600E-0001   0.00000E+0000
   6.6430  4.36700E-0001   0.00000E+0000
   6.6450  4.42000E-0001   0.00000E+0000
   6.6480  4.27500E-0001   0.00000E+0000
   6.6500  4.39600E-0001   0.00000E+0000
   6.6520  4.33200E-0001   0.00000E+0000
   6.6540  4.34400E-0001   0.00000E+0000
   6.6570  4.42000E-0001   0.00000E+0000
   6.6580  4.38300E-0001   0.00000E+0000
   6.6640  4.33200E-0001   0.00000E+0000
   6.6660  4.44300E-0001   0.00000E+0000
   6.6690  4.43000E-0001   0.00000E+0000
   6.6720  4.40800E-0001   0.00000E+0000
   6.6740  4.41400E-0001   0.00000E+0000
   6.6760  4.38400E-0001   0.00000E+0000
   6.6780  4.41000E-0001   0.00000E+0000
   6.6810  4.47200E-0001   0.00000E+0000
   6.6840  4.46000E-0001   0.00000E+0000
   6.6850  4.42500E-0001   0.00000E+0000
   6.6870  4.50200E-0001   0.00000E+0000
   6.6890  4.36400E-0001   0.00000E+0000
   6.6920  4.48800E-0001   0.00000E+0000
   6.6950  4.56100E-0001   0.00000E+0000
   6.6960  4.52400E-0001   0.00000E+0000
   6.6990  4.49900E-0001   0.00000E+0000
   6.7010  4.46100E-0001   0.00000E+0000
   6.7040  4.45800E-0001   0.00000E+0000
   6.7070  4.45500E-0001   0.00000E+0000
   6.7100  4.46200E-0001   0.00000E+0000
   6.7130  4.51500E-0001   0.00000E+0000
   6.7170  4.45500E-0001   0.00000E+0000
   6.7180  4.36800E-0001   0.00000E+0000
   6.7220  4.46100E-0001   0.00000E+0000
   6.7240  4.49000E-0001   0.00000E+0000
   6.7260  4.49800E-0001   0.00000E+0000
   6.7270  4.55000E-0001   0.00000E+0000
   6.7310  4.56800E-0001   0.00000E+0000
   6.7330  4.58300E-0001   0.00000E+0000
   6.7350  4.50800E-0001   0.00000E+0000
   6.7380  4.52900E-0001   0.00000E+0000
   6.7400  4.59800E-0001   0.00000E+0000
   6.7430  4.70500E-0001   0.00000E+0000
   6.7450  4.62400E-0001   0.00000E+0000
   6.7460  4.52200E-0001   0.00000E+0000
   6.7500  4.48100E-0001   0.00000E+0000
   6.7520  4.59300E-0001   0.00000E+0000
   6.7550  4.56400E-0001   0.00000E+0000
   6.7570  4.59400E-0001   0.00000E+0000
   6.7580  4.63900E-0001   0.00000E+0000
   6.7630  4.61000E-0001   0.00000E+0000
   6.7650  4.58200E-0001   0.00000E+0000
   6.7670  4.54000E-0001   0.00000E+0000
   6.7700  4.28600E-0001   0.00000E+0000
   6.7730  4.43500E-0001   0.00000E+0000
   6.7750  4.66100E-0001   0.00000E+0000
   6.7770  4.66800E-0001   0.00000E+0000
   6.7800  4.60800E-0001   0.00000E+0000
   6.7830  4.62200E-0001   0.00000E+0000
   6.7870  4.58600E-0001   0.00000E+0000
   6.7890  4.64800E-0001   0.00000E+0000
   6.7910  4.66200E-0001   0.00000E+0000
   6.7940  4.63400E-0001   0.00000E+0000
   6.7980  4.56500E-0001   0.00000E+0000
   6.8000  4.46900E-0001   0.00000E+0000
   6.8020  4.55900E-0001   0.00000E+0000
   6.8030  4.65000E-0001   0.00000E+0000
   6.8050  4.71300E-0001   0.00000E+0000
   6.8100  4.66600E-0001   0.00000E+0000
   6.8120  4.88000E-0001   0.00000E+0000
   6.8150  4.75100E-0001   0.00000E+0000
   6.8160  4.72900E-0001   0.00000E+0000
   6.8190  4.64000E-0001   0.00000E+0000
   6.8210  4.49500E-0001   0.00000E+0000
   6.8250  4.55100E-0001   0.00000E+0000
   6.8280  4.48300E-0001   0.00000E+0000
   6.8290  4.59900E-0001   0.00000E+0000
   6.8310  4.69600E-0001   0.00000E+0000
   6.8320  4.62700E-0001   0.00000E+0000
   6.8370  4.73400E-0001   0.00000E+0000
   6.8420  4.54200E-0001   0.00000E+0000
   6.8440  4.58900E-0001   0.00000E+0000
   6.8450  4.51200E-0001   0.00000E+0000
   6.8460  4.56100E-0001   0.00000E+0000
   6.8490  4.69000E-0001   0.00000E+0000
   6.8510  4.73100E-0001   0.00000E+0000
   6.8530  4.75600E-0001   0.00000E+0000
   6.8580  4.65300E-0001   0.00000E+0000
   6.8600  4.55300E-0001   0.00000E+0000
   6.8630  4.60400E-0001   0.00000E+0000
   6.8650  4.55200E-0001   0.00000E+0000
   6.8680  4.63100E-0001   0.00000E+0000
   6.8690  4.67900E-0001   0.00000E+0000
   6.8720  4.66100E-0001   0.00000E+0000
   6.8750  4.66600E-0001   0.00000E+0000
   6.8770  4.74300E-0001   0.00000E+0000
   6.8810  4.66000E-0001   0.00000E+0000
   6.8840  4.71800E-0001   0.00000E+0000
   6.8860  4.66000E-0001   0.00000E+0000
   6.8870  4.68200E-0001   0.00000E+0000
   6.8910  4.70800E-0001   0.00000E+0000
   6.8930  4.69000E-0001   0.00000E+0000
   6.8940  4.69100E-0001   0.00000E+0000
   6.8970  4.87600E-0001   0.00000E+0000
   6.8990  4.97300E-0001   0.00000E+0000
   6.9020  5.01100E-0001   0.00000E+0000
   6.9040  4.92900E-0001   0.00000E+0000
   6.9070  4.83000E-0001   0.00000E+0000
   6.9090  4.95400E-0001   0.00000E+0000
   6.9110  4.86000E-0001   0.00000E+0000
   6.9130  4.95300E-0001   0.00000E+0000
   6.9170  4.77400E-0001   0.00000E+0000
   6.9180  4.77600E-0001   0.00000E+0000
   6.9220  4.77700E-0001   0.00000E+0000
   6.9240  4.82500E-0001   0.00000E+0000
   6.9270  4.65000E-0001   0.00000E+0000
   6.9300  4.84000E-0001   0.00000E+0000
   6.9310  4.81500E-0001   0.00000E+0000
   6.9340  4.97400E-0001   0.00000E+0000
   6.9360  4.86700E-0001   0.00000E+0000
   6.9380  4.86900E-0001   0.00000E+0000
   6.9400  5.15100E-0001   0.00000E+0000
   6.9420  4.94300E-0001   0.00000E+0000
   6.9450  4.86900E-0001   0.00000E+0000
   6.9480  4.75600E-0001   0.00000E+0000
   6.9500  4.80300E-0001   0.00000E+0000
   6.9530  4.75700E-0001   0.00000E+0000
   6.9560  4.80700E-0001   0.00000E+0000
   6.9590  4.86800E-0001   0.00000E+0000
   6.9610  4.63400E-0001   0.00000E+0000
   6.9630  4.76100E-0001   0.00000E+0000
   6.9650  4.77600E-0001   0.00000E+0000
   6.9690  4.66600E-0001   0.00000E+0000
   6.9720  4.67200E-0001   0.00000E+0000
   6.9740  4.84300E-0001   0.00000E+0000
   6.9750  4.74500E-0001   0.00000E+0000
   6.9780  4.68100E-0001   0.00000E+0000
   6.9810  4.57700E-0001   0.00000E+0000
   6.9820  4.47400E-0001   0.00000E+0000
   6.9860  4.61400E-0001   0.00000E+0000
   6.9880  4.56700E-0001   0.00000E+0000
   6.9910  4.68400E-0001   0.00000E+0000
   6.9930  4.79400E-0001   0.00000E+0000
   6.9950  4.91200E-0001   0.00000E+0000
   6.9980  4.85400E-0001   0.00000E+0000
   7.0000  4.63000E-0001   0.00000E+0000
   7.0010  4.74100E-0001   0.00000E+0000
   7.0050  4.76700E-0001   0.00000E+0000
   7.0060  4.79000E-0001   0.00000E+0000
   7.0080  4.79700E-0001   0.00000E+0000
   7.0110  4.98100E-0001   0.00000E+0000
   7.0130  4.69400E-0001   0.00000E+0000
   7.0180  4.77700E-0001   0.00000E+0000
   7.0200  4.92800E-0001   0.00000E+0000
   7.0230  4.91800E-0001   0.00000E+0000
   7.0250  4.82500E-0001   0.00000E+0000
   7.0280  4.94600E-0001   0.00000E+0000
   7.0300  4.92900E-0001   0.00000E+0000
   7.0320  4.90100E-0001   0.00000E+0000
   7.0350  5.03000E-0001   0.00000E+0000
   7.0390  5.13000E-0001   0.00000E+0000
   7.0420  5.12200E-0001   0.00000E+0000
   7.0440  5.15200E-0001   0.00000E+0000
   7.0460  5.04800E-0001   0.00000E+0000
   7.0490  4.97700E-0001   0.00000E+0000
   7.0510  5.04900E-0001   0.00000E+0000
   7.0530  5.18400E-0001   0.00000E+0000
   7.0540  5.08600E-0001   0.00000E+0000
   7.0590  5.18900E-0001   0.00000E+0000
   7.0610  5.26800E-0001   0.00000E+0000
   7.0650  5.36700E-0001   0.00000E+0000
   7.0660  5.27900E-0001   0.00000E+0000
   7.0700  5.39800E-0001   0.00000E+0000
   7.0740  5.46300E-0001   0.00000E+0000
   7.0760  5.50200E-0001   0.00000E+0000
   7.0780  5.32300E-0001   0.00000E+0000
   7.0800  5.31600E-0001   0.00000E+0000
   7.0830  5.56900E-0001   0.00000E+0000
   7.0850  5.65800E-0001   0.00000E+0000
   7.0870  5.72800E-0001   0.00000E+0000
   7.0900  5.55200E-0001   0.00000E+0000
   7.0920  5.61100E-0001   0.00000E+0000
   7.0940  5.78700E-0001   0.00000E+0000
   7.0970  5.87500E-0001   0.00000E+0000
   7.0990  5.86900E-0001   0.00000E+0000
   7.1020  5.86600E-0001   0.00000E+0000
