# Supplementary material for: Self-association of MreC as a regulatory signal in bacterial cell wall elongation
Source: Nat Commun. 2021 May 20;12:2987. doi: 10.1038/s41467-021-22957-9 (PMC8137920; doi:10.1038/s41467-021-22957-9)
Supplement: Supplementary file 4 — Source Data [file 41467_2021_22957_MOESM4_ESM.zip › Martins2-Source-Data/AUC_rawdata/E.coli/00062.RA3]

MREC FHEC 0,8 abs
R 3 20.1 20000 0016094 5.6790E10 281 1 
   5.8000 -4.87100E-0001   0.00000E+0000
   5.8030 -2.41900E-0001   0.00000E+0000
   5.8040 -2.36500E-0001   0.00000E+0000
   5.8060 -3.13700E-0001   0.00000E+0000
   5.8070 -2.02100E-0001   0.00000E+0000
   5.8080 -2.10400E-0001   0.00000E+0000
   5.8100 -1.19100E-0001   0.00000E+0000
   5.8110 -2.11200E-0001   0.00000E+0000
   5.8130 -1.31200E-0001   0.00000E+0000
   5.8150 -1.72400E-0001   0.00000E+0000
   5.8160 -3.68900E-0001   0.00000E+0000
   5.8210 -5.53600E-0001   0.00000E+0000
   5.8220 -4.28800E-0001   0.00000E+0000
   5.8240 -5.31900E-0001   0.00000E+0000
   5.8270 -2.16500E-0001   0.00000E+0000
   5.8280 -1.04500E-0001   0.00000E+0000
   5.8300  1.13600E-0001   0.00000E+0000
   5.8320  1.15600E-0001   0.00000E+0000
   5.8350  1.45800E-0001   0.00000E+0000
   5.8360  1.20600E-0001   0.00000E+0000
   5.8390  7.65000E-0002   0.00000E+0000
   5.8410  7.38000E-0002   0.00000E+0000
   5.8420  8.94000E-0002   0.00000E+0000
   5.8430  1.00200E-0001   0.00000E+0000
   5.8440  6.30000E-0002   0.00000E+0000
   5.8460  8.57000E-0002   0.00000E+0000
   5.8490  9.72000E-0002   0.00000E+0000
   5.8510  1.02000E-0001   0.00000E+0000
   5.8520  8.23000E-0002   0.00000E+0000
   5.8540  5.27000E-0002   0.00000E+0000
   5.8560  6.20000E-0003   0.00000E+0000
   5.8590  3.81000E-0002   0.00000E+0000
   5.8610  2.48000E-0002   0.00000E+0000
   5.8620  1.69000E-0002   0.00000E+0000
   5.8650  4.09000E-0002   0.00000E+0000
   5.8680  2.49000E-0002   0.00000E+0000
   5.8690 -1.41000E-0002   0.00000E+0000
   5.8700 -2.78000E-0002   0.00000E+0000
   5.8730 -1.52000E-0002   0.00000E+0000
   5.8740  3.90000E-0003   0.00000E+0000
   5.8750  6.60000E-0003   0.00000E+0000
   5.8780  4.79000E-0002   0.00000E+0000
   5.8800  3.57000E-0002   0.00000E+0000
   5.8830  3.46000E-0002   0.00000E+0000
   5.8850  3.20000E-0003   0.00000E+0000
   5.8870  2.83000E-0002   0.00000E+0000
   5.8890  5.28000E-0002   0.00000E+0000
   5.8920  4.05000E-0002   0.00000E+0000
   5.8940  1.74000E-0002   0.00000E+0000
   5.8950  3.78000E-0002   0.00000E+0000
   5.8970  4.20000E-0003   0.00000E+0000
   5.9010  4.05000E-0002   0.00000E+0000
   5.9050  1.74000E-0002   0.00000E+0000
   5.9060  1.47000E-0002   0.00000E+0000
   5.9080  2.02000E-0002   0.00000E+0000
   5.9130  2.54000E-0002   0.00000E+0000
   5.9150  2.81000E-0002   0.00000E+0000
   5.9170  2.47000E-0002   0.00000E+0000
   5.9190  1.78000E-0002   0.00000E+0000
   5.9210 -4.60000E-0003   0.00000E+0000
   5.9230  6.00000E-0003   0.00000E+0000
   5.9240  1.48000E-0002   0.00000E+0000
   5.9270  2.51000E-0002   0.00000E+0000
   5.9300  7.46000E-0002   0.00000E+0000
   5.9320  7.46000E-0002   0.00000E+0000
   5.9330  4.19000E-0002   0.00000E+0000
   5.9350  2.98000E-0002   0.00000E+0000
   5.9370  6.01000E-0002   0.00000E+0000
   5.9400  8.28000E-0002   0.00000E+0000
   5.9410  6.24000E-0002   0.00000E+0000
   5.9430  5.79000E-0002   0.00000E+0000
   5.9460  6.29000E-0002   0.00000E+0000
   5.9510  6.20000E-0002   0.00000E+0000
   5.9520  4.09000E-0002   0.00000E+0000
   5.9540  5.46000E-0002   0.00000E+0000
   5.9560  5.87000E-0002   0.00000E+0000
   5.9610  9.45000E-0002   0.00000E+0000
   5.9630  7.32000E-0002   0.00000E+0000
   5.9650  5.15000E-0002   0.00000E+0000
   5.9680  2.19000E-0002   0.00000E+0000
   5.9700  2.01000E-0002   0.00000E+0000
   5.9730  2.98000E-0002   0.00000E+0000
   5.9740  3.00000E-0002   0.00000E+0000
   5.9770  4.49000E-0002   0.00000E+0000
   5.9790  4.04000E-0002   0.00000E+0000
   5.9820 -5.40200E-0001   0.00000E+0000
   5.9830 -9.52100E-0001   0.00000E+0000
   5.9840 -1.21620E+0000   0.00000E+0000
   5.9870 -1.34900E+0000   0.00000E+0000
   5.9880 -1.47550E+0000   0.00000E+0000
   5.9900 -1.59730E+0000   0.00000E+0000
   5.9930 -1.84720E+0000   0.00000E+0000
   5.9940 -1.95800E+0000   0.00000E+0000
   5.9970 -1.98300E+0000   0.00000E+0000
   5.9990 -1.92570E+0000   0.00000E+0000
   6.0020 -1.86040E+0000   0.00000E+0000
   6.0060 -1.74160E+0000   0.00000E+0000
   6.0070 -1.65570E+0000   0.00000E+0000
   6.0100 -1.51530E+0000   0.00000E+0000
   6.0110 -1.32090E+0000   0.00000E+0000
   6.0140 -6.67500E-0001   0.00000E+0000
   6.0160 -4.49000E-0002   0.00000E+0000
   6.0200  1.59700E-0001   0.00000E+0000
   6.0230  1.19500E-0001   0.00000E+0000
   6.0250  1.43200E-0001   0.00000E+0000
   6.0270  1.12200E-0001   0.00000E+0000
   6.0280  1.26400E-0001   0.00000E+0000
   6.0300  1.53500E-0001   0.00000E+0000
   6.0320  1.44900E-0001   0.00000E+0000
   6.0340  1.69700E-0001   0.00000E+0000
   6.0370  1.63400E-0001   0.00000E+0000
   6.0390  1.00300E-0001   0.00000E+0000
   6.0410  1.00600E-0001   0.00000E+0000
   6.0440  1.17000E-0001   0.00000E+0000
   6.0460  1.28000E-0001   0.00000E+0000
   6.0490  1.03800E-0001   0.00000E+0000
   6.0500  1.19300E-0001   0.00000E+0000
   6.0520  1.19500E-0001   0.00000E+0000
   6.0550  1.13400E-0001   0.00000E+0000
   6.0580  1.18300E-0001   0.00000E+0000
   6.0620  1.13000E-0001   0.00000E+0000
   6.0640  1.20500E-0001   0.00000E+0000
   6.0660  1.28000E-0001   0.00000E+0000
   6.0670  1.12200E-0001   0.00000E+0000
   6.0690  1.06400E-0001   0.00000E+0000
   6.0710  9.82000E-0002   0.00000E+0000
   6.0750  1.30800E-0001   0.00000E+0000
   6.0780  1.59800E-0001   0.00000E+0000
   6.0810  1.33300E-0001   0.00000E+0000
   6.0830  1.80300E-0001   0.00000E+0000
   6.0850  1.11330E+0000   0.00000E+0000
   6.0890  1.35580E+0000   0.00000E+0000
   6.0920  1.42520E+0000   0.00000E+0000
   6.0940  1.51180E+0000   0.00000E+0000
   6.0960  1.98000E+0000   0.00000E+0000
   6.0990  2.07830E+0000   0.00000E+0000
   6.1010  2.01800E+0000   0.00000E+0000
   6.1060  1.95160E+0000   0.00000E+0000
   6.1090  1.85900E+0000   0.00000E+0000
   6.1110  1.79890E+0000   0.00000E+0000
   6.1120  1.69850E+0000   0.00000E+0000
   6.1140  1.61790E+0000   0.00000E+0000
   6.1170  8.86700E-0001   0.00000E+0000
   6.1200  9.48000E-0002   0.00000E+0000
   6.1250  1.57900E-0001   0.00000E+0000
   6.1260  1.61500E-0001   0.00000E+0000
   6.1280  1.52200E-0001   0.00000E+0000
   6.1310  1.47000E-0001   0.00000E+0000
   6.1330  1.46500E-0001   0.00000E+0000
   6.1350  1.49500E-0001   0.00000E+0000
   6.1380  1.39800E-0001   0.00000E+0000
   6.1400  1.47400E-0001   0.00000E+0000
   6.1430  1.44000E-0001   0.00000E+0000
   6.1460  1.59200E-0001   0.00000E+0000
   6.1490  1.51500E-0001   0.00000E+0000
   6.1510  1.50600E-0001   0.00000E+0000
   6.1540  1.58200E-0001   0.00000E+0000
   6.1570  1.62900E-0001   0.00000E+0000
   6.1600  1.69600E-0001   0.00000E+0000
   6.1630  1.63300E-0001   0.00000E+0000
   6.1640  1.70900E-0001   0.00000E+0000
   6.1660  1.67500E-0001   0.00000E+0000
   6.1680  1.81000E-0001   0.00000E+0000
   6.1690  1.75900E-0001   0.00000E+0000
   6.1750  1.82000E-0001   0.00000E+0000
   6.1760  1.83700E-0001   0.00000E+0000
   6.1800  1.90000E-0001   0.00000E+0000
   6.1810  1.88900E-0001   0.00000E+0000
   6.1830  1.91800E-0001   0.00000E+0000
   6.1860  1.89500E-0001   0.00000E+0000
   6.1870  1.94600E-0001   0.00000E+0000
   6.1880  1.98300E-0001   0.00000E+0000
   6.1910  2.00000E-0001   0.00000E+0000
   6.1940  2.03300E-0001   0.00000E+0000
   6.1950  2.04800E-0001   0.00000E+0000
   6.1990  2.08900E-0001   0.00000E+0000
   6.2020  2.15900E-0001   0.00000E+0000
   6.2060  2.19700E-0001   0.00000E+0000
   6.2070  2.19900E-0001   0.00000E+0000
   6.2100  2.20900E-0001   0.00000E+0000
   6.2120  2.25900E-0001   0.00000E+0000
   6.2140  2.29000E-0001   0.00000E+0000
   6.2170  2.30600E-0001   0.00000E+0000
   6.2190  2.36900E-0001   0.00000E+0000
   6.2230  2.41900E-0001   0.00000E+0000
   6.2260  2.64900E-0001   0.00000E+0000
   6.2290  2.40400E-0001   0.00000E+0000
   6.2300  2.03600E-0001   0.00000E+0000
   6.2330  1.73400E-0001   0.00000E+0000
   6.2350  2.73700E-0001   0.00000E+0000
   6.2360  2.83200E-0001   0.00000E+0000
   6.2390  2.73100E-0001   0.00000E+0000
   6.2400  2.62300E-0001   0.00000E+0000
   6.2440  2.71900E-0001   0.00000E+0000
   6.2470  2.70400E-0001   0.00000E+0000
   6.2480  2.64300E-0001   0.00000E+0000
   6.2500  2.62700E-0001   0.00000E+0000
   6.2540  2.76200E-0001   0.00000E+0000
   6.2580  2.88900E-0001   0.00000E+0000
   6.2590  2.93000E-0001   0.00000E+0000
   6.2610  2.85800E-0001   0.00000E+0000
   6.2640  2.93600E-0001   0.00000E+0000
   6.2660  3.03400E-0001   0.00000E+0000
   6.2680  2.92000E-0001   0.00000E+0000
   6.2710  2.91800E-0001   0.00000E+0000
   6.2730  2.91900E-0001   0.00000E+0000
   6.2770  3.07100E-0001   0.00000E+0000
   6.2790  2.97100E-0001   0.00000E+0000
   6.2800  3.00600E-0001   0.00000E+0000
   6.2810  2.96200E-0001   0.00000E+0000
   6.2840  3.02900E-0001   0.00000E+0000
   6.2870  3.10000E-0001   0.00000E+0000
   6.2880  3.11800E-0001   0.00000E+0000
   6.2900  3.08200E-0001   0.00000E+0000
   6.2920  3.04300E-0001   0.00000E+0000
   6.2930  3.10100E-0001   0.00000E+0000
   6.2980  3.26700E-0001   0.00000E+0000
   6.3000  3.24900E-0001   0.00000E+0000
   6.3030  3.22000E-0001   0.00000E+0000
   6.3040  3.24800E-0001   0.00000E+0000
   6.3070  3.23000E-0001   0.00000E+0000
   6.3090  3.38300E-0001   0.00000E+0000
   6.3110  3.33300E-0001   0.00000E+0000
   6.3140  3.27900E-0001   0.00000E+0000
   6.3160  3.27000E-0001   0.00000E+0000
   6.3170  3.36700E-0001   0.00000E+0000
   6.3190  3.30000E-0001   0.00000E+0000
   6.3210  3.37100E-0001   0.00000E+0000
   6.3230  3.45300E-0001   0.00000E+0000
   6.3260  3.66200E-0001   0.00000E+0000
   6.3300  3.09700E-0001   0.00000E+0000
   6.3330  3.11200E-0001   0.00000E+0000
   6.3350  3.53200E-0001   0.00000E+0000
   6.3360  3.65800E-0001   0.00000E+0000
   6.3390  3.64800E-0001   0.00000E+0000
   6.3410  3.53600E-0001   0.00000E+0000
   6.3450  3.61200E-0001   0.00000E+0000
   6.3460  3.70800E-0001   0.00000E+0000
   6.3480  3.70100E-0001   0.00000E+0000
   6.3500  3.59300E-0001   0.00000E+0000
   6.3530  3.62700E-0001   0.00000E+0000
   6.3550  3.56800E-0001   0.00000E+0000
   6.3570  3.66100E-0001   0.00000E+0000
   6.3590  3.59200E-0001   0.00000E+0000
   6.3620  3.63500E-0001   0.00000E+0000
   6.3640  3.64300E-0001   0.00000E+0000
   6.3660  3.75900E-0001   0.00000E+0000
   6.3680  3.69500E-0001   0.00000E+0000
   6.3710  3.74300E-0001   0.00000E+0000
   6.3730  3.81000E-0001   0.00000E+0000
   6.3750  3.74300E-0001   0.00000E+0000
   6.3780  3.89200E-0001   0.00000E+0000
   6.3790  3.83100E-0001   0.00000E+0000
   6.3800  3.72800E-0001   0.00000E+0000
   6.3850  3.82200E-0001   0.00000E+0000
   6.3870  3.84900E-0001   0.00000E+0000
   6.3900  3.91300E-0001   0.00000E+0000
   6.3930  3.85600E-0001   0.00000E+0000
   6.3940  3.90200E-0001   0.00000E+0000
   6.3980  3.87800E-0001   0.00000E+0000
   6.3990  3.98900E-0001   0.00000E+0000
   6.4030  3.96500E-0001   0.00000E+0000
   6.4050  3.87900E-0001   0.00000E+0000
   6.4070  3.87300E-0001   0.00000E+0000
   6.4100  3.91500E-0001   0.00000E+0000
   6.4120  3.97500E-0001   0.00000E+0000
   6.4140  3.90000E-0001   0.00000E+0000
   6.4160  3.90900E-0001   0.00000E+0000
   6.4170  3.96200E-0001   0.00000E+0000
   6.4210  4.00000E-0001   0.00000E+0000
   6.4230  4.05800E-0001   0.00000E+0000
   6.4240  4.02300E-0001   0.00000E+0000
   6.4260  3.96700E-0001   0.00000E+0000
   6.4280  3.97200E-0001   0.00000E+0000
   6.4300  4.06700E-0001   0.00000E+0000
   6.4330  4.05200E-0001   0.00000E+0000
   6.4350  4.06000E-0001   0.00000E+0000
   6.4370  4.06200E-0001   0.00000E+0000
   6.4400  4.02900E-0001   0.00000E+0000
   6.4420  4.10900E-0001   0.00000E+0000
   6.4450  4.15500E-0001   0.00000E+0000
   6.4470  4.12800E-0001   0.00000E+0000
   6.4480  4.09700E-0001   0.00000E+0000
   6.4510  4.05800E-0001   0.00000E+0000
   6.4530  4.15400E-0001   0.00000E+0000
   6.4560  4.14900E-0001   0.00000E+0000
   6.4590  4.12400E-0001   0.00000E+0000
   6.4600  4.18400E-0001   0.00000E+0000
   6.4620  4.07000E-0001   0.00000E+0000
   6.4650  4.08800E-0001   0.00000E+0000
   6.4680  4.12100E-0001   0.00000E+0000
   6.4700  4.14400E-0001   0.00000E+0000
   6.4740  4.18300E-0001   0.00000E+0000
   6.4760  4.26800E-0001   0.00000E+0000
   6.4770  4.49000E-0001   0.00000E+0000
   6.4790  4.61200E-0001   0.00000E+0000
   6.4810  4.35200E-0001   0.00000E+0000
   6.4830  4.28600E-0001   0.00000E+0000
   6.4860  4.25400E-0001   0.00000E+0000
   6.4880  4.26600E-0001   0.00000E+0000
   6.4900  4.22400E-0001   0.00000E+0000
   6.4920  4.23400E-0001   0.00000E+0000
   6.4950  4.20700E-0001   0.00000E+0000
   6.4970  4.21200E-0001   0.00000E+0000
   6.4990  4.20600E-0001   0.00000E+0000
   6.5020  4.26500E-0001   0.00000E+0000
   6.5040  4.29500E-0001   0.00000E+0000
   6.5060  4.31300E-0001   0.00000E+0000
   6.5090  4.36900E-0001   0.00000E+0000
   6.5100  4.41100E-0001   0.00000E+0000
   6.5120  4.21100E-0001   0.00000E+0000
   6.5150  3.98900E-0001   0.00000E+0000
   6.5190  4.24300E-0001   0.00000E+0000
   6.5200  4.39000E-0001   0.00000E+0000
   6.5220  4.35100E-0001   0.00000E+0000
   6.5240  4.37200E-0001   0.00000E+0000
   6.5260  4.35600E-0001   0.00000E+0000
   6.5290  4.23100E-0001   0.00000E+0000
   6.5310  4.26400E-0001   0.00000E+0000
   6.5340  4.27300E-0001   0.00000E+0000
   6.5360  4.40500E-0001   0.00000E+0000
   6.5400  4.33200E-0001   0.00000E+0000
   6.5410  4.40300E-0001   0.00000E+0000
   6.5430  4.37800E-0001   0.00000E+0000
   6.5450  4.27100E-0001   0.00000E+0000
   6.5480  4.28700E-0001   0.00000E+0000
   6.5500  4.61000E-0001   0.00000E+0000
   6.5540  4.28300E-0001   0.00000E+0000
   6.5570  4.30000E-0001   0.00000E+0000
   6.5590  4.29100E-0001   0.00000E+0000
   6.5630  4.43300E-0001   0.00000E+0000
   6.5650  4.42400E-0001   0.00000E+0000
   6.5660  4.37900E-0001   0.00000E+0000
   6.5680  4.37800E-0001   0.00000E+0000
   6.5710  4.38900E-0001   0.00000E+0000
   6.5720  4.38400E-0001   0.00000E+0000
   6.5760  4.34900E-0001   0.00000E+0000
   6.5770  4.39900E-0001   0.00000E+0000
   6.5790  4.37400E-0001   0.00000E+0000
   6.5810  4.32500E-0001   0.00000E+0000
   6.5840  4.46700E-0001   0.00000E+0000
   6.5850  4.38200E-0001   0.00000E+0000
   6.5870  4.47300E-0001   0.00000E+0000
   6.5880  4.40000E-0001   0.00000E+0000
   6.5910  4.45600E-0001   0.00000E+0000
   6.5930  4.45100E-0001   0.00000E+0000
   6.5950  4.39100E-0001   0.00000E+0000
   6.5980  4.34000E-0001   0.00000E+0000
   6.6020  4.63800E-0001   0.00000E+0000
   6.6050  4.67200E-0001   0.00000E+0000
   6.6070  4.47200E-0001   0.00000E+0000
   6.6080  4.40500E-0001   0.00000E+0000
   6.6100  4.48200E-0001   0.00000E+0000
   6.6120  4.45500E-0001   0.00000E+0000
   6.6140  4.48700E-0001   0.00000E+0000
   6.6170  4.50500E-0001   0.00000E+0000
   6.6210  4.52200E-0001   0.00000E+0000
   6.6220  4.58100E-0001   0.00000E+0000
   6.6240  4.37800E-0001   0.00000E+0000
   6.6260  4.52400E-0001   0.00000E+0000
   6.6280  4.56600E-0001   0.00000E+0000
   6.6310  4.61600E-0001   0.00000E+0000
   6.6330  4.59400E-0001   0.00000E+0000
   6.6350  4.45800E-0001   0.00000E+0000
   6.6380  4.49900E-0001   0.00000E+0000
   6.6390  4.59600E-0001   0.00000E+0000
   6.6420  4.54600E-0001   0.00000E+0000
   6.6440  4.55900E-0001   0.00000E+0000
   6.6460  4.51900E-0001   0.00000E+0000
   6.6500  4.52600E-0001   0.00000E+0000
   6.6530  4.49900E-0001   0.00000E+0000
   6.6550  4.54200E-0001   0.00000E+0000
   6.6570  4.57200E-0001   0.00000E+0000
   6.6600  4.50600E-0001   0.00000E+0000
   6.6620  4.61600E-0001   0.00000E+0000
   6.6650  4.49200E-0001   0.00000E+0000
   6.6660  4.56800E-0001   0.00000E+0000
   6.6710  4.61900E-0001   0.00000E+0000
   6.6730  4.56300E-0001   0.00000E+0000
   6.6740  4.53300E-0001   0.00000E+0000
   6.6760  4.53100E-0001   0.00000E+0000
   6.6780  4.57900E-0001   0.00000E+0000
   6.6810  4.59200E-0001   0.00000E+0000
   6.6830  4.56800E-0001   0.00000E+0000
   6.6860  4.58800E-0001   0.00000E+0000
   6.6890  4.59500E-0001   0.00000E+0000
   6.6900  4.51800E-0001   0.00000E+0000
   6.6920  4.52100E-0001   0.00000E+0000
   6.6950  4.63000E-0001   0.00000E+0000
   6.6970  4.71800E-0001   0.00000E+0000
   6.7000  4.59600E-0001   0.00000E+0000
   6.7010  4.51700E-0001   0.00000E+0000
   6.7040  4.55600E-0001   0.00000E+0000
   6.7070  4.60300E-0001   0.00000E+0000
   6.7100  4.56200E-0001   0.00000E+0000
   6.7130  4.63600E-0001   0.00000E+0000
   6.7150  4.60800E-0001   0.00000E+0000
   6.7180  4.54800E-0001   0.00000E+0000
   6.7190  4.49100E-0001   0.00000E+0000
   6.7240  4.54700E-0001   0.00000E+0000
   6.7250  4.59700E-0001   0.00000E+0000
   6.7270  4.62000E-0001   0.00000E+0000
   6.7290  4.61300E-0001   0.00000E+0000
   6.7310  4.61200E-0001   0.00000E+0000
   6.7350  4.64600E-0001   0.00000E+0000
   6.7360  4.64300E-0001   0.00000E+0000
   6.7400  4.71600E-0001   0.00000E+0000
   6.7420  4.77200E-0001   0.00000E+0000
   6.7450  4.74500E-0001   0.00000E+0000
   6.7470  4.54400E-0001   0.00000E+0000
   6.7500  4.57300E-0001   0.00000E+0000
   6.7520  4.72900E-0001   0.00000E+0000
   6.7550  4.68300E-0001   0.00000E+0000
   6.7580  4.75900E-0001   0.00000E+0000
   6.7600  4.75100E-0001   0.00000E+0000
   6.7620  4.77200E-0001   0.00000E+0000
   6.7650  4.78900E-0001   0.00000E+0000
   6.7680  4.61700E-0001   0.00000E+0000
   6.7700  4.45800E-0001   0.00000E+0000
   6.7720  4.64500E-0001   0.00000E+0000
   6.7730  4.76600E-0001   0.00000E+0000
   6.7770  4.86000E-0001   0.00000E+0000
   6.7790  4.78000E-0001   0.00000E+0000
   6.7810  4.73600E-0001   0.00000E+0000
   6.7830  4.80400E-0001   0.00000E+0000
   6.7860  4.73700E-0001   0.00000E+0000
   6.7890  4.70700E-0001   0.00000E+0000
   6.7910  4.81400E-0001   0.00000E+0000
   6.7930  4.93200E-0001   0.00000E+0000
   6.7940  4.79200E-0001   0.00000E+0000
   6.7980  4.70300E-0001   0.00000E+0000
   6.8020  4.65000E-0001   0.00000E+0000
   6.8040  4.81900E-0001   0.00000E+0000
   6.8060  4.84200E-0001   0.00000E+0000
   6.8090  4.86300E-0001   0.00000E+0000
   6.8110  4.97800E-0001   0.00000E+0000
   6.8140  4.80400E-0001   0.00000E+0000
   6.8170  4.86700E-0001   0.00000E+0000
   6.8190  4.82600E-0001   0.00000E+0000
   6.8220  4.76200E-0001   0.00000E+0000
   6.8240  4.69300E-0001   0.00000E+0000
   6.8260  4.69900E-0001   0.00000E+0000
   6.8280  4.63900E-0001   0.00000E+0000
   6.8310  4.78200E-0001   0.00000E+0000
   6.8320  4.80300E-0001   0.00000E+0000
   6.8350  4.82400E-0001   0.00000E+0000
   6.8380  4.79600E-0001   0.00000E+0000
   6.8410  4.65800E-0001   0.00000E+0000
   6.8440  4.66800E-0001   0.00000E+0000
   6.8480  4.67100E-0001   0.00000E+0000
   6.8500  4.83500E-0001   0.00000E+0000
   6.8510  4.88800E-0001   0.00000E+0000
   6.8550  4.93200E-0001   0.00000E+0000
   6.8580  4.71300E-0001   0.00000E+0000
   6.8600  4.64400E-0001   0.00000E+0000
   6.8620  4.73500E-0001   0.00000E+0000
   6.8650  4.81000E-0001   0.00000E+0000
   6.8670  4.80800E-0001   0.00000E+0000
   6.8690  4.85800E-0001   0.00000E+0000
   6.8720  4.92300E-0001   0.00000E+0000
   6.8740  4.80100E-0001   0.00000E+0000
   6.8760  4.90300E-0001   0.00000E+0000
   6.8790  4.77000E-0001   0.00000E+0000
   6.8810  4.85200E-0001   0.00000E+0000
   6.8830  4.83400E-0001   0.00000E+0000
   6.8870  4.81300E-0001   0.00000E+0000
   6.8910  4.86300E-0001   0.00000E+0000
   6.8930  4.83400E-0001   0.00000E+0000
   6.8940  4.91400E-0001   0.00000E+0000
   6.8990  5.04300E-0001   0.00000E+0000
   6.9010  5.13600E-0001   0.00000E+0000
   6.9030  5.15400E-0001   0.00000E+0000
   6.9040  4.95400E-0001   0.00000E+0000
   6.9080  5.04500E-0001   0.00000E+0000
   6.9100  5.17100E-0001   0.00000E+0000
   6.9110  5.13900E-0001   0.00000E+0000
   6.9140  5.10500E-0001   0.00000E+0000
   6.9150  4.90500E-0001   0.00000E+0000
   6.9200  4.99100E-0001   0.00000E+0000
   6.9230  5.08900E-0001   0.00000E+0000
   6.9260  4.90200E-0001   0.00000E+0000
   6.9290  4.89900E-0001   0.00000E+0000
   6.9340  5.14900E-0001   0.00000E+0000
   6.9360  4.92200E-0001   0.00000E+0000
   6.9390  5.43400E-0001   0.00000E+0000
   6.9430  5.16700E-0001   0.00000E+0000
   6.9460  4.95100E-0001   0.00000E+0000
   6.9480  4.91000E-0001   0.00000E+0000
   6.9490  4.98300E-0001   0.00000E+0000
   6.9530  4.94500E-0001   0.00000E+0000
   6.9560  4.99200E-0001   0.00000E+0000
   6.9580  5.02600E-0001   0.00000E+0000
   6.9600  4.95000E-0001   0.00000E+0000
   6.9610  4.98200E-0001   0.00000E+0000
   6.9630  4.97300E-0001   0.00000E+0000
   6.9680  4.85800E-0001   0.00000E+0000
   6.9700  4.83400E-0001   0.00000E+0000
   6.9740  5.00400E-0001   0.00000E+0000
   6.9760  4.89500E-0001   0.00000E+0000
   6.9790  4.91900E-0001   0.00000E+0000
   6.9800  4.71400E-0001   0.00000E+0000
   6.9830  4.68800E-0001   0.00000E+0000
   6.9850  4.85800E-0001   0.00000E+0000
   6.9870  4.83100E-0001   0.00000E+0000
   6.9890  4.74200E-0001   0.00000E+0000
   6.9920  4.97200E-0001   0.00000E+0000
   6.9940  5.07300E-0001   0.00000E+0000
   6.9980  4.83100E-0001   0.00000E+0000
   7.0010  4.87500E-0001   0.00000E+0000
   7.0030  4.91900E-0001   0.00000E+0000
   7.0050  4.93700E-0001   0.00000E+0000
   7.0070  5.02600E-0001   0.00000E+0000
   7.0100  5.10400E-0001   0.00000E+0000
   7.0120  5.08500E-0001   0.00000E+0000
   7.0150  4.99300E-0001   0.00000E+0000
   7.0170  4.98000E-0001   0.00000E+0000
   7.0180  5.07400E-0001   0.00000E+0000
   7.0220  5.12400E-0001   0.00000E+0000
   7.0230  4.92200E-0001   0.00000E+0000
   7.0270  5.05900E-0001   0.00000E+0000
   7.0280  5.11600E-0001   0.00000E+0000
   7.0300  5.09000E-0001   0.00000E+0000
   7.0320  5.08300E-0001   0.00000E+0000
   7.0350  5.12600E-0001   0.00000E+0000
   7.0390  5.27900E-0001   0.00000E+0000
   7.0410  5.40500E-0001   0.00000E+0000
   7.0420  5.38700E-0001   0.00000E+0000
   7.0460  5.29600E-0001   0.00000E+0000
   7.0470  5.21300E-0001   0.00000E+0000
   7.0510  5.26000E-0001   0.00000E+0000
   7.0520  5.35500E-0001   0.00000E+0000
   7.0550  5.40000E-0001   0.00000E+0000
   7.0580  5.34800E-0001   0.00000E+0000
   7.0600  5.43300E-0001   0.00000E+0000
   7.0620  5.47200E-0001   0.00000E+0000
   7.0650  5.44400E-0001   0.00000E+0000
   7.0660  5.47400E-0001   0.00000E+0000
   7.0690  5.48400E-0001   0.00000E+0000
   7.0720  5.66400E-0001   0.00000E+0000
   7.0730  5.58300E-0001   0.00000E+0000
   7.0760  5.57300E-0001   0.00000E+0000
   7.0790  5.49700E-0001   0.00000E+0000
   7.0800  5.42500E-0001   0.00000E+0000
   7.0830  5.63300E-0001   0.00000E+0000
   7.0850  5.74100E-0001   0.00000E+0000
   7.0870  5.75400E-0001   0.00000E+0000
   7.0900  5.74400E-0001   0.00000E+0000
   7.0940  5.82200E-0001   0.00000E+0000
   7.0960  6.00500E-0001   0.00000E+0000
   7.0990  5.95200E-0001   0.00000E+0000
   7.1010  6.03700E-0001   0.00000E+0000
