# Supplementary material for: Self-association of MreC as a regulatory signal in bacterial cell wall elongation
Source: Nat Commun. 2021 May 20;12:2987. doi: 10.1038/s41467-021-22957-9 (PMC8137920; doi:10.1038/s41467-021-22957-9)
Supplement: Supplementary file 4 — Source Data [file 41467_2021_22957_MOESM4_ESM.zip › Martins2-Source-Data/AUC_rawdata/E.coli/00076.RA3]

MREC FHEC 0,8 abs
R 3 20.0 20000 0019021 6.9640E10 281 1 
   5.8000 -4.77400E-0001   0.00000E+0000
   5.8030 -2.78800E-0001   0.00000E+0000
   5.8040 -2.57600E-0001   0.00000E+0000
   5.8060 -1.45900E-0001   0.00000E+0000
   5.8070 -2.19600E-0001   0.00000E+0000
   5.8080 -1.87300E-0001   0.00000E+0000
   5.8100 -2.06500E-0001   0.00000E+0000
   5.8110 -1.63100E-0001   0.00000E+0000
   5.8120 -1.56300E-0001   0.00000E+0000
   5.8140 -2.14700E-0001   0.00000E+0000
   5.8160 -2.18100E-0001   0.00000E+0000
   5.8180 -2.65700E-0001   0.00000E+0000
   5.8190 -4.28700E-0001   0.00000E+0000
   5.8210 -4.62600E-0001   0.00000E+0000
   5.8220 -4.47800E-0001   0.00000E+0000
   5.8240 -6.43600E-0001   0.00000E+0000
   5.8250 -5.02100E-0001   0.00000E+0000
   5.8280 -3.24900E-0001   0.00000E+0000
   5.8300 -2.46000E-0002   0.00000E+0000
   5.8320  6.91000E-0002   0.00000E+0000
   5.8340  1.51600E-0001   0.00000E+0000
   5.8350  1.50400E-0001   0.00000E+0000
   5.8360  1.53300E-0001   0.00000E+0000
   5.8370  1.13500E-0001   0.00000E+0000
   5.8390  9.31000E-0002   0.00000E+0000
   5.8420  9.15000E-0002   0.00000E+0000
   5.8430  9.92000E-0002   0.00000E+0000
   5.8460  8.83000E-0002   0.00000E+0000
   5.8480  1.00500E-0001   0.00000E+0000
   5.8490  1.03100E-0001   0.00000E+0000
   5.8510  8.59000E-0002   0.00000E+0000
   5.8530  7.77000E-0002   0.00000E+0000
   5.8570  5.58000E-0002   0.00000E+0000
   5.8580  2.10000E-0002   0.00000E+0000
   5.8590  5.80000E-0003   0.00000E+0000
   5.8640  2.60000E-0002   0.00000E+0000
   5.8650  1.90000E-0002   0.00000E+0000
   5.8670  3.63000E-0002   0.00000E+0000
   5.8710  2.09000E-0002   0.00000E+0000
   5.8730 -3.22000E-0002   0.00000E+0000
   5.8750 -2.98000E-0002   0.00000E+0000
   5.8760  5.70000E-0003   0.00000E+0000
   5.8780  7.10000E-0003   0.00000E+0000
   5.8800  3.48000E-0002   0.00000E+0000
   5.8830  3.47000E-0002   0.00000E+0000
   5.8850  2.56000E-0002   0.00000E+0000
   5.8870  1.28000E-0002   0.00000E+0000
   5.8890  9.00000E-0003   0.00000E+0000
   5.8900  1.14000E-0002   0.00000E+0000
   5.8920  4.13000E-0002   0.00000E+0000
   5.8930  2.98000E-0002   0.00000E+0000
   5.8960  3.13000E-0002   0.00000E+0000
   5.8990  1.76000E-0002   0.00000E+0000
   5.9010  1.08000E-0002   0.00000E+0000
   5.9040  3.74000E-0002   0.00000E+0000
   5.9060  1.65000E-0002   0.00000E+0000
   5.9080  1.60000E-0002   0.00000E+0000
   5.9100  1.40000E-0002   0.00000E+0000
   5.9130  1.34000E-0002   0.00000E+0000
   5.9160  2.01000E-0002   0.00000E+0000
   5.9170  2.21000E-0002   0.00000E+0000
   5.9200  2.08000E-0002   0.00000E+0000
   5.9210  2.37000E-0002   0.00000E+0000
   5.9240 -9.20000E-0003   0.00000E+0000
   5.9270  4.09000E-0002   0.00000E+0000
   5.9280  3.48000E-0002   0.00000E+0000
   5.9310  4.05000E-0002   0.00000E+0000
   5.9330  8.16000E-0002   0.00000E+0000
   5.9350  6.83000E-0002   0.00000E+0000
   5.9360  4.12000E-0002   0.00000E+0000
   5.9390  2.88000E-0002   0.00000E+0000
   5.9400  3.96000E-0002   0.00000E+0000
   5.9420  8.09000E-0002   0.00000E+0000
   5.9450  6.84000E-0002   0.00000E+0000
   5.9460  6.42000E-0002   0.00000E+0000
   5.9490  7.24000E-0002   0.00000E+0000
   5.9510  7.32000E-0002   0.00000E+0000
   5.9520  5.38000E-0002   0.00000E+0000
   5.9540  3.78000E-0002   0.00000E+0000
   5.9600  5.92000E-0002   0.00000E+0000
   5.9630  1.03800E-0001   0.00000E+0000
   5.9650  8.84000E-0002   0.00000E+0000
   5.9660  5.48000E-0002   0.00000E+0000
   5.9680  2.31000E-0002   0.00000E+0000
   5.9710  2.05000E-0002   0.00000E+0000
   5.9730  1.76000E-0002   0.00000E+0000
   5.9750  3.68000E-0002   0.00000E+0000
   5.9770  2.37000E-0002   0.00000E+0000
   5.9790  4.92000E-0002   0.00000E+0000
   5.9820 -2.29200E-0001   0.00000E+0000
   5.9830 -6.85200E-0001   0.00000E+0000
   5.9850 -1.09550E+0000   0.00000E+0000
   5.9860 -1.19940E+0000   0.00000E+0000
   5.9890 -1.38380E+0000   0.00000E+0000
   5.9900 -1.47870E+0000   0.00000E+0000
   5.9940 -1.74830E+0000   0.00000E+0000
   5.9950 -1.92140E+0000   0.00000E+0000
   5.9990 -1.96270E+0000   0.00000E+0000
   6.0010 -1.98070E+0000   0.00000E+0000
   6.0020 -1.91230E+0000   0.00000E+0000
   6.0040 -1.85520E+0000   0.00000E+0000
   6.0080 -1.74730E+0000   0.00000E+0000
   6.0090 -1.64670E+0000   0.00000E+0000
   6.0120 -1.47200E+0000   0.00000E+0000
   6.0130 -1.26560E+0000   0.00000E+0000
   6.0160 -3.36400E-0001   0.00000E+0000
   6.0180  3.01000E-0002   0.00000E+0000
   6.0190  1.50200E-0001   0.00000E+0000
   6.0210  1.58300E-0001   0.00000E+0000
   6.0230  1.24000E-0001   0.00000E+0000
   6.0250  1.52300E-0001   0.00000E+0000
   6.0260  1.13400E-0001   0.00000E+0000
   6.0300  1.28300E-0001   0.00000E+0000
   6.0320  1.45800E-0001   0.00000E+0000
   6.0340  1.49600E-0001   0.00000E+0000
   6.0360  1.75700E-0001   0.00000E+0000
   6.0400  1.08500E-0001   0.00000E+0000
   6.0420  9.37000E-0002   0.00000E+0000
   6.0450  1.13300E-0001   0.00000E+0000
   6.0480  1.21100E-0001   0.00000E+0000
   6.0500  1.08600E-0001   0.00000E+0000
   6.0540  1.14800E-0001   0.00000E+0000
   6.0560  1.23200E-0001   0.00000E+0000
   6.0590  1.16200E-0001   0.00000E+0000
   6.0630  1.15700E-0001   0.00000E+0000
   6.0640  1.05800E-0001   0.00000E+0000
   6.0680  1.21700E-0001   0.00000E+0000
   6.0700  1.06500E-0001   0.00000E+0000
   6.0710  9.92000E-0002   0.00000E+0000
   6.0730  1.02500E-0001   0.00000E+0000
   6.0750  1.08600E-0001   0.00000E+0000
   6.0770  1.41200E-0001   0.00000E+0000
   6.0800  1.58000E-0001   0.00000E+0000
   6.0830  1.02500E-0001   0.00000E+0000
   6.0850  1.63500E-0001   0.00000E+0000
   6.0890  1.25290E+0000   0.00000E+0000
   6.0920  1.42380E+0000   0.00000E+0000
   6.0940  1.50600E+0000   0.00000E+0000
   6.0960  1.72730E+0000   0.00000E+0000
   6.1010  2.05840E+0000   0.00000E+0000
   6.1040  2.01970E+0000   0.00000E+0000
   6.1070  1.95460E+0000   0.00000E+0000
   6.1090  1.88010E+0000   0.00000E+0000
   6.1120  1.80360E+0000   0.00000E+0000
   6.1140  1.68680E+0000   0.00000E+0000
   6.1150  1.61540E+0000   0.00000E+0000
   6.1190  7.77800E-0001   0.00000E+0000
   6.1230  8.34000E-0002   0.00000E+0000
   6.1270  1.42200E-0001   0.00000E+0000
   6.1300  1.45400E-0001   0.00000E+0000
   6.1310  1.31900E-0001   0.00000E+0000
   6.1330  1.39700E-0001   0.00000E+0000
   6.1360  1.33000E-0001   0.00000E+0000
   6.1380  1.29800E-0001   0.00000E+0000
   6.1400  1.28600E-0001   0.00000E+0000
   6.1420  1.19800E-0001   0.00000E+0000
   6.1450  1.22900E-0001   0.00000E+0000
   6.1470  1.38200E-0001   0.00000E+0000
   6.1490  1.31900E-0001   0.00000E+0000
   6.1510  1.36100E-0001   0.00000E+0000
   6.1540  1.35300E-0001   0.00000E+0000
   6.1560  1.41600E-0001   0.00000E+0000
   6.1580  1.47700E-0001   0.00000E+0000
   6.1610  1.44800E-0001   0.00000E+0000
   6.1630  1.45600E-0001   0.00000E+0000
   6.1650  1.40600E-0001   0.00000E+0000
   6.1680  1.54200E-0001   0.00000E+0000
   6.1690  1.54400E-0001   0.00000E+0000
   6.1720  1.52800E-0001   0.00000E+0000
   6.1750  1.58200E-0001   0.00000E+0000
   6.1760  1.58900E-0001   0.00000E+0000
   6.1790  1.59000E-0001   0.00000E+0000
   6.1820  1.63600E-0001   0.00000E+0000
   6.1830  1.62500E-0001   0.00000E+0000
   6.1860  1.66900E-0001   0.00000E+0000
   6.1870  1.59900E-0001   0.00000E+0000
   6.1900  1.68900E-0001   0.00000E+0000
   6.1920  1.74000E-0001   0.00000E+0000
   6.1940  1.74400E-0001   0.00000E+0000
   6.1950  1.76500E-0001   0.00000E+0000
   6.1970  1.77100E-0001   0.00000E+0000
   6.2000  1.76900E-0001   0.00000E+0000
   6.2030  1.80600E-0001   0.00000E+0000
   6.2040  1.82900E-0001   0.00000E+0000
   6.2060  1.86500E-0001   0.00000E+0000
   6.2090  1.91000E-0001   0.00000E+0000
   6.2130  1.94000E-0001   0.00000E+0000
   6.2150  1.99000E-0001   0.00000E+0000
   6.2180  1.95200E-0001   0.00000E+0000
   6.2190  1.96100E-0001   0.00000E+0000
   6.2200  2.10500E-0001   0.00000E+0000
   6.2250  2.13200E-0001   0.00000E+0000
   6.2270  2.39900E-0001   0.00000E+0000
   6.2290  1.71300E-0001   0.00000E+0000
   6.2310  1.48700E-0001   0.00000E+0000
   6.2330  1.55300E-0001   0.00000E+0000
   6.2380  2.52600E-0001   0.00000E+0000
   6.2410  2.34700E-0001   0.00000E+0000
   6.2430  2.31700E-0001   0.00000E+0000
   6.2470  2.37500E-0001   0.00000E+0000
   6.2480  2.39700E-0001   0.00000E+0000
   6.2500  2.33300E-0001   0.00000E+0000
   6.2520  2.34100E-0001   0.00000E+0000
   6.2560  2.43400E-0001   0.00000E+0000
   6.2590  2.47300E-0001   0.00000E+0000
   6.2610  2.49900E-0001   0.00000E+0000
   6.2640  2.51200E-0001   0.00000E+0000
   6.2660  2.61900E-0001   0.00000E+0000
   6.2680  2.65600E-0001   0.00000E+0000
   6.2710  2.55600E-0001   0.00000E+0000
   6.2730  2.50600E-0001   0.00000E+0000
   6.2750  2.66600E-0001   0.00000E+0000
   6.2770  2.63500E-0001   0.00000E+0000
   6.2810  2.61700E-0001   0.00000E+0000
   6.2830  2.64800E-0001   0.00000E+0000
   6.2860  2.80400E-0001   0.00000E+0000
   6.2880  2.78600E-0001   0.00000E+0000
   6.2910  2.72000E-0001   0.00000E+0000
   6.2930  2.74600E-0001   0.00000E+0000
   6.2960  2.85300E-0001   0.00000E+0000
   6.2980  2.85800E-0001   0.00000E+0000
   6.3000  2.86100E-0001   0.00000E+0000
   6.3020  2.90200E-0001   0.00000E+0000
   6.3050  2.94400E-0001   0.00000E+0000
   6.3070  2.81200E-0001   0.00000E+0000
   6.3090  2.97800E-0001   0.00000E+0000
   6.3110  3.04900E-0001   0.00000E+0000
   6.3150  2.86300E-0001   0.00000E+0000
   6.3160  2.92000E-0001   0.00000E+0000
   6.3180  3.05400E-0001   0.00000E+0000
   6.3190  2.95100E-0001   0.00000E+0000
   6.3230  3.00000E-0001   0.00000E+0000
   6.3270  3.28300E-0001   0.00000E+0000
   6.3300  2.85200E-0001   0.00000E+0000
   6.3320  2.60500E-0001   0.00000E+0000
   6.3350  3.03000E-0001   0.00000E+0000
   6.3360  3.33000E-0001   0.00000E+0000
   6.3400  3.30500E-0001   0.00000E+0000
   6.3430  3.28700E-0001   0.00000E+0000
   6.3450  3.31500E-0001   0.00000E+0000
   6.3480  3.39100E-0001   0.00000E+0000
   6.3500  3.31200E-0001   0.00000E+0000
   6.3530  3.32100E-0001   0.00000E+0000
   6.3550  3.23500E-0001   0.00000E+0000
   6.3580  3.33400E-0001   0.00000E+0000
   6.3590  3.36700E-0001   0.00000E+0000
   6.3620  3.32800E-0001   0.00000E+0000
   6.3670  3.38300E-0001   0.00000E+0000
   6.3690  3.40000E-0001   0.00000E+0000
   6.3710  3.32900E-0001   0.00000E+0000
   6.3740  3.42200E-0001   0.00000E+0000
   6.3750  3.42900E-0001   0.00000E+0000
   6.3780  3.42200E-0001   0.00000E+0000
   6.3800  3.53700E-0001   0.00000E+0000
   6.3820  3.40300E-0001   0.00000E+0000
   6.3850  3.44100E-0001   0.00000E+0000
   6.3860  3.62200E-0001   0.00000E+0000
   6.3900  3.49900E-0001   0.00000E+0000
   6.3920  3.67100E-0001   0.00000E+0000
   6.3940  3.55700E-0001   0.00000E+0000
   6.3980  3.58700E-0001   0.00000E+0000
   6.3990  3.59300E-0001   0.00000E+0000
   6.4030  3.70000E-0001   0.00000E+0000
   6.4050  3.63600E-0001   0.00000E+0000
   6.4070  3.62000E-0001   0.00000E+0000
   6.4100  3.72000E-0001   0.00000E+0000
   6.4120  3.62700E-0001   0.00000E+0000
   6.4160  3.57000E-0001   0.00000E+0000
   6.4180  3.68000E-0001   0.00000E+0000
   6.4190  3.63200E-0001   0.00000E+0000
   6.4220  3.73600E-0001   0.00000E+0000
   6.4230  3.70400E-0001   0.00000E+0000
   6.4260  3.67800E-0001   0.00000E+0000
   6.4280  3.76900E-0001   0.00000E+0000
   6.4320  3.68000E-0001   0.00000E+0000
   6.4330  3.74400E-0001   0.00000E+0000
   6.4360  3.77200E-0001   0.00000E+0000
   6.4380  3.73400E-0001   0.00000E+0000
   6.4420  3.87400E-0001   0.00000E+0000
   6.4440  3.81300E-0001   0.00000E+0000
   6.4470  3.90200E-0001   0.00000E+0000
   6.4500  3.77900E-0001   0.00000E+0000
   6.4530  3.82800E-0001   0.00000E+0000
   6.4550  3.91100E-0001   0.00000E+0000
   6.4580  3.82100E-0001   0.00000E+0000
   6.4600  3.86200E-0001   0.00000E+0000
   6.4630  3.85600E-0001   0.00000E+0000
   6.4650  3.88400E-0001   0.00000E+0000
   6.4680  3.88100E-0001   0.00000E+0000
   6.4700  3.82400E-0001   0.00000E+0000
   6.4730  3.85200E-0001   0.00000E+0000
   6.4740  3.98000E-0001   0.00000E+0000
   6.4770  4.08500E-0001   0.00000E+0000
   6.4780  4.28900E-0001   0.00000E+0000
   6.4810  4.02400E-0001   0.00000E+0000
   6.4860  4.07300E-0001   0.00000E+0000
   6.4880  3.93700E-0001   0.00000E+0000
   6.4910  3.95600E-0001   0.00000E+0000
   6.4920  3.99600E-0001   0.00000E+0000
   6.4950  3.96800E-0001   0.00000E+0000
   6.4960  3.93700E-0001   0.00000E+0000
   6.4990  3.93800E-0001   0.00000E+0000
   6.5010  3.95700E-0001   0.00000E+0000
   6.5040  4.02100E-0001   0.00000E+0000
   6.5060  3.99600E-0001   0.00000E+0000
   6.5080  4.01400E-0001   0.00000E+0000
   6.5100  4.07500E-0001   0.00000E+0000
   6.5130  3.98900E-0001   0.00000E+0000
   6.5150  3.71900E-0001   0.00000E+0000
   6.5170  3.96300E-0001   0.00000E+0000
   6.5190  4.03900E-0001   0.00000E+0000
   6.5220  4.19400E-0001   0.00000E+0000
   6.5230  4.11800E-0001   0.00000E+0000
   6.5270  4.11900E-0001   0.00000E+0000
   6.5290  4.02100E-0001   0.00000E+0000
   6.5310  4.04600E-0001   0.00000E+0000
   6.5320  4.06600E-0001   0.00000E+0000
   6.5350  4.09900E-0001   0.00000E+0000
   6.5380  4.08500E-0001   0.00000E+0000
   6.5400  4.03200E-0001   0.00000E+0000
   6.5430  4.19200E-0001   0.00000E+0000
   6.5450  4.07700E-0001   0.00000E+0000
   6.5470  4.04700E-0001   0.00000E+0000
   6.5490  4.04600E-0001   0.00000E+0000
   6.5520  4.22800E-0001   0.00000E+0000
   6.5540  4.12800E-0001   0.00000E+0000
   6.5560  4.05600E-0001   0.00000E+0000
   6.5590  4.10400E-0001   0.00000E+0000
   6.5620  4.11600E-0001   0.00000E+0000
   6.5640  4.16800E-0001   0.00000E+0000
   6.5680  4.15900E-0001   0.00000E+0000
   6.5720  4.15100E-0001   0.00000E+0000
   6.5730  4.15000E-0001   0.00000E+0000
   6.5760  4.14100E-0001   0.00000E+0000
   6.5770  4.19900E-0001   0.00000E+0000
   6.5800  4.13200E-0001   0.00000E+0000
   6.5820  4.12200E-0001   0.00000E+0000
   6.5840  4.26600E-0001   0.00000E+0000
   6.5860  4.21500E-0001   0.00000E+0000
   6.5880  4.23200E-0001   0.00000E+0000
   6.5900  4.18600E-0001   0.00000E+0000
   6.5930  4.24400E-0001   0.00000E+0000
   6.5960  4.28400E-0001   0.00000E+0000
   6.5980  4.26600E-0001   0.00000E+0000
   6.6000  4.32300E-0001   0.00000E+0000
   6.6030  4.50800E-0001   0.00000E+0000
   6.6050  4.39200E-0001   0.00000E+0000
   6.6070  4.27300E-0001   0.00000E+0000
   6.6100  4.27400E-0001   0.00000E+0000
   6.6120  4.32700E-0001   0.00000E+0000
   6.6140  4.31800E-0001   0.00000E+0000
   6.6170  4.28700E-0001   0.00000E+0000
   6.6190  4.28600E-0001   0.00000E+0000
   6.6210  4.32400E-0001   0.00000E+0000
   6.6240  4.33000E-0001   0.00000E+0000
   6.6260  4.32600E-0001   0.00000E+0000
   6.6280  4.43800E-0001   0.00000E+0000
   6.6310  4.44500E-0001   0.00000E+0000
   6.6330  4.46600E-0001   0.00000E+0000
   6.6360  4.32200E-0001   0.00000E+0000
   6.6390  4.39700E-0001   0.00000E+0000
   6.6400  4.46700E-0001   0.00000E+0000
   6.6420  4.44000E-0001   0.00000E+0000
   6.6450  4.40400E-0001   0.00000E+0000
   6.6470  4.33100E-0001   0.00000E+0000
   6.6500  4.32000E-0001   0.00000E+0000
   6.6530  4.38500E-0001   0.00000E+0000
   6.6550  4.36300E-0001   0.00000E+0000
   6.6570  4.37900E-0001   0.00000E+0000
   6.6600  4.36600E-0001   0.00000E+0000
   6.6630  4.40500E-0001   0.00000E+0000
   6.6650  4.38300E-0001   0.00000E+0000
   6.6670  4.39600E-0001   0.00000E+0000
   6.6690  4.37500E-0001   0.00000E+0000
   6.6710  4.49000E-0001   0.00000E+0000
   6.6740  4.37400E-0001   0.00000E+0000
   6.6760  4.50500E-0001   0.00000E+0000
   6.6780  4.34100E-0001   0.00000E+0000
   6.6800  4.43400E-0001   0.00000E+0000
   6.6830  4.48300E-0001   0.00000E+0000
   6.6840  4.46200E-0001   0.00000E+0000
   6.6880  4.42900E-0001   0.00000E+0000
   6.6900  4.43100E-0001   0.00000E+0000
   6.6930  4.40900E-0001   0.00000E+0000
   6.6950  4.54900E-0001   0.00000E+0000
   6.6970  4.54500E-0001   0.00000E+0000
   6.7000  4.38800E-0001   0.00000E+0000
   6.7020  4.44200E-0001   0.00000E+0000
   6.7050  4.42800E-0001   0.00000E+0000
   6.7080  4.51800E-0001   0.00000E+0000
   6.7100  4.36600E-0001   0.00000E+0000
   6.7110  4.41800E-0001   0.00000E+0000
   6.7150  4.42200E-0001   0.00000E+0000
   6.7170  4.42600E-0001   0.00000E+0000
   6.7190  4.46600E-0001   0.00000E+0000
   6.7210  4.43900E-0001   0.00000E+0000
   6.7240  4.53000E-0001   0.00000E+0000
   6.7260  4.47200E-0001   0.00000E+0000
   6.7290  4.49000E-0001   0.00000E+0000
   6.7310  4.51000E-0001   0.00000E+0000
   6.7320  4.50200E-0001   0.00000E+0000
   6.7350  4.50100E-0001   0.00000E+0000
   6.7380  4.56000E-0001   0.00000E+0000
   6.7430  4.60700E-0001   0.00000E+0000
   6.7450  4.51300E-0001   0.00000E+0000
   6.7470  4.50100E-0001   0.00000E+0000
   6.7490  4.41100E-0001   0.00000E+0000
   6.7520  4.59000E-0001   0.00000E+0000
   6.7530  4.59600E-0001   0.00000E+0000
   6.7560  4.60400E-0001   0.00000E+0000
   6.7580  4.54900E-0001   0.00000E+0000
   6.7610  4.60400E-0001   0.00000E+0000
   6.7630  4.60200E-0001   0.00000E+0000
   6.7650  4.67100E-0001   0.00000E+0000
   6.7700  4.35000E-0001   0.00000E+0000
   6.7720  4.41000E-0001   0.00000E+0000
   6.7750  4.61400E-0001   0.00000E+0000
   6.7790  4.60800E-0001   0.00000E+0000
   6.7820  4.64800E-0001   0.00000E+0000
   6.7840  4.60600E-0001   0.00000E+0000
   6.7870  4.68400E-0001   0.00000E+0000
   6.7910  4.65300E-0001   0.00000E+0000
   6.7940  4.78500E-0001   0.00000E+0000
   6.7980  4.58900E-0001   0.00000E+0000
   6.8000  4.47800E-0001   0.00000E+0000
   6.8030  4.59100E-0001   0.00000E+0000
   6.8050  4.66500E-0001   0.00000E+0000
   6.8070  4.61600E-0001   0.00000E+0000
   6.8090  4.69200E-0001   0.00000E+0000
   6.8120  4.88300E-0001   0.00000E+0000
   6.8140  4.55600E-0001   0.00000E+0000
   6.8180  4.69000E-0001   0.00000E+0000
   6.8200  4.67800E-0001   0.00000E+0000
   6.8230  4.44700E-0001   0.00000E+0000
   6.8250  4.53600E-0001   0.00000E+0000
   6.8290  4.52200E-0001   0.00000E+0000
   6.8310  4.66600E-0001   0.00000E+0000
   6.8340  4.66800E-0001   0.00000E+0000
   6.8360  4.61500E-0001   0.00000E+0000
   6.8370  4.63800E-0001   0.00000E+0000
   6.8410  4.45400E-0001   0.00000E+0000
   6.8440  4.54600E-0001   0.00000E+0000
   6.8460  4.52700E-0001   0.00000E+0000
   6.8490  4.68200E-0001   0.00000E+0000
   6.8510  4.70700E-0001   0.00000E+0000
   6.8530  4.78300E-0001   0.00000E+0000
   6.8560  4.68900E-0001   0.00000E+0000
   6.8580  4.57700E-0001   0.00000E+0000
   6.8600  4.58300E-0001   0.00000E+0000
   6.8640  4.58500E-0001   0.00000E+0000
   6.8650  4.56200E-0001   0.00000E+0000
   6.8670  4.59300E-0001   0.00000E+0000
   6.8700  4.63500E-0001   0.00000E+0000
   6.8720  4.72800E-0001   0.00000E+0000
   6.8740  4.68800E-0001   0.00000E+0000
   6.8770  4.65500E-0001   0.00000E+0000
   6.8810  4.61600E-0001   0.00000E+0000
   6.8830  4.64300E-0001   0.00000E+0000
   6.8860  4.72500E-0001   0.00000E+0000
   6.8900  4.74100E-0001   0.00000E+0000
   6.8930  4.66800E-0001   0.00000E+0000
   6.8940  4.63100E-0001   0.00000E+0000
   6.8960  4.81700E-0001   0.00000E+0000
   6.8990  4.94600E-0001   0.00000E+0000
   6.9010  4.89500E-0001   0.00000E+0000
   6.9040  4.80900E-0001   0.00000E+0000
   6.9070  4.80600E-0001   0.00000E+0000
   6.9090  4.86500E-0001   0.00000E+0000
   6.9100  4.91200E-0001   0.00000E+0000
   6.9130  4.82600E-0001   0.00000E+0000
   6.9160  4.71400E-0001   0.00000E+0000
   6.9180  4.77000E-0001   0.00000E+0000
   6.9200  4.76100E-0001   0.00000E+0000
   6.9220  4.88700E-0001   0.00000E+0000
   6.9240  4.84800E-0001   0.00000E+0000
   6.9250  4.77200E-0001   0.00000E+0000
   6.9270  4.66100E-0001   0.00000E+0000
   6.9310  4.76200E-0001   0.00000E+0000
   6.9340  4.93100E-0001   0.00000E+0000
   6.9370  4.77600E-0001   0.00000E+0000
   6.9390  4.97000E-0001   0.00000E+0000
   6.9410  5.05800E-0001   0.00000E+0000
   6.9430  4.96000E-0001   0.00000E+0000
   6.9450  4.75900E-0001   0.00000E+0000
   6.9490  4.67000E-0001   0.00000E+0000
   6.9510  4.74900E-0001   0.00000E+0000
   6.9540  4.69900E-0001   0.00000E+0000
   6.9560  4.81200E-0001   0.00000E+0000
   6.9590  4.81600E-0001   0.00000E+0000
   6.9610  4.65000E-0001   0.00000E+0000
   6.9650  4.82000E-0001   0.00000E+0000
   6.9680  4.73500E-0001   0.00000E+0000
   6.9690  4.62500E-0001   0.00000E+0000
   6.9700  4.59100E-0001   0.00000E+0000
   6.9730  4.71300E-0001   0.00000E+0000
   6.9740  4.72800E-0001   0.00000E+0000
   6.9770  4.68800E-0001   0.00000E+0000
   6.9800  4.68000E-0001   0.00000E+0000
   6.9820  4.45200E-0001   0.00000E+0000
   6.9840  4.46500E-0001   0.00000E+0000
   6.9860  4.59000E-0001   0.00000E+0000
   6.9910  4.53300E-0001   0.00000E+0000
   6.9930  4.68000E-0001   0.00000E+0000
   6.9940  4.84200E-0001   0.00000E+0000
   6.9960  4.97900E-0001   0.00000E+0000
   6.9980  4.70800E-0001   0.00000E+0000
   7.0010  4.68800E-0001   0.00000E+0000
   7.0050  4.73600E-0001   0.00000E+0000
   7.0070  4.78700E-0001   0.00000E+0000
   7.0090  4.77400E-0001   0.00000E+0000
   7.0110  4.90800E-0001   0.00000E+0000
   7.0130  4.92100E-0001   0.00000E+0000
   7.0150  4.70900E-0001   0.00000E+0000
   7.0180  4.87300E-0001   0.00000E+0000
   7.0210  4.94300E-0001   0.00000E+0000
   7.0230  4.87400E-0001   0.00000E+0000
   7.0250  4.80000E-0001   0.00000E+0000
   7.0280  4.94100E-0001   0.00000E+0000
   7.0300  4.95200E-0001   0.00000E+0000
   7.0320  4.82600E-0001   0.00000E+0000
   7.0350  4.98300E-0001   0.00000E+0000
   7.0370  4.94300E-0001   0.00000E+0000
   7.0390  5.14400E-0001   0.00000E+0000
   7.0420  5.23800E-0001   0.00000E+0000
   7.0440  5.17100E-0001   0.00000E+0000
   7.0480  4.95500E-0001   0.00000E+0000
   7.0490  5.00900E-0001   0.00000E+0000
   7.0530  5.08200E-0001   0.00000E+0000
   7.0550  5.13100E-0001   0.00000E+0000
   7.0570  5.10000E-0001   0.00000E+0000
   7.0580  5.14700E-0001   0.00000E+0000
   7.0610  5.29600E-0001   0.00000E+0000
   7.0620  5.40100E-0001   0.00000E+0000
   7.0650  5.30100E-0001   0.00000E+0000
   7.0680  5.14100E-0001   0.00000E+0000
   7.0690  5.37700E-0001   0.00000E+0000
   7.0720  5.52900E-0001   0.00000E+0000
   7.0740  5.45400E-0001   0.00000E+0000
   7.0770  5.35700E-0001   0.00000E+0000
   7.0790  5.29300E-0001   0.00000E+0000
   7.0820  5.34400E-0001   0.00000E+0000
   7.0850  5.68600E-0001   0.00000E+0000
   7.0880  5.72900E-0001   0.00000E+0000
   7.0900  5.64500E-0001   0.00000E+0000
   7.0930  5.68200E-0001   0.00000E+0000
   7.0960  5.74400E-0001   0.00000E+0000
   7.0970  5.82900E-0001   0.00000E+0000
   7.0990  5.94200E-0001   0.00000E+0000
   7.1020  6.02700E-0001   0.00000E+0000
