# Supplementary material for: Self-association of MreC as a regulatory signal in bacterial cell wall elongation
Source: Nat Commun. 2021 May 20;12:2987. doi: 10.1038/s41467-021-22957-9 (PMC8137920; doi:10.1038/s41467-021-22957-9)
Supplement: Supplementary file 4 — Source Data [file 41467_2021_22957_MOESM4_ESM.zip › Martins2-Source-Data/AUC_rawdata/E.coli/00089.RA3]

MREC FHEC 0,8 abs
R 3 20.0 20000 0021735 8.1550E10 281 1 
   5.8000 -5.36600E-0001   0.00000E+0000
   5.8040 -2.23900E-0001   0.00000E+0000
   5.8060 -2.15900E-0001   0.00000E+0000
   5.8070 -1.79600E-0001   0.00000E+0000
   5.8080 -1.58500E-0001   0.00000E+0000
   5.8110 -1.62100E-0001   0.00000E+0000
   5.8140 -2.97200E-0001   0.00000E+0000
   5.8160 -2.64700E-0001   0.00000E+0000
   5.8170 -4.25300E-0001   0.00000E+0000
   5.8230 -6.88100E-0001   0.00000E+0000
   5.8250 -4.60200E-0001   0.00000E+0000
   5.8260 -4.82300E-0001   0.00000E+0000
   5.8290 -2.98000E-0002   0.00000E+0000
   5.8300  9.37000E-0002   0.00000E+0000
   5.8320  1.33700E-0001   0.00000E+0000
   5.8340  1.30500E-0001   0.00000E+0000
   5.8370  1.15400E-0001   0.00000E+0000
   5.8390  9.02000E-0002   0.00000E+0000
   5.8420  8.23000E-0002   0.00000E+0000
   5.8440  8.10000E-0002   0.00000E+0000
   5.8470  8.26000E-0002   0.00000E+0000
   5.8480  1.02500E-0001   0.00000E+0000
   5.8510  9.83000E-0002   0.00000E+0000
   5.8530  7.95000E-0002   0.00000E+0000
   5.8550  5.68000E-0002   0.00000E+0000
   5.8580  1.63000E-0002   0.00000E+0000
   5.8590  2.83000E-0002   0.00000E+0000
   5.8600  3.41000E-0002   0.00000E+0000
   5.8650  1.72000E-0002   0.00000E+0000
   5.8670  3.44000E-0002   0.00000E+0000
   5.8680  2.39000E-0002   0.00000E+0000
   5.8710 -1.73000E-0002   0.00000E+0000
   5.8720 -3.26000E-0002   0.00000E+0000
   5.8730 -3.21000E-0002   0.00000E+0000
   5.8740  4.00000E-0003   0.00000E+0000
   5.8780  3.10000E-0002   0.00000E+0000
   5.8800  4.17000E-0002   0.00000E+0000
   5.8820  4.32000E-0002   0.00000E+0000
   5.8830  3.43000E-0002   0.00000E+0000
   5.8870  8.00000E-0003   0.00000E+0000
   5.8900  2.61000E-0002   0.00000E+0000
   5.8920  5.02000E-0002   0.00000E+0000
   5.8940  2.32000E-0002   0.00000E+0000
   5.8960  3.96000E-0002   0.00000E+0000
   5.8990  1.00000E-0002   0.00000E+0000
   5.9010  4.29000E-0002   0.00000E+0000
   5.9040  4.23000E-0002   0.00000E+0000
   5.9060  2.23000E-0002   0.00000E+0000
   5.9080  1.86000E-0002   0.00000E+0000
   5.9110  1.58000E-0002   0.00000E+0000
   5.9130  2.09000E-0002   0.00000E+0000
   5.9150  2.73000E-0002   0.00000E+0000
   5.9190  1.99000E-0002   0.00000E+0000
   5.9200  2.70000E-0002   0.00000E+0000
   5.9230 -1.35000E-0002   0.00000E+0000
   5.9250  1.96000E-0002   0.00000E+0000
   5.9270  2.82000E-0002   0.00000E+0000
   5.9280  1.91000E-0002   0.00000E+0000
   5.9310  6.60000E-0002   0.00000E+0000
   5.9350  5.77000E-0002   0.00000E+0000
   5.9400  6.81000E-0002   0.00000E+0000
   5.9410  8.26000E-0002   0.00000E+0000
   5.9450  4.98000E-0002   0.00000E+0000
   5.9460  6.82000E-0002   0.00000E+0000
   5.9470  6.62000E-0002   0.00000E+0000
   5.9490  6.68000E-0002   0.00000E+0000
   5.9510  4.87000E-0002   0.00000E+0000
   5.9530  4.28000E-0002   0.00000E+0000
   5.9560  5.52000E-0002   0.00000E+0000
   5.9580  5.96000E-0002   0.00000E+0000
   5.9590  6.76000E-0002   0.00000E+0000
   5.9630  9.20000E-0002   0.00000E+0000
   5.9680  2.84000E-0002   0.00000E+0000
   5.9700  2.66000E-0002   0.00000E+0000
   5.9720  1.30000E-0002   0.00000E+0000
   5.9750  4.17000E-0002   0.00000E+0000
   5.9770  2.68000E-0002   0.00000E+0000
   5.9800  6.70000E-0002   0.00000E+0000
   5.9820 -3.54600E-0001   0.00000E+0000
   5.9850 -9.75600E-0001   0.00000E+0000
   5.9860 -1.13660E+0000   0.00000E+0000
   5.9890 -1.36090E+0000   0.00000E+0000
   5.9910 -1.46100E+0000   0.00000E+0000
   5.9930 -1.73960E+0000   0.00000E+0000
   5.9950 -1.92430E+0000   0.00000E+0000
   5.9990 -1.99100E+0000   0.00000E+0000
   6.0000 -1.97950E+0000   0.00000E+0000
   6.0020 -1.87650E+0000   0.00000E+0000
   6.0040 -1.86090E+0000   0.00000E+0000
   6.0060 -1.77790E+0000   0.00000E+0000
   6.0080 -1.70540E+0000   0.00000E+0000
   6.0110 -1.55890E+0000   0.00000E+0000
   6.0130 -1.35220E+0000   0.00000E+0000
   6.0150 -8.04500E-0001   0.00000E+0000
   6.0160 -3.80100E-0001   0.00000E+0000
   6.0180 -2.40000E-0002   0.00000E+0000
   6.0190  4.75000E-0002   0.00000E+0000
   6.0230  1.18500E-0001   0.00000E+0000
   6.0250  1.53400E-0001   0.00000E+0000
   6.0270  1.21200E-0001   0.00000E+0000
   6.0300  1.12300E-0001   0.00000E+0000
   6.0320  1.43700E-0001   0.00000E+0000
   6.0330  1.38000E-0001   0.00000E+0000
   6.0370  1.72900E-0001   0.00000E+0000
   6.0390  1.23900E-0001   0.00000E+0000
   6.0410  9.39000E-0002   0.00000E+0000
   6.0430  9.87000E-0002   0.00000E+0000
   6.0460  1.29500E-0001   0.00000E+0000
   6.0480  1.26800E-0001   0.00000E+0000
   6.0510  1.01500E-0001   0.00000E+0000
   6.0520  1.18700E-0001   0.00000E+0000
   6.0540  1.12000E-0001   0.00000E+0000
   6.0570  1.15900E-0001   0.00000E+0000
   6.0590  1.10300E-0001   0.00000E+0000
   6.0610  1.18100E-0001   0.00000E+0000
   6.0620  1.10200E-0001   0.00000E+0000
   6.0640  1.07500E-0001   0.00000E+0000
   6.0670  1.25300E-0001   0.00000E+0000
   6.0690  1.20600E-0001   0.00000E+0000
   6.0710  1.02000E-0001   0.00000E+0000
   6.0750  9.95000E-0002   0.00000E+0000
   6.0800  1.55300E-0001   0.00000E+0000
   6.0820  1.40300E-0001   0.00000E+0000
   6.0860  1.74100E-0001   0.00000E+0000
   6.0870  1.03140E+0000   0.00000E+0000
   6.0890  1.15760E+0000   0.00000E+0000
   6.0920  1.39390E+0000   0.00000E+0000
   6.0970  1.48280E+0000   0.00000E+0000
   6.0990  1.83650E+0000   0.00000E+0000
   6.1010  2.06110E+0000   0.00000E+0000
   6.1030  2.03470E+0000   0.00000E+0000
   6.1070  1.99810E+0000   0.00000E+0000
   6.1080  1.89560E+0000   0.00000E+0000
   6.1100  1.86600E+0000   0.00000E+0000
   6.1140  1.73460E+0000   0.00000E+0000
   6.1150  1.60740E+0000   0.00000E+0000
   6.1170  1.03100E+0000   0.00000E+0000
   6.1220  8.51000E-0002   0.00000E+0000
   6.1270  9.68000E-0002   0.00000E+0000
   6.1300  1.40600E-0001   0.00000E+0000
   6.1330  1.26300E-0001   0.00000E+0000
   6.1370  1.20500E-0001   0.00000E+0000
   6.1390  1.12200E-0001   0.00000E+0000
   6.1400  1.17500E-0001   0.00000E+0000
   6.1430  1.07400E-0001   0.00000E+0000
   6.1450  1.11400E-0001   0.00000E+0000
   6.1470  1.19300E-0001   0.00000E+0000
   6.1490  1.28100E-0001   0.00000E+0000
   6.1510  1.21400E-0001   0.00000E+0000
   6.1530  1.20600E-0001   0.00000E+0000
   6.1550  1.25800E-0001   0.00000E+0000
   6.1590  1.28100E-0001   0.00000E+0000
   6.1610  1.27600E-0001   0.00000E+0000
   6.1650  1.25500E-0001   0.00000E+0000
   6.1680  1.34800E-0001   0.00000E+0000
   6.1690  1.42500E-0001   0.00000E+0000
   6.1730  1.34100E-0001   0.00000E+0000
   6.1750  1.43600E-0001   0.00000E+0000
   6.1780  1.40200E-0001   0.00000E+0000
   6.1790  1.45900E-0001   0.00000E+0000
   6.1810  1.43400E-0001   0.00000E+0000
   6.1830  1.42900E-0001   0.00000E+0000
   6.1860  1.50700E-0001   0.00000E+0000
   6.1880  1.45900E-0001   0.00000E+0000
   6.1910  1.50000E-0001   0.00000E+0000
   6.1930  1.49500E-0001   0.00000E+0000
   6.1950  1.51500E-0001   0.00000E+0000
   6.1970  1.60200E-0001   0.00000E+0000
   6.1990  1.58500E-0001   0.00000E+0000
   6.2020  1.62600E-0001   0.00000E+0000
   6.2040  1.65300E-0001   0.00000E+0000
   6.2060  1.63300E-0001   0.00000E+0000
   6.2090  1.67600E-0001   0.00000E+0000
   6.2110  1.67500E-0001   0.00000E+0000
   6.2130  1.67800E-0001   0.00000E+0000
   6.2150  1.73900E-0001   0.00000E+0000
   6.2180  1.77000E-0001   0.00000E+0000
   6.2190  1.80400E-0001   0.00000E+0000
   6.2230  1.84300E-0001   0.00000E+0000
   6.2250  1.82500E-0001   0.00000E+0000
   6.2270  2.10600E-0001   0.00000E+0000
   6.2300  2.10400E-0001   0.00000E+0000
   6.2310  1.29500E-0001   0.00000E+0000
   6.2340  1.37400E-0001   0.00000E+0000
   6.2360  2.09100E-0001   0.00000E+0000
   6.2380  2.19700E-0001   0.00000E+0000
   6.2420  2.03600E-0001   0.00000E+0000
   6.2450  2.06700E-0001   0.00000E+0000
   6.2480  2.10100E-0001   0.00000E+0000
   6.2500  2.11100E-0001   0.00000E+0000
   6.2520  2.00800E-0001   0.00000E+0000
   6.2550  2.17500E-0001   0.00000E+0000
   6.2570  2.22700E-0001   0.00000E+0000
   6.2590  2.31200E-0001   0.00000E+0000
   6.2600  2.14500E-0001   0.00000E+0000
   6.2640  2.19700E-0001   0.00000E+0000
   6.2660  2.26600E-0001   0.00000E+0000
   6.2680  2.39000E-0001   0.00000E+0000
   6.2730  2.28000E-0001   0.00000E+0000
   6.2750  2.35300E-0001   0.00000E+0000
   6.2780  2.36700E-0001   0.00000E+0000
   6.2800  2.36700E-0001   0.00000E+0000
   6.2820  2.34100E-0001   0.00000E+0000
   6.2850  2.40700E-0001   0.00000E+0000
   6.2860  2.48400E-0001   0.00000E+0000
   6.2880  2.50400E-0001   0.00000E+0000
   6.2910  2.46400E-0001   0.00000E+0000
   6.2930  2.54200E-0001   0.00000E+0000
   6.2950  2.53800E-0001   0.00000E+0000
   6.2980  2.58200E-0001   0.00000E+0000
   6.3000  2.58300E-0001   0.00000E+0000
   6.3020  2.61000E-0001   0.00000E+0000
   6.3050  2.60700E-0001   0.00000E+0000
   6.3070  2.56000E-0001   0.00000E+0000
   6.3090  2.67900E-0001   0.00000E+0000
   6.3110  2.72700E-0001   0.00000E+0000
   6.3130  2.59600E-0001   0.00000E+0000
   6.3150  2.62200E-0001   0.00000E+0000
   6.3160  2.67400E-0001   0.00000E+0000
   6.3190  2.72700E-0001   0.00000E+0000
   6.3210  2.72600E-0001   0.00000E+0000
   6.3250  2.79300E-0001   0.00000E+0000
   6.3270  3.00600E-0001   0.00000E+0000
   6.3300  2.36200E-0001   0.00000E+0000
   6.3310  2.38200E-0001   0.00000E+0000
   6.3330  2.57500E-0001   0.00000E+0000
   6.3360  2.99900E-0001   0.00000E+0000
   6.3390  3.01600E-0001   0.00000E+0000
   6.3420  2.99600E-0001   0.00000E+0000
   6.3430  2.94300E-0001   0.00000E+0000
   6.3460  3.05500E-0001   0.00000E+0000
   6.3480  3.05200E-0001   0.00000E+0000
   6.3500  3.03600E-0001   0.00000E+0000
   6.3520  2.98900E-0001   0.00000E+0000
   6.3530  3.05700E-0001   0.00000E+0000
   6.3560  2.92300E-0001   0.00000E+0000
   6.3580  3.05000E-0001   0.00000E+0000
   6.3600  3.05600E-0001   0.00000E+0000
   6.3610  3.00400E-0001   0.00000E+0000
   6.3640  3.16000E-0001   0.00000E+0000
   6.3660  3.16100E-0001   0.00000E+0000
   6.3680  3.21200E-0001   0.00000E+0000
   6.3700  3.11800E-0001   0.00000E+0000
   6.3730  3.16000E-0001   0.00000E+0000
   6.3750  3.22600E-0001   0.00000E+0000
   6.3780  3.29800E-0001   0.00000E+0000
   6.3800  3.19000E-0001   0.00000E+0000
   6.3820  3.16000E-0001   0.00000E+0000
   6.3840  3.34000E-0001   0.00000E+0000
   6.3860  3.37000E-0001   0.00000E+0000
   6.3880  3.34700E-0001   0.00000E+0000
   6.3920  3.36000E-0001   0.00000E+0000
   6.3970  3.35300E-0001   0.00000E+0000
   6.4000  3.30000E-0001   0.00000E+0000
   6.4020  3.36000E-0001   0.00000E+0000
   6.4040  3.34900E-0001   0.00000E+0000
   6.4060  3.36000E-0001   0.00000E+0000
   6.4080  3.35700E-0001   0.00000E+0000
   6.4100  3.46300E-0001   0.00000E+0000
   6.4130  3.36300E-0001   0.00000E+0000
   6.4150  3.36800E-0001   0.00000E+0000
   6.4190  3.43300E-0001   0.00000E+0000
   6.4220  3.35600E-0001   0.00000E+0000
   6.4240  3.46300E-0001   0.00000E+0000
   6.4260  3.41700E-0001   0.00000E+0000
   6.4290  3.48600E-0001   0.00000E+0000
   6.4300  3.48700E-0001   0.00000E+0000
   6.4330  3.54700E-0001   0.00000E+0000
   6.4350  3.51200E-0001   0.00000E+0000
   6.4380  3.58500E-0001   0.00000E+0000
   6.4400  3.55500E-0001   0.00000E+0000
   6.4420  3.53900E-0001   0.00000E+0000
   6.4430  3.61100E-0001   0.00000E+0000
   6.4470  3.69200E-0001   0.00000E+0000
   6.4480  3.58800E-0001   0.00000E+0000
   6.4520  3.55500E-0001   0.00000E+0000
   6.4530  3.54200E-0001   0.00000E+0000
   6.4560  3.60900E-0001   0.00000E+0000
   6.4570  3.58300E-0001   0.00000E+0000
   6.4600  3.59700E-0001   0.00000E+0000
   6.4610  3.65000E-0001   0.00000E+0000
   6.4630  3.59300E-0001   0.00000E+0000
   6.4660  3.60200E-0001   0.00000E+0000
   6.4670  3.63600E-0001   0.00000E+0000
   6.4700  3.60000E-0001   0.00000E+0000
   6.4720  3.63800E-0001   0.00000E+0000
   6.4740  3.71000E-0001   0.00000E+0000
   6.4770  3.98000E-0001   0.00000E+0000
   6.4790  4.14100E-0001   0.00000E+0000
   6.4830  3.75100E-0001   0.00000E+0000
   6.4840  3.95300E-0001   0.00000E+0000
   6.4880  3.69900E-0001   0.00000E+0000
   6.4900  3.77400E-0001   0.00000E+0000
   6.4930  3.73800E-0001   0.00000E+0000
   6.4970  3.81700E-0001   0.00000E+0000
   6.4980  3.71800E-0001   0.00000E+0000
   6.5020  3.72700E-0001   0.00000E+0000
   6.5040  3.84500E-0001   0.00000E+0000
   6.5060  3.81700E-0001   0.00000E+0000
   6.5070  3.82000E-0001   0.00000E+0000
   6.5090  3.88400E-0001   0.00000E+0000
   6.5100  3.87200E-0001   0.00000E+0000
   6.5130  3.74700E-0001   0.00000E+0000
   6.5140  3.68600E-0001   0.00000E+0000
   6.5170  3.66800E-0001   0.00000E+0000
   6.5180  3.85500E-0001   0.00000E+0000
   6.5220  3.95400E-0001   0.00000E+0000
   6.5240  3.92900E-0001   0.00000E+0000
   6.5270  3.86700E-0001   0.00000E+0000
   6.5290  3.74000E-0001   0.00000E+0000
   6.5310  3.82700E-0001   0.00000E+0000
   6.5330  3.86200E-0001   0.00000E+0000
   6.5360  3.88700E-0001   0.00000E+0000
   6.5380  3.91200E-0001   0.00000E+0000
   6.5430  4.01300E-0001   0.00000E+0000
   6.5450  3.90200E-0001   0.00000E+0000
   6.5460  3.82500E-0001   0.00000E+0000
   6.5470  3.85000E-0001   0.00000E+0000
   6.5500  3.99500E-0001   0.00000E+0000
   6.5520  4.02200E-0001   0.00000E+0000
   6.5550  3.90300E-0001   0.00000E+0000
   6.5570  3.94000E-0001   0.00000E+0000
   6.5590  3.83800E-0001   0.00000E+0000
   6.5610  3.95000E-0001   0.00000E+0000
   6.5640  3.95300E-0001   0.00000E+0000
   6.5650  4.00900E-0001   0.00000E+0000
   6.5670  3.98300E-0001   0.00000E+0000
   6.5690  4.01900E-0001   0.00000E+0000
   6.5720  3.94400E-0001   0.00000E+0000
   6.5740  3.93400E-0001   0.00000E+0000
   6.5770  3.97200E-0001   0.00000E+0000
   6.5790  3.96200E-0001   0.00000E+0000
   6.5810  3.95100E-0001   0.00000E+0000
   6.5830  4.04400E-0001   0.00000E+0000
   6.5870  4.00100E-0001   0.00000E+0000
   6.5890  4.00400E-0001   0.00000E+0000
   6.5910  4.07400E-0001   0.00000E+0000
   6.5950  4.08400E-0001   0.00000E+0000
   6.5960  4.08400E-0001   0.00000E+0000
   6.5970  4.03900E-0001   0.00000E+0000
   6.6000  4.00500E-0001   0.00000E+0000
   6.6020  4.26600E-0001   0.00000E+0000
   6.6050  4.28600E-0001   0.00000E+0000
   6.6070  4.14100E-0001   0.00000E+0000
   6.6080  4.06700E-0001   0.00000E+0000
   6.6100  4.09900E-0001   0.00000E+0000
   6.6120  4.19100E-0001   0.00000E+0000
   6.6150  4.14300E-0001   0.00000E+0000
   6.6170  4.11800E-0001   0.00000E+0000
   6.6190  4.17400E-0001   0.00000E+0000
   6.6210  4.24000E-0001   0.00000E+0000
   6.6230  4.21200E-0001   0.00000E+0000
   6.6250  4.10400E-0001   0.00000E+0000
   6.6270  4.25500E-0001   0.00000E+0000
   6.6310  4.31600E-0001   0.00000E+0000
   6.6330  4.27200E-0001   0.00000E+0000
   6.6350  4.28600E-0001   0.00000E+0000
   6.6380  4.18300E-0001   0.00000E+0000
   6.6390  4.19700E-0001   0.00000E+0000
   6.6410  4.29100E-0001   0.00000E+0000
   6.6440  4.24300E-0001   0.00000E+0000
   6.6460  4.17100E-0001   0.00000E+0000
   6.6490  4.13600E-0001   0.00000E+0000
   6.6510  4.23100E-0001   0.00000E+0000
   6.6540  4.16800E-0001   0.00000E+0000
   6.6550  4.20900E-0001   0.00000E+0000
   6.6580  4.27800E-0001   0.00000E+0000
   6.6610  4.17100E-0001   0.00000E+0000
   6.6620  4.20900E-0001   0.00000E+0000
   6.6650  4.24900E-0001   0.00000E+0000
   6.6670  4.27900E-0001   0.00000E+0000
   6.6700  4.28100E-0001   0.00000E+0000
   6.6730  4.35500E-0001   0.00000E+0000
   6.6760  4.30500E-0001   0.00000E+0000
   6.6770  4.23900E-0001   0.00000E+0000
   6.6810  4.34100E-0001   0.00000E+0000
   6.6830  4.35200E-0001   0.00000E+0000
   6.6840  4.35500E-0001   0.00000E+0000
   6.6870  4.29800E-0001   0.00000E+0000
   6.6900  4.21000E-0001   0.00000E+0000
   6.6930  4.34200E-0001   0.00000E+0000
   6.6950  4.34500E-0001   0.00000E+0000
   6.6970  4.47700E-0001   0.00000E+0000
   6.6990  4.36900E-0001   0.00000E+0000
   6.7010  4.37600E-0001   0.00000E+0000
   6.7030  4.29500E-0001   0.00000E+0000
   6.7070  4.25200E-0001   0.00000E+0000
   6.7080  4.32600E-0001   0.00000E+0000
   6.7100  4.26900E-0001   0.00000E+0000
   6.7120  4.40000E-0001   0.00000E+0000
   6.7150  4.30400E-0001   0.00000E+0000
   6.7160  4.37300E-0001   0.00000E+0000
   6.7200  4.27100E-0001   0.00000E+0000
   6.7220  4.31700E-0001   0.00000E+0000
   6.7260  4.35800E-0001   0.00000E+0000
   6.7270  4.38200E-0001   0.00000E+0000
   6.7290  4.41400E-0001   0.00000E+0000
   6.7320  4.37600E-0001   0.00000E+0000
   6.7330  4.43900E-0001   0.00000E+0000
   6.7370  4.32400E-0001   0.00000E+0000
   6.7390  4.40700E-0001   0.00000E+0000
   6.7430  4.50800E-0001   0.00000E+0000
   6.7450  4.47700E-0001   0.00000E+0000
   6.7480  4.33000E-0001   0.00000E+0000
   6.7500  4.40000E-0001   0.00000E+0000
   6.7520  4.54600E-0001   0.00000E+0000
   6.7540  4.44000E-0001   0.00000E+0000
   6.7550  4.41600E-0001   0.00000E+0000
   6.7590  4.47800E-0001   0.00000E+0000
   6.7620  4.48900E-0001   0.00000E+0000
   6.7630  4.51300E-0001   0.00000E+0000
   6.7650  4.52500E-0001   0.00000E+0000
   6.7680  4.28200E-0001   0.00000E+0000
   6.7720  4.33600E-0001   0.00000E+0000
   6.7740  4.51600E-0001   0.00000E+0000
   6.7770  4.54100E-0001   0.00000E+0000
   6.7790  4.50800E-0001   0.00000E+0000
   6.7820  4.45600E-0001   0.00000E+0000
   6.7840  4.47300E-0001   0.00000E+0000
   6.7880  4.57200E-0001   0.00000E+0000
   6.7900  4.47200E-0001   0.00000E+0000
   6.7920  4.65200E-0001   0.00000E+0000
   6.7930  4.53800E-0001   0.00000E+0000
   6.7960  4.40500E-0001   0.00000E+0000
   6.7980  4.41000E-0001   0.00000E+0000
   6.8010  4.35300E-0001   0.00000E+0000
   6.8040  4.55400E-0001   0.00000E+0000
   6.8050  4.56600E-0001   0.00000E+0000
   6.8080  4.53800E-0001   0.00000E+0000
   6.8100  4.62100E-0001   0.00000E+0000
   6.8120  4.77900E-0001   0.00000E+0000
   6.8140  4.49900E-0001   0.00000E+0000
   6.8170  4.62300E-0001   0.00000E+0000
   6.8190  4.51700E-0001   0.00000E+0000
   6.8220  4.50900E-0001   0.00000E+0000
   6.8240  4.41900E-0001   0.00000E+0000
   6.8280  4.48800E-0001   0.00000E+0000
   6.8300  4.46600E-0001   0.00000E+0000
   6.8320  4.61900E-0001   0.00000E+0000
   6.8340  4.61300E-0001   0.00000E+0000
   6.8370  4.55300E-0001   0.00000E+0000
   6.8390  4.43800E-0001   0.00000E+0000
   6.8420  4.47600E-0001   0.00000E+0000
   6.8440  4.34600E-0001   0.00000E+0000
   6.8460  4.50400E-0001   0.00000E+0000
   6.8500  4.62200E-0001   0.00000E+0000
   6.8510  4.61000E-0001   0.00000E+0000
   6.8530  4.60200E-0001   0.00000E+0000
   6.8560  4.58000E-0001   0.00000E+0000
   6.8580  4.54500E-0001   0.00000E+0000
   6.8600  4.38900E-0001   0.00000E+0000
   6.8620  4.50500E-0001   0.00000E+0000
   6.8650  4.47700E-0001   0.00000E+0000
   6.8670  4.44900E-0001   0.00000E+0000
   6.8700  4.52700E-0001   0.00000E+0000
   6.8720  4.70400E-0001   0.00000E+0000
   6.8760  4.62100E-0001   0.00000E+0000
   6.8790  4.61400E-0001   0.00000E+0000
   6.8810  4.55300E-0001   0.00000E+0000
   6.8830  4.64300E-0001   0.00000E+0000
   6.8870  4.61500E-0001   0.00000E+0000
   6.8900  4.62800E-0001   0.00000E+0000
   6.8920  4.54800E-0001   0.00000E+0000
   6.8940  4.54000E-0001   0.00000E+0000
   6.8970  4.70000E-0001   0.00000E+0000
   6.8990  4.79000E-0001   0.00000E+0000
   6.9010  4.90100E-0001   0.00000E+0000
   6.9040  4.80700E-0001   0.00000E+0000
   6.9060  4.66800E-0001   0.00000E+0000
   6.9080  4.74700E-0001   0.00000E+0000
   6.9110  4.90600E-0001   0.00000E+0000
   6.9130  4.75800E-0001   0.00000E+0000
   6.9150  4.74400E-0001   0.00000E+0000
   6.9180  4.74700E-0001   0.00000E+0000
   6.9200  4.70800E-0001   0.00000E+0000
   6.9230  4.78200E-0001   0.00000E+0000
   6.9250  4.74600E-0001   0.00000E+0000
   6.9270  4.62900E-0001   0.00000E+0000
   6.9290  4.70500E-0001   0.00000E+0000
   6.9320  4.82200E-0001   0.00000E+0000
   6.9340  4.84400E-0001   0.00000E+0000
   6.9370  4.82100E-0001   0.00000E+0000
   6.9390  4.86000E-0001   0.00000E+0000
   6.9410  4.98600E-0001   0.00000E+0000
   6.9430  4.93400E-0001   0.00000E+0000
   6.9460  4.57800E-0001   0.00000E+0000
   6.9480  4.57400E-0001   0.00000E+0000
   6.9500  4.65400E-0001   0.00000E+0000
   6.9520  4.73300E-0001   0.00000E+0000
   6.9550  4.63200E-0001   0.00000E+0000
   6.9560  4.73700E-0001   0.00000E+0000
   6.9580  4.67700E-0001   0.00000E+0000
   6.9610  4.57800E-0001   0.00000E+0000
   6.9640  4.60200E-0001   0.00000E+0000
   6.9670  4.68800E-0001   0.00000E+0000
   6.9680  4.55600E-0001   0.00000E+0000
   6.9700  4.56600E-0001   0.00000E+0000
   6.9740  4.72200E-0001   0.00000E+0000
   6.9770  4.62300E-0001   0.00000E+0000
   6.9790  4.68400E-0001   0.00000E+0000
   6.9820  4.36100E-0001   0.00000E+0000
   6.9840  4.34600E-0001   0.00000E+0000
   6.9870  4.54900E-0001   0.00000E+0000
   6.9890  4.50800E-0001   0.00000E+0000
   6.9910  4.63000E-0001   0.00000E+0000
   6.9930  4.79600E-0001   0.00000E+0000
   6.9960  4.75800E-0001   0.00000E+0000
   6.9980  4.70100E-0001   0.00000E+0000
   7.0000  4.52000E-0001   0.00000E+0000
   7.0030  4.68200E-0001   0.00000E+0000
   7.0050  4.63300E-0001   0.00000E+0000
   7.0070  4.80100E-0001   0.00000E+0000
   7.0100  4.83000E-0001   0.00000E+0000
   7.0110  4.86000E-0001   0.00000E+0000
   7.0140  4.74000E-0001   0.00000E+0000
   7.0170  4.70500E-0001   0.00000E+0000
   7.0200  5.00500E-0001   0.00000E+0000
   7.0230  4.82800E-0001   0.00000E+0000
   7.0250  4.68600E-0001   0.00000E+0000
   7.0270  4.91700E-0001   0.00000E+0000
   7.0300  4.88000E-0001   0.00000E+0000
   7.0320  4.77000E-0001   0.00000E+0000
   7.0340  4.87900E-0001   0.00000E+0000
   7.0390  5.11800E-0001   0.00000E+0000
   7.0410  5.16600E-0001   0.00000E+0000
   7.0430  5.12300E-0001   0.00000E+0000
   7.0440  5.06100E-0001   0.00000E+0000
   7.0460  4.98400E-0001   0.00000E+0000
   7.0490  4.96700E-0001   0.00000E+0000
   7.0510  5.01800E-0001   0.00000E+0000
   7.0530  5.08900E-0001   0.00000E+0000
   7.0560  5.16500E-0001   0.00000E+0000
   7.0580  5.16300E-0001   0.00000E+0000
   7.0600  5.17700E-0001   0.00000E+0000
   7.0620  5.27300E-0001   0.00000E+0000
   7.0650  5.27900E-0001   0.00000E+0000
   7.0660  5.27300E-0001   0.00000E+0000
   7.0700  5.37000E-0001   0.00000E+0000
   7.0730  5.40800E-0001   0.00000E+0000
   7.0760  5.48100E-0001   0.00000E+0000
   7.0790  5.31000E-0001   0.00000E+0000
   7.0800  5.34400E-0001   0.00000E+0000
   7.0830  5.56900E-0001   0.00000E+0000
   7.0850  5.75100E-0001   0.00000E+0000
   7.0880  5.83200E-0001   0.00000E+0000
   7.0900  5.66800E-0001   0.00000E+0000
   7.0930  5.71400E-0001   0.00000E+0000
   7.0970  5.81800E-0001   0.00000E+0000
   7.0990  6.04500E-0001   0.00000E+0000
   7.1010  6.09000E-0001   0.00000E+0000
