# Supplementary material for: Self-association of MreC as a regulatory signal in bacterial cell wall elongation
Source: Nat Commun. 2021 May 20;12:2987. doi: 10.1038/s41467-021-22957-9 (PMC8137920; doi:10.1038/s41467-021-22957-9)
Supplement: Supplementary file 4 — Source Data [file 41467_2021_22957_MOESM4_ESM.zip › Martins2-Source-Data/AUC_rawdata/E.coli/00260.RA3]

MREC FHEC 0,8 abs
R 3 20.0 20000 0057412 2.3800E11 281 1 
   5.8010 -4.01200E-0001   0.00000E+0000
   5.8060 -2.02800E-0001   0.00000E+0000
   5.8080 -1.73800E-0001   0.00000E+0000
   5.8100 -1.25700E-0001   0.00000E+0000
   5.8110 -2.61200E-0001   0.00000E+0000
   5.8140 -2.11100E-0001   0.00000E+0000
   5.8150 -3.47200E-0001   0.00000E+0000
   5.8160 -3.70000E-0001   0.00000E+0000
   5.8180 -5.07300E-0001   0.00000E+0000
   5.8210 -6.58200E-0001   0.00000E+0000
   5.8230 -5.51100E-0001   0.00000E+0000
   5.8250 -3.92100E-0001   0.00000E+0000
   5.8270  5.00000E-0004   0.00000E+0000
   5.8290  3.70000E-0002   0.00000E+0000
   5.8320  1.49800E-0001   0.00000E+0000
   5.8340  1.43300E-0001   0.00000E+0000
   5.8350  1.08100E-0001   0.00000E+0000
   5.8370  1.10600E-0001   0.00000E+0000
   5.8390  9.24000E-0002   0.00000E+0000
   5.8410  9.12000E-0002   0.00000E+0000
   5.8420  8.40000E-0002   0.00000E+0000
   5.8440  7.36000E-0002   0.00000E+0000
   5.8460  9.72000E-0002   0.00000E+0000
   5.8480  8.95000E-0002   0.00000E+0000
   5.8510  8.36000E-0002   0.00000E+0000
   5.8530  6.10000E-0002   0.00000E+0000
   5.8550  1.67000E-0002   0.00000E+0000
   5.8580  2.73000E-0002   0.00000E+0000
   5.8600  3.50000E-0002   0.00000E+0000
   5.8610  1.32000E-0002   0.00000E+0000
   5.8620  2.35000E-0002   0.00000E+0000
   5.8650  3.54000E-0002   0.00000E+0000
   5.8660  1.83000E-0002   0.00000E+0000
   5.8710 -4.56000E-0002   0.00000E+0000
   5.8730 -8.00000E-0004   0.00000E+0000
   5.8740  5.00000E-0003   0.00000E+0000
   5.8770  2.92000E-0002   0.00000E+0000
   5.8780  4.26000E-0002   0.00000E+0000
   5.8810  3.78000E-0002   0.00000E+0000
   5.8820  2.79000E-0002   0.00000E+0000
   5.8850  9.40000E-0003   0.00000E+0000
   5.8870  3.31000E-0002   0.00000E+0000
   5.8890  4.47000E-0002   0.00000E+0000
   5.8900  4.86000E-0002   0.00000E+0000
   5.8920  1.50000E-0002   0.00000E+0000
   5.8940  1.93000E-0002   0.00000E+0000
   5.8960  2.29000E-0002   0.00000E+0000
   5.8990  4.08000E-0002   0.00000E+0000
   5.9010  3.44000E-0002   0.00000E+0000
   5.9040  1.89000E-0002   0.00000E+0000
   5.9060  1.57000E-0002   0.00000E+0000
   5.9070  9.40000E-0003   0.00000E+0000
   5.9090  1.76000E-0002   0.00000E+0000
   5.9110  2.00000E-0002   0.00000E+0000
   5.9120  2.46000E-0002   0.00000E+0000
   5.9150  2.26000E-0002   0.00000E+0000
   5.9180  1.68000E-0002   0.00000E+0000
   5.9210 -5.80000E-0003   0.00000E+0000
   5.9230  4.56000E-0002   0.00000E+0000
   5.9260  2.60000E-0002   0.00000E+0000
   5.9280  6.19000E-0002   0.00000E+0000
   5.9300  7.24000E-0002   0.00000E+0000
   5.9320  5.82000E-0002   0.00000E+0000
   5.9340  2.46000E-0002   0.00000E+0000
   5.9360  4.20000E-0002   0.00000E+0000
   5.9380  6.21000E-0002   0.00000E+0000
   5.9400  7.55000E-0002   0.00000E+0000
   5.9440  7.25000E-0002   0.00000E+0000
   5.9460  6.50000E-0002   0.00000E+0000
   5.9470  5.89000E-0002   0.00000E+0000
   5.9490  6.49000E-0002   0.00000E+0000
   5.9520  3.63000E-0002   0.00000E+0000
   5.9540  5.16000E-0002   0.00000E+0000
   5.9560  5.61000E-0002   0.00000E+0000
   5.9580  7.26000E-0002   0.00000E+0000
   5.9590  8.73000E-0002   0.00000E+0000
   5.9610  8.58000E-0002   0.00000E+0000
   5.9630  6.41000E-0002   0.00000E+0000
   5.9660  2.92000E-0002   0.00000E+0000
   5.9680  2.07000E-0002   0.00000E+0000
   5.9700  1.86000E-0002   0.00000E+0000
   5.9730  4.01000E-0002   0.00000E+0000
   5.9750  2.93000E-0002   0.00000E+0000
   5.9770  4.51000E-0002   0.00000E+0000
   5.9790  7.86000E-0002   0.00000E+0000
   5.9810 -1.83300E-0001   0.00000E+0000
   5.9820 -7.18900E-0001   0.00000E+0000
   5.9850 -1.17450E+0000   0.00000E+0000
   5.9860 -1.31480E+0000   0.00000E+0000
   5.9890 -1.44270E+0000   0.00000E+0000
   5.9900 -1.59740E+0000   0.00000E+0000
   5.9930 -1.83270E+0000   0.00000E+0000
   5.9960 -1.97390E+0000   0.00000E+0000
   5.9990 -1.97360E+0000   0.00000E+0000
   6.0020 -1.91380E+0000   0.00000E+0000
   6.0030 -1.83930E+0000   0.00000E+0000
   6.0070 -1.72040E+0000   0.00000E+0000
   6.0090 -1.62280E+0000   0.00000E+0000
   6.0110 -1.43270E+0000   0.00000E+0000
   6.0140 -7.41900E-0001   0.00000E+0000
   6.0160 -1.74000E-0001   0.00000E+0000
   6.0200  1.70100E-0001   0.00000E+0000
   6.0210  1.30900E-0001   0.00000E+0000
   6.0230  1.42200E-0001   0.00000E+0000
   6.0250  1.32500E-0001   0.00000E+0000
   6.0270  1.14100E-0001   0.00000E+0000
   6.0300  1.34500E-0001   0.00000E+0000
   6.0320  1.38200E-0001   0.00000E+0000
   6.0340  1.40600E-0001   0.00000E+0000
   6.0370  1.55700E-0001   0.00000E+0000
   6.0380  1.07900E-0001   0.00000E+0000
   6.0410  9.47000E-0002   0.00000E+0000
   6.0420  9.73000E-0002   0.00000E+0000
   6.0440  1.27500E-0001   0.00000E+0000
   6.0450  1.20400E-0001   0.00000E+0000
   6.0480  1.05800E-0001   0.00000E+0000
   6.0500  1.05300E-0001   0.00000E+0000
   6.0520  1.10500E-0001   0.00000E+0000
   6.0560  1.16500E-0001   0.00000E+0000
   6.0590  1.16300E-0001   0.00000E+0000
   6.0610  1.16000E-0001   0.00000E+0000
   6.0630  1.08400E-0001   0.00000E+0000
   6.0640  1.19000E-0001   0.00000E+0000
   6.0660  1.11200E-0001   0.00000E+0000
   6.0690  1.06100E-0001   0.00000E+0000
   6.0710  1.00100E-0001   0.00000E+0000
   6.0730  9.93000E-0002   0.00000E+0000
   6.0760  1.34100E-0001   0.00000E+0000
   6.0780  1.54500E-0001   0.00000E+0000
   6.0800  1.43500E-0001   0.00000E+0000
   6.0820  8.92000E-0002   0.00000E+0000
   6.0840  8.15900E-0001   0.00000E+0000
   6.0890  1.19250E+0000   0.00000E+0000
   6.0900  1.34120E+0000   0.00000E+0000
   6.0940  1.41750E+0000   0.00000E+0000
   6.0990  1.97280E+0000   0.00000E+0000
   6.1010  2.03590E+0000   0.00000E+0000
   6.1040  2.00800E+0000   0.00000E+0000
   6.1060  1.92910E+0000   0.00000E+0000
   6.1080  1.90900E+0000   0.00000E+0000
   6.1120  1.79480E+0000   0.00000E+0000
   6.1130  1.64590E+0000   0.00000E+0000
   6.1170  1.47040E+0000   0.00000E+0000
   6.1190  6.85600E-0001   0.00000E+0000
   6.1210  6.11000E-0002   0.00000E+0000
   6.1260  9.46000E-0002   0.00000E+0000
   6.1280  9.23000E-0002   0.00000E+0000
   6.1310  9.94000E-0002   0.00000E+0000
   6.1330  9.00000E-0002   0.00000E+0000
   6.1360  8.44000E-0002   0.00000E+0000
   6.1380  8.41000E-0002   0.00000E+0000
   6.1390  7.78000E-0002   0.00000E+0000
   6.1420  7.11000E-0002   0.00000E+0000
   6.1440  7.48000E-0002   0.00000E+0000
   6.1470  8.17000E-0002   0.00000E+0000
   6.1480  8.33000E-0002   0.00000E+0000
   6.1500  7.49000E-0002   0.00000E+0000
   6.1520  7.52000E-0002   0.00000E+0000
   6.1550  8.12000E-0002   0.00000E+0000
   6.1580  8.36000E-0002   0.00000E+0000
   6.1600  7.93000E-0002   0.00000E+0000
   6.1610  7.89000E-0002   0.00000E+0000
   6.1660  7.72000E-0002   0.00000E+0000
   6.1680  8.99000E-0002   0.00000E+0000
   6.1710  8.52000E-0002   0.00000E+0000
   6.1720  7.70000E-0002   0.00000E+0000
   6.1730  7.97000E-0002   0.00000E+0000
   6.1760  7.73000E-0002   0.00000E+0000
   6.1790  8.83000E-0002   0.00000E+0000
   6.1820  7.93000E-0002   0.00000E+0000
   6.1830  8.09000E-0002   0.00000E+0000
   6.1870  8.00000E-0002   0.00000E+0000
   6.1890  7.96000E-0002   0.00000E+0000
   6.1920  7.86000E-0002   0.00000E+0000
   6.1940  7.87000E-0002   0.00000E+0000
   6.1950  7.88000E-0002   0.00000E+0000
   6.2000  7.87000E-0002   0.00000E+0000
   6.2020  7.71000E-0002   0.00000E+0000
   6.2050  8.17000E-0002   0.00000E+0000
   6.2070  8.28000E-0002   0.00000E+0000
   6.2100  8.37000E-0002   0.00000E+0000
   6.2120  8.15000E-0002   0.00000E+0000
   6.2150  8.50000E-0002   0.00000E+0000
   6.2180  8.50000E-0002   0.00000E+0000
   6.2190  8.43000E-0002   0.00000E+0000
   6.2220  9.07000E-0002   0.00000E+0000
   6.2240  8.70000E-0002   0.00000E+0000
   6.2250  1.00500E-0001   0.00000E+0000
   6.2280  1.18300E-0001   0.00000E+0000
   6.2290  4.26000E-0002   0.00000E+0000
   6.2310  1.82000E-0002   0.00000E+0000
   6.2340  5.44000E-0002   0.00000E+0000
   6.2360  1.04600E-0001   0.00000E+0000
   6.2380  1.11700E-0001   0.00000E+0000
   6.2390  9.93000E-0002   0.00000E+0000
   6.2430  8.72000E-0002   0.00000E+0000
   6.2440  9.34000E-0002   0.00000E+0000
   6.2490  9.52000E-0002   0.00000E+0000
   6.2520  7.79000E-0002   0.00000E+0000
   6.2540  8.67000E-0002   0.00000E+0000
   6.2560  9.28000E-0002   0.00000E+0000
   6.2590  1.00700E-0001   0.00000E+0000
   6.2600  8.96000E-0002   0.00000E+0000
   6.2620  9.13000E-0002   0.00000E+0000
   6.2640  1.01800E-0001   0.00000E+0000
   6.2680  1.01100E-0001   0.00000E+0000
   6.2690  9.76000E-0002   0.00000E+0000
   6.2710  9.18000E-0002   0.00000E+0000
   6.2730  8.68000E-0002   0.00000E+0000
   6.2740  9.16000E-0002   0.00000E+0000
   6.2760  9.72000E-0002   0.00000E+0000
   6.2790  9.86000E-0002   0.00000E+0000
   6.2810  8.78000E-0002   0.00000E+0000
   6.2830  8.58000E-0002   0.00000E+0000
   6.2860  9.65000E-0002   0.00000E+0000
   6.2870  9.82000E-0002   0.00000E+0000
   6.2900  9.79000E-0002   0.00000E+0000
   6.2930  9.54000E-0002   0.00000E+0000
   6.2960  1.01600E-0001   0.00000E+0000
   6.3000  1.05900E-0001   0.00000E+0000
   6.3020  1.04600E-0001   0.00000E+0000
   6.3050  9.77000E-0002   0.00000E+0000
   6.3070  1.01800E-0001   0.00000E+0000
   6.3100  1.04300E-0001   0.00000E+0000
   6.3120  1.08500E-0001   0.00000E+0000
   6.3130  9.59000E-0002   0.00000E+0000
   6.3160  9.75000E-0002   0.00000E+0000
   6.3180  1.02700E-0001   0.00000E+0000
   6.3210  1.04400E-0001   0.00000E+0000
   6.3230  1.03500E-0001   0.00000E+0000
   6.3260  1.18800E-0001   0.00000E+0000
   6.3310  5.60000E-0002   0.00000E+0000
   6.3320  6.37000E-0002   0.00000E+0000
   6.3350  9.21000E-0002   0.00000E+0000
   6.3380  1.26900E-0001   0.00000E+0000
   6.3400  1.26200E-0001   0.00000E+0000
   6.3420  1.16900E-0001   0.00000E+0000
   6.3430  1.12200E-0001   0.00000E+0000
   6.3460  1.28000E-0001   0.00000E+0000
   6.3480  1.23500E-0001   0.00000E+0000
   6.3510  1.20700E-0001   0.00000E+0000
   6.3520  1.12300E-0001   0.00000E+0000
   6.3550  1.11800E-0001   0.00000E+0000
   6.3570  1.16300E-0001   0.00000E+0000
   6.3590  1.20400E-0001   0.00000E+0000
   6.3610  1.14200E-0001   0.00000E+0000
   6.3650  1.18900E-0001   0.00000E+0000
   6.3690  1.15400E-0001   0.00000E+0000
   6.3710  1.24900E-0001   0.00000E+0000
   6.3730  1.27700E-0001   0.00000E+0000
   6.3760  1.24900E-0001   0.00000E+0000
   6.3780  1.40100E-0001   0.00000E+0000
   6.3820  1.28000E-0001   0.00000E+0000
   6.3830  1.26600E-0001   0.00000E+0000
   6.3850  1.46200E-0001   0.00000E+0000
   6.3870  1.42200E-0001   0.00000E+0000
   6.3900  1.38400E-0001   0.00000E+0000
   6.3920  1.36200E-0001   0.00000E+0000
   6.3940  1.41700E-0001   0.00000E+0000
   6.3970  1.39600E-0001   0.00000E+0000
   6.4000  1.46800E-0001   0.00000E+0000
   6.4040  1.43300E-0001   0.00000E+0000
   6.4060  1.42400E-0001   0.00000E+0000
   6.4080  1.39100E-0001   0.00000E+0000
   6.4120  1.48500E-0001   0.00000E+0000
   6.4130  1.40000E-0001   0.00000E+0000
   6.4160  1.38400E-0001   0.00000E+0000
   6.4210  1.46800E-0001   0.00000E+0000
   6.4220  1.47900E-0001   0.00000E+0000
   6.4260  1.46200E-0001   0.00000E+0000
   6.4290  1.52300E-0001   0.00000E+0000
   6.4310  1.52000E-0001   0.00000E+0000
   6.4330  1.48900E-0001   0.00000E+0000
   6.4350  1.48600E-0001   0.00000E+0000
   6.4380  1.58300E-0001   0.00000E+0000
   6.4390  1.53000E-0001   0.00000E+0000
   6.4420  1.58400E-0001   0.00000E+0000
   6.4430  1.57300E-0001   0.00000E+0000
   6.4460  1.60400E-0001   0.00000E+0000
   6.4470  1.58000E-0001   0.00000E+0000
   6.4500  1.49800E-0001   0.00000E+0000
   6.4510  1.55800E-0001   0.00000E+0000
   6.4570  1.69200E-0001   0.00000E+0000
   6.4590  1.64300E-0001   0.00000E+0000
   6.4600  1.60900E-0001   0.00000E+0000
   6.4620  1.61700E-0001   0.00000E+0000
   6.4640  1.68600E-0001   0.00000E+0000
   6.4690  1.69000E-0001   0.00000E+0000
   6.4700  1.66900E-0001   0.00000E+0000
   6.4740  1.60900E-0001   0.00000E+0000
   6.4760  1.88400E-0001   0.00000E+0000
   6.4810  1.85100E-0001   0.00000E+0000
   6.4830  1.82100E-0001   0.00000E+0000
   6.4850  1.95500E-0001   0.00000E+0000
   6.4860  1.86500E-0001   0.00000E+0000
   6.4880  1.73900E-0001   0.00000E+0000
   6.4910  1.82200E-0001   0.00000E+0000
   6.4930  1.80100E-0001   0.00000E+0000
   6.4950  1.78200E-0001   0.00000E+0000
   6.4970  1.85400E-0001   0.00000E+0000
   6.4990  1.79500E-0001   0.00000E+0000
   6.5020  1.79800E-0001   0.00000E+0000
   6.5030  1.83400E-0001   0.00000E+0000
   6.5050  1.90100E-0001   0.00000E+0000
   6.5070  1.89400E-0001   0.00000E+0000
   6.5100  2.00200E-0001   0.00000E+0000
   6.5130  1.89800E-0001   0.00000E+0000
   6.5170  1.65100E-0001   0.00000E+0000
   6.5200  2.00000E-0001   0.00000E+0000
   6.5220  2.10900E-0001   0.00000E+0000
   6.5240  2.02400E-0001   0.00000E+0000
   6.5270  2.05400E-0001   0.00000E+0000
   6.5290  1.91600E-0001   0.00000E+0000
   6.5300  1.97900E-0001   0.00000E+0000
   6.5330  2.00300E-0001   0.00000E+0000
   6.5360  2.03400E-0001   0.00000E+0000
   6.5380  2.05400E-0001   0.00000E+0000
   6.5400  2.00400E-0001   0.00000E+0000
   6.5430  2.15500E-0001   0.00000E+0000
   6.5460  1.99300E-0001   0.00000E+0000
   6.5480  2.07200E-0001   0.00000E+0000
   6.5520  2.27600E-0001   0.00000E+0000
   6.5530  2.09300E-0001   0.00000E+0000
   6.5570  2.05300E-0001   0.00000E+0000
   6.5590  2.07000E-0001   0.00000E+0000
   6.5620  2.13300E-0001   0.00000E+0000
   6.5640  2.20400E-0001   0.00000E+0000
   6.5670  2.24200E-0001   0.00000E+0000
   6.5710  2.21600E-0001   0.00000E+0000
   6.5720  2.22600E-0001   0.00000E+0000
   6.5760  2.21700E-0001   0.00000E+0000
   6.5790  2.18900E-0001   0.00000E+0000
   6.5800  2.23200E-0001   0.00000E+0000
   6.5830  2.36600E-0001   0.00000E+0000
   6.5850  2.32700E-0001   0.00000E+0000
   6.5890  2.34900E-0001   0.00000E+0000
   6.5900  2.27300E-0001   0.00000E+0000
   6.5930  2.40900E-0001   0.00000E+0000
   6.5950  2.36900E-0001   0.00000E+0000
   6.5980  2.37600E-0001   0.00000E+0000
   6.6000  2.46000E-0001   0.00000E+0000
   6.6030  2.62700E-0001   0.00000E+0000
   6.6070  2.46700E-0001   0.00000E+0000
   6.6080  2.46500E-0001   0.00000E+0000
   6.6100  2.43400E-0001   0.00000E+0000
   6.6120  2.46600E-0001   0.00000E+0000
   6.6140  2.52200E-0001   0.00000E+0000
   6.6160  2.51800E-0001   0.00000E+0000
   6.6190  2.52800E-0001   0.00000E+0000
   6.6210  2.63800E-0001   0.00000E+0000
   6.6240  2.57300E-0001   0.00000E+0000
   6.6270  2.60600E-0001   0.00000E+0000
   6.6280  2.61500E-0001   0.00000E+0000
   6.6320  2.67200E-0001   0.00000E+0000
   6.6340  2.78600E-0001   0.00000E+0000
   6.6380  2.60000E-0001   0.00000E+0000
   6.6390  2.70300E-0001   0.00000E+0000
   6.6420  2.74300E-0001   0.00000E+0000
   6.6440  2.72400E-0001   0.00000E+0000
   6.6460  2.70200E-0001   0.00000E+0000
   6.6490  2.64500E-0001   0.00000E+0000
   6.6520  2.71500E-0001   0.00000E+0000
   6.6550  2.72000E-0001   0.00000E+0000
   6.6570  2.73100E-0001   0.00000E+0000
   6.6600  2.75200E-0001   0.00000E+0000
   6.6640  2.82800E-0001   0.00000E+0000
   6.6670  2.79700E-0001   0.00000E+0000
   6.6690  2.77600E-0001   0.00000E+0000
   6.6720  2.80800E-0001   0.00000E+0000
   6.6740  2.85400E-0001   0.00000E+0000
   6.6760  2.81800E-0001   0.00000E+0000
   6.6780  2.83800E-0001   0.00000E+0000
   6.6810  2.84200E-0001   0.00000E+0000
   6.6840  2.89400E-0001   0.00000E+0000
   6.6850  2.92400E-0001   0.00000E+0000
   6.6880  2.97300E-0001   0.00000E+0000
   6.6890  2.92000E-0001   0.00000E+0000
   6.6910  2.83900E-0001   0.00000E+0000
   6.6950  2.97900E-0001   0.00000E+0000
   6.6960  2.98700E-0001   0.00000E+0000
   6.6990  3.03900E-0001   0.00000E+0000
   6.7010  2.96700E-0001   0.00000E+0000
   6.7040  2.98900E-0001   0.00000E+0000
   6.7070  2.98300E-0001   0.00000E+0000
   6.7100  2.94200E-0001   0.00000E+0000
   6.7120  3.00100E-0001   0.00000E+0000
   6.7140  3.01900E-0001   0.00000E+0000
   6.7170  2.92300E-0001   0.00000E+0000
   6.7190  3.06700E-0001   0.00000E+0000
   6.7220  3.03100E-0001   0.00000E+0000
   6.7240  3.08900E-0001   0.00000E+0000
   6.7260  3.11900E-0001   0.00000E+0000
   6.7290  3.07800E-0001   0.00000E+0000
   6.7310  3.13000E-0001   0.00000E+0000
   6.7340  3.18700E-0001   0.00000E+0000
   6.7350  3.15900E-0001   0.00000E+0000
   6.7380  3.07600E-0001   0.00000E+0000
   6.7410  3.18000E-0001   0.00000E+0000
   6.7430  3.21400E-0001   0.00000E+0000
   6.7450  3.34800E-0001   0.00000E+0000
   6.7470  3.23800E-0001   0.00000E+0000
   6.7510  3.15000E-0001   0.00000E+0000
   6.7540  3.31000E-0001   0.00000E+0000
   6.7550  3.28000E-0001   0.00000E+0000
   6.7580  3.34100E-0001   0.00000E+0000
   6.7610  3.37700E-0001   0.00000E+0000
   6.7630  3.41500E-0001   0.00000E+0000
   6.7660  3.37300E-0001   0.00000E+0000
   6.7690  3.40900E-0001   0.00000E+0000
   6.7720  3.13000E-0001   0.00000E+0000
   6.7740  3.26700E-0001   0.00000E+0000
   6.7780  3.41100E-0001   0.00000E+0000
   6.7820  3.43300E-0001   0.00000E+0000
   6.7840  3.47000E-0001   0.00000E+0000
   6.7860  3.46400E-0001   0.00000E+0000
   6.7880  3.45200E-0001   0.00000E+0000
   6.7890  3.44800E-0001   0.00000E+0000
   6.7930  3.46200E-0001   0.00000E+0000
   6.7960  3.55900E-0001   0.00000E+0000
   6.7980  3.56100E-0001   0.00000E+0000
   6.8010  3.43400E-0001   0.00000E+0000
   6.8030  3.41100E-0001   0.00000E+0000
   6.8050  3.50200E-0001   0.00000E+0000
   6.8070  3.60200E-0001   0.00000E+0000
   6.8120  3.72400E-0001   0.00000E+0000
   6.8150  3.59800E-0001   0.00000E+0000
   6.8190  3.60100E-0001   0.00000E+0000
   6.8200  3.66700E-0001   0.00000E+0000
   6.8240  3.53400E-0001   0.00000E+0000
   6.8270  3.55200E-0001   0.00000E+0000
   6.8310  3.58700E-0001   0.00000E+0000
   6.8330  3.66100E-0001   0.00000E+0000
   6.8350  3.64200E-0001   0.00000E+0000
   6.8370  3.75100E-0001   0.00000E+0000
   6.8390  3.69400E-0001   0.00000E+0000
   6.8420  3.59500E-0001   0.00000E+0000
   6.8440  3.55700E-0001   0.00000E+0000
   6.8480  3.60000E-0001   0.00000E+0000
   6.8510  3.68000E-0001   0.00000E+0000
   6.8530  3.70600E-0001   0.00000E+0000
   6.8560  3.81700E-0001   0.00000E+0000
   6.8580  3.78300E-0001   0.00000E+0000
   6.8600  3.61500E-0001   0.00000E+0000
   6.8640  3.76100E-0001   0.00000E+0000
   6.8670  3.75300E-0001   0.00000E+0000
   6.8690  3.76900E-0001   0.00000E+0000
   6.8720  3.80100E-0001   0.00000E+0000
   6.8740  3.87700E-0001   0.00000E+0000
   6.8750  3.82900E-0001   0.00000E+0000
   6.8790  3.93700E-0001   0.00000E+0000
   6.8810  3.79400E-0001   0.00000E+0000
   6.8850  3.88300E-0001   0.00000E+0000
   6.8870  3.84900E-0001   0.00000E+0000
   6.8890  3.95200E-0001   0.00000E+0000
   6.8900  3.99400E-0001   0.00000E+0000
   6.8920  3.88400E-0001   0.00000E+0000
   6.8940  3.93500E-0001   0.00000E+0000
   6.8970  3.95000E-0001   0.00000E+0000
   6.9010  4.21100E-0001   0.00000E+0000
   6.9040  4.21400E-0001   0.00000E+0000
   6.9050  4.15100E-0001   0.00000E+0000
   6.9070  4.10700E-0001   0.00000E+0000
   6.9110  4.23300E-0001   0.00000E+0000
   6.9130  4.11600E-0001   0.00000E+0000
   6.9160  4.07100E-0001   0.00000E+0000
   6.9180  4.10300E-0001   0.00000E+0000
   6.9200  4.17400E-0001   0.00000E+0000
   6.9220  4.10300E-0001   0.00000E+0000
   6.9250  4.24200E-0001   0.00000E+0000
   6.9290  4.05900E-0001   0.00000E+0000
   6.9310  4.16900E-0001   0.00000E+0000
   6.9340  4.33600E-0001   0.00000E+0000
   6.9370  4.12400E-0001   0.00000E+0000
   6.9380  4.24700E-0001   0.00000E+0000
   6.9410  4.54000E-0001   0.00000E+0000
   6.9430  4.53500E-0001   0.00000E+0000
   6.9460  4.36300E-0001   0.00000E+0000
   6.9480  4.23500E-0001   0.00000E+0000
   6.9500  4.17900E-0001   0.00000E+0000
   6.9550  4.24600E-0001   0.00000E+0000
   6.9560  4.23700E-0001   0.00000E+0000
   6.9590  4.38900E-0001   0.00000E+0000
   6.9610  4.23700E-0001   0.00000E+0000
   6.9650  4.20400E-0001   0.00000E+0000
   6.9660  4.40200E-0001   0.00000E+0000
   6.9700  4.30300E-0001   0.00000E+0000
   6.9730  4.36900E-0001   0.00000E+0000
   6.9750  4.45300E-0001   0.00000E+0000
   6.9770  4.43600E-0001   0.00000E+0000
   6.9800  4.36700E-0001   0.00000E+0000
   6.9830  4.22900E-0001   0.00000E+0000
   6.9840  4.22500E-0001   0.00000E+0000
   6.9890  4.36500E-0001   0.00000E+0000
   6.9910  4.33400E-0001   0.00000E+0000
   6.9930  4.70500E-0001   0.00000E+0000
   6.9980  4.80700E-0001   0.00000E+0000
   7.0000  4.52200E-0001   0.00000E+0000
   7.0030  4.58600E-0001   0.00000E+0000
   7.0050  4.69100E-0001   0.00000E+0000
   7.0070  4.66300E-0001   0.00000E+0000
   7.0100  4.86600E-0001   0.00000E+0000
   7.0110  4.90500E-0001   0.00000E+0000
   7.0160  4.91600E-0001   0.00000E+0000
   7.0180  4.85700E-0001   0.00000E+0000
   7.0200  5.02100E-0001   0.00000E+0000
   7.0220  5.10300E-0001   0.00000E+0000
   7.0240  4.93800E-0001   0.00000E+0000
   7.0280  5.19700E-0001   0.00000E+0000
   7.0300  5.25600E-0001   0.00000E+0000
   7.0320  5.18700E-0001   0.00000E+0000
   7.0340  5.26300E-0001   0.00000E+0000
   7.0370  5.40500E-0001   0.00000E+0000
   7.0390  5.56900E-0001   0.00000E+0000
   7.0410  5.68600E-0001   0.00000E+0000
   7.0440  5.75500E-0001   0.00000E+0000
   7.0460  5.66800E-0001   0.00000E+0000
   7.0480  5.66900E-0001   0.00000E+0000
   7.0520  5.82700E-0001   0.00000E+0000
   7.0550  5.98700E-0001   0.00000E+0000
   7.0580  5.98200E-0001   0.00000E+0000
   7.0600  6.11600E-0001   0.00000E+0000
   7.0620  6.27500E-0001   0.00000E+0000
   7.0670  6.40000E-0001   0.00000E+0000
   7.0690  6.48200E-0001   0.00000E+0000
   7.0720  6.83400E-0001   0.00000E+0000
   7.0740  6.83300E-0001   0.00000E+0000
   7.0760  6.96200E-0001   0.00000E+0000
   7.0780  6.90400E-0001   0.00000E+0000
   7.0810  6.91400E-0001   0.00000E+0000
   7.0830  7.33800E-0001   0.00000E+0000
   7.0850  7.47300E-0001   0.00000E+0000
   7.0880  7.69700E-0001   0.00000E+0000
   7.0920  7.86200E-0001   0.00000E+0000
   7.0940  7.95400E-0001   0.00000E+0000
   7.0960  8.10400E-0001   0.00000E+0000
   7.0990  8.39700E-0001   0.00000E+0000
   7.1010  8.74400E-0001   0.00000E+0000
