# Supplementary material for: Self-association of MreC as a regulatory signal in bacterial cell wall elongation
Source: Nat Commun. 2021 May 20;12:2987. doi: 10.1038/s41467-021-22957-9 (PMC8137920; doi:10.1038/s41467-021-22957-9)
Supplement: Supplementary file 4 — Source Data [file 41467_2021_22957_MOESM4_ESM.zip › Martins2-Source-Data/AUC_rawdata/E.coli/00274.RA3]

MREC FHEC 0,8 abs
R 3 20.0 20000 0060337 2.5090E11 281 1 
   5.8000 -3.59200E-0001   0.00000E+0000
   5.8040 -2.41600E-0001   0.00000E+0000
   5.8050 -2.00900E-0001   0.00000E+0000
   5.8060 -2.15600E-0001   0.00000E+0000
   5.8070 -1.91200E-0001   0.00000E+0000
   5.8080 -1.62200E-0001   0.00000E+0000
   5.8100 -1.75100E-0001   0.00000E+0000
   5.8110 -1.45200E-0001   0.00000E+0000
   5.8120 -1.91500E-0001   0.00000E+0000
   5.8140 -2.72900E-0001   0.00000E+0000
   5.8150 -2.40800E-0001   0.00000E+0000
   5.8160 -3.20000E-0001   0.00000E+0000
   5.8180 -4.83600E-0001   0.00000E+0000
   5.8190 -6.95700E-0001   0.00000E+0000
   5.8230 -5.70200E-0001   0.00000E+0000
   5.8240 -4.59000E-0001   0.00000E+0000
   5.8250 -3.69900E-0001   0.00000E+0000
   5.8260 -2.32400E-0001   0.00000E+0000
   5.8270 -2.11200E-0001   0.00000E+0000
   5.8280  3.99000E-0002   0.00000E+0000
   5.8320  1.38500E-0001   0.00000E+0000
   5.8340  1.18200E-0001   0.00000E+0000
   5.8350  1.16300E-0001   0.00000E+0000
   5.8370  9.86000E-0002   0.00000E+0000
   5.8380  9.78000E-0002   0.00000E+0000
   5.8390  1.06500E-0001   0.00000E+0000
   5.8410  9.92000E-0002   0.00000E+0000
   5.8440  9.20000E-0002   0.00000E+0000
   5.8460  9.80000E-0002   0.00000E+0000
   5.8470  1.00200E-0001   0.00000E+0000
   5.8480  8.32000E-0002   0.00000E+0000
   5.8500  8.10000E-0002   0.00000E+0000
   5.8530  7.28000E-0002   0.00000E+0000
   5.8540  1.46000E-0002   0.00000E+0000
   5.8580  2.19000E-0002   0.00000E+0000
   5.8590  3.60000E-0002   0.00000E+0000
   5.8610  1.11000E-0002   0.00000E+0000
   5.8620  2.28000E-0002   0.00000E+0000
   5.8640  3.65000E-0002   0.00000E+0000
   5.8650  3.38000E-0002   0.00000E+0000
   5.8680  4.40000E-0003   0.00000E+0000
   5.8710 -5.23000E-0002   0.00000E+0000
   5.8720 -3.40000E-0003   0.00000E+0000
   5.8740 -3.60000E-0003   0.00000E+0000
   5.8770  3.55000E-0002   0.00000E+0000
   5.8780  3.69000E-0002   0.00000E+0000
   5.8800  3.62000E-0002   0.00000E+0000
   5.8810  2.18000E-0002   0.00000E+0000
   5.8840  1.43000E-0002   0.00000E+0000
   5.8870  2.56000E-0002   0.00000E+0000
   5.8890  4.38000E-0002   0.00000E+0000
   5.8900  2.09000E-0002   0.00000E+0000
   5.8930  3.07000E-0002   0.00000E+0000
   5.8940  3.28000E-0002   0.00000E+0000
   5.8960  1.40000E-0003   0.00000E+0000
   5.8990  3.37000E-0002   0.00000E+0000
   5.9010  3.90000E-0002   0.00000E+0000
   5.9020  2.14000E-0002   0.00000E+0000
   5.9040  2.43000E-0002   0.00000E+0000
   5.9060  1.00000E-0002   0.00000E+0000
   5.9090  1.16000E-0002   0.00000E+0000
   5.9110  2.20000E-0002   0.00000E+0000
   5.9150  2.69000E-0002   0.00000E+0000
   5.9170  1.79000E-0002   0.00000E+0000
   5.9180  4.20000E-0003   0.00000E+0000
   5.9200 -1.23000E-0002   0.00000E+0000
   5.9230  4.21000E-0002   0.00000E+0000
   5.9250  2.24000E-0002   0.00000E+0000
   5.9270  5.56000E-0002   0.00000E+0000
   5.9280  8.29000E-0002   0.00000E+0000
   5.9300  7.58000E-0002   0.00000E+0000
   5.9340  2.64000E-0002   0.00000E+0000
   5.9370  6.46000E-0002   0.00000E+0000
   5.9390  7.54000E-0002   0.00000E+0000
   5.9420  5.39000E-0002   0.00000E+0000
   5.9440  5.79000E-0002   0.00000E+0000
   5.9470  6.85000E-0002   0.00000E+0000
   5.9490  4.94000E-0002   0.00000E+0000
   5.9510  3.54000E-0002   0.00000E+0000
   5.9520  5.70000E-0002   0.00000E+0000
   5.9540  5.58000E-0002   0.00000E+0000
   5.9560  6.96000E-0002   0.00000E+0000
   5.9590  9.49000E-0002   0.00000E+0000
   5.9610  8.51000E-0002   0.00000E+0000
   5.9630  4.77000E-0002   0.00000E+0000
   5.9650  2.35000E-0002   0.00000E+0000
   5.9680  2.40000E-0002   0.00000E+0000
   5.9700  3.09000E-0002   0.00000E+0000
   5.9720  4.65000E-0002   0.00000E+0000
   5.9730  1.76000E-0002   0.00000E+0000
   5.9750  4.10000E-0002   0.00000E+0000
   5.9770  3.82000E-0002   0.00000E+0000
   5.9810 -6.65700E-0001   0.00000E+0000
   5.9830 -1.11960E+0000   0.00000E+0000
   5.9850 -1.31050E+0000   0.00000E+0000
   5.9860 -1.39590E+0000   0.00000E+0000
   5.9890 -1.52710E+0000   0.00000E+0000
   5.9900 -1.69260E+0000   0.00000E+0000
   5.9930 -1.97530E+0000   0.00000E+0000
   5.9940 -1.99190E+0000   0.00000E+0000
   5.9950 -2.00010E+0000   0.00000E+0000
   5.9980 -1.92950E+0000   0.00000E+0000
   6.0010 -1.87060E+0000   0.00000E+0000
   6.0020 -1.77780E+0000   0.00000E+0000
   6.0060 -1.69330E+0000   0.00000E+0000
   6.0070 -1.59570E+0000   0.00000E+0000
   6.0110 -1.26330E+0000   0.00000E+0000
   6.0120 -8.15900E-0001   0.00000E+0000
   6.0160 -1.46100E-0001   0.00000E+0000
   6.0190  1.46100E-0001   0.00000E+0000
   6.0210  1.24800E-0001   0.00000E+0000
   6.0230  1.46900E-0001   0.00000E+0000
   6.0250  1.20800E-0001   0.00000E+0000
   6.0270  1.33600E-0001   0.00000E+0000
   6.0300  1.43500E-0001   0.00000E+0000
   6.0320  1.42700E-0001   0.00000E+0000
   6.0350  1.23400E-0001   0.00000E+0000
   6.0390  8.91000E-0002   0.00000E+0000
   6.0410  1.05100E-0001   0.00000E+0000
   6.0430  1.30400E-0001   0.00000E+0000
   6.0450  1.16500E-0001   0.00000E+0000
   6.0490  1.05300E-0001   0.00000E+0000
   6.0510  1.14700E-0001   0.00000E+0000
   6.0520  1.18000E-0001   0.00000E+0000
   6.0550  1.15000E-0001   0.00000E+0000
   6.0570  1.08900E-0001   0.00000E+0000
   6.0610  1.06500E-0001   0.00000E+0000
   6.0620  1.18900E-0001   0.00000E+0000
   6.0660  1.10200E-0001   0.00000E+0000
   6.0680  1.03500E-0001   0.00000E+0000
   6.0710  1.01300E-0001   0.00000E+0000
   6.0730  9.76000E-0002   0.00000E+0000
   6.0750  1.32500E-0001   0.00000E+0000
   6.0760  1.52100E-0001   0.00000E+0000
   6.0800  1.41200E-0001   0.00000E+0000
   6.0850  9.01900E-0001   0.00000E+0000
   6.0870  1.21610E+0000   0.00000E+0000
   6.0900  1.34140E+0000   0.00000E+0000
   6.0920  1.43440E+0000   0.00000E+0000
   6.0950  1.53500E+0000   0.00000E+0000
   6.0970  1.99980E+0000   0.00000E+0000
   6.1010  2.04450E+0000   0.00000E+0000
   6.1040  1.93800E+0000   0.00000E+0000
   6.1090  1.87370E+0000   0.00000E+0000
   6.1110  1.78730E+0000   0.00000E+0000
   6.1140  1.30730E+0000   0.00000E+0000
   6.1190  3.28000E-0001   0.00000E+0000
   6.1230  7.03000E-0002   0.00000E+0000
   6.1270  1.13700E-0001   0.00000E+0000
   6.1280  1.02400E-0001   0.00000E+0000
   6.1320  9.37000E-0002   0.00000E+0000
   6.1350  8.72000E-0002   0.00000E+0000
   6.1360  8.24000E-0002   0.00000E+0000
   6.1370  8.36000E-0002   0.00000E+0000
   6.1410  7.28000E-0002   0.00000E+0000
   6.1420  7.12000E-0002   0.00000E+0000
   6.1440  7.65000E-0002   0.00000E+0000
   6.1450  8.44000E-0002   0.00000E+0000
   6.1490  7.70000E-0002   0.00000E+0000
   6.1520  7.20000E-0002   0.00000E+0000
   6.1530  8.25000E-0002   0.00000E+0000
   6.1570  8.37000E-0002   0.00000E+0000
   6.1610  7.92000E-0002   0.00000E+0000
   6.1640  7.77000E-0002   0.00000E+0000
   6.1650  7.83000E-0002   0.00000E+0000
   6.1680  8.65000E-0002   0.00000E+0000
   6.1700  8.09000E-0002   0.00000E+0000
   6.1730  8.36000E-0002   0.00000E+0000
   6.1750  8.10000E-0002   0.00000E+0000
   6.1760  8.28000E-0002   0.00000E+0000
   6.1810  8.29000E-0002   0.00000E+0000
   6.1830  7.95000E-0002   0.00000E+0000
   6.1880  7.41000E-0002   0.00000E+0000
   6.1910  7.84000E-0002   0.00000E+0000
   6.1920  8.04000E-0002   0.00000E+0000
   6.1940  7.26000E-0002   0.00000E+0000
   6.1980  7.85000E-0002   0.00000E+0000
   6.2000  8.02000E-0002   0.00000E+0000
   6.2040  7.56000E-0002   0.00000E+0000
   6.2060  7.91000E-0002   0.00000E+0000
   6.2090  7.85000E-0002   0.00000E+0000
   6.2100  8.84000E-0002   0.00000E+0000
   6.2120  7.64000E-0002   0.00000E+0000
   6.2160  8.35000E-0002   0.00000E+0000
   6.2180  7.83000E-0002   0.00000E+0000
   6.2190  8.37000E-0002   0.00000E+0000
   6.2210  8.45000E-0002   0.00000E+0000
   6.2240  8.77000E-0002   0.00000E+0000
   6.2270  1.08000E-0001   0.00000E+0000
   6.2280  7.55000E-0002   0.00000E+0000
   6.2320  1.62000E-0002   0.00000E+0000
   6.2330  1.45000E-0002   0.00000E+0000
   6.2340  5.63000E-0002   0.00000E+0000
   6.2380  1.01400E-0001   0.00000E+0000
   6.2410  9.15000E-0002   0.00000E+0000
   6.2420  9.38000E-0002   0.00000E+0000
   6.2430  9.03000E-0002   0.00000E+0000
   6.2470  9.41000E-0002   0.00000E+0000
   6.2490  8.24000E-0002   0.00000E+0000
   6.2540  8.34000E-0002   0.00000E+0000
   6.2560  9.26000E-0002   0.00000E+0000
   6.2580  9.78000E-0002   0.00000E+0000
   6.2620  9.66000E-0002   0.00000E+0000
   6.2650  9.64000E-0002   0.00000E+0000
   6.2660  1.06400E-0001   0.00000E+0000
   6.2690  9.09000E-0002   0.00000E+0000
   6.2720  9.07000E-0002   0.00000E+0000
   6.2730  8.93000E-0002   0.00000E+0000
   6.2750  9.40000E-0002   0.00000E+0000
   6.2800  9.34000E-0002   0.00000E+0000
   6.2810  9.13000E-0002   0.00000E+0000
   6.2820  8.25000E-0002   0.00000E+0000
   6.2840  9.27000E-0002   0.00000E+0000
   6.2850  9.35000E-0002   0.00000E+0000
   6.2870  9.74000E-0002   0.00000E+0000
   6.2900  9.24000E-0002   0.00000E+0000
   6.2920  9.22000E-0002   0.00000E+0000
   6.2960  9.54000E-0002   0.00000E+0000
   6.2980  1.02300E-0001   0.00000E+0000
   6.3000  9.61000E-0002   0.00000E+0000
   6.3020  9.41000E-0002   0.00000E+0000
   6.3050  1.00700E-0001   0.00000E+0000
   6.3110  1.10600E-0001   0.00000E+0000
   6.3120  8.75000E-0002   0.00000E+0000
   6.3140  9.36000E-0002   0.00000E+0000
   6.3160  9.52000E-0002   0.00000E+0000
   6.3200  9.84000E-0002   0.00000E+0000
   6.3220  1.00900E-0001   0.00000E+0000
   6.3240  1.00500E-0001   0.00000E+0000
   6.3250  1.14600E-0001   0.00000E+0000
   6.3280  7.62000E-0002   0.00000E+0000
   6.3310  4.99000E-0002   0.00000E+0000
   6.3330  7.36000E-0002   0.00000E+0000
   6.3350  1.07900E-0001   0.00000E+0000
   6.3380  1.28700E-0001   0.00000E+0000
   6.3410  1.19400E-0001   0.00000E+0000
   6.3420  1.13300E-0001   0.00000E+0000
   6.3440  1.13700E-0001   0.00000E+0000
   6.3470  1.24500E-0001   0.00000E+0000
   6.3480  1.19900E-0001   0.00000E+0000
   6.3510  1.14100E-0001   0.00000E+0000
   6.3540  1.08700E-0001   0.00000E+0000
   6.3570  1.19800E-0001   0.00000E+0000
   6.3590  1.08700E-0001   0.00000E+0000
   6.3620  1.14900E-0001   0.00000E+0000
   6.3670  1.21200E-0001   0.00000E+0000
   6.3690  1.15200E-0001   0.00000E+0000
   6.3710  1.22700E-0001   0.00000E+0000
   6.3740  1.28300E-0001   0.00000E+0000
   6.3760  1.30500E-0001   0.00000E+0000
   6.3780  1.29300E-0001   0.00000E+0000
   6.3810  1.24200E-0001   0.00000E+0000
   6.3820  1.24500E-0001   0.00000E+0000
   6.3850  1.32800E-0001   0.00000E+0000
   6.3860  1.29400E-0001   0.00000E+0000
   6.3900  1.31200E-0001   0.00000E+0000
   6.3940  1.33800E-0001   0.00000E+0000
   6.3970  1.35000E-0001   0.00000E+0000
   6.3980  1.39400E-0001   0.00000E+0000
   6.4020  1.36700E-0001   0.00000E+0000
   6.4050  1.36700E-0001   0.00000E+0000
   6.4070  1.37300E-0001   0.00000E+0000
   6.4110  1.35800E-0001   0.00000E+0000
   6.4130  1.28300E-0001   0.00000E+0000
   6.4160  1.35100E-0001   0.00000E+0000
   6.4170  1.42600E-0001   0.00000E+0000
   6.4190  1.41400E-0001   0.00000E+0000
   6.4210  1.35200E-0001   0.00000E+0000
   6.4240  1.40000E-0001   0.00000E+0000
   6.4260  1.45300E-0001   0.00000E+0000
   6.4280  1.43600E-0001   0.00000E+0000
   6.4310  1.45000E-0001   0.00000E+0000
   6.4330  1.41600E-0001   0.00000E+0000
   6.4350  1.46800E-0001   0.00000E+0000
   6.4370  1.52400E-0001   0.00000E+0000
   6.4400  1.45500E-0001   0.00000E+0000
   6.4420  1.46200E-0001   0.00000E+0000
   6.4430  1.55200E-0001   0.00000E+0000
   6.4450  1.57500E-0001   0.00000E+0000
   6.4470  1.59300E-0001   0.00000E+0000
   6.4500  1.46900E-0001   0.00000E+0000
   6.4540  1.58500E-0001   0.00000E+0000
   6.4570  1.60500E-0001   0.00000E+0000
   6.4580  1.48900E-0001   0.00000E+0000
   6.4590  1.44400E-0001   0.00000E+0000
   6.4600  1.52300E-0001   0.00000E+0000
   6.4640  1.58200E-0001   0.00000E+0000
   6.4670  1.57100E-0001   0.00000E+0000
   6.4700  1.55000E-0001   0.00000E+0000
   6.4720  1.62000E-0001   0.00000E+0000
   6.4750  1.71800E-0001   0.00000E+0000
   6.4770  1.98100E-0001   0.00000E+0000
   6.4780  1.97000E-0001   0.00000E+0000
   6.4810  1.63300E-0001   0.00000E+0000
   6.4830  1.86100E-0001   0.00000E+0000
   6.4850  1.69600E-0001   0.00000E+0000
   6.4880  1.70100E-0001   0.00000E+0000
   6.4900  1.74400E-0001   0.00000E+0000
   6.4930  1.67100E-0001   0.00000E+0000
   6.4950  1.72000E-0001   0.00000E+0000
   6.4970  1.77600E-0001   0.00000E+0000
   6.4980  1.65600E-0001   0.00000E+0000
   6.5010  1.75800E-0001   0.00000E+0000
   6.5030  1.76600E-0001   0.00000E+0000
   6.5050  1.79700E-0001   0.00000E+0000
   6.5090  1.85700E-0001   0.00000E+0000
   6.5100  1.89400E-0001   0.00000E+0000
   6.5120  1.62400E-0001   0.00000E+0000
   6.5150  1.59100E-0001   0.00000E+0000
   6.5170  1.78900E-0001   0.00000E+0000
   6.5190  1.90900E-0001   0.00000E+0000
   6.5220  1.90900E-0001   0.00000E+0000
   6.5240  1.92500E-0001   0.00000E+0000
   6.5260  1.91400E-0001   0.00000E+0000
   6.5280  1.79900E-0001   0.00000E+0000
   6.5310  1.82600E-0001   0.00000E+0000
   6.5330  1.88400E-0001   0.00000E+0000
   6.5350  1.94200E-0001   0.00000E+0000
   6.5380  1.98400E-0001   0.00000E+0000
   6.5410  2.07000E-0001   0.00000E+0000
   6.5430  1.93000E-0001   0.00000E+0000
   6.5450  1.88900E-0001   0.00000E+0000
   6.5480  1.97100E-0001   0.00000E+0000
   6.5500  2.10900E-0001   0.00000E+0000
   6.5520  2.00600E-0001   0.00000E+0000
   6.5540  1.90200E-0001   0.00000E+0000
   6.5590  1.99600E-0001   0.00000E+0000
   6.5600  2.02700E-0001   0.00000E+0000
   6.5620  2.16000E-0001   0.00000E+0000
   6.5630  2.09400E-0001   0.00000E+0000
   6.5660  2.13900E-0001   0.00000E+0000
   6.5690  2.10800E-0001   0.00000E+0000
   6.5710  2.00900E-0001   0.00000E+0000
   6.5740  2.13200E-0001   0.00000E+0000
   6.5750  2.17500E-0001   0.00000E+0000
   6.5770  2.15200E-0001   0.00000E+0000
   6.5810  2.05100E-0001   0.00000E+0000
   6.5840  2.19200E-0001   0.00000E+0000
   6.5860  2.16600E-0001   0.00000E+0000
   6.5890  2.18700E-0001   0.00000E+0000
   6.5900  2.21600E-0001   0.00000E+0000
   6.5910  2.18200E-0001   0.00000E+0000
   6.5930  2.31800E-0001   0.00000E+0000
   6.5960  2.34500E-0001   0.00000E+0000
   6.5980  2.34300E-0001   0.00000E+0000
   6.6020  2.53800E-0001   0.00000E+0000
   6.6040  2.48400E-0001   0.00000E+0000
   6.6050  2.35100E-0001   0.00000E+0000
   6.6070  2.33100E-0001   0.00000E+0000
   6.6100  2.35900E-0001   0.00000E+0000
   6.6120  2.41900E-0001   0.00000E+0000
   6.6140  2.39700E-0001   0.00000E+0000
   6.6170  2.43000E-0001   0.00000E+0000
   6.6190  2.46800E-0001   0.00000E+0000
   6.6210  2.52100E-0001   0.00000E+0000
   6.6240  2.45000E-0001   0.00000E+0000
   6.6260  2.52400E-0001   0.00000E+0000
   6.6280  2.58800E-0001   0.00000E+0000
   6.6310  2.56100E-0001   0.00000E+0000
   6.6330  2.67400E-0001   0.00000E+0000
   6.6350  2.53800E-0001   0.00000E+0000
   6.6380  2.58200E-0001   0.00000E+0000
   6.6390  2.55400E-0001   0.00000E+0000
   6.6420  2.59700E-0001   0.00000E+0000
   6.6450  2.67300E-0001   0.00000E+0000
   6.6460  2.55300E-0001   0.00000E+0000
   6.6490  2.62500E-0001   0.00000E+0000
   6.6520  2.63400E-0001   0.00000E+0000
   6.6530  2.53800E-0001   0.00000E+0000
   6.6570  2.64900E-0001   0.00000E+0000
   6.6600  2.61900E-0001   0.00000E+0000
   6.6630  2.59600E-0001   0.00000E+0000
   6.6670  2.68200E-0001   0.00000E+0000
   6.6690  2.68700E-0001   0.00000E+0000
   6.6710  2.72400E-0001   0.00000E+0000
   6.6740  2.69600E-0001   0.00000E+0000
   6.6760  2.81000E-0001   0.00000E+0000
   6.6790  2.71700E-0001   0.00000E+0000
   6.6810  2.81600E-0001   0.00000E+0000
   6.6820  2.81600E-0001   0.00000E+0000
   6.6850  2.79600E-0001   0.00000E+0000
   6.6870  2.80800E-0001   0.00000E+0000
   6.6900  2.79100E-0001   0.00000E+0000
   6.6930  2.88200E-0001   0.00000E+0000
   6.6950  2.91600E-0001   0.00000E+0000
   6.6970  2.95500E-0001   0.00000E+0000
   6.6990  2.85300E-0001   0.00000E+0000
   6.7040  2.86100E-0001   0.00000E+0000
   6.7060  2.82200E-0001   0.00000E+0000
   6.7080  2.86700E-0001   0.00000E+0000
   6.7100  2.91400E-0001   0.00000E+0000
   6.7110  2.94600E-0001   0.00000E+0000
   6.7150  2.90800E-0001   0.00000E+0000
   6.7170  2.93900E-0001   0.00000E+0000
   6.7200  2.83000E-0001   0.00000E+0000
   6.7220  2.97300E-0001   0.00000E+0000
   6.7250  3.00100E-0001   0.00000E+0000
   6.7270  2.99800E-0001   0.00000E+0000
   6.7290  3.07600E-0001   0.00000E+0000
   6.7320  3.07800E-0001   0.00000E+0000
   6.7340  3.06500E-0001   0.00000E+0000
   6.7370  3.03200E-0001   0.00000E+0000
   6.7380  3.13200E-0001   0.00000E+0000
   6.7410  3.13500E-0001   0.00000E+0000
   6.7430  3.23000E-0001   0.00000E+0000
   6.7470  3.11200E-0001   0.00000E+0000
   6.7490  3.05600E-0001   0.00000E+0000
   6.7520  3.27900E-0001   0.00000E+0000
   6.7550  3.18000E-0001   0.00000E+0000
   6.7570  3.23700E-0001   0.00000E+0000
   6.7590  3.18100E-0001   0.00000E+0000
   6.7620  3.29800E-0001   0.00000E+0000
   6.7650  3.23200E-0001   0.00000E+0000
   6.7680  3.17700E-0001   0.00000E+0000
   6.7700  3.07300E-0001   0.00000E+0000
   6.7720  3.16000E-0001   0.00000E+0000
   6.7750  3.40100E-0001   0.00000E+0000
   6.7770  3.40700E-0001   0.00000E+0000
   6.7790  3.30300E-0001   0.00000E+0000
   6.7810  3.37500E-0001   0.00000E+0000
   6.7840  3.32500E-0001   0.00000E+0000
   6.7860  3.42400E-0001   0.00000E+0000
   6.7890  3.35000E-0001   0.00000E+0000
   6.7910  3.50100E-0001   0.00000E+0000
   6.7930  3.45200E-0001   0.00000E+0000
   6.7960  3.35100E-0001   0.00000E+0000
   6.7980  3.35800E-0001   0.00000E+0000
   6.8000  3.28900E-0001   0.00000E+0000
   6.8020  3.45600E-0001   0.00000E+0000
   6.8060  3.49800E-0001   0.00000E+0000
   6.8080  3.56500E-0001   0.00000E+0000
   6.8120  3.75300E-0001   0.00000E+0000
   6.8130  3.39500E-0001   0.00000E+0000
   6.8160  3.61000E-0001   0.00000E+0000
   6.8180  3.54100E-0001   0.00000E+0000
   6.8200  3.53800E-0001   0.00000E+0000
   6.8220  3.37900E-0001   0.00000E+0000
   6.8250  3.53100E-0001   0.00000E+0000
   6.8270  3.40200E-0001   0.00000E+0000
   6.8300  3.58600E-0001   0.00000E+0000
   6.8330  3.68900E-0001   0.00000E+0000
   6.8350  3.62500E-0001   0.00000E+0000
   6.8370  3.64700E-0001   0.00000E+0000
   6.8390  3.45900E-0001   0.00000E+0000
   6.8410  3.56900E-0001   0.00000E+0000
   6.8440  3.55000E-0001   0.00000E+0000
   6.8460  3.55000E-0001   0.00000E+0000
   6.8490  3.67800E-0001   0.00000E+0000
   6.8520  3.65300E-0001   0.00000E+0000
   6.8550  3.75700E-0001   0.00000E+0000
   6.8570  3.61600E-0001   0.00000E+0000
   6.8600  3.60500E-0001   0.00000E+0000
   6.8620  3.76200E-0001   0.00000E+0000
   6.8650  3.62200E-0001   0.00000E+0000
   6.8670  3.65700E-0001   0.00000E+0000
   6.8700  3.74500E-0001   0.00000E+0000
   6.8720  3.83800E-0001   0.00000E+0000
   6.8740  3.78100E-0001   0.00000E+0000
   6.8770  3.83900E-0001   0.00000E+0000
   6.8790  3.75000E-0001   0.00000E+0000
   6.8810  3.85300E-0001   0.00000E+0000
   6.8830  3.87800E-0001   0.00000E+0000
   6.8850  3.85900E-0001   0.00000E+0000
   6.8870  3.82900E-0001   0.00000E+0000
   6.8900  3.79600E-0001   0.00000E+0000
   6.8930  3.84200E-0001   0.00000E+0000
   6.8950  3.86500E-0001   0.00000E+0000
   6.8970  3.94700E-0001   0.00000E+0000
   6.9000  4.13600E-0001   0.00000E+0000
   6.9020  4.11700E-0001   0.00000E+0000
   6.9050  4.05600E-0001   0.00000E+0000
   6.9070  4.14200E-0001   0.00000E+0000
   6.9110  4.23500E-0001   0.00000E+0000
   6.9120  4.08100E-0001   0.00000E+0000
   6.9150  4.12200E-0001   0.00000E+0000
   6.9180  4.10200E-0001   0.00000E+0000
   6.9200  4.05700E-0001   0.00000E+0000
   6.9230  4.19900E-0001   0.00000E+0000
   6.9260  4.19100E-0001   0.00000E+0000
   6.9280  4.01400E-0001   0.00000E+0000
   6.9300  4.16000E-0001   0.00000E+0000
   6.9320  4.22400E-0001   0.00000E+0000
   6.9360  4.15400E-0001   0.00000E+0000
   6.9370  4.15300E-0001   0.00000E+0000
   6.9390  4.55400E-0001   0.00000E+0000
   6.9410  4.51800E-0001   0.00000E+0000
   6.9440  4.35400E-0001   0.00000E+0000
   6.9460  4.16200E-0001   0.00000E+0000
   6.9490  4.09000E-0001   0.00000E+0000
   6.9520  4.25600E-0001   0.00000E+0000
   6.9550  4.21400E-0001   0.00000E+0000
   6.9560  4.27100E-0001   0.00000E+0000
   6.9590  4.32900E-0001   0.00000E+0000
   6.9620  4.24900E-0001   0.00000E+0000
   6.9640  4.33400E-0001   0.00000E+0000
   6.9670  4.29900E-0001   0.00000E+0000
   6.9700  4.23200E-0001   0.00000E+0000
   6.9720  4.23000E-0001   0.00000E+0000
   6.9730  4.31800E-0001   0.00000E+0000
   6.9770  4.36600E-0001   0.00000E+0000
   6.9800  4.33100E-0001   0.00000E+0000
   6.9810  4.26800E-0001   0.00000E+0000
   6.9830  4.20700E-0001   0.00000E+0000
   6.9850  4.30800E-0001   0.00000E+0000
   6.9870  4.37800E-0001   0.00000E+0000
   6.9890  4.33500E-0001   0.00000E+0000
   6.9920  4.53800E-0001   0.00000E+0000
   6.9930  4.76200E-0001   0.00000E+0000
   6.9980  4.71600E-0001   0.00000E+0000
   7.0030  4.67100E-0001   0.00000E+0000
   7.0040  4.63700E-0001   0.00000E+0000
   7.0080  4.89700E-0001   0.00000E+0000
   7.0100  4.99800E-0001   0.00000E+0000
   7.0130  4.95800E-0001   0.00000E+0000
   7.0160  4.86500E-0001   0.00000E+0000
   7.0180  4.94400E-0001   0.00000E+0000
   7.0220  5.25200E-0001   0.00000E+0000
   7.0230  5.00300E-0001   0.00000E+0000
   7.0270  5.19700E-0001   0.00000E+0000
   7.0280  5.24100E-0001   0.00000E+0000
   7.0300  5.31600E-0001   0.00000E+0000
   7.0320  5.29200E-0001   0.00000E+0000
   7.0340  5.35100E-0001   0.00000E+0000
   7.0360  5.43000E-0001   0.00000E+0000
   7.0390  5.60000E-0001   0.00000E+0000
   7.0410  5.73900E-0001   0.00000E+0000
   7.0430  5.82300E-0001   0.00000E+0000
   7.0460  5.74000E-0001   0.00000E+0000
   7.0480  5.82200E-0001   0.00000E+0000
   7.0510  5.88600E-0001   0.00000E+0000
   7.0540  6.12700E-0001   0.00000E+0000
   7.0560  6.17500E-0001   0.00000E+0000
   7.0580  6.34400E-0001   0.00000E+0000
   7.0620  6.35500E-0001   0.00000E+0000
   7.0640  6.50700E-0001   0.00000E+0000
   7.0660  6.40100E-0001   0.00000E+0000
   7.0700  6.87700E-0001   0.00000E+0000
   7.0730  6.95200E-0001   0.00000E+0000
   7.0750  7.11800E-0001   0.00000E+0000
   7.0790  7.06700E-0001   0.00000E+0000
   7.0820  7.38400E-0001   0.00000E+0000
   7.0840  7.59100E-0001   0.00000E+0000
   7.0850  7.79200E-0001   0.00000E+0000
   7.0880  7.88300E-0001   0.00000E+0000
   7.0920  8.07000E-0001   0.00000E+0000
   7.0940  8.21800E-0001   0.00000E+0000
   7.0970  8.42300E-0001   0.00000E+0000
   7.0990  8.60700E-0001   0.00000E+0000
   7.1010  8.89400E-0001   0.00000E+0000
