# Supplementary material for: Self-association of MreC as a regulatory signal in bacterial cell wall elongation
Source: Nat Commun. 2021 May 20;12:2987. doi: 10.1038/s41467-021-22957-9 (PMC8137920; doi:10.1038/s41467-021-22957-9)
Supplement: Supplementary file 4 — Source Data [file 41467_2021_22957_MOESM4_ESM.zip › Martins2-Source-Data/AUC_rawdata/E.coli/00248.RA3]

MREC FHEC 0,8 abs
R 3 20.0 20000 0054911 2.2700E11 281 1 
   5.8010 -5.14200E-0001   0.00000E+0000
   5.8030 -2.84900E-0001   0.00000E+0000
   5.8060 -2.16700E-0001   0.00000E+0000
   5.8070 -1.51400E-0001   0.00000E+0000
   5.8090 -2.51900E-0001   0.00000E+0000
   5.8100 -1.68700E-0001   0.00000E+0000
   5.8110 -1.38600E-0001   0.00000E+0000
   5.8130 -9.55000E-0002   0.00000E+0000
   5.8140 -1.99200E-0001   0.00000E+0000
   5.8150 -2.05100E-0001   0.00000E+0000
   5.8160 -2.45100E-0001   0.00000E+0000
   5.8180 -2.57400E-0001   0.00000E+0000
   5.8200 -4.30600E-0001   0.00000E+0000
   5.8210 -4.04300E-0001   0.00000E+0000
   5.8230 -4.95200E-0001   0.00000E+0000
   5.8250 -4.16900E-0001   0.00000E+0000
   5.8270 -2.25200E-0001   0.00000E+0000
   5.8280 -1.08900E-0001   0.00000E+0000
   5.8300  5.22000E-0002   0.00000E+0000
   5.8340  1.53100E-0001   0.00000E+0000
   5.8350  1.44900E-0001   0.00000E+0000
   5.8390  1.02000E-0001   0.00000E+0000
   5.8400  1.08100E-0001   0.00000E+0000
   5.8410  1.04800E-0001   0.00000E+0000
   5.8440  8.28000E-0002   0.00000E+0000
   5.8470  7.80000E-0002   0.00000E+0000
   5.8500  8.87000E-0002   0.00000E+0000
   5.8520  9.52000E-0002   0.00000E+0000
   5.8540  7.81000E-0002   0.00000E+0000
   5.8550  6.30000E-0002   0.00000E+0000
   5.8570  2.86000E-0002   0.00000E+0000
   5.8580  3.73000E-0002   0.00000E+0000
   5.8590  2.72000E-0002   0.00000E+0000
   5.8610  3.83000E-0002   0.00000E+0000
   5.8640  9.20000E-0003   0.00000E+0000
   5.8650  3.59000E-0002   0.00000E+0000
   5.8660  4.18000E-0002   0.00000E+0000
   5.8690  2.43000E-0002   0.00000E+0000
   5.8700 -9.80000E-0003   0.00000E+0000
   5.8730 -6.26000E-0002   0.00000E+0000
   5.8750 -3.80000E-0003   0.00000E+0000
   5.8770  7.80000E-0003   0.00000E+0000
   5.8800  4.50000E-0002   0.00000E+0000
   5.8830  3.16000E-0002   0.00000E+0000
   5.8870  8.10000E-0003   0.00000E+0000
   5.8890  2.07000E-0002   0.00000E+0000
   5.8920  2.72000E-0002   0.00000E+0000
   5.8940  1.90000E-0002   0.00000E+0000
   5.8970  3.40000E-0002   0.00000E+0000
   5.8990  1.01000E-0002   0.00000E+0000
   5.9010  2.92000E-0002   0.00000E+0000
   5.9020  4.24000E-0002   0.00000E+0000
   5.9030  2.87000E-0002   0.00000E+0000
   5.9060  1.89000E-0002   0.00000E+0000
   5.9090  1.02000E-0002   0.00000E+0000
   5.9110  1.26000E-0002   0.00000E+0000
   5.9130  1.46000E-0002   0.00000E+0000
   5.9150  2.52000E-0002   0.00000E+0000
   5.9160  2.22000E-0002   0.00000E+0000
   5.9200  2.51000E-0002   0.00000E+0000
   5.9210  1.80000E-0002   0.00000E+0000
   5.9230 -7.00000E-0003   0.00000E+0000
   5.9260  3.49000E-0002   0.00000E+0000
   5.9280  2.27000E-0002   0.00000E+0000
   5.9320  6.72000E-0002   0.00000E+0000
   5.9330  7.58000E-0002   0.00000E+0000
   5.9340  6.03000E-0002   0.00000E+0000
   5.9360  3.31000E-0002   0.00000E+0000
   5.9390  3.70000E-0002   0.00000E+0000
   5.9400  6.75000E-0002   0.00000E+0000
   5.9430  6.69000E-0002   0.00000E+0000
   5.9440  4.87000E-0002   0.00000E+0000
   5.9470  7.39000E-0002   0.00000E+0000
   5.9490  6.65000E-0002   0.00000E+0000
   5.9510  6.76000E-0002   0.00000E+0000
   5.9520  5.18000E-0002   0.00000E+0000
   5.9540  4.37000E-0002   0.00000E+0000
   5.9580  5.85000E-0002   0.00000E+0000
   5.9600  5.42000E-0002   0.00000E+0000
   5.9610  6.58000E-0002   0.00000E+0000
   5.9630  9.07000E-0002   0.00000E+0000
   5.9640  8.48000E-0002   0.00000E+0000
   5.9680  5.32000E-0002   0.00000E+0000
   5.9700  3.02000E-0002   0.00000E+0000
   5.9720  2.34000E-0002   0.00000E+0000
   5.9740  4.44000E-0002   0.00000E+0000
   5.9770  2.31000E-0002   0.00000E+0000
   5.9790  6.53000E-0002   0.00000E+0000
   5.9820 -1.06800E-0001   0.00000E+0000
   5.9840 -9.02100E-0001   0.00000E+0000
   5.9850 -1.17820E+0000   0.00000E+0000
   5.9890 -1.35030E+0000   0.00000E+0000
   5.9900 -1.44110E+0000   0.00000E+0000
   5.9910 -1.61220E+0000   0.00000E+0000
   5.9930 -1.83440E+0000   0.00000E+0000
   5.9970 -2.00290E+0000   0.00000E+0000
   6.0000 -1.98500E+0000   0.00000E+0000
   6.0020 -1.90880E+0000   0.00000E+0000
   6.0040 -1.77040E+0000   0.00000E+0000
   6.0070 -1.68200E+0000   0.00000E+0000
   6.0090 -1.62410E+0000   0.00000E+0000
   6.0110 -1.45290E+0000   0.00000E+0000
   6.0140 -1.19520E+0000   0.00000E+0000
   6.0180 -7.90000E-0002   0.00000E+0000
   6.0200  1.64100E-0001   0.00000E+0000
   6.0230  1.25400E-0001   0.00000E+0000
   6.0250  1.25800E-0001   0.00000E+0000
   6.0270  1.14600E-0001   0.00000E+0000
   6.0300  1.42600E-0001   0.00000E+0000
   6.0320  1.45600E-0001   0.00000E+0000
   6.0340  1.51300E-0001   0.00000E+0000
   6.0370  1.59200E-0001   0.00000E+0000
   6.0390  8.99000E-0002   0.00000E+0000
   6.0410  1.03600E-0001   0.00000E+0000
   6.0440  1.24600E-0001   0.00000E+0000
   6.0460  1.28800E-0001   0.00000E+0000
   6.0470  1.14800E-0001   0.00000E+0000
   6.0480  9.62000E-0002   0.00000E+0000
   6.0510  1.12200E-0001   0.00000E+0000
   6.0550  1.18000E-0001   0.00000E+0000
   6.0570  1.13300E-0001   0.00000E+0000
   6.0590  1.12700E-0001   0.00000E+0000
   6.0610  1.13800E-0001   0.00000E+0000
   6.0640  1.13900E-0001   0.00000E+0000
   6.0660  1.21200E-0001   0.00000E+0000
   6.0680  1.10900E-0001   0.00000E+0000
   6.0700  1.03800E-0001   0.00000E+0000
   6.0710  9.94000E-0002   0.00000E+0000
   6.0750  1.17600E-0001   0.00000E+0000
   6.0780  1.52500E-0001   0.00000E+0000
   6.0800  1.42500E-0001   0.00000E+0000
   6.0820  1.01800E-0001   0.00000E+0000
   6.0830  9.74000E-0002   0.00000E+0000
   6.0850  1.15430E+0000   0.00000E+0000
   6.0900  1.38300E+0000   0.00000E+0000
   6.0930  1.43200E+0000   0.00000E+0000
   6.0960  1.65690E+0000   0.00000E+0000
   6.0990  2.03840E+0000   0.00000E+0000
   6.1010  2.01040E+0000   0.00000E+0000
   6.1020  1.99460E+0000   0.00000E+0000
   6.1050  1.92540E+0000   0.00000E+0000
   6.1090  1.88060E+0000   0.00000E+0000
   6.1110  1.84600E+0000   0.00000E+0000
   6.1120  1.71490E+0000   0.00000E+0000
   6.1140  1.66440E+0000   0.00000E+0000
   6.1160  1.31330E+0000   0.00000E+0000
   6.1180  3.47200E-0001   0.00000E+0000
   6.1230  3.66000E-0002   0.00000E+0000
   6.1260  9.82000E-0002   0.00000E+0000
   6.1320  9.76000E-0002   0.00000E+0000
   6.1330  8.98000E-0002   0.00000E+0000
   6.1350  8.73000E-0002   0.00000E+0000
   6.1370  7.95000E-0002   0.00000E+0000
   6.1390  8.47000E-0002   0.00000E+0000
   6.1400  7.61000E-0002   0.00000E+0000
   6.1440  7.35000E-0002   0.00000E+0000
   6.1480  7.97000E-0002   0.00000E+0000
   6.1500  7.80000E-0002   0.00000E+0000
   6.1520  7.37000E-0002   0.00000E+0000
   6.1540  7.99000E-0002   0.00000E+0000
   6.1580  8.65000E-0002   0.00000E+0000
   6.1620  8.19000E-0002   0.00000E+0000
   6.1640  7.54000E-0002   0.00000E+0000
   6.1660  8.69000E-0002   0.00000E+0000
   6.1680  8.33000E-0002   0.00000E+0000
   6.1710  7.78000E-0002   0.00000E+0000
   6.1750  7.87000E-0002   0.00000E+0000
   6.1760  7.63000E-0002   0.00000E+0000
   6.1790  8.48000E-0002   0.00000E+0000
   6.1800  8.03000E-0002   0.00000E+0000
   6.1820  8.41000E-0002   0.00000E+0000
   6.1840  8.09000E-0002   0.00000E+0000
   6.1870  7.84000E-0002   0.00000E+0000
   6.1910  7.96000E-0002   0.00000E+0000
   6.1940  7.57000E-0002   0.00000E+0000
   6.1980  8.21000E-0002   0.00000E+0000
   6.2000  8.06000E-0002   0.00000E+0000
   6.2050  8.26000E-0002   0.00000E+0000
   6.2070  7.96000E-0002   0.00000E+0000
   6.2100  8.13000E-0002   0.00000E+0000
   6.2120  8.33000E-0002   0.00000E+0000
   6.2140  8.52000E-0002   0.00000E+0000
   6.2150  9.02000E-0002   0.00000E+0000
   6.2160  8.41000E-0002   0.00000E+0000
   6.2190  8.79000E-0002   0.00000E+0000
   6.2210  8.43000E-0002   0.00000E+0000
   6.2220  8.72000E-0002   0.00000E+0000
   6.2260  1.14300E-0001   0.00000E+0000
   6.2280  8.76000E-0002   0.00000E+0000
   6.2300  2.70000E-0002   0.00000E+0000
   6.2310  1.81000E-0002   0.00000E+0000
   6.2340  8.47000E-0002   0.00000E+0000
   6.2370  1.15700E-0001   0.00000E+0000
   6.2390  9.56000E-0002   0.00000E+0000
   6.2410  9.21000E-0002   0.00000E+0000
   6.2430  9.48000E-0002   0.00000E+0000
   6.2450  9.06000E-0002   0.00000E+0000
   6.2480  8.93000E-0002   0.00000E+0000
   6.2500  8.16000E-0002   0.00000E+0000
   6.2520  8.98000E-0002   0.00000E+0000
   6.2540  9.40000E-0002   0.00000E+0000
   6.2590  1.01600E-0001   0.00000E+0000
   6.2610  9.64000E-0002   0.00000E+0000
   6.2620  9.61000E-0002   0.00000E+0000
   6.2660  1.07700E-0001   0.00000E+0000
   6.2680  9.89000E-0002   0.00000E+0000
   6.2710  9.45000E-0002   0.00000E+0000
   6.2730  9.20000E-0002   0.00000E+0000
   6.2740  9.92000E-0002   0.00000E+0000
   6.2780  1.02200E-0001   0.00000E+0000
   6.2800  9.14000E-0002   0.00000E+0000
   6.2830  8.74000E-0002   0.00000E+0000
   6.2850  1.01700E-0001   0.00000E+0000
   6.2860  1.05800E-0001   0.00000E+0000
   6.2890  1.01700E-0001   0.00000E+0000
   6.2920  9.34000E-0002   0.00000E+0000
   6.2930  9.70000E-0002   0.00000E+0000
   6.2960  1.04000E-0001   0.00000E+0000
   6.2980  1.05400E-0001   0.00000E+0000
   6.3000  1.03400E-0001   0.00000E+0000
   6.3020  1.03400E-0001   0.00000E+0000
   6.3050  1.05600E-0001   0.00000E+0000
   6.3090  1.17900E-0001   0.00000E+0000
   6.3100  1.10500E-0001   0.00000E+0000
   6.3140  9.85000E-0002   0.00000E+0000
   6.3150  1.00600E-0001   0.00000E+0000
   6.3180  1.06800E-0001   0.00000E+0000
   6.3190  1.09100E-0001   0.00000E+0000
   6.3230  1.11500E-0001   0.00000E+0000
   6.3280  1.28800E-0001   0.00000E+0000
   6.3290  8.16000E-0002   0.00000E+0000
   6.3320  5.72000E-0002   0.00000E+0000
   6.3380  1.39300E-0001   0.00000E+0000
   6.3420  1.28500E-0001   0.00000E+0000
   6.3440  1.25000E-0001   0.00000E+0000
   6.3460  1.32200E-0001   0.00000E+0000
   6.3480  1.30700E-0001   0.00000E+0000
   6.3500  1.20100E-0001   0.00000E+0000
   6.3530  1.18500E-0001   0.00000E+0000
   6.3550  1.16100E-0001   0.00000E+0000
   6.3580  1.26900E-0001   0.00000E+0000
   6.3600  1.22100E-0001   0.00000E+0000
   6.3620  1.22100E-0001   0.00000E+0000
   6.3640  1.28400E-0001   0.00000E+0000
   6.3670  1.26100E-0001   0.00000E+0000
   6.3690  1.25500E-0001   0.00000E+0000
   6.3710  1.22200E-0001   0.00000E+0000
   6.3750  1.34800E-0001   0.00000E+0000
   6.3760  1.39200E-0001   0.00000E+0000
   6.3800  1.39300E-0001   0.00000E+0000
   6.3810  1.33800E-0001   0.00000E+0000
   6.3830  1.34500E-0001   0.00000E+0000
   6.3850  1.49500E-0001   0.00000E+0000
   6.3890  1.40400E-0001   0.00000E+0000
   6.3900  1.42800E-0001   0.00000E+0000
   6.3920  1.48500E-0001   0.00000E+0000
   6.3950  1.40300E-0001   0.00000E+0000
   6.3980  1.41700E-0001   0.00000E+0000
   6.3990  1.55000E-0001   0.00000E+0000
   6.4030  1.48100E-0001   0.00000E+0000
   6.4040  1.45000E-0001   0.00000E+0000
   6.4050  1.45500E-0001   0.00000E+0000
   6.4060  1.48200E-0001   0.00000E+0000
   6.4100  1.53600E-0001   0.00000E+0000
   6.4120  1.48100E-0001   0.00000E+0000
   6.4150  1.40400E-0001   0.00000E+0000
   6.4190  1.45300E-0001   0.00000E+0000
   6.4210  1.54100E-0001   0.00000E+0000
   6.4240  1.56600E-0001   0.00000E+0000
   6.4260  1.60300E-0001   0.00000E+0000
   6.4280  1.58600E-0001   0.00000E+0000
   6.4330  1.59800E-0001   0.00000E+0000
   6.4350  1.60100E-0001   0.00000E+0000
   6.4400  1.64800E-0001   0.00000E+0000
   6.4410  1.60700E-0001   0.00000E+0000
   6.4420  1.66600E-0001   0.00000E+0000
   6.4440  1.71500E-0001   0.00000E+0000
   6.4470  1.72000E-0001   0.00000E+0000
   6.4510  1.60000E-0001   0.00000E+0000
   6.4530  1.63000E-0001   0.00000E+0000
   6.4550  1.73900E-0001   0.00000E+0000
   6.4570  1.72700E-0001   0.00000E+0000
   6.4600  1.69600E-0001   0.00000E+0000
   6.4630  1.69700E-0001   0.00000E+0000
   6.4640  1.69600E-0001   0.00000E+0000
   6.4680  1.72400E-0001   0.00000E+0000
   6.4700  1.72600E-0001   0.00000E+0000
   6.4720  1.73300E-0001   0.00000E+0000
   6.4740  1.77100E-0001   0.00000E+0000
   6.4760  1.97400E-0001   0.00000E+0000
   6.4790  2.22300E-0001   0.00000E+0000
   6.4810  1.92700E-0001   0.00000E+0000
   6.4840  1.93500E-0001   0.00000E+0000
   6.4860  2.04400E-0001   0.00000E+0000
   6.4900  1.89900E-0001   0.00000E+0000
   6.4930  1.87200E-0001   0.00000E+0000
   6.4950  1.87200E-0001   0.00000E+0000
   6.4970  1.91000E-0001   0.00000E+0000
   6.4990  1.91500E-0001   0.00000E+0000
   6.5020  1.93000E-0001   0.00000E+0000
   6.5030  1.91800E-0001   0.00000E+0000
   6.5060  1.97000E-0001   0.00000E+0000
   6.5090  2.00500E-0001   0.00000E+0000
   6.5100  2.10600E-0001   0.00000E+0000
   6.5130  2.07500E-0001   0.00000E+0000
   6.5170  1.73700E-0001   0.00000E+0000
   6.5200  2.06400E-0001   0.00000E+0000
   6.5220  2.14600E-0001   0.00000E+0000
   6.5240  2.10200E-0001   0.00000E+0000
   6.5260  2.12400E-0001   0.00000E+0000
   6.5290  2.04600E-0001   0.00000E+0000
   6.5310  2.07100E-0001   0.00000E+0000
   6.5340  2.10100E-0001   0.00000E+0000
   6.5370  2.17800E-0001   0.00000E+0000
   6.5400  2.14300E-0001   0.00000E+0000
   6.5430  2.21300E-0001   0.00000E+0000
   6.5450  2.15500E-0001   0.00000E+0000
   6.5480  2.12200E-0001   0.00000E+0000
   6.5500  2.24600E-0001   0.00000E+0000
   6.5530  2.31500E-0001   0.00000E+0000
   6.5550  2.18000E-0001   0.00000E+0000
   6.5570  2.17500E-0001   0.00000E+0000
   6.5590  2.17400E-0001   0.00000E+0000
   6.5610  2.24000E-0001   0.00000E+0000
   6.5620  2.22200E-0001   0.00000E+0000
   6.5650  2.29700E-0001   0.00000E+0000
   6.5670  2.32200E-0001   0.00000E+0000
   6.5700  2.34200E-0001   0.00000E+0000
   6.5720  2.31700E-0001   0.00000E+0000
   6.5760  2.27500E-0001   0.00000E+0000
   6.5770  2.35100E-0001   0.00000E+0000
   6.5800  2.28500E-0001   0.00000E+0000
   6.5810  2.35900E-0001   0.00000E+0000
   6.5840  2.39100E-0001   0.00000E+0000
   6.5880  2.45900E-0001   0.00000E+0000
   6.5900  2.42300E-0001   0.00000E+0000
   6.5930  2.44800E-0001   0.00000E+0000
   6.5960  2.52900E-0001   0.00000E+0000
   6.5980  2.46700E-0001   0.00000E+0000
   6.6010  2.42000E-0001   0.00000E+0000
   6.6020  2.63300E-0001   0.00000E+0000
   6.6030  2.75300E-0001   0.00000E+0000
   6.6050  2.69000E-0001   0.00000E+0000
   6.6080  2.60500E-0001   0.00000E+0000
   6.6110  2.58000E-0001   0.00000E+0000
   6.6120  2.65000E-0001   0.00000E+0000
   6.6150  2.64600E-0001   0.00000E+0000
   6.6180  2.71600E-0001   0.00000E+0000
   6.6210  2.67200E-0001   0.00000E+0000
   6.6240  2.68300E-0001   0.00000E+0000
   6.6260  2.71800E-0001   0.00000E+0000
   6.6280  2.71900E-0001   0.00000E+0000
   6.6290  2.78100E-0001   0.00000E+0000
   6.6340  2.77000E-0001   0.00000E+0000
   6.6350  2.79500E-0001   0.00000E+0000
   6.6380  2.73200E-0001   0.00000E+0000
   6.6390  2.82500E-0001   0.00000E+0000
   6.6430  2.74800E-0001   0.00000E+0000
   6.6460  2.80900E-0001   0.00000E+0000
   6.6470  2.72300E-0001   0.00000E+0000
   6.6490  2.71400E-0001   0.00000E+0000
   6.6520  2.80000E-0001   0.00000E+0000
   6.6550  2.74300E-0001   0.00000E+0000
   6.6570  2.87100E-0001   0.00000E+0000
   6.6600  2.88200E-0001   0.00000E+0000
   6.6620  2.84000E-0001   0.00000E+0000
   6.6640  2.79200E-0001   0.00000E+0000
   6.6660  2.87900E-0001   0.00000E+0000
   6.6690  2.88800E-0001   0.00000E+0000
   6.6710  2.86600E-0001   0.00000E+0000
   6.6730  2.92900E-0001   0.00000E+0000
   6.6760  2.90800E-0001   0.00000E+0000
   6.6770  2.88400E-0001   0.00000E+0000
   6.6810  2.96100E-0001   0.00000E+0000
   6.6830  2.97100E-0001   0.00000E+0000
   6.6860  3.01300E-0001   0.00000E+0000
   6.6880  2.97200E-0001   0.00000E+0000
   6.6910  2.99000E-0001   0.00000E+0000
   6.6920  2.99700E-0001   0.00000E+0000
   6.6950  3.08600E-0001   0.00000E+0000
   6.6970  3.11700E-0001   0.00000E+0000
   6.7010  3.10600E-0001   0.00000E+0000
   6.7040  3.05500E-0001   0.00000E+0000
   6.7060  3.01400E-0001   0.00000E+0000
   6.7070  3.08700E-0001   0.00000E+0000
   6.7100  3.09400E-0001   0.00000E+0000
   6.7120  3.03800E-0001   0.00000E+0000
   6.7150  3.09200E-0001   0.00000E+0000
   6.7170  3.09500E-0001   0.00000E+0000
   6.7200  3.04500E-0001   0.00000E+0000
   6.7240  3.07300E-0001   0.00000E+0000
   6.7260  3.23700E-0001   0.00000E+0000
   6.7290  3.19700E-0001   0.00000E+0000
   6.7310  3.27600E-0001   0.00000E+0000
   6.7340  3.21100E-0001   0.00000E+0000
   6.7360  3.25700E-0001   0.00000E+0000
   6.7380  3.27900E-0001   0.00000E+0000
   6.7430  3.32300E-0001   0.00000E+0000
   6.7450  3.44500E-0001   0.00000E+0000
   6.7460  3.35000E-0001   0.00000E+0000
   6.7500  3.23700E-0001   0.00000E+0000
   6.7510  3.22700E-0001   0.00000E+0000
   6.7540  3.45400E-0001   0.00000E+0000
   6.7570  3.39000E-0001   0.00000E+0000
   6.7590  3.41300E-0001   0.00000E+0000
   6.7620  3.40700E-0001   0.00000E+0000
   6.7640  3.44200E-0001   0.00000E+0000
   6.7660  3.43200E-0001   0.00000E+0000
   6.7690  3.40400E-0001   0.00000E+0000
   6.7720  3.22200E-0001   0.00000E+0000
   6.7750  3.36900E-0001   0.00000E+0000
   6.7770  3.51300E-0001   0.00000E+0000
   6.7800  3.47200E-0001   0.00000E+0000
   6.7840  3.52500E-0001   0.00000E+0000
   6.7870  3.52800E-0001   0.00000E+0000
   6.7900  3.56500E-0001   0.00000E+0000
   6.7910  3.49000E-0001   0.00000E+0000
   6.7940  3.66700E-0001   0.00000E+0000
   6.7960  3.61000E-0001   0.00000E+0000
   6.7980  3.50300E-0001   0.00000E+0000
   6.8000  3.52500E-0001   0.00000E+0000
   6.8050  3.62700E-0001   0.00000E+0000
   6.8060  3.72000E-0001   0.00000E+0000
   6.8090  3.68300E-0001   0.00000E+0000
   6.8100  3.69100E-0001   0.00000E+0000
   6.8120  3.77900E-0001   0.00000E+0000
   6.8150  3.62700E-0001   0.00000E+0000
   6.8170  3.73500E-0001   0.00000E+0000
   6.8210  3.78300E-0001   0.00000E+0000
   6.8240  3.55200E-0001   0.00000E+0000
   6.8260  3.59400E-0001   0.00000E+0000
   6.8280  3.61100E-0001   0.00000E+0000
   6.8310  3.66800E-0001   0.00000E+0000
   6.8330  3.69600E-0001   0.00000E+0000
   6.8350  3.74900E-0001   0.00000E+0000
   6.8370  3.71600E-0001   0.00000E+0000
   6.8390  3.61200E-0001   0.00000E+0000
   6.8440  3.65500E-0001   0.00000E+0000
   6.8470  3.62000E-0001   0.00000E+0000
   6.8490  3.73200E-0001   0.00000E+0000
   6.8510  3.83700E-0001   0.00000E+0000
   6.8530  3.82700E-0001   0.00000E+0000
   6.8560  3.87500E-0001   0.00000E+0000
   6.8580  3.75600E-0001   0.00000E+0000
   6.8600  3.72500E-0001   0.00000E+0000
   6.8630  3.69300E-0001   0.00000E+0000
   6.8650  3.76800E-0001   0.00000E+0000
   6.8670  3.75600E-0001   0.00000E+0000
   6.8680  3.84400E-0001   0.00000E+0000
   6.8720  3.95200E-0001   0.00000E+0000
   6.8760  3.85700E-0001   0.00000E+0000
   6.8770  3.91400E-0001   0.00000E+0000
   6.8790  3.92000E-0001   0.00000E+0000
   6.8820  3.98600E-0001   0.00000E+0000
   6.8860  3.79600E-0001   0.00000E+0000
   6.8890  4.02300E-0001   0.00000E+0000
   6.8930  3.88100E-0001   0.00000E+0000
   6.8950  3.92400E-0001   0.00000E+0000
   6.8980  4.00400E-0001   0.00000E+0000
   6.8990  4.13300E-0001   0.00000E+0000
   6.9010  4.20100E-0001   0.00000E+0000
   6.9040  4.26100E-0001   0.00000E+0000
   6.9060  4.14400E-0001   0.00000E+0000
   6.9080  4.13600E-0001   0.00000E+0000
   6.9110  4.31600E-0001   0.00000E+0000
   6.9130  4.22600E-0001   0.00000E+0000
   6.9150  4.15900E-0001   0.00000E+0000
   6.9180  4.14100E-0001   0.00000E+0000
   6.9200  4.08600E-0001   0.00000E+0000
   6.9220  4.25200E-0001   0.00000E+0000
   6.9240  4.32100E-0001   0.00000E+0000
   6.9280  4.14100E-0001   0.00000E+0000
   6.9300  4.19000E-0001   0.00000E+0000
   6.9320  4.21200E-0001   0.00000E+0000
   6.9340  4.38300E-0001   0.00000E+0000
   6.9360  4.12500E-0001   0.00000E+0000
   6.9390  4.25800E-0001   0.00000E+0000
   6.9420  4.60700E-0001   0.00000E+0000
   6.9440  4.44300E-0001   0.00000E+0000
   6.9460  4.29500E-0001   0.00000E+0000
   6.9480  4.18000E-0001   0.00000E+0000
   6.9490  4.21000E-0001   0.00000E+0000
   6.9520  4.28700E-0001   0.00000E+0000
   6.9550  4.24100E-0001   0.00000E+0000
   6.9570  4.35800E-0001   0.00000E+0000
   6.9600  4.39800E-0001   0.00000E+0000
   6.9620  4.23000E-0001   0.00000E+0000
   6.9630  4.31900E-0001   0.00000E+0000
   6.9670  4.33800E-0001   0.00000E+0000
   6.9690  4.29500E-0001   0.00000E+0000
   6.9700  4.25200E-0001   0.00000E+0000
   6.9730  4.33000E-0001   0.00000E+0000
   6.9770  4.46300E-0001   0.00000E+0000
   6.9800  4.39500E-0001   0.00000E+0000
   6.9830  4.10600E-0001   0.00000E+0000
   6.9850  4.30000E-0001   0.00000E+0000
   6.9870  4.38000E-0001   0.00000E+0000
   6.9890  4.38000E-0001   0.00000E+0000
   6.9910  4.35900E-0001   0.00000E+0000
   6.9930  4.56300E-0001   0.00000E+0000
   6.9960  4.72200E-0001   0.00000E+0000
   6.9980  4.59000E-0001   0.00000E+0000
   7.0000  4.52700E-0001   0.00000E+0000
   7.0030  4.67000E-0001   0.00000E+0000
   7.0050  4.67900E-0001   0.00000E+0000
   7.0070  4.77000E-0001   0.00000E+0000
   7.0090  4.84300E-0001   0.00000E+0000
   7.0110  4.82500E-0001   0.00000E+0000
   7.0140  4.92000E-0001   0.00000E+0000
   7.0170  4.74700E-0001   0.00000E+0000
   7.0200  5.08200E-0001   0.00000E+0000
   7.0230  5.14000E-0001   0.00000E+0000
   7.0250  4.84400E-0001   0.00000E+0000
   7.0260  4.97000E-0001   0.00000E+0000
   7.0300  5.25500E-0001   0.00000E+0000
   7.0320  5.10100E-0001   0.00000E+0000
   7.0350  5.29200E-0001   0.00000E+0000
   7.0370  5.40200E-0001   0.00000E+0000
   7.0400  5.65800E-0001   0.00000E+0000
   7.0420  5.62200E-0001   0.00000E+0000
   7.0440  5.61200E-0001   0.00000E+0000
   7.0460  5.66400E-0001   0.00000E+0000
   7.0480  5.57600E-0001   0.00000E+0000
   7.0490  5.64400E-0001   0.00000E+0000
   7.0520  5.78600E-0001   0.00000E+0000
   7.0540  6.01900E-0001   0.00000E+0000
   7.0560  5.91400E-0001   0.00000E+0000
   7.0590  6.09600E-0001   0.00000E+0000
   7.0610  6.28700E-0001   0.00000E+0000
   7.0630  6.24400E-0001   0.00000E+0000
   7.0650  6.37400E-0001   0.00000E+0000
   7.0680  6.33500E-0001   0.00000E+0000
   7.0700  6.62100E-0001   0.00000E+0000
   7.0730  6.69300E-0001   0.00000E+0000
   7.0760  6.94100E-0001   0.00000E+0000
   7.0790  6.70300E-0001   0.00000E+0000
   7.0800  6.93900E-0001   0.00000E+0000
   7.0830  7.19100E-0001   0.00000E+0000
   7.0840  7.48400E-0001   0.00000E+0000
   7.0870  7.53600E-0001   0.00000E+0000
   7.0900  7.67800E-0001   0.00000E+0000
   7.0940  7.88100E-0001   0.00000E+0000
   7.0960  8.02800E-0001   0.00000E+0000
   7.0990  8.25400E-0001   0.00000E+0000
   7.1010  8.39300E-0001   0.00000E+0000
