# Supplementary material for: Self-association of MreC as a regulatory signal in bacterial cell wall elongation
Source: Nat Commun. 2021 May 20;12:2987. doi: 10.1038/s41467-021-22957-9 (PMC8137920; doi:10.1038/s41467-021-22957-9)
Supplement: Supplementary file 4 — Source Data [file 41467_2021_22957_MOESM4_ESM.zip › Martins2-Source-Data/AUC_rawdata/E.coli/00116.RA3]

MREC FHEC 0,8 abs
R 3 20.0 20000 0027366 1.0620E11 281 1 
   5.8010 -4.01100E-0001   0.00000E+0000
   5.8030 -3.03400E-0001   0.00000E+0000
   5.8040 -2.90600E-0001   0.00000E+0000
   5.8060 -2.36700E-0001   0.00000E+0000
   5.8070 -2.00800E-0001   0.00000E+0000
   5.8080 -1.45300E-0001   0.00000E+0000
   5.8100 -1.79500E-0001   0.00000E+0000
   5.8130 -1.76600E-0001   0.00000E+0000
   5.8140 -1.50000E-0001   0.00000E+0000
   5.8150 -2.42600E-0001   0.00000E+0000
   5.8180 -4.08000E-0001   0.00000E+0000
   5.8200 -6.20200E-0001   0.00000E+0000
   5.8210 -4.35600E-0001   0.00000E+0000
   5.8240 -6.27000E-0001   0.00000E+0000
   5.8250 -4.80100E-0001   0.00000E+0000
   5.8280 -2.56000E-0001   0.00000E+0000
   5.8300  2.66000E-0002   0.00000E+0000
   5.8320  1.34500E-0001   0.00000E+0000
   5.8330  1.49100E-0001   0.00000E+0000
   5.8340  1.39100E-0001   0.00000E+0000
   5.8350  1.43000E-0001   0.00000E+0000
   5.8370  1.22200E-0001   0.00000E+0000
   5.8390  1.03900E-0001   0.00000E+0000
   5.8410  1.01700E-0001   0.00000E+0000
   5.8420  9.42000E-0002   0.00000E+0000
   5.8440  7.92000E-0002   0.00000E+0000
   5.8460  8.52000E-0002   0.00000E+0000
   5.8470  1.03200E-0001   0.00000E+0000
   5.8490  1.03100E-0001   0.00000E+0000
   5.8510  9.40000E-0002   0.00000E+0000
   5.8530  6.91000E-0002   0.00000E+0000
   5.8560  3.71000E-0002   0.00000E+0000
   5.8580  2.46000E-0002   0.00000E+0000
   5.8600  3.87000E-0002   0.00000E+0000
   5.8610  1.87000E-0002   0.00000E+0000
   5.8630  2.43000E-0002   0.00000E+0000
   5.8650  3.71000E-0002   0.00000E+0000
   5.8660  2.91000E-0002   0.00000E+0000
   5.8700 -2.82000E-0002   0.00000E+0000
   5.8710 -4.82000E-0002   0.00000E+0000
   5.8730  3.70000E-0003   0.00000E+0000
   5.8760  5.10000E-0003   0.00000E+0000
   5.8780  3.62000E-0002   0.00000E+0000
   5.8800  3.56000E-0002   0.00000E+0000
   5.8830  2.77000E-0002   0.00000E+0000
   5.8850  9.60000E-0003   0.00000E+0000
   5.8870  4.62000E-0002   0.00000E+0000
   5.8900  4.23000E-0002   0.00000E+0000
   5.8910  7.80000E-0003   0.00000E+0000
   5.8940  2.26000E-0002   0.00000E+0000
   5.8960  3.90000E-0003   0.00000E+0000
   5.8980  2.07000E-0002   0.00000E+0000
   5.9000  4.90000E-0002   0.00000E+0000
   5.9020  2.58000E-0002   0.00000E+0000
   5.9030  2.52000E-0002   0.00000E+0000
   5.9060  9.00000E-0003   0.00000E+0000
   5.9080  1.76000E-0002   0.00000E+0000
   5.9100  1.82000E-0002   0.00000E+0000
   5.9110  2.77000E-0002   0.00000E+0000
   5.9140  2.77000E-0002   0.00000E+0000
   5.9150  2.22000E-0002   0.00000E+0000
   5.9180 -1.00000E-0004   0.00000E+0000
   5.9210  1.41000E-0002   0.00000E+0000
   5.9230  4.18000E-0002   0.00000E+0000
   5.9250  2.23000E-0002   0.00000E+0000
   5.9270  7.74000E-0002   0.00000E+0000
   5.9310  7.17000E-0002   0.00000E+0000
   5.9320  3.57000E-0002   0.00000E+0000
   5.9350  3.63000E-0002   0.00000E+0000
   5.9380  7.16000E-0002   0.00000E+0000
   5.9390  7.62000E-0002   0.00000E+0000
   5.9410  6.07000E-0002   0.00000E+0000
   5.9420  5.90000E-0002   0.00000E+0000
   5.9450  6.05000E-0002   0.00000E+0000
   5.9470  7.24000E-0002   0.00000E+0000
   5.9510  4.03000E-0002   0.00000E+0000
   5.9540  5.35000E-0002   0.00000E+0000
   5.9580  8.26000E-0002   0.00000E+0000
   5.9590  9.34000E-0002   0.00000E+0000
   5.9610  8.93000E-0002   0.00000E+0000
   5.9650  3.10000E-0002   0.00000E+0000
   5.9670  2.37000E-0002   0.00000E+0000
   5.9700  1.33000E-0002   0.00000E+0000
   5.9720  3.96000E-0002   0.00000E+0000
   5.9740  2.44000E-0002   0.00000E+0000
   5.9770  5.77000E-0002   0.00000E+0000
   5.9800 -5.27000E-0001   0.00000E+0000
   5.9830 -1.05360E+0000   0.00000E+0000
   5.9850 -1.32700E+0000   0.00000E+0000
   5.9870 -1.45870E+0000   0.00000E+0000
   5.9890 -1.57320E+0000   0.00000E+0000
   5.9910 -1.83200E+0000   0.00000E+0000
   5.9930 -1.94300E+0000   0.00000E+0000
   5.9970 -2.00890E+0000   0.00000E+0000
   6.0010 -1.89300E+0000   0.00000E+0000
   6.0030 -1.84390E+0000   0.00000E+0000
   6.0040 -1.75190E+0000   0.00000E+0000
   6.0050 -1.68140E+0000   0.00000E+0000
   6.0080 -1.62500E+0000   0.00000E+0000
   6.0090 -1.46320E+0000   0.00000E+0000
   6.0110 -1.17160E+0000   0.00000E+0000
   6.0130 -5.62100E-0001   0.00000E+0000
   6.0160 -4.23000E-0002   0.00000E+0000
   6.0180  1.59300E-0001   0.00000E+0000
   6.0200  1.27100E-0001   0.00000E+0000
   6.0220  1.51200E-0001   0.00000E+0000
   6.0250  1.17200E-0001   0.00000E+0000
   6.0270  1.13600E-0001   0.00000E+0000
   6.0300  1.40400E-0001   0.00000E+0000
   6.0320  1.55800E-0001   0.00000E+0000
   6.0340  1.67200E-0001   0.00000E+0000
   6.0350  1.51000E-0001   0.00000E+0000
   6.0380  9.41000E-0002   0.00000E+0000
   6.0390  9.60000E-0002   0.00000E+0000
   6.0420  1.18400E-0001   0.00000E+0000
   6.0450  1.31600E-0001   0.00000E+0000
   6.0470  1.07000E-0001   0.00000E+0000
   6.0480  1.03900E-0001   0.00000E+0000
   6.0500  1.23700E-0001   0.00000E+0000
   6.0510  1.17000E-0001   0.00000E+0000
   6.0530  1.20200E-0001   0.00000E+0000
   6.0550  1.19100E-0001   0.00000E+0000
   6.0570  1.17300E-0001   0.00000E+0000
   6.0590  1.13400E-0001   0.00000E+0000
   6.0630  1.08200E-0001   0.00000E+0000
   6.0640  1.27000E-0001   0.00000E+0000
   6.0660  1.14600E-0001   0.00000E+0000
   6.0670  1.03800E-0001   0.00000E+0000
   6.0710  9.63000E-0002   0.00000E+0000
   6.0740  1.33100E-0001   0.00000E+0000
   6.0770  1.60400E-0001   0.00000E+0000
   6.0780  1.54300E-0001   0.00000E+0000
   6.0800  1.27200E-0001   0.00000E+0000
   6.0810  9.99000E-0002   0.00000E+0000
   6.0830  1.02190E+0000   0.00000E+0000
   6.0870  1.30280E+0000   0.00000E+0000
   6.0900  1.37880E+0000   0.00000E+0000
   6.0920  1.48340E+0000   0.00000E+0000
   6.0940  1.70520E+0000   0.00000E+0000
   6.0970  1.99310E+0000   0.00000E+0000
   6.0990  2.02060E+0000   0.00000E+0000
   6.1010  2.01860E+0000   0.00000E+0000
   6.1020  1.98390E+0000   0.00000E+0000
   6.1060  1.90900E+0000   0.00000E+0000
   6.1090  1.84170E+0000   0.00000E+0000
   6.1100  1.73370E+0000   0.00000E+0000
   6.1140  1.49100E+0000   0.00000E+0000
   6.1160  2.92000E-0001   0.00000E+0000
   6.1210  5.25000E-0002   0.00000E+0000
   6.1250  1.20800E-0001   0.00000E+0000
   6.1280  1.13100E-0001   0.00000E+0000
   6.1300  1.16800E-0001   0.00000E+0000
   6.1330  1.08100E-0001   0.00000E+0000
   6.1350  1.01300E-0001   0.00000E+0000
   6.1380  1.02300E-0001   0.00000E+0000
   6.1390  1.01000E-0001   0.00000E+0000
   6.1420  9.46000E-0002   0.00000E+0000
   6.1440  1.03700E-0001   0.00000E+0000
   6.1470  1.05200E-0001   0.00000E+0000
   6.1490  1.00600E-0001   0.00000E+0000
   6.1500  9.65000E-0002   0.00000E+0000
   6.1540  1.03800E-0001   0.00000E+0000
   6.1600  1.10100E-0001   0.00000E+0000
   6.1620  1.10000E-0001   0.00000E+0000
   6.1640  1.08400E-0001   0.00000E+0000
   6.1680  1.23600E-0001   0.00000E+0000
   6.1690  1.11400E-0001   0.00000E+0000
   6.1720  1.14400E-0001   0.00000E+0000
   6.1740  1.15500E-0001   0.00000E+0000
   6.1770  1.16400E-0001   0.00000E+0000
   6.1780  1.16800E-0001   0.00000E+0000
   6.1810  1.19400E-0001   0.00000E+0000
   6.1850  1.18800E-0001   0.00000E+0000
   6.1860  1.21800E-0001   0.00000E+0000
   6.1900  1.20400E-0001   0.00000E+0000
   6.1920  1.21800E-0001   0.00000E+0000
   6.1940  1.20200E-0001   0.00000E+0000
   6.1970  1.25300E-0001   0.00000E+0000
   6.1990  1.25900E-0001   0.00000E+0000
   6.2020  1.25400E-0001   0.00000E+0000
   6.2040  1.29500E-0001   0.00000E+0000
   6.2060  1.32300E-0001   0.00000E+0000
   6.2080  1.30700E-0001   0.00000E+0000
   6.2110  1.36200E-0001   0.00000E+0000
   6.2130  1.43500E-0001   0.00000E+0000
   6.2170  1.42100E-0001   0.00000E+0000
   6.2180  1.37200E-0001   0.00000E+0000
   6.2220  1.44600E-0001   0.00000E+0000
   6.2230  1.47800E-0001   0.00000E+0000
   6.2260  1.73200E-0001   0.00000E+0000
   6.2280  1.65000E-0001   0.00000E+0000
   6.2310  8.67000E-0002   0.00000E+0000
   6.2330  9.57000E-0002   0.00000E+0000
   6.2360  1.62200E-0001   0.00000E+0000
   6.2370  1.84900E-0001   0.00000E+0000
   6.2400  1.68500E-0001   0.00000E+0000
   6.2410  1.64700E-0001   0.00000E+0000
   6.2430  1.62500E-0001   0.00000E+0000
   6.2470  1.68500E-0001   0.00000E+0000
   6.2500  1.68200E-0001   0.00000E+0000
   6.2520  1.58600E-0001   0.00000E+0000
   6.2550  1.72100E-0001   0.00000E+0000
   6.2570  1.75800E-0001   0.00000E+0000
   6.2600  1.79000E-0001   0.00000E+0000
   6.2610  1.82000E-0001   0.00000E+0000
   6.2640  1.77600E-0001   0.00000E+0000
   6.2680  1.96600E-0001   0.00000E+0000
   6.2710  1.81000E-0001   0.00000E+0000
   6.2750  1.82700E-0001   0.00000E+0000
   6.2770  1.86100E-0001   0.00000E+0000
   6.2790  1.92600E-0001   0.00000E+0000
   6.2810  1.83900E-0001   0.00000E+0000
   6.2840  1.83100E-0001   0.00000E+0000
   6.2890  1.98200E-0001   0.00000E+0000
   6.2910  1.95500E-0001   0.00000E+0000
   6.2930  1.97100E-0001   0.00000E+0000
   6.2950  2.07000E-0001   0.00000E+0000
   6.2980  2.07300E-0001   0.00000E+0000
   6.3000  2.08500E-0001   0.00000E+0000
   6.3020  2.07700E-0001   0.00000E+0000
   6.3050  2.08000E-0001   0.00000E+0000
   6.3070  2.06600E-0001   0.00000E+0000
   6.3090  2.25400E-0001   0.00000E+0000
   6.3120  2.18500E-0001   0.00000E+0000
   6.3140  2.10800E-0001   0.00000E+0000
   6.3180  2.22000E-0001   0.00000E+0000
   6.3210  2.23300E-0001   0.00000E+0000
   6.3230  2.23900E-0001   0.00000E+0000
   6.3270  2.45900E-0001   0.00000E+0000
   6.3290  2.16400E-0001   0.00000E+0000
   6.3320  1.88800E-0001   0.00000E+0000
   6.3340  1.95000E-0001   0.00000E+0000
   6.3360  2.46300E-0001   0.00000E+0000
   6.3410  2.48800E-0001   0.00000E+0000
   6.3430  2.49200E-0001   0.00000E+0000
   6.3460  2.44800E-0001   0.00000E+0000
   6.3480  2.55700E-0001   0.00000E+0000
   6.3500  2.50800E-0001   0.00000E+0000
   6.3530  2.51900E-0001   0.00000E+0000
   6.3550  2.50000E-0001   0.00000E+0000
   6.3570  2.48000E-0001   0.00000E+0000
   6.3600  2.59700E-0001   0.00000E+0000
   6.3620  2.53200E-0001   0.00000E+0000
   6.3630  2.61400E-0001   0.00000E+0000
   6.3670  2.61300E-0001   0.00000E+0000
   6.3690  2.70100E-0001   0.00000E+0000
   6.3710  2.65700E-0001   0.00000E+0000
   6.3730  2.67600E-0001   0.00000E+0000
   6.3760  2.70200E-0001   0.00000E+0000
   6.3780  2.82500E-0001   0.00000E+0000
   6.3810  2.79900E-0001   0.00000E+0000
   6.3850  2.84600E-0001   0.00000E+0000
   6.3860  2.91300E-0001   0.00000E+0000
   6.3890  2.82700E-0001   0.00000E+0000
   6.3910  2.87100E-0001   0.00000E+0000
   6.3940  2.89200E-0001   0.00000E+0000
   6.3960  2.87100E-0001   0.00000E+0000
   6.3980  2.92900E-0001   0.00000E+0000
   6.3990  2.95300E-0001   0.00000E+0000
   6.4010  2.88800E-0001   0.00000E+0000
   6.4030  3.00300E-0001   0.00000E+0000
   6.4050  2.91700E-0001   0.00000E+0000
   6.4070  2.92900E-0001   0.00000E+0000
   6.4100  2.96500E-0001   0.00000E+0000
   6.4120  3.03800E-0001   0.00000E+0000
   6.4140  2.96100E-0001   0.00000E+0000
   6.4170  2.84500E-0001   0.00000E+0000
   6.4190  3.08300E-0001   0.00000E+0000
   6.4210  2.97200E-0001   0.00000E+0000
   6.4250  3.03900E-0001   0.00000E+0000
   6.4270  3.08300E-0001   0.00000E+0000
   6.4280  3.07900E-0001   0.00000E+0000
   6.4310  3.12200E-0001   0.00000E+0000
   6.4330  3.12700E-0001   0.00000E+0000
   6.4360  3.13500E-0001   0.00000E+0000
   6.4400  3.12600E-0001   0.00000E+0000
   6.4410  3.14800E-0001   0.00000E+0000
   6.4440  3.20900E-0001   0.00000E+0000
   6.4470  3.27000E-0001   0.00000E+0000
   6.4480  3.19300E-0001   0.00000E+0000
   6.4510  3.19600E-0001   0.00000E+0000
   6.4530  3.12900E-0001   0.00000E+0000
   6.4550  3.25400E-0001   0.00000E+0000
   6.4580  3.14800E-0001   0.00000E+0000
   6.4600  3.29100E-0001   0.00000E+0000
   6.4630  3.16800E-0001   0.00000E+0000
   6.4650  3.21300E-0001   0.00000E+0000
   6.4670  3.27900E-0001   0.00000E+0000
   6.4700  3.21000E-0001   0.00000E+0000
   6.4720  3.23400E-0001   0.00000E+0000
   6.4740  3.23700E-0001   0.00000E+0000
   6.4760  3.36600E-0001   0.00000E+0000
   6.4790  3.59100E-0001   0.00000E+0000
   6.4810  3.65800E-0001   0.00000E+0000
   6.4840  3.31800E-0001   0.00000E+0000
   6.4860  3.52700E-0001   0.00000E+0000
   6.4880  3.37200E-0001   0.00000E+0000
   6.4900  3.32100E-0001   0.00000E+0000
   6.4930  3.34700E-0001   0.00000E+0000
   6.4960  3.31800E-0001   0.00000E+0000
   6.4970  3.39700E-0001   0.00000E+0000
   6.4990  3.47500E-0001   0.00000E+0000
   6.5020  3.32500E-0001   0.00000E+0000
   6.5030  3.43300E-0001   0.00000E+0000
   6.5050  3.39800E-0001   0.00000E+0000
   6.5070  3.49600E-0001   0.00000E+0000
   6.5100  3.45300E-0001   0.00000E+0000
   6.5120  3.51000E-0001   0.00000E+0000
   6.5150  3.39200E-0001   0.00000E+0000
   6.5180  3.30000E-0001   0.00000E+0000
   6.5190  3.44800E-0001   0.00000E+0000
   6.5240  3.62800E-0001   0.00000E+0000
   6.5260  3.53200E-0001   0.00000E+0000
   6.5290  3.51500E-0001   0.00000E+0000
   6.5300  3.48200E-0001   0.00000E+0000
   6.5310  3.51000E-0001   0.00000E+0000
   6.5340  3.47400E-0001   0.00000E+0000
   6.5380  3.55700E-0001   0.00000E+0000
   6.5400  3.51300E-0001   0.00000E+0000
   6.5420  3.62400E-0001   0.00000E+0000
   6.5430  3.62200E-0001   0.00000E+0000
   6.5460  3.57000E-0001   0.00000E+0000
   6.5480  3.55900E-0001   0.00000E+0000
   6.5500  3.58000E-0001   0.00000E+0000
   6.5520  3.73800E-0001   0.00000E+0000
   6.5540  3.58500E-0001   0.00000E+0000
   6.5570  3.47900E-0001   0.00000E+0000
   6.5600  3.58400E-0001   0.00000E+0000
   6.5610  3.58600E-0001   0.00000E+0000
   6.5650  3.69000E-0001   0.00000E+0000
   6.5660  3.66000E-0001   0.00000E+0000
   6.5700  3.73900E-0001   0.00000E+0000
   6.5730  3.68200E-0001   0.00000E+0000
   6.5740  3.63900E-0001   0.00000E+0000
   6.5770  3.68900E-0001   0.00000E+0000
   6.5800  3.58600E-0001   0.00000E+0000
   6.5830  3.67600E-0001   0.00000E+0000
   6.5860  3.67000E-0001   0.00000E+0000
   6.5880  3.75000E-0001   0.00000E+0000
   6.5910  3.77600E-0001   0.00000E+0000
   6.5930  3.72500E-0001   0.00000E+0000
   6.5960  3.77500E-0001   0.00000E+0000
   6.5980  3.79200E-0001   0.00000E+0000
   6.6000  3.67500E-0001   0.00000E+0000
   6.6030  3.93600E-0001   0.00000E+0000
   6.6050  3.93300E-0001   0.00000E+0000
   6.6060  3.86200E-0001   0.00000E+0000
   6.6090  3.77800E-0001   0.00000E+0000
   6.6110  3.83400E-0001   0.00000E+0000
   6.6150  3.83500E-0001   0.00000E+0000
   6.6170  3.84800E-0001   0.00000E+0000
   6.6180  3.82800E-0001   0.00000E+0000
   6.6210  3.84600E-0001   0.00000E+0000
   6.6220  3.87100E-0001   0.00000E+0000
   6.6240  3.75000E-0001   0.00000E+0000
   6.6270  3.89500E-0001   0.00000E+0000
   6.6290  3.90600E-0001   0.00000E+0000
   6.6320  3.92300E-0001   0.00000E+0000
   6.6330  4.00300E-0001   0.00000E+0000
   6.6350  3.90800E-0001   0.00000E+0000
   6.6380  3.94800E-0001   0.00000E+0000
   6.6400  3.92300E-0001   0.00000E+0000
   6.6420  3.99700E-0001   0.00000E+0000
   6.6450  3.93300E-0001   0.00000E+0000
   6.6480  3.86700E-0001   0.00000E+0000
   6.6500  3.88700E-0001   0.00000E+0000
   6.6530  3.91100E-0001   0.00000E+0000
   6.6540  3.87600E-0001   0.00000E+0000
   6.6570  4.03600E-0001   0.00000E+0000
   6.6590  3.94900E-0001   0.00000E+0000
   6.6630  3.94100E-0001   0.00000E+0000
   6.6650  3.93700E-0001   0.00000E+0000
   6.6670  3.94600E-0001   0.00000E+0000
   6.6690  3.98700E-0001   0.00000E+0000
   6.6720  3.99100E-0001   0.00000E+0000
   6.6740  3.97900E-0001   0.00000E+0000
   6.6770  3.94000E-0001   0.00000E+0000
   6.6790  3.97100E-0001   0.00000E+0000
   6.6830  4.06000E-0001   0.00000E+0000
   6.6860  4.10200E-0001   0.00000E+0000
   6.6880  4.00400E-0001   0.00000E+0000
   6.6890  3.98800E-0001   0.00000E+0000
   6.6920  4.02700E-0001   0.00000E+0000
   6.6940  4.06300E-0001   0.00000E+0000
   6.6960  4.16300E-0001   0.00000E+0000
   6.6980  4.13100E-0001   0.00000E+0000
   6.7010  3.99000E-0001   0.00000E+0000
   6.7030  4.04700E-0001   0.00000E+0000
   6.7050  4.03900E-0001   0.00000E+0000
   6.7080  4.03900E-0001   0.00000E+0000
   6.7100  4.04500E-0001   0.00000E+0000
   6.7140  4.05100E-0001   0.00000E+0000
   6.7150  4.03300E-0001   0.00000E+0000
   6.7170  4.07700E-0001   0.00000E+0000
   6.7220  4.01600E-0001   0.00000E+0000
   6.7240  4.11700E-0001   0.00000E+0000
   6.7270  4.07000E-0001   0.00000E+0000
   6.7320  4.10700E-0001   0.00000E+0000
   6.7340  4.10800E-0001   0.00000E+0000
   6.7360  4.14800E-0001   0.00000E+0000
   6.7380  4.12800E-0001   0.00000E+0000
   6.7400  4.14800E-0001   0.00000E+0000
   6.7420  4.30000E-0001   0.00000E+0000
   6.7450  4.23600E-0001   0.00000E+0000
   6.7470  4.10300E-0001   0.00000E+0000
   6.7500  4.24200E-0001   0.00000E+0000
   6.7550  4.16500E-0001   0.00000E+0000
   6.7570  4.27500E-0001   0.00000E+0000
   6.7580  4.30500E-0001   0.00000E+0000
   6.7610  4.26400E-0001   0.00000E+0000
   6.7630  4.21700E-0001   0.00000E+0000
   6.7660  4.19900E-0001   0.00000E+0000
   6.7680  4.05000E-0001   0.00000E+0000
   6.7700  4.02000E-0001   0.00000E+0000
   6.7730  4.23700E-0001   0.00000E+0000
   6.7770  4.28400E-0001   0.00000E+0000
   6.7790  4.32200E-0001   0.00000E+0000
   6.7810  4.21200E-0001   0.00000E+0000
   6.7860  4.25600E-0001   0.00000E+0000
   6.7880  4.34400E-0001   0.00000E+0000
   6.7910  4.35300E-0001   0.00000E+0000
   6.7930  4.39900E-0001   0.00000E+0000
   6.7940  4.23400E-0001   0.00000E+0000
   6.7970  4.23400E-0001   0.00000E+0000
   6.8000  4.18900E-0001   0.00000E+0000
   6.8010  4.30100E-0001   0.00000E+0000
   6.8030  4.36900E-0001   0.00000E+0000
   6.8040  4.35900E-0001   0.00000E+0000
   6.8080  4.34700E-0001   0.00000E+0000
   6.8120  4.52000E-0001   0.00000E+0000
   6.8150  4.24900E-0001   0.00000E+0000
   6.8180  4.41300E-0001   0.00000E+0000
   6.8200  4.43200E-0001   0.00000E+0000
   6.8220  4.23600E-0001   0.00000E+0000
   6.8250  4.25700E-0001   0.00000E+0000
   6.8270  4.33400E-0001   0.00000E+0000
   6.8300  4.37000E-0001   0.00000E+0000
   6.8320  4.27700E-0001   0.00000E+0000
   6.8340  4.45000E-0001   0.00000E+0000
   6.8360  4.38200E-0001   0.00000E+0000
   6.8390  4.29400E-0001   0.00000E+0000
   6.8410  4.33300E-0001   0.00000E+0000
   6.8440  4.26700E-0001   0.00000E+0000
   6.8460  4.24300E-0001   0.00000E+0000
   6.8490  4.41400E-0001   0.00000E+0000
   6.8500  4.44300E-0001   0.00000E+0000
   6.8510  4.38100E-0001   0.00000E+0000
   6.8540  4.52800E-0001   0.00000E+0000
   6.8560  4.34900E-0001   0.00000E+0000
   6.8600  4.26900E-0001   0.00000E+0000
   6.8630  4.34700E-0001   0.00000E+0000
   6.8650  4.35400E-0001   0.00000E+0000
   6.8670  4.35300E-0001   0.00000E+0000
   6.8710  4.35000E-0001   0.00000E+0000
   6.8720  4.53500E-0001   0.00000E+0000
   6.8740  4.41000E-0001   0.00000E+0000
   6.8770  4.45500E-0001   0.00000E+0000
   6.8790  4.36500E-0001   0.00000E+0000
   6.8820  4.45200E-0001   0.00000E+0000
   6.8860  4.38700E-0001   0.00000E+0000
   6.8870  4.47700E-0001   0.00000E+0000
   6.8880  4.47400E-0001   0.00000E+0000
   6.8920  4.35800E-0001   0.00000E+0000
   6.8940  4.42500E-0001   0.00000E+0000
   6.8970  4.45400E-0001   0.00000E+0000
   6.8990  4.62100E-0001   0.00000E+0000
   6.9010  4.70900E-0001   0.00000E+0000
   6.9030  4.67800E-0001   0.00000E+0000
   6.9060  4.63300E-0001   0.00000E+0000
   6.9080  4.64200E-0001   0.00000E+0000
   6.9120  4.57500E-0001   0.00000E+0000
   6.9150  4.57500E-0001   0.00000E+0000
   6.9180  4.56900E-0001   0.00000E+0000
   6.9190  4.54900E-0001   0.00000E+0000
   6.9220  4.60200E-0001   0.00000E+0000
   6.9260  4.61000E-0001   0.00000E+0000
   6.9280  4.39200E-0001   0.00000E+0000
   6.9290  4.60900E-0001   0.00000E+0000
   6.9330  4.60100E-0001   0.00000E+0000
   6.9340  4.71500E-0001   0.00000E+0000
   6.9360  4.50500E-0001   0.00000E+0000
   6.9380  4.90800E-0001   0.00000E+0000
   6.9410  4.92000E-0001   0.00000E+0000
   6.9430  4.65900E-0001   0.00000E+0000
   6.9450  4.61000E-0001   0.00000E+0000
   6.9480  4.46500E-0001   0.00000E+0000
   6.9490  4.52200E-0001   0.00000E+0000
   6.9520  4.54500E-0001   0.00000E+0000
   6.9550  4.58500E-0001   0.00000E+0000
   6.9580  4.63900E-0001   0.00000E+0000
   6.9590  4.62700E-0001   0.00000E+0000
   6.9620  4.40700E-0001   0.00000E+0000
   6.9640  4.54700E-0001   0.00000E+0000
   6.9670  4.58600E-0001   0.00000E+0000
   6.9700  4.43500E-0001   0.00000E+0000
   6.9730  4.57200E-0001   0.00000E+0000
   6.9750  4.65800E-0001   0.00000E+0000
   6.9770  4.62000E-0001   0.00000E+0000
   6.9790  4.56900E-0001   0.00000E+0000
   6.9820  4.43300E-0001   0.00000E+0000
   6.9840  4.38900E-0001   0.00000E+0000
   6.9870  4.37900E-0001   0.00000E+0000
   6.9890  4.47900E-0001   0.00000E+0000
   6.9910  4.45100E-0001   0.00000E+0000
   6.9930  4.72800E-0001   0.00000E+0000
   6.9960  4.84000E-0001   0.00000E+0000
   6.9980  4.60200E-0001   0.00000E+0000
   7.0030  4.49500E-0001   0.00000E+0000
   7.0050  4.53200E-0001   0.00000E+0000
   7.0070  4.69700E-0001   0.00000E+0000
   7.0100  4.71000E-0001   0.00000E+0000
   7.0110  4.85200E-0001   0.00000E+0000
   7.0130  4.66600E-0001   0.00000E+0000
   7.0180  4.65600E-0001   0.00000E+0000
   7.0210  4.90500E-0001   0.00000E+0000
   7.0230  4.90500E-0001   0.00000E+0000
   7.0250  4.79500E-0001   0.00000E+0000
   7.0280  4.89900E-0001   0.00000E+0000
   7.0300  4.92300E-0001   0.00000E+0000
   7.0340  4.88000E-0001   0.00000E+0000
   7.0350  4.96800E-0001   0.00000E+0000
   7.0390  5.03600E-0001   0.00000E+0000
   7.0410  5.19000E-0001   0.00000E+0000
   7.0430  5.28600E-0001   0.00000E+0000
   7.0460  5.12300E-0001   0.00000E+0000
   7.0480  5.10700E-0001   0.00000E+0000
   7.0510  5.12300E-0001   0.00000E+0000
   7.0530  5.20300E-0001   0.00000E+0000
   7.0560  5.22000E-0001   0.00000E+0000
   7.0600  5.27400E-0001   0.00000E+0000
   7.0620  5.43800E-0001   0.00000E+0000
   7.0630  5.42900E-0001   0.00000E+0000
   7.0650  5.41800E-0001   0.00000E+0000
   7.0690  5.37700E-0001   0.00000E+0000
   7.0720  5.76200E-0001   0.00000E+0000
   7.0740  5.59500E-0001   0.00000E+0000
   7.0750  5.70800E-0001   0.00000E+0000
   7.0790  5.59100E-0001   0.00000E+0000
   7.0800  5.53300E-0001   0.00000E+0000
   7.0830  5.64800E-0001   0.00000E+0000
   7.0850  5.80500E-0001   0.00000E+0000
   7.0900  5.96300E-0001   0.00000E+0000
   7.0920  5.99700E-0001   0.00000E+0000
   7.0940  6.07800E-0001   0.00000E+0000
   7.0970  6.20100E-0001   0.00000E+0000
   7.0990  6.35000E-0001   0.00000E+0000
   7.1010  6.47800E-0001   0.00000E+0000
