# Supplementary material for: Self-association of MreC as a regulatory signal in bacterial cell wall elongation
Source: Nat Commun. 2021 May 20;12:2987. doi: 10.1038/s41467-021-22957-9 (PMC8137920; doi:10.1038/s41467-021-22957-9)
Supplement: Supplementary file 4 — Source Data [file 41467_2021_22957_MOESM4_ESM.zip › Martins2-Source-Data/AUC_rawdata/E.coli/00102.RA3]

MREC FHEC 0,8 abs
R 3 20.1 20000 0024441 9.3410E10 281 1 
   5.8000 -3.47600E-0001   0.00000E+0000
   5.8030 -2.24700E-0001   0.00000E+0000
   5.8040 -1.97700E-0001   0.00000E+0000
   5.8050 -2.08400E-0001   0.00000E+0000
   5.8070 -2.21000E-0001   0.00000E+0000
   5.8080 -1.31500E-0001   0.00000E+0000
   5.8100 -1.45500E-0001   0.00000E+0000
   5.8110 -1.60700E-0001   0.00000E+0000
   5.8120 -2.30900E-0001   0.00000E+0000
   5.8140 -1.93600E-0001   0.00000E+0000
   5.8160 -3.48300E-0001   0.00000E+0000
   5.8170 -4.44700E-0001   0.00000E+0000
   5.8180 -6.31700E-0001   0.00000E+0000
   5.8210 -5.63300E-0001   0.00000E+0000
   5.8240 -4.48100E-0001   0.00000E+0000
   5.8250 -2.90800E-0001   0.00000E+0000
   5.8280 -5.92000E-0002   0.00000E+0000
   5.8290  1.03700E-0001   0.00000E+0000
   5.8300  1.23600E-0001   0.00000E+0000
   5.8320  1.60600E-0001   0.00000E+0000
   5.8350  1.11100E-0001   0.00000E+0000
   5.8380  9.54000E-0002   0.00000E+0000
   5.8390  1.07200E-0001   0.00000E+0000
   5.8410  9.46000E-0002   0.00000E+0000
   5.8430  8.17000E-0002   0.00000E+0000
   5.8460  9.01000E-0002   0.00000E+0000
   5.8470  1.14600E-0001   0.00000E+0000
   5.8490  9.22000E-0002   0.00000E+0000
   5.8510  8.86000E-0002   0.00000E+0000
   5.8530  6.58000E-0002   0.00000E+0000
   5.8570  1.69000E-0002   0.00000E+0000
   5.8580  2.95000E-0002   0.00000E+0000
   5.8590  2.99000E-0002   0.00000E+0000
   5.8610  1.29000E-0002   0.00000E+0000
   5.8630  3.45000E-0002   0.00000E+0000
   5.8660  3.33000E-0002   0.00000E+0000
   5.8670  2.20000E-0002   0.00000E+0000
   5.8690 -3.84000E-0002   0.00000E+0000
   5.8710 -4.32000E-0002   0.00000E+0000
   5.8730 -2.00000E-0004   0.00000E+0000
   5.8740  6.00000E-0003   0.00000E+0000
   5.8770  4.75000E-0002   0.00000E+0000
   5.8780  3.07000E-0002   0.00000E+0000
   5.8820  3.48000E-0002   0.00000E+0000
   5.8840  1.89000E-0002   0.00000E+0000
   5.8850  1.27000E-0002   0.00000E+0000
   5.8890  3.50000E-0002   0.00000E+0000
   5.8900  3.82000E-0002   0.00000E+0000
   5.8920  1.58000E-0002   0.00000E+0000
   5.8960  3.00000E-0002   0.00000E+0000
   5.8970  5.50000E-0003   0.00000E+0000
   5.9000  3.19000E-0002   0.00000E+0000
   5.9010  4.92000E-0002   0.00000E+0000
   5.9020  2.61000E-0002   0.00000E+0000
   5.9040  1.98000E-0002   0.00000E+0000
   5.9060  1.09000E-0002   0.00000E+0000
   5.9070  1.23000E-0002   0.00000E+0000
   5.9110  2.12000E-0002   0.00000E+0000
   5.9130  2.61000E-0002   0.00000E+0000
   5.9140  1.82000E-0002   0.00000E+0000
   5.9180  2.92000E-0002   0.00000E+0000
   5.9200  7.10000E-0003   0.00000E+0000
   5.9210 -4.00000E-0003   0.00000E+0000
   5.9240  1.40000E-0002   0.00000E+0000
   5.9260  2.75000E-0002   0.00000E+0000
   5.9280  2.75000E-0002   0.00000E+0000
   5.9310  7.43000E-0002   0.00000E+0000
   5.9320  6.93000E-0002   0.00000E+0000
   5.9350  3.73000E-0002   0.00000E+0000
   5.9390  6.05000E-0002   0.00000E+0000
   5.9410  5.60000E-0002   0.00000E+0000
   5.9440  6.96000E-0002   0.00000E+0000
   5.9450  7.24000E-0002   0.00000E+0000
   5.9470  6.81000E-0002   0.00000E+0000
   5.9480  5.91000E-0002   0.00000E+0000
   5.9520  3.95000E-0002   0.00000E+0000
   5.9540  5.31000E-0002   0.00000E+0000
   5.9560  5.42000E-0002   0.00000E+0000
   5.9570  6.11000E-0002   0.00000E+0000
   5.9590  9.92000E-0002   0.00000E+0000
   5.9610  8.38000E-0002   0.00000E+0000
   5.9630  9.16000E-0002   0.00000E+0000
   5.9650  2.58000E-0002   0.00000E+0000
   5.9680  2.70000E-0002   0.00000E+0000
   5.9700  1.05000E-0002   0.00000E+0000
   5.9720  3.60000E-0002   0.00000E+0000
   5.9750  2.26000E-0002   0.00000E+0000
   5.9790  2.32000E-0002   0.00000E+0000
   5.9800 -2.92000E-0001   0.00000E+0000
   5.9840 -1.07700E+0000   0.00000E+0000
   5.9850 -1.28970E+0000   0.00000E+0000
   5.9880 -1.40970E+0000   0.00000E+0000
   5.9890 -1.49050E+0000   0.00000E+0000
   5.9920 -1.80860E+0000   0.00000E+0000
   5.9940 -1.94240E+0000   0.00000E+0000
   5.9950 -2.01770E+0000   0.00000E+0000
   5.9970 -1.95700E+0000   0.00000E+0000
   6.0000 -1.89060E+0000   0.00000E+0000
   6.0020 -1.84210E+0000   0.00000E+0000
   6.0050 -1.73860E+0000   0.00000E+0000
   6.0060 -1.69100E+0000   0.00000E+0000
   6.0090 -1.55380E+0000   0.00000E+0000
   6.0120 -1.04330E+0000   0.00000E+0000
   6.0140 -7.22200E-0001   0.00000E+0000
   6.0160 -1.55500E-0001   0.00000E+0000
   6.0180  1.27800E-0001   0.00000E+0000
   6.0210  1.24100E-0001   0.00000E+0000
   6.0230  1.57200E-0001   0.00000E+0000
   6.0250  1.18300E-0001   0.00000E+0000
   6.0280  1.21600E-0001   0.00000E+0000
   6.0300  1.44200E-0001   0.00000E+0000
   6.0320  1.37600E-0001   0.00000E+0000
   6.0340  1.80000E-0001   0.00000E+0000
   6.0370  1.14600E-0001   0.00000E+0000
   6.0390  9.53000E-0002   0.00000E+0000
   6.0400  9.26000E-0002   0.00000E+0000
   6.0440  1.34000E-0001   0.00000E+0000
   6.0470  1.10100E-0001   0.00000E+0000
   6.0480  1.03100E-0001   0.00000E+0000
   6.0490  1.03700E-0001   0.00000E+0000
   6.0520  1.17500E-0001   0.00000E+0000
   6.0570  1.13200E-0001   0.00000E+0000
   6.0590  1.12400E-0001   0.00000E+0000
   6.0610  1.09000E-0001   0.00000E+0000
   6.0630  1.13500E-0001   0.00000E+0000
   6.0660  1.20000E-0001   0.00000E+0000
   6.0700  9.85000E-0002   0.00000E+0000
   6.0710  9.78000E-0002   0.00000E+0000
   6.0740  1.16500E-0001   0.00000E+0000
   6.0750  1.36500E-0001   0.00000E+0000
   6.0780  1.60400E-0001   0.00000E+0000
   6.0800  1.47400E-0001   0.00000E+0000
   6.0830  1.19700E-0001   0.00000E+0000
   6.0840  1.09210E+0000   0.00000E+0000
   6.0880  1.24690E+0000   0.00000E+0000
   6.0920  1.42720E+0000   0.00000E+0000
   6.0940  1.68950E+0000   0.00000E+0000
   6.0990  2.04670E+0000   0.00000E+0000
   6.1010  2.07040E+0000   0.00000E+0000
   6.1070  1.95780E+0000   0.00000E+0000
   6.1090  1.85590E+0000   0.00000E+0000
   6.1110  1.79880E+0000   0.00000E+0000
   6.1130  1.68700E+0000   0.00000E+0000
   6.1150  1.27690E+0000   0.00000E+0000
   6.1180  8.80900E-0001   0.00000E+0000
   6.1220  9.75000E-0002   0.00000E+0000
   6.1250  1.02900E-0001   0.00000E+0000
   6.1270  1.30800E-0001   0.00000E+0000
   6.1300  1.17000E-0001   0.00000E+0000
   6.1310  1.12200E-0001   0.00000E+0000
   6.1350  1.06600E-0001   0.00000E+0000
   6.1360  1.08500E-0001   0.00000E+0000
   6.1380  1.09700E-0001   0.00000E+0000
   6.1420  1.12200E-0001   0.00000E+0000
   6.1440  1.00000E-0001   0.00000E+0000
   6.1450  1.06800E-0001   0.00000E+0000
   6.1470  1.21300E-0001   0.00000E+0000
   6.1490  1.07000E-0001   0.00000E+0000
   6.1520  1.10000E-0001   0.00000E+0000
   6.1540  1.11100E-0001   0.00000E+0000
   6.1570  1.18100E-0001   0.00000E+0000
   6.1580  1.23400E-0001   0.00000E+0000
   6.1610  1.17400E-0001   0.00000E+0000
   6.1650  1.20300E-0001   0.00000E+0000
   6.1690  1.26000E-0001   0.00000E+0000
   6.1700  1.24700E-0001   0.00000E+0000
   6.1720  1.22500E-0001   0.00000E+0000
   6.1730  1.25400E-0001   0.00000E+0000
   6.1760  1.23100E-0001   0.00000E+0000
   6.1780  1.32400E-0001   0.00000E+0000
   6.1810  1.33600E-0001   0.00000E+0000
   6.1840  1.30100E-0001   0.00000E+0000
   6.1860  1.30400E-0001   0.00000E+0000
   6.1870  1.31900E-0001   0.00000E+0000
   6.1880  1.34100E-0001   0.00000E+0000
   6.1920  1.32700E-0001   0.00000E+0000
   6.1950  1.39000E-0001   0.00000E+0000
   6.1970  1.40100E-0001   0.00000E+0000
   6.1980  1.36900E-0001   0.00000E+0000
   6.2030  1.42100E-0001   0.00000E+0000
   6.2040  1.46700E-0001   0.00000E+0000
   6.2060  1.46600E-0001   0.00000E+0000
   6.2070  1.44700E-0001   0.00000E+0000
   6.2100  1.52300E-0001   0.00000E+0000
   6.2130  1.50700E-0001   0.00000E+0000
   6.2140  1.58100E-0001   0.00000E+0000
   6.2160  1.57000E-0001   0.00000E+0000
   6.2190  1.62900E-0001   0.00000E+0000
   6.2210  1.55900E-0001   0.00000E+0000
   6.2230  1.62300E-0001   0.00000E+0000
   6.2240  1.65700E-0001   0.00000E+0000
   6.2260  1.90000E-0001   0.00000E+0000
   6.2300  1.53600E-0001   0.00000E+0000
   6.2320  1.06700E-0001   0.00000E+0000
   6.2360  1.30900E-0001   0.00000E+0000
   6.2370  1.90000E-0001   0.00000E+0000
   6.2380  1.93700E-0001   0.00000E+0000
   6.2400  1.81600E-0001   0.00000E+0000
   6.2430  1.82300E-0001   0.00000E+0000
   6.2450  1.82800E-0001   0.00000E+0000
   6.2470  1.89500E-0001   0.00000E+0000
   6.2490  1.83900E-0001   0.00000E+0000
   6.2520  1.74800E-0001   0.00000E+0000
   6.2540  1.92500E-0001   0.00000E+0000
   6.2550  1.98100E-0001   0.00000E+0000
   6.2590  1.96400E-0001   0.00000E+0000
   6.2610  2.07500E-0001   0.00000E+0000
   6.2660  2.04600E-0001   0.00000E+0000
   6.2680  2.07800E-0001   0.00000E+0000
   6.2700  2.02200E-0001   0.00000E+0000
   6.2740  2.00700E-0001   0.00000E+0000
   6.2760  2.07300E-0001   0.00000E+0000
   6.2770  2.17200E-0001   0.00000E+0000
   6.2780  2.14100E-0001   0.00000E+0000
   6.2810  2.07800E-0001   0.00000E+0000
   6.2820  2.03500E-0001   0.00000E+0000
   6.2860  2.18300E-0001   0.00000E+0000
   6.2890  2.24200E-0001   0.00000E+0000
   6.2910  2.20900E-0001   0.00000E+0000
   6.2920  2.15100E-0001   0.00000E+0000
   6.2960  2.25200E-0001   0.00000E+0000
   6.2970  2.24000E-0001   0.00000E+0000
   6.3000  2.35100E-0001   0.00000E+0000
   6.3010  2.28100E-0001   0.00000E+0000
   6.3040  2.34600E-0001   0.00000E+0000
   6.3050  2.37800E-0001   0.00000E+0000
   6.3070  2.32100E-0001   0.00000E+0000
   6.3080  2.31700E-0001   0.00000E+0000
   6.3110  2.44900E-0001   0.00000E+0000
   6.3130  2.37100E-0001   0.00000E+0000
   6.3170  2.37800E-0001   0.00000E+0000
   6.3180  2.48300E-0001   0.00000E+0000
   6.3210  2.44800E-0001   0.00000E+0000
   6.3230  2.47500E-0001   0.00000E+0000
   6.3250  2.74000E-0001   0.00000E+0000
   6.3260  2.51700E-0001   0.00000E+0000
   6.3300  2.16400E-0001   0.00000E+0000
   6.3330  2.26100E-0001   0.00000E+0000
   6.3360  2.65900E-0001   0.00000E+0000
   6.3390  2.75400E-0001   0.00000E+0000
   6.3410  2.70000E-0001   0.00000E+0000
   6.3440  2.75400E-0001   0.00000E+0000
   6.3460  2.80900E-0001   0.00000E+0000
   6.3480  2.85000E-0001   0.00000E+0000
   6.3520  2.78600E-0001   0.00000E+0000
   6.3530  2.76900E-0001   0.00000E+0000
   6.3570  2.70000E-0001   0.00000E+0000
   6.3590  2.87700E-0001   0.00000E+0000
   6.3610  2.75500E-0001   0.00000E+0000
   6.3620  2.81400E-0001   0.00000E+0000
   6.3650  2.83000E-0001   0.00000E+0000
   6.3670  2.94200E-0001   0.00000E+0000
   6.3710  2.87400E-0001   0.00000E+0000
   6.3730  3.01900E-0001   0.00000E+0000
   6.3760  2.92600E-0001   0.00000E+0000
   6.3780  3.01600E-0001   0.00000E+0000
   6.3790  3.03000E-0001   0.00000E+0000
   6.3810  2.94500E-0001   0.00000E+0000
   6.3850  3.07100E-0001   0.00000E+0000
   6.3880  3.10400E-0001   0.00000E+0000
   6.3890  3.08500E-0001   0.00000E+0000
   6.3920  3.17700E-0001   0.00000E+0000
   6.3950  3.07900E-0001   0.00000E+0000
   6.3980  3.11700E-0001   0.00000E+0000
   6.4000  3.14800E-0001   0.00000E+0000
   6.4020  3.17700E-0001   0.00000E+0000
   6.4030  3.19400E-0001   0.00000E+0000
   6.4050  3.20200E-0001   0.00000E+0000
   6.4070  3.19700E-0001   0.00000E+0000
   6.4100  3.25400E-0001   0.00000E+0000
   6.4120  3.14300E-0001   0.00000E+0000
   6.4140  3.13800E-0001   0.00000E+0000
   6.4160  3.19500E-0001   0.00000E+0000
   6.4180  3.16000E-0001   0.00000E+0000
   6.4210  3.21200E-0001   0.00000E+0000
   6.4230  3.27700E-0001   0.00000E+0000
   6.4260  3.22900E-0001   0.00000E+0000
   6.4280  3.26800E-0001   0.00000E+0000
   6.4340  3.30300E-0001   0.00000E+0000
   6.4350  3.27000E-0001   0.00000E+0000
   6.4360  3.36500E-0001   0.00000E+0000
   6.4400  3.24000E-0001   0.00000E+0000
   6.4420  3.40700E-0001   0.00000E+0000
   6.4440  3.40100E-0001   0.00000E+0000
   6.4470  3.38100E-0001   0.00000E+0000
   6.4480  3.28800E-0001   0.00000E+0000
   6.4500  3.29800E-0001   0.00000E+0000
   6.4540  3.47000E-0001   0.00000E+0000
   6.4560  3.47200E-0001   0.00000E+0000
   6.4580  3.39400E-0001   0.00000E+0000
   6.4600  3.40500E-0001   0.00000E+0000
   6.4620  3.40700E-0001   0.00000E+0000
   6.4660  3.46600E-0001   0.00000E+0000
   6.4680  3.47800E-0001   0.00000E+0000
   6.4700  3.42200E-0001   0.00000E+0000
   6.4720  3.44700E-0001   0.00000E+0000
   6.4740  3.51300E-0001   0.00000E+0000
   6.4760  3.65000E-0001   0.00000E+0000
   6.4810  3.52300E-0001   0.00000E+0000
   6.4820  3.78700E-0001   0.00000E+0000
   6.4850  3.59100E-0001   0.00000E+0000
   6.4870  3.57000E-0001   0.00000E+0000
   6.4900  3.61000E-0001   0.00000E+0000
   6.4910  3.50900E-0001   0.00000E+0000
   6.4940  3.53600E-0001   0.00000E+0000
   6.4990  3.47900E-0001   0.00000E+0000
   6.5010  3.65600E-0001   0.00000E+0000
   6.5030  3.53000E-0001   0.00000E+0000
   6.5050  3.66800E-0001   0.00000E+0000
   6.5070  3.58500E-0001   0.00000E+0000
   6.5080  3.67300E-0001   0.00000E+0000
   6.5120  3.67500E-0001   0.00000E+0000
   6.5140  3.41900E-0001   0.00000E+0000
   6.5160  3.34500E-0001   0.00000E+0000
   6.5170  3.49500E-0001   0.00000E+0000
   6.5190  3.77000E-0001   0.00000E+0000
   6.5220  3.75100E-0001   0.00000E+0000
   6.5260  3.66200E-0001   0.00000E+0000
   6.5280  3.64600E-0001   0.00000E+0000
   6.5290  3.62900E-0001   0.00000E+0000
   6.5310  3.65600E-0001   0.00000E+0000
   6.5330  3.64700E-0001   0.00000E+0000
   6.5360  3.71800E-0001   0.00000E+0000
   6.5400  3.76600E-0001   0.00000E+0000
   6.5420  3.72000E-0001   0.00000E+0000
   6.5430  3.69100E-0001   0.00000E+0000
   6.5460  3.69000E-0001   0.00000E+0000
   6.5480  3.78300E-0001   0.00000E+0000
   6.5500  3.89200E-0001   0.00000E+0000
   6.5510  3.81600E-0001   0.00000E+0000
   6.5550  3.65000E-0001   0.00000E+0000
   6.5570  3.74500E-0001   0.00000E+0000
   6.5590  3.78600E-0001   0.00000E+0000
   6.5620  3.72600E-0001   0.00000E+0000
   6.5630  3.86600E-0001   0.00000E+0000
   6.5640  3.74500E-0001   0.00000E+0000
   6.5680  3.83300E-0001   0.00000E+0000
   6.5700  3.76600E-0001   0.00000E+0000
   6.5730  3.75800E-0001   0.00000E+0000
   6.5750  3.85300E-0001   0.00000E+0000
   6.5770  3.73800E-0001   0.00000E+0000
   6.5800  3.82100E-0001   0.00000E+0000
   6.5830  3.91400E-0001   0.00000E+0000
   6.5840  3.89300E-0001   0.00000E+0000
   6.5860  3.88000E-0001   0.00000E+0000
   6.5890  3.82400E-0001   0.00000E+0000
   6.5910  3.84800E-0001   0.00000E+0000
   6.5960  3.91800E-0001   0.00000E+0000
   6.5980  3.84600E-0001   0.00000E+0000
   6.6000  3.98000E-0001   0.00000E+0000
   6.6010  4.13400E-0001   0.00000E+0000
   6.6050  4.06100E-0001   0.00000E+0000
   6.6080  3.93300E-0001   0.00000E+0000
   6.6100  3.94700E-0001   0.00000E+0000
   6.6120  3.97400E-0001   0.00000E+0000
   6.6150  4.04700E-0001   0.00000E+0000
   6.6170  3.96800E-0001   0.00000E+0000
   6.6190  4.10700E-0001   0.00000E+0000
   6.6220  4.00700E-0001   0.00000E+0000
   6.6240  4.04000E-0001   0.00000E+0000
   6.6260  4.07100E-0001   0.00000E+0000
   6.6290  4.09600E-0001   0.00000E+0000
   6.6330  4.20300E-0001   0.00000E+0000
   6.6350  3.99500E-0001   0.00000E+0000
   6.6390  4.16700E-0001   0.00000E+0000
   6.6420  4.14700E-0001   0.00000E+0000
   6.6450  4.10100E-0001   0.00000E+0000
   6.6460  4.09200E-0001   0.00000E+0000
   6.6480  3.96700E-0001   0.00000E+0000
   6.6490  4.09700E-0001   0.00000E+0000
   6.6510  4.04200E-0001   0.00000E+0000
   6.6530  4.00400E-0001   0.00000E+0000
   6.6560  4.03200E-0001   0.00000E+0000
   6.6580  4.08400E-0001   0.00000E+0000
   6.6600  4.09200E-0001   0.00000E+0000
   6.6620  4.13200E-0001   0.00000E+0000
   6.6650  4.13300E-0001   0.00000E+0000
   6.6690  4.20900E-0001   0.00000E+0000
   6.6720  4.06300E-0001   0.00000E+0000
   6.6740  4.15700E-0001   0.00000E+0000
   6.6760  4.07600E-0001   0.00000E+0000
   6.6780  4.14800E-0001   0.00000E+0000
   6.6800  4.24300E-0001   0.00000E+0000
   6.6830  4.15200E-0001   0.00000E+0000
   6.6840  4.17200E-0001   0.00000E+0000
   6.6870  4.18100E-0001   0.00000E+0000
   6.6900  4.11500E-0001   0.00000E+0000
   6.6920  4.29000E-0001   0.00000E+0000
   6.6950  4.26400E-0001   0.00000E+0000
   6.6960  4.25800E-0001   0.00000E+0000
   6.6990  4.15800E-0001   0.00000E+0000
   6.7020  4.16200E-0001   0.00000E+0000
   6.7040  4.11800E-0001   0.00000E+0000
   6.7060  4.18200E-0001   0.00000E+0000
   6.7080  4.09600E-0001   0.00000E+0000
   6.7100  4.19100E-0001   0.00000E+0000
   6.7150  4.14800E-0001   0.00000E+0000
   6.7170  4.17000E-0001   0.00000E+0000
   6.7190  4.16400E-0001   0.00000E+0000
   6.7220  4.26700E-0001   0.00000E+0000
   6.7240  4.18400E-0001   0.00000E+0000
   6.7270  4.25600E-0001   0.00000E+0000
   6.7310  4.27300E-0001   0.00000E+0000
   6.7330  4.30700E-0001   0.00000E+0000
   6.7340  4.30100E-0001   0.00000E+0000
   6.7350  4.25600E-0001   0.00000E+0000
   6.7390  4.30800E-0001   0.00000E+0000
   6.7430  4.41200E-0001   0.00000E+0000
   6.7450  4.25300E-0001   0.00000E+0000
   6.7480  4.21400E-0001   0.00000E+0000
   6.7520  4.43000E-0001   0.00000E+0000
   6.7530  4.28500E-0001   0.00000E+0000
   6.7550  4.29200E-0001   0.00000E+0000
   6.7580  4.42000E-0001   0.00000E+0000
   6.7620  4.38900E-0001   0.00000E+0000
   6.7630  4.36000E-0001   0.00000E+0000
   6.7650  4.43600E-0001   0.00000E+0000
   6.7700  4.03100E-0001   0.00000E+0000
   6.7710  4.27800E-0001   0.00000E+0000
   6.7730  4.37500E-0001   0.00000E+0000
   6.7750  4.40300E-0001   0.00000E+0000
   6.7770  4.41700E-0001   0.00000E+0000
   6.7810  4.33800E-0001   0.00000E+0000
   6.7830  4.35800E-0001   0.00000E+0000
   6.7860  4.46600E-0001   0.00000E+0000
   6.7880  4.43200E-0001   0.00000E+0000
   6.7910  4.30000E-0001   0.00000E+0000
   6.7930  4.46700E-0001   0.00000E+0000
   6.7940  4.49300E-0001   0.00000E+0000
   6.7980  4.42200E-0001   0.00000E+0000
   6.8000  4.25700E-0001   0.00000E+0000
   6.8030  4.45200E-0001   0.00000E+0000
   6.8050  4.44900E-0001   0.00000E+0000
   6.8060  4.41100E-0001   0.00000E+0000
   6.8100  4.61500E-0001   0.00000E+0000
   6.8140  4.52500E-0001   0.00000E+0000
   6.8160  4.44900E-0001   0.00000E+0000
   6.8180  4.51300E-0001   0.00000E+0000
   6.8200  4.44700E-0001   0.00000E+0000
   6.8220  4.33100E-0001   0.00000E+0000
   6.8260  4.38500E-0001   0.00000E+0000
   6.8280  4.32700E-0001   0.00000E+0000
   6.8310  4.51600E-0001   0.00000E+0000
   6.8320  4.47400E-0001   0.00000E+0000
   6.8350  4.47500E-0001   0.00000E+0000
   6.8360  4.54800E-0001   0.00000E+0000
   6.8390  4.37800E-0001   0.00000E+0000
   6.8430  4.38500E-0001   0.00000E+0000
   6.8440  4.30400E-0001   0.00000E+0000
   6.8460  4.35800E-0001   0.00000E+0000
   6.8490  4.55600E-0001   0.00000E+0000
   6.8510  4.44800E-0001   0.00000E+0000
   6.8530  4.56100E-0001   0.00000E+0000
   6.8550  4.54900E-0001   0.00000E+0000
   6.8570  4.42100E-0001   0.00000E+0000
   6.8600  4.40400E-0001   0.00000E+0000
   6.8630  4.45800E-0001   0.00000E+0000
   6.8670  4.47700E-0001   0.00000E+0000
   6.8680  4.42600E-0001   0.00000E+0000
   6.8710  4.55200E-0001   0.00000E+0000
   6.8740  4.59600E-0001   0.00000E+0000
   6.8760  4.52900E-0001   0.00000E+0000
   6.8780  4.56400E-0001   0.00000E+0000
   6.8810  4.44300E-0001   0.00000E+0000
   6.8830  4.49800E-0001   0.00000E+0000
   6.8850  4.49000E-0001   0.00000E+0000
   6.8870  4.59400E-0001   0.00000E+0000
   6.8900  4.46900E-0001   0.00000E+0000
   6.8930  4.47200E-0001   0.00000E+0000
   6.8950  4.59000E-0001   0.00000E+0000
   6.8980  4.61800E-0001   0.00000E+0000
   6.8990  4.82700E-0001   0.00000E+0000
   6.9010  4.71400E-0001   0.00000E+0000
   6.9040  4.71400E-0001   0.00000E+0000
   6.9080  4.62400E-0001   0.00000E+0000
   6.9100  4.68400E-0001   0.00000E+0000
   6.9110  4.71800E-0001   0.00000E+0000
   6.9140  4.69600E-0001   0.00000E+0000
   6.9180  4.54400E-0001   0.00000E+0000
   6.9200  4.53700E-0001   0.00000E+0000
   6.9220  4.69600E-0001   0.00000E+0000
   6.9250  4.77600E-0001   0.00000E+0000
   6.9270  4.61900E-0001   0.00000E+0000
   6.9290  4.48800E-0001   0.00000E+0000
   6.9320  4.63400E-0001   0.00000E+0000
   6.9340  4.82700E-0001   0.00000E+0000
   6.9370  4.63000E-0001   0.00000E+0000
   6.9390  4.76200E-0001   0.00000E+0000
   6.9410  5.01800E-0001   0.00000E+0000
   6.9430  4.84100E-0001   0.00000E+0000
   6.9450  4.72000E-0001   0.00000E+0000
   6.9470  4.63100E-0001   0.00000E+0000
   6.9490  4.57100E-0001   0.00000E+0000
   6.9520  4.60200E-0001   0.00000E+0000
   6.9550  4.57700E-0001   0.00000E+0000
   6.9560  4.61300E-0001   0.00000E+0000
   6.9600  4.75500E-0001   0.00000E+0000
   6.9610  4.53800E-0001   0.00000E+0000
   6.9640  4.59500E-0001   0.00000E+0000
   6.9670  4.60900E-0001   0.00000E+0000
   6.9690  4.42600E-0001   0.00000E+0000
   6.9720  4.60500E-0001   0.00000E+0000
   6.9740  4.66200E-0001   0.00000E+0000
   6.9760  4.64000E-0001   0.00000E+0000
   6.9770  4.56800E-0001   0.00000E+0000
   6.9800  4.43800E-0001   0.00000E+0000
   6.9830  4.24700E-0001   0.00000E+0000
   6.9870  4.54700E-0001   0.00000E+0000
   6.9900  4.38200E-0001   0.00000E+0000
   6.9910  4.45700E-0001   0.00000E+0000
   6.9940  4.69300E-0001   0.00000E+0000
   6.9960  4.85500E-0001   0.00000E+0000
   6.9980  4.72300E-0001   0.00000E+0000
   7.0000  4.51100E-0001   0.00000E+0000
   7.0030  4.63400E-0001   0.00000E+0000
   7.0060  4.67800E-0001   0.00000E+0000
   7.0100  4.72200E-0001   0.00000E+0000
   7.0110  4.82000E-0001   0.00000E+0000
   7.0140  4.83400E-0001   0.00000E+0000
   7.0170  4.64300E-0001   0.00000E+0000
   7.0190  4.77400E-0001   0.00000E+0000
   7.0220  4.81200E-0001   0.00000E+0000
   7.0260  4.71500E-0001   0.00000E+0000
   7.0300  4.88800E-0001   0.00000E+0000
   7.0320  4.85500E-0001   0.00000E+0000
   7.0350  4.85100E-0001   0.00000E+0000
   7.0380  4.87700E-0001   0.00000E+0000
   7.0390  4.99100E-0001   0.00000E+0000
   7.0420  5.10800E-0001   0.00000E+0000
   7.0430  5.17000E-0001   0.00000E+0000
   7.0460  5.02100E-0001   0.00000E+0000
   7.0480  4.91500E-0001   0.00000E+0000
   7.0510  4.99400E-0001   0.00000E+0000
   7.0530  5.07000E-0001   0.00000E+0000
   7.0550  5.13600E-0001   0.00000E+0000
   7.0580  5.13400E-0001   0.00000E+0000
   7.0600  5.32800E-0001   0.00000E+0000
   7.0630  5.41000E-0001   0.00000E+0000
   7.0660  5.34900E-0001   0.00000E+0000
   7.0690  5.28400E-0001   0.00000E+0000
   7.0710  5.62400E-0001   0.00000E+0000
   7.0730  5.59900E-0001   0.00000E+0000
   7.0760  5.55200E-0001   0.00000E+0000
   7.0790  5.47600E-0001   0.00000E+0000
   7.0810  5.51300E-0001   0.00000E+0000
   7.0830  5.62900E-0001   0.00000E+0000
   7.0850  5.76200E-0001   0.00000E+0000
   7.0880  5.97700E-0001   0.00000E+0000
   7.0900  5.83800E-0001   0.00000E+0000
   7.0930  5.70300E-0001   0.00000E+0000
   7.0950  5.96400E-0001   0.00000E+0000
   7.0970  6.09300E-0001   0.00000E+0000
   7.0990  6.10900E-0001   0.00000E+0000
   7.1010  6.20800E-0001   0.00000E+0000
