# Supplementary material for: Self-association of MreC as a regulatory signal in bacterial cell wall elongation
Source: Nat Commun. 2021 May 20;12:2987. doi: 10.1038/s41467-021-22957-9 (PMC8137920; doi:10.1038/s41467-021-22957-9)
Supplement: Supplementary file 4 — Source Data [file 41467_2021_22957_MOESM4_ESM.zip › Martins2-Source-Data/AUC_rawdata/E.coli/00103.RA3]

MREC FHEC 0,8 abs
R 3 20.1 20000 0024649 9.4320E10 281 1 
   5.8010 -3.35700E-0001   0.00000E+0000
   5.8050 -1.48400E-0001   0.00000E+0000
   5.8070 -1.94400E-0001   0.00000E+0000
   5.8100 -2.17300E-0001   0.00000E+0000
   5.8110 -1.64900E-0001   0.00000E+0000
   5.8120 -1.30300E-0001   0.00000E+0000
   5.8150 -2.82900E-0001   0.00000E+0000
   5.8180 -4.58100E-0001   0.00000E+0000
   5.8200 -4.91400E-0001   0.00000E+0000
   5.8220 -6.04200E-0001   0.00000E+0000
   5.8250 -4.35300E-0001   0.00000E+0000
   5.8270 -1.53200E-0001   0.00000E+0000
   5.8290  8.51000E-0002   0.00000E+0000
   5.8300  1.25300E-0001   0.00000E+0000
   5.8320  1.48200E-0001   0.00000E+0000
   5.8340  1.22400E-0001   0.00000E+0000
   5.8350  1.21200E-0001   0.00000E+0000
   5.8370  9.15000E-0002   0.00000E+0000
   5.8390  8.89000E-0002   0.00000E+0000
   5.8410  9.58000E-0002   0.00000E+0000
   5.8440  7.92000E-0002   0.00000E+0000
   5.8460  1.17400E-0001   0.00000E+0000
   5.8480  1.03300E-0001   0.00000E+0000
   5.8490  9.13000E-0002   0.00000E+0000
   5.8510  8.85000E-0002   0.00000E+0000
   5.8520  7.79000E-0002   0.00000E+0000
   5.8540  2.66000E-0002   0.00000E+0000
   5.8570  3.06000E-0002   0.00000E+0000
   5.8580  4.22000E-0002   0.00000E+0000
   5.8590  2.57000E-0002   0.00000E+0000
   5.8610  2.11000E-0002   0.00000E+0000
   5.8620  2.10000E-0002   0.00000E+0000
   5.8650  4.26000E-0002   0.00000E+0000
   5.8660  3.69000E-0002   0.00000E+0000
   5.8690 -1.61000E-0002   0.00000E+0000
   5.8720 -2.28000E-0002   0.00000E+0000
   5.8730 -6.40000E-0003   0.00000E+0000
   5.8750  9.90000E-0003   0.00000E+0000
   5.8760  4.23000E-0002   0.00000E+0000
   5.8780  4.28000E-0002   0.00000E+0000
   5.8800  3.95000E-0002   0.00000E+0000
   5.8830  1.72000E-0002   0.00000E+0000
   5.8850  1.20000E-0002   0.00000E+0000
   5.8870  3.18000E-0002   0.00000E+0000
   5.8890  4.02000E-0002   0.00000E+0000
   5.8920  2.14000E-0002   0.00000E+0000
   5.8940  3.47000E-0002   0.00000E+0000
   5.8960  8.70000E-0003   0.00000E+0000
   5.8990  4.76000E-0002   0.00000E+0000
   5.9010  2.95000E-0002   0.00000E+0000
   5.9040  2.48000E-0002   0.00000E+0000
   5.9080  1.71000E-0002   0.00000E+0000
   5.9090  1.68000E-0002   0.00000E+0000
   5.9100  2.43000E-0002   0.00000E+0000
   5.9130  2.70000E-0002   0.00000E+0000
   5.9150  1.76000E-0002   0.00000E+0000
   5.9170  2.82000E-0002   0.00000E+0000
   5.9180  1.13000E-0002   0.00000E+0000
   5.9190 -1.00000E-0003   0.00000E+0000
   5.9230  3.04000E-0002   0.00000E+0000
   5.9250  2.98000E-0002   0.00000E+0000
   5.9280  3.45000E-0002   0.00000E+0000
   5.9290  6.14000E-0002   0.00000E+0000
   5.9310  6.82000E-0002   0.00000E+0000
   5.9340  4.82000E-0002   0.00000E+0000
   5.9350  2.94000E-0002   0.00000E+0000
   5.9380  8.31000E-0002   0.00000E+0000
   5.9420  5.85000E-0002   0.00000E+0000
   5.9430  6.52000E-0002   0.00000E+0000
   5.9480  7.00000E-0002   0.00000E+0000
   5.9490  5.69000E-0002   0.00000E+0000
   5.9500  4.05000E-0002   0.00000E+0000
   5.9520  4.40000E-0002   0.00000E+0000
   5.9540  5.38000E-0002   0.00000E+0000
   5.9560  6.20000E-0002   0.00000E+0000
   5.9580  8.52000E-0002   0.00000E+0000
   5.9610  8.29000E-0002   0.00000E+0000
   5.9630  8.57000E-0002   0.00000E+0000
   5.9660  2.26000E-0002   0.00000E+0000
   5.9680  2.47000E-0002   0.00000E+0000
   5.9710  1.04000E-0002   0.00000E+0000
   5.9720  3.74000E-0002   0.00000E+0000
   5.9750  2.01000E-0002   0.00000E+0000
   5.9770  4.05000E-0002   0.00000E+0000
   5.9780 -3.85000E-0002   0.00000E+0000
   5.9820 -7.04800E-0001   0.00000E+0000
   5.9830 -1.11790E+0000   0.00000E+0000
   5.9860 -1.30450E+0000   0.00000E+0000
   5.9890 -1.46960E+0000   0.00000E+0000
   5.9910 -1.90180E+0000   0.00000E+0000
   5.9940 -1.96110E+0000   0.00000E+0000
   5.9950 -1.99700E+0000   0.00000E+0000
   5.9990 -1.94000E+0000   0.00000E+0000
   6.0010 -1.83520E+0000   0.00000E+0000
   6.0020 -1.82510E+0000   0.00000E+0000
   6.0050 -1.75760E+0000   0.00000E+0000
   6.0070 -1.66210E+0000   0.00000E+0000
   6.0090 -1.52010E+0000   0.00000E+0000
   6.0110 -1.23220E+0000   0.00000E+0000
   6.0140 -6.74200E-0001   0.00000E+0000
   6.0160 -1.74300E-0001   0.00000E+0000
   6.0180  1.41700E-0001   0.00000E+0000
   6.0200  1.60500E-0001   0.00000E+0000
   6.0210  1.25600E-0001   0.00000E+0000
   6.0220  1.45900E-0001   0.00000E+0000
   6.0250  1.37300E-0001   0.00000E+0000
   6.0280  1.26200E-0001   0.00000E+0000
   6.0300  1.41200E-0001   0.00000E+0000
   6.0320  1.43900E-0001   0.00000E+0000
   6.0340  1.65200E-0001   0.00000E+0000
   6.0360  1.42700E-0001   0.00000E+0000
   6.0400  9.76000E-0002   0.00000E+0000
   6.0420  1.01000E-0001   0.00000E+0000
   6.0430  1.21000E-0001   0.00000E+0000
   6.0460  1.14400E-0001   0.00000E+0000
   6.0490  1.05700E-0001   0.00000E+0000
   6.0510  1.15200E-0001   0.00000E+0000
   6.0520  1.12900E-0001   0.00000E+0000
   6.0550  1.17300E-0001   0.00000E+0000
   6.0570  1.17600E-0001   0.00000E+0000
   6.0590  1.15300E-0001   0.00000E+0000
   6.0620  1.09200E-0001   0.00000E+0000
   6.0640  1.22100E-0001   0.00000E+0000
   6.0660  1.14700E-0001   0.00000E+0000
   6.0680  1.02600E-0001   0.00000E+0000
   6.0690  1.00100E-0001   0.00000E+0000
   6.0730  9.36000E-0002   0.00000E+0000
   6.0780  1.60100E-0001   0.00000E+0000
   6.0800  1.51300E-0001   0.00000E+0000
   6.0820  1.08500E-0001   0.00000E+0000
   6.0830  9.62000E-0002   0.00000E+0000
   6.0850  1.19030E+0000   0.00000E+0000
   6.0900  1.38680E+0000   0.00000E+0000
   6.0920  1.46410E+0000   0.00000E+0000
   6.0960  1.69450E+0000   0.00000E+0000
   6.0980  2.06140E+0000   0.00000E+0000
   6.1010  2.03250E+0000   0.00000E+0000
   6.1040  1.96020E+0000   0.00000E+0000
   6.1060  1.92630E+0000   0.00000E+0000
   6.1090  1.87800E+0000   0.00000E+0000
   6.1140  1.73080E+0000   0.00000E+0000
   6.1150  1.59830E+0000   0.00000E+0000
   6.1170  1.07880E+0000   0.00000E+0000
   6.1200  4.22900E-0001   0.00000E+0000
   6.1220  5.86000E-0002   0.00000E+0000
   6.1260  1.27200E-0001   0.00000E+0000
   6.1290  1.22500E-0001   0.00000E+0000
   6.1320  1.18900E-0001   0.00000E+0000
   6.1330  1.14300E-0001   0.00000E+0000
   6.1350  1.11500E-0001   0.00000E+0000
   6.1380  1.10500E-0001   0.00000E+0000
   6.1410  1.03000E-0001   0.00000E+0000
   6.1420  1.00200E-0001   0.00000E+0000
   6.1450  1.01600E-0001   0.00000E+0000
   6.1480  1.12800E-0001   0.00000E+0000
   6.1490  1.06800E-0001   0.00000E+0000
   6.1510  1.07800E-0001   0.00000E+0000
   6.1540  1.09800E-0001   0.00000E+0000
   6.1560  1.13000E-0001   0.00000E+0000
   6.1580  1.19900E-0001   0.00000E+0000
   6.1600  1.16900E-0001   0.00000E+0000
   6.1610  1.20100E-0001   0.00000E+0000
   6.1650  1.16800E-0001   0.00000E+0000
   6.1660  1.18700E-0001   0.00000E+0000
   6.1690  1.29900E-0001   0.00000E+0000
   6.1730  1.28200E-0001   0.00000E+0000
   6.1750  1.23100E-0001   0.00000E+0000
   6.1790  1.30500E-0001   0.00000E+0000
   6.1830  1.27800E-0001   0.00000E+0000
   6.1850  1.32800E-0001   0.00000E+0000
   6.1870  1.28200E-0001   0.00000E+0000
   6.1880  1.32600E-0001   0.00000E+0000
   6.1920  1.34700E-0001   0.00000E+0000
   6.1940  1.35400E-0001   0.00000E+0000
   6.1960  1.42400E-0001   0.00000E+0000
   6.1980  1.38700E-0001   0.00000E+0000
   6.2000  1.44600E-0001   0.00000E+0000
   6.2020  1.42000E-0001   0.00000E+0000
   6.2060  1.46700E-0001   0.00000E+0000
   6.2070  1.44500E-0001   0.00000E+0000
   6.2110  1.50200E-0001   0.00000E+0000
   6.2140  1.56400E-0001   0.00000E+0000
   6.2160  1.58600E-0001   0.00000E+0000
   6.2180  1.55100E-0001   0.00000E+0000
   6.2200  1.51900E-0001   0.00000E+0000
   6.2230  1.64200E-0001   0.00000E+0000
   6.2270  1.79300E-0001   0.00000E+0000
   6.2280  1.94400E-0001   0.00000E+0000
   6.2320  1.07200E-0001   0.00000E+0000
   6.2340  1.06600E-0001   0.00000E+0000
   6.2370  1.68500E-0001   0.00000E+0000
   6.2400  1.90500E-0001   0.00000E+0000
   6.2410  1.82400E-0001   0.00000E+0000
   6.2450  1.81500E-0001   0.00000E+0000
   6.2470  1.83400E-0001   0.00000E+0000
   6.2490  1.86000E-0001   0.00000E+0000
   6.2500  1.86000E-0001   0.00000E+0000
   6.2530  1.75600E-0001   0.00000E+0000
   6.2550  1.85200E-0001   0.00000E+0000
   6.2580  1.94700E-0001   0.00000E+0000
   6.2590  2.03000E-0001   0.00000E+0000
   6.2620  1.98300E-0001   0.00000E+0000
   6.2640  1.98000E-0001   0.00000E+0000
   6.2660  2.00100E-0001   0.00000E+0000
   6.2700  1.98600E-0001   0.00000E+0000
   6.2730  1.96800E-0001   0.00000E+0000
   6.2750  2.04200E-0001   0.00000E+0000
   6.2770  2.09800E-0001   0.00000E+0000
   6.2790  2.15800E-0001   0.00000E+0000
   6.2800  2.14900E-0001   0.00000E+0000
   6.2830  2.01700E-0001   0.00000E+0000
   6.2860  2.09100E-0001   0.00000E+0000
   6.2890  2.25300E-0001   0.00000E+0000
   6.2920  2.13800E-0001   0.00000E+0000
   6.2930  2.17000E-0001   0.00000E+0000
   6.2960  2.20500E-0001   0.00000E+0000
   6.2980  2.34800E-0001   0.00000E+0000
   6.3000  2.33200E-0001   0.00000E+0000
   6.3020  2.30600E-0001   0.00000E+0000
   6.3050  2.28800E-0001   0.00000E+0000
   6.3070  2.28000E-0001   0.00000E+0000
   6.3090  2.33300E-0001   0.00000E+0000
   6.3120  2.46700E-0001   0.00000E+0000
   6.3150  2.27600E-0001   0.00000E+0000
   6.3160  2.34500E-0001   0.00000E+0000
   6.3200  2.43500E-0001   0.00000E+0000
   6.3210  2.45300E-0001   0.00000E+0000
   6.3230  2.41100E-0001   0.00000E+0000
   6.3260  2.51500E-0001   0.00000E+0000
   6.3280  2.59700E-0001   0.00000E+0000
   6.3300  2.21100E-0001   0.00000E+0000
   6.3330  2.17100E-0001   0.00000E+0000
   6.3350  2.22100E-0001   0.00000E+0000
   6.3360  2.65900E-0001   0.00000E+0000
   6.3390  2.79000E-0001   0.00000E+0000
   6.3420  2.72400E-0001   0.00000E+0000
   6.3440  2.64200E-0001   0.00000E+0000
   6.3470  2.82200E-0001   0.00000E+0000
   6.3480  2.84600E-0001   0.00000E+0000
   6.3510  2.73100E-0001   0.00000E+0000
   6.3520  2.75800E-0001   0.00000E+0000
   6.3550  2.71900E-0001   0.00000E+0000
   6.3570  2.71400E-0001   0.00000E+0000
   6.3600  2.80400E-0001   0.00000E+0000
   6.3620  2.72400E-0001   0.00000E+0000
   6.3640  2.82000E-0001   0.00000E+0000
   6.3650  2.82300E-0001   0.00000E+0000
   6.3680  2.86600E-0001   0.00000E+0000
   6.3690  2.82600E-0001   0.00000E+0000
   6.3730  2.84200E-0001   0.00000E+0000
   6.3740  2.98200E-0001   0.00000E+0000
   6.3780  2.90200E-0001   0.00000E+0000
   6.3790  3.00200E-0001   0.00000E+0000
   6.3820  2.99400E-0001   0.00000E+0000
   6.3830  2.95800E-0001   0.00000E+0000
   6.3870  3.07200E-0001   0.00000E+0000
   6.3900  3.08700E-0001   0.00000E+0000
   6.3920  3.12500E-0001   0.00000E+0000
   6.3940  3.10100E-0001   0.00000E+0000
   6.3970  3.08600E-0001   0.00000E+0000
   6.4000  3.19600E-0001   0.00000E+0000
   6.4040  3.18400E-0001   0.00000E+0000
   6.4060  3.10800E-0001   0.00000E+0000
   6.4070  3.17600E-0001   0.00000E+0000
   6.4100  3.23600E-0001   0.00000E+0000
   6.4120  3.20900E-0001   0.00000E+0000
   6.4150  3.19100E-0001   0.00000E+0000
   6.4190  3.26100E-0001   0.00000E+0000
   6.4210  3.25000E-0001   0.00000E+0000
   6.4230  3.22200E-0001   0.00000E+0000
   6.4270  3.24900E-0001   0.00000E+0000
   6.4290  3.21400E-0001   0.00000E+0000
   6.4310  3.27100E-0001   0.00000E+0000
   6.4330  3.29300E-0001   0.00000E+0000
   6.4370  3.26600E-0001   0.00000E+0000
   6.4400  3.32000E-0001   0.00000E+0000
   6.4410  3.28600E-0001   0.00000E+0000
   6.4440  3.35300E-0001   0.00000E+0000
   6.4460  3.40000E-0001   0.00000E+0000
   6.4480  3.38900E-0001   0.00000E+0000
   6.4510  3.28100E-0001   0.00000E+0000
   6.4530  3.29000E-0001   0.00000E+0000
   6.4540  3.35700E-0001   0.00000E+0000
   6.4560  3.41200E-0001   0.00000E+0000
   6.4590  3.33700E-0001   0.00000E+0000
   6.4620  3.43800E-0001   0.00000E+0000
   6.4630  3.42500E-0001   0.00000E+0000
   6.4650  3.39800E-0001   0.00000E+0000
   6.4670  3.46200E-0001   0.00000E+0000
   6.4690  3.43400E-0001   0.00000E+0000
   6.4720  3.38700E-0001   0.00000E+0000
   6.4740  3.42100E-0001   0.00000E+0000
   6.4760  3.49600E-0001   0.00000E+0000
   6.4770  3.78300E-0001   0.00000E+0000
   6.4810  3.88300E-0001   0.00000E+0000
   6.4850  3.57200E-0001   0.00000E+0000
   6.4870  3.48500E-0001   0.00000E+0000
   6.4900  3.61000E-0001   0.00000E+0000
   6.4920  3.56700E-0001   0.00000E+0000
   6.4950  3.53200E-0001   0.00000E+0000
   6.4970  3.57400E-0001   0.00000E+0000
   6.4980  3.50200E-0001   0.00000E+0000
   6.5010  3.64000E-0001   0.00000E+0000
   6.5030  3.57300E-0001   0.00000E+0000
   6.5060  3.55700E-0001   0.00000E+0000
   6.5080  3.57100E-0001   0.00000E+0000
   6.5100  3.67200E-0001   0.00000E+0000
   6.5120  3.69400E-0001   0.00000E+0000
   6.5150  3.54100E-0001   0.00000E+0000
   6.5160  3.33000E-0001   0.00000E+0000
   6.5180  3.55600E-0001   0.00000E+0000
   6.5200  3.65300E-0001   0.00000E+0000
   6.5220  3.74200E-0001   0.00000E+0000
   6.5240  3.75300E-0001   0.00000E+0000
   6.5270  3.67100E-0001   0.00000E+0000
   6.5290  3.56500E-0001   0.00000E+0000
   6.5310  3.65300E-0001   0.00000E+0000
   6.5340  3.67600E-0001   0.00000E+0000
   6.5370  3.67100E-0001   0.00000E+0000
   6.5380  3.70100E-0001   0.00000E+0000
   6.5400  3.81500E-0001   0.00000E+0000
   6.5430  3.67500E-0001   0.00000E+0000
   6.5460  3.60600E-0001   0.00000E+0000
   6.5480  3.65700E-0001   0.00000E+0000
   6.5490  3.89300E-0001   0.00000E+0000
   6.5520  3.88300E-0001   0.00000E+0000
   6.5540  3.73200E-0001   0.00000E+0000
   6.5570  3.64600E-0001   0.00000E+0000
   6.5590  3.75600E-0001   0.00000E+0000
   6.5610  3.77700E-0001   0.00000E+0000
   6.5640  3.80900E-0001   0.00000E+0000
   6.5670  3.81300E-0001   0.00000E+0000
   6.5690  3.79100E-0001   0.00000E+0000
   6.5700  3.77700E-0001   0.00000E+0000
   6.5720  3.76600E-0001   0.00000E+0000
   6.5750  3.77200E-0001   0.00000E+0000
   6.5770  3.73900E-0001   0.00000E+0000
   6.5790  3.77700E-0001   0.00000E+0000
   6.5800  3.84200E-0001   0.00000E+0000
   6.5830  3.92000E-0001   0.00000E+0000
   6.5850  3.87100E-0001   0.00000E+0000
   6.5870  3.82500E-0001   0.00000E+0000
   6.5910  3.83400E-0001   0.00000E+0000
   6.5930  3.84400E-0001   0.00000E+0000
   6.5950  3.93000E-0001   0.00000E+0000
   6.5980  3.81200E-0001   0.00000E+0000
   6.6000  3.92000E-0001   0.00000E+0000
   6.6020  4.19200E-0001   0.00000E+0000
   6.6030  4.04800E-0001   0.00000E+0000
   6.6050  3.97400E-0001   0.00000E+0000
   6.6070  3.94000E-0001   0.00000E+0000
   6.6100  3.99900E-0001   0.00000E+0000
   6.6110  3.97100E-0001   0.00000E+0000
   6.6140  4.00100E-0001   0.00000E+0000
   6.6170  3.96600E-0001   0.00000E+0000
   6.6180  3.95200E-0001   0.00000E+0000
   6.6210  3.99500E-0001   0.00000E+0000
   6.6250  4.01900E-0001   0.00000E+0000
   6.6260  4.08800E-0001   0.00000E+0000
   6.6280  4.03800E-0001   0.00000E+0000
   6.6310  4.16800E-0001   0.00000E+0000
   6.6340  4.01100E-0001   0.00000E+0000
   6.6380  4.10100E-0001   0.00000E+0000
   6.6400  4.09700E-0001   0.00000E+0000
   6.6420  4.12000E-0001   0.00000E+0000
   6.6440  4.07500E-0001   0.00000E+0000
   6.6460  4.01300E-0001   0.00000E+0000
   6.6510  4.07300E-0001   0.00000E+0000
   6.6520  4.00700E-0001   0.00000E+0000
   6.6550  4.04600E-0001   0.00000E+0000
   6.6580  4.08400E-0001   0.00000E+0000
   6.6600  4.02700E-0001   0.00000E+0000
   6.6620  4.08900E-0001   0.00000E+0000
   6.6650  4.07000E-0001   0.00000E+0000
   6.6670  4.13200E-0001   0.00000E+0000
   6.6690  4.10400E-0001   0.00000E+0000
   6.6710  4.14800E-0001   0.00000E+0000
   6.6740  4.10500E-0001   0.00000E+0000
   6.6760  4.12800E-0001   0.00000E+0000
   6.6780  4.08300E-0001   0.00000E+0000
   6.6800  4.20100E-0001   0.00000E+0000
   6.6840  4.14300E-0001   0.00000E+0000
   6.6890  4.08600E-0001   0.00000E+0000
   6.6930  4.24700E-0001   0.00000E+0000
   6.6960  4.30000E-0001   0.00000E+0000
   6.6980  4.20100E-0001   0.00000E+0000
   6.7010  4.17700E-0001   0.00000E+0000
   6.7050  4.13300E-0001   0.00000E+0000
   6.7070  4.15400E-0001   0.00000E+0000
   6.7090  4.14100E-0001   0.00000E+0000
   6.7100  4.18200E-0001   0.00000E+0000
   6.7120  4.15600E-0001   0.00000E+0000
   6.7140  4.10200E-0001   0.00000E+0000
   6.7170  4.18500E-0001   0.00000E+0000
   6.7190  4.13400E-0001   0.00000E+0000
   6.7240  4.21400E-0001   0.00000E+0000
   6.7270  4.20500E-0001   0.00000E+0000
   6.7280  4.28000E-0001   0.00000E+0000
   6.7330  4.26100E-0001   0.00000E+0000
   6.7350  4.26500E-0001   0.00000E+0000
   6.7380  4.20000E-0001   0.00000E+0000
   6.7410  4.32900E-0001   0.00000E+0000
   6.7430  4.33700E-0001   0.00000E+0000
   6.7450  4.23000E-0001   0.00000E+0000
   6.7480  4.22500E-0001   0.00000E+0000
   6.7510  4.39200E-0001   0.00000E+0000
   6.7550  4.42500E-0001   0.00000E+0000
   6.7580  4.40900E-0001   0.00000E+0000
   6.7640  4.35500E-0001   0.00000E+0000
   6.7680  4.18700E-0001   0.00000E+0000
   6.7700  4.02300E-0001   0.00000E+0000
   6.7720  4.19700E-0001   0.00000E+0000
   6.7740  4.40700E-0001   0.00000E+0000
   6.7770  4.42500E-0001   0.00000E+0000
   6.7780  4.34400E-0001   0.00000E+0000
   6.7820  4.34300E-0001   0.00000E+0000
   6.7840  4.35100E-0001   0.00000E+0000
   6.7860  4.37400E-0001   0.00000E+0000
   6.7880  4.31600E-0001   0.00000E+0000
   6.7940  4.46900E-0001   0.00000E+0000
   6.7990  4.37300E-0001   0.00000E+0000
   6.8000  4.29500E-0001   0.00000E+0000
   6.8050  4.47300E-0001   0.00000E+0000
   6.8060  4.47200E-0001   0.00000E+0000
   6.8090  4.44400E-0001   0.00000E+0000
   6.8100  4.55900E-0001   0.00000E+0000
   6.8130  4.62100E-0001   0.00000E+0000
   6.8140  4.49400E-0001   0.00000E+0000
   6.8180  4.49200E-0001   0.00000E+0000
   6.8200  4.48400E-0001   0.00000E+0000
   6.8220  4.35900E-0001   0.00000E+0000
   6.8250  4.43600E-0001   0.00000E+0000
   6.8270  4.32200E-0001   0.00000E+0000
   6.8310  4.45900E-0001   0.00000E+0000
   6.8340  4.43600E-0001   0.00000E+0000
   6.8360  4.46000E-0001   0.00000E+0000
   6.8370  4.42300E-0001   0.00000E+0000
   6.8420  4.48000E-0001   0.00000E+0000
   6.8430  4.36700E-0001   0.00000E+0000
   6.8460  4.33100E-0001   0.00000E+0000
   6.8480  4.48300E-0001   0.00000E+0000
   6.8510  4.52900E-0001   0.00000E+0000
   6.8540  4.52200E-0001   0.00000E+0000
   6.8550  4.59600E-0001   0.00000E+0000
   6.8600  4.35000E-0001   0.00000E+0000
   6.8650  4.49300E-0001   0.00000E+0000
   6.8670  4.40200E-0001   0.00000E+0000
   6.8700  4.40500E-0001   0.00000E+0000
   6.8720  4.53700E-0001   0.00000E+0000
   6.8750  4.50700E-0001   0.00000E+0000
   6.8770  4.52600E-0001   0.00000E+0000
   6.8810  4.48100E-0001   0.00000E+0000
   6.8860  4.47500E-0001   0.00000E+0000
   6.8870  4.63600E-0001   0.00000E+0000
   6.8910  4.56200E-0001   0.00000E+0000
   6.8930  4.50800E-0001   0.00000E+0000
   6.8960  4.49800E-0001   0.00000E+0000
   6.8980  4.65100E-0001   0.00000E+0000
   6.9000  4.76900E-0001   0.00000E+0000
   6.9030  4.71700E-0001   0.00000E+0000
   6.9050  4.72400E-0001   0.00000E+0000
   6.9080  4.57600E-0001   0.00000E+0000
   6.9120  4.69700E-0001   0.00000E+0000
   6.9140  4.64800E-0001   0.00000E+0000
   6.9160  4.65300E-0001   0.00000E+0000
   6.9180  4.60100E-0001   0.00000E+0000
   6.9200  4.56100E-0001   0.00000E+0000
   6.9220  4.59700E-0001   0.00000E+0000
   6.9240  4.75500E-0001   0.00000E+0000
   6.9270  4.62700E-0001   0.00000E+0000
   6.9290  4.54000E-0001   0.00000E+0000
   6.9310  4.60600E-0001   0.00000E+0000
   6.9340  4.77200E-0001   0.00000E+0000
   6.9370  4.52000E-0001   0.00000E+0000
   6.9380  4.77200E-0001   0.00000E+0000
   6.9430  4.90900E-0001   0.00000E+0000
   6.9480  4.54900E-0001   0.00000E+0000
   6.9490  4.55800E-0001   0.00000E+0000
   6.9520  4.61500E-0001   0.00000E+0000
   6.9560  4.61100E-0001   0.00000E+0000
   6.9590  4.71700E-0001   0.00000E+0000
   6.9610  4.66300E-0001   0.00000E+0000
   6.9630  4.59700E-0001   0.00000E+0000
   6.9660  4.64300E-0001   0.00000E+0000
   6.9680  4.55600E-0001   0.00000E+0000
   6.9690  4.46100E-0001   0.00000E+0000
   6.9730  4.60400E-0001   0.00000E+0000
   6.9750  4.69700E-0001   0.00000E+0000
   6.9770  4.61700E-0001   0.00000E+0000
   6.9790  4.60900E-0001   0.00000E+0000
   6.9820  4.35600E-0001   0.00000E+0000
   6.9840  4.38100E-0001   0.00000E+0000
   6.9870  4.48500E-0001   0.00000E+0000
   6.9890  4.50900E-0001   0.00000E+0000
   6.9910  4.47600E-0001   0.00000E+0000
   6.9940  4.78100E-0001   0.00000E+0000
   6.9980  4.91400E-0001   0.00000E+0000
   7.0010  4.54300E-0001   0.00000E+0000
   7.0050  4.60400E-0001   0.00000E+0000
   7.0060  4.62600E-0001   0.00000E+0000
   7.0090  4.73300E-0001   0.00000E+0000
   7.0110  4.76000E-0001   0.00000E+0000
   7.0140  4.89900E-0001   0.00000E+0000
   7.0180  4.68900E-0001   0.00000E+0000
   7.0210  4.86000E-0001   0.00000E+0000
   7.0230  4.93200E-0001   0.00000E+0000
   7.0250  4.74000E-0001   0.00000E+0000
   7.0280  4.84000E-0001   0.00000E+0000
   7.0300  4.90700E-0001   0.00000E+0000
   7.0320  4.80000E-0001   0.00000E+0000
   7.0350  4.87600E-0001   0.00000E+0000
   7.0370  4.91800E-0001   0.00000E+0000
   7.0390  5.07100E-0001   0.00000E+0000
   7.0430  5.10000E-0001   0.00000E+0000
   7.0460  5.11400E-0001   0.00000E+0000
   7.0480  4.88800E-0001   0.00000E+0000
   7.0510  4.98700E-0001   0.00000E+0000
   7.0530  5.16000E-0001   0.00000E+0000
   7.0550  5.14300E-0001   0.00000E+0000
   7.0580  5.09200E-0001   0.00000E+0000
   7.0600  5.13700E-0001   0.00000E+0000
   7.0620  5.35200E-0001   0.00000E+0000
   7.0650  5.34700E-0001   0.00000E+0000
   7.0660  5.37800E-0001   0.00000E+0000
   7.0690  5.24800E-0001   0.00000E+0000
   7.0720  5.67100E-0001   0.00000E+0000
   7.0740  5.53600E-0001   0.00000E+0000
   7.0750  5.57000E-0001   0.00000E+0000
   7.0790  5.44800E-0001   0.00000E+0000
   7.0830  5.57300E-0001   0.00000E+0000
   7.0850  5.80100E-0001   0.00000E+0000
   7.0870  5.84800E-0001   0.00000E+0000
   7.0900  5.90300E-0001   0.00000E+0000
   7.0920  5.75100E-0001   0.00000E+0000
   7.0940  5.98700E-0001   0.00000E+0000
   7.0970  6.00600E-0001   0.00000E+0000
   7.0990  6.10400E-0001   0.00000E+0000
   7.1010  6.08400E-0001   0.00000E+0000
