# Supplementary material for: Self-association of MreC as a regulatory signal in bacterial cell wall elongation
Source: Nat Commun. 2021 May 20;12:2987. doi: 10.1038/s41467-021-22957-9 (PMC8137920; doi:10.1038/s41467-021-22957-9)
Supplement: Supplementary file 4 — Source Data [file 41467_2021_22957_MOESM4_ESM.zip › Martins2-Source-Data/AUC_rawdata/E.coli/00117.RA3]

MREC FHEC 0,8 abs
R 3 20.0 20000 0027578 1.0710E11 281 1 
   5.8000 -3.16900E-0001   0.00000E+0000
   5.8050 -2.53200E-0001   0.00000E+0000
   5.8070 -1.91000E-0001   0.00000E+0000
   5.8090 -1.76700E-0001   0.00000E+0000
   5.8100 -1.94300E-0001   0.00000E+0000
   5.8110 -1.78700E-0001   0.00000E+0000
   5.8130 -1.92500E-0001   0.00000E+0000
   5.8140 -3.15800E-0001   0.00000E+0000
   5.8160 -3.25600E-0001   0.00000E+0000
   5.8170 -5.66800E-0001   0.00000E+0000
   5.8200 -6.29700E-0001   0.00000E+0000
   5.8230 -5.82100E-0001   0.00000E+0000
   5.8250 -4.14700E-0001   0.00000E+0000
   5.8280 -4.07000E-0002   0.00000E+0000
   5.8300  1.15700E-0001   0.00000E+0000
   5.8320  1.50700E-0001   0.00000E+0000
   5.8330  1.42700E-0001   0.00000E+0000
   5.8340  1.34300E-0001   0.00000E+0000
   5.8360  9.72000E-0002   0.00000E+0000
   5.8390  9.61000E-0002   0.00000E+0000
   5.8410  8.89000E-0002   0.00000E+0000
   5.8420  9.50000E-0002   0.00000E+0000
   5.8440  7.17000E-0002   0.00000E+0000
   5.8460  9.86000E-0002   0.00000E+0000
   5.8480  8.94000E-0002   0.00000E+0000
   5.8530  7.98000E-0002   0.00000E+0000
   5.8560  1.92000E-0002   0.00000E+0000
   5.8570  2.96000E-0002   0.00000E+0000
   5.8590  3.11000E-0002   0.00000E+0000
   5.8600  1.58000E-0002   0.00000E+0000
   5.8640  2.97000E-0002   0.00000E+0000
   5.8650  3.69000E-0002   0.00000E+0000
   5.8660  2.01000E-0002   0.00000E+0000
   5.8680  4.90000E-0003   0.00000E+0000
   5.8710 -4.54000E-0002   0.00000E+0000
   5.8720 -2.50000E-0002   0.00000E+0000
   5.8740  2.00000E-0003   0.00000E+0000
   5.8780  4.42000E-0002   0.00000E+0000
   5.8800  3.67000E-0002   0.00000E+0000
   5.8820  3.11000E-0002   0.00000E+0000
   5.8830  1.97000E-0002   0.00000E+0000
   5.8850  1.29000E-0002   0.00000E+0000
   5.8870  3.57000E-0002   0.00000E+0000
   5.8890  5.40000E-0002   0.00000E+0000
   5.8920  1.80000E-0002   0.00000E+0000
   5.8960  4.60000E-0003   0.00000E+0000
   5.8990  1.56000E-0002   0.00000E+0000
   5.9010  3.71000E-0002   0.00000E+0000
   5.9030  1.78000E-0002   0.00000E+0000
   5.9040  1.75000E-0002   0.00000E+0000
   5.9080  1.05000E-0002   0.00000E+0000
   5.9100  1.88000E-0002   0.00000E+0000
   5.9140  2.30000E-0002   0.00000E+0000
   5.9150  2.18000E-0002   0.00000E+0000
   5.9160  2.10000E-0002   0.00000E+0000
   5.9180  1.59000E-0002   0.00000E+0000
   5.9200  9.00000E-0004   0.00000E+0000
   5.9230  3.01000E-0002   0.00000E+0000
   5.9260  2.79000E-0002   0.00000E+0000
   5.9270  3.07000E-0002   0.00000E+0000
   5.9300  6.23000E-0002   0.00000E+0000
   5.9320  5.10000E-0002   0.00000E+0000
   5.9340  2.64000E-0002   0.00000E+0000
   5.9370  3.94000E-0002   0.00000E+0000
   5.9380  5.18000E-0002   0.00000E+0000
   5.9410  8.01000E-0002   0.00000E+0000
   5.9440  5.18000E-0002   0.00000E+0000
   5.9450  7.41000E-0002   0.00000E+0000
   5.9470  6.56000E-0002   0.00000E+0000
   5.9510  4.98000E-0002   0.00000E+0000
   5.9520  3.99000E-0002   0.00000E+0000
   5.9560  5.50000E-0002   0.00000E+0000
   5.9580  8.69000E-0002   0.00000E+0000
   5.9600  8.54000E-0002   0.00000E+0000
   5.9610  8.77000E-0002   0.00000E+0000
   5.9650  4.13000E-0002   0.00000E+0000
   5.9680  2.17000E-0002   0.00000E+0000
   5.9700  2.11000E-0002   0.00000E+0000
   5.9710  1.21000E-0002   0.00000E+0000
   5.9740  3.95000E-0002   0.00000E+0000
   5.9770  7.74000E-0002   0.00000E+0000
   5.9780 -2.77200E-0001   0.00000E+0000
   5.9820 -8.65400E-0001   0.00000E+0000
   5.9830 -1.12990E+0000   0.00000E+0000
   5.9860 -1.29860E+0000   0.00000E+0000
   5.9880 -1.40090E+0000   0.00000E+0000
   5.9890 -1.57580E+0000   0.00000E+0000
   5.9910 -1.68780E+0000   0.00000E+0000
   5.9940 -1.96500E+0000   0.00000E+0000
   5.9960 -1.97910E+0000   0.00000E+0000
   5.9980 -1.99770E+0000   0.00000E+0000
   6.0000 -1.91010E+0000   0.00000E+0000
   6.0030 -1.84370E+0000   0.00000E+0000
   6.0040 -1.82940E+0000   0.00000E+0000
   6.0070 -1.67180E+0000   0.00000E+0000
   6.0090 -1.52770E+0000   0.00000E+0000
   6.0110 -1.20760E+0000   0.00000E+0000
   6.0140 -7.83200E-0001   0.00000E+0000
   6.0160 -2.27900E-0001   0.00000E+0000
   6.0200  1.62500E-0001   0.00000E+0000
   6.0210  1.25700E-0001   0.00000E+0000
   6.0250  1.49000E-0001   0.00000E+0000
   6.0270  1.09200E-0001   0.00000E+0000
   6.0300  1.38000E-0001   0.00000E+0000
   6.0340  1.48100E-0001   0.00000E+0000
   6.0390  1.23900E-0001   0.00000E+0000
   6.0420  9.73000E-0002   0.00000E+0000
   6.0430  1.06500E-0001   0.00000E+0000
   6.0440  1.32600E-0001   0.00000E+0000
   6.0460  1.27400E-0001   0.00000E+0000
   6.0480  1.05900E-0001   0.00000E+0000
   6.0510  1.15700E-0001   0.00000E+0000
   6.0530  1.20000E-0001   0.00000E+0000
   6.0550  1.10600E-0001   0.00000E+0000
   6.0590  1.15800E-0001   0.00000E+0000
   6.0640  1.09500E-0001   0.00000E+0000
   6.0650  1.23000E-0001   0.00000E+0000
   6.0690  1.09600E-0001   0.00000E+0000
   6.0710  9.87000E-0002   0.00000E+0000
   6.0730  9.93000E-0002   0.00000E+0000
   6.0760  1.54800E-0001   0.00000E+0000
   6.0770  1.54400E-0001   0.00000E+0000
   6.0820  1.11900E-0001   0.00000E+0000
   6.0830  1.35700E-0001   0.00000E+0000
   6.0850  1.05330E+0000   0.00000E+0000
   6.0890  1.24040E+0000   0.00000E+0000
   6.0940  1.48260E+0000   0.00000E+0000
   6.0950  1.85660E+0000   0.00000E+0000
   6.0980  2.04670E+0000   0.00000E+0000
   6.1000  1.98720E+0000   0.00000E+0000
   6.1040  1.98980E+0000   0.00000E+0000
   6.1070  1.90160E+0000   0.00000E+0000
   6.1080  1.84550E+0000   0.00000E+0000
   6.1130  1.73720E+0000   0.00000E+0000
   6.1160  1.27170E+0000   0.00000E+0000
   6.1190  9.69000E-0002   0.00000E+0000
   6.1240  1.02700E-0001   0.00000E+0000
   6.1250  1.28000E-0001   0.00000E+0000
   6.1280  1.16700E-0001   0.00000E+0000
   6.1310  1.15800E-0001   0.00000E+0000
   6.1330  1.08200E-0001   0.00000E+0000
   6.1350  1.03800E-0001   0.00000E+0000
   6.1370  9.66000E-0002   0.00000E+0000
   6.1380  1.00500E-0001   0.00000E+0000
   6.1420  9.30000E-0002   0.00000E+0000
   6.1440  9.75000E-0002   0.00000E+0000
   6.1470  1.05200E-0001   0.00000E+0000
   6.1490  1.06900E-0001   0.00000E+0000
   6.1520  9.83000E-0002   0.00000E+0000
   6.1540  9.67000E-0002   0.00000E+0000
   6.1560  1.07300E-0001   0.00000E+0000
   6.1570  1.03100E-0001   0.00000E+0000
   6.1590  1.15000E-0001   0.00000E+0000
   6.1610  1.03700E-0001   0.00000E+0000
   6.1650  1.07700E-0001   0.00000E+0000
   6.1660  1.09600E-0001   0.00000E+0000
   6.1690  1.17900E-0001   0.00000E+0000
   6.1710  1.14500E-0001   0.00000E+0000
   6.1740  1.08800E-0001   0.00000E+0000
   6.1750  1.13300E-0001   0.00000E+0000
   6.1780  1.15300E-0001   0.00000E+0000
   6.1800  1.20100E-0001   0.00000E+0000
   6.1830  1.14500E-0001   0.00000E+0000
   6.1840  1.17900E-0001   0.00000E+0000
   6.1860  1.18000E-0001   0.00000E+0000
   6.1880  1.18000E-0001   0.00000E+0000
   6.1920  1.22300E-0001   0.00000E+0000
   6.1940  1.25300E-0001   0.00000E+0000
   6.1950  1.21200E-0001   0.00000E+0000
   6.1970  1.23800E-0001   0.00000E+0000
   6.1990  1.25800E-0001   0.00000E+0000
   6.2010  1.25400E-0001   0.00000E+0000
   6.2050  1.30200E-0001   0.00000E+0000
   6.2060  1.32500E-0001   0.00000E+0000
   6.2080  1.34400E-0001   0.00000E+0000
   6.2110  1.34300E-0001   0.00000E+0000
   6.2140  1.31300E-0001   0.00000E+0000
   6.2150  1.38900E-0001   0.00000E+0000
   6.2190  1.39300E-0001   0.00000E+0000
   6.2240  1.41700E-0001   0.00000E+0000
   6.2250  1.46200E-0001   0.00000E+0000
   6.2270  1.77700E-0001   0.00000E+0000
   6.2280  1.59800E-0001   0.00000E+0000
   6.2320  8.83000E-0002   0.00000E+0000
   6.2330  9.06000E-0002   0.00000E+0000
   6.2350  1.31400E-0001   0.00000E+0000
   6.2370  1.71200E-0001   0.00000E+0000
   6.2380  1.73400E-0001   0.00000E+0000
   6.2410  1.63600E-0001   0.00000E+0000
   6.2440  1.66000E-0001   0.00000E+0000
   6.2490  1.70300E-0001   0.00000E+0000
   6.2540  1.56900E-0001   0.00000E+0000
   6.2550  1.67100E-0001   0.00000E+0000
   6.2580  1.77600E-0001   0.00000E+0000
   6.2590  1.80400E-0001   0.00000E+0000
   6.2620  1.77500E-0001   0.00000E+0000
   6.2670  1.91000E-0001   0.00000E+0000
   6.2680  1.89200E-0001   0.00000E+0000
   6.2700  1.76600E-0001   0.00000E+0000
   6.2730  1.79400E-0001   0.00000E+0000
   6.2740  1.76600E-0001   0.00000E+0000
   6.2760  1.87700E-0001   0.00000E+0000
   6.2790  1.90700E-0001   0.00000E+0000
   6.2800  1.90400E-0001   0.00000E+0000
   6.2850  1.82000E-0001   0.00000E+0000
   6.2880  1.92000E-0001   0.00000E+0000
   6.2890  1.97100E-0001   0.00000E+0000
   6.2920  1.96300E-0001   0.00000E+0000
   6.2930  1.98400E-0001   0.00000E+0000
   6.2970  2.01100E-0001   0.00000E+0000
   6.2990  2.08200E-0001   0.00000E+0000
   6.3010  2.05300E-0001   0.00000E+0000
   6.3020  2.06900E-0001   0.00000E+0000
   6.3050  2.08500E-0001   0.00000E+0000
   6.3070  2.05000E-0001   0.00000E+0000
   6.3100  2.19500E-0001   0.00000E+0000
   6.3120  2.16800E-0001   0.00000E+0000
   6.3140  2.09600E-0001   0.00000E+0000
   6.3160  2.11500E-0001   0.00000E+0000
   6.3190  2.17900E-0001   0.00000E+0000
   6.3200  2.15700E-0001   0.00000E+0000
   6.3240  2.20400E-0001   0.00000E+0000
   6.3250  2.39700E-0001   0.00000E+0000
   6.3270  2.01200E-0001   0.00000E+0000
   6.3310  1.69700E-0001   0.00000E+0000
   6.3320  1.88600E-0001   0.00000E+0000
   6.3360  2.38200E-0001   0.00000E+0000
   6.3370  2.51700E-0001   0.00000E+0000
   6.3420  2.45900E-0001   0.00000E+0000
   6.3440  2.47500E-0001   0.00000E+0000
   6.3470  2.52100E-0001   0.00000E+0000
   6.3480  2.53500E-0001   0.00000E+0000
   6.3500  2.53800E-0001   0.00000E+0000
   6.3530  2.48400E-0001   0.00000E+0000
   6.3550  2.46100E-0001   0.00000E+0000
   6.3580  2.56500E-0001   0.00000E+0000
   6.3600  2.54500E-0001   0.00000E+0000
   6.3620  2.62700E-0001   0.00000E+0000
   6.3640  2.61900E-0001   0.00000E+0000
   6.3670  2.63100E-0001   0.00000E+0000
   6.3690  2.55400E-0001   0.00000E+0000
   6.3730  2.70000E-0001   0.00000E+0000
   6.3740  2.68600E-0001   0.00000E+0000
   6.3760  2.68400E-0001   0.00000E+0000
   6.3770  2.73100E-0001   0.00000E+0000
   6.3790  2.82700E-0001   0.00000E+0000
   6.3810  2.61100E-0001   0.00000E+0000
   6.3820  2.76100E-0001   0.00000E+0000
   6.3850  2.85800E-0001   0.00000E+0000
   6.3900  2.79100E-0001   0.00000E+0000
   6.3930  2.90500E-0001   0.00000E+0000
   6.3940  2.84800E-0001   0.00000E+0000
   6.3980  2.79400E-0001   0.00000E+0000
   6.3990  2.97600E-0001   0.00000E+0000
   6.4020  2.91200E-0001   0.00000E+0000
   6.4030  2.91400E-0001   0.00000E+0000
   6.4060  2.92300E-0001   0.00000E+0000
   6.4080  2.92800E-0001   0.00000E+0000
   6.4120  2.94700E-0001   0.00000E+0000
   6.4140  2.88500E-0001   0.00000E+0000
   6.4170  2.93100E-0001   0.00000E+0000
   6.4190  3.00100E-0001   0.00000E+0000
   6.4220  3.05400E-0001   0.00000E+0000
   6.4250  3.04500E-0001   0.00000E+0000
   6.4260  3.00300E-0001   0.00000E+0000
   6.4280  3.06000E-0001   0.00000E+0000
   6.4310  3.06300E-0001   0.00000E+0000
   6.4330  3.12700E-0001   0.00000E+0000
   6.4370  3.10500E-0001   0.00000E+0000
   6.4400  3.11400E-0001   0.00000E+0000
   6.4420  3.17600E-0001   0.00000E+0000
   6.4440  3.14600E-0001   0.00000E+0000
   6.4470  3.23600E-0001   0.00000E+0000
   6.4500  3.13900E-0001   0.00000E+0000
   6.4570  3.21700E-0001   0.00000E+0000
   6.4580  3.11400E-0001   0.00000E+0000
   6.4600  3.23000E-0001   0.00000E+0000
   6.4620  3.23700E-0001   0.00000E+0000
   6.4650  3.20100E-0001   0.00000E+0000
   6.4670  3.10700E-0001   0.00000E+0000
   6.4690  3.23300E-0001   0.00000E+0000
   6.4720  3.23500E-0001   0.00000E+0000
   6.4740  3.35500E-0001   0.00000E+0000
   6.4770  3.63300E-0001   0.00000E+0000
   6.4790  3.71600E-0001   0.00000E+0000
   6.4810  3.41900E-0001   0.00000E+0000
   6.4830  3.36600E-0001   0.00000E+0000
   6.4850  3.40200E-0001   0.00000E+0000
   6.4860  3.33600E-0001   0.00000E+0000
   6.4900  3.33200E-0001   0.00000E+0000
   6.4920  3.34800E-0001   0.00000E+0000
   6.4950  3.35300E-0001   0.00000E+0000
   6.4970  3.35300E-0001   0.00000E+0000
   6.4980  3.41600E-0001   0.00000E+0000
   6.5020  3.36800E-0001   0.00000E+0000
   6.5040  3.43500E-0001   0.00000E+0000
   6.5060  3.43000E-0001   0.00000E+0000
   6.5090  3.49700E-0001   0.00000E+0000
   6.5100  3.50200E-0001   0.00000E+0000
   6.5140  3.16300E-0001   0.00000E+0000
   6.5160  3.24800E-0001   0.00000E+0000
   6.5170  3.53500E-0001   0.00000E+0000
   6.5200  3.59900E-0001   0.00000E+0000
   6.5230  3.56100E-0001   0.00000E+0000
   6.5260  3.52000E-0001   0.00000E+0000
   6.5270  3.44900E-0001   0.00000E+0000
   6.5290  3.48000E-0001   0.00000E+0000
   6.5310  3.52100E-0001   0.00000E+0000
   6.5320  3.46500E-0001   0.00000E+0000
   6.5360  3.51500E-0001   0.00000E+0000
   6.5380  3.58800E-0001   0.00000E+0000
   6.5400  3.64300E-0001   0.00000E+0000
   6.5430  3.53800E-0001   0.00000E+0000
   6.5450  3.55300E-0001   0.00000E+0000
   6.5470  3.49000E-0001   0.00000E+0000
   6.5500  3.66100E-0001   0.00000E+0000
   6.5510  3.61800E-0001   0.00000E+0000
   6.5530  3.57800E-0001   0.00000E+0000
   6.5560  3.49300E-0001   0.00000E+0000
   6.5590  3.60200E-0001   0.00000E+0000
   6.5620  3.60000E-0001   0.00000E+0000
   6.5640  3.70400E-0001   0.00000E+0000
   6.5650  3.67600E-0001   0.00000E+0000
   6.5670  3.65900E-0001   0.00000E+0000
   6.5710  3.61300E-0001   0.00000E+0000
   6.5740  3.61600E-0001   0.00000E+0000
   6.5760  3.64700E-0001   0.00000E+0000
   6.5770  3.63300E-0001   0.00000E+0000
   6.5800  3.61200E-0001   0.00000E+0000
   6.5830  3.73600E-0001   0.00000E+0000
   6.5860  3.75200E-0001   0.00000E+0000
   6.5880  3.69100E-0001   0.00000E+0000
   6.5900  3.62200E-0001   0.00000E+0000
   6.5930  3.75800E-0001   0.00000E+0000
   6.5950  3.74800E-0001   0.00000E+0000
   6.5980  3.70000E-0001   0.00000E+0000
   6.6020  3.96100E-0001   0.00000E+0000
   6.6040  3.86200E-0001   0.00000E+0000
   6.6070  3.80600E-0001   0.00000E+0000
   6.6100  3.76300E-0001   0.00000E+0000
   6.6120  3.76700E-0001   0.00000E+0000
   6.6140  3.91100E-0001   0.00000E+0000
   6.6170  3.80500E-0001   0.00000E+0000
   6.6180  3.83400E-0001   0.00000E+0000
   6.6210  3.84800E-0001   0.00000E+0000
   6.6230  3.88900E-0001   0.00000E+0000
   6.6240  3.76600E-0001   0.00000E+0000
   6.6260  3.87500E-0001   0.00000E+0000
   6.6290  3.90300E-0001   0.00000E+0000
   6.6310  3.87900E-0001   0.00000E+0000
   6.6330  3.99000E-0001   0.00000E+0000
   6.6350  3.82900E-0001   0.00000E+0000
   6.6380  3.92300E-0001   0.00000E+0000
   6.6390  3.98600E-0001   0.00000E+0000
   6.6410  4.00100E-0001   0.00000E+0000
   6.6440  3.94700E-0001   0.00000E+0000
   6.6460  3.94800E-0001   0.00000E+0000
   6.6490  3.91400E-0001   0.00000E+0000
   6.6500  3.98700E-0001   0.00000E+0000
   6.6530  3.84100E-0001   0.00000E+0000
   6.6560  3.95100E-0001   0.00000E+0000
   6.6570  3.92900E-0001   0.00000E+0000
   6.6600  3.93500E-0001   0.00000E+0000
   6.6620  3.98300E-0001   0.00000E+0000
   6.6650  3.97800E-0001   0.00000E+0000
   6.6670  3.99400E-0001   0.00000E+0000
   6.6690  4.00700E-0001   0.00000E+0000
   6.6730  3.99300E-0001   0.00000E+0000
   6.6750  3.99500E-0001   0.00000E+0000
   6.6770  3.97300E-0001   0.00000E+0000
   6.6790  3.98100E-0001   0.00000E+0000
   6.6810  4.06300E-0001   0.00000E+0000
   6.6830  4.06700E-0001   0.00000E+0000
   6.6850  4.01300E-0001   0.00000E+0000
   6.6880  4.02700E-0001   0.00000E+0000
   6.6890  4.02800E-0001   0.00000E+0000
   6.6910  4.06000E-0001   0.00000E+0000
   6.6940  4.07400E-0001   0.00000E+0000
   6.6960  4.13700E-0001   0.00000E+0000
   6.7000  4.08300E-0001   0.00000E+0000
   6.7010  3.97100E-0001   0.00000E+0000
   6.7040  3.93400E-0001   0.00000E+0000
   6.7070  3.98200E-0001   0.00000E+0000
   6.7080  4.03000E-0001   0.00000E+0000
   6.7120  4.06500E-0001   0.00000E+0000
   6.7140  3.99000E-0001   0.00000E+0000
   6.7170  4.03100E-0001   0.00000E+0000
   6.7210  4.01600E-0001   0.00000E+0000
   6.7220  4.08600E-0001   0.00000E+0000
   6.7260  4.11700E-0001   0.00000E+0000
   6.7280  4.04300E-0001   0.00000E+0000
   6.7310  4.13300E-0001   0.00000E+0000
   6.7320  4.09900E-0001   0.00000E+0000
   6.7350  4.09200E-0001   0.00000E+0000
   6.7380  4.12500E-0001   0.00000E+0000
   6.7390  4.20500E-0001   0.00000E+0000
   6.7410  4.11100E-0001   0.00000E+0000
   6.7440  4.25700E-0001   0.00000E+0000
   6.7460  4.14600E-0001   0.00000E+0000
   6.7490  4.00100E-0001   0.00000E+0000
   6.7510  4.23900E-0001   0.00000E+0000
   6.7550  4.22100E-0001   0.00000E+0000
   6.7560  4.24100E-0001   0.00000E+0000
   6.7580  4.26700E-0001   0.00000E+0000
   6.7620  4.29900E-0001   0.00000E+0000
   6.7640  4.19300E-0001   0.00000E+0000
   6.7670  4.17300E-0001   0.00000E+0000
   6.7700  3.96000E-0001   0.00000E+0000
   6.7730  4.05300E-0001   0.00000E+0000
   6.7740  4.20000E-0001   0.00000E+0000
   6.7780  4.31600E-0001   0.00000E+0000
   6.7800  4.29200E-0001   0.00000E+0000
   6.7810  4.23000E-0001   0.00000E+0000
   6.7840  4.20200E-0001   0.00000E+0000
   6.7870  4.26600E-0001   0.00000E+0000
   6.7880  4.31800E-0001   0.00000E+0000
   6.7910  4.25700E-0001   0.00000E+0000
   6.7930  4.42200E-0001   0.00000E+0000
   6.7940  4.33700E-0001   0.00000E+0000
   6.7980  4.28400E-0001   0.00000E+0000
   6.8000  4.16100E-0001   0.00000E+0000
   6.8030  4.25000E-0001   0.00000E+0000
   6.8050  4.31900E-0001   0.00000E+0000
   6.8070  4.35400E-0001   0.00000E+0000
   6.8110  4.38500E-0001   0.00000E+0000
   6.8140  4.52200E-0001   0.00000E+0000
   6.8170  4.25700E-0001   0.00000E+0000
   6.8190  4.33500E-0001   0.00000E+0000
   6.8220  4.36700E-0001   0.00000E+0000
   6.8240  4.22600E-0001   0.00000E+0000
   6.8260  4.24700E-0001   0.00000E+0000
   6.8290  4.27300E-0001   0.00000E+0000
   6.8310  4.23400E-0001   0.00000E+0000
   6.8330  4.37200E-0001   0.00000E+0000
   6.8350  4.34300E-0001   0.00000E+0000
   6.8370  4.37900E-0001   0.00000E+0000
   6.8390  4.28400E-0001   0.00000E+0000
   6.8420  4.23500E-0001   0.00000E+0000
   6.8440  4.24100E-0001   0.00000E+0000
   6.8460  4.24900E-0001   0.00000E+0000
   6.8500  4.39800E-0001   0.00000E+0000
   6.8530  4.33700E-0001   0.00000E+0000
   6.8560  4.47500E-0001   0.00000E+0000
   6.8580  4.35400E-0001   0.00000E+0000
   6.8600  4.23700E-0001   0.00000E+0000
   6.8630  4.29500E-0001   0.00000E+0000
   6.8650  4.34200E-0001   0.00000E+0000
   6.8680  4.36200E-0001   0.00000E+0000
   6.8720  4.43100E-0001   0.00000E+0000
   6.8740  4.44300E-0001   0.00000E+0000
   6.8760  4.38300E-0001   0.00000E+0000
   6.8790  4.48400E-0001   0.00000E+0000
   6.8810  4.35400E-0001   0.00000E+0000
   6.8830  4.44500E-0001   0.00000E+0000
   6.8860  4.40600E-0001   0.00000E+0000
   6.8870  4.45500E-0001   0.00000E+0000
   6.8900  4.49100E-0001   0.00000E+0000
   6.8920  4.41400E-0001   0.00000E+0000
   6.8960  4.35300E-0001   0.00000E+0000
   6.8990  4.62400E-0001   0.00000E+0000
   6.9010  4.70900E-0001   0.00000E+0000
   6.9040  4.60900E-0001   0.00000E+0000
   6.9060  4.58500E-0001   0.00000E+0000
   6.9080  4.51000E-0001   0.00000E+0000
   6.9110  4.69600E-0001   0.00000E+0000
   6.9130  4.68000E-0001   0.00000E+0000
   6.9150  4.58800E-0001   0.00000E+0000
   6.9180  4.43800E-0001   0.00000E+0000
   6.9210  4.53000E-0001   0.00000E+0000
   6.9240  4.62800E-0001   0.00000E+0000
   6.9260  4.61700E-0001   0.00000E+0000
   6.9280  4.48900E-0001   0.00000E+0000
   6.9300  4.64500E-0001   0.00000E+0000
   6.9320  4.74200E-0001   0.00000E+0000
   6.9350  4.68700E-0001   0.00000E+0000
   6.9370  4.54200E-0001   0.00000E+0000
   6.9400  4.70800E-0001   0.00000E+0000
   6.9420  4.77400E-0001   0.00000E+0000
   6.9450  4.66700E-0001   0.00000E+0000
   6.9480  4.46300E-0001   0.00000E+0000
   6.9490  4.57000E-0001   0.00000E+0000
   6.9510  4.59700E-0001   0.00000E+0000
   6.9550  4.49400E-0001   0.00000E+0000
   6.9560  4.60100E-0001   0.00000E+0000
   6.9590  4.65900E-0001   0.00000E+0000
   6.9620  4.50100E-0001   0.00000E+0000
   6.9640  4.66700E-0001   0.00000E+0000
   6.9670  4.54100E-0001   0.00000E+0000
   6.9680  4.45800E-0001   0.00000E+0000
   6.9700  4.34800E-0001   0.00000E+0000
   6.9730  4.61300E-0001   0.00000E+0000
   6.9750  4.65000E-0001   0.00000E+0000
   6.9770  4.53800E-0001   0.00000E+0000
   6.9790  4.39900E-0001   0.00000E+0000
   6.9820  4.27600E-0001   0.00000E+0000
   6.9840  4.32200E-0001   0.00000E+0000
   6.9860  4.49400E-0001   0.00000E+0000
   6.9880  4.48700E-0001   0.00000E+0000
   6.9910  4.41700E-0001   0.00000E+0000
   6.9930  4.66600E-0001   0.00000E+0000
   6.9960  4.80200E-0001   0.00000E+0000
   6.9980  4.79100E-0001   0.00000E+0000
   6.9990  4.52800E-0001   0.00000E+0000
   7.0010  4.50300E-0001   0.00000E+0000
   7.0050  4.64100E-0001   0.00000E+0000
   7.0070  4.72200E-0001   0.00000E+0000
   7.0100  4.78500E-0001   0.00000E+0000
   7.0130  4.76400E-0001   0.00000E+0000
   7.0160  4.60800E-0001   0.00000E+0000
   7.0180  4.77200E-0001   0.00000E+0000
   7.0210  4.93400E-0001   0.00000E+0000
   7.0230  4.77200E-0001   0.00000E+0000
   7.0250  4.72200E-0001   0.00000E+0000
   7.0270  4.85900E-0001   0.00000E+0000
   7.0300  4.89700E-0001   0.00000E+0000
   7.0320  4.80100E-0001   0.00000E+0000
   7.0340  4.90400E-0001   0.00000E+0000
   7.0360  5.02400E-0001   0.00000E+0000
   7.0390  5.03600E-0001   0.00000E+0000
   7.0410  5.17000E-0001   0.00000E+0000
   7.0430  5.10700E-0001   0.00000E+0000
   7.0460  5.02100E-0001   0.00000E+0000
   7.0480  5.00300E-0001   0.00000E+0000
   7.0510  5.05100E-0001   0.00000E+0000
   7.0530  5.22900E-0001   0.00000E+0000
   7.0550  5.22500E-0001   0.00000E+0000
   7.0580  5.26300E-0001   0.00000E+0000
   7.0610  5.35900E-0001   0.00000E+0000
   7.0630  5.55200E-0001   0.00000E+0000
   7.0660  5.47700E-0001   0.00000E+0000
   7.0680  5.45600E-0001   0.00000E+0000
   7.0700  5.56900E-0001   0.00000E+0000
   7.0720  5.68400E-0001   0.00000E+0000
   7.0750  5.72300E-0001   0.00000E+0000
   7.0770  5.65000E-0001   0.00000E+0000
   7.0790  5.56500E-0001   0.00000E+0000
   7.0800  5.74000E-0001   0.00000E+0000
   7.0830  5.69400E-0001   0.00000E+0000
   7.0850  5.84800E-0001   0.00000E+0000
   7.0890  5.94300E-0001   0.00000E+0000
   7.0920  6.09100E-0001   0.00000E+0000
   7.0940  6.23100E-0001   0.00000E+0000
   7.0960  6.28400E-0001   0.00000E+0000
   7.0990  6.29800E-0001   0.00000E+0000
   7.1010  6.51300E-0001   0.00000E+0000
