# Supplementary material for: Self-association of MreC as a regulatory signal in bacterial cell wall elongation
Source: Nat Commun. 2021 May 20;12:2987. doi: 10.1038/s41467-021-22957-9 (PMC8137920; doi:10.1038/s41467-021-22957-9)
Supplement: Supplementary file 4 — Source Data [file 41467_2021_22957_MOESM4_ESM.zip › Martins2-Source-Data/AUC_rawdata/E.coli/00249.RA3]

MREC FHEC 0,8 abs
R 3 20.0 20000 0055117 2.2800E11 281 1 
   5.8000 -4.36500E-0001   0.00000E+0000
   5.8040 -1.79200E-0001   0.00000E+0000
   5.8070 -2.41800E-0001   0.00000E+0000
   5.8080 -2.18400E-0001   0.00000E+0000
   5.8100 -2.30600E-0001   0.00000E+0000
   5.8110 -2.54200E-0001   0.00000E+0000
   5.8130 -1.22400E-0001   0.00000E+0000
   5.8150 -2.28100E-0001   0.00000E+0000
   5.8160 -1.73500E-0001   0.00000E+0000
   5.8180 -4.99400E-0001   0.00000E+0000
   5.8210 -4.03800E-0001   0.00000E+0000
   5.8230 -5.69700E-0001   0.00000E+0000
   5.8240 -6.22400E-0001   0.00000E+0000
   5.8270 -3.53500E-0001   0.00000E+0000
   5.8280 -2.85700E-0001   0.00000E+0000
   5.8300  1.70000E-0002   0.00000E+0000
   5.8320  1.33800E-0001   0.00000E+0000
   5.8340  1.71400E-0001   0.00000E+0000
   5.8350  1.55600E-0001   0.00000E+0000
   5.8370  1.53100E-0001   0.00000E+0000
   5.8390  1.07200E-0001   0.00000E+0000
   5.8410  1.04100E-0001   0.00000E+0000
   5.8440  1.07400E-0001   0.00000E+0000
   5.8460  8.08000E-0002   0.00000E+0000
   5.8470  9.55000E-0002   0.00000E+0000
   5.8490  1.02500E-0001   0.00000E+0000
   5.8510  8.16000E-0002   0.00000E+0000
   5.8530  8.48000E-0002   0.00000E+0000
   5.8560  6.15000E-0002   0.00000E+0000
   5.8580  2.67000E-0002   0.00000E+0000
   5.8590  2.67000E-0002   0.00000E+0000
   5.8610  4.36000E-0002   0.00000E+0000
   5.8650  1.48000E-0002   0.00000E+0000
   5.8660  2.49000E-0002   0.00000E+0000
   5.8670  3.59000E-0002   0.00000E+0000
   5.8720 -3.10000E-0002   0.00000E+0000
   5.8730 -4.23000E-0002   0.00000E+0000
   5.8750  2.30000E-0003   0.00000E+0000
   5.8770  7.90000E-0003   0.00000E+0000
   5.8790  1.57000E-0002   0.00000E+0000
   5.8800  4.40000E-0002   0.00000E+0000
   5.8830  3.75000E-0002   0.00000E+0000
   5.8850  2.84000E-0002   0.00000E+0000
   5.8870  6.00000E-0003   0.00000E+0000
   5.8890  2.91000E-0002   0.00000E+0000
   5.8920  4.21000E-0002   0.00000E+0000
   5.8940  2.20000E-0002   0.00000E+0000
   5.8960  1.60000E-0002   0.00000E+0000
   5.8990  1.70000E-0002   0.00000E+0000
   5.9010  1.42000E-0002   0.00000E+0000
   5.9030  4.90000E-0002   0.00000E+0000
   5.9050  2.36000E-0002   0.00000E+0000
   5.9060  2.74000E-0002   0.00000E+0000
   5.9080  1.40000E-0002   0.00000E+0000
   5.9130  9.00000E-0004   0.00000E+0000
   5.9150  1.95000E-0002   0.00000E+0000
   5.9170  2.20000E-0002   0.00000E+0000
   5.9200  2.39000E-0002   0.00000E+0000
   5.9210  2.11000E-0002   0.00000E+0000
   5.9230 -5.10000E-0003   0.00000E+0000
   5.9250  1.24000E-0002   0.00000E+0000
   5.9260  3.94000E-0002   0.00000E+0000
   5.9280  4.70000E-0002   0.00000E+0000
   5.9330  7.35000E-0002   0.00000E+0000
   5.9350  7.34000E-0002   0.00000E+0000
   5.9370  4.28000E-0002   0.00000E+0000
   5.9400  3.71000E-0002   0.00000E+0000
   5.9420  7.49000E-0002   0.00000E+0000
   5.9440  6.21000E-0002   0.00000E+0000
   5.9470  6.22000E-0002   0.00000E+0000
   5.9490  6.56000E-0002   0.00000E+0000
   5.9520  6.59000E-0002   0.00000E+0000
   5.9540  3.88000E-0002   0.00000E+0000
   5.9570  5.78000E-0002   0.00000E+0000
   5.9610  5.76000E-0002   0.00000E+0000
   5.9660  8.72000E-0002   0.00000E+0000
   5.9680  7.25000E-0002   0.00000E+0000
   5.9700  3.71000E-0002   0.00000E+0000
   5.9730  2.29000E-0002   0.00000E+0000
   5.9750  1.21000E-0002   0.00000E+0000
   5.9790  4.11000E-0002   0.00000E+0000
   5.9810  7.29000E-0002   0.00000E+0000
   5.9820  1.60000E-0002   0.00000E+0000
   5.9830 -6.24000E-0002   0.00000E+0000
   5.9860 -9.61300E-0001   0.00000E+0000
   5.9890 -1.26700E+0000   0.00000E+0000
   5.9900 -1.44490E+0000   0.00000E+0000
   5.9920 -1.54110E+0000   0.00000E+0000
   5.9940 -1.80040E+0000   0.00000E+0000
   5.9950 -1.90580E+0000   0.00000E+0000
   5.9970 -1.97390E+0000   0.00000E+0000
   5.9980 -2.03020E+0000   0.00000E+0000
   6.0010 -1.94870E+0000   0.00000E+0000
   6.0020 -1.96030E+0000   0.00000E+0000
   6.0060 -1.80680E+0000   0.00000E+0000
   6.0070 -1.74730E+0000   0.00000E+0000
   6.0090 -1.64800E+0000   0.00000E+0000
   6.0110 -1.55220E+0000   0.00000E+0000
   6.0140 -1.19170E+0000   0.00000E+0000
   6.0160 -7.51700E-0001   0.00000E+0000
   6.0200 -6.60000E-0003   0.00000E+0000
   6.0220  1.61400E-0001   0.00000E+0000
   6.0250  1.30700E-0001   0.00000E+0000
   6.0260  1.47900E-0001   0.00000E+0000
   6.0280  1.01600E-0001   0.00000E+0000
   6.0290  1.30100E-0001   0.00000E+0000
   6.0320  1.39300E-0001   0.00000E+0000
   6.0330  1.38100E-0001   0.00000E+0000
   6.0370  1.71200E-0001   0.00000E+0000
   6.0390  1.29000E-0001   0.00000E+0000
   6.0410  9.50000E-0002   0.00000E+0000
   6.0440  1.05900E-0001   0.00000E+0000
   6.0450  1.25600E-0001   0.00000E+0000
   6.0490  1.09200E-0001   0.00000E+0000
   6.0510  1.01400E-0001   0.00000E+0000
   6.0520  1.17400E-0001   0.00000E+0000
   6.0550  1.07200E-0001   0.00000E+0000
   6.0570  1.14300E-0001   0.00000E+0000
   6.0590  1.14400E-0001   0.00000E+0000
   6.0610  1.11700E-0001   0.00000E+0000
   6.0640  1.10700E-0001   0.00000E+0000
   6.0670  1.14800E-0001   0.00000E+0000
   6.0680  1.09600E-0001   0.00000E+0000
   6.0710  1.06100E-0001   0.00000E+0000
   6.0750  1.00100E-0001   0.00000E+0000
   6.0780  1.44300E-0001   0.00000E+0000
   6.0810  1.45200E-0001   0.00000E+0000
   6.0830  1.21500E-0001   0.00000E+0000
   6.0850  1.12600E-0001   0.00000E+0000
   6.0870  1.07660E+0000   0.00000E+0000
   6.0910  1.21780E+0000   0.00000E+0000
   6.0940  1.39830E+0000   0.00000E+0000
   6.0950  1.44520E+0000   0.00000E+0000
   6.0990  1.53900E+0000   0.00000E+0000
   6.1020  2.00010E+0000   0.00000E+0000
   6.1060  1.98770E+0000   0.00000E+0000
   6.1080  1.90270E+0000   0.00000E+0000
   6.1100  1.84590E+0000   0.00000E+0000
   6.1130  1.69490E+0000   0.00000E+0000
   6.1160  1.52100E+0000   0.00000E+0000
   6.1190  7.24200E-0001   0.00000E+0000
   6.1230  4.77000E-0002   0.00000E+0000
   6.1260  7.18000E-0002   0.00000E+0000
   6.1280  1.06200E-0001   0.00000E+0000
   6.1320  1.00300E-0001   0.00000E+0000
   6.1350  8.79000E-0002   0.00000E+0000
   6.1380  7.93000E-0002   0.00000E+0000
   6.1420  8.20000E-0002   0.00000E+0000
   6.1430  7.69000E-0002   0.00000E+0000
   6.1470  7.98000E-0002   0.00000E+0000
   6.1490  8.13000E-0002   0.00000E+0000
   6.1510  8.31000E-0002   0.00000E+0000
   6.1550  7.86000E-0002   0.00000E+0000
   6.1570  8.11000E-0002   0.00000E+0000
   6.1610  8.32000E-0002   0.00000E+0000
   6.1620  8.19000E-0002   0.00000E+0000
   6.1640  7.59000E-0002   0.00000E+0000
   6.1650  7.65000E-0002   0.00000E+0000
   6.1670  8.33000E-0002   0.00000E+0000
   6.1680  8.53000E-0002   0.00000E+0000
   6.1730  8.05000E-0002   0.00000E+0000
   6.1740  8.17000E-0002   0.00000E+0000
   6.1760  7.97000E-0002   0.00000E+0000
   6.1780  8.47000E-0002   0.00000E+0000
   6.1810  8.18000E-0002   0.00000E+0000
   6.1820  7.64000E-0002   0.00000E+0000
   6.1860  7.85000E-0002   0.00000E+0000
   6.1880  7.70000E-0002   0.00000E+0000
   6.1910  7.67000E-0002   0.00000E+0000
   6.1920  7.91000E-0002   0.00000E+0000
   6.1940  7.97000E-0002   0.00000E+0000
   6.1950  8.11000E-0002   0.00000E+0000
   6.1970  8.15000E-0002   0.00000E+0000
   6.2000  8.28000E-0002   0.00000E+0000
   6.2040  8.39000E-0002   0.00000E+0000
   6.2060  7.78000E-0002   0.00000E+0000
   6.2100  8.52000E-0002   0.00000E+0000
   6.2110  8.13000E-0002   0.00000E+0000
   6.2130  7.84000E-0002   0.00000E+0000
   6.2150  8.71000E-0002   0.00000E+0000
   6.2180  8.19000E-0002   0.00000E+0000
   6.2190  8.66000E-0002   0.00000E+0000
   6.2230  8.39000E-0002   0.00000E+0000
   6.2250  8.54000E-0002   0.00000E+0000
   6.2260  1.09800E-0001   0.00000E+0000
   6.2290  1.06700E-0001   0.00000E+0000
   6.2310  2.75000E-0002   0.00000E+0000
   6.2330  1.97000E-0002   0.00000E+0000
   6.2350  7.43000E-0002   0.00000E+0000
   6.2370  1.09300E-0001   0.00000E+0000
   6.2390  1.07500E-0001   0.00000E+0000
   6.2410  9.67000E-0002   0.00000E+0000
   6.2430  9.37000E-0002   0.00000E+0000
   6.2450  9.19000E-0002   0.00000E+0000
   6.2480  9.31000E-0002   0.00000E+0000
   6.2500  8.63000E-0002   0.00000E+0000
   6.2520  8.61000E-0002   0.00000E+0000
   6.2540  9.35000E-0002   0.00000E+0000
   6.2570  1.01600E-0001   0.00000E+0000
   6.2590  1.02300E-0001   0.00000E+0000
   6.2600  9.61000E-0002   0.00000E+0000
   6.2640  9.18000E-0002   0.00000E+0000
   6.2660  1.10200E-0001   0.00000E+0000
   6.2680  1.06000E-0001   0.00000E+0000
   6.2700  9.49000E-0002   0.00000E+0000
   6.2720  8.85000E-0002   0.00000E+0000
   6.2750  9.50000E-0002   0.00000E+0000
   6.2770  1.01600E-0001   0.00000E+0000
   6.2790  9.39000E-0002   0.00000E+0000
   6.2810  8.90000E-0002   0.00000E+0000
   6.2840  8.59000E-0002   0.00000E+0000
   6.2880  1.03400E-0001   0.00000E+0000
   6.2890  9.96000E-0002   0.00000E+0000
   6.2910  9.18000E-0002   0.00000E+0000
   6.2940  1.01200E-0001   0.00000E+0000
   6.2980  1.03500E-0001   0.00000E+0000
   6.3000  1.04000E-0001   0.00000E+0000
   6.3020  1.00800E-0001   0.00000E+0000
   6.3050  1.06500E-0001   0.00000E+0000
   6.3070  9.89000E-0002   0.00000E+0000
   6.3100  1.14300E-0001   0.00000E+0000
   6.3120  1.09900E-0001   0.00000E+0000
   6.3140  9.50000E-0002   0.00000E+0000
   6.3170  9.60000E-0002   0.00000E+0000
   6.3190  1.06400E-0001   0.00000E+0000
   6.3210  1.10100E-0001   0.00000E+0000
   6.3230  1.01100E-0001   0.00000E+0000
   6.3260  1.21500E-0001   0.00000E+0000
   6.3280  1.18400E-0001   0.00000E+0000
   6.3310  6.62000E-0002   0.00000E+0000
   6.3320  7.17000E-0002   0.00000E+0000
   6.3330  8.66000E-0002   0.00000E+0000
   6.3370  1.34900E-0001   0.00000E+0000
   6.3380  1.27000E-0001   0.00000E+0000
   6.3400  1.29000E-0001   0.00000E+0000
   6.3410  1.26400E-0001   0.00000E+0000
   6.3430  1.22100E-0001   0.00000E+0000
   6.3460  1.30100E-0001   0.00000E+0000
   6.3500  1.23600E-0001   0.00000E+0000
   6.3510  1.21400E-0001   0.00000E+0000
   6.3530  1.22300E-0001   0.00000E+0000
   6.3550  1.16700E-0001   0.00000E+0000
   6.3600  1.32300E-0001   0.00000E+0000
   6.3610  1.20100E-0001   0.00000E+0000
   6.3640  1.26600E-0001   0.00000E+0000
   6.3660  1.27500E-0001   0.00000E+0000
   6.3690  1.29700E-0001   0.00000E+0000
   6.3710  1.23600E-0001   0.00000E+0000
   6.3730  1.29700E-0001   0.00000E+0000
   6.3750  1.30400E-0001   0.00000E+0000
   6.3780  1.38900E-0001   0.00000E+0000
   6.3810  1.31800E-0001   0.00000E+0000
   6.3830  1.31900E-0001   0.00000E+0000
   6.3850  1.40100E-0001   0.00000E+0000
   6.3860  1.44300E-0001   0.00000E+0000
   6.3890  1.41700E-0001   0.00000E+0000
   6.3920  1.49200E-0001   0.00000E+0000
   6.3930  1.46100E-0001   0.00000E+0000
   6.3960  1.37400E-0001   0.00000E+0000
   6.3980  1.43400E-0001   0.00000E+0000
   6.4000  1.52400E-0001   0.00000E+0000
   6.4030  1.52900E-0001   0.00000E+0000
   6.4050  1.42400E-0001   0.00000E+0000
   6.4070  1.42600E-0001   0.00000E+0000
   6.4100  1.48200E-0001   0.00000E+0000
   6.4120  1.42900E-0001   0.00000E+0000
   6.4150  1.46800E-0001   0.00000E+0000
   6.4160  1.37000E-0001   0.00000E+0000
   6.4190  1.51800E-0001   0.00000E+0000
   6.4210  1.52600E-0001   0.00000E+0000
   6.4240  1.54900E-0001   0.00000E+0000
   6.4260  1.52000E-0001   0.00000E+0000
   6.4280  1.55800E-0001   0.00000E+0000
   6.4310  1.55000E-0001   0.00000E+0000
   6.4350  1.61500E-0001   0.00000E+0000
   6.4360  1.56500E-0001   0.00000E+0000
   6.4400  1.65700E-0001   0.00000E+0000
   6.4430  1.63200E-0001   0.00000E+0000
   6.4440  1.67000E-0001   0.00000E+0000
   6.4460  1.70200E-0001   0.00000E+0000
   6.4480  1.71000E-0001   0.00000E+0000
   6.4510  1.60500E-0001   0.00000E+0000
   6.4530  1.66100E-0001   0.00000E+0000
   6.4560  1.72900E-0001   0.00000E+0000
   6.4590  1.62900E-0001   0.00000E+0000
   6.4600  1.72800E-0001   0.00000E+0000
   6.4630  1.69600E-0001   0.00000E+0000
   6.4660  1.74600E-0001   0.00000E+0000
   6.4670  1.75100E-0001   0.00000E+0000
   6.4700  1.68700E-0001   0.00000E+0000
   6.4720  1.68300E-0001   0.00000E+0000
   6.4750  1.82600E-0001   0.00000E+0000
   6.4770  1.96700E-0001   0.00000E+0000
   6.4790  2.21200E-0001   0.00000E+0000
   6.4810  2.12400E-0001   0.00000E+0000
   6.4840  1.95700E-0001   0.00000E+0000
   6.4860  1.99000E-0001   0.00000E+0000
   6.4880  1.85100E-0001   0.00000E+0000
   6.4900  1.92800E-0001   0.00000E+0000
   6.4920  1.87700E-0001   0.00000E+0000
   6.4940  1.84700E-0001   0.00000E+0000
   6.4970  1.89200E-0001   0.00000E+0000
   6.5010  1.86700E-0001   0.00000E+0000
   6.5030  1.89000E-0001   0.00000E+0000
   6.5060  1.93000E-0001   0.00000E+0000
   6.5080  1.95200E-0001   0.00000E+0000
   6.5100  2.10900E-0001   0.00000E+0000
   6.5140  2.05600E-0001   0.00000E+0000
   6.5150  1.75600E-0001   0.00000E+0000
   6.5170  1.82800E-0001   0.00000E+0000
   6.5210  2.15300E-0001   0.00000E+0000
   6.5220  2.08100E-0001   0.00000E+0000
   6.5240  2.10200E-0001   0.00000E+0000
   6.5250  2.12300E-0001   0.00000E+0000
   6.5280  2.07300E-0001   0.00000E+0000
   6.5310  2.13500E-0001   0.00000E+0000
   6.5340  2.02600E-0001   0.00000E+0000
   6.5380  2.12000E-0001   0.00000E+0000
   6.5390  2.17800E-0001   0.00000E+0000
   6.5410  2.25200E-0001   0.00000E+0000
   6.5430  2.23200E-0001   0.00000E+0000
   6.5450  2.12700E-0001   0.00000E+0000
   6.5480  2.05500E-0001   0.00000E+0000
   6.5500  2.33500E-0001   0.00000E+0000
   6.5520  2.28400E-0001   0.00000E+0000
   6.5540  2.24600E-0001   0.00000E+0000
   6.5570  2.18100E-0001   0.00000E+0000
   6.5580  2.12100E-0001   0.00000E+0000
   6.5610  2.22700E-0001   0.00000E+0000
   6.5640  2.34800E-0001   0.00000E+0000
   6.5660  2.30900E-0001   0.00000E+0000
   6.5690  2.33100E-0001   0.00000E+0000
   6.5710  2.37000E-0001   0.00000E+0000
   6.5730  2.23400E-0001   0.00000E+0000
   6.5750  2.32500E-0001   0.00000E+0000
   6.5770  2.35600E-0001   0.00000E+0000
   6.5790  2.26300E-0001   0.00000E+0000
   6.5830  2.39000E-0001   0.00000E+0000
   6.5840  2.43900E-0001   0.00000E+0000
   6.5870  2.47800E-0001   0.00000E+0000
   6.5880  2.41000E-0001   0.00000E+0000
   6.5910  2.38500E-0001   0.00000E+0000
   6.5920  2.42200E-0001   0.00000E+0000
   6.5940  2.54200E-0001   0.00000E+0000
   6.5960  2.54300E-0001   0.00000E+0000
   6.6000  2.42400E-0001   0.00000E+0000
   6.6010  2.60200E-0001   0.00000E+0000
   6.6050  2.62500E-0001   0.00000E+0000
   6.6080  2.54000E-0001   0.00000E+0000
   6.6100  2.55900E-0001   0.00000E+0000
   6.6120  2.55900E-0001   0.00000E+0000
   6.6140  2.63100E-0001   0.00000E+0000
   6.6150  2.64500E-0001   0.00000E+0000
   6.6170  2.64300E-0001   0.00000E+0000
   6.6200  2.64000E-0001   0.00000E+0000
   6.6220  2.67800E-0001   0.00000E+0000
   6.6240  2.68800E-0001   0.00000E+0000
   6.6260  2.72900E-0001   0.00000E+0000
   6.6290  2.74500E-0001   0.00000E+0000
   6.6310  2.80900E-0001   0.00000E+0000
   6.6330  2.85300E-0001   0.00000E+0000
   6.6350  2.69100E-0001   0.00000E+0000
   6.6380  2.86100E-0001   0.00000E+0000
   6.6390  2.79000E-0001   0.00000E+0000
   6.6410  2.76000E-0001   0.00000E+0000
   6.6450  2.87000E-0001   0.00000E+0000
   6.6490  2.71400E-0001   0.00000E+0000
   6.6520  2.77200E-0001   0.00000E+0000
   6.6530  2.77100E-0001   0.00000E+0000
   6.6550  2.77300E-0001   0.00000E+0000
   6.6580  2.76800E-0001   0.00000E+0000
   6.6600  2.83100E-0001   0.00000E+0000
   6.6630  2.83900E-0001   0.00000E+0000
   6.6660  2.82500E-0001   0.00000E+0000
   6.6670  2.86700E-0001   0.00000E+0000
   6.6700  2.92400E-0001   0.00000E+0000
   6.6720  3.00300E-0001   0.00000E+0000
   6.6740  2.92900E-0001   0.00000E+0000
   6.6760  2.93700E-0001   0.00000E+0000
   6.6790  2.90800E-0001   0.00000E+0000
   6.6810  2.97200E-0001   0.00000E+0000
   6.6830  3.01700E-0001   0.00000E+0000
   6.6860  2.98500E-0001   0.00000E+0000
   6.6880  3.02700E-0001   0.00000E+0000
   6.6910  3.02500E-0001   0.00000E+0000
   6.6930  3.00300E-0001   0.00000E+0000
   6.6950  3.09700E-0001   0.00000E+0000
   6.6970  3.10900E-0001   0.00000E+0000
   6.7000  3.07900E-0001   0.00000E+0000
   6.7030  3.04200E-0001   0.00000E+0000
   6.7050  3.04000E-0001   0.00000E+0000
   6.7070  3.05700E-0001   0.00000E+0000
   6.7100  3.05800E-0001   0.00000E+0000
   6.7110  3.15800E-0001   0.00000E+0000
   6.7140  3.10900E-0001   0.00000E+0000
   6.7170  3.07500E-0001   0.00000E+0000
   6.7190  3.12400E-0001   0.00000E+0000
   6.7200  3.08400E-0001   0.00000E+0000
   6.7240  3.13500E-0001   0.00000E+0000
   6.7260  3.20100E-0001   0.00000E+0000
   6.7290  3.15500E-0001   0.00000E+0000
   6.7300  3.32200E-0001   0.00000E+0000
   6.7330  3.16500E-0001   0.00000E+0000
   6.7350  3.30100E-0001   0.00000E+0000
   6.7380  3.22100E-0001   0.00000E+0000
   6.7400  3.27400E-0001   0.00000E+0000
   6.7420  3.35300E-0001   0.00000E+0000
   6.7450  3.39100E-0001   0.00000E+0000
   6.7480  3.21600E-0001   0.00000E+0000
   6.7500  3.22400E-0001   0.00000E+0000
   6.7530  3.41000E-0001   0.00000E+0000
   6.7560  3.34700E-0001   0.00000E+0000
   6.7580  3.43700E-0001   0.00000E+0000
   6.7600  3.35600E-0001   0.00000E+0000
   6.7630  3.47300E-0001   0.00000E+0000
   6.7660  3.36300E-0001   0.00000E+0000
   6.7690  3.25300E-0001   0.00000E+0000
   6.7700  3.08500E-0001   0.00000E+0000
   6.7730  3.37500E-0001   0.00000E+0000
   6.7740  3.46100E-0001   0.00000E+0000
   6.7770  3.58100E-0001   0.00000E+0000
   6.7790  3.53900E-0001   0.00000E+0000
   6.7830  3.50900E-0001   0.00000E+0000
   6.7860  3.52500E-0001   0.00000E+0000
   6.7890  3.55900E-0001   0.00000E+0000
   6.7910  3.55400E-0001   0.00000E+0000
   6.7940  3.58200E-0001   0.00000E+0000
   6.7960  3.57500E-0001   0.00000E+0000
   6.8000  3.44700E-0001   0.00000E+0000
   6.8030  3.52800E-0001   0.00000E+0000
   6.8050  3.68500E-0001   0.00000E+0000
   6.8070  3.65600E-0001   0.00000E+0000
   6.8100  3.64200E-0001   0.00000E+0000
   6.8120  3.86800E-0001   0.00000E+0000
   6.8140  3.79300E-0001   0.00000E+0000
   6.8160  3.66000E-0001   0.00000E+0000
   6.8190  3.78400E-0001   0.00000E+0000
   6.8220  3.72600E-0001   0.00000E+0000
   6.8250  3.57700E-0001   0.00000E+0000
   6.8280  3.58000E-0001   0.00000E+0000
   6.8300  3.61700E-0001   0.00000E+0000
   6.8330  3.68400E-0001   0.00000E+0000
   6.8360  3.80200E-0001   0.00000E+0000
   6.8390  3.71000E-0001   0.00000E+0000
   6.8400  3.67900E-0001   0.00000E+0000
   6.8430  3.67900E-0001   0.00000E+0000
   6.8440  3.78000E-0001   0.00000E+0000
   6.8480  3.71700E-0001   0.00000E+0000
   6.8500  3.82200E-0001   0.00000E+0000
   6.8520  3.77100E-0001   0.00000E+0000
   6.8550  3.92900E-0001   0.00000E+0000
   6.8590  3.77500E-0001   0.00000E+0000
   6.8600  3.76400E-0001   0.00000E+0000
   6.8630  3.69000E-0001   0.00000E+0000
   6.8650  3.73600E-0001   0.00000E+0000
   6.8670  3.77500E-0001   0.00000E+0000
   6.8700  3.83100E-0001   0.00000E+0000
   6.8720  3.85700E-0001   0.00000E+0000
   6.8750  3.93300E-0001   0.00000E+0000
   6.8760  3.92000E-0001   0.00000E+0000
   6.8800  3.88800E-0001   0.00000E+0000
   6.8820  3.94100E-0001   0.00000E+0000
   6.8840  3.90400E-0001   0.00000E+0000
   6.8860  3.89800E-0001   0.00000E+0000
   6.8890  4.01200E-0001   0.00000E+0000
   6.8900  4.03300E-0001   0.00000E+0000
   6.8920  3.87300E-0001   0.00000E+0000
   6.8950  3.97600E-0001   0.00000E+0000
   6.8970  4.04600E-0001   0.00000E+0000
   6.9000  4.24300E-0001   0.00000E+0000
   6.9030  4.28500E-0001   0.00000E+0000
   6.9060  4.16300E-0001   0.00000E+0000
   6.9080  4.20000E-0001   0.00000E+0000
   6.9110  4.24500E-0001   0.00000E+0000
   6.9140  4.13600E-0001   0.00000E+0000
   6.9150  4.13300E-0001   0.00000E+0000
   6.9180  4.07400E-0001   0.00000E+0000
   6.9200  4.13000E-0001   0.00000E+0000
   6.9220  4.11900E-0001   0.00000E+0000
   6.9240  4.28500E-0001   0.00000E+0000
   6.9270  4.09100E-0001   0.00000E+0000
   6.9300  4.18200E-0001   0.00000E+0000
   6.9310  4.15800E-0001   0.00000E+0000
   6.9320  4.35900E-0001   0.00000E+0000
   6.9360  4.27500E-0001   0.00000E+0000
   6.9380  4.19700E-0001   0.00000E+0000
   6.9390  4.43500E-0001   0.00000E+0000
   6.9430  4.40200E-0001   0.00000E+0000
   6.9440  4.41000E-0001   0.00000E+0000
   6.9470  4.22100E-0001   0.00000E+0000
   6.9490  4.20300E-0001   0.00000E+0000
   6.9520  4.22300E-0001   0.00000E+0000
   6.9550  4.29700E-0001   0.00000E+0000
   6.9570  4.42900E-0001   0.00000E+0000
   6.9590  4.34800E-0001   0.00000E+0000
   6.9620  4.25100E-0001   0.00000E+0000
   6.9650  4.32800E-0001   0.00000E+0000
   6.9670  4.44600E-0001   0.00000E+0000
   6.9690  4.31200E-0001   0.00000E+0000
   6.9720  4.38200E-0001   0.00000E+0000
   6.9740  4.36300E-0001   0.00000E+0000
   6.9750  4.39200E-0001   0.00000E+0000
   6.9790  4.47900E-0001   0.00000E+0000
   6.9800  4.20900E-0001   0.00000E+0000
   6.9830  4.13300E-0001   0.00000E+0000
   6.9840  4.22300E-0001   0.00000E+0000
   6.9870  4.46100E-0001   0.00000E+0000
   6.9890  4.37000E-0001   0.00000E+0000
   6.9920  4.40900E-0001   0.00000E+0000
   6.9930  4.69100E-0001   0.00000E+0000
   6.9960  4.68300E-0001   0.00000E+0000
   6.9990  4.47700E-0001   0.00000E+0000
   7.0020  4.55300E-0001   0.00000E+0000
   7.0030  4.67800E-0001   0.00000E+0000
   7.0070  4.72000E-0001   0.00000E+0000
   7.0090  4.74300E-0001   0.00000E+0000
   7.0110  4.87900E-0001   0.00000E+0000
   7.0150  4.87000E-0001   0.00000E+0000
   7.0160  4.75700E-0001   0.00000E+0000
   7.0200  5.03700E-0001   0.00000E+0000
   7.0220  4.97800E-0001   0.00000E+0000
   7.0250  4.90000E-0001   0.00000E+0000
   7.0270  5.12300E-0001   0.00000E+0000
   7.0300  5.22700E-0001   0.00000E+0000
   7.0320  5.19100E-0001   0.00000E+0000
   7.0330  5.18400E-0001   0.00000E+0000
   7.0350  5.28600E-0001   0.00000E+0000
   7.0390  5.51400E-0001   0.00000E+0000
   7.0420  5.66300E-0001   0.00000E+0000
   7.0440  5.65100E-0001   0.00000E+0000
   7.0460  5.54300E-0001   0.00000E+0000
   7.0480  5.59500E-0001   0.00000E+0000
   7.0510  5.61800E-0001   0.00000E+0000
   7.0530  5.88400E-0001   0.00000E+0000
   7.0550  5.93400E-0001   0.00000E+0000
   7.0570  5.99200E-0001   0.00000E+0000
   7.0600  6.18000E-0001   0.00000E+0000
   7.0630  6.25900E-0001   0.00000E+0000
   7.0650  6.29700E-0001   0.00000E+0000
   7.0680  6.25800E-0001   0.00000E+0000
   7.0690  6.49600E-0001   0.00000E+0000
   7.0720  6.76000E-0001   0.00000E+0000
   7.0750  6.71800E-0001   0.00000E+0000
   7.0770  6.81900E-0001   0.00000E+0000
   7.0800  6.82100E-0001   0.00000E+0000
   7.0810  6.95700E-0001   0.00000E+0000
   7.0830  7.24900E-0001   0.00000E+0000
   7.0850  7.32900E-0001   0.00000E+0000
   7.0880  7.60100E-0001   0.00000E+0000
   7.0920  7.89700E-0001   0.00000E+0000
   7.0940  7.86500E-0001   0.00000E+0000
   7.0970  8.13500E-0001   0.00000E+0000
   7.0990  8.28000E-0001   0.00000E+0000
   7.1010  8.64000E-0001   0.00000E+0000
