# Supplementary material for: Self-association of MreC as a regulatory signal in bacterial cell wall elongation
Source: Nat Commun. 2021 May 20;12:2987. doi: 10.1038/s41467-021-22957-9 (PMC8137920; doi:10.1038/s41467-021-22957-9)
Supplement: Supplementary file 4 — Source Data [file 41467_2021_22957_MOESM4_ESM.zip › Martins2-Source-Data/AUC_rawdata/E.coli/00275.RA3]

MREC FHEC 0,8 abs
R 3 20.0 20000 0060548 2.5180E11 281 1 
   5.8000 -3.53900E-0001   0.00000E+0000
   5.8070 -2.33600E-0001   0.00000E+0000
   5.8080 -2.50200E-0001   0.00000E+0000
   5.8100 -2.08000E-0001   0.00000E+0000
   5.8110 -1.63200E-0001   0.00000E+0000
   5.8140 -2.29200E-0001   0.00000E+0000
   5.8170 -4.77100E-0001   0.00000E+0000
   5.8200 -6.39700E-0001   0.00000E+0000
   5.8220 -5.89700E-0001   0.00000E+0000
   5.8240 -3.58600E-0001   0.00000E+0000
   5.8260 -2.28700E-0001   0.00000E+0000
   5.8280 -7.71000E-0002   0.00000E+0000
   5.8320  1.51700E-0001   0.00000E+0000
   5.8350  1.15300E-0001   0.00000E+0000
   5.8390  1.02300E-0001   0.00000E+0000
   5.8400  9.92000E-0002   0.00000E+0000
   5.8420  8.58000E-0002   0.00000E+0000
   5.8440  5.52000E-0002   0.00000E+0000
   5.8460  9.96000E-0002   0.00000E+0000
   5.8490  7.71000E-0002   0.00000E+0000
   5.8510  9.18000E-0002   0.00000E+0000
   5.8530  5.82000E-0002   0.00000E+0000
   5.8540  3.81000E-0002   0.00000E+0000
   5.8570  2.59000E-0002   0.00000E+0000
   5.8580  4.91000E-0002   0.00000E+0000
   5.8590  9.30000E-0003   0.00000E+0000
   5.8610  1.79000E-0002   0.00000E+0000
   5.8650  4.59000E-0002   0.00000E+0000
   5.8680 -1.09000E-0002   0.00000E+0000
   5.8710 -3.34000E-0002   0.00000E+0000
   5.8720 -1.34000E-0002   0.00000E+0000
   5.8750  9.80000E-0003   0.00000E+0000
   5.8760  3.85000E-0002   0.00000E+0000
   5.8780  3.96000E-0002   0.00000E+0000
   5.8820  2.64000E-0002   0.00000E+0000
   5.8840  8.30000E-0003   0.00000E+0000
   5.8850  1.02000E-0002   0.00000E+0000
   5.8890  4.46000E-0002   0.00000E+0000
   5.8900  4.41000E-0002   0.00000E+0000
   5.8920  2.19000E-0002   0.00000E+0000
   5.8970  3.30000E-0003   0.00000E+0000
   5.9010  3.59000E-0002   0.00000E+0000
   5.9050  1.64000E-0002   0.00000E+0000
   5.9060  1.25000E-0002   0.00000E+0000
   5.9080  2.04000E-0002   0.00000E+0000
   5.9100  1.92000E-0002   0.00000E+0000
   5.9120  2.17000E-0002   0.00000E+0000
   5.9150  2.54000E-0002   0.00000E+0000
   5.9180  1.81000E-0002   0.00000E+0000
   5.9200 -6.10000E-0003   0.00000E+0000
   5.9230  2.36000E-0002   0.00000E+0000
   5.9260  2.32000E-0002   0.00000E+0000
   5.9280  6.48000E-0002   0.00000E+0000
   5.9300  7.99000E-0002   0.00000E+0000
   5.9350  3.36000E-0002   0.00000E+0000
   5.9380  6.15000E-0002   0.00000E+0000
   5.9390  7.43000E-0002   0.00000E+0000
   5.9420  6.10000E-0002   0.00000E+0000
   5.9440  6.96000E-0002   0.00000E+0000
   5.9470  5.95000E-0002   0.00000E+0000
   5.9500  3.23000E-0002   0.00000E+0000
   5.9520  4.68000E-0002   0.00000E+0000
   5.9540  5.79000E-0002   0.00000E+0000
   5.9560  7.30000E-0002   0.00000E+0000
   5.9590  9.23000E-0002   0.00000E+0000
   5.9610  8.33000E-0002   0.00000E+0000
   5.9630  5.60000E-0002   0.00000E+0000
   5.9680  1.81000E-0002   0.00000E+0000
   5.9700  3.46000E-0002   0.00000E+0000
   5.9720  4.53000E-0002   0.00000E+0000
   5.9750  2.13000E-0002   0.00000E+0000
   5.9780  2.27000E-0002   0.00000E+0000
   5.9790  7.79000E-0002   0.00000E+0000
   5.9810 -2.05700E-0001   0.00000E+0000
   5.9840 -1.18680E+0000   0.00000E+0000
   5.9860 -1.29890E+0000   0.00000E+0000
   5.9870 -1.36270E+0000   0.00000E+0000
   5.9890 -1.43230E+0000   0.00000E+0000
   5.9910 -1.62560E+0000   0.00000E+0000
   5.9930 -1.85310E+0000   0.00000E+0000
   5.9950 -2.00240E+0000   0.00000E+0000
   5.9970 -1.99290E+0000   0.00000E+0000
   6.0010 -1.90870E+0000   0.00000E+0000
   6.0050 -1.77000E+0000   0.00000E+0000
   6.0060 -1.74740E+0000   0.00000E+0000
   6.0090 -1.61750E+0000   0.00000E+0000
   6.0110 -1.18530E+0000   0.00000E+0000
   6.0140 -8.59000E-0001   0.00000E+0000
   6.0160 -2.59600E-0001   0.00000E+0000
   6.0180  5.72000E-0002   0.00000E+0000
   6.0210  1.47100E-0001   0.00000E+0000
   6.0230  1.38300E-0001   0.00000E+0000
   6.0250  1.29700E-0001   0.00000E+0000
   6.0270  1.11700E-0001   0.00000E+0000
   6.0300  1.43000E-0001   0.00000E+0000
   6.0340  1.57100E-0001   0.00000E+0000
   6.0360  1.03100E-0001   0.00000E+0000
   6.0390  8.96000E-0002   0.00000E+0000
   6.0420  1.15400E-0001   0.00000E+0000
   6.0440  1.27300E-0001   0.00000E+0000
   6.0470  1.01400E-0001   0.00000E+0000
   6.0480  1.05400E-0001   0.00000E+0000
   6.0520  1.16500E-0001   0.00000E+0000
   6.0540  1.16500E-0001   0.00000E+0000
   6.0570  1.07900E-0001   0.00000E+0000
   6.0590  1.12500E-0001   0.00000E+0000
   6.0620  1.10400E-0001   0.00000E+0000
   6.0660  1.22300E-0001   0.00000E+0000
   6.0700  1.01700E-0001   0.00000E+0000
   6.0710  9.30000E-0002   0.00000E+0000
   6.0730  1.07600E-0001   0.00000E+0000
   6.0760  1.37800E-0001   0.00000E+0000
   6.0780  1.50400E-0001   0.00000E+0000
   6.0800  1.43900E-0001   0.00000E+0000
   6.0820  1.13300E-0001   0.00000E+0000
   6.0850  9.25600E-0001   0.00000E+0000
   6.0870  1.17260E+0000   0.00000E+0000
   6.0920  1.38290E+0000   0.00000E+0000
   6.0940  1.47690E+0000   0.00000E+0000
   6.0960  1.77350E+0000   0.00000E+0000
   6.1000  2.02510E+0000   0.00000E+0000
   6.1030  2.00820E+0000   0.00000E+0000
   6.1050  1.97430E+0000   0.00000E+0000
   6.1070  1.89840E+0000   0.00000E+0000
   6.1100  1.81840E+0000   0.00000E+0000
   6.1120  1.70870E+0000   0.00000E+0000
   6.1140  1.62330E+0000   0.00000E+0000
   6.1160  1.17810E+0000   0.00000E+0000
   6.1190  1.17900E-0001   0.00000E+0000
   6.1230  4.11000E-0002   0.00000E+0000
   6.1260  1.17100E-0001   0.00000E+0000
   6.1280  1.01900E-0001   0.00000E+0000
   6.1310  9.56000E-0002   0.00000E+0000
   6.1350  8.61000E-0002   0.00000E+0000
   6.1390  8.14000E-0002   0.00000E+0000
   6.1400  7.41000E-0002   0.00000E+0000
   6.1440  7.00000E-0002   0.00000E+0000
   6.1450  8.06000E-0002   0.00000E+0000
   6.1490  7.92000E-0002   0.00000E+0000
   6.1510  7.05000E-0002   0.00000E+0000
   6.1530  7.89000E-0002   0.00000E+0000
   6.1560  8.38000E-0002   0.00000E+0000
   6.1580  8.20000E-0002   0.00000E+0000
   6.1590  8.47000E-0002   0.00000E+0000
   6.1630  7.73000E-0002   0.00000E+0000
   6.1660  7.56000E-0002   0.00000E+0000
   6.1670  8.01000E-0002   0.00000E+0000
   6.1690  8.39000E-0002   0.00000E+0000
   6.1720  7.78000E-0002   0.00000E+0000
   6.1740  8.09000E-0002   0.00000E+0000
   6.1760  8.28000E-0002   0.00000E+0000
   6.1770  8.40000E-0002   0.00000E+0000
   6.1800  8.32000E-0002   0.00000E+0000
   6.1810  8.39000E-0002   0.00000E+0000
   6.1830  7.88000E-0002   0.00000E+0000
   6.1850  7.65000E-0002   0.00000E+0000
   6.1870  7.51000E-0002   0.00000E+0000
   6.1900  7.64000E-0002   0.00000E+0000
   6.1940  7.43000E-0002   0.00000E+0000
   6.1950  7.76000E-0002   0.00000E+0000
   6.1980  8.11000E-0002   0.00000E+0000
   6.1990  8.04000E-0002   0.00000E+0000
   6.2040  7.90000E-0002   0.00000E+0000
   6.2050  7.96000E-0002   0.00000E+0000
   6.2090  8.14000E-0002   0.00000E+0000
   6.2120  7.61000E-0002   0.00000E+0000
   6.2130  8.45000E-0002   0.00000E+0000
   6.2180  8.67000E-0002   0.00000E+0000
   6.2190  8.88000E-0002   0.00000E+0000
   6.2220  8.47000E-0002   0.00000E+0000
   6.2230  8.64000E-0002   0.00000E+0000
   6.2250  8.55000E-0002   0.00000E+0000
   6.2270  1.00800E-0001   0.00000E+0000
   6.2300  9.86000E-0002   0.00000E+0000
   6.2310  4.13000E-0002   0.00000E+0000
   6.2340  2.60000E-0002   0.00000E+0000
   6.2350  6.09000E-0002   0.00000E+0000
   6.2380  1.13300E-0001   0.00000E+0000
   6.2430  9.24000E-0002   0.00000E+0000
   6.2450  9.33000E-0002   0.00000E+0000
   6.2480  9.23000E-0002   0.00000E+0000
   6.2500  8.92000E-0002   0.00000E+0000
   6.2520  8.61000E-0002   0.00000E+0000
   6.2540  8.86000E-0002   0.00000E+0000
   6.2570  1.00900E-0001   0.00000E+0000
   6.2590  9.08000E-0002   0.00000E+0000
   6.2630  9.33000E-0002   0.00000E+0000
   6.2640  9.46000E-0002   0.00000E+0000
   6.2660  1.03400E-0001   0.00000E+0000
   6.2680  1.00900E-0001   0.00000E+0000
   6.2710  8.89000E-0002   0.00000E+0000
   6.2730  8.43000E-0002   0.00000E+0000
   6.2740  9.38000E-0002   0.00000E+0000
   6.2780  9.01000E-0002   0.00000E+0000
   6.2800  9.33000E-0002   0.00000E+0000
   6.2810  8.47000E-0002   0.00000E+0000
   6.2840  8.27000E-0002   0.00000E+0000
   6.2850  8.88000E-0002   0.00000E+0000
   6.2890  1.02600E-0001   0.00000E+0000
   6.2900  9.84000E-0002   0.00000E+0000
   6.2930  8.99000E-0002   0.00000E+0000
   6.2970  1.00500E-0001   0.00000E+0000
   6.3000  9.43000E-0002   0.00000E+0000
   6.3020  1.00500E-0001   0.00000E+0000
   6.3050  9.76000E-0002   0.00000E+0000
   6.3080  9.45000E-0002   0.00000E+0000
   6.3100  1.08100E-0001   0.00000E+0000
   6.3120  1.12600E-0001   0.00000E+0000
   6.3130  9.52000E-0002   0.00000E+0000
   6.3160  9.53000E-0002   0.00000E+0000
   6.3190  1.01800E-0001   0.00000E+0000
   6.3210  9.71000E-0002   0.00000E+0000
   6.3230  1.06600E-0001   0.00000E+0000
   6.3260  1.09700E-0001   0.00000E+0000
   6.3270  1.24700E-0001   0.00000E+0000
   6.3300  5.38000E-0002   0.00000E+0000
   6.3330  5.61000E-0002   0.00000E+0000
   6.3340  7.83000E-0002   0.00000E+0000
   6.3360  1.26100E-0001   0.00000E+0000
   6.3380  1.22500E-0001   0.00000E+0000
   6.3410  1.15200E-0001   0.00000E+0000
   6.3430  1.15600E-0001   0.00000E+0000
   6.3460  1.17800E-0001   0.00000E+0000
   6.3480  1.25000E-0001   0.00000E+0000
   6.3500  1.09200E-0001   0.00000E+0000
   6.3520  1.13300E-0001   0.00000E+0000
   6.3550  1.07600E-0001   0.00000E+0000
   6.3570  1.13100E-0001   0.00000E+0000
   6.3600  1.11100E-0001   0.00000E+0000
   6.3610  1.22000E-0001   0.00000E+0000
   6.3650  1.18900E-0001   0.00000E+0000
   6.3660  1.20900E-0001   0.00000E+0000
   6.3690  1.14600E-0001   0.00000E+0000
   6.3710  1.18500E-0001   0.00000E+0000
   6.3750  1.22500E-0001   0.00000E+0000
   6.3760  1.26700E-0001   0.00000E+0000
   6.3790  1.34400E-0001   0.00000E+0000
   6.3810  1.21300E-0001   0.00000E+0000
   6.3820  1.21600E-0001   0.00000E+0000
   6.3850  1.31100E-0001   0.00000E+0000
   6.3860  1.33100E-0001   0.00000E+0000
   6.3900  1.32500E-0001   0.00000E+0000
   6.3920  1.30900E-0001   0.00000E+0000
   6.3930  1.37800E-0001   0.00000E+0000
   6.3960  1.29300E-0001   0.00000E+0000
   6.3980  1.33000E-0001   0.00000E+0000
   6.4010  1.37700E-0001   0.00000E+0000
   6.4030  1.31800E-0001   0.00000E+0000
   6.4060  1.34600E-0001   0.00000E+0000
   6.4070  1.41500E-0001   0.00000E+0000
   6.4090  1.34800E-0001   0.00000E+0000
   6.4120  1.38100E-0001   0.00000E+0000
   6.4150  1.27900E-0001   0.00000E+0000
   6.4170  1.34600E-0001   0.00000E+0000
   6.4190  1.36200E-0001   0.00000E+0000
   6.4210  1.39500E-0001   0.00000E+0000
   6.4240  1.45700E-0001   0.00000E+0000
   6.4260  1.46500E-0001   0.00000E+0000
   6.4290  1.37000E-0001   0.00000E+0000
   6.4310  1.45600E-0001   0.00000E+0000
   6.4330  1.45000E-0001   0.00000E+0000
   6.4350  1.46000E-0001   0.00000E+0000
   6.4360  1.53700E-0001   0.00000E+0000
   6.4400  1.40500E-0001   0.00000E+0000
   6.4440  1.52800E-0001   0.00000E+0000
   6.4470  1.55400E-0001   0.00000E+0000
   6.4500  1.44000E-0001   0.00000E+0000
   6.4510  1.44600E-0001   0.00000E+0000
   6.4540  1.55300E-0001   0.00000E+0000
   6.4560  1.58100E-0001   0.00000E+0000
   6.4590  1.52800E-0001   0.00000E+0000
   6.4600  1.55200E-0001   0.00000E+0000
   6.4630  1.55300E-0001   0.00000E+0000
   6.4660  1.59300E-0001   0.00000E+0000
   6.4670  1.59600E-0001   0.00000E+0000
   6.4700  1.56700E-0001   0.00000E+0000
   6.4720  1.58700E-0001   0.00000E+0000
   6.4740  1.65900E-0001   0.00000E+0000
   6.4760  1.76000E-0001   0.00000E+0000
   6.4780  2.05000E-0001   0.00000E+0000
   6.4810  1.94100E-0001   0.00000E+0000
   6.4820  1.66600E-0001   0.00000E+0000
   6.4860  1.79200E-0001   0.00000E+0000
   6.4880  1.67100E-0001   0.00000E+0000
   6.4900  1.73900E-0001   0.00000E+0000
   6.4920  1.67400E-0001   0.00000E+0000
   6.4950  1.67600E-0001   0.00000E+0000
   6.4970  1.76300E-0001   0.00000E+0000
   6.5000  1.70100E-0001   0.00000E+0000
   6.5020  1.74200E-0001   0.00000E+0000
   6.5050  1.75100E-0001   0.00000E+0000
   6.5070  1.79300E-0001   0.00000E+0000
   6.5100  1.89600E-0001   0.00000E+0000
   6.5130  1.75000E-0001   0.00000E+0000
   6.5150  1.58100E-0001   0.00000E+0000
   6.5170  1.68600E-0001   0.00000E+0000
   6.5190  1.93200E-0001   0.00000E+0000
   6.5220  1.92200E-0001   0.00000E+0000
   6.5240  1.95400E-0001   0.00000E+0000
   6.5260  1.90000E-0001   0.00000E+0000
   6.5280  1.83300E-0001   0.00000E+0000
   6.5290  1.86900E-0001   0.00000E+0000
   6.5320  1.86700E-0001   0.00000E+0000
   6.5330  1.86900E-0001   0.00000E+0000
   6.5360  1.95700E-0001   0.00000E+0000
   6.5390  1.98900E-0001   0.00000E+0000
   6.5410  2.06200E-0001   0.00000E+0000
   6.5430  1.99500E-0001   0.00000E+0000
   6.5450  1.93300E-0001   0.00000E+0000
   6.5470  1.93300E-0001   0.00000E+0000
   6.5500  2.10600E-0001   0.00000E+0000
   6.5520  2.09500E-0001   0.00000E+0000
   6.5550  1.95600E-0001   0.00000E+0000
   6.5570  1.97300E-0001   0.00000E+0000
   6.5590  2.00500E-0001   0.00000E+0000
   6.5620  2.04400E-0001   0.00000E+0000
   6.5640  2.11800E-0001   0.00000E+0000
   6.5650  2.11800E-0001   0.00000E+0000
   6.5660  2.12500E-0001   0.00000E+0000
   6.5690  2.11300E-0001   0.00000E+0000
   6.5710  2.10000E-0001   0.00000E+0000
   6.5740  2.10300E-0001   0.00000E+0000
   6.5760  2.14300E-0001   0.00000E+0000
   6.5770  2.10300E-0001   0.00000E+0000
   6.5790  2.04500E-0001   0.00000E+0000
   6.5810  2.23000E-0001   0.00000E+0000
   6.5840  2.18600E-0001   0.00000E+0000
   6.5870  2.21500E-0001   0.00000E+0000
   6.5900  2.19700E-0001   0.00000E+0000
   6.5910  2.21700E-0001   0.00000E+0000
   6.5940  2.34500E-0001   0.00000E+0000
   6.5960  2.21200E-0001   0.00000E+0000
   6.5980  2.30400E-0001   0.00000E+0000
   6.6020  2.50700E-0001   0.00000E+0000
   6.6030  2.46700E-0001   0.00000E+0000
   6.6050  2.38800E-0001   0.00000E+0000
   6.6080  2.32400E-0001   0.00000E+0000
   6.6090  2.33600E-0001   0.00000E+0000
   6.6120  2.38000E-0001   0.00000E+0000
   6.6140  2.43700E-0001   0.00000E+0000
   6.6170  2.40300E-0001   0.00000E+0000
   6.6190  2.37400E-0001   0.00000E+0000
   6.6210  2.53000E-0001   0.00000E+0000
   6.6230  2.43600E-0001   0.00000E+0000
   6.6250  2.42000E-0001   0.00000E+0000
   6.6260  2.47700E-0001   0.00000E+0000
   6.6280  2.56700E-0001   0.00000E+0000
   6.6310  2.52900E-0001   0.00000E+0000
   6.6330  2.61500E-0001   0.00000E+0000
   6.6350  2.52000E-0001   0.00000E+0000
   6.6380  2.59500E-0001   0.00000E+0000
   6.6390  2.56300E-0001   0.00000E+0000
   6.6420  2.62000E-0001   0.00000E+0000
   6.6450  2.61800E-0001   0.00000E+0000
   6.6480  2.52800E-0001   0.00000E+0000
   6.6510  2.61900E-0001   0.00000E+0000
   6.6530  2.56100E-0001   0.00000E+0000
   6.6560  2.58000E-0001   0.00000E+0000
   6.6580  2.63400E-0001   0.00000E+0000
   6.6600  2.66700E-0001   0.00000E+0000
   6.6640  2.72000E-0001   0.00000E+0000
   6.6650  2.67700E-0001   0.00000E+0000
   6.6670  2.65400E-0001   0.00000E+0000
   6.6690  2.73700E-0001   0.00000E+0000
   6.6710  2.78200E-0001   0.00000E+0000
   6.6740  2.72700E-0001   0.00000E+0000
   6.6760  2.73900E-0001   0.00000E+0000
   6.6780  2.70000E-0001   0.00000E+0000
   6.6790  2.74800E-0001   0.00000E+0000
   6.6830  2.83800E-0001   0.00000E+0000
   6.6840  2.84100E-0001   0.00000E+0000
   6.6880  2.76100E-0001   0.00000E+0000
   6.6890  2.88900E-0001   0.00000E+0000
   6.6920  2.80100E-0001   0.00000E+0000
   6.6940  2.88800E-0001   0.00000E+0000
   6.6960  2.91500E-0001   0.00000E+0000
   6.7000  2.92200E-0001   0.00000E+0000
   6.7030  2.84300E-0001   0.00000E+0000
   6.7050  2.82100E-0001   0.00000E+0000
   6.7080  2.86800E-0001   0.00000E+0000
   6.7100  2.83000E-0001   0.00000E+0000
   6.7120  2.87000E-0001   0.00000E+0000
   6.7150  2.93200E-0001   0.00000E+0000
   6.7170  2.91600E-0001   0.00000E+0000
   6.7190  2.90800E-0001   0.00000E+0000
   6.7220  2.93300E-0001   0.00000E+0000
   6.7240  2.95400E-0001   0.00000E+0000
   6.7260  3.02200E-0001   0.00000E+0000
   6.7290  2.99200E-0001   0.00000E+0000
   6.7320  3.00200E-0001   0.00000E+0000
   6.7360  3.12400E-0001   0.00000E+0000
   6.7380  3.01900E-0001   0.00000E+0000
   6.7400  3.06200E-0001   0.00000E+0000
   6.7430  3.21300E-0001   0.00000E+0000
   6.7460  3.14500E-0001   0.00000E+0000
   6.7480  3.06100E-0001   0.00000E+0000
   6.7510  3.14400E-0001   0.00000E+0000
   6.7530  3.24600E-0001   0.00000E+0000
   6.7570  3.22400E-0001   0.00000E+0000
   6.7590  3.27700E-0001   0.00000E+0000
   6.7600  3.25100E-0001   0.00000E+0000
   6.7630  3.26700E-0001   0.00000E+0000
   6.7650  3.23000E-0001   0.00000E+0000
   6.7680  3.17400E-0001   0.00000E+0000
   6.7700  2.97800E-0001   0.00000E+0000
   6.7720  3.17700E-0001   0.00000E+0000
   6.7740  3.36900E-0001   0.00000E+0000
   6.7770  3.34300E-0001   0.00000E+0000
   6.7790  3.33500E-0001   0.00000E+0000
   6.7810  3.34200E-0001   0.00000E+0000
   6.7840  3.31300E-0001   0.00000E+0000
   6.7860  3.36500E-0001   0.00000E+0000
   6.7890  3.36100E-0001   0.00000E+0000
   6.7930  3.54100E-0001   0.00000E+0000
   6.7950  3.42200E-0001   0.00000E+0000
   6.7960  3.42300E-0001   0.00000E+0000
   6.8000  3.23900E-0001   0.00000E+0000
   6.8030  3.40000E-0001   0.00000E+0000
   6.8050  3.52700E-0001   0.00000E+0000
   6.8080  3.50500E-0001   0.00000E+0000
   6.8090  3.55900E-0001   0.00000E+0000
   6.8120  3.70300E-0001   0.00000E+0000
   6.8140  3.48600E-0001   0.00000E+0000
   6.8170  3.53100E-0001   0.00000E+0000
   6.8190  3.54900E-0001   0.00000E+0000
   6.8220  3.35600E-0001   0.00000E+0000
   6.8240  3.40000E-0001   0.00000E+0000
   6.8270  3.51700E-0001   0.00000E+0000
   6.8280  3.41000E-0001   0.00000E+0000
   6.8310  3.63900E-0001   0.00000E+0000
   6.8330  3.59700E-0001   0.00000E+0000
   6.8360  3.62700E-0001   0.00000E+0000
   6.8380  3.64600E-0001   0.00000E+0000
   6.8410  3.51000E-0001   0.00000E+0000
   6.8430  3.57800E-0001   0.00000E+0000
   6.8460  3.54800E-0001   0.00000E+0000
   6.8500  3.67200E-0001   0.00000E+0000
   6.8510  3.62700E-0001   0.00000E+0000
   6.8530  3.82200E-0001   0.00000E+0000
   6.8560  3.77400E-0001   0.00000E+0000
   6.8580  3.57300E-0001   0.00000E+0000
   6.8620  3.66400E-0001   0.00000E+0000
   6.8630  3.65400E-0001   0.00000E+0000
   6.8670  3.68700E-0001   0.00000E+0000
   6.8690  3.69800E-0001   0.00000E+0000
   6.8720  3.72500E-0001   0.00000E+0000
   6.8750  3.78700E-0001   0.00000E+0000
   6.8770  3.77800E-0001   0.00000E+0000
   6.8810  3.76200E-0001   0.00000E+0000
   6.8820  3.89300E-0001   0.00000E+0000
   6.8860  3.77800E-0001   0.00000E+0000
   6.8880  3.86900E-0001   0.00000E+0000
   6.8890  3.94200E-0001   0.00000E+0000
   6.8930  3.82100E-0001   0.00000E+0000
   6.8940  3.90200E-0001   0.00000E+0000
   6.8980  4.12800E-0001   0.00000E+0000
   6.9000  4.21400E-0001   0.00000E+0000
   6.9030  4.14800E-0001   0.00000E+0000
   6.9060  4.05200E-0001   0.00000E+0000
   6.9080  4.09000E-0001   0.00000E+0000
   6.9100  4.21800E-0001   0.00000E+0000
   6.9130  4.15300E-0001   0.00000E+0000
   6.9150  4.18600E-0001   0.00000E+0000
   6.9180  4.00400E-0001   0.00000E+0000
   6.9200  4.06200E-0001   0.00000E+0000
   6.9220  4.13600E-0001   0.00000E+0000
   6.9240  4.23400E-0001   0.00000E+0000
   6.9270  4.10000E-0001   0.00000E+0000
   6.9290  4.12000E-0001   0.00000E+0000
   6.9310  4.11900E-0001   0.00000E+0000
   6.9340  4.35100E-0001   0.00000E+0000
   6.9370  4.11900E-0001   0.00000E+0000
   6.9390  4.35300E-0001   0.00000E+0000
   6.9410  4.47600E-0001   0.00000E+0000
   6.9430  4.40000E-0001   0.00000E+0000
   6.9460  4.20800E-0001   0.00000E+0000
   6.9490  4.10000E-0001   0.00000E+0000
   6.9520  4.26300E-0001   0.00000E+0000
   6.9530  4.24100E-0001   0.00000E+0000
   6.9560  4.35900E-0001   0.00000E+0000
   6.9590  4.36600E-0001   0.00000E+0000
   6.9610  4.32800E-0001   0.00000E+0000
   6.9630  4.45700E-0001   0.00000E+0000
   6.9670  4.40800E-0001   0.00000E+0000
   6.9690  4.21400E-0001   0.00000E+0000
   6.9720  4.17300E-0001   0.00000E+0000
   6.9730  4.34500E-0001   0.00000E+0000
   6.9750  4.51000E-0001   0.00000E+0000
   6.9770  4.42200E-0001   0.00000E+0000
   6.9790  4.37400E-0001   0.00000E+0000
   6.9820  4.19200E-0001   0.00000E+0000
   6.9840  4.20600E-0001   0.00000E+0000
   6.9860  4.28900E-0001   0.00000E+0000
   6.9880  4.34600E-0001   0.00000E+0000
   6.9910  4.45200E-0001   0.00000E+0000
   6.9940  4.71100E-0001   0.00000E+0000
   6.9960  4.86700E-0001   0.00000E+0000
   6.9980  4.56600E-0001   0.00000E+0000
   7.0010  4.62400E-0001   0.00000E+0000
   7.0030  4.69600E-0001   0.00000E+0000
   7.0060  4.70900E-0001   0.00000E+0000
   7.0080  4.86000E-0001   0.00000E+0000
   7.0100  4.81000E-0001   0.00000E+0000
   7.0130  4.93600E-0001   0.00000E+0000
   7.0160  4.80200E-0001   0.00000E+0000
   7.0180  4.87600E-0001   0.00000E+0000
   7.0210  5.23000E-0001   0.00000E+0000
   7.0230  5.05100E-0001   0.00000E+0000
   7.0250  5.14000E-0001   0.00000E+0000
   7.0270  5.24900E-0001   0.00000E+0000
   7.0300  5.27000E-0001   0.00000E+0000
   7.0320  5.23700E-0001   0.00000E+0000
   7.0350  5.47900E-0001   0.00000E+0000
   7.0370  5.55000E-0001   0.00000E+0000
   7.0410  5.77700E-0001   0.00000E+0000
   7.0440  5.79000E-0001   0.00000E+0000
   7.0460  5.76500E-0001   0.00000E+0000
   7.0490  5.72000E-0001   0.00000E+0000
   7.0510  5.85600E-0001   0.00000E+0000
   7.0530  5.93100E-0001   0.00000E+0000
   7.0550  6.13100E-0001   0.00000E+0000
   7.0580  6.21200E-0001   0.00000E+0000
   7.0600  6.30400E-0001   0.00000E+0000
   7.0620  6.46300E-0001   0.00000E+0000
   7.0650  6.54800E-0001   0.00000E+0000
   7.0660  6.55500E-0001   0.00000E+0000
   7.0700  6.58000E-0001   0.00000E+0000
   7.0720  6.93700E-0001   0.00000E+0000
   7.0730  7.08800E-0001   0.00000E+0000
   7.0770  7.04700E-0001   0.00000E+0000
   7.0790  7.04900E-0001   0.00000E+0000
   7.0810  7.24600E-0001   0.00000E+0000
   7.0840  7.59900E-0001   0.00000E+0000
   7.0860  7.73200E-0001   0.00000E+0000
   7.0890  8.02700E-0001   0.00000E+0000
   7.0900  8.06500E-0001   0.00000E+0000
   7.0940  8.25800E-0001   0.00000E+0000
   7.0960  8.50500E-0001   0.00000E+0000
   7.1000  8.63800E-0001   0.00000E+0000
