# Supplementary material for: Self-association of MreC as a regulatory signal in bacterial cell wall elongation
Source: Nat Commun. 2021 May 20;12:2987. doi: 10.1038/s41467-021-22957-9 (PMC8137920; doi:10.1038/s41467-021-22957-9)
Supplement: Supplementary file 4 — Source Data [file 41467_2021_22957_MOESM4_ESM.zip › Martins2-Source-Data/AUC_rawdata/E.coli/00261.RA3]

MREC FHEC 0,8 abs
R 3 20.0 20000 0057620 2.3890E11 281 1 
   5.8010 -6.43100E-0001   0.00000E+0000
   5.8030 -2.65800E-0001   0.00000E+0000
   5.8050 -2.50600E-0001   0.00000E+0000
   5.8070 -2.42100E-0001   0.00000E+0000
   5.8100 -1.73800E-0001   0.00000E+0000
   5.8110 -1.37000E-0001   0.00000E+0000
   5.8140 -1.92000E-0001   0.00000E+0000
   5.8160 -2.98900E-0001   0.00000E+0000
   5.8180 -3.20800E-0001   0.00000E+0000
   5.8210 -4.39900E-0001   0.00000E+0000
   5.8230 -4.86500E-0001   0.00000E+0000
   5.8250 -5.14800E-0001   0.00000E+0000
   5.8280 -2.65700E-0001   0.00000E+0000
   5.8300 -7.41000E-0002   0.00000E+0000
   5.8320  7.50000E-0002   0.00000E+0000
   5.8340  1.63800E-0001   0.00000E+0000
   5.8350  1.70100E-0001   0.00000E+0000
   5.8370  1.24400E-0001   0.00000E+0000
   5.8390  1.15800E-0001   0.00000E+0000
   5.8420  9.60000E-0002   0.00000E+0000
   5.8440  7.75000E-0002   0.00000E+0000
   5.8470  9.66000E-0002   0.00000E+0000
   5.8480  9.55000E-0002   0.00000E+0000
   5.8490  1.06200E-0001   0.00000E+0000
   5.8510  8.68000E-0002   0.00000E+0000
   5.8530  9.62000E-0002   0.00000E+0000
   5.8540  7.76000E-0002   0.00000E+0000
   5.8570  2.84000E-0002   0.00000E+0000
   5.8590  3.07000E-0002   0.00000E+0000
   5.8610  4.71000E-0002   0.00000E+0000
   5.8650  2.26000E-0002   0.00000E+0000
   5.8680  2.98000E-0002   0.00000E+0000
   5.8690  2.25000E-0002   0.00000E+0000
   5.8710 -3.49000E-0002   0.00000E+0000
   5.8720 -4.21000E-0002   0.00000E+0000
   5.8760 -2.20000E-0003   0.00000E+0000
   5.8780  4.01000E-0002   0.00000E+0000
   5.8790  4.44000E-0002   0.00000E+0000
   5.8820  3.45000E-0002   0.00000E+0000
   5.8830  2.98000E-0002   0.00000E+0000
   5.8850  1.80000E-0002   0.00000E+0000
   5.8890  2.99000E-0002   0.00000E+0000
   5.8920  3.14000E-0002   0.00000E+0000
   5.8960  3.75000E-0002   0.00000E+0000
   5.8990  1.05000E-0002   0.00000E+0000
   5.9010  3.72000E-0002   0.00000E+0000
   5.9030  2.19000E-0002   0.00000E+0000
   5.9060  2.06000E-0002   0.00000E+0000
   5.9080  7.90000E-0003   0.00000E+0000
   5.9110  1.82000E-0002   0.00000E+0000
   5.9150  2.74000E-0002   0.00000E+0000
   5.9160  2.29000E-0002   0.00000E+0000
   5.9190  2.21000E-0002   0.00000E+0000
   5.9200 -4.00000E-0004   0.00000E+0000
   5.9220  1.60000E-0002   0.00000E+0000
   5.9230  4.14000E-0002   0.00000E+0000
   5.9260  2.83000E-0002   0.00000E+0000
   5.9280  4.41000E-0002   0.00000E+0000
   5.9300  7.83000E-0002   0.00000E+0000
   5.9310  7.12000E-0002   0.00000E+0000
   5.9340  3.84000E-0002   0.00000E+0000
   5.9350  2.63000E-0002   0.00000E+0000
   5.9380  5.56000E-0002   0.00000E+0000
   5.9400  7.69000E-0002   0.00000E+0000
   5.9420  5.08000E-0002   0.00000E+0000
   5.9440  7.04000E-0002   0.00000E+0000
   5.9470  6.95000E-0002   0.00000E+0000
   5.9490  5.98000E-0002   0.00000E+0000
   5.9510  4.30000E-0002   0.00000E+0000
   5.9540  4.97000E-0002   0.00000E+0000
   5.9580  6.19000E-0002   0.00000E+0000
   5.9610  9.07000E-0002   0.00000E+0000
   5.9630  8.68000E-0002   0.00000E+0000
   5.9640  6.65000E-0002   0.00000E+0000
   5.9660  2.80000E-0002   0.00000E+0000
   5.9680  2.21000E-0002   0.00000E+0000
   5.9710  2.18000E-0002   0.00000E+0000
   5.9740  4.81000E-0002   0.00000E+0000
   5.9760  2.17000E-0002   0.00000E+0000
   5.9770  2.62000E-0002   0.00000E+0000
   5.9780  3.98000E-0002   0.00000E+0000
   5.9810 -2.02500E-0001   0.00000E+0000
   5.9830 -1.01190E+0000   0.00000E+0000
   5.9860 -1.22360E+0000   0.00000E+0000
   5.9880 -1.38120E+0000   0.00000E+0000
   5.9900 -1.56130E+0000   0.00000E+0000
   5.9920 -1.76880E+0000   0.00000E+0000
   5.9950 -2.00080E+0000   0.00000E+0000
   5.9960 -2.02850E+0000   0.00000E+0000
   5.9990 -2.00310E+0000   0.00000E+0000
   6.0020 -1.86160E+0000   0.00000E+0000
   6.0040 -1.79450E+0000   0.00000E+0000
   6.0070 -1.64590E+0000   0.00000E+0000
   6.0090 -1.61030E+0000   0.00000E+0000
   6.0110 -1.20890E+0000   0.00000E+0000
   6.0130 -7.93800E-0001   0.00000E+0000
   6.0170 -1.38200E-0001   0.00000E+0000
   6.0200  1.36100E-0001   0.00000E+0000
   6.0210  1.33800E-0001   0.00000E+0000
   6.0250  1.45300E-0001   0.00000E+0000
   6.0270  1.33100E-0001   0.00000E+0000
   6.0300  1.48000E-0001   0.00000E+0000
   6.0320  1.45700E-0001   0.00000E+0000
   6.0340  1.61900E-0001   0.00000E+0000
   6.0370  1.38400E-0001   0.00000E+0000
   6.0400  9.78000E-0002   0.00000E+0000
   6.0410  1.18400E-0001   0.00000E+0000
   6.0450  1.28100E-0001   0.00000E+0000
   6.0490  1.03200E-0001   0.00000E+0000
   6.0510  1.13300E-0001   0.00000E+0000
   6.0540  1.16500E-0001   0.00000E+0000
   6.0550  1.11100E-0001   0.00000E+0000
   6.0590  1.16700E-0001   0.00000E+0000
   6.0620  1.10700E-0001   0.00000E+0000
   6.0640  1.25100E-0001   0.00000E+0000
   6.0670  1.02800E-0001   0.00000E+0000
   6.0690  1.07900E-0001   0.00000E+0000
   6.0730  1.00900E-0001   0.00000E+0000
   6.0740  1.22300E-0001   0.00000E+0000
   6.0780  1.56900E-0001   0.00000E+0000
   6.0790  1.42800E-0001   0.00000E+0000
   6.0800  1.38800E-0001   0.00000E+0000
   6.0820  8.78000E-0002   0.00000E+0000
   6.0840  5.65700E-0001   0.00000E+0000
   6.0870  1.22600E+0000   0.00000E+0000
   6.0900  1.37740E+0000   0.00000E+0000
   6.0920  1.42750E+0000   0.00000E+0000
   6.0940  1.47300E+0000   0.00000E+0000
   6.0970  1.95730E+0000   0.00000E+0000
   6.1010  2.06670E+0000   0.00000E+0000
   6.1030  2.01590E+0000   0.00000E+0000
   6.1060  1.96280E+0000   0.00000E+0000
   6.1090  1.86130E+0000   0.00000E+0000
   6.1100  1.79960E+0000   0.00000E+0000
   6.1140  1.57190E+0000   0.00000E+0000
   6.1160  9.54400E-0001   0.00000E+0000
   6.1190  1.07400E-0001   0.00000E+0000
   6.1240  6.50000E-0002   0.00000E+0000
   6.1270  1.05100E-0001   0.00000E+0000
   6.1280  9.52000E-0002   0.00000E+0000
   6.1310  1.02600E-0001   0.00000E+0000
   6.1330  9.13000E-0002   0.00000E+0000
   6.1350  8.90000E-0002   0.00000E+0000
   6.1390  8.41000E-0002   0.00000E+0000
   6.1400  7.26000E-0002   0.00000E+0000
   6.1440  7.81000E-0002   0.00000E+0000
   6.1470  8.03000E-0002   0.00000E+0000
   6.1480  7.80000E-0002   0.00000E+0000
   6.1490  8.24000E-0002   0.00000E+0000
   6.1510  7.42000E-0002   0.00000E+0000
   6.1540  7.60000E-0002   0.00000E+0000
   6.1580  7.94000E-0002   0.00000E+0000
   6.1600  8.71000E-0002   0.00000E+0000
   6.1630  8.17000E-0002   0.00000E+0000
   6.1660  7.83000E-0002   0.00000E+0000
   6.1690  8.71000E-0002   0.00000E+0000
   6.1710  8.19000E-0002   0.00000E+0000
   6.1720  7.98000E-0002   0.00000E+0000
   6.1750  7.59000E-0002   0.00000E+0000
   6.1770  7.62000E-0002   0.00000E+0000
   6.1800  8.23000E-0002   0.00000E+0000
   6.1810  8.28000E-0002   0.00000E+0000
   6.1820  7.76000E-0002   0.00000E+0000
   6.1850  7.82000E-0002   0.00000E+0000
   6.1870  8.05000E-0002   0.00000E+0000
   6.1900  7.84000E-0002   0.00000E+0000
   6.1920  8.01000E-0002   0.00000E+0000
   6.1940  8.28000E-0002   0.00000E+0000
   6.1970  7.73000E-0002   0.00000E+0000
   6.2010  7.91000E-0002   0.00000E+0000
   6.2020  8.16000E-0002   0.00000E+0000
   6.2060  7.74000E-0002   0.00000E+0000
   6.2080  7.81000E-0002   0.00000E+0000
   6.2110  8.51000E-0002   0.00000E+0000
   6.2150  8.64000E-0002   0.00000E+0000
   6.2170  8.21000E-0002   0.00000E+0000
   6.2190  8.17000E-0002   0.00000E+0000
   6.2230  8.36000E-0002   0.00000E+0000
   6.2250  1.03600E-0001   0.00000E+0000
   6.2280  1.01900E-0001   0.00000E+0000
   6.2300  3.82000E-0002   0.00000E+0000
   6.2310  1.24000E-0002   0.00000E+0000
   6.2340  4.48000E-0002   0.00000E+0000
   6.2360  9.77000E-0002   0.00000E+0000
   6.2410  9.26000E-0002   0.00000E+0000
   6.2450  9.34000E-0002   0.00000E+0000
   6.2470  9.28000E-0002   0.00000E+0000
   6.2490  8.98000E-0002   0.00000E+0000
   6.2510  8.70000E-0002   0.00000E+0000
   6.2520  8.30000E-0002   0.00000E+0000
   6.2550  8.83000E-0002   0.00000E+0000
   6.2570  9.79000E-0002   0.00000E+0000
   6.2610  9.54000E-0002   0.00000E+0000
   6.2620  9.35000E-0002   0.00000E+0000
   6.2640  9.74000E-0002   0.00000E+0000
   6.2670  1.04500E-0001   0.00000E+0000
   6.2690  9.99000E-0002   0.00000E+0000
   6.2710  8.82000E-0002   0.00000E+0000
   6.2730  9.33000E-0002   0.00000E+0000
   6.2760  9.50000E-0002   0.00000E+0000
   6.2780  9.77000E-0002   0.00000E+0000
   6.2810  9.21000E-0002   0.00000E+0000
   6.2830  8.59000E-0002   0.00000E+0000
   6.2850  9.30000E-0002   0.00000E+0000
   6.2880  9.98000E-0002   0.00000E+0000
   6.2890  1.03000E-0001   0.00000E+0000
   6.2920  9.43000E-0002   0.00000E+0000
   6.2930  9.30000E-0002   0.00000E+0000
   6.2950  9.65000E-0002   0.00000E+0000
   6.2990  1.03200E-0001   0.00000E+0000
   6.3000  9.76000E-0002   0.00000E+0000
   6.3030  1.00100E-0001   0.00000E+0000
   6.3040  1.04500E-0001   0.00000E+0000
   6.3070  1.02000E-0001   0.00000E+0000
   6.3090  9.39000E-0002   0.00000E+0000
   6.3120  1.06800E-0001   0.00000E+0000
   6.3140  9.60000E-0002   0.00000E+0000
   6.3170  9.69000E-0002   0.00000E+0000
   6.3180  1.03500E-0001   0.00000E+0000
   6.3200  1.00600E-0001   0.00000E+0000
   6.3220  1.03300E-0001   0.00000E+0000
   6.3250  1.06400E-0001   0.00000E+0000
   6.3280  1.28600E-0001   0.00000E+0000
   6.3300  7.36000E-0002   0.00000E+0000
   6.3320  6.08000E-0002   0.00000E+0000
   6.3350  8.15000E-0002   0.00000E+0000
   6.3390  1.26300E-0001   0.00000E+0000
   6.3400  1.23500E-0001   0.00000E+0000
   6.3430  1.14500E-0001   0.00000E+0000
   6.3450  1.19300E-0001   0.00000E+0000
   6.3470  1.23000E-0001   0.00000E+0000
   6.3480  1.22900E-0001   0.00000E+0000
   6.3500  1.21400E-0001   0.00000E+0000
   6.3540  1.12500E-0001   0.00000E+0000
   6.3550  1.11000E-0001   0.00000E+0000
   6.3570  1.06300E-0001   0.00000E+0000
   6.3600  1.19300E-0001   0.00000E+0000
   6.3620  1.20100E-0001   0.00000E+0000
   6.3660  1.24800E-0001   0.00000E+0000
   6.3670  1.21500E-0001   0.00000E+0000
   6.3680  1.26700E-0001   0.00000E+0000
   6.3730  1.18700E-0001   0.00000E+0000
   6.3760  1.31000E-0001   0.00000E+0000
   6.3780  1.34800E-0001   0.00000E+0000
   6.3800  1.34500E-0001   0.00000E+0000
   6.3830  1.24800E-0001   0.00000E+0000
   6.3860  1.41700E-0001   0.00000E+0000
   6.3880  1.43300E-0001   0.00000E+0000
   6.3900  1.41000E-0001   0.00000E+0000
   6.3920  1.40200E-0001   0.00000E+0000
   6.3950  1.34300E-0001   0.00000E+0000
   6.3970  1.38800E-0001   0.00000E+0000
   6.4000  1.40500E-0001   0.00000E+0000
   6.4020  1.46700E-0001   0.00000E+0000
   6.4050  1.39300E-0001   0.00000E+0000
   6.4060  1.40700E-0001   0.00000E+0000
   6.4100  1.42900E-0001   0.00000E+0000
   6.4120  1.46800E-0001   0.00000E+0000
   6.4140  1.35000E-0001   0.00000E+0000
   6.4170  1.39600E-0001   0.00000E+0000
   6.4200  1.48800E-0001   0.00000E+0000
   6.4210  1.48000E-0001   0.00000E+0000
   6.4240  1.47800E-0001   0.00000E+0000
   6.4260  1.48800E-0001   0.00000E+0000
   6.4280  1.45700E-0001   0.00000E+0000
   6.4290  1.49600E-0001   0.00000E+0000
   6.4310  1.50100E-0001   0.00000E+0000
   6.4340  1.55800E-0001   0.00000E+0000
   6.4360  1.53100E-0001   0.00000E+0000
   6.4370  1.57600E-0001   0.00000E+0000
   6.4390  1.53800E-0001   0.00000E+0000
   6.4410  1.53900E-0001   0.00000E+0000
   6.4470  1.62800E-0001   0.00000E+0000
   6.4480  1.54300E-0001   0.00000E+0000
   6.4520  1.47800E-0001   0.00000E+0000
   6.4540  1.66000E-0001   0.00000E+0000
   6.4570  1.61900E-0001   0.00000E+0000
   6.4590  1.57500E-0001   0.00000E+0000
   6.4600  1.62500E-0001   0.00000E+0000
   6.4620  1.60100E-0001   0.00000E+0000
   6.4660  1.64300E-0001   0.00000E+0000
   6.4680  1.65400E-0001   0.00000E+0000
   6.4690  1.62600E-0001   0.00000E+0000
   6.4710  1.62200E-0001   0.00000E+0000
   6.4740  1.68100E-0001   0.00000E+0000
   6.4760  1.78800E-0001   0.00000E+0000
   6.4780  2.21400E-0001   0.00000E+0000
   6.4810  1.94800E-0001   0.00000E+0000
   6.4830  1.70100E-0001   0.00000E+0000
   6.4850  1.90900E-0001   0.00000E+0000
   6.4870  1.66900E-0001   0.00000E+0000
   6.4900  1.82200E-0001   0.00000E+0000
   6.4910  1.80800E-0001   0.00000E+0000
   6.4930  1.79500E-0001   0.00000E+0000
   6.4950  1.85300E-0001   0.00000E+0000
   6.4980  1.79200E-0001   0.00000E+0000
   6.5000  1.79500E-0001   0.00000E+0000
   6.5030  1.81300E-0001   0.00000E+0000
   6.5050  1.88400E-0001   0.00000E+0000
   6.5080  1.87000E-0001   0.00000E+0000
   6.5100  1.99100E-0001   0.00000E+0000
   6.5120  1.99200E-0001   0.00000E+0000
   6.5130  1.66400E-0001   0.00000E+0000
   6.5170  1.69600E-0001   0.00000E+0000
   6.5200  1.96800E-0001   0.00000E+0000
   6.5220  2.05400E-0001   0.00000E+0000
   6.5240  2.05500E-0001   0.00000E+0000
   6.5260  2.02200E-0001   0.00000E+0000
   6.5300  1.94900E-0001   0.00000E+0000
   6.5320  2.02200E-0001   0.00000E+0000
   6.5330  2.02300E-0001   0.00000E+0000
   6.5350  1.98600E-0001   0.00000E+0000
   6.5380  2.03100E-0001   0.00000E+0000
   6.5400  2.11100E-0001   0.00000E+0000
   6.5430  2.02200E-0001   0.00000E+0000
   6.5450  2.03500E-0001   0.00000E+0000
   6.5480  2.04100E-0001   0.00000E+0000
   6.5490  2.11500E-0001   0.00000E+0000
   6.5520  2.22100E-0001   0.00000E+0000
   6.5540  2.04000E-0001   0.00000E+0000
   6.5570  2.07900E-0001   0.00000E+0000
   6.5590  2.16100E-0001   0.00000E+0000
   6.5620  2.17600E-0001   0.00000E+0000
   6.5640  2.22300E-0001   0.00000E+0000
   6.5650  2.24000E-0001   0.00000E+0000
   6.5670  2.27700E-0001   0.00000E+0000
   6.5710  2.22500E-0001   0.00000E+0000
   6.5740  2.20500E-0001   0.00000E+0000
   6.5760  2.22900E-0001   0.00000E+0000
   6.5790  2.18600E-0001   0.00000E+0000
   6.5800  2.28000E-0001   0.00000E+0000
   6.5830  2.30000E-0001   0.00000E+0000
   6.5840  2.34900E-0001   0.00000E+0000
   6.5860  2.29700E-0001   0.00000E+0000
   6.5880  2.34000E-0001   0.00000E+0000
   6.5900  2.23600E-0001   0.00000E+0000
   6.5930  2.38600E-0001   0.00000E+0000
   6.5960  2.40500E-0001   0.00000E+0000
   6.5980  2.38100E-0001   0.00000E+0000
   6.6000  2.49900E-0001   0.00000E+0000
   6.6010  2.61500E-0001   0.00000E+0000
   6.6050  2.53900E-0001   0.00000E+0000
   6.6070  2.41000E-0001   0.00000E+0000
   6.6080  2.46700E-0001   0.00000E+0000
   6.6110  2.46800E-0001   0.00000E+0000
   6.6140  2.51000E-0001   0.00000E+0000
   6.6170  2.58500E-0001   0.00000E+0000
   6.6190  2.52400E-0001   0.00000E+0000
   6.6210  2.60300E-0001   0.00000E+0000
   6.6230  2.55600E-0001   0.00000E+0000
   6.6240  2.49800E-0001   0.00000E+0000
   6.6260  2.63100E-0001   0.00000E+0000
   6.6280  2.68800E-0001   0.00000E+0000
   6.6310  2.69500E-0001   0.00000E+0000
   6.6320  2.75000E-0001   0.00000E+0000
   6.6350  2.69400E-0001   0.00000E+0000
   6.6370  2.70000E-0001   0.00000E+0000
   6.6390  2.70000E-0001   0.00000E+0000
   6.6420  2.70600E-0001   0.00000E+0000
   6.6440  2.72200E-0001   0.00000E+0000
   6.6470  2.56500E-0001   0.00000E+0000
   6.6500  2.71300E-0001   0.00000E+0000
   6.6530  2.69500E-0001   0.00000E+0000
   6.6550  2.71600E-0001   0.00000E+0000
   6.6570  2.72800E-0001   0.00000E+0000
   6.6600  2.77600E-0001   0.00000E+0000
   6.6620  2.80400E-0001   0.00000E+0000
   6.6650  2.79400E-0001   0.00000E+0000
   6.6670  2.82100E-0001   0.00000E+0000
   6.6700  2.84600E-0001   0.00000E+0000
   6.6720  2.83900E-0001   0.00000E+0000
   6.6740  2.79200E-0001   0.00000E+0000
   6.6760  2.86100E-0001   0.00000E+0000
   6.6790  2.86600E-0001   0.00000E+0000
   6.6820  2.93500E-0001   0.00000E+0000
   6.6840  2.91000E-0001   0.00000E+0000
   6.6850  2.89700E-0001   0.00000E+0000
   6.6870  2.94500E-0001   0.00000E+0000
   6.6890  2.88500E-0001   0.00000E+0000
   6.6910  2.89100E-0001   0.00000E+0000
   6.6950  3.05100E-0001   0.00000E+0000
   6.6960  2.97600E-0001   0.00000E+0000
   6.7000  2.98600E-0001   0.00000E+0000
   6.7020  2.95000E-0001   0.00000E+0000
   6.7040  2.90900E-0001   0.00000E+0000
   6.7060  2.98100E-0001   0.00000E+0000
   6.7100  2.90700E-0001   0.00000E+0000
   6.7120  2.95300E-0001   0.00000E+0000
   6.7130  3.00900E-0001   0.00000E+0000
   6.7150  3.07800E-0001   0.00000E+0000
   6.7190  2.97900E-0001   0.00000E+0000
   6.7220  3.10000E-0001   0.00000E+0000
   6.7240  3.06400E-0001   0.00000E+0000
   6.7260  3.10500E-0001   0.00000E+0000
   6.7280  3.12100E-0001   0.00000E+0000
   6.7310  3.17500E-0001   0.00000E+0000
   6.7330  3.23000E-0001   0.00000E+0000
   6.7360  3.13800E-0001   0.00000E+0000
   6.7380  3.23300E-0001   0.00000E+0000
   6.7400  3.17500E-0001   0.00000E+0000
   6.7410  3.33200E-0001   0.00000E+0000
   6.7450  3.23600E-0001   0.00000E+0000
   6.7490  3.10000E-0001   0.00000E+0000
   6.7510  3.33600E-0001   0.00000E+0000
   6.7540  3.29200E-0001   0.00000E+0000
   6.7560  3.29100E-0001   0.00000E+0000
   6.7580  3.34200E-0001   0.00000E+0000
   6.7600  3.38200E-0001   0.00000E+0000
   6.7630  3.37600E-0001   0.00000E+0000
   6.7670  3.38700E-0001   0.00000E+0000
   6.7680  3.19300E-0001   0.00000E+0000
   6.7700  3.16800E-0001   0.00000E+0000
   6.7720  3.30300E-0001   0.00000E+0000
   6.7750  3.40100E-0001   0.00000E+0000
   6.7760  3.41900E-0001   0.00000E+0000
   6.7810  3.47800E-0001   0.00000E+0000
   6.7830  3.42400E-0001   0.00000E+0000
   6.7860  3.43600E-0001   0.00000E+0000
   6.7880  3.55400E-0001   0.00000E+0000
   6.7900  3.43800E-0001   0.00000E+0000
   6.7910  3.54200E-0001   0.00000E+0000
   6.7940  3.55000E-0001   0.00000E+0000
   6.7970  3.52500E-0001   0.00000E+0000
   6.8000  3.38400E-0001   0.00000E+0000
   6.8020  3.48700E-0001   0.00000E+0000
   6.8040  3.61700E-0001   0.00000E+0000
   6.8070  3.58600E-0001   0.00000E+0000
   6.8090  3.66400E-0001   0.00000E+0000
   6.8120  3.79000E-0001   0.00000E+0000
   6.8150  3.52200E-0001   0.00000E+0000
   6.8160  3.64300E-0001   0.00000E+0000
   6.8200  3.61700E-0001   0.00000E+0000
   6.8210  3.49500E-0001   0.00000E+0000
   6.8250  3.47100E-0001   0.00000E+0000
   6.8270  3.56200E-0001   0.00000E+0000
   6.8300  3.55900E-0001   0.00000E+0000
   6.8310  3.66600E-0001   0.00000E+0000
   6.8330  3.65500E-0001   0.00000E+0000
   6.8360  3.67800E-0001   0.00000E+0000
   6.8390  3.68200E-0001   0.00000E+0000
   6.8410  3.59100E-0001   0.00000E+0000
   6.8430  3.58400E-0001   0.00000E+0000
   6.8460  3.52500E-0001   0.00000E+0000
   6.8480  3.76800E-0001   0.00000E+0000
   6.8510  3.80300E-0001   0.00000E+0000
   6.8550  3.82200E-0001   0.00000E+0000
   6.8570  3.74500E-0001   0.00000E+0000
   6.8600  3.64300E-0001   0.00000E+0000
   6.8630  3.65600E-0001   0.00000E+0000
   6.8670  3.73300E-0001   0.00000E+0000
   6.8680  3.78500E-0001   0.00000E+0000
   6.8720  3.88800E-0001   0.00000E+0000
   6.8730  3.91300E-0001   0.00000E+0000
   6.8740  3.79200E-0001   0.00000E+0000
   6.8780  3.90300E-0001   0.00000E+0000
   6.8800  3.89100E-0001   0.00000E+0000
   6.8830  3.87400E-0001   0.00000E+0000
   6.8850  3.86000E-0001   0.00000E+0000
   6.8870  3.92300E-0001   0.00000E+0000
   6.8880  3.97500E-0001   0.00000E+0000
   6.8900  3.85700E-0001   0.00000E+0000
   6.8930  3.85700E-0001   0.00000E+0000
   6.8940  3.92100E-0001   0.00000E+0000
   6.8980  4.19400E-0001   0.00000E+0000
   6.8990  4.24100E-0001   0.00000E+0000
   6.9030  4.16600E-0001   0.00000E+0000
   6.9040  4.05700E-0001   0.00000E+0000
   6.9080  4.14100E-0001   0.00000E+0000
   6.9110  4.17400E-0001   0.00000E+0000
   6.9130  4.16800E-0001   0.00000E+0000
   6.9170  4.04200E-0001   0.00000E+0000
   6.9180  4.09300E-0001   0.00000E+0000
   6.9220  4.11100E-0001   0.00000E+0000
   6.9230  4.26300E-0001   0.00000E+0000
   6.9270  4.11100E-0001   0.00000E+0000
   6.9290  4.18100E-0001   0.00000E+0000
   6.9320  4.23800E-0001   0.00000E+0000
   6.9350  4.35300E-0001   0.00000E+0000
   6.9360  4.21700E-0001   0.00000E+0000
   6.9380  4.25900E-0001   0.00000E+0000
   6.9410  4.49800E-0001   0.00000E+0000
   6.9430  4.42500E-0001   0.00000E+0000
   6.9450  4.28400E-0001   0.00000E+0000
   6.9490  4.16400E-0001   0.00000E+0000
   6.9510  4.23400E-0001   0.00000E+0000
   6.9530  4.20400E-0001   0.00000E+0000
   6.9560  4.31500E-0001   0.00000E+0000
   6.9590  4.45500E-0001   0.00000E+0000
   6.9610  4.26200E-0001   0.00000E+0000
   6.9630  4.27100E-0001   0.00000E+0000
   6.9670  4.35900E-0001   0.00000E+0000
   6.9690  4.26500E-0001   0.00000E+0000
   6.9710  4.20500E-0001   0.00000E+0000
   6.9730  4.39700E-0001   0.00000E+0000
   6.9750  4.42200E-0001   0.00000E+0000
   6.9790  4.42100E-0001   0.00000E+0000
   6.9800  4.31200E-0001   0.00000E+0000
   6.9830  4.16800E-0001   0.00000E+0000
   6.9850  4.20000E-0001   0.00000E+0000
   6.9870  4.48300E-0001   0.00000E+0000
   6.9890  4.39800E-0001   0.00000E+0000
   6.9910  4.37300E-0001   0.00000E+0000
   6.9930  4.60400E-0001   0.00000E+0000
   6.9950  4.75800E-0001   0.00000E+0000
   6.9980  4.66400E-0001   0.00000E+0000
   7.0000  4.48300E-0001   0.00000E+0000
   7.0030  4.59900E-0001   0.00000E+0000
   7.0070  4.77100E-0001   0.00000E+0000
   7.0100  4.90200E-0001   0.00000E+0000
   7.0110  4.92100E-0001   0.00000E+0000
   7.0140  4.94200E-0001   0.00000E+0000
   7.0160  4.72500E-0001   0.00000E+0000
   7.0180  4.95100E-0001   0.00000E+0000
   7.0210  5.14700E-0001   0.00000E+0000
   7.0240  4.96800E-0001   0.00000E+0000
   7.0270  5.12900E-0001   0.00000E+0000
   7.0280  5.25600E-0001   0.00000E+0000
   7.0300  5.20000E-0001   0.00000E+0000
   7.0320  5.15500E-0001   0.00000E+0000
   7.0350  5.35800E-0001   0.00000E+0000
   7.0360  5.40300E-0001   0.00000E+0000
   7.0390  5.62200E-0001   0.00000E+0000
   7.0410  5.72600E-0001   0.00000E+0000
   7.0440  5.67200E-0001   0.00000E+0000
   7.0460  5.67600E-0001   0.00000E+0000
   7.0480  5.71000E-0001   0.00000E+0000
   7.0510  5.88800E-0001   0.00000E+0000
   7.0560  5.97100E-0001   0.00000E+0000
   7.0580  6.14600E-0001   0.00000E+0000
   7.0600  6.26600E-0001   0.00000E+0000
   7.0620  6.32900E-0001   0.00000E+0000
   7.0650  6.32100E-0001   0.00000E+0000
   7.0660  6.50500E-0001   0.00000E+0000
   7.0690  6.49200E-0001   0.00000E+0000
   7.0720  6.88100E-0001   0.00000E+0000
   7.0730  6.78100E-0001   0.00000E+0000
   7.0760  6.96100E-0001   0.00000E+0000
   7.0780  6.87200E-0001   0.00000E+0000
   7.0800  7.03100E-0001   0.00000E+0000
   7.0820  7.23100E-0001   0.00000E+0000
   7.0850  7.55700E-0001   0.00000E+0000
   7.0870  7.75700E-0001   0.00000E+0000
   7.0900  7.81000E-0001   0.00000E+0000
   7.0920  7.99900E-0001   0.00000E+0000
   7.0940  8.15600E-0001   0.00000E+0000
   7.0980  8.39500E-0001   0.00000E+0000
   7.1010  8.50600E-0001   0.00000E+0000
