# Supplementary material for: Self-association of MreC as a regulatory signal in bacterial cell wall elongation
Source: Nat Commun. 2021 May 20;12:2987. doi: 10.1038/s41467-021-22957-9 (PMC8137920; doi:10.1038/s41467-021-22957-9)
Supplement: Supplementary file 4 — Source Data [file 41467_2021_22957_MOESM4_ESM.zip › Martins2-Source-Data/AUC_rawdata/E.coli/00088.RA3]

MREC FHEC 0,8 abs
R 3 20.0 20000 0021524 8.0620E10 281 1 
   5.8010 -3.35400E-0001   0.00000E+0000
   5.8030 -2.25600E-0001   0.00000E+0000
   5.8050 -2.73800E-0001   0.00000E+0000
   5.8070 -1.94700E-0001   0.00000E+0000
   5.8080 -1.75800E-0001   0.00000E+0000
   5.8100 -2.03100E-0001   0.00000E+0000
   5.8110 -1.88600E-0001   0.00000E+0000
   5.8120 -1.54700E-0001   0.00000E+0000
   5.8130 -1.91100E-0001   0.00000E+0000
   5.8160 -2.72000E-0001   0.00000E+0000
   5.8180 -3.76500E-0001   0.00000E+0000
   5.8190 -3.94600E-0001   0.00000E+0000
   5.8200 -6.55500E-0001   0.00000E+0000
   5.8230 -5.09800E-0001   0.00000E+0000
   5.8250 -4.42900E-0001   0.00000E+0000
   5.8260 -2.94300E-0001   0.00000E+0000
   5.8270 -1.51800E-0001   0.00000E+0000
   5.8280 -6.00000E-0004   0.00000E+0000
   5.8300  9.31000E-0002   0.00000E+0000
   5.8320  1.33100E-0001   0.00000E+0000
   5.8330  1.49800E-0001   0.00000E+0000
   5.8350  1.46900E-0001   0.00000E+0000
   5.8370  1.29500E-0001   0.00000E+0000
   5.8390  1.14200E-0001   0.00000E+0000
   5.8410  9.95000E-0002   0.00000E+0000
   5.8420  9.27000E-0002   0.00000E+0000
   5.8440  8.71000E-0002   0.00000E+0000
   5.8460  1.01000E-0001   0.00000E+0000
   5.8480  1.03200E-0001   0.00000E+0000
   5.8510  9.29000E-0002   0.00000E+0000
   5.8520  8.83000E-0002   0.00000E+0000
   5.8530  7.60000E-0002   0.00000E+0000
   5.8580  2.04000E-0002   0.00000E+0000
   5.8590  3.23000E-0002   0.00000E+0000
   5.8620  1.83000E-0002   0.00000E+0000
   5.8640  3.18000E-0002   0.00000E+0000
   5.8650  3.27000E-0002   0.00000E+0000
   5.8670  4.27000E-0002   0.00000E+0000
   5.8700 -2.82000E-0002   0.00000E+0000
   5.8720 -4.14000E-0002   0.00000E+0000
   5.8730 -2.05000E-0002   0.00000E+0000
   5.8770  2.13000E-0002   0.00000E+0000
   5.8780  5.05000E-0002   0.00000E+0000
   5.8810  3.79000E-0002   0.00000E+0000
   5.8820  4.15000E-0002   0.00000E+0000
   5.8840  9.60000E-0003   0.00000E+0000
   5.8850  1.32000E-0002   0.00000E+0000
   5.8870  2.23000E-0002   0.00000E+0000
   5.8890  3.92000E-0002   0.00000E+0000
   5.8920  3.03000E-0002   0.00000E+0000
   5.8940  1.70000E-0002   0.00000E+0000
   5.8950  3.85000E-0002   0.00000E+0000
   5.8970  1.41000E-0002   0.00000E+0000
   5.8980  1.98000E-0002   0.00000E+0000
   5.9010  4.09000E-0002   0.00000E+0000
   5.9030  3.00000E-0002   0.00000E+0000
   5.9070  1.05000E-0002   0.00000E+0000
   5.9080  1.37000E-0002   0.00000E+0000
   5.9110  1.82000E-0002   0.00000E+0000
   5.9120  2.03000E-0002   0.00000E+0000
   5.9150  2.47000E-0002   0.00000E+0000
   5.9200  1.40000E-0002   0.00000E+0000
   5.9220 -2.40000E-0003   0.00000E+0000
   5.9240  3.10000E-0002   0.00000E+0000
   5.9280  3.22000E-0002   0.00000E+0000
   5.9300  6.93000E-0002   0.00000E+0000
   5.9320  7.49000E-0002   0.00000E+0000
   5.9330  6.71000E-0002   0.00000E+0000
   5.9350  2.74000E-0002   0.00000E+0000
   5.9370  4.16000E-0002   0.00000E+0000
   5.9390  7.76000E-0002   0.00000E+0000
   5.9400  7.17000E-0002   0.00000E+0000
   5.9420  5.31000E-0002   0.00000E+0000
   5.9440  6.70000E-0002   0.00000E+0000
   5.9470  6.19000E-0002   0.00000E+0000
   5.9480  6.41000E-0002   0.00000E+0000
   5.9520  3.80000E-0002   0.00000E+0000
   5.9530  4.23000E-0002   0.00000E+0000
   5.9560  5.61000E-0002   0.00000E+0000
   5.9580  6.79000E-0002   0.00000E+0000
   5.9610  9.34000E-0002   0.00000E+0000
   5.9630  8.65000E-0002   0.00000E+0000
   5.9650  7.15000E-0002   0.00000E+0000
   5.9670  2.99000E-0002   0.00000E+0000
   5.9700  2.70000E-0002   0.00000E+0000
   5.9730  1.35000E-0002   0.00000E+0000
   5.9750  2.59000E-0002   0.00000E+0000
   5.9770  3.79000E-0002   0.00000E+0000
   5.9800 -3.18000E-0002   0.00000E+0000
   5.9820 -4.11900E-0001   0.00000E+0000
   5.9850 -9.89700E-0001   0.00000E+0000
   5.9860 -1.16010E+0000   0.00000E+0000
   5.9870 -1.33640E+0000   0.00000E+0000
   5.9890 -1.46290E+0000   0.00000E+0000
   5.9910 -1.66700E+0000   0.00000E+0000
   5.9940 -1.90800E+0000   0.00000E+0000
   5.9950 -1.94180E+0000   0.00000E+0000
   5.9970 -1.99170E+0000   0.00000E+0000
   6.0000 -2.00080E+0000   0.00000E+0000
   6.0010 -1.91710E+0000   0.00000E+0000
   6.0050 -1.81790E+0000   0.00000E+0000
   6.0070 -1.72070E+0000   0.00000E+0000
   6.0100 -1.60970E+0000   0.00000E+0000
   6.0110 -1.45310E+0000   0.00000E+0000
   6.0140 -1.05750E+0000   0.00000E+0000
   6.0180  3.20000E-0003   0.00000E+0000
   6.0200  1.59700E-0001   0.00000E+0000
   6.0230  1.31500E-0001   0.00000E+0000
   6.0250  1.48700E-0001   0.00000E+0000
   6.0270  1.16100E-0001   0.00000E+0000
   6.0280  1.11000E-0001   0.00000E+0000
   6.0320  1.46700E-0001   0.00000E+0000
   6.0330  1.41700E-0001   0.00000E+0000
   6.0370  1.76300E-0001   0.00000E+0000
   6.0410  9.34000E-0002   0.00000E+0000
   6.0440  1.11300E-0001   0.00000E+0000
   6.0450  1.26100E-0001   0.00000E+0000
   6.0480  1.19300E-0001   0.00000E+0000
   6.0490  1.02200E-0001   0.00000E+0000
   6.0520  1.17500E-0001   0.00000E+0000
   6.0540  1.13700E-0001   0.00000E+0000
   6.0570  1.16800E-0001   0.00000E+0000
   6.0610  1.17800E-0001   0.00000E+0000
   6.0620  1.07900E-0001   0.00000E+0000
   6.0660  1.23000E-0001   0.00000E+0000
   6.0700  1.02600E-0001   0.00000E+0000
   6.0730  1.01900E-0001   0.00000E+0000
   6.0750  1.05400E-0001   0.00000E+0000
   6.0760  1.35900E-0001   0.00000E+0000
   6.0800  1.56600E-0001   0.00000E+0000
   6.0820  1.50100E-0001   0.00000E+0000
   6.0840  1.04800E-0001   0.00000E+0000
   6.0850  8.43700E-0001   0.00000E+0000
   6.0880  1.14700E+0000   0.00000E+0000
   6.0920  1.35690E+0000   0.00000E+0000
   6.0940  1.47390E+0000   0.00000E+0000
   6.0960  1.52230E+0000   0.00000E+0000
   6.0970  1.98720E+0000   0.00000E+0000
   6.1010  2.05560E+0000   0.00000E+0000
   6.1030  2.01830E+0000   0.00000E+0000
   6.1060  1.97920E+0000   0.00000E+0000
   6.1100  1.87780E+0000   0.00000E+0000
   6.1140  1.67860E+0000   0.00000E+0000
   6.1170  1.22850E+0000   0.00000E+0000
   6.1190  1.20800E-0001   0.00000E+0000
   6.1240  6.58000E-0002   0.00000E+0000
   6.1280  1.45100E-0001   0.00000E+0000
   6.1330  1.35200E-0001   0.00000E+0000
   6.1340  1.23300E-0001   0.00000E+0000
   6.1350  1.24600E-0001   0.00000E+0000
   6.1360  1.18200E-0001   0.00000E+0000
   6.1400  1.19900E-0001   0.00000E+0000
   6.1420  1.11600E-0001   0.00000E+0000
   6.1440  1.12100E-0001   0.00000E+0000
   6.1450  1.22100E-0001   0.00000E+0000
   6.1490  1.20500E-0001   0.00000E+0000
   6.1540  1.16500E-0001   0.00000E+0000
   6.1590  1.30300E-0001   0.00000E+0000
   6.1630  1.35900E-0001   0.00000E+0000
   6.1640  1.30700E-0001   0.00000E+0000
   6.1670  1.35400E-0001   0.00000E+0000
   6.1680  1.43700E-0001   0.00000E+0000
   6.1700  1.31800E-0001   0.00000E+0000
   6.1730  1.41700E-0001   0.00000E+0000
   6.1760  1.46000E-0001   0.00000E+0000
   6.1810  1.46500E-0001   0.00000E+0000
   6.1860  1.50300E-0001   0.00000E+0000
   6.1880  1.50100E-0001   0.00000E+0000
   6.1920  1.49800E-0001   0.00000E+0000
   6.1930  1.52200E-0001   0.00000E+0000
   6.1950  1.55300E-0001   0.00000E+0000
   6.1970  1.62400E-0001   0.00000E+0000
   6.2000  1.58900E-0001   0.00000E+0000
   6.2020  1.61100E-0001   0.00000E+0000
   6.2060  1.64700E-0001   0.00000E+0000
   6.2070  1.67100E-0001   0.00000E+0000
   6.2110  1.68100E-0001   0.00000E+0000
   6.2120  1.70600E-0001   0.00000E+0000
   6.2150  1.78700E-0001   0.00000E+0000
   6.2160  1.78200E-0001   0.00000E+0000
   6.2190  1.79700E-0001   0.00000E+0000
   6.2230  1.82000E-0001   0.00000E+0000
   6.2250  1.86900E-0001   0.00000E+0000
   6.2290  2.04000E-0001   0.00000E+0000
   6.2300  1.46400E-0001   0.00000E+0000
   6.2340  1.34900E-0001   0.00000E+0000
   6.2360  2.23100E-0001   0.00000E+0000
   6.2380  2.19700E-0001   0.00000E+0000
   6.2410  2.08900E-0001   0.00000E+0000
   6.2420  2.03900E-0001   0.00000E+0000
   6.2450  2.03700E-0001   0.00000E+0000
   6.2500  2.07000E-0001   0.00000E+0000
   6.2520  2.08400E-0001   0.00000E+0000
   6.2550  2.13800E-0001   0.00000E+0000
   6.2580  2.23300E-0001   0.00000E+0000
   6.2590  2.23500E-0001   0.00000E+0000
   6.2630  2.26500E-0001   0.00000E+0000
   6.2660  2.37900E-0001   0.00000E+0000
   6.2680  2.33100E-0001   0.00000E+0000
   6.2710  2.26400E-0001   0.00000E+0000
   6.2730  2.27400E-0001   0.00000E+0000
   6.2760  2.38700E-0001   0.00000E+0000
   6.2780  2.41400E-0001   0.00000E+0000
   6.2810  2.34500E-0001   0.00000E+0000
   6.2850  2.45900E-0001   0.00000E+0000
   6.2860  2.52500E-0001   0.00000E+0000
   6.2900  2.47500E-0001   0.00000E+0000
   6.2920  2.44800E-0001   0.00000E+0000
   6.2930  2.50700E-0001   0.00000E+0000
   6.2960  2.58800E-0001   0.00000E+0000
   6.2990  2.56200E-0001   0.00000E+0000
   6.3010  2.58100E-0001   0.00000E+0000
   6.3020  2.62500E-0001   0.00000E+0000
   6.3040  2.60400E-0001   0.00000E+0000
   6.3070  2.60700E-0001   0.00000E+0000
   6.3100  2.72900E-0001   0.00000E+0000
   6.3110  2.71700E-0001   0.00000E+0000
   6.3140  2.64700E-0001   0.00000E+0000
   6.3170  2.77300E-0001   0.00000E+0000
   6.3200  2.76200E-0001   0.00000E+0000
   6.3220  2.74100E-0001   0.00000E+0000
   6.3260  2.97100E-0001   0.00000E+0000
   6.3280  2.50200E-0001   0.00000E+0000
   6.3300  2.40300E-0001   0.00000E+0000
   6.3330  2.57600E-0001   0.00000E+0000
   6.3350  2.97400E-0001   0.00000E+0000
   6.3370  3.09100E-0001   0.00000E+0000
   6.3410  2.96700E-0001   0.00000E+0000
   6.3430  3.00200E-0001   0.00000E+0000
   6.3460  3.08300E-0001   0.00000E+0000
   6.3500  3.02600E-0001   0.00000E+0000
   6.3530  3.01600E-0001   0.00000E+0000
   6.3550  2.98400E-0001   0.00000E+0000
   6.3560  3.02800E-0001   0.00000E+0000
   6.3590  3.04400E-0001   0.00000E+0000
   6.3620  3.15800E-0001   0.00000E+0000
   6.3640  3.14800E-0001   0.00000E+0000
   6.3650  3.09700E-0001   0.00000E+0000
   6.3680  3.18900E-0001   0.00000E+0000
   6.3690  3.11500E-0001   0.00000E+0000
   6.3730  3.27000E-0001   0.00000E+0000
   6.3780  3.34500E-0001   0.00000E+0000
   6.3790  3.26300E-0001   0.00000E+0000
   6.3810  3.22700E-0001   0.00000E+0000
   6.3830  3.27900E-0001   0.00000E+0000
   6.3850  3.39700E-0001   0.00000E+0000
   6.3870  3.40600E-0001   0.00000E+0000
   6.3900  3.33600E-0001   0.00000E+0000
   6.3920  3.38700E-0001   0.00000E+0000
   6.3940  3.30500E-0001   0.00000E+0000
   6.3950  3.33400E-0001   0.00000E+0000
   6.3980  3.30800E-0001   0.00000E+0000
   6.4000  3.45200E-0001   0.00000E+0000
   6.4030  3.33700E-0001   0.00000E+0000
   6.4050  3.32400E-0001   0.00000E+0000
   6.4070  3.38900E-0001   0.00000E+0000
   6.4100  3.41000E-0001   0.00000E+0000
   6.4120  3.41000E-0001   0.00000E+0000
   6.4140  3.30100E-0001   0.00000E+0000
   6.4160  3.47800E-0001   0.00000E+0000
   6.4170  3.46300E-0001   0.00000E+0000
   6.4210  3.49600E-0001   0.00000E+0000
   6.4240  3.46400E-0001   0.00000E+0000
   6.4250  3.43700E-0001   0.00000E+0000
   6.4260  3.48300E-0001   0.00000E+0000
   6.4300  3.47700E-0001   0.00000E+0000
   6.4350  3.58400E-0001   0.00000E+0000
   6.4390  3.54100E-0001   0.00000E+0000
   6.4400  3.52700E-0001   0.00000E+0000
   6.4410  3.64300E-0001   0.00000E+0000
   6.4440  3.64700E-0001   0.00000E+0000
   6.4470  3.65200E-0001   0.00000E+0000
   6.4490  3.61700E-0001   0.00000E+0000
   6.4520  3.60000E-0001   0.00000E+0000
   6.4540  3.65600E-0001   0.00000E+0000
   6.4560  3.62600E-0001   0.00000E+0000
   6.4580  3.57100E-0001   0.00000E+0000
   6.4600  3.65800E-0001   0.00000E+0000
   6.4620  3.62000E-0001   0.00000E+0000
   6.4650  3.73600E-0001   0.00000E+0000
   6.4670  3.68100E-0001   0.00000E+0000
   6.4710  3.62900E-0001   0.00000E+0000
   6.4720  3.71200E-0001   0.00000E+0000
   6.4740  3.74800E-0001   0.00000E+0000
   6.4760  3.91600E-0001   0.00000E+0000
   6.4790  4.18700E-0001   0.00000E+0000
   6.4810  3.78300E-0001   0.00000E+0000
   6.4830  3.85400E-0001   0.00000E+0000
   6.4850  3.92800E-0001   0.00000E+0000
   6.4880  3.71400E-0001   0.00000E+0000
   6.4890  3.81800E-0001   0.00000E+0000
   6.4920  3.80400E-0001   0.00000E+0000
   6.4930  3.71800E-0001   0.00000E+0000
   6.4950  3.72600E-0001   0.00000E+0000
   6.4970  3.78400E-0001   0.00000E+0000
   6.4990  3.78100E-0001   0.00000E+0000
   6.5020  3.78200E-0001   0.00000E+0000
   6.5060  3.80300E-0001   0.00000E+0000
   6.5070  3.81500E-0001   0.00000E+0000
   6.5120  3.94600E-0001   0.00000E+0000
   6.5130  3.47600E-0001   0.00000E+0000
   6.5150  3.53700E-0001   0.00000E+0000
   6.5170  3.91100E-0001   0.00000E+0000
   6.5200  3.93800E-0001   0.00000E+0000
   6.5220  3.93500E-0001   0.00000E+0000
   6.5230  3.95000E-0001   0.00000E+0000
   6.5270  3.87100E-0001   0.00000E+0000
   6.5290  3.84200E-0001   0.00000E+0000
   6.5310  3.88600E-0001   0.00000E+0000
   6.5330  3.85800E-0001   0.00000E+0000
   6.5360  3.97000E-0001   0.00000E+0000
   6.5380  3.87400E-0001   0.00000E+0000
   6.5400  3.99300E-0001   0.00000E+0000
   6.5430  3.89500E-0001   0.00000E+0000
   6.5450  3.81000E-0001   0.00000E+0000
   6.5480  3.89900E-0001   0.00000E+0000
   6.5500  4.08600E-0001   0.00000E+0000
   6.5540  3.92900E-0001   0.00000E+0000
   6.5560  3.90000E-0001   0.00000E+0000
   6.5590  3.88600E-0001   0.00000E+0000
   6.5640  4.04900E-0001   0.00000E+0000
   6.5650  4.01600E-0001   0.00000E+0000
   6.5670  4.05700E-0001   0.00000E+0000
   6.5690  4.00400E-0001   0.00000E+0000
   6.5720  3.98100E-0001   0.00000E+0000
   6.5760  4.02000E-0001   0.00000E+0000
   6.5770  3.96900E-0001   0.00000E+0000
   6.5800  4.00600E-0001   0.00000E+0000
   6.5830  4.10000E-0001   0.00000E+0000
   6.5840  4.07500E-0001   0.00000E+0000
   6.5850  4.00100E-0001   0.00000E+0000
   6.5880  4.02100E-0001   0.00000E+0000
   6.5910  4.08300E-0001   0.00000E+0000
   6.5930  4.08800E-0001   0.00000E+0000
   6.5950  4.05000E-0001   0.00000E+0000
   6.5960  4.09300E-0001   0.00000E+0000
   6.5980  4.10800E-0001   0.00000E+0000
   6.6010  4.30800E-0001   0.00000E+0000
   6.6030  4.23800E-0001   0.00000E+0000
   6.6070  4.13700E-0001   0.00000E+0000
   6.6090  4.12600E-0001   0.00000E+0000
   6.6120  4.11500E-0001   0.00000E+0000
   6.6130  4.21500E-0001   0.00000E+0000
   6.6160  4.09200E-0001   0.00000E+0000
   6.6170  4.12000E-0001   0.00000E+0000
   6.6200  4.22800E-0001   0.00000E+0000
   6.6210  4.21800E-0001   0.00000E+0000
   6.6240  4.11300E-0001   0.00000E+0000
   6.6260  4.19800E-0001   0.00000E+0000
   6.6280  4.23200E-0001   0.00000E+0000
   6.6300  4.29100E-0001   0.00000E+0000
   6.6330  4.29100E-0001   0.00000E+0000
   6.6340  4.18100E-0001   0.00000E+0000
   6.6370  4.17800E-0001   0.00000E+0000
   6.6390  4.33300E-0001   0.00000E+0000
   6.6410  4.24100E-0001   0.00000E+0000
   6.6420  4.23900E-0001   0.00000E+0000
   6.6450  4.25800E-0001   0.00000E+0000
   6.6480  4.24100E-0001   0.00000E+0000
   6.6510  4.27400E-0001   0.00000E+0000
   6.6530  4.24100E-0001   0.00000E+0000
   6.6550  4.24400E-0001   0.00000E+0000
   6.6580  4.23000E-0001   0.00000E+0000
   6.6600  4.21400E-0001   0.00000E+0000
   6.6620  4.30600E-0001   0.00000E+0000
   6.6640  4.25000E-0001   0.00000E+0000
   6.6680  4.32800E-0001   0.00000E+0000
   6.6700  4.32400E-0001   0.00000E+0000
   6.6730  4.30400E-0001   0.00000E+0000
   6.6740  4.25400E-0001   0.00000E+0000
   6.6770  4.23800E-0001   0.00000E+0000
   6.6790  4.34900E-0001   0.00000E+0000
   6.6820  4.32500E-0001   0.00000E+0000
   6.6830  4.36900E-0001   0.00000E+0000
   6.6870  4.30300E-0001   0.00000E+0000
   6.6890  4.32500E-0001   0.00000E+0000
   6.6900  4.27000E-0001   0.00000E+0000
   6.6940  4.41000E-0001   0.00000E+0000
   6.6950  4.37500E-0001   0.00000E+0000
   6.6980  4.36900E-0001   0.00000E+0000
   6.7010  4.30700E-0001   0.00000E+0000
   6.7020  4.27600E-0001   0.00000E+0000
   6.7050  4.27400E-0001   0.00000E+0000
   6.7070  4.22200E-0001   0.00000E+0000
   6.7100  4.34400E-0001   0.00000E+0000
   6.7130  4.32300E-0001   0.00000E+0000
   6.7150  4.29700E-0001   0.00000E+0000
   6.7170  4.35800E-0001   0.00000E+0000
   6.7190  4.30100E-0001   0.00000E+0000
   6.7240  4.38200E-0001   0.00000E+0000
   6.7250  4.39300E-0001   0.00000E+0000
   6.7260  4.39800E-0001   0.00000E+0000
   6.7290  4.43200E-0001   0.00000E+0000
   6.7310  4.41200E-0001   0.00000E+0000
   6.7340  4.44100E-0001   0.00000E+0000
   6.7360  4.41000E-0001   0.00000E+0000
   6.7380  4.45600E-0001   0.00000E+0000
   6.7400  4.42500E-0001   0.00000E+0000
   6.7430  4.56100E-0001   0.00000E+0000
   6.7450  4.52000E-0001   0.00000E+0000
   6.7470  4.30300E-0001   0.00000E+0000
   6.7490  4.38100E-0001   0.00000E+0000
   6.7530  4.49700E-0001   0.00000E+0000
   6.7570  4.46400E-0001   0.00000E+0000
   6.7610  4.55100E-0001   0.00000E+0000
   6.7630  4.57700E-0001   0.00000E+0000
   6.7650  4.44200E-0001   0.00000E+0000
   6.7680  4.31800E-0001   0.00000E+0000
   6.7700  4.27800E-0001   0.00000E+0000
   6.7720  4.43900E-0001   0.00000E+0000
   6.7750  4.53700E-0001   0.00000E+0000
   6.7770  4.56000E-0001   0.00000E+0000
   6.7790  4.55000E-0001   0.00000E+0000
   6.7840  4.43400E-0001   0.00000E+0000
   6.7890  4.58800E-0001   0.00000E+0000
   6.7910  4.58500E-0001   0.00000E+0000
   6.7930  4.58600E-0001   0.00000E+0000
   6.7960  4.57100E-0001   0.00000E+0000
   6.7980  4.50800E-0001   0.00000E+0000
   6.8000  4.42900E-0001   0.00000E+0000
   6.8030  4.56200E-0001   0.00000E+0000
   6.8050  4.58600E-0001   0.00000E+0000
   6.8070  4.53000E-0001   0.00000E+0000
   6.8100  4.58300E-0001   0.00000E+0000
   6.8120  4.81400E-0001   0.00000E+0000
   6.8160  4.48900E-0001   0.00000E+0000
   6.8190  4.58400E-0001   0.00000E+0000
   6.8200  4.61800E-0001   0.00000E+0000
   6.8230  4.44900E-0001   0.00000E+0000
   6.8260  4.48300E-0001   0.00000E+0000
   6.8270  4.50800E-0001   0.00000E+0000
   6.8290  4.55900E-0001   0.00000E+0000
   6.8320  4.57800E-0001   0.00000E+0000
   6.8330  4.62200E-0001   0.00000E+0000
   6.8370  4.57500E-0001   0.00000E+0000
   6.8400  4.50300E-0001   0.00000E+0000
   6.8420  4.51400E-0001   0.00000E+0000
   6.8440  4.49500E-0001   0.00000E+0000
   6.8470  4.49400E-0001   0.00000E+0000
   6.8480  4.60900E-0001   0.00000E+0000
   6.8510  4.60600E-0001   0.00000E+0000
   6.8540  4.70000E-0001   0.00000E+0000
   6.8560  4.48200E-0001   0.00000E+0000
   6.8600  4.46200E-0001   0.00000E+0000
   6.8630  4.50800E-0001   0.00000E+0000
   6.8650  4.54200E-0001   0.00000E+0000
   6.8660  4.49400E-0001   0.00000E+0000
   6.8690  4.58900E-0001   0.00000E+0000
   6.8720  4.60700E-0001   0.00000E+0000
   6.8740  4.54300E-0001   0.00000E+0000
   6.8770  4.59600E-0001   0.00000E+0000
   6.8780  4.53000E-0001   0.00000E+0000
   6.8820  4.57100E-0001   0.00000E+0000
   6.8830  4.51100E-0001   0.00000E+0000
   6.8870  4.57700E-0001   0.00000E+0000
   6.8890  4.67200E-0001   0.00000E+0000
   6.8910  4.51200E-0001   0.00000E+0000
   6.8940  4.52400E-0001   0.00000E+0000
   6.8960  4.68500E-0001   0.00000E+0000
   6.8990  4.84000E-0001   0.00000E+0000
   6.9010  4.89900E-0001   0.00000E+0000
   6.9040  4.81100E-0001   0.00000E+0000
   6.9050  4.70400E-0001   0.00000E+0000
   6.9100  4.93100E-0001   0.00000E+0000
   6.9120  4.83300E-0001   0.00000E+0000
   6.9150  4.71900E-0001   0.00000E+0000
   6.9170  4.66100E-0001   0.00000E+0000
   6.9190  4.73800E-0001   0.00000E+0000
   6.9220  4.70000E-0001   0.00000E+0000
   6.9240  4.76500E-0001   0.00000E+0000
   6.9270  4.62100E-0001   0.00000E+0000
   6.9290  4.61100E-0001   0.00000E+0000
   6.9310  4.76000E-0001   0.00000E+0000
   6.9320  4.86400E-0001   0.00000E+0000
   6.9360  4.76300E-0001   0.00000E+0000
   6.9370  4.71500E-0001   0.00000E+0000
   6.9410  5.06500E-0001   0.00000E+0000
   6.9430  4.97400E-0001   0.00000E+0000
   6.9440  4.79100E-0001   0.00000E+0000
   6.9450  4.57500E-0001   0.00000E+0000
   6.9490  4.60500E-0001   0.00000E+0000
   6.9500  4.70600E-0001   0.00000E+0000
   6.9530  4.65400E-0001   0.00000E+0000
   6.9560  4.66100E-0001   0.00000E+0000
   6.9580  4.68800E-0001   0.00000E+0000
   6.9610  4.59600E-0001   0.00000E+0000
   6.9630  4.64600E-0001   0.00000E+0000
   6.9670  4.72000E-0001   0.00000E+0000
   6.9700  4.51800E-0001   0.00000E+0000
   6.9730  4.61900E-0001   0.00000E+0000
   6.9750  4.70600E-0001   0.00000E+0000
   6.9770  4.65900E-0001   0.00000E+0000
   6.9800  4.58500E-0001   0.00000E+0000
   6.9810  4.30600E-0001   0.00000E+0000
   6.9840  4.49000E-0001   0.00000E+0000
   6.9860  4.54500E-0001   0.00000E+0000
   6.9890  4.51800E-0001   0.00000E+0000
   6.9910  4.52800E-0001   0.00000E+0000
   6.9930  4.74900E-0001   0.00000E+0000
   6.9960  4.84500E-0001   0.00000E+0000
   6.9980  4.75000E-0001   0.00000E+0000
   7.0000  4.58700E-0001   0.00000E+0000
   7.0030  4.68200E-0001   0.00000E+0000
   7.0050  4.71400E-0001   0.00000E+0000
   7.0080  4.78900E-0001   0.00000E+0000
   7.0110  4.77600E-0001   0.00000E+0000
   7.0130  4.88000E-0001   0.00000E+0000
   7.0160  4.69900E-0001   0.00000E+0000
   7.0180  4.88200E-0001   0.00000E+0000
   7.0210  4.89800E-0001   0.00000E+0000
   7.0230  4.81400E-0001   0.00000E+0000
   7.0250  4.75800E-0001   0.00000E+0000
   7.0280  4.94900E-0001   0.00000E+0000
   7.0300  4.86500E-0001   0.00000E+0000
   7.0320  4.82800E-0001   0.00000E+0000
   7.0340  4.83400E-0001   0.00000E+0000
   7.0370  4.95700E-0001   0.00000E+0000
   7.0390  5.23800E-0001   0.00000E+0000
   7.0410  5.14400E-0001   0.00000E+0000
   7.0450  5.06100E-0001   0.00000E+0000
   7.0460  4.92300E-0001   0.00000E+0000
   7.0490  5.02100E-0001   0.00000E+0000
   7.0520  5.07600E-0001   0.00000E+0000
   7.0550  5.10800E-0001   0.00000E+0000
   7.0570  5.10200E-0001   0.00000E+0000
   7.0600  5.25500E-0001   0.00000E+0000
   7.0620  5.31400E-0001   0.00000E+0000
   7.0650  5.36400E-0001   0.00000E+0000
   7.0660  5.27300E-0001   0.00000E+0000
   7.0690  5.26800E-0001   0.00000E+0000
   7.0720  5.50300E-0001   0.00000E+0000
   7.0760  5.40700E-0001   0.00000E+0000
   7.0790  5.38200E-0001   0.00000E+0000
   7.0800  5.33400E-0001   0.00000E+0000
   7.0820  5.49000E-0001   0.00000E+0000
   7.0840  5.66600E-0001   0.00000E+0000
   7.0850  5.70700E-0001   0.00000E+0000
   7.0890  5.74600E-0001   0.00000E+0000
   7.0910  5.61200E-0001   0.00000E+0000
   7.0940  5.74700E-0001   0.00000E+0000
   7.0960  5.93400E-0001   0.00000E+0000
   7.0990  5.95800E-0001   0.00000E+0000
   7.1010  6.08600E-0001   0.00000E+0000
