# Supplementary material for: Self-association of MreC as a regulatory signal in bacterial cell wall elongation
Source: Nat Commun. 2021 May 20;12:2987. doi: 10.1038/s41467-021-22957-9 (PMC8137920; doi:10.1038/s41467-021-22957-9)
Supplement: Supplementary file 4 — Source Data [file 41467_2021_22957_MOESM4_ESM.zip › Martins2-Source-Data/AUC_rawdata/E.coli/00077.RA3]

MREC FHEC 0,8 abs
R 3 20.0 20000 0019231 7.0560E10 281 1 
   5.8000 -3.03300E-0001   0.00000E+0000
   5.8030 -2.25100E-0001   0.00000E+0000
   5.8050 -2.44900E-0001   0.00000E+0000
   5.8070 -2.00700E-0001   0.00000E+0000
   5.8090 -1.64600E-0001   0.00000E+0000
   5.8100 -1.40700E-0001   0.00000E+0000
   5.8110 -2.22200E-0001   0.00000E+0000
   5.8140 -1.84400E-0001   0.00000E+0000
   5.8150 -1.94200E-0001   0.00000E+0000
   5.8160 -4.07500E-0001   0.00000E+0000
   5.8180 -4.35400E-0001   0.00000E+0000
   5.8200 -4.40800E-0001   0.00000E+0000
   5.8210 -4.63700E-0001   0.00000E+0000
   5.8230 -5.63700E-0001   0.00000E+0000
   5.8250 -4.17100E-0001   0.00000E+0000
   5.8280 -1.98000E-0001   0.00000E+0000
   5.8290 -3.40000E-0003   0.00000E+0000
   5.8300  1.42200E-0001   0.00000E+0000
   5.8340  1.45400E-0001   0.00000E+0000
   5.8370  1.31200E-0001   0.00000E+0000
   5.8380  1.03900E-0001   0.00000E+0000
   5.8390  1.16900E-0001   0.00000E+0000
   5.8410  9.62000E-0002   0.00000E+0000
   5.8420  9.56000E-0002   0.00000E+0000
   5.8440  7.98000E-0002   0.00000E+0000
   5.8460  8.50000E-0002   0.00000E+0000
   5.8480  1.00500E-0001   0.00000E+0000
   5.8490  1.12200E-0001   0.00000E+0000
   5.8510  8.85000E-0002   0.00000E+0000
   5.8530  7.58000E-0002   0.00000E+0000
   5.8550  5.80000E-0002   0.00000E+0000
   5.8560  1.11000E-0002   0.00000E+0000
   5.8580  3.04000E-0002   0.00000E+0000
   5.8590  4.18000E-0002   0.00000E+0000
   5.8610  2.52000E-0002   0.00000E+0000
   5.8640  2.73000E-0002   0.00000E+0000
   5.8660  3.54000E-0002   0.00000E+0000
   5.8670  3.58000E-0002   0.00000E+0000
   5.8690 -3.70000E-0003   0.00000E+0000
   5.8710 -3.22000E-0002   0.00000E+0000
   5.8730  3.50000E-0003   0.00000E+0000
   5.8750  4.30000E-0003   0.00000E+0000
   5.8780  4.42000E-0002   0.00000E+0000
   5.8820  3.52000E-0002   0.00000E+0000
   5.8830  2.36000E-0002   0.00000E+0000
   5.8850  7.40000E-0003   0.00000E+0000
   5.8870  1.90000E-0002   0.00000E+0000
   5.8890  3.03000E-0002   0.00000E+0000
   5.8900  3.50000E-0002   0.00000E+0000
   5.8920  1.84000E-0002   0.00000E+0000
   5.8940  2.43000E-0002   0.00000E+0000
   5.8960  3.13000E-0002   0.00000E+0000
   5.9000  3.34000E-0002   0.00000E+0000
   5.9010  3.86000E-0002   0.00000E+0000
   5.9040  2.80000E-0002   0.00000E+0000
   5.9060  1.54000E-0002   0.00000E+0000
   5.9080  1.05000E-0002   0.00000E+0000
   5.9130  1.90000E-0002   0.00000E+0000
   5.9140  2.39000E-0002   0.00000E+0000
   5.9170  2.25000E-0002   0.00000E+0000
   5.9180  2.03000E-0002   0.00000E+0000
   5.9200  9.20000E-0003   0.00000E+0000
   5.9220 -1.50000E-0002   0.00000E+0000
   5.9240  3.23000E-0002   0.00000E+0000
   5.9250  4.25000E-0002   0.00000E+0000
   5.9280  4.30000E-0002   0.00000E+0000
   5.9290  8.03000E-0002   0.00000E+0000
   5.9330  5.92000E-0002   0.00000E+0000
   5.9340  3.39000E-0002   0.00000E+0000
   5.9370  3.91000E-0002   0.00000E+0000
   5.9400  9.09000E-0002   0.00000E+0000
   5.9420  5.21000E-0002   0.00000E+0000
   5.9440  7.54000E-0002   0.00000E+0000
   5.9480  5.73000E-0002   0.00000E+0000
   5.9490  6.38000E-0002   0.00000E+0000
   5.9520  4.37000E-0002   0.00000E+0000
   5.9540  5.78000E-0002   0.00000E+0000
   5.9550  6.33000E-0002   0.00000E+0000
   5.9580  6.14000E-0002   0.00000E+0000
   5.9590  1.02300E-0001   0.00000E+0000
   5.9610  8.37000E-0002   0.00000E+0000
   5.9650  5.38000E-0002   0.00000E+0000
   5.9660  2.46000E-0002   0.00000E+0000
   5.9690  2.99000E-0002   0.00000E+0000
   5.9700  2.12000E-0002   0.00000E+0000
   5.9720  1.64000E-0002   0.00000E+0000
   5.9730  3.68000E-0002   0.00000E+0000
   5.9770  3.22000E-0002   0.00000E+0000
   5.9780  7.56000E-0002   0.00000E+0000
   5.9810 -6.03800E-0001   0.00000E+0000
   5.9840 -9.94500E-0001   0.00000E+0000
   5.9860 -1.28000E+0000   0.00000E+0000
   5.9870 -1.37110E+0000   0.00000E+0000
   5.9890 -1.57200E+0000   0.00000E+0000
   5.9900 -1.61930E+0000   0.00000E+0000
   5.9930 -1.90250E+0000   0.00000E+0000
   5.9950 -1.97480E+0000   0.00000E+0000
   5.9970 -1.94850E+0000   0.00000E+0000
   5.9980 -2.02500E+0000   0.00000E+0000
   6.0020 -1.83970E+0000   0.00000E+0000
   6.0030 -1.87110E+0000   0.00000E+0000
   6.0060 -1.72740E+0000   0.00000E+0000
   6.0100 -1.46050E+0000   0.00000E+0000
   6.0110 -1.23070E+0000   0.00000E+0000
   6.0140 -5.25000E-0001   0.00000E+0000
   6.0160 -1.15000E-0001   0.00000E+0000
   6.0190  1.58200E-0001   0.00000E+0000
   6.0220  1.27700E-0001   0.00000E+0000
   6.0230  1.53600E-0001   0.00000E+0000
   6.0250  1.23300E-0001   0.00000E+0000
   6.0280  1.09300E-0001   0.00000E+0000
   6.0320  1.41300E-0001   0.00000E+0000
   6.0330  1.70200E-0001   0.00000E+0000
   6.0370  1.49300E-0001   0.00000E+0000
   6.0390  9.89000E-0002   0.00000E+0000
   6.0420  9.81000E-0002   0.00000E+0000
   6.0440  1.20900E-0001   0.00000E+0000
   6.0490  1.09000E-0001   0.00000E+0000
   6.0510  1.19500E-0001   0.00000E+0000
   6.0520  1.15800E-0001   0.00000E+0000
   6.0570  1.12800E-0001   0.00000E+0000
   6.0590  1.19800E-0001   0.00000E+0000
   6.0620  1.05400E-0001   0.00000E+0000
   6.0640  1.18100E-0001   0.00000E+0000
   6.0660  1.22300E-0001   0.00000E+0000
   6.0670  1.10000E-0001   0.00000E+0000
   6.0710  1.01200E-0001   0.00000E+0000
   6.0750  1.33500E-0001   0.00000E+0000
   6.0770  1.62900E-0001   0.00000E+0000
   6.0800  1.55300E-0001   0.00000E+0000
   6.0830  1.54000E-0001   0.00000E+0000
   6.0850  1.09240E+0000   0.00000E+0000
   6.0870  1.19370E+0000   0.00000E+0000
   6.0910  1.40700E+0000   0.00000E+0000
   6.0940  1.47870E+0000   0.00000E+0000
   6.0960  1.69550E+0000   0.00000E+0000
   6.0980  2.08740E+0000   0.00000E+0000
   6.1010  2.06390E+0000   0.00000E+0000
   6.1030  2.00280E+0000   0.00000E+0000
   6.1050  1.94440E+0000   0.00000E+0000
   6.1090  1.86140E+0000   0.00000E+0000
   6.1110  1.73720E+0000   0.00000E+0000
   6.1140  1.60070E+0000   0.00000E+0000
   6.1190  1.18300E-0001   0.00000E+0000
   6.1250  9.60000E-0002   0.00000E+0000
   6.1260  1.59300E-0001   0.00000E+0000
   6.1280  1.43200E-0001   0.00000E+0000
   6.1300  1.35600E-0001   0.00000E+0000
   6.1320  1.32700E-0001   0.00000E+0000
   6.1350  1.33500E-0001   0.00000E+0000
   6.1380  1.24100E-0001   0.00000E+0000
   6.1390  1.30700E-0001   0.00000E+0000
   6.1400  1.21700E-0001   0.00000E+0000
   6.1420  1.27100E-0001   0.00000E+0000
   6.1460  1.32800E-0001   0.00000E+0000
   6.1480  1.32700E-0001   0.00000E+0000
   6.1490  1.36200E-0001   0.00000E+0000
   6.1520  1.29100E-0001   0.00000E+0000
   6.1540  1.36000E-0001   0.00000E+0000
   6.1580  1.45000E-0001   0.00000E+0000
   6.1590  1.45500E-0001   0.00000E+0000
   6.1630  1.40600E-0001   0.00000E+0000
   6.1640  1.42300E-0001   0.00000E+0000
   6.1660  1.60300E-0001   0.00000E+0000
   6.1680  1.53000E-0001   0.00000E+0000
   6.1710  1.54100E-0001   0.00000E+0000
   6.1720  1.57400E-0001   0.00000E+0000
   6.1760  1.53200E-0001   0.00000E+0000
   6.1790  1.60700E-0001   0.00000E+0000
   6.1810  1.60200E-0001   0.00000E+0000
   6.1840  1.65300E-0001   0.00000E+0000
   6.1850  1.62900E-0001   0.00000E+0000
   6.1880  1.68500E-0001   0.00000E+0000
   6.1910  1.66000E-0001   0.00000E+0000
   6.1930  1.69900E-0001   0.00000E+0000
   6.1970  1.70000E-0001   0.00000E+0000
   6.1990  1.74500E-0001   0.00000E+0000
   6.2060  1.83300E-0001   0.00000E+0000
   6.2090  1.87700E-0001   0.00000E+0000
   6.2110  1.93400E-0001   0.00000E+0000
   6.2140  1.95800E-0001   0.00000E+0000
   6.2160  1.94600E-0001   0.00000E+0000
   6.2190  2.01200E-0001   0.00000E+0000
   6.2200  2.01700E-0001   0.00000E+0000
   6.2230  2.08300E-0001   0.00000E+0000
   6.2250  2.14000E-0001   0.00000E+0000
   6.2270  2.25200E-0001   0.00000E+0000
   6.2290  1.71000E-0001   0.00000E+0000
   6.2330  1.47600E-0001   0.00000E+0000
   6.2340  2.31400E-0001   0.00000E+0000
   6.2370  2.45000E-0001   0.00000E+0000
   6.2400  2.30400E-0001   0.00000E+0000
   6.2410  2.26500E-0001   0.00000E+0000
   6.2430  2.31200E-0001   0.00000E+0000
   6.2450  2.40500E-0001   0.00000E+0000
   6.2480  2.33000E-0001   0.00000E+0000
   6.2500  2.29400E-0001   0.00000E+0000
   6.2510  2.35100E-0001   0.00000E+0000
   6.2550  2.47100E-0001   0.00000E+0000
   6.2570  2.47200E-0001   0.00000E+0000
   6.2630  2.52200E-0001   0.00000E+0000
   6.2640  2.57200E-0001   0.00000E+0000
   6.2670  2.61500E-0001   0.00000E+0000
   6.2680  2.65700E-0001   0.00000E+0000
   6.2700  2.50500E-0001   0.00000E+0000
   6.2720  2.53700E-0001   0.00000E+0000
   6.2750  2.61700E-0001   0.00000E+0000
   6.2760  2.65900E-0001   0.00000E+0000
   6.2790  2.60900E-0001   0.00000E+0000
   6.2820  2.56100E-0001   0.00000E+0000
   6.2840  2.64900E-0001   0.00000E+0000
   6.2860  2.75500E-0001   0.00000E+0000
   6.2880  2.71300E-0001   0.00000E+0000
   6.2910  2.73400E-0001   0.00000E+0000
   6.2930  2.76100E-0001   0.00000E+0000
   6.2970  2.84300E-0001   0.00000E+0000
   6.2990  2.87300E-0001   0.00000E+0000
   6.3020  2.88000E-0001   0.00000E+0000
   6.3040  2.86700E-0001   0.00000E+0000
   6.3050  2.86000E-0001   0.00000E+0000
   6.3090  3.07100E-0001   0.00000E+0000
   6.3110  2.91400E-0001   0.00000E+0000
   6.3140  2.84900E-0001   0.00000E+0000
   6.3170  2.96600E-0001   0.00000E+0000
   6.3220  3.00500E-0001   0.00000E+0000
   6.3230  3.12900E-0001   0.00000E+0000
   6.3260  3.27100E-0001   0.00000E+0000
   6.3280  2.82000E-0001   0.00000E+0000
   6.3310  2.75200E-0001   0.00000E+0000
   6.3320  2.92900E-0001   0.00000E+0000
   6.3360  3.29300E-0001   0.00000E+0000
   6.3370  3.28000E-0001   0.00000E+0000
   6.3400  3.21000E-0001   0.00000E+0000
   6.3420  3.21100E-0001   0.00000E+0000
   6.3430  3.30900E-0001   0.00000E+0000
   6.3460  3.30900E-0001   0.00000E+0000
   6.3480  3.34500E-0001   0.00000E+0000
   6.3500  3.32900E-0001   0.00000E+0000
   6.3530  3.24800E-0001   0.00000E+0000
   6.3550  3.27800E-0001   0.00000E+0000
   6.3580  3.36600E-0001   0.00000E+0000
   6.3600  3.32500E-0001   0.00000E+0000
   6.3620  3.34900E-0001   0.00000E+0000
   6.3640  3.35600E-0001   0.00000E+0000
   6.3670  3.35000E-0001   0.00000E+0000
   6.3690  3.31900E-0001   0.00000E+0000
   6.3710  3.44100E-0001   0.00000E+0000
   6.3730  3.46100E-0001   0.00000E+0000
   6.3760  3.43200E-0001   0.00000E+0000
   6.3780  3.52000E-0001   0.00000E+0000
   6.3790  3.40400E-0001   0.00000E+0000
   6.3800  3.37500E-0001   0.00000E+0000
   6.3840  3.58400E-0001   0.00000E+0000
   6.3860  3.49200E-0001   0.00000E+0000
   6.3890  3.53300E-0001   0.00000E+0000
   6.3940  3.56700E-0001   0.00000E+0000
   6.3950  3.59900E-0001   0.00000E+0000
   6.3970  3.54500E-0001   0.00000E+0000
   6.3980  3.57600E-0001   0.00000E+0000
   6.4010  3.61900E-0001   0.00000E+0000
   6.4030  3.63000E-0001   0.00000E+0000
   6.4050  3.63300E-0001   0.00000E+0000
   6.4060  3.59300E-0001   0.00000E+0000
   6.4090  3.62700E-0001   0.00000E+0000
   6.4110  3.66300E-0001   0.00000E+0000
   6.4160  3.62400E-0001   0.00000E+0000
   6.4170  3.67600E-0001   0.00000E+0000
   6.4190  3.66600E-0001   0.00000E+0000
   6.4240  3.75300E-0001   0.00000E+0000
   6.4290  3.73500E-0001   0.00000E+0000
   6.4300  3.73600E-0001   0.00000E+0000
   6.4330  3.75100E-0001   0.00000E+0000
   6.4360  3.77000E-0001   0.00000E+0000
   6.4370  3.68200E-0001   0.00000E+0000
   6.4410  3.74300E-0001   0.00000E+0000
   6.4440  3.87100E-0001   0.00000E+0000
   6.4460  3.84600E-0001   0.00000E+0000
   6.4510  3.71100E-0001   0.00000E+0000
   6.4540  3.87300E-0001   0.00000E+0000
   6.4550  3.85900E-0001   0.00000E+0000
   6.4600  3.83800E-0001   0.00000E+0000
   6.4650  3.84300E-0001   0.00000E+0000
   6.4700  3.71700E-0001   0.00000E+0000
   6.4710  3.85200E-0001   0.00000E+0000
   6.4740  3.88300E-0001   0.00000E+0000
   6.4760  4.19000E-0001   0.00000E+0000
   6.4790  4.17200E-0001   0.00000E+0000
   6.4810  3.92000E-0001   0.00000E+0000
   6.4840  4.06700E-0001   0.00000E+0000
   6.4850  4.08600E-0001   0.00000E+0000
   6.4860  3.87900E-0001   0.00000E+0000
   6.4880  3.96300E-0001   0.00000E+0000
   6.4900  3.95800E-0001   0.00000E+0000
   6.4930  3.89600E-0001   0.00000E+0000
   6.4950  3.93500E-0001   0.00000E+0000
   6.4980  3.92700E-0001   0.00000E+0000
   6.5000  3.97100E-0001   0.00000E+0000
   6.5030  3.97100E-0001   0.00000E+0000
   6.5040  3.96500E-0001   0.00000E+0000
   6.5080  3.97000E-0001   0.00000E+0000
   6.5100  4.07900E-0001   0.00000E+0000
   6.5130  4.01800E-0001   0.00000E+0000
   6.5150  3.78300E-0001   0.00000E+0000
   6.5170  3.91100E-0001   0.00000E+0000
   6.5180  4.04300E-0001   0.00000E+0000
   6.5220  4.11700E-0001   0.00000E+0000
   6.5270  4.10100E-0001   0.00000E+0000
   6.5280  4.02300E-0001   0.00000E+0000
   6.5310  4.06800E-0001   0.00000E+0000
   6.5330  4.06300E-0001   0.00000E+0000
   6.5350  4.03200E-0001   0.00000E+0000
   6.5380  4.04200E-0001   0.00000E+0000
   6.5400  4.09800E-0001   0.00000E+0000
   6.5420  4.12900E-0001   0.00000E+0000
   6.5440  4.08300E-0001   0.00000E+0000
   6.5460  4.06100E-0001   0.00000E+0000
   6.5500  4.09800E-0001   0.00000E+0000
   6.5520  4.24400E-0001   0.00000E+0000
   6.5540  4.11300E-0001   0.00000E+0000
   6.5570  4.02500E-0001   0.00000E+0000
   6.5590  4.13700E-0001   0.00000E+0000
   6.5620  4.10800E-0001   0.00000E+0000
   6.5640  4.21600E-0001   0.00000E+0000
   6.5680  4.18300E-0001   0.00000E+0000
   6.5690  4.20700E-0001   0.00000E+0000
   6.5710  4.19600E-0001   0.00000E+0000
   6.5720  4.16200E-0001   0.00000E+0000
   6.5760  4.17200E-0001   0.00000E+0000
   6.5770  4.20400E-0001   0.00000E+0000
   6.5810  4.10400E-0001   0.00000E+0000
   6.5820  4.18200E-0001   0.00000E+0000
   6.5840  4.19800E-0001   0.00000E+0000
   6.5860  4.16600E-0001   0.00000E+0000
   6.5890  4.20000E-0001   0.00000E+0000
   6.5910  4.21200E-0001   0.00000E+0000
   6.5930  4.23800E-0001   0.00000E+0000
   6.5940  4.20800E-0001   0.00000E+0000
   6.5960  4.21200E-0001   0.00000E+0000
   6.5980  4.19100E-0001   0.00000E+0000
   6.6010  4.33500E-0001   0.00000E+0000
   6.6030  4.37500E-0001   0.00000E+0000
   6.6050  4.27200E-0001   0.00000E+0000
   6.6080  4.23000E-0001   0.00000E+0000
   6.6120  4.24400E-0001   0.00000E+0000
   6.6140  4.39800E-0001   0.00000E+0000
   6.6170  4.30800E-0001   0.00000E+0000
   6.6190  4.29500E-0001   0.00000E+0000
   6.6210  4.34800E-0001   0.00000E+0000
   6.6230  4.32400E-0001   0.00000E+0000
   6.6250  4.25100E-0001   0.00000E+0000
   6.6270  4.38000E-0001   0.00000E+0000
   6.6290  4.33800E-0001   0.00000E+0000
   6.6320  4.39200E-0001   0.00000E+0000
   6.6330  4.48100E-0001   0.00000E+0000
   6.6350  4.39100E-0001   0.00000E+0000
   6.6380  4.34600E-0001   0.00000E+0000
   6.6390  4.52000E-0001   0.00000E+0000
   6.6420  4.38400E-0001   0.00000E+0000
   6.6440  4.44200E-0001   0.00000E+0000
   6.6460  4.42900E-0001   0.00000E+0000
   6.6480  4.29700E-0001   0.00000E+0000
   6.6500  4.39300E-0001   0.00000E+0000
   6.6530  4.30200E-0001   0.00000E+0000
   6.6550  4.35300E-0001   0.00000E+0000
   6.6580  4.34200E-0001   0.00000E+0000
   6.6600  4.38200E-0001   0.00000E+0000
   6.6620  4.37200E-0001   0.00000E+0000
   6.6660  4.46100E-0001   0.00000E+0000
   6.6690  4.39300E-0001   0.00000E+0000
   6.6710  4.45900E-0001   0.00000E+0000
   6.6720  4.41700E-0001   0.00000E+0000
   6.6740  4.42400E-0001   0.00000E+0000
   6.6780  4.32600E-0001   0.00000E+0000
   6.6800  4.41900E-0001   0.00000E+0000
   6.6830  4.45700E-0001   0.00000E+0000
   6.6840  4.39500E-0001   0.00000E+0000
   6.6880  4.46400E-0001   0.00000E+0000
   6.6910  4.39700E-0001   0.00000E+0000
   6.6920  4.46700E-0001   0.00000E+0000
   6.6950  4.47200E-0001   0.00000E+0000
   6.6970  4.56100E-0001   0.00000E+0000
   6.7000  4.41300E-0001   0.00000E+0000
   6.7030  4.46500E-0001   0.00000E+0000
   6.7060  4.33700E-0001   0.00000E+0000
   6.7070  4.43900E-0001   0.00000E+0000
   6.7080  4.44800E-0001   0.00000E+0000
   6.7100  4.40000E-0001   0.00000E+0000
   6.7150  4.46400E-0001   0.00000E+0000
   6.7170  4.42400E-0001   0.00000E+0000
   6.7190  4.46800E-0001   0.00000E+0000
   6.7220  4.39100E-0001   0.00000E+0000
   6.7240  4.47200E-0001   0.00000E+0000
   6.7270  4.44600E-0001   0.00000E+0000
   6.7290  4.49000E-0001   0.00000E+0000
   6.7310  4.53300E-0001   0.00000E+0000
   6.7330  4.49300E-0001   0.00000E+0000
   6.7360  4.46800E-0001   0.00000E+0000
   6.7380  4.51800E-0001   0.00000E+0000
   6.7410  4.53800E-0001   0.00000E+0000
   6.7430  4.63600E-0001   0.00000E+0000
   6.7460  4.60500E-0001   0.00000E+0000
   6.7470  4.41100E-0001   0.00000E+0000
   6.7500  4.45600E-0001   0.00000E+0000
   6.7530  4.55600E-0001   0.00000E+0000
   6.7550  4.56300E-0001   0.00000E+0000
   6.7580  4.62000E-0001   0.00000E+0000
   6.7590  4.61600E-0001   0.00000E+0000
   6.7630  4.62400E-0001   0.00000E+0000
   6.7650  4.56300E-0001   0.00000E+0000
   6.7690  4.46100E-0001   0.00000E+0000
   6.7710  4.34100E-0001   0.00000E+0000
   6.7730  4.51000E-0001   0.00000E+0000
   6.7750  4.61200E-0001   0.00000E+0000
   6.7770  4.61100E-0001   0.00000E+0000
   6.7820  4.67600E-0001   0.00000E+0000
   6.7840  4.56900E-0001   0.00000E+0000
   6.7870  4.61000E-0001   0.00000E+0000
   6.7890  4.61300E-0001   0.00000E+0000
   6.7910  4.56800E-0001   0.00000E+0000
   6.7940  4.67000E-0001   0.00000E+0000
   6.7980  4.61300E-0001   0.00000E+0000
   6.8000  4.42100E-0001   0.00000E+0000
   6.8030  4.63000E-0001   0.00000E+0000
   6.8050  4.60300E-0001   0.00000E+0000
   6.8080  4.62400E-0001   0.00000E+0000
   6.8100  4.69300E-0001   0.00000E+0000
   6.8130  4.93300E-0001   0.00000E+0000
   6.8150  4.58700E-0001   0.00000E+0000
   6.8190  4.62700E-0001   0.00000E+0000
   6.8200  4.66300E-0001   0.00000E+0000
   6.8220  4.62100E-0001   0.00000E+0000
   6.8250  4.50200E-0001   0.00000E+0000
   6.8270  4.56800E-0001   0.00000E+0000
   6.8310  4.60600E-0001   0.00000E+0000
   6.8330  4.60100E-0001   0.00000E+0000
   6.8350  4.71600E-0001   0.00000E+0000
   6.8370  4.72500E-0001   0.00000E+0000
   6.8390  4.59300E-0001   0.00000E+0000
   6.8420  4.49500E-0001   0.00000E+0000
   6.8460  4.51800E-0001   0.00000E+0000
   6.8490  4.52100E-0001   0.00000E+0000
   6.8510  4.62000E-0001   0.00000E+0000
   6.8530  4.73800E-0001   0.00000E+0000
   6.8580  4.61600E-0001   0.00000E+0000
   6.8600  4.55800E-0001   0.00000E+0000
   6.8630  4.56600E-0001   0.00000E+0000
   6.8650  4.54800E-0001   0.00000E+0000
   6.8670  4.59600E-0001   0.00000E+0000
   6.8700  4.68400E-0001   0.00000E+0000
   6.8720  4.60400E-0001   0.00000E+0000
   6.8740  4.71500E-0001   0.00000E+0000
   6.8760  4.60900E-0001   0.00000E+0000
   6.8790  4.67800E-0001   0.00000E+0000
   6.8810  4.64600E-0001   0.00000E+0000
   6.8840  4.67100E-0001   0.00000E+0000
   6.8860  4.78300E-0001   0.00000E+0000
   6.8880  4.65000E-0001   0.00000E+0000
   6.8910  4.67800E-0001   0.00000E+0000
   6.8930  4.63400E-0001   0.00000E+0000
   6.8960  4.72900E-0001   0.00000E+0000
   6.8990  4.90200E-0001   0.00000E+0000
   6.9010  4.90100E-0001   0.00000E+0000
   6.9020  4.92500E-0001   0.00000E+0000
   6.9060  4.85800E-0001   0.00000E+0000
   6.9080  4.89300E-0001   0.00000E+0000
   6.9100  4.92700E-0001   0.00000E+0000
   6.9120  4.88500E-0001   0.00000E+0000
   6.9150  4.80300E-0001   0.00000E+0000
   6.9180  4.77300E-0001   0.00000E+0000
   6.9200  4.76100E-0001   0.00000E+0000
   6.9220  4.83400E-0001   0.00000E+0000
   6.9250  4.86900E-0001   0.00000E+0000
   6.9270  4.72100E-0001   0.00000E+0000
   6.9290  4.74500E-0001   0.00000E+0000
   6.9310  4.76400E-0001   0.00000E+0000
   6.9340  4.95400E-0001   0.00000E+0000
   6.9360  4.72400E-0001   0.00000E+0000
   6.9390  4.71000E-0001   0.00000E+0000
   6.9410  5.03800E-0001   0.00000E+0000
   6.9430  5.03500E-0001   0.00000E+0000
   6.9460  4.86700E-0001   0.00000E+0000
   6.9480  4.70300E-0001   0.00000E+0000
   6.9500  4.70400E-0001   0.00000E+0000
   6.9510  4.65600E-0001   0.00000E+0000
   6.9550  4.70700E-0001   0.00000E+0000
   6.9580  4.81800E-0001   0.00000E+0000
   6.9590  4.81700E-0001   0.00000E+0000
   6.9610  4.64400E-0001   0.00000E+0000
   6.9630  4.73300E-0001   0.00000E+0000
   6.9660  4.72400E-0001   0.00000E+0000
   6.9680  4.68800E-0001   0.00000E+0000
   6.9700  4.58200E-0001   0.00000E+0000
   6.9730  4.75300E-0001   0.00000E+0000
   6.9750  4.74100E-0001   0.00000E+0000
   6.9770  4.70800E-0001   0.00000E+0000
   6.9790  4.63700E-0001   0.00000E+0000
   6.9820  4.45800E-0001   0.00000E+0000
   6.9840  4.48400E-0001   0.00000E+0000
   6.9860  4.57600E-0001   0.00000E+0000
   6.9890  4.65000E-0001   0.00000E+0000
   6.9910  4.56500E-0001   0.00000E+0000
   6.9930  4.83500E-0001   0.00000E+0000
   6.9960  5.02500E-0001   0.00000E+0000
   6.9980  4.75800E-0001   0.00000E+0000
   7.0010  4.68400E-0001   0.00000E+0000
   7.0030  4.72500E-0001   0.00000E+0000
   7.0060  4.81600E-0001   0.00000E+0000
   7.0100  4.82800E-0001   0.00000E+0000
   7.0110  4.90100E-0001   0.00000E+0000
   7.0140  4.87000E-0001   0.00000E+0000
   7.0170  4.73500E-0001   0.00000E+0000
   7.0180  4.84800E-0001   0.00000E+0000
   7.0210  4.90200E-0001   0.00000E+0000
   7.0230  4.67200E-0001   0.00000E+0000
   7.0250  4.87300E-0001   0.00000E+0000
   7.0300  5.02800E-0001   0.00000E+0000
   7.0320  4.82000E-0001   0.00000E+0000
   7.0340  4.90400E-0001   0.00000E+0000
   7.0350  4.95300E-0001   0.00000E+0000
   7.0380  5.00700E-0001   0.00000E+0000
   7.0390  5.20100E-0001   0.00000E+0000
   7.0420  5.22100E-0001   0.00000E+0000
   7.0440  5.06000E-0001   0.00000E+0000
   7.0480  5.07300E-0001   0.00000E+0000
   7.0510  4.99100E-0001   0.00000E+0000
   7.0530  5.17800E-0001   0.00000E+0000
   7.0550  5.15600E-0001   0.00000E+0000
   7.0560  5.00800E-0001   0.00000E+0000
   7.0600  5.25700E-0001   0.00000E+0000
   7.0620  5.27300E-0001   0.00000E+0000
   7.0650  5.29700E-0001   0.00000E+0000
   7.0660  5.24300E-0001   0.00000E+0000
   7.0690  5.37700E-0001   0.00000E+0000
   7.0720  5.52800E-0001   0.00000E+0000
   7.0730  5.52700E-0001   0.00000E+0000
   7.0760  5.40700E-0001   0.00000E+0000
   7.0790  5.25300E-0001   0.00000E+0000
   7.0800  5.26000E-0001   0.00000E+0000
   7.0820  5.37800E-0001   0.00000E+0000
   7.0850  5.65600E-0001   0.00000E+0000
   7.0870  5.68400E-0001   0.00000E+0000
   7.0890  5.60300E-0001   0.00000E+0000
   7.0900  5.62000E-0001   0.00000E+0000
   7.0930  5.70500E-0001   0.00000E+0000
   7.0970  5.89600E-0001   0.00000E+0000
   7.0990  5.88900E-0001   0.00000E+0000
   7.1010  6.06600E-0001   0.00000E+0000
