# Supplementary material for: Self-association of MreC as a regulatory signal in bacterial cell wall elongation
Source: Nat Commun. 2021 May 20;12:2987. doi: 10.1038/s41467-021-22957-9 (PMC8137920; doi:10.1038/s41467-021-22957-9)
Supplement: Supplementary file 4 — Source Data [file 41467_2021_22957_MOESM4_ESM.zip › Martins2-Source-Data/AUC_rawdata/E.coli/00063.RA3]

MREC FHEC 0,8 abs
R 3 20.0 20000 0016307 5.7730E10 281 1 
   5.8000 -4.22400E-0001   0.00000E+0000
   5.8030 -2.66000E-0001   0.00000E+0000
   5.8040 -2.77400E-0001   0.00000E+0000
   5.8050 -2.71600E-0001   0.00000E+0000
   5.8090 -1.51300E-0001   0.00000E+0000
   5.8100 -1.95500E-0001   0.00000E+0000
   5.8110 -2.84000E-0001   0.00000E+0000
   5.8130 -1.43600E-0001   0.00000E+0000
   5.8140 -1.95000E-0001   0.00000E+0000
   5.8160 -3.80600E-0001   0.00000E+0000
   5.8180 -3.88500E-0001   0.00000E+0000
   5.8200 -6.19900E-0001   0.00000E+0000
   5.8220 -5.81500E-0001   0.00000E+0000
   5.8240 -4.42900E-0001   0.00000E+0000
   5.8250 -3.11600E-0001   0.00000E+0000
   5.8260 -2.38400E-0001   0.00000E+0000
   5.8300  1.21000E-0001   0.00000E+0000
   5.8340  1.64100E-0001   0.00000E+0000
   5.8350  1.16800E-0001   0.00000E+0000
   5.8370  1.00100E-0001   0.00000E+0000
   5.8390  9.94000E-0002   0.00000E+0000
   5.8410  9.38000E-0002   0.00000E+0000
   5.8420  9.78000E-0002   0.00000E+0000
   5.8440  7.49000E-0002   0.00000E+0000
   5.8470  1.01400E-0001   0.00000E+0000
   5.8510  9.83000E-0002   0.00000E+0000
   5.8530  8.84000E-0002   0.00000E+0000
   5.8550  2.51000E-0002   0.00000E+0000
   5.8580  1.82000E-0002   0.00000E+0000
   5.8590  4.45000E-0002   0.00000E+0000
   5.8610  1.90000E-0002   0.00000E+0000
   5.8650  3.33000E-0002   0.00000E+0000
   5.8690 -6.80000E-0003   0.00000E+0000
   5.8720 -2.53000E-0002   0.00000E+0000
   5.8730  5.20000E-0003   0.00000E+0000
   5.8760  9.80000E-0003   0.00000E+0000
   5.8810  3.79000E-0002   0.00000E+0000
   5.8830  2.17000E-0002   0.00000E+0000
   5.8840  7.90000E-0003   0.00000E+0000
   5.8850  1.34000E-0002   0.00000E+0000
   5.8870  2.33000E-0002   0.00000E+0000
   5.8900  1.86000E-0002   0.00000E+0000
   5.8920  2.51000E-0002   0.00000E+0000
   5.8940  3.32000E-0002   0.00000E+0000
   5.8970  1.51000E-0002   0.00000E+0000
   5.8980  2.28000E-0002   0.00000E+0000
   5.8990  4.87000E-0002   0.00000E+0000
   5.9010  1.65000E-0002   0.00000E+0000
   5.9030  2.43000E-0002   0.00000E+0000
   5.9070  1.09000E-0002   0.00000E+0000
   5.9080  1.40000E-0002   0.00000E+0000
   5.9090  1.81000E-0002   0.00000E+0000
   5.9100  1.75000E-0002   0.00000E+0000
   5.9130  1.95000E-0002   0.00000E+0000
   5.9150  2.59000E-0002   0.00000E+0000
   5.9170  2.56000E-0002   0.00000E+0000
   5.9200  2.10000E-0003   0.00000E+0000
   5.9210  3.09000E-0002   0.00000E+0000
   5.9240  4.18000E-0002   0.00000E+0000
   5.9260  3.16000E-0002   0.00000E+0000
   5.9280  4.76000E-0002   0.00000E+0000
   5.9300  6.07000E-0002   0.00000E+0000
   5.9330  3.69000E-0002   0.00000E+0000
   5.9350  2.94000E-0002   0.00000E+0000
   5.9370  5.92000E-0002   0.00000E+0000
   5.9390  8.01000E-0002   0.00000E+0000
   5.9400  6.07000E-0002   0.00000E+0000
   5.9440  6.78000E-0002   0.00000E+0000
   5.9470  7.05000E-0002   0.00000E+0000
   5.9510  4.35000E-0002   0.00000E+0000
   5.9530  4.23000E-0002   0.00000E+0000
   5.9550  6.51000E-0002   0.00000E+0000
   5.9560  6.88000E-0002   0.00000E+0000
   5.9590  8.46000E-0002   0.00000E+0000
   5.9610  7.53000E-0002   0.00000E+0000
   5.9640  4.13000E-0002   0.00000E+0000
   5.9670  2.33000E-0002   0.00000E+0000
   5.9680  2.40000E-0002   0.00000E+0000
   5.9710  1.69000E-0002   0.00000E+0000
   5.9720  3.97000E-0002   0.00000E+0000
   5.9750  2.49000E-0002   0.00000E+0000
   5.9770  5.61000E-0002   0.00000E+0000
   5.9800 -4.06400E-0001   0.00000E+0000
   5.9820 -9.98800E-0001   0.00000E+0000
   5.9850 -1.22120E+0000   0.00000E+0000
   5.9870 -1.35630E+0000   0.00000E+0000
   5.9900 -1.53900E+0000   0.00000E+0000
   5.9920 -1.79940E+0000   0.00000E+0000
   5.9940 -1.95390E+0000   0.00000E+0000
   5.9960 -2.01130E+0000   0.00000E+0000
   5.9990 -1.90240E+0000   0.00000E+0000
   6.0010 -1.84700E+0000   0.00000E+0000
   6.0020 -1.82740E+0000   0.00000E+0000
   6.0060 -1.70550E+0000   0.00000E+0000
   6.0080 -1.51730E+0000   0.00000E+0000
   6.0100 -1.21310E+0000   0.00000E+0000
   6.0130 -8.54600E-0001   0.00000E+0000
   6.0160 -3.76000E-0002   0.00000E+0000
   6.0180  1.54200E-0001   0.00000E+0000
   6.0210  1.28300E-0001   0.00000E+0000
   6.0230  1.54500E-0001   0.00000E+0000
   6.0250  1.24000E-0001   0.00000E+0000
   6.0300  1.40000E-0001   0.00000E+0000
   6.0320  1.56400E-0001   0.00000E+0000
   6.0360  1.57100E-0001   0.00000E+0000
   6.0380  1.11600E-0001   0.00000E+0000
   6.0390  1.02700E-0001   0.00000E+0000
   6.0430  1.16300E-0001   0.00000E+0000
   6.0450  1.27700E-0001   0.00000E+0000
   6.0480  1.08800E-0001   0.00000E+0000
   6.0490  1.01400E-0001   0.00000E+0000
   6.0510  1.21800E-0001   0.00000E+0000
   6.0560  1.19500E-0001   0.00000E+0000
   6.0570  1.17400E-0001   0.00000E+0000
   6.0590  1.19200E-0001   0.00000E+0000
   6.0610  1.11200E-0001   0.00000E+0000
   6.0640  1.23700E-0001   0.00000E+0000
   6.0660  1.07100E-0001   0.00000E+0000
   6.0690  1.05500E-0001   0.00000E+0000
   6.0710  9.59000E-0002   0.00000E+0000
   6.0730  1.16500E-0001   0.00000E+0000
   6.0770  1.59900E-0001   0.00000E+0000
   6.0800  1.51200E-0001   0.00000E+0000
   6.0820  1.08100E-0001   0.00000E+0000
   6.0830  2.07900E-0001   0.00000E+0000
   6.0850  1.21500E+0000   0.00000E+0000
   6.0890  1.40090E+0000   0.00000E+0000
   6.0920  1.41790E+0000   0.00000E+0000
   6.0940  1.66700E+0000   0.00000E+0000
   6.0970  2.05840E+0000   0.00000E+0000
   6.1010  2.06580E+0000   0.00000E+0000
   6.1030  2.01640E+0000   0.00000E+0000
   6.1080  1.85280E+0000   0.00000E+0000
   6.1100  1.80450E+0000   0.00000E+0000
   6.1120  1.72420E+0000   0.00000E+0000
   6.1130  1.63160E+0000   0.00000E+0000
   6.1160  1.20860E+0000   0.00000E+0000
   6.1190  2.08200E-0001   0.00000E+0000
   6.1230  1.11600E-0001   0.00000E+0000
   6.1260  1.67200E-0001   0.00000E+0000
   6.1280  1.46700E-0001   0.00000E+0000
   6.1310  1.52300E-0001   0.00000E+0000
   6.1330  1.45600E-0001   0.00000E+0000
   6.1350  1.44500E-0001   0.00000E+0000
   6.1380  1.44600E-0001   0.00000E+0000
   6.1400  1.41400E-0001   0.00000E+0000
   6.1420  1.38200E-0001   0.00000E+0000
   6.1440  1.45600E-0001   0.00000E+0000
   6.1470  1.51500E-0001   0.00000E+0000
   6.1490  1.48100E-0001   0.00000E+0000
   6.1520  1.46900E-0001   0.00000E+0000
   6.1530  1.55300E-0001   0.00000E+0000
   6.1540  1.64800E-0001   0.00000E+0000
   6.1580  1.66300E-0001   0.00000E+0000
   6.1610  1.62700E-0001   0.00000E+0000
   6.1630  1.67800E-0001   0.00000E+0000
   6.1650  1.68700E-0001   0.00000E+0000
   6.1670  1.73800E-0001   0.00000E+0000
   6.1690  1.77500E-0001   0.00000E+0000
   6.1710  1.76600E-0001   0.00000E+0000
   6.1740  1.75000E-0001   0.00000E+0000
   6.1760  1.81600E-0001   0.00000E+0000
   6.1790  1.88000E-0001   0.00000E+0000
   6.1810  1.85800E-0001   0.00000E+0000
   6.1830  1.92400E-0001   0.00000E+0000
   6.1850  1.90700E-0001   0.00000E+0000
   6.1880  1.93000E-0001   0.00000E+0000
   6.1900  1.96000E-0001   0.00000E+0000
   6.1930  1.98700E-0001   0.00000E+0000
   6.1960  2.01000E-0001   0.00000E+0000
   6.1970  2.04600E-0001   0.00000E+0000
   6.2000  2.07600E-0001   0.00000E+0000
   6.2040  2.10200E-0001   0.00000E+0000
   6.2090  2.10300E-0001   0.00000E+0000
   6.2120  2.21400E-0001   0.00000E+0000
   6.2130  2.28400E-0001   0.00000E+0000
   6.2160  2.26500E-0001   0.00000E+0000
   6.2190  2.29400E-0001   0.00000E+0000
   6.2210  2.34100E-0001   0.00000E+0000
   6.2250  2.35400E-0001   0.00000E+0000
   6.2270  2.71100E-0001   0.00000E+0000
   6.2300  2.46100E-0001   0.00000E+0000
   6.2310  1.78100E-0001   0.00000E+0000
   6.2340  2.02000E-0001   0.00000E+0000
   6.2350  2.73600E-0001   0.00000E+0000
   6.2390  2.69700E-0001   0.00000E+0000
   6.2410  2.64900E-0001   0.00000E+0000
   6.2430  2.64500E-0001   0.00000E+0000
   6.2450  2.67900E-0001   0.00000E+0000
   6.2490  2.68400E-0001   0.00000E+0000
   6.2530  2.69100E-0001   0.00000E+0000
   6.2570  2.74400E-0001   0.00000E+0000
   6.2590  2.85700E-0001   0.00000E+0000
   6.2610  2.83600E-0001   0.00000E+0000
   6.2640  2.86400E-0001   0.00000E+0000
   6.2660  2.94400E-0001   0.00000E+0000
   6.2680  3.02000E-0001   0.00000E+0000
   6.2700  2.85600E-0001   0.00000E+0000
   6.2730  2.84200E-0001   0.00000E+0000
   6.2750  2.95400E-0001   0.00000E+0000
   6.2770  2.99100E-0001   0.00000E+0000
   6.2790  3.00900E-0001   0.00000E+0000
   6.2810  2.93200E-0001   0.00000E+0000
   6.2840  2.95000E-0001   0.00000E+0000
   6.2860  3.11500E-0001   0.00000E+0000
   6.2890  3.09200E-0001   0.00000E+0000
   6.2910  3.04900E-0001   0.00000E+0000
   6.2920  3.11100E-0001   0.00000E+0000
   6.2960  3.22400E-0001   0.00000E+0000
   6.2980  3.15800E-0001   0.00000E+0000
   6.3010  3.13000E-0001   0.00000E+0000
   6.3030  3.22000E-0001   0.00000E+0000
   6.3060  3.28000E-0001   0.00000E+0000
   6.3070  3.17700E-0001   0.00000E+0000
   6.3100  3.32600E-0001   0.00000E+0000
   6.3120  3.38500E-0001   0.00000E+0000
   6.3140  3.21000E-0001   0.00000E+0000
   6.3160  3.19400E-0001   0.00000E+0000
   6.3180  3.34000E-0001   0.00000E+0000
   6.3190  3.32600E-0001   0.00000E+0000
   6.3230  3.37000E-0001   0.00000E+0000
   6.3240  3.35100E-0001   0.00000E+0000
   6.3280  3.61000E-0001   0.00000E+0000
   6.3300  3.00600E-0001   0.00000E+0000
   6.3330  3.03400E-0001   0.00000E+0000
   6.3350  3.19700E-0001   0.00000E+0000
   6.3370  3.67700E-0001   0.00000E+0000
   6.3390  3.57800E-0001   0.00000E+0000
   6.3420  3.50600E-0001   0.00000E+0000
   6.3440  3.56100E-0001   0.00000E+0000
   6.3460  3.57000E-0001   0.00000E+0000
   6.3480  3.63000E-0001   0.00000E+0000
   6.3500  3.52100E-0001   0.00000E+0000
   6.3530  3.59300E-0001   0.00000E+0000
   6.3570  3.56500E-0001   0.00000E+0000
   6.3590  3.64700E-0001   0.00000E+0000
   6.3620  3.52700E-0001   0.00000E+0000
   6.3640  3.67700E-0001   0.00000E+0000
   6.3650  3.61400E-0001   0.00000E+0000
   6.3690  3.78200E-0001   0.00000E+0000
   6.3710  3.65000E-0001   0.00000E+0000
   6.3730  3.65900E-0001   0.00000E+0000
   6.3750  3.76300E-0001   0.00000E+0000
   6.3780  3.85100E-0001   0.00000E+0000
   6.3800  3.82200E-0001   0.00000E+0000
   6.3820  3.72400E-0001   0.00000E+0000
   6.3850  3.89300E-0001   0.00000E+0000
   6.3880  3.82400E-0001   0.00000E+0000
   6.3920  3.82100E-0001   0.00000E+0000
   6.3930  3.89300E-0001   0.00000E+0000
   6.3950  3.86200E-0001   0.00000E+0000
   6.3960  3.86400E-0001   0.00000E+0000
   6.3990  3.91600E-0001   0.00000E+0000
   6.4000  3.98500E-0001   0.00000E+0000
   6.4040  3.95200E-0001   0.00000E+0000
   6.4060  3.92700E-0001   0.00000E+0000
   6.4080  3.90400E-0001   0.00000E+0000
   6.4120  3.92300E-0001   0.00000E+0000
   6.4140  3.91300E-0001   0.00000E+0000
   6.4180  3.83800E-0001   0.00000E+0000
   6.4220  3.94000E-0001   0.00000E+0000
   6.4240  3.98800E-0001   0.00000E+0000
   6.4280  3.92600E-0001   0.00000E+0000
   6.4290  4.02100E-0001   0.00000E+0000
   6.4310  4.01900E-0001   0.00000E+0000
   6.4330  4.02400E-0001   0.00000E+0000
   6.4370  4.06000E-0001   0.00000E+0000
   6.4380  4.00900E-0001   0.00000E+0000
   6.4400  4.05100E-0001   0.00000E+0000
   6.4420  4.05300E-0001   0.00000E+0000
   6.4450  4.10800E-0001   0.00000E+0000
   6.4470  4.17600E-0001   0.00000E+0000
   6.4480  4.06800E-0001   0.00000E+0000
   6.4510  4.06400E-0001   0.00000E+0000
   6.4520  4.03000E-0001   0.00000E+0000
   6.4550  4.14500E-0001   0.00000E+0000
   6.4580  4.12400E-0001   0.00000E+0000
   6.4590  4.11800E-0001   0.00000E+0000
   6.4620  4.10500E-0001   0.00000E+0000
   6.4640  4.06000E-0001   0.00000E+0000
   6.4670  4.10800E-0001   0.00000E+0000
   6.4690  4.14500E-0001   0.00000E+0000
   6.4720  4.15100E-0001   0.00000E+0000
   6.4740  4.23000E-0001   0.00000E+0000
   6.4780  4.33000E-0001   0.00000E+0000
   6.4790  4.56700E-0001   0.00000E+0000
   6.4810  4.61800E-0001   0.00000E+0000
   6.4850  4.37100E-0001   0.00000E+0000
   6.4880  4.16700E-0001   0.00000E+0000
   6.4900  4.21100E-0001   0.00000E+0000
   6.4920  4.24900E-0001   0.00000E+0000
   6.4950  4.15300E-0001   0.00000E+0000
   6.4970  4.25300E-0001   0.00000E+0000
   6.5000  4.19000E-0001   0.00000E+0000
   6.5020  4.17300E-0001   0.00000E+0000
   6.5030  4.26600E-0001   0.00000E+0000
   6.5050  4.22600E-0001   0.00000E+0000
   6.5080  4.26600E-0001   0.00000E+0000
   6.5090  4.29800E-0001   0.00000E+0000
   6.5120  4.40600E-0001   0.00000E+0000
   6.5130  4.31200E-0001   0.00000E+0000
   6.5150  3.96800E-0001   0.00000E+0000
   6.5170  3.95700E-0001   0.00000E+0000
   6.5200  4.28900E-0001   0.00000E+0000
   6.5220  4.41100E-0001   0.00000E+0000
   6.5260  4.34400E-0001   0.00000E+0000
   6.5280  4.38700E-0001   0.00000E+0000
   6.5290  4.21400E-0001   0.00000E+0000
   6.5330  4.30600E-0001   0.00000E+0000
   6.5360  4.27400E-0001   0.00000E+0000
   6.5380  4.27700E-0001   0.00000E+0000
   6.5400  4.30400E-0001   0.00000E+0000
   6.5450  4.28300E-0001   0.00000E+0000
   6.5490  4.27500E-0001   0.00000E+0000
   6.5500  4.38400E-0001   0.00000E+0000
   6.5520  4.44500E-0001   0.00000E+0000
   6.5530  4.36900E-0001   0.00000E+0000
   6.5590  4.28500E-0001   0.00000E+0000
   6.5610  4.37100E-0001   0.00000E+0000
   6.5630  4.34900E-0001   0.00000E+0000
   6.5660  4.37900E-0001   0.00000E+0000
   6.5680  4.39600E-0001   0.00000E+0000
   6.5710  4.41400E-0001   0.00000E+0000
   6.5720  4.25100E-0001   0.00000E+0000
   6.5740  4.34200E-0001   0.00000E+0000
   6.5770  4.36300E-0001   0.00000E+0000
   6.5820  4.31700E-0001   0.00000E+0000
   6.5840  4.44700E-0001   0.00000E+0000
   6.5850  4.40900E-0001   0.00000E+0000
   6.5880  4.38100E-0001   0.00000E+0000
   6.5910  4.36100E-0001   0.00000E+0000
   6.5950  4.49200E-0001   0.00000E+0000
   6.5970  4.44400E-0001   0.00000E+0000
   6.6000  4.38300E-0001   0.00000E+0000
   6.6040  4.62900E-0001   0.00000E+0000
   6.6050  4.51200E-0001   0.00000E+0000
   6.6080  4.48300E-0001   0.00000E+0000
   6.6090  4.43000E-0001   0.00000E+0000
   6.6120  4.49400E-0001   0.00000E+0000
   6.6140  4.52200E-0001   0.00000E+0000
   6.6170  4.51000E-0001   0.00000E+0000
   6.6190  4.47500E-0001   0.00000E+0000
   6.6210  4.54500E-0001   0.00000E+0000
   6.6240  4.50800E-0001   0.00000E+0000
   6.6260  4.46700E-0001   0.00000E+0000
   6.6290  4.56700E-0001   0.00000E+0000
   6.6310  4.58500E-0001   0.00000E+0000
   6.6330  4.65700E-0001   0.00000E+0000
   6.6360  4.43200E-0001   0.00000E+0000
   6.6380  4.57000E-0001   0.00000E+0000
   6.6390  4.59200E-0001   0.00000E+0000
   6.6410  4.62000E-0001   0.00000E+0000
   6.6440  4.58700E-0001   0.00000E+0000
   6.6460  4.45000E-0001   0.00000E+0000
   6.6490  4.46000E-0001   0.00000E+0000
   6.6500  4.48400E-0001   0.00000E+0000
   6.6530  4.47900E-0001   0.00000E+0000
   6.6540  4.51800E-0001   0.00000E+0000
   6.6560  4.50400E-0001   0.00000E+0000
   6.6590  4.50600E-0001   0.00000E+0000
   6.6620  4.50800E-0001   0.00000E+0000
   6.6640  4.47100E-0001   0.00000E+0000
   6.6670  4.48100E-0001   0.00000E+0000
   6.6690  4.59500E-0001   0.00000E+0000
   6.6710  4.57600E-0001   0.00000E+0000
   6.6740  4.56900E-0001   0.00000E+0000
   6.6760  4.55700E-0001   0.00000E+0000
   6.6780  4.54000E-0001   0.00000E+0000
   6.6810  4.58800E-0001   0.00000E+0000
   6.6830  4.59500E-0001   0.00000E+0000
   6.6850  4.63300E-0001   0.00000E+0000
   6.6880  4.54600E-0001   0.00000E+0000
   6.6900  4.53900E-0001   0.00000E+0000
   6.6940  4.64100E-0001   0.00000E+0000
   6.6960  4.66100E-0001   0.00000E+0000
   6.6980  4.67600E-0001   0.00000E+0000
   6.7010  4.54100E-0001   0.00000E+0000
   6.7030  4.56200E-0001   0.00000E+0000
   6.7050  4.47900E-0001   0.00000E+0000
   6.7080  4.49400E-0001   0.00000E+0000
   6.7100  4.46400E-0001   0.00000E+0000
   6.7150  4.57000E-0001   0.00000E+0000
   6.7170  4.58600E-0001   0.00000E+0000
   6.7200  4.53900E-0001   0.00000E+0000
   6.7220  4.54800E-0001   0.00000E+0000
   6.7240  4.53300E-0001   0.00000E+0000
   6.7270  4.63700E-0001   0.00000E+0000
   6.7290  4.62900E-0001   0.00000E+0000
   6.7320  4.60500E-0001   0.00000E+0000
   6.7340  4.72000E-0001   0.00000E+0000
   6.7370  4.56000E-0001   0.00000E+0000
   6.7380  4.71800E-0001   0.00000E+0000
   6.7420  4.75000E-0001   0.00000E+0000
   6.7450  4.74500E-0001   0.00000E+0000
   6.7480  4.64600E-0001   0.00000E+0000
   6.7510  4.69700E-0001   0.00000E+0000
   6.7540  4.69200E-0001   0.00000E+0000
   6.7570  4.64600E-0001   0.00000E+0000
   6.7580  4.77500E-0001   0.00000E+0000
   6.7590  4.74600E-0001   0.00000E+0000
   6.7610  4.74300E-0001   0.00000E+0000
   6.7630  4.74900E-0001   0.00000E+0000
   6.7680  4.69400E-0001   0.00000E+0000
   6.7690  4.50200E-0001   0.00000E+0000
   6.7730  4.55900E-0001   0.00000E+0000
   6.7750  4.75100E-0001   0.00000E+0000
   6.7770  4.77600E-0001   0.00000E+0000
   6.7800  4.76400E-0001   0.00000E+0000
   6.7810  4.73000E-0001   0.00000E+0000
   6.7840  4.72400E-0001   0.00000E+0000
   6.7860  4.73600E-0001   0.00000E+0000
   6.7890  4.76400E-0001   0.00000E+0000
   6.7910  4.81900E-0001   0.00000E+0000
   6.7930  4.80700E-0001   0.00000E+0000
   6.7960  4.70400E-0001   0.00000E+0000
   6.7980  4.74500E-0001   0.00000E+0000
   6.8000  4.56400E-0001   0.00000E+0000
   6.8020  4.74700E-0001   0.00000E+0000
   6.8040  4.86600E-0001   0.00000E+0000
   6.8060  4.73100E-0001   0.00000E+0000
   6.8080  4.82100E-0001   0.00000E+0000
   6.8120  4.91100E-0001   0.00000E+0000
   6.8130  4.88500E-0001   0.00000E+0000
   6.8150  4.71700E-0001   0.00000E+0000
   6.8170  4.84800E-0001   0.00000E+0000
   6.8200  4.81400E-0001   0.00000E+0000
   6.8230  4.65800E-0001   0.00000E+0000
   6.8250  4.67200E-0001   0.00000E+0000
   6.8270  4.74800E-0001   0.00000E+0000
   6.8290  4.82500E-0001   0.00000E+0000
   6.8340  4.75600E-0001   0.00000E+0000
   6.8350  4.79600E-0001   0.00000E+0000
   6.8360  4.78500E-0001   0.00000E+0000
   6.8380  4.78400E-0001   0.00000E+0000
   6.8410  4.60000E-0001   0.00000E+0000
   6.8450  4.66900E-0001   0.00000E+0000
   6.8480  4.76600E-0001   0.00000E+0000
   6.8510  4.86800E-0001   0.00000E+0000
   6.8530  4.93800E-0001   0.00000E+0000
   6.8550  4.75000E-0001   0.00000E+0000
   6.8580  4.62600E-0001   0.00000E+0000
   6.8610  4.73100E-0001   0.00000E+0000
   6.8630  4.74200E-0001   0.00000E+0000
   6.8660  4.71900E-0001   0.00000E+0000
   6.8680  4.76500E-0001   0.00000E+0000
   6.8720  4.87400E-0001   0.00000E+0000
   6.8760  4.78700E-0001   0.00000E+0000
   6.8780  4.83000E-0001   0.00000E+0000
   6.8790  4.85000E-0001   0.00000E+0000
   6.8810  4.80800E-0001   0.00000E+0000
   6.8840  4.79100E-0001   0.00000E+0000
   6.8860  4.85900E-0001   0.00000E+0000
   6.8870  4.94300E-0001   0.00000E+0000
   6.8900  4.78800E-0001   0.00000E+0000
   6.8930  4.82900E-0001   0.00000E+0000
   6.8960  4.86600E-0001   0.00000E+0000
   6.8990  5.06900E-0001   0.00000E+0000
   6.9020  5.00900E-0001   0.00000E+0000
   6.9040  4.97200E-0001   0.00000E+0000
   6.9060  4.96400E-0001   0.00000E+0000
   6.9080  5.06900E-0001   0.00000E+0000
   6.9120  5.09200E-0001   0.00000E+0000
   6.9150  4.97800E-0001   0.00000E+0000
   6.9180  4.94700E-0001   0.00000E+0000
   6.9200  4.95600E-0001   0.00000E+0000
   6.9220  4.92900E-0001   0.00000E+0000
   6.9250  5.04900E-0001   0.00000E+0000
   6.9290  4.92400E-0001   0.00000E+0000
   6.9320  4.97000E-0001   0.00000E+0000
   6.9340  5.12400E-0001   0.00000E+0000
   6.9360  5.06700E-0001   0.00000E+0000
   6.9370  4.85500E-0001   0.00000E+0000
   6.9380  5.12400E-0001   0.00000E+0000
   6.9430  5.23900E-0001   0.00000E+0000
   6.9460  5.02900E-0001   0.00000E+0000
   6.9480  4.87700E-0001   0.00000E+0000
   6.9520  4.92400E-0001   0.00000E+0000
   6.9540  4.93700E-0001   0.00000E+0000
   6.9560  4.89700E-0001   0.00000E+0000
   6.9590  5.03800E-0001   0.00000E+0000
   6.9610  4.86500E-0001   0.00000E+0000
   6.9650  4.90600E-0001   0.00000E+0000
   6.9660  5.00200E-0001   0.00000E+0000
   6.9700  4.83300E-0001   0.00000E+0000
   6.9730  4.90400E-0001   0.00000E+0000
   6.9750  5.04300E-0001   0.00000E+0000
   6.9790  4.89300E-0001   0.00000E+0000
   6.9800  4.78800E-0001   0.00000E+0000
   6.9840  4.61600E-0001   0.00000E+0000
   6.9860  4.85700E-0001   0.00000E+0000
   6.9890  4.73400E-0001   0.00000E+0000
   6.9910  4.72800E-0001   0.00000E+0000
   6.9930  4.95200E-0001   0.00000E+0000
   6.9960  5.09500E-0001   0.00000E+0000
   6.9980  5.07200E-0001   0.00000E+0000
   6.9990  4.72100E-0001   0.00000E+0000
   7.0030  4.86600E-0001   0.00000E+0000
   7.0050  4.80600E-0001   0.00000E+0000
   7.0070  4.87200E-0001   0.00000E+0000
   7.0100  4.98800E-0001   0.00000E+0000
   7.0120  5.07000E-0001   0.00000E+0000
   7.0160  4.95300E-0001   0.00000E+0000
   7.0180  4.91500E-0001   0.00000E+0000
   7.0210  5.17900E-0001   0.00000E+0000
   7.0250  5.02500E-0001   0.00000E+0000
   7.0280  5.05700E-0001   0.00000E+0000
   7.0300  5.17300E-0001   0.00000E+0000
   7.0320  5.06300E-0001   0.00000E+0000
   7.0340  5.05800E-0001   0.00000E+0000
   7.0370  5.15400E-0001   0.00000E+0000
   7.0390  5.36000E-0001   0.00000E+0000
   7.0420  5.32900E-0001   0.00000E+0000
   7.0440  5.34800E-0001   0.00000E+0000
   7.0460  5.25600E-0001   0.00000E+0000
   7.0480  5.08200E-0001   0.00000E+0000
   7.0510  5.22200E-0001   0.00000E+0000
   7.0530  5.27200E-0001   0.00000E+0000
   7.0580  5.28200E-0001   0.00000E+0000
   7.0600  5.37400E-0001   0.00000E+0000
   7.0620  5.46300E-0001   0.00000E+0000
   7.0650  5.49500E-0001   0.00000E+0000
   7.0670  5.38400E-0001   0.00000E+0000
   7.0720  5.64300E-0001   0.00000E+0000
   7.0730  5.54200E-0001   0.00000E+0000
   7.0760  5.50500E-0001   0.00000E+0000
   7.0790  5.44500E-0001   0.00000E+0000
   7.0820  5.48300E-0001   0.00000E+0000
   7.0850  5.67400E-0001   0.00000E+0000
   7.0870  5.76400E-0001   0.00000E+0000
   7.0900  5.75000E-0001   0.00000E+0000
   7.0930  5.67800E-0001   0.00000E+0000
   7.0940  5.78000E-0001   0.00000E+0000
   7.0970  5.94500E-0001   0.00000E+0000
   7.1010  5.98100E-0001   0.00000E+0000
