# Supplementary material for: Self-association of MreC as a regulatory signal in bacterial cell wall elongation
Source: Nat Commun. 2021 May 20;12:2987. doi: 10.1038/s41467-021-22957-9 (PMC8137920; doi:10.1038/s41467-021-22957-9)
Supplement: Supplementary file 4 — Source Data [file 41467_2021_22957_MOESM4_ESM.zip › Martins2-Source-Data/AUC_rawdata/E.coli/00046.RA3]

MREC FHEC 0,8 abs
R 3 20.0 20000 0012756 4.2160E10 281 1 
   5.8000 -3.64600E-0001   0.00000E+0000
   5.8030 -3.13000E-0001   0.00000E+0000
   5.8050 -2.70900E-0001   0.00000E+0000
   5.8070 -2.83500E-0001   0.00000E+0000
   5.8080 -1.72600E-0001   0.00000E+0000
   5.8100 -1.51700E-0001   0.00000E+0000
   5.8110 -1.72300E-0001   0.00000E+0000
   5.8120 -1.35100E-0001   0.00000E+0000
   5.8140 -1.60000E-0001   0.00000E+0000
   5.8150 -1.91900E-0001   0.00000E+0000
   5.8160 -1.80500E-0001   0.00000E+0000
   5.8170 -3.26500E-0001   0.00000E+0000
   5.8180 -5.64600E-0001   0.00000E+0000
   5.8210 -4.81500E-0001   0.00000E+0000
   5.8230 -4.22600E-0001   0.00000E+0000
   5.8250 -5.10700E-0001   0.00000E+0000
   5.8280 -1.90900E-0001   0.00000E+0000
   5.8290 -1.04600E-0001   0.00000E+0000
   5.8300  3.48000E-0002   0.00000E+0000
   5.8330  1.40600E-0001   0.00000E+0000
   5.8350  1.59600E-0001   0.00000E+0000
   5.8360  1.27800E-0001   0.00000E+0000
   5.8390  1.04300E-0001   0.00000E+0000
   5.8420  1.06500E-0001   0.00000E+0000
   5.8440  9.27000E-0002   0.00000E+0000
   5.8460  8.29000E-0002   0.00000E+0000
   5.8480  1.01000E-0001   0.00000E+0000
   5.8490  9.24000E-0002   0.00000E+0000
   5.8530  9.97000E-0002   0.00000E+0000
   5.8540  6.50000E-0002   0.00000E+0000
   5.8580  1.99000E-0002   0.00000E+0000
   5.8590  2.84000E-0002   0.00000E+0000
   5.8620  3.57000E-0002   0.00000E+0000
   5.8630  1.32000E-0002   0.00000E+0000
   5.8660  4.07000E-0002   0.00000E+0000
   5.8690  2.99000E-0002   0.00000E+0000
   5.8700  9.10000E-0003   0.00000E+0000
   5.8720 -2.70000E-0002   0.00000E+0000
   5.8730 -3.97000E-0002   0.00000E+0000
   5.8750  0.00000E+0000   0.00000E+0000
   5.8760  8.20000E-0003   0.00000E+0000
   5.8780  3.41000E-0002   0.00000E+0000
   5.8800  5.18000E-0002   0.00000E+0000
   5.8830  4.14000E-0002   0.00000E+0000
   5.8840  1.92000E-0002   0.00000E+0000
   5.8860  3.90000E-0003   0.00000E+0000
   5.8870  2.23000E-0002   0.00000E+0000
   5.8900  4.12000E-0002   0.00000E+0000
   5.8910  4.83000E-0002   0.00000E+0000
   5.8940  2.67000E-0002   0.00000E+0000
   5.8970  2.11000E-0002   0.00000E+0000
   5.9000  2.01000E-0002   0.00000E+0000
   5.9030  4.86000E-0002   0.00000E+0000
   5.9060  1.96000E-0002   0.00000E+0000
   5.9090  1.30000E-0002   0.00000E+0000
   5.9110  1.98000E-0002   0.00000E+0000
   5.9150  2.53000E-0002   0.00000E+0000
   5.9170  2.57000E-0002   0.00000E+0000
   5.9200  2.02000E-0002   0.00000E+0000
   5.9210 -1.00000E-0004   0.00000E+0000
   5.9240  2.59000E-0002   0.00000E+0000
   5.9270  3.30000E-0002   0.00000E+0000
   5.9280  2.49000E-0002   0.00000E+0000
   5.9300  5.48000E-0002   0.00000E+0000
   5.9320  7.77000E-0002   0.00000E+0000
   5.9360  2.67000E-0002   0.00000E+0000
   5.9380  4.43000E-0002   0.00000E+0000
   5.9410  8.43000E-0002   0.00000E+0000
   5.9420  7.88000E-0002   0.00000E+0000
   5.9440  5.29000E-0002   0.00000E+0000
   5.9450  7.59000E-0002   0.00000E+0000
   5.9490  6.70000E-0002   0.00000E+0000
   5.9510  5.98000E-0002   0.00000E+0000
   5.9530  4.40000E-0002   0.00000E+0000
   5.9540  4.50000E-0002   0.00000E+0000
   5.9550  6.00000E-0002   0.00000E+0000
   5.9580  5.94000E-0002   0.00000E+0000
   5.9600  9.63000E-0002   0.00000E+0000
   5.9630  8.76000E-0002   0.00000E+0000
   5.9640  7.96000E-0002   0.00000E+0000
   5.9650  6.84000E-0002   0.00000E+0000
   5.9680  2.33000E-0002   0.00000E+0000
   5.9700  2.12000E-0002   0.00000E+0000
   5.9720  1.54000E-0002   0.00000E+0000
   5.9730  3.65000E-0002   0.00000E+0000
   5.9770  3.07000E-0002   0.00000E+0000
   5.9800  5.28000E-0002   0.00000E+0000
   5.9820 -4.82500E-0001   0.00000E+0000
   5.9830 -8.29100E-0001   0.00000E+0000
   5.9840 -1.09220E+0000   0.00000E+0000
   5.9860 -1.29200E+0000   0.00000E+0000
   5.9890 -1.42180E+0000   0.00000E+0000
   5.9910 -1.59310E+0000   0.00000E+0000
   5.9940 -1.93840E+0000   0.00000E+0000
   5.9950 -1.99120E+0000   0.00000E+0000
   5.9980 -1.97390E+0000   0.00000E+0000
   6.0010 -1.89300E+0000   0.00000E+0000
   6.0040 -1.88080E+0000   0.00000E+0000
   6.0060 -1.80830E+0000   0.00000E+0000
   6.0080 -1.70480E+0000   0.00000E+0000
   6.0120 -1.41720E+0000   0.00000E+0000
   6.0140 -1.05320E+0000   0.00000E+0000
   6.0150 -5.46900E-0001   0.00000E+0000
   6.0170 -1.63200E-0001   0.00000E+0000
   6.0180  1.32700E-0001   0.00000E+0000
   6.0210  1.37900E-0001   0.00000E+0000
   6.0230  1.32600E-0001   0.00000E+0000
   6.0250  1.53500E-0001   0.00000E+0000
   6.0270  1.16500E-0001   0.00000E+0000
   6.0290  1.18700E-0001   0.00000E+0000
   6.0320  1.47500E-0001   0.00000E+0000
   6.0340  1.53400E-0001   0.00000E+0000
   6.0370  1.70600E-0001   0.00000E+0000
   6.0400  9.35000E-0002   0.00000E+0000
   6.0420  1.00800E-0001   0.00000E+0000
   6.0460  1.28900E-0001   0.00000E+0000
   6.0480  1.24100E-0001   0.00000E+0000
   6.0500  1.05000E-0001   0.00000E+0000
   6.0510  1.08900E-0001   0.00000E+0000
   6.0520  1.15600E-0001   0.00000E+0000
   6.0550  1.23700E-0001   0.00000E+0000
   6.0570  1.15200E-0001   0.00000E+0000
   6.0620  1.12000E-0001   0.00000E+0000
   6.0640  1.15600E-0001   0.00000E+0000
   6.0660  1.25900E-0001   0.00000E+0000
   6.0690  1.06800E-0001   0.00000E+0000
   6.0710  1.08100E-0001   0.00000E+0000
   6.0730  9.96000E-0002   0.00000E+0000
   6.0760  1.36600E-0001   0.00000E+0000
   6.0780  1.58200E-0001   0.00000E+0000
   6.0820  1.02100E-0001   0.00000E+0000
   6.0850  9.35200E-0001   0.00000E+0000
   6.0870  1.20210E+0000   0.00000E+0000
   6.0920  1.42270E+0000   0.00000E+0000
   6.0940  1.51350E+0000   0.00000E+0000
   6.0990  2.08030E+0000   0.00000E+0000
   6.1010  2.07230E+0000   0.00000E+0000
   6.1020  2.04800E+0000   0.00000E+0000
   6.1060  1.99830E+0000   0.00000E+0000
   6.1070  1.92610E+0000   0.00000E+0000
   6.1100  1.85340E+0000   0.00000E+0000
   6.1110  1.80550E+0000   0.00000E+0000
   6.1140  1.68190E+0000   0.00000E+0000
   6.1150  1.53560E+0000   0.00000E+0000
   6.1180  5.98100E-0001   0.00000E+0000
   6.1230  1.17700E-0001   0.00000E+0000
   6.1260  1.88100E-0001   0.00000E+0000
   6.1270  1.90900E-0001   0.00000E+0000
   6.1300  1.74600E-0001   0.00000E+0000
   6.1320  1.76200E-0001   0.00000E+0000
   6.1350  1.77900E-0001   0.00000E+0000
   6.1370  1.69000E-0001   0.00000E+0000
   6.1390  1.77500E-0001   0.00000E+0000
   6.1400  1.67800E-0001   0.00000E+0000
   6.1450  1.75800E-0001   0.00000E+0000
   6.1470  1.85100E-0001   0.00000E+0000
   6.1490  1.83200E-0001   0.00000E+0000
   6.1540  1.90600E-0001   0.00000E+0000
   6.1560  1.97800E-0001   0.00000E+0000
   6.1580  2.01400E-0001   0.00000E+0000
   6.1610  2.03400E-0001   0.00000E+0000
   6.1630  2.03800E-0001   0.00000E+0000
   6.1650  2.09900E-0001   0.00000E+0000
   6.1670  2.16800E-0001   0.00000E+0000
   6.1680  2.14400E-0001   0.00000E+0000
   6.1700  2.08100E-0001   0.00000E+0000
   6.1720  2.23600E-0001   0.00000E+0000
   6.1750  2.18200E-0001   0.00000E+0000
   6.1760  2.22800E-0001   0.00000E+0000
   6.1790  2.28600E-0001   0.00000E+0000
   6.1830  2.32100E-0001   0.00000E+0000
   6.1840  2.33700E-0001   0.00000E+0000
   6.1880  2.36600E-0001   0.00000E+0000
   6.1910  2.38800E-0001   0.00000E+0000
   6.1940  2.47300E-0001   0.00000E+0000
   6.1970  2.50100E-0001   0.00000E+0000
   6.2000  2.51100E-0001   0.00000E+0000
   6.2020  2.58500E-0001   0.00000E+0000
   6.2040  2.58400E-0001   0.00000E+0000
   6.2060  2.62300E-0001   0.00000E+0000
   6.2080  2.67400E-0001   0.00000E+0000
   6.2110  2.70400E-0001   0.00000E+0000
   6.2130  2.77600E-0001   0.00000E+0000
   6.2160  2.78300E-0001   0.00000E+0000
   6.2200  2.85400E-0001   0.00000E+0000
   6.2210  2.85100E-0001   0.00000E+0000
   6.2230  2.87200E-0001   0.00000E+0000
   6.2250  2.93800E-0001   0.00000E+0000
   6.2270  3.20700E-0001   0.00000E+0000
   6.2300  2.54000E-0001   0.00000E+0000
   6.2310  2.30000E-0001   0.00000E+0000
   6.2330  2.61900E-0001   0.00000E+0000
   6.2360  3.19600E-0001   0.00000E+0000
   6.2370  3.29800E-0001   0.00000E+0000
   6.2400  3.15200E-0001   0.00000E+0000
   6.2430  3.19100E-0001   0.00000E+0000
   6.2450  3.22600E-0001   0.00000E+0000
   6.2470  3.21400E-0001   0.00000E+0000
   6.2500  3.15800E-0001   0.00000E+0000
   6.2520  3.21200E-0001   0.00000E+0000
   6.2550  3.26400E-0001   0.00000E+0000
   6.2580  3.36800E-0001   0.00000E+0000
   6.2590  3.34600E-0001   0.00000E+0000
   6.2610  3.45000E-0001   0.00000E+0000
   6.2650  3.46800E-0001   0.00000E+0000
   6.2680  3.50200E-0001   0.00000E+0000
   6.2710  3.33000E-0001   0.00000E+0000
   6.2720  3.36100E-0001   0.00000E+0000
   6.2750  3.40200E-0001   0.00000E+0000
   6.2760  3.47600E-0001   0.00000E+0000
   6.2800  3.45500E-0001   0.00000E+0000
   6.2820  3.34600E-0001   0.00000E+0000
   6.2840  3.51600E-0001   0.00000E+0000
   6.2860  3.64300E-0001   0.00000E+0000
   6.2890  3.53300E-0001   0.00000E+0000
   6.2920  3.53000E-0001   0.00000E+0000
   6.2930  3.60300E-0001   0.00000E+0000
   6.2960  3.64100E-0001   0.00000E+0000
   6.2980  3.65600E-0001   0.00000E+0000
   6.3000  3.62900E-0001   0.00000E+0000
   6.3030  3.72000E-0001   0.00000E+0000
   6.3080  3.68900E-0001   0.00000E+0000
   6.3090  3.83400E-0001   0.00000E+0000
   6.3120  3.70900E-0001   0.00000E+0000
   6.3140  3.69500E-0001   0.00000E+0000
   6.3160  3.80600E-0001   0.00000E+0000
   6.3180  3.80400E-0001   0.00000E+0000
   6.3220  3.76500E-0001   0.00000E+0000
   6.3230  3.80700E-0001   0.00000E+0000
   6.3250  4.05200E-0001   0.00000E+0000
   6.3260  4.05000E-0001   0.00000E+0000
   6.3300  3.38700E-0001   0.00000E+0000
   6.3350  3.69600E-0001   0.00000E+0000
   6.3360  4.08200E-0001   0.00000E+0000
   6.3380  4.08600E-0001   0.00000E+0000
   6.3390  4.11300E-0001   0.00000E+0000
   6.3440  4.01500E-0001   0.00000E+0000
   6.3460  4.07800E-0001   0.00000E+0000
   6.3480  4.12000E-0001   0.00000E+0000
   6.3520  4.09100E-0001   0.00000E+0000
   6.3530  4.03700E-0001   0.00000E+0000
   6.3560  4.05600E-0001   0.00000E+0000
   6.3570  4.04400E-0001   0.00000E+0000
   6.3600  4.07300E-0001   0.00000E+0000
   6.3620  4.14200E-0001   0.00000E+0000
   6.3650  4.09600E-0001   0.00000E+0000
   6.3670  4.17800E-0001   0.00000E+0000
   6.3690  4.14400E-0001   0.00000E+0000
   6.3730  4.21100E-0001   0.00000E+0000
   6.3780  4.23200E-0001   0.00000E+0000
   6.3790  4.18900E-0001   0.00000E+0000
   6.3830  4.15000E-0001   0.00000E+0000
   6.3870  4.33600E-0001   0.00000E+0000
   6.3910  4.36900E-0001   0.00000E+0000
   6.3930  4.43000E-0001   0.00000E+0000
   6.3950  4.32600E-0001   0.00000E+0000
   6.3980  4.32200E-0001   0.00000E+0000
   6.4010  4.40300E-0001   0.00000E+0000
   6.4040  4.30100E-0001   0.00000E+0000
   6.4050  4.34500E-0001   0.00000E+0000
   6.4080  4.35400E-0001   0.00000E+0000
   6.4100  4.32500E-0001   0.00000E+0000
   6.4120  4.36100E-0001   0.00000E+0000
   6.4150  4.28200E-0001   0.00000E+0000
   6.4170  4.33200E-0001   0.00000E+0000
   6.4210  4.39300E-0001   0.00000E+0000
   6.4240  4.45900E-0001   0.00000E+0000
   6.4260  4.41300E-0001   0.00000E+0000
   6.4280  4.37900E-0001   0.00000E+0000
   6.4300  4.38700E-0001   0.00000E+0000
   6.4330  4.42100E-0001   0.00000E+0000
   6.4350  4.43900E-0001   0.00000E+0000
   6.4380  4.50400E-0001   0.00000E+0000
   6.4400  4.46000E-0001   0.00000E+0000
   6.4440  4.48700E-0001   0.00000E+0000
   6.4450  4.50900E-0001   0.00000E+0000
   6.4480  4.45000E-0001   0.00000E+0000
   6.4510  4.34700E-0001   0.00000E+0000
   6.4520  4.45000E-0001   0.00000E+0000
   6.4530  4.49200E-0001   0.00000E+0000
   6.4580  4.38100E-0001   0.00000E+0000
   6.4600  4.41800E-0001   0.00000E+0000
   6.4640  4.40400E-0001   0.00000E+0000
   6.4660  4.49100E-0001   0.00000E+0000
   6.4680  4.43800E-0001   0.00000E+0000
   6.4700  4.44400E-0001   0.00000E+0000
   6.4720  4.50900E-0001   0.00000E+0000
   6.4750  4.54300E-0001   0.00000E+0000
   6.4760  4.71500E-0001   0.00000E+0000
   6.4790  4.94200E-0001   0.00000E+0000
   6.4820  4.52300E-0001   0.00000E+0000
   6.4840  4.62200E-0001   0.00000E+0000
   6.4850  4.57400E-0001   0.00000E+0000
   6.4880  4.49200E-0001   0.00000E+0000
   6.4900  4.48700E-0001   0.00000E+0000
   6.4940  4.51600E-0001   0.00000E+0000
   6.4950  4.54000E-0001   0.00000E+0000
   6.4970  4.51800E-0001   0.00000E+0000
   6.5020  4.51300E-0001   0.00000E+0000
   6.5040  4.54800E-0001   0.00000E+0000
   6.5060  4.56600E-0001   0.00000E+0000
   6.5090  4.66500E-0001   0.00000E+0000
   6.5110  4.66600E-0001   0.00000E+0000
   6.5140  4.26200E-0001   0.00000E+0000
   6.5170  4.38200E-0001   0.00000E+0000
   6.5200  4.59100E-0001   0.00000E+0000
   6.5220  4.50400E-0001   0.00000E+0000
   6.5240  4.65400E-0001   0.00000E+0000
   6.5280  4.52600E-0001   0.00000E+0000
   6.5290  4.55700E-0001   0.00000E+0000
   6.5320  4.54100E-0001   0.00000E+0000
   6.5340  4.53400E-0001   0.00000E+0000
   6.5380  4.57100E-0001   0.00000E+0000
   6.5390  4.63500E-0001   0.00000E+0000
   6.5430  4.62400E-0001   0.00000E+0000
   6.5470  4.53300E-0001   0.00000E+0000
   6.5500  4.68400E-0001   0.00000E+0000
   6.5520  4.71300E-0001   0.00000E+0000
   6.5530  4.54900E-0001   0.00000E+0000
   6.5570  4.54000E-0001   0.00000E+0000
   6.5590  4.58600E-0001   0.00000E+0000
   6.5610  4.59500E-0001   0.00000E+0000
   6.5620  4.58800E-0001   0.00000E+0000
   6.5640  4.65900E-0001   0.00000E+0000
   6.5660  4.58200E-0001   0.00000E+0000
   6.5690  4.59500E-0001   0.00000E+0000
   6.5700  4.65100E-0001   0.00000E+0000
   6.5720  4.55300E-0001   0.00000E+0000
   6.5750  4.55700E-0001   0.00000E+0000
   6.5770  4.64900E-0001   0.00000E+0000
   6.5790  4.56100E-0001   0.00000E+0000
   6.5830  4.63800E-0001   0.00000E+0000
   6.5840  4.69500E-0001   0.00000E+0000
   6.5870  4.60700E-0001   0.00000E+0000
   6.5880  4.63600E-0001   0.00000E+0000
   6.5920  4.53900E-0001   0.00000E+0000
   6.5930  4.64400E-0001   0.00000E+0000
   6.5960  4.68400E-0001   0.00000E+0000
   6.5980  4.64200E-0001   0.00000E+0000
   6.6010  4.74700E-0001   0.00000E+0000
   6.6030  4.90200E-0001   0.00000E+0000
   6.6050  4.77600E-0001   0.00000E+0000
   6.6070  4.60800E-0001   0.00000E+0000
   6.6090  4.65800E-0001   0.00000E+0000
   6.6120  4.72200E-0001   0.00000E+0000
   6.6140  4.74500E-0001   0.00000E+0000
   6.6150  4.71500E-0001   0.00000E+0000
   6.6170  4.71200E-0001   0.00000E+0000
   6.6190  4.75800E-0001   0.00000E+0000
   6.6230  4.78300E-0001   0.00000E+0000
   6.6250  4.66100E-0001   0.00000E+0000
   6.6260  4.78500E-0001   0.00000E+0000
   6.6280  4.80800E-0001   0.00000E+0000
   6.6300  4.80900E-0001   0.00000E+0000
   6.6330  4.87800E-0001   0.00000E+0000
   6.6350  4.71000E-0001   0.00000E+0000
   6.6380  4.77300E-0001   0.00000E+0000
   6.6390  4.83000E-0001   0.00000E+0000
   6.6420  4.79500E-0001   0.00000E+0000
   6.6450  4.83400E-0001   0.00000E+0000
   6.6480  4.72700E-0001   0.00000E+0000
   6.6500  4.85100E-0001   0.00000E+0000
   6.6530  4.70900E-0001   0.00000E+0000
   6.6570  4.74800E-0001   0.00000E+0000
   6.6580  4.79500E-0001   0.00000E+0000
   6.6630  4.76600E-0001   0.00000E+0000
   6.6640  4.80800E-0001   0.00000E+0000
   6.6670  4.82700E-0001   0.00000E+0000
   6.6690  4.82000E-0001   0.00000E+0000
   6.6710  4.86900E-0001   0.00000E+0000
   6.6720  4.79800E-0001   0.00000E+0000
   6.6760  4.85400E-0001   0.00000E+0000
   6.6770  4.77900E-0001   0.00000E+0000
   6.6790  4.87100E-0001   0.00000E+0000
   6.6820  4.88400E-0001   0.00000E+0000
   6.6840  4.95000E-0001   0.00000E+0000
   6.6860  4.91300E-0001   0.00000E+0000
   6.6890  4.91700E-0001   0.00000E+0000
   6.6910  4.96900E-0001   0.00000E+0000
   6.6940  4.95500E-0001   0.00000E+0000
   6.6960  4.93700E-0001   0.00000E+0000
   6.6980  4.93800E-0001   0.00000E+0000
   6.7010  4.88600E-0001   0.00000E+0000
   6.7030  4.94600E-0001   0.00000E+0000
   6.7050  4.80700E-0001   0.00000E+0000
   6.7070  4.86200E-0001   0.00000E+0000
   6.7100  4.93800E-0001   0.00000E+0000
   6.7130  4.92000E-0001   0.00000E+0000
   6.7150  4.89200E-0001   0.00000E+0000
   6.7160  4.99600E-0001   0.00000E+0000
   6.7200  4.92100E-0001   0.00000E+0000
   6.7210  4.86300E-0001   0.00000E+0000
   6.7240  5.04700E-0001   0.00000E+0000
   6.7270  4.96000E-0001   0.00000E+0000
   6.7290  5.01000E-0001   0.00000E+0000
   6.7310  4.98700E-0001   0.00000E+0000
   6.7330  5.06200E-0001   0.00000E+0000
   6.7360  4.97100E-0001   0.00000E+0000
   6.7390  5.03100E-0001   0.00000E+0000
   6.7430  5.23700E-0001   0.00000E+0000
   6.7450  5.10900E-0001   0.00000E+0000
   6.7460  4.97400E-0001   0.00000E+0000
   6.7490  4.99600E-0001   0.00000E+0000
   6.7510  5.13400E-0001   0.00000E+0000
   6.7550  5.07100E-0001   0.00000E+0000
   6.7570  5.14900E-0001   0.00000E+0000
   6.7590  5.09900E-0001   0.00000E+0000
   6.7620  5.14800E-0001   0.00000E+0000
   6.7630  5.15300E-0001   0.00000E+0000
   6.7650  5.15300E-0001   0.00000E+0000
   6.7690  4.98800E-0001   0.00000E+0000
   6.7700  4.94300E-0001   0.00000E+0000
   6.7730  5.07700E-0001   0.00000E+0000
   6.7750  5.19400E-0001   0.00000E+0000
   6.7770  5.22800E-0001   0.00000E+0000
   6.7810  5.23800E-0001   0.00000E+0000
   6.7840  5.16600E-0001   0.00000E+0000
   6.7860  5.24700E-0001   0.00000E+0000
   6.7890  5.17000E-0001   0.00000E+0000
   6.7910  5.20900E-0001   0.00000E+0000
   6.7940  5.20200E-0001   0.00000E+0000
   6.7970  5.15600E-0001   0.00000E+0000
   6.8000  5.04200E-0001   0.00000E+0000
   6.8010  5.10400E-0001   0.00000E+0000
   6.8050  5.13700E-0001   0.00000E+0000
   6.8070  5.31500E-0001   0.00000E+0000
   6.8100  5.43300E-0001   0.00000E+0000
   6.8120  5.44900E-0001   0.00000E+0000
   6.8130  5.21000E-0001   0.00000E+0000
   6.8170  5.40200E-0001   0.00000E+0000
   6.8190  5.29100E-0001   0.00000E+0000
   6.8220  5.30300E-0001   0.00000E+0000
   6.8250  5.22800E-0001   0.00000E+0000
   6.8270  5.08100E-0001   0.00000E+0000
   6.8290  5.26800E-0001   0.00000E+0000
   6.8320  5.26200E-0001   0.00000E+0000
   6.8360  5.30600E-0001   0.00000E+0000
   6.8380  5.22600E-0001   0.00000E+0000
   6.8390  5.21100E-0001   0.00000E+0000
   6.8440  5.17500E-0001   0.00000E+0000
   6.8460  5.30500E-0001   0.00000E+0000
   6.8490  5.27800E-0001   0.00000E+0000
   6.8510  5.33300E-0001   0.00000E+0000
   6.8530  5.45800E-0001   0.00000E+0000
   6.8550  5.36600E-0001   0.00000E+0000
   6.8580  5.21700E-0001   0.00000E+0000
   6.8600  5.22100E-0001   0.00000E+0000
   6.8620  5.27700E-0001   0.00000E+0000
   6.8640  5.29300E-0001   0.00000E+0000
   6.8670  5.37100E-0001   0.00000E+0000
   6.8700  5.33900E-0001   0.00000E+0000
   6.8730  5.36500E-0001   0.00000E+0000
   6.8750  5.43400E-0001   0.00000E+0000
   6.8790  5.46200E-0001   0.00000E+0000
   6.8810  5.38200E-0001   0.00000E+0000
   6.8830  5.37900E-0001   0.00000E+0000
   6.8840  5.39700E-0001   0.00000E+0000
   6.8880  5.48300E-0001   0.00000E+0000
   6.8910  5.44600E-0001   0.00000E+0000
   6.8930  5.40700E-0001   0.00000E+0000
   6.8960  5.50900E-0001   0.00000E+0000
   6.8980  5.70100E-0001   0.00000E+0000
   6.9010  5.71400E-0001   0.00000E+0000
   6.9030  5.66900E-0001   0.00000E+0000
   6.9060  5.55000E-0001   0.00000E+0000
   6.9080  5.63600E-0001   0.00000E+0000
   6.9110  5.67500E-0001   0.00000E+0000
   6.9130  5.63800E-0001   0.00000E+0000
   6.9150  5.62500E-0001   0.00000E+0000
   6.9160  5.54000E-0001   0.00000E+0000
   6.9180  5.53400E-0001   0.00000E+0000
   6.9210  5.48500E-0001   0.00000E+0000
   6.9220  5.66000E-0001   0.00000E+0000
   6.9270  5.43500E-0001   0.00000E+0000
   6.9280  5.51600E-0001   0.00000E+0000
   6.9310  5.51000E-0001   0.00000E+0000
   6.9320  5.60200E-0001   0.00000E+0000
   6.9360  5.45500E-0001   0.00000E+0000
   6.9390  5.80800E-0001   0.00000E+0000
   6.9410  5.90200E-0001   0.00000E+0000
   6.9440  5.52200E-0001   0.00000E+0000
   6.9450  5.50500E-0001   0.00000E+0000
   6.9480  5.44500E-0001   0.00000E+0000
   6.9500  5.46400E-0001   0.00000E+0000
   6.9530  5.49300E-0001   0.00000E+0000
   6.9550  5.47300E-0001   0.00000E+0000
   6.9570  5.59900E-0001   0.00000E+0000
   6.9600  5.49700E-0001   0.00000E+0000
   6.9630  5.35500E-0001   0.00000E+0000
   6.9640  5.49100E-0001   0.00000E+0000
   6.9670  5.43300E-0001   0.00000E+0000
   6.9690  5.32800E-0001   0.00000E+0000
   6.9720  5.38100E-0001   0.00000E+0000
   6.9740  5.46700E-0001   0.00000E+0000
   6.9750  5.49300E-0001   0.00000E+0000
   6.9790  5.38700E-0001   0.00000E+0000
   6.9800  5.30900E-0001   0.00000E+0000
   6.9840  5.24900E-0001   0.00000E+0000
   6.9860  5.35700E-0001   0.00000E+0000
   6.9890  5.31500E-0001   0.00000E+0000
   6.9910  5.30600E-0001   0.00000E+0000
   6.9930  5.56300E-0001   0.00000E+0000
   6.9960  5.59300E-0001   0.00000E+0000
   6.9990  5.36900E-0001   0.00000E+0000
   7.0010  5.36800E-0001   0.00000E+0000
   7.0030  5.37200E-0001   0.00000E+0000
   7.0050  5.42000E-0001   0.00000E+0000
   7.0070  5.52100E-0001   0.00000E+0000
   7.0110  5.63800E-0001   0.00000E+0000
   7.0130  5.67500E-0001   0.00000E+0000
   7.0150  5.47200E-0001   0.00000E+0000
   7.0160  5.45800E-0001   0.00000E+0000
   7.0180  5.44500E-0001   0.00000E+0000
   7.0210  5.75900E-0001   0.00000E+0000
   7.0230  5.39000E-0001   0.00000E+0000
   7.0280  5.60200E-0001   0.00000E+0000
   7.0300  5.63900E-0001   0.00000E+0000
   7.0340  5.60000E-0001   0.00000E+0000
   7.0360  5.61800E-0001   0.00000E+0000
   7.0370  5.63200E-0001   0.00000E+0000
   7.0400  5.83500E-0001   0.00000E+0000
   7.0440  5.85400E-0001   0.00000E+0000
   7.0460  5.64500E-0001   0.00000E+0000
   7.0490  5.64300E-0001   0.00000E+0000
   7.0510  5.68000E-0001   0.00000E+0000
   7.0550  5.70300E-0001   0.00000E+0000
   7.0580  5.82600E-0001   0.00000E+0000
   7.0600  5.89800E-0001   0.00000E+0000
   7.0640  5.85300E-0001   0.00000E+0000
   7.0660  5.82800E-0001   0.00000E+0000
   7.0670  5.71700E-0001   0.00000E+0000
   7.0700  5.98600E-0001   0.00000E+0000
   7.0740  5.97800E-0001   0.00000E+0000
   7.0750  5.93900E-0001   0.00000E+0000
   7.0770  5.91400E-0001   0.00000E+0000
   7.0800  5.78300E-0001   0.00000E+0000
   7.0830  5.89500E-0001   0.00000E+0000
   7.0850  6.06900E-0001   0.00000E+0000
   7.0870  6.07100E-0001   0.00000E+0000
   7.0900  6.05200E-0001   0.00000E+0000
   7.0920  5.94600E-0001   0.00000E+0000
   7.0940  6.01500E-0001   0.00000E+0000
   7.0970  6.21200E-0001   0.00000E+0000
   7.0990  6.16600E-0001   0.00000E+0000
   7.1000  6.24500E-0001   0.00000E+0000
