# Supplementary material for: Self-association of MreC as a regulatory signal in bacterial cell wall elongation
Source: Nat Commun. 2021 May 20;12:2987. doi: 10.1038/s41467-021-22957-9 (PMC8137920; doi:10.1038/s41467-021-22957-9)
Supplement: Supplementary file 4 — Source Data [file 41467_2021_22957_MOESM4_ESM.zip › Martins2-Source-Data/AUC_rawdata/E.coli/00052.RA3]

MREC FHEC 0,8 abs
R 3 20.0 20000 0014011 4.7670E10 281 1 
   5.8030 -3.32600E-0001   0.00000E+0000
   5.8070 -2.57700E-0001   0.00000E+0000
   5.8100 -2.20000E-0001   0.00000E+0000
   5.8110 -1.62300E-0001   0.00000E+0000
   5.8160 -2.30800E-0001   0.00000E+0000
   5.8190 -2.80000E-0001   0.00000E+0000
   5.8200 -5.33200E-0001   0.00000E+0000
   5.8210 -4.00600E-0001   0.00000E+0000
   5.8230 -6.46600E-0001   0.00000E+0000
   5.8250 -5.33300E-0001   0.00000E+0000
   5.8270 -3.56500E-0001   0.00000E+0000
   5.8280 -3.10500E-0001   0.00000E+0000
   5.8290 -1.23000E-0001   0.00000E+0000
   5.8300  2.59000E-0002   0.00000E+0000
   5.8320  1.29800E-0001   0.00000E+0000
   5.8340  1.15800E-0001   0.00000E+0000
   5.8370  1.51800E-0001   0.00000E+0000
   5.8390  1.10000E-0001   0.00000E+0000
   5.8410  1.13800E-0001   0.00000E+0000
   5.8420  9.41000E-0002   0.00000E+0000
   5.8440  9.11000E-0002   0.00000E+0000
   5.8460  8.42000E-0002   0.00000E+0000
   5.8480  1.08900E-0001   0.00000E+0000
   5.8500  1.08100E-0001   0.00000E+0000
   5.8520  1.01700E-0001   0.00000E+0000
   5.8530  8.35000E-0002   0.00000E+0000
   5.8550  7.52000E-0002   0.00000E+0000
   5.8570  2.73000E-0002   0.00000E+0000
   5.8590  2.74000E-0002   0.00000E+0000
   5.8620  2.91000E-0002   0.00000E+0000
   5.8630  1.90000E-0002   0.00000E+0000
   5.8660  3.94000E-0002   0.00000E+0000
   5.8680  4.30000E-0002   0.00000E+0000
   5.8710 -7.00000E-0004   0.00000E+0000
   5.8720 -3.07000E-0002   0.00000E+0000
   5.8730 -3.52000E-0002   0.00000E+0000
   5.8760  6.10000E-0003   0.00000E+0000
   5.8780  1.30000E-0002   0.00000E+0000
   5.8800  5.55000E-0002   0.00000E+0000
   5.8810  4.06000E-0002   0.00000E+0000
   5.8830  3.39000E-0002   0.00000E+0000
   5.8840  2.27000E-0002   0.00000E+0000
   5.8870 -5.00000E-0004   0.00000E+0000
   5.8900  3.60000E-0002   0.00000E+0000
   5.8920  4.64000E-0002   0.00000E+0000
   5.8940  1.49000E-0002   0.00000E+0000
   5.8960  4.33000E-0002   0.00000E+0000
   5.8990  5.40000E-0003   0.00000E+0000
   5.9010  3.11000E-0002   0.00000E+0000
   5.9030  5.10000E-0002   0.00000E+0000
   5.9040  3.35000E-0002   0.00000E+0000
   5.9080  2.19000E-0002   0.00000E+0000
   5.9100  1.38000E-0002   0.00000E+0000
   5.9130  2.09000E-0002   0.00000E+0000
   5.9150  2.25000E-0002   0.00000E+0000
   5.9170  2.23000E-0002   0.00000E+0000
   5.9200  2.52000E-0002   0.00000E+0000
   5.9210  1.32000E-0002   0.00000E+0000
   5.9230 -5.90000E-0003   0.00000E+0000
   5.9240  2.65000E-0002   0.00000E+0000
   5.9280  2.75000E-0002   0.00000E+0000
   5.9310  7.17000E-0002   0.00000E+0000
   5.9320  7.30000E-0002   0.00000E+0000
   5.9350  4.63000E-0002   0.00000E+0000
   5.9370  2.96000E-0002   0.00000E+0000
   5.9380  4.39000E-0002   0.00000E+0000
   5.9400  6.67000E-0002   0.00000E+0000
   5.9420  7.94000E-0002   0.00000E+0000
   5.9440  5.94000E-0002   0.00000E+0000
   5.9480  6.57000E-0002   0.00000E+0000
   5.9510  5.91000E-0002   0.00000E+0000
   5.9540  3.85000E-0002   0.00000E+0000
   5.9550  5.98000E-0002   0.00000E+0000
   5.9560  6.10000E-0002   0.00000E+0000
   5.9600  7.52000E-0002   0.00000E+0000
   5.9630  9.17000E-0002   0.00000E+0000
   5.9660  8.04000E-0002   0.00000E+0000
   5.9680  3.05000E-0002   0.00000E+0000
   5.9700  1.78000E-0002   0.00000E+0000
   5.9720  1.51000E-0002   0.00000E+0000
   5.9740  2.81000E-0002   0.00000E+0000
   5.9770  1.88000E-0002   0.00000E+0000
   5.9780  4.29000E-0002   0.00000E+0000
   5.9800  2.26000E-0002   0.00000E+0000
   5.9820 -1.31000E-0002   0.00000E+0000
   5.9830 -8.12100E-0001   0.00000E+0000
   5.9850 -9.80400E-0001   0.00000E+0000
   5.9870 -1.31330E+0000   0.00000E+0000
   5.9890 -1.39350E+0000   0.00000E+0000
   5.9930 -1.60010E+0000   0.00000E+0000
   5.9940 -1.78150E+0000   0.00000E+0000
   5.9970 -1.92320E+0000   0.00000E+0000
   6.0000 -1.99190E+0000   0.00000E+0000
   6.0020 -1.88940E+0000   0.00000E+0000
   6.0040 -1.84300E+0000   0.00000E+0000
   6.0060 -1.78360E+0000   0.00000E+0000
   6.0070 -1.74310E+0000   0.00000E+0000
   6.0110 -1.54340E+0000   0.00000E+0000
   6.0130 -1.38530E+0000   0.00000E+0000
   6.0160 -7.36000E-0001   0.00000E+0000
   6.0200  1.11800E-0001   0.00000E+0000
   6.0210  1.62100E-0001   0.00000E+0000
   6.0240  1.31200E-0001   0.00000E+0000
   6.0260  1.56300E-0001   0.00000E+0000
   6.0280  1.15000E-0001   0.00000E+0000
   6.0300  1.37400E-0001   0.00000E+0000
   6.0320  1.45800E-0001   0.00000E+0000
   6.0340  1.42900E-0001   0.00000E+0000
   6.0370  1.74700E-0001   0.00000E+0000
   6.0390  1.49300E-0001   0.00000E+0000
   6.0410  9.94000E-0002   0.00000E+0000
   6.0420  8.90000E-0002   0.00000E+0000
   6.0450  1.21200E-0001   0.00000E+0000
   6.0470  1.30500E-0001   0.00000E+0000
   6.0510  1.04000E-0001   0.00000E+0000
   6.0540  1.13700E-0001   0.00000E+0000
   6.0550  1.18900E-0001   0.00000E+0000
   6.0570  1.15700E-0001   0.00000E+0000
   6.0590  1.18900E-0001   0.00000E+0000
   6.0640  1.11000E-0001   0.00000E+0000
   6.0660  1.19000E-0001   0.00000E+0000
   6.0700  1.13700E-0001   0.00000E+0000
   6.0710  1.10500E-0001   0.00000E+0000
   6.0750  1.13700E-0001   0.00000E+0000
   6.0780  1.59400E-0001   0.00000E+0000
   6.0800  1.55500E-0001   0.00000E+0000
   6.0820  1.37300E-0001   0.00000E+0000
   6.0830  1.06800E-0001   0.00000E+0000
   6.0850  2.40000E-0001   0.00000E+0000
   6.0870  1.13970E+0000   0.00000E+0000
   6.0920  1.33270E+0000   0.00000E+0000
   6.0940  1.44290E+0000   0.00000E+0000
   6.0960  1.49970E+0000   0.00000E+0000
   6.0990  2.02270E+0000   0.00000E+0000
   6.1010  2.05980E+0000   0.00000E+0000
   6.1040  2.03090E+0000   0.00000E+0000
   6.1060  2.01380E+0000   0.00000E+0000
   6.1100  1.89930E+0000   0.00000E+0000
   6.1120  1.83390E+0000   0.00000E+0000
   6.1140  1.70790E+0000   0.00000E+0000
   6.1160  1.34790E+0000   0.00000E+0000
   6.1200  5.75700E-0001   0.00000E+0000
   6.1230  1.10600E-0001   0.00000E+0000
   6.1270  1.76400E-0001   0.00000E+0000
   6.1280  1.75100E-0001   0.00000E+0000
   6.1310  1.69200E-0001   0.00000E+0000
   6.1330  1.62900E-0001   0.00000E+0000
   6.1350  1.63100E-0001   0.00000E+0000
   6.1370  1.63900E-0001   0.00000E+0000
   6.1400  1.65400E-0001   0.00000E+0000
   6.1420  1.57500E-0001   0.00000E+0000
   6.1450  1.59600E-0001   0.00000E+0000
   6.1470  1.72800E-0001   0.00000E+0000
   6.1490  1.75600E-0001   0.00000E+0000
   6.1510  1.69500E-0001   0.00000E+0000
   6.1540  1.74300E-0001   0.00000E+0000
   6.1560  1.76800E-0001   0.00000E+0000
   6.1590  1.82900E-0001   0.00000E+0000
   6.1610  1.89800E-0001   0.00000E+0000
   6.1630  1.90200E-0001   0.00000E+0000
   6.1660  1.85600E-0001   0.00000E+0000
   6.1680  2.03200E-0001   0.00000E+0000
   6.1690  1.97800E-0001   0.00000E+0000
   6.1720  1.97600E-0001   0.00000E+0000
   6.1730  2.03100E-0001   0.00000E+0000
   6.1760  2.02200E-0001   0.00000E+0000
   6.1780  2.08300E-0001   0.00000E+0000
   6.1800  2.12300E-0001   0.00000E+0000
   6.1810  2.15300E-0001   0.00000E+0000
   6.1830  2.16200E-0001   0.00000E+0000
   6.1850  2.20600E-0001   0.00000E+0000
   6.1880  2.18600E-0001   0.00000E+0000
   6.1900  2.23500E-0001   0.00000E+0000
   6.1930  2.26800E-0001   0.00000E+0000
   6.1940  2.26800E-0001   0.00000E+0000
   6.1980  2.33700E-0001   0.00000E+0000
   6.1990  2.33000E-0001   0.00000E+0000
   6.2020  2.34200E-0001   0.00000E+0000
   6.2040  2.32600E-0001   0.00000E+0000
   6.2060  2.35300E-0001   0.00000E+0000
   6.2070  2.45900E-0001   0.00000E+0000
   6.2110  2.52600E-0001   0.00000E+0000
   6.2130  2.52300E-0001   0.00000E+0000
   6.2160  2.59100E-0001   0.00000E+0000
   6.2200  2.61000E-0001   0.00000E+0000
   6.2210  2.65600E-0001   0.00000E+0000
   6.2250  2.72100E-0001   0.00000E+0000
   6.2260  2.91700E-0001   0.00000E+0000
   6.2280  2.94700E-0001   0.00000E+0000
   6.2300  2.53200E-0001   0.00000E+0000
   6.2310  2.11400E-0001   0.00000E+0000
   6.2340  2.40300E-0001   0.00000E+0000
   6.2360  2.95400E-0001   0.00000E+0000
   6.2390  3.08100E-0001   0.00000E+0000
   6.2410  2.94800E-0001   0.00000E+0000
   6.2430  2.99000E-0001   0.00000E+0000
   6.2450  3.03300E-0001   0.00000E+0000
   6.2470  3.03800E-0001   0.00000E+0000
   6.2520  2.94600E-0001   0.00000E+0000
   6.2560  3.13000E-0001   0.00000E+0000
   6.2570  3.13800E-0001   0.00000E+0000
   6.2610  3.13700E-0001   0.00000E+0000
   6.2630  3.19700E-0001   0.00000E+0000
   6.2660  3.26300E-0001   0.00000E+0000
   6.2680  3.27600E-0001   0.00000E+0000
   6.2700  3.18700E-0001   0.00000E+0000
   6.2720  3.16000E-0001   0.00000E+0000
   6.2730  3.22000E-0001   0.00000E+0000
   6.2760  3.30500E-0001   0.00000E+0000
   6.2800  3.39800E-0001   0.00000E+0000
   6.2810  3.18900E-0001   0.00000E+0000
   6.2820  3.19700E-0001   0.00000E+0000
   6.2840  3.33800E-0001   0.00000E+0000
   6.2860  3.43700E-0001   0.00000E+0000
   6.2900  3.41900E-0001   0.00000E+0000
   6.2940  3.46600E-0001   0.00000E+0000
   6.2950  3.50300E-0001   0.00000E+0000
   6.2980  3.54000E-0001   0.00000E+0000
   6.3000  3.46100E-0001   0.00000E+0000
   6.3020  3.50200E-0001   0.00000E+0000
   6.3040  3.46700E-0001   0.00000E+0000
   6.3070  3.48000E-0001   0.00000E+0000
   6.3090  3.67700E-0001   0.00000E+0000
   6.3110  3.51300E-0001   0.00000E+0000
   6.3130  3.45100E-0001   0.00000E+0000
   6.3170  3.50200E-0001   0.00000E+0000
   6.3180  3.64500E-0001   0.00000E+0000
   6.3210  3.56500E-0001   0.00000E+0000
   6.3230  3.61500E-0001   0.00000E+0000
   6.3240  3.76200E-0001   0.00000E+0000
   6.3260  3.90000E-0001   0.00000E+0000
   6.3300  3.16900E-0001   0.00000E+0000
   6.3350  3.54500E-0001   0.00000E+0000
   6.3380  3.84700E-0001   0.00000E+0000
   6.3390  3.85500E-0001   0.00000E+0000
   6.3430  3.88500E-0001   0.00000E+0000
   6.3450  3.85700E-0001   0.00000E+0000
   6.3480  3.97900E-0001   0.00000E+0000
   6.3500  3.79800E-0001   0.00000E+0000
   6.3530  3.85900E-0001   0.00000E+0000
   6.3550  3.81400E-0001   0.00000E+0000
   6.3580  3.86000E-0001   0.00000E+0000
   6.3590  3.90500E-0001   0.00000E+0000
   6.3620  3.93700E-0001   0.00000E+0000
   6.3640  3.93600E-0001   0.00000E+0000
   6.3670  3.91800E-0001   0.00000E+0000
   6.3710  3.99900E-0001   0.00000E+0000
   6.3740  4.04300E-0001   0.00000E+0000
   6.3760  3.99000E-0001   0.00000E+0000
   6.3780  4.08000E-0001   0.00000E+0000
   6.3800  4.04600E-0001   0.00000E+0000
   6.3830  4.06200E-0001   0.00000E+0000
   6.3840  4.12000E-0001   0.00000E+0000
   6.3860  4.18300E-0001   0.00000E+0000
   6.3900  4.14200E-0001   0.00000E+0000
   6.3920  4.22000E-0001   0.00000E+0000
   6.3940  4.14200E-0001   0.00000E+0000
   6.3970  4.16800E-0001   0.00000E+0000
   6.3980  4.19700E-0001   0.00000E+0000
   6.4010  4.21300E-0001   0.00000E+0000
   6.4030  4.26500E-0001   0.00000E+0000
   6.4050  4.22200E-0001   0.00000E+0000
   6.4080  4.19100E-0001   0.00000E+0000
   6.4100  4.17500E-0001   0.00000E+0000
   6.4120  4.21300E-0001   0.00000E+0000
   6.4150  4.14300E-0001   0.00000E+0000
   6.4190  4.22100E-0001   0.00000E+0000
   6.4210  4.19800E-0001   0.00000E+0000
   6.4240  4.18900E-0001   0.00000E+0000
   6.4260  4.26700E-0001   0.00000E+0000
   6.4280  4.29600E-0001   0.00000E+0000
   6.4310  4.19900E-0001   0.00000E+0000
   6.4330  4.33900E-0001   0.00000E+0000
   6.4350  4.33500E-0001   0.00000E+0000
   6.4380  4.33100E-0001   0.00000E+0000
   6.4400  4.29200E-0001   0.00000E+0000
   6.4420  4.31400E-0001   0.00000E+0000
   6.4440  4.33100E-0001   0.00000E+0000
   6.4470  4.33100E-0001   0.00000E+0000
   6.4500  4.27600E-0001   0.00000E+0000
   6.4510  4.21600E-0001   0.00000E+0000
   6.4550  4.40600E-0001   0.00000E+0000
   6.4560  4.29600E-0001   0.00000E+0000
   6.4600  4.32600E-0001   0.00000E+0000
   6.4610  4.35000E-0001   0.00000E+0000
   6.4640  4.31000E-0001   0.00000E+0000
   6.4650  4.40100E-0001   0.00000E+0000
   6.4690  4.35200E-0001   0.00000E+0000
   6.4700  4.39100E-0001   0.00000E+0000
   6.4720  4.37600E-0001   0.00000E+0000
   6.4740  4.47300E-0001   0.00000E+0000
   6.4770  4.55500E-0001   0.00000E+0000
   6.4790  4.81400E-0001   0.00000E+0000
   6.4810  4.79900E-0001   0.00000E+0000
   6.4820  4.41000E-0001   0.00000E+0000
   6.4840  4.52000E-0001   0.00000E+0000
   6.4850  4.49300E-0001   0.00000E+0000
   6.4880  4.35700E-0001   0.00000E+0000
   6.4910  4.38100E-0001   0.00000E+0000
   6.4940  4.40100E-0001   0.00000E+0000
   6.4970  4.47700E-0001   0.00000E+0000
   6.4980  4.35100E-0001   0.00000E+0000
   6.4990  4.40300E-0001   0.00000E+0000
   6.5030  4.38100E-0001   0.00000E+0000
   6.5060  4.42300E-0001   0.00000E+0000
   6.5080  4.41900E-0001   0.00000E+0000
   6.5100  4.51800E-0001   0.00000E+0000
   6.5130  4.46900E-0001   0.00000E+0000
   6.5140  4.43300E-0001   0.00000E+0000
   6.5170  4.16700E-0001   0.00000E+0000
   6.5190  4.43500E-0001   0.00000E+0000
   6.5220  4.56300E-0001   0.00000E+0000
   6.5240  4.50600E-0001   0.00000E+0000
   6.5260  4.48700E-0001   0.00000E+0000
   6.5270  4.57600E-0001   0.00000E+0000
   6.5290  4.42100E-0001   0.00000E+0000
   6.5300  4.43400E-0001   0.00000E+0000
   6.5330  4.47700E-0001   0.00000E+0000
   6.5360  4.48200E-0001   0.00000E+0000
   6.5380  4.44300E-0001   0.00000E+0000
   6.5410  4.53100E-0001   0.00000E+0000
   6.5420  4.50300E-0001   0.00000E+0000
   6.5450  4.47100E-0001   0.00000E+0000
   6.5480  4.42800E-0001   0.00000E+0000
   6.5500  4.60400E-0001   0.00000E+0000
   6.5530  4.57400E-0001   0.00000E+0000
   6.5550  4.46200E-0001   0.00000E+0000
   6.5570  4.41400E-0001   0.00000E+0000
   6.5590  4.49400E-0001   0.00000E+0000
   6.5610  4.48500E-0001   0.00000E+0000
   6.5640  4.53000E-0001   0.00000E+0000
   6.5660  4.46000E-0001   0.00000E+0000
   6.5680  4.51200E-0001   0.00000E+0000
   6.5710  4.47800E-0001   0.00000E+0000
   6.5720  4.44700E-0001   0.00000E+0000
   6.5750  4.52500E-0001   0.00000E+0000
   6.5770  4.51500E-0001   0.00000E+0000
   6.5790  4.48800E-0001   0.00000E+0000
   6.5820  4.45400E-0001   0.00000E+0000
   6.5830  4.56700E-0001   0.00000E+0000
   6.5850  4.50200E-0001   0.00000E+0000
   6.5860  4.55200E-0001   0.00000E+0000
   6.5910  4.51000E-0001   0.00000E+0000
   6.5930  4.50800E-0001   0.00000E+0000
   6.5950  4.57700E-0001   0.00000E+0000
   6.5960  4.60000E-0001   0.00000E+0000
   6.5980  4.57400E-0001   0.00000E+0000
   6.6010  4.68300E-0001   0.00000E+0000
   6.6030  4.78200E-0001   0.00000E+0000
   6.6070  4.61800E-0001   0.00000E+0000
   6.6090  4.55500E-0001   0.00000E+0000
   6.6120  4.58000E-0001   0.00000E+0000
   6.6140  4.61600E-0001   0.00000E+0000
   6.6150  4.65000E-0001   0.00000E+0000
   6.6170  4.59000E-0001   0.00000E+0000
   6.6190  4.65700E-0001   0.00000E+0000
   6.6220  4.64000E-0001   0.00000E+0000
   6.6240  4.61100E-0001   0.00000E+0000
   6.6260  4.60800E-0001   0.00000E+0000
   6.6280  4.71400E-0001   0.00000E+0000
   6.6300  4.73500E-0001   0.00000E+0000
   6.6320  4.64400E-0001   0.00000E+0000
   6.6340  4.78400E-0001   0.00000E+0000
   6.6360  4.64900E-0001   0.00000E+0000
   6.6390  4.77900E-0001   0.00000E+0000
   6.6410  4.67800E-0001   0.00000E+0000
   6.6450  4.71400E-0001   0.00000E+0000
   6.6460  4.61700E-0001   0.00000E+0000
   6.6490  4.63000E-0001   0.00000E+0000
   6.6520  4.69300E-0001   0.00000E+0000
   6.6550  4.63400E-0001   0.00000E+0000
   6.6570  4.75100E-0001   0.00000E+0000
   6.6580  4.73500E-0001   0.00000E+0000
   6.6620  4.68500E-0001   0.00000E+0000
   6.6640  4.67100E-0001   0.00000E+0000
   6.6670  4.69900E-0001   0.00000E+0000
   6.6690  4.68200E-0001   0.00000E+0000
   6.6720  4.75200E-0001   0.00000E+0000
   6.6730  4.70300E-0001   0.00000E+0000
   6.6760  4.78200E-0001   0.00000E+0000
   6.6770  4.67200E-0001   0.00000E+0000
   6.6810  4.75600E-0001   0.00000E+0000
   6.6830  4.73800E-0001   0.00000E+0000
   6.6850  4.71000E-0001   0.00000E+0000
   6.6880  4.70100E-0001   0.00000E+0000
   6.6900  4.66100E-0001   0.00000E+0000
   6.6910  4.85100E-0001   0.00000E+0000
   6.6960  4.85000E-0001   0.00000E+0000
   6.6980  4.78600E-0001   0.00000E+0000
   6.7000  4.77700E-0001   0.00000E+0000
   6.7030  4.72400E-0001   0.00000E+0000
   6.7050  4.66300E-0001   0.00000E+0000
   6.7080  4.74200E-0001   0.00000E+0000
   6.7100  4.70200E-0001   0.00000E+0000
   6.7120  4.74400E-0001   0.00000E+0000
   6.7140  4.75000E-0001   0.00000E+0000
   6.7170  4.70200E-0001   0.00000E+0000
   6.7180  4.73400E-0001   0.00000E+0000
   6.7220  4.73200E-0001   0.00000E+0000
   6.7240  4.78200E-0001   0.00000E+0000
   6.7260  4.74700E-0001   0.00000E+0000
   6.7280  4.73700E-0001   0.00000E+0000
   6.7310  4.83700E-0001   0.00000E+0000
   6.7330  4.83300E-0001   0.00000E+0000
   6.7350  4.86300E-0001   0.00000E+0000
   6.7380  4.83900E-0001   0.00000E+0000
   6.7410  4.81800E-0001   0.00000E+0000
   6.7420  4.98300E-0001   0.00000E+0000
   6.7450  4.84400E-0001   0.00000E+0000
   6.7480  4.74500E-0001   0.00000E+0000
   6.7510  4.90700E-0001   0.00000E+0000
   6.7540  4.83400E-0001   0.00000E+0000
   6.7570  4.90600E-0001   0.00000E+0000
   6.7580  4.93700E-0001   0.00000E+0000
   6.7600  4.91400E-0001   0.00000E+0000
   6.7620  4.96100E-0001   0.00000E+0000
   6.7650  4.94100E-0001   0.00000E+0000
   6.7680  4.80500E-0001   0.00000E+0000
   6.7700  4.65400E-0001   0.00000E+0000
   6.7730  4.86300E-0001   0.00000E+0000
   6.7750  4.94700E-0001   0.00000E+0000
   6.7770  4.98700E-0001   0.00000E+0000
   6.7790  4.98900E-0001   0.00000E+0000
   6.7820  4.93100E-0001   0.00000E+0000
   6.7840  5.00500E-0001   0.00000E+0000
   6.7860  4.92600E-0001   0.00000E+0000
   6.7900  5.00300E-0001   0.00000E+0000
   6.7940  5.08400E-0001   0.00000E+0000
   6.7960  5.01800E-0001   0.00000E+0000
   6.7980  4.89200E-0001   0.00000E+0000
   6.8000  4.86600E-0001   0.00000E+0000
   6.8030  4.95300E-0001   0.00000E+0000
   6.8050  5.09500E-0001   0.00000E+0000
   6.8070  4.99900E-0001   0.00000E+0000
   6.8110  5.08100E-0001   0.00000E+0000
   6.8120  5.16900E-0001   0.00000E+0000
   6.8140  4.97900E-0001   0.00000E+0000
   6.8170  5.05600E-0001   0.00000E+0000
   6.8180  5.04300E-0001   0.00000E+0000
   6.8210  5.08200E-0001   0.00000E+0000
   6.8240  4.90900E-0001   0.00000E+0000
   6.8250  4.97100E-0001   0.00000E+0000
   6.8280  4.98600E-0001   0.00000E+0000
   6.8310  4.91100E-0001   0.00000E+0000
   6.8330  4.94100E-0001   0.00000E+0000
   6.8360  5.13000E-0001   0.00000E+0000
   6.8390  5.05700E-0001   0.00000E+0000
   6.8430  5.03500E-0001   0.00000E+0000
   6.8460  4.91100E-0001   0.00000E+0000
   6.8480  5.04600E-0001   0.00000E+0000
   6.8500  5.13700E-0001   0.00000E+0000
   6.8530  5.21000E-0001   0.00000E+0000
   6.8560  5.06500E-0001   0.00000E+0000
   6.8580  4.98900E-0001   0.00000E+0000
   6.8600  4.98800E-0001   0.00000E+0000
   6.8630  5.01100E-0001   0.00000E+0000
   6.8650  5.01000E-0001   0.00000E+0000
   6.8670  5.04900E-0001   0.00000E+0000
   6.8700  5.03300E-0001   0.00000E+0000
   6.8720  5.19300E-0001   0.00000E+0000
   6.8740  5.09200E-0001   0.00000E+0000
   6.8750  5.16600E-0001   0.00000E+0000
   6.8790  5.12500E-0001   0.00000E+0000
   6.8820  5.14300E-0001   0.00000E+0000
   6.8860  5.13100E-0001   0.00000E+0000
   6.8900  5.20000E-0001   0.00000E+0000
   6.8930  5.12200E-0001   0.00000E+0000
   6.8940  5.17500E-0001   0.00000E+0000
   6.8980  5.43300E-0001   0.00000E+0000
   6.9000  5.40600E-0001   0.00000E+0000
   6.9010  5.42900E-0001   0.00000E+0000
   6.9030  5.39900E-0001   0.00000E+0000
   6.9070  5.34700E-0001   0.00000E+0000
   6.9090  5.44400E-0001   0.00000E+0000
   6.9130  5.35600E-0001   0.00000E+0000
   6.9150  5.27300E-0001   0.00000E+0000
   6.9180  5.31200E-0001   0.00000E+0000
   6.9200  5.26200E-0001   0.00000E+0000
   6.9220  5.35300E-0001   0.00000E+0000
   6.9250  5.36100E-0001   0.00000E+0000
   6.9270  5.26000E-0001   0.00000E+0000
   6.9290  5.31500E-0001   0.00000E+0000
   6.9340  5.50400E-0001   0.00000E+0000
   6.9360  5.34500E-0001   0.00000E+0000
   6.9390  5.42600E-0001   0.00000E+0000
   6.9440  5.36800E-0001   0.00000E+0000
   6.9470  5.22200E-0001   0.00000E+0000
   6.9490  5.18900E-0001   0.00000E+0000
   6.9510  5.26100E-0001   0.00000E+0000
   6.9530  5.23600E-0001   0.00000E+0000
   6.9570  5.36800E-0001   0.00000E+0000
   6.9590  5.38100E-0001   0.00000E+0000
   6.9610  5.12500E-0001   0.00000E+0000
   6.9620  5.33600E-0001   0.00000E+0000
   6.9660  5.25600E-0001   0.00000E+0000
   6.9680  5.20200E-0001   0.00000E+0000
   6.9700  5.10100E-0001   0.00000E+0000
   6.9720  5.24800E-0001   0.00000E+0000
   6.9740  5.35700E-0001   0.00000E+0000
   6.9770  5.28600E-0001   0.00000E+0000
   6.9790  5.30000E-0001   0.00000E+0000
   6.9820  4.95800E-0001   0.00000E+0000
   6.9850  5.10100E-0001   0.00000E+0000
   6.9870  5.11400E-0001   0.00000E+0000
   6.9910  5.09300E-0001   0.00000E+0000
   6.9930  5.30900E-0001   0.00000E+0000
   6.9960  5.43500E-0001   0.00000E+0000
   6.9980  5.36900E-0001   0.00000E+0000
   7.0000  5.05600E-0001   0.00000E+0000
   7.0030  5.19100E-0001   0.00000E+0000
   7.0050  5.23700E-0001   0.00000E+0000
   7.0080  5.30000E-0001   0.00000E+0000
   7.0100  5.29600E-0001   0.00000E+0000
   7.0120  5.47100E-0001   0.00000E+0000
   7.0140  5.35700E-0001   0.00000E+0000
   7.0170  5.28300E-0001   0.00000E+0000
   7.0180  5.34600E-0001   0.00000E+0000
   7.0220  5.51500E-0001   0.00000E+0000
   7.0230  5.31800E-0001   0.00000E+0000
   7.0270  5.35900E-0001   0.00000E+0000
   7.0280  5.51300E-0001   0.00000E+0000
   7.0300  5.35800E-0001   0.00000E+0000
   7.0330  5.42500E-0001   0.00000E+0000
   7.0360  5.38100E-0001   0.00000E+0000
   7.0390  5.66500E-0001   0.00000E+0000
   7.0420  5.75300E-0001   0.00000E+0000
   7.0440  5.63700E-0001   0.00000E+0000
   7.0450  5.55700E-0001   0.00000E+0000
   7.0470  5.37400E-0001   0.00000E+0000
   7.0510  5.50700E-0001   0.00000E+0000
   7.0530  5.68300E-0001   0.00000E+0000
   7.0550  5.57100E-0001   0.00000E+0000
   7.0580  5.55100E-0001   0.00000E+0000
   7.0600  5.60800E-0001   0.00000E+0000
   7.0620  5.78600E-0001   0.00000E+0000
   7.0650  5.80300E-0001   0.00000E+0000
   7.0660  5.69900E-0001   0.00000E+0000
   7.0690  5.65400E-0001   0.00000E+0000
   7.0710  5.88600E-0001   0.00000E+0000
   7.0730  5.84600E-0001   0.00000E+0000
   7.0740  5.86800E-0001   0.00000E+0000
   7.0780  5.79000E-0001   0.00000E+0000
   7.0790  5.66200E-0001   0.00000E+0000
   7.0820  5.71300E-0001   0.00000E+0000
   7.0850  6.04600E-0001   0.00000E+0000
   7.0870  5.88600E-0001   0.00000E+0000
   7.0900  5.84500E-0001   0.00000E+0000
   7.0940  5.72100E-0001   0.00000E+0000
   7.0960  5.97100E-0001   0.00000E+0000
   7.0970  6.05800E-0001   0.00000E+0000
   7.1000  6.10900E-0001   0.00000E+0000
