# Supplementary material for: Self-association of MreC as a regulatory signal in bacterial cell wall elongation
Source: Nat Commun. 2021 May 20;12:2987. doi: 10.1038/s41467-021-22957-9 (PMC8137920; doi:10.1038/s41467-021-22957-9)
Supplement: Supplementary file 4 — Source Data [file 41467_2021_22957_MOESM4_ESM.zip › Martins2-Source-Data/AUC_rawdata/E.coli/00085.RA3]

MREC FHEC 0,8 abs
R 3 20.0 20000 0020897 7.7870E10 281 1 
   5.8010 -4.76400E-0001   0.00000E+0000
   5.8040 -2.59500E-0001   0.00000E+0000
   5.8080 -2.09900E-0001   0.00000E+0000
   5.8100 -1.34500E-0001   0.00000E+0000
   5.8110 -2.18400E-0001   0.00000E+0000
   5.8130 -1.58300E-0001   0.00000E+0000
   5.8160 -3.86600E-0001   0.00000E+0000
   5.8170 -5.63400E-0001   0.00000E+0000
   5.8200 -4.19800E-0001   0.00000E+0000
   5.8210 -6.55400E-0001   0.00000E+0000
   5.8230 -4.93900E-0001   0.00000E+0000
   5.8250 -3.99100E-0001   0.00000E+0000
   5.8280 -7.39000E-0002   0.00000E+0000
   5.8300  8.78000E-0002   0.00000E+0000
   5.8320  1.09800E-0001   0.00000E+0000
   5.8330  1.83200E-0001   0.00000E+0000
   5.8360  1.00200E-0001   0.00000E+0000
   5.8370  1.04500E-0001   0.00000E+0000
   5.8390  1.01000E-0001   0.00000E+0000
   5.8410  9.70000E-0002   0.00000E+0000
   5.8430  1.00900E-0001   0.00000E+0000
   5.8440  8.99000E-0002   0.00000E+0000
   5.8460  9.30000E-0002   0.00000E+0000
   5.8490  1.05200E-0001   0.00000E+0000
   5.8510  9.50000E-0002   0.00000E+0000
   5.8530  8.44000E-0002   0.00000E+0000
   5.8550  3.92000E-0002   0.00000E+0000
   5.8560  2.11000E-0002   0.00000E+0000
   5.8590  3.14000E-0002   0.00000E+0000
   5.8610  2.00000E-0002   0.00000E+0000
   5.8640  2.20000E-0002   0.00000E+0000
   5.8650  4.99000E-0002   0.00000E+0000
   5.8670  3.86000E-0002   0.00000E+0000
   5.8680  1.20000E-0003   0.00000E+0000
   5.8720 -4.32000E-0002   0.00000E+0000
   5.8730 -2.68000E-0002   0.00000E+0000
   5.8750  3.90000E-0003   0.00000E+0000
   5.8770  2.67000E-0002   0.00000E+0000
   5.8780  4.62000E-0002   0.00000E+0000
   5.8800  4.10000E-0002   0.00000E+0000
   5.8820  4.37000E-0002   0.00000E+0000
   5.8870  8.60000E-0003   0.00000E+0000
   5.8880  2.53000E-0002   0.00000E+0000
   5.8910  4.36000E-0002   0.00000E+0000
   5.8920  2.95000E-0002   0.00000E+0000
   5.8940  2.13000E-0002   0.00000E+0000
   5.8990  8.00000E-0003   0.00000E+0000
   5.9010  3.92000E-0002   0.00000E+0000
   5.9020  3.68000E-0002   0.00000E+0000
   5.9030  2.08000E-0002   0.00000E+0000
   5.9060  2.34000E-0002   0.00000E+0000
   5.9080  1.29000E-0002   0.00000E+0000
   5.9100  2.08000E-0002   0.00000E+0000
   5.9130  2.09000E-0002   0.00000E+0000
   5.9150  2.43000E-0002   0.00000E+0000
   5.9160  2.37000E-0002   0.00000E+0000
   5.9190  2.16000E-0002   0.00000E+0000
   5.9200 -5.00000E-0003   0.00000E+0000
   5.9230  2.95000E-0002   0.00000E+0000
   5.9240  4.03000E-0002   0.00000E+0000
   5.9270  2.62000E-0002   0.00000E+0000
   5.9310  7.73000E-0002   0.00000E+0000
   5.9330  6.82000E-0002   0.00000E+0000
   5.9360  2.43000E-0002   0.00000E+0000
   5.9370  3.20000E-0002   0.00000E+0000
   5.9390  7.28000E-0002   0.00000E+0000
   5.9400  8.35000E-0002   0.00000E+0000
   5.9420  5.74000E-0002   0.00000E+0000
   5.9470  6.16000E-0002   0.00000E+0000
   5.9500  6.09000E-0002   0.00000E+0000
   5.9530  3.90000E-0002   0.00000E+0000
   5.9560  5.74000E-0002   0.00000E+0000
   5.9590  5.74000E-0002   0.00000E+0000
   5.9610  9.62000E-0002   0.00000E+0000
   5.9630  8.83000E-0002   0.00000E+0000
   5.9650  4.99000E-0002   0.00000E+0000
   5.9660  3.30000E-0002   0.00000E+0000
   5.9680  2.38000E-0002   0.00000E+0000
   5.9710  8.90000E-0003   0.00000E+0000
   5.9730  3.62000E-0002   0.00000E+0000
   5.9750  2.93000E-0002   0.00000E+0000
   5.9780  6.32000E-0002   0.00000E+0000
   5.9790  1.58000E-0002   0.00000E+0000
   5.9820 -6.72700E-0001   0.00000E+0000
   5.9840 -9.70100E-0001   0.00000E+0000
   5.9870 -1.27450E+0000   0.00000E+0000
   5.9890 -1.37160E+0000   0.00000E+0000
   5.9900 -1.54640E+0000   0.00000E+0000
   5.9920 -1.73320E+0000   0.00000E+0000
   5.9940 -1.95050E+0000   0.00000E+0000
   5.9950 -1.98690E+0000   0.00000E+0000
   6.0000 -1.97650E+0000   0.00000E+0000
   6.0010 -1.87110E+0000   0.00000E+0000
   6.0040 -1.81600E+0000   0.00000E+0000
   6.0090 -1.63210E+0000   0.00000E+0000
   6.0120 -1.09430E+0000   0.00000E+0000
   6.0140 -8.14500E-0001   0.00000E+0000
   6.0170 -5.56000E-0002   0.00000E+0000
   6.0180  1.31400E-0001   0.00000E+0000
   6.0210  1.19500E-0001   0.00000E+0000
   6.0230  1.27400E-0001   0.00000E+0000
   6.0250  1.49800E-0001   0.00000E+0000
   6.0260  1.14200E-0001   0.00000E+0000
   6.0290  1.38900E-0001   0.00000E+0000
   6.0320  1.42700E-0001   0.00000E+0000
   6.0340  1.57000E-0001   0.00000E+0000
   6.0390  1.15800E-0001   0.00000E+0000
   6.0430  1.02100E-0001   0.00000E+0000
   6.0440  1.25500E-0001   0.00000E+0000
   6.0470  1.21300E-0001   0.00000E+0000
   6.0490  1.07100E-0001   0.00000E+0000
   6.0500  1.20700E-0001   0.00000E+0000
   6.0520  1.10600E-0001   0.00000E+0000
   6.0550  1.20500E-0001   0.00000E+0000
   6.0570  1.07700E-0001   0.00000E+0000
   6.0590  1.19900E-0001   0.00000E+0000
   6.0620  1.15300E-0001   0.00000E+0000
   6.0640  1.17700E-0001   0.00000E+0000
   6.0660  1.19500E-0001   0.00000E+0000
   6.0690  1.02800E-0001   0.00000E+0000
   6.0710  1.04200E-0001   0.00000E+0000
   6.0730  1.06300E-0001   0.00000E+0000
   6.0750  1.35100E-0001   0.00000E+0000
   6.0780  1.61700E-0001   0.00000E+0000
   6.0800  1.59000E-0001   0.00000E+0000
   6.0830  1.21700E-0001   0.00000E+0000
   6.0870  1.09010E+0000   0.00000E+0000
   6.0890  1.30410E+0000   0.00000E+0000
   6.0920  1.41400E+0000   0.00000E+0000
   6.0940  1.48130E+0000   0.00000E+0000
   6.0960  2.04900E+0000   0.00000E+0000
   6.1010  2.05230E+0000   0.00000E+0000
   6.1030  1.99830E+0000   0.00000E+0000
   6.1060  1.96520E+0000   0.00000E+0000
   6.1090  1.88550E+0000   0.00000E+0000
   6.1100  1.82620E+0000   0.00000E+0000
   6.1130  1.65030E+0000   0.00000E+0000
   6.1150  1.32030E+0000   0.00000E+0000
   6.1170  7.24600E-0001   0.00000E+0000
   6.1230  8.45000E-0002   0.00000E+0000
   6.1260  1.42800E-0001   0.00000E+0000
   6.1300  1.38500E-0001   0.00000E+0000
   6.1310  1.28100E-0001   0.00000E+0000
   6.1330  1.26800E-0001   0.00000E+0000
   6.1350  1.26100E-0001   0.00000E+0000
   6.1380  1.22900E-0001   0.00000E+0000
   6.1400  1.14800E-0001   0.00000E+0000
   6.1450  1.13700E-0001   0.00000E+0000
   6.1490  1.29500E-0001   0.00000E+0000
   6.1520  1.20200E-0001   0.00000E+0000
   6.1540  1.27900E-0001   0.00000E+0000
   6.1560  1.34100E-0001   0.00000E+0000
   6.1580  1.35600E-0001   0.00000E+0000
   6.1610  1.32000E-0001   0.00000E+0000
   6.1630  1.33900E-0001   0.00000E+0000
   6.1650  1.41900E-0001   0.00000E+0000
   6.1680  1.51800E-0001   0.00000E+0000
   6.1690  1.38300E-0001   0.00000E+0000
   6.1710  1.45500E-0001   0.00000E+0000
   6.1740  1.44200E-0001   0.00000E+0000
   6.1760  1.45700E-0001   0.00000E+0000
   6.1780  1.51400E-0001   0.00000E+0000
   6.1790  1.53200E-0001   0.00000E+0000
   6.1820  1.50100E-0001   0.00000E+0000
   6.1830  1.54000E-0001   0.00000E+0000
   6.1870  1.50400E-0001   0.00000E+0000
   6.1900  1.52300E-0001   0.00000E+0000
   6.1920  1.54100E-0001   0.00000E+0000
   6.1940  1.60000E-0001   0.00000E+0000
   6.1950  1.58500E-0001   0.00000E+0000
   6.1970  1.64300E-0001   0.00000E+0000
   6.2000  1.69700E-0001   0.00000E+0000
   6.2020  1.68600E-0001   0.00000E+0000
   6.2060  1.66500E-0001   0.00000E+0000
   6.2070  1.75300E-0001   0.00000E+0000
   6.2090  1.74700E-0001   0.00000E+0000
   6.2130  1.78800E-0001   0.00000E+0000
   6.2150  1.87600E-0001   0.00000E+0000
   6.2180  1.89400E-0001   0.00000E+0000
   6.2200  1.94000E-0001   0.00000E+0000
   6.2230  1.91900E-0001   0.00000E+0000
   6.2250  2.04600E-0001   0.00000E+0000
   6.2270  2.03000E-0001   0.00000E+0000
   6.2300  1.30800E-0001   0.00000E+0000
   6.2310  1.33200E-0001   0.00000E+0000
   6.2330  2.01500E-0001   0.00000E+0000
   6.2360  2.30800E-0001   0.00000E+0000
   6.2380  2.19900E-0001   0.00000E+0000
   6.2430  2.15300E-0001   0.00000E+0000
   6.2470  2.18000E-0001   0.00000E+0000
   6.2490  2.17100E-0001   0.00000E+0000
   6.2520  2.11600E-0001   0.00000E+0000
   6.2540  2.17100E-0001   0.00000E+0000
   6.2570  2.27000E-0001   0.00000E+0000
   6.2590  2.33100E-0001   0.00000E+0000
   6.2620  2.35400E-0001   0.00000E+0000
   6.2670  2.41700E-0001   0.00000E+0000
   6.2690  2.36400E-0001   0.00000E+0000
   6.2710  2.40100E-0001   0.00000E+0000
   6.2740  2.38700E-0001   0.00000E+0000
   6.2750  2.41100E-0001   0.00000E+0000
   6.2800  2.48700E-0001   0.00000E+0000
   6.2830  2.45600E-0001   0.00000E+0000
   6.2840  2.50000E-0001   0.00000E+0000
   6.2860  2.54100E-0001   0.00000E+0000
   6.2890  2.58000E-0001   0.00000E+0000
   6.2920  2.53300E-0001   0.00000E+0000
   6.2930  2.62900E-0001   0.00000E+0000
   6.2950  2.67000E-0001   0.00000E+0000
   6.2980  2.61600E-0001   0.00000E+0000
   6.3010  2.67800E-0001   0.00000E+0000
   6.3020  2.67100E-0001   0.00000E+0000
   6.3050  2.67600E-0001   0.00000E+0000
   6.3070  2.69800E-0001   0.00000E+0000
   6.3090  2.81900E-0001   0.00000E+0000
   6.3110  2.76500E-0001   0.00000E+0000
   6.3140  2.72600E-0001   0.00000E+0000
   6.3160  2.80000E-0001   0.00000E+0000
   6.3180  2.79800E-0001   0.00000E+0000
   6.3210  2.77100E-0001   0.00000E+0000
   6.3230  2.85200E-0001   0.00000E+0000
   6.3250  3.03700E-0001   0.00000E+0000
   6.3280  2.87600E-0001   0.00000E+0000
   6.3300  2.39500E-0001   0.00000E+0000
   6.3320  2.44800E-0001   0.00000E+0000
   6.3330  2.72500E-0001   0.00000E+0000
   6.3350  3.01700E-0001   0.00000E+0000
   6.3370  3.12400E-0001   0.00000E+0000
   6.3380  3.14800E-0001   0.00000E+0000
   6.3420  3.01000E-0001   0.00000E+0000
   6.3430  3.13200E-0001   0.00000E+0000
   6.3460  3.15300E-0001   0.00000E+0000
   6.3480  3.18700E-0001   0.00000E+0000
   6.3500  3.06900E-0001   0.00000E+0000
   6.3520  3.15800E-0001   0.00000E+0000
   6.3550  2.98700E-0001   0.00000E+0000
   6.3570  3.13700E-0001   0.00000E+0000
   6.3590  3.18800E-0001   0.00000E+0000
   6.3610  3.16800E-0001   0.00000E+0000
   6.3620  3.22200E-0001   0.00000E+0000
   6.3640  3.24000E-0001   0.00000E+0000
   6.3670  3.29000E-0001   0.00000E+0000
   6.3700  3.24700E-0001   0.00000E+0000
   6.3730  3.28200E-0001   0.00000E+0000
   6.3750  3.32400E-0001   0.00000E+0000
   6.3780  3.29300E-0001   0.00000E+0000
   6.3800  3.17900E-0001   0.00000E+0000
   6.3820  3.29300E-0001   0.00000E+0000
   6.3850  3.44800E-0001   0.00000E+0000
   6.3870  3.40000E-0001   0.00000E+0000
   6.3890  3.41300E-0001   0.00000E+0000
   6.3920  3.43500E-0001   0.00000E+0000
   6.3950  3.39600E-0001   0.00000E+0000
   6.3960  3.41300E-0001   0.00000E+0000
   6.3980  3.43700E-0001   0.00000E+0000
   6.4010  3.52400E-0001   0.00000E+0000
   6.4030  3.41500E-0001   0.00000E+0000
   6.4060  3.45400E-0001   0.00000E+0000
   6.4080  3.43200E-0001   0.00000E+0000
   6.4120  3.42500E-0001   0.00000E+0000
   6.4170  3.44900E-0001   0.00000E+0000
   6.4190  3.46500E-0001   0.00000E+0000
   6.4220  3.54400E-0001   0.00000E+0000
   6.4240  3.54600E-0001   0.00000E+0000
   6.4260  3.61400E-0001   0.00000E+0000
   6.4280  3.51000E-0001   0.00000E+0000
   6.4310  3.53900E-0001   0.00000E+0000
   6.4330  3.58700E-0001   0.00000E+0000
   6.4350  3.55000E-0001   0.00000E+0000
   6.4370  3.61700E-0001   0.00000E+0000
   6.4380  3.58500E-0001   0.00000E+0000
   6.4420  3.61900E-0001   0.00000E+0000
   6.4440  3.65700E-0001   0.00000E+0000
   6.4470  3.73000E-0001   0.00000E+0000
   6.4520  3.57100E-0001   0.00000E+0000
   6.4540  3.59600E-0001   0.00000E+0000
   6.4550  3.71700E-0001   0.00000E+0000
   6.4580  3.69000E-0001   0.00000E+0000
   6.4620  3.66100E-0001   0.00000E+0000
   6.4650  3.69900E-0001   0.00000E+0000
   6.4670  3.75700E-0001   0.00000E+0000
   6.4690  3.63700E-0001   0.00000E+0000
   6.4700  3.70100E-0001   0.00000E+0000
   6.4740  3.77200E-0001   0.00000E+0000
   6.4750  3.72700E-0001   0.00000E+0000
   6.4780  4.01800E-0001   0.00000E+0000
   6.4810  3.87700E-0001   0.00000E+0000
   6.4830  3.80300E-0001   0.00000E+0000
   6.4870  3.82500E-0001   0.00000E+0000
   6.4880  3.79000E-0001   0.00000E+0000
   6.4900  3.83600E-0001   0.00000E+0000
   6.4920  3.80900E-0001   0.00000E+0000
   6.4950  3.82200E-0001   0.00000E+0000
   6.4970  3.93700E-0001   0.00000E+0000
   6.4990  3.84900E-0001   0.00000E+0000
   6.5010  3.83200E-0001   0.00000E+0000
   6.5050  3.90000E-0001   0.00000E+0000
   6.5070  3.87300E-0001   0.00000E+0000
   6.5100  4.05500E-0001   0.00000E+0000
   6.5130  3.79200E-0001   0.00000E+0000
   6.5150  3.62800E-0001   0.00000E+0000
   6.5170  3.75300E-0001   0.00000E+0000
   6.5190  3.91000E-0001   0.00000E+0000
   6.5220  4.03300E-0001   0.00000E+0000
   6.5240  3.95700E-0001   0.00000E+0000
   6.5260  4.02700E-0001   0.00000E+0000
   6.5280  3.93300E-0001   0.00000E+0000
   6.5310  3.85400E-0001   0.00000E+0000
   6.5340  3.93500E-0001   0.00000E+0000
   6.5360  3.93700E-0001   0.00000E+0000
   6.5370  3.96400E-0001   0.00000E+0000
   6.5400  3.96900E-0001   0.00000E+0000
   6.5410  4.04100E-0001   0.00000E+0000
   6.5450  3.93600E-0001   0.00000E+0000
   6.5470  3.90700E-0001   0.00000E+0000
   6.5500  3.91800E-0001   0.00000E+0000
   6.5520  4.13800E-0001   0.00000E+0000
   6.5550  3.99700E-0001   0.00000E+0000
   6.5580  3.91500E-0001   0.00000E+0000
   6.5600  3.95000E-0001   0.00000E+0000
   6.5620  4.06800E-0001   0.00000E+0000
   6.5640  4.09400E-0001   0.00000E+0000
   6.5660  4.07600E-0001   0.00000E+0000
   6.5690  4.04600E-0001   0.00000E+0000
   6.5710  4.05900E-0001   0.00000E+0000
   6.5730  3.98700E-0001   0.00000E+0000
   6.5750  4.02800E-0001   0.00000E+0000
   6.5770  4.05900E-0001   0.00000E+0000
   6.5790  3.99400E-0001   0.00000E+0000
   6.5830  3.97800E-0001   0.00000E+0000
   6.5840  4.11600E-0001   0.00000E+0000
   6.5860  4.16600E-0001   0.00000E+0000
   6.5880  4.11800E-0001   0.00000E+0000
   6.5890  4.05100E-0001   0.00000E+0000
   6.5930  4.12900E-0001   0.00000E+0000
   6.5940  4.17300E-0001   0.00000E+0000
   6.5980  4.16100E-0001   0.00000E+0000
   6.6000  4.13300E-0001   0.00000E+0000
   6.6030  4.35600E-0001   0.00000E+0000
   6.6040  4.34900E-0001   0.00000E+0000
   6.6070  4.21800E-0001   0.00000E+0000
   6.6090  4.14000E-0001   0.00000E+0000
   6.6120  4.18800E-0001   0.00000E+0000
   6.6150  4.18300E-0001   0.00000E+0000
   6.6160  4.29200E-0001   0.00000E+0000
   6.6180  4.23600E-0001   0.00000E+0000
   6.6210  4.23100E-0001   0.00000E+0000
   6.6230  4.16200E-0001   0.00000E+0000
   6.6260  4.18900E-0001   0.00000E+0000
   6.6280  4.24300E-0001   0.00000E+0000
   6.6300  4.30400E-0001   0.00000E+0000
   6.6310  4.27100E-0001   0.00000E+0000
   6.6340  4.32600E-0001   0.00000E+0000
   6.6360  4.17100E-0001   0.00000E+0000
   6.6380  4.28900E-0001   0.00000E+0000
   6.6390  4.28700E-0001   0.00000E+0000
   6.6420  4.34700E-0001   0.00000E+0000
   6.6440  4.26200E-0001   0.00000E+0000
   6.6480  4.22400E-0001   0.00000E+0000
   6.6520  4.25800E-0001   0.00000E+0000
   6.6530  4.29800E-0001   0.00000E+0000
   6.6560  4.31700E-0001   0.00000E+0000
   6.6580  4.31600E-0001   0.00000E+0000
   6.6600  4.24900E-0001   0.00000E+0000
   6.6620  4.25600E-0001   0.00000E+0000
   6.6650  4.31800E-0001   0.00000E+0000
   6.6670  4.33100E-0001   0.00000E+0000
   6.6700  4.35700E-0001   0.00000E+0000
   6.6720  4.33200E-0001   0.00000E+0000
   6.6750  4.32100E-0001   0.00000E+0000
   6.6770  4.24100E-0001   0.00000E+0000
   6.6800  4.33600E-0001   0.00000E+0000
   6.6810  4.37400E-0001   0.00000E+0000
   6.6850  4.34000E-0001   0.00000E+0000
   6.6870  4.35800E-0001   0.00000E+0000
   6.6890  4.36200E-0001   0.00000E+0000
   6.6930  4.36700E-0001   0.00000E+0000
   6.6950  4.45900E-0001   0.00000E+0000
   6.6980  4.43400E-0001   0.00000E+0000
   6.7000  4.41800E-0001   0.00000E+0000
   6.7030  4.30500E-0001   0.00000E+0000
   6.7050  4.27300E-0001   0.00000E+0000
   6.7080  4.32000E-0001   0.00000E+0000
   6.7110  4.40900E-0001   0.00000E+0000
   6.7140  4.36900E-0001   0.00000E+0000
   6.7150  4.32600E-0001   0.00000E+0000
   6.7200  4.34700E-0001   0.00000E+0000
   6.7220  4.36000E-0001   0.00000E+0000
   6.7270  4.35200E-0001   0.00000E+0000
   6.7290  4.46000E-0001   0.00000E+0000
   6.7310  4.38300E-0001   0.00000E+0000
   6.7330  4.49200E-0001   0.00000E+0000
   6.7350  4.41600E-0001   0.00000E+0000
   6.7380  4.36000E-0001   0.00000E+0000
   6.7400  4.54400E-0001   0.00000E+0000
   6.7430  4.43500E-0001   0.00000E+0000
   6.7450  4.57000E-0001   0.00000E+0000
   6.7480  4.39200E-0001   0.00000E+0000
   6.7510  4.42100E-0001   0.00000E+0000
   6.7520  4.51300E-0001   0.00000E+0000
   6.7570  4.50900E-0001   0.00000E+0000
   6.7590  4.55700E-0001   0.00000E+0000
   6.7620  4.50200E-0001   0.00000E+0000
   6.7640  4.58300E-0001   0.00000E+0000
   6.7670  4.49900E-0001   0.00000E+0000
   6.7690  4.41500E-0001   0.00000E+0000
   6.7710  4.19900E-0001   0.00000E+0000
   6.7740  4.47700E-0001   0.00000E+0000
   6.7750  4.56300E-0001   0.00000E+0000
   6.7800  4.49500E-0001   0.00000E+0000
   6.7820  4.52700E-0001   0.00000E+0000
   6.7840  4.54200E-0001   0.00000E+0000
   6.7880  4.49700E-0001   0.00000E+0000
   6.7890  4.57900E-0001   0.00000E+0000
   6.7900  4.53000E-0001   0.00000E+0000
   6.7930  4.62500E-0001   0.00000E+0000
   6.7960  4.60800E-0001   0.00000E+0000
   6.7980  4.56700E-0001   0.00000E+0000
   6.8020  4.38100E-0001   0.00000E+0000
   6.8030  4.57100E-0001   0.00000E+0000
   6.8070  4.63200E-0001   0.00000E+0000
   6.8100  4.61400E-0001   0.00000E+0000
   6.8120  4.82200E-0001   0.00000E+0000
   6.8170  4.56100E-0001   0.00000E+0000
   6.8190  4.66100E-0001   0.00000E+0000
   6.8210  4.63800E-0001   0.00000E+0000
   6.8230  4.46900E-0001   0.00000E+0000
   6.8250  4.45100E-0001   0.00000E+0000
   6.8290  4.49200E-0001   0.00000E+0000
   6.8310  4.47100E-0001   0.00000E+0000
   6.8320  4.63600E-0001   0.00000E+0000
   6.8350  4.57900E-0001   0.00000E+0000
   6.8370  4.60300E-0001   0.00000E+0000
   6.8410  4.59800E-0001   0.00000E+0000
   6.8420  4.54000E-0001   0.00000E+0000
   6.8450  4.42300E-0001   0.00000E+0000
   6.8470  4.47600E-0001   0.00000E+0000
   6.8490  4.54000E-0001   0.00000E+0000
   6.8510  4.57900E-0001   0.00000E+0000
   6.8550  4.74900E-0001   0.00000E+0000
   6.8580  4.55400E-0001   0.00000E+0000
   6.8610  4.49900E-0001   0.00000E+0000
   6.8630  4.49700E-0001   0.00000E+0000
   6.8650  4.60300E-0001   0.00000E+0000
   6.8680  4.49800E-0001   0.00000E+0000
   6.8700  4.58500E-0001   0.00000E+0000
   6.8740  4.67600E-0001   0.00000E+0000
   6.8750  4.59400E-0001   0.00000E+0000
   6.8780  4.65600E-0001   0.00000E+0000
   6.8790  4.57600E-0001   0.00000E+0000
   6.8830  4.58300E-0001   0.00000E+0000
   6.8860  4.62600E-0001   0.00000E+0000
   6.8890  4.69300E-0001   0.00000E+0000
   6.8910  4.62700E-0001   0.00000E+0000
   6.8940  4.59800E-0001   0.00000E+0000
   6.8970  4.77100E-0001   0.00000E+0000
   6.9010  4.88700E-0001   0.00000E+0000
   6.9020  4.86200E-0001   0.00000E+0000
   6.9040  4.79400E-0001   0.00000E+0000
   6.9060  4.78500E-0001   0.00000E+0000
   6.9090  4.83400E-0001   0.00000E+0000
   6.9120  4.89200E-0001   0.00000E+0000
   6.9150  4.78500E-0001   0.00000E+0000
   6.9170  4.69900E-0001   0.00000E+0000
   6.9180  4.65600E-0001   0.00000E+0000
   6.9220  4.66500E-0001   0.00000E+0000
   6.9240  4.80500E-0001   0.00000E+0000
   6.9260  4.67700E-0001   0.00000E+0000
   6.9270  4.59200E-0001   0.00000E+0000
   6.9300  4.72700E-0001   0.00000E+0000
   6.9310  4.74200E-0001   0.00000E+0000
   6.9340  4.92300E-0001   0.00000E+0000
   6.9360  4.81000E-0001   0.00000E+0000
   6.9380  4.96100E-0001   0.00000E+0000
   6.9410  5.00400E-0001   0.00000E+0000
   6.9430  4.88600E-0001   0.00000E+0000
   6.9450  4.72800E-0001   0.00000E+0000
   6.9490  4.63400E-0001   0.00000E+0000
   6.9520  4.72200E-0001   0.00000E+0000
   6.9530  4.65500E-0001   0.00000E+0000
   6.9570  4.63800E-0001   0.00000E+0000
   6.9590  4.78500E-0001   0.00000E+0000
   6.9610  4.66400E-0001   0.00000E+0000
   6.9660  4.71000E-0001   0.00000E+0000
   6.9700  4.54100E-0001   0.00000E+0000
   6.9730  4.66100E-0001   0.00000E+0000
   6.9750  4.72700E-0001   0.00000E+0000
   6.9770  4.66500E-0001   0.00000E+0000
   6.9800  4.61400E-0001   0.00000E+0000
   6.9820  4.48800E-0001   0.00000E+0000
   6.9840  4.37500E-0001   0.00000E+0000
   6.9850  4.48300E-0001   0.00000E+0000
   6.9890  4.51700E-0001   0.00000E+0000
   6.9910  4.51500E-0001   0.00000E+0000
   6.9930  4.81100E-0001   0.00000E+0000
   6.9960  4.90000E-0001   0.00000E+0000
   6.9990  4.63800E-0001   0.00000E+0000
   7.0020  4.62200E-0001   0.00000E+0000
   7.0050  4.61400E-0001   0.00000E+0000
   7.0070  4.74400E-0001   0.00000E+0000
   7.0100  4.78000E-0001   0.00000E+0000
   7.0110  4.87300E-0001   0.00000E+0000
   7.0160  4.71800E-0001   0.00000E+0000
   7.0190  4.70900E-0001   0.00000E+0000
   7.0200  4.92800E-0001   0.00000E+0000
   7.0230  4.87200E-0001   0.00000E+0000
   7.0240  4.73000E-0001   0.00000E+0000
   7.0280  5.05100E-0001   0.00000E+0000
   7.0300  4.80700E-0001   0.00000E+0000
   7.0330  4.78700E-0001   0.00000E+0000
   7.0350  4.89300E-0001   0.00000E+0000
   7.0370  4.97600E-0001   0.00000E+0000
   7.0390  5.14500E-0001   0.00000E+0000
   7.0420  5.18500E-0001   0.00000E+0000
   7.0440  5.09200E-0001   0.00000E+0000
   7.0460  4.95400E-0001   0.00000E+0000
   7.0490  4.96900E-0001   0.00000E+0000
   7.0510  5.07300E-0001   0.00000E+0000
   7.0530  5.25100E-0001   0.00000E+0000
   7.0550  5.13900E-0001   0.00000E+0000
   7.0580  5.20800E-0001   0.00000E+0000
   7.0600  5.30800E-0001   0.00000E+0000
   7.0620  5.29800E-0001   0.00000E+0000
   7.0650  5.24400E-0001   0.00000E+0000
   7.0670  5.26000E-0001   0.00000E+0000
   7.0710  5.45300E-0001   0.00000E+0000
   7.0720  5.44900E-0001   0.00000E+0000
   7.0740  5.41900E-0001   0.00000E+0000
   7.0760  5.31900E-0001   0.00000E+0000
   7.0810  5.29200E-0001   0.00000E+0000
   7.0820  5.50200E-0001   0.00000E+0000
   7.0850  5.67500E-0001   0.00000E+0000
   7.0860  5.68300E-0001   0.00000E+0000
   7.0900  5.77600E-0001   0.00000E+0000
   7.0920  5.70700E-0001   0.00000E+0000
   7.0940  5.73900E-0001   0.00000E+0000
   7.0970  5.83600E-0001   0.00000E+0000
   7.0990  6.02900E-0001   0.00000E+0000
   7.1010  6.03700E-0001   0.00000E+0000
