# Supplementary material for: Self-association of MreC as a regulatory signal in bacterial cell wall elongation
Source: Nat Commun. 2021 May 20;12:2987. doi: 10.1038/s41467-021-22957-9 (PMC8137920; doi:10.1038/s41467-021-22957-9)
Supplement: Supplementary file 4 — Source Data [file 41467_2021_22957_MOESM4_ESM.zip › Martins2-Source-Data/AUC_rawdata/E.coli/00091.RA3]

MREC FHEC 0,8 abs
R 3 20.0 20000 0022151 8.3370E10 281 1 
   5.8000 -3.41300E-0001   0.00000E+0000
   5.8040 -1.93700E-0001   0.00000E+0000
   5.8060 -1.47000E-0001   0.00000E+0000
   5.8070 -2.02700E-0001   0.00000E+0000
   5.8100 -1.30700E-0001   0.00000E+0000
   5.8110 -2.13500E-0001   0.00000E+0000
   5.8120 -2.44700E-0001   0.00000E+0000
   5.8150 -4.55800E-0001   0.00000E+0000
   5.8160 -5.07100E-0001   0.00000E+0000
   5.8180 -3.98800E-0001   0.00000E+0000
   5.8200 -5.12900E-0001   0.00000E+0000
   5.8210 -5.19800E-0001   0.00000E+0000
   5.8230 -4.32900E-0001   0.00000E+0000
   5.8240 -3.09100E-0001   0.00000E+0000
   5.8250 -2.35400E-0001   0.00000E+0000
   5.8280 -8.60000E-0003   0.00000E+0000
   5.8290  1.36000E-0001   0.00000E+0000
   5.8300  1.74700E-0001   0.00000E+0000
   5.8320  1.61400E-0001   0.00000E+0000
   5.8350  9.22000E-0002   0.00000E+0000
   5.8390  1.01600E-0001   0.00000E+0000
   5.8410  1.00900E-0001   0.00000E+0000
   5.8440  9.71000E-0002   0.00000E+0000
   5.8460  1.08400E-0001   0.00000E+0000
   5.8480  1.00400E-0001   0.00000E+0000
   5.8490  9.23000E-0002   0.00000E+0000
   5.8510  9.42000E-0002   0.00000E+0000
   5.8530  6.13000E-0002   0.00000E+0000
   5.8550  3.48000E-0002   0.00000E+0000
   5.8560  2.36000E-0002   0.00000E+0000
   5.8570  4.01000E-0002   0.00000E+0000
   5.8580  4.50000E-0002   0.00000E+0000
   5.8590  1.95000E-0002   0.00000E+0000
   5.8630  3.81000E-0002   0.00000E+0000
   5.8650  3.70000E-0002   0.00000E+0000
   5.8660  1.89000E-0002   0.00000E+0000
   5.8700 -4.08000E-0002   0.00000E+0000
   5.8720 -2.90000E-0002   0.00000E+0000
   5.8730  8.90000E-0003   0.00000E+0000
   5.8740  5.00000E-0003   0.00000E+0000
   5.8780  4.84000E-0002   0.00000E+0000
   5.8800  3.86000E-0002   0.00000E+0000
   5.8810  2.83000E-0002   0.00000E+0000
   5.8830  1.14000E-0002   0.00000E+0000
   5.8850  1.70000E-0002   0.00000E+0000
   5.8870  2.85000E-0002   0.00000E+0000
   5.8890  4.49000E-0002   0.00000E+0000
   5.8920  1.92000E-0002   0.00000E+0000
   5.8960  2.70000E-0003   0.00000E+0000
   5.8970  9.30000E-0003   0.00000E+0000
   5.8980  4.49000E-0002   0.00000E+0000
   5.9010  3.61000E-0002   0.00000E+0000
   5.9040  3.05000E-0002   0.00000E+0000
   5.9060  1.00000E-0002   0.00000E+0000
   5.9080  1.77000E-0002   0.00000E+0000
   5.9100  2.25000E-0002   0.00000E+0000
   5.9130  2.47000E-0002   0.00000E+0000
   5.9150  2.31000E-0002   0.00000E+0000
   5.9160  2.40000E-0002   0.00000E+0000
   5.9170  8.30000E-0003   0.00000E+0000
   5.9200 -1.15000E-0002   0.00000E+0000
   5.9220  4.02000E-0002   0.00000E+0000
   5.9230  4.07000E-0002   0.00000E+0000
   5.9260  1.78000E-0002   0.00000E+0000
   5.9270  5.66000E-0002   0.00000E+0000
   5.9290  7.70000E-0002   0.00000E+0000
   5.9300  6.85000E-0002   0.00000E+0000
   5.9330  2.33000E-0002   0.00000E+0000
   5.9360  5.33000E-0002   0.00000E+0000
   5.9380  6.87000E-0002   0.00000E+0000
   5.9420  5.51000E-0002   0.00000E+0000
   5.9440  7.55000E-0002   0.00000E+0000
   5.9450  7.54000E-0002   0.00000E+0000
   5.9470  7.02000E-0002   0.00000E+0000
   5.9490  5.71000E-0002   0.00000E+0000
   5.9520  4.20000E-0002   0.00000E+0000
   5.9540  5.51000E-0002   0.00000E+0000
   5.9570  6.66000E-0002   0.00000E+0000
   5.9590  9.16000E-0002   0.00000E+0000
   5.9630  7.32000E-0002   0.00000E+0000
   5.9640  3.84000E-0002   0.00000E+0000
   5.9660  2.17000E-0002   0.00000E+0000
   5.9680  2.44000E-0002   0.00000E+0000
   5.9700  1.26000E-0002   0.00000E+0000
   5.9720  3.05000E-0002   0.00000E+0000
   5.9730  3.54000E-0002   0.00000E+0000
   5.9750  2.36000E-0002   0.00000E+0000
   5.9780 -2.13000E-0002   0.00000E+0000
   5.9810 -6.63300E-0001   0.00000E+0000
   5.9830 -1.12140E+0000   0.00000E+0000
   5.9850 -1.28310E+0000   0.00000E+0000
   5.9880 -1.42110E+0000   0.00000E+0000
   5.9890 -1.50650E+0000   0.00000E+0000
   5.9910 -1.85230E+0000   0.00000E+0000
   5.9930 -1.93820E+0000   0.00000E+0000
   5.9950 -1.98240E+0000   0.00000E+0000
   5.9970 -1.99190E+0000   0.00000E+0000
   6.0010 -1.86970E+0000   0.00000E+0000
   6.0030 -1.76990E+0000   0.00000E+0000
   6.0050 -1.68630E+0000   0.00000E+0000
   6.0070 -1.54560E+0000   0.00000E+0000
   6.0080 -1.40190E+0000   0.00000E+0000
   6.0110 -9.56900E-0001   0.00000E+0000
   6.0130 -5.35900E-0001   0.00000E+0000
   6.0160  5.26000E-0002   0.00000E+0000
   6.0170  1.62700E-0001   0.00000E+0000
   6.0200  1.21900E-0001   0.00000E+0000
   6.0210  1.45000E-0001   0.00000E+0000
   6.0250  1.24000E-0001   0.00000E+0000
   6.0290  1.47300E-0001   0.00000E+0000
   6.0300  1.38000E-0001   0.00000E+0000
   6.0320  1.67300E-0001   0.00000E+0000
   6.0340  1.61900E-0001   0.00000E+0000
   6.0370  9.73000E-0002   0.00000E+0000
   6.0390  9.30000E-0002   0.00000E+0000
   6.0420  1.17900E-0001   0.00000E+0000
   6.0440  1.28400E-0001   0.00000E+0000
   6.0450  1.09000E-0001   0.00000E+0000
   6.0480  1.05400E-0001   0.00000E+0000
   6.0510  1.19300E-0001   0.00000E+0000
   6.0520  1.15700E-0001   0.00000E+0000
   6.0550  1.19100E-0001   0.00000E+0000
   6.0570  1.13800E-0001   0.00000E+0000
   6.0590  1.19600E-0001   0.00000E+0000
   6.0640  1.20800E-0001   0.00000E+0000
   6.0660  1.01700E-0001   0.00000E+0000
   6.0690  1.04000E-0001   0.00000E+0000
   6.0710  9.87000E-0002   0.00000E+0000
   6.0760  1.51900E-0001   0.00000E+0000
   6.0780  1.62600E-0001   0.00000E+0000
   6.0820  1.15400E-0001   0.00000E+0000
   6.0830  1.45900E-0001   0.00000E+0000
   6.0850  1.14490E+0000   0.00000E+0000
   6.0890  1.39600E+0000   0.00000E+0000
   6.0920  1.48230E+0000   0.00000E+0000
   6.0940  1.63750E+0000   0.00000E+0000
   6.0960  1.99050E+0000   0.00000E+0000
   6.0970  2.03840E+0000   0.00000E+0000
   6.1000  2.01530E+0000   0.00000E+0000
   6.1030  1.94280E+0000   0.00000E+0000
   6.1070  1.87590E+0000   0.00000E+0000
   6.1090  1.82150E+0000   0.00000E+0000
   6.1110  1.73610E+0000   0.00000E+0000
   6.1130  1.62260E+0000   0.00000E+0000
   6.1140  1.46560E+0000   0.00000E+0000
   6.1180  6.32400E-0001   0.00000E+0000
   6.1210  7.45000E-0002   0.00000E+0000
   6.1240  1.21900E-0001   0.00000E+0000
   6.1270  1.29800E-0001   0.00000E+0000
   6.1280  1.26800E-0001   0.00000E+0000
   6.1320  1.20500E-0001   0.00000E+0000
   6.1330  1.27000E-0001   0.00000E+0000
   6.1370  1.12400E-0001   0.00000E+0000
   6.1380  1.16300E-0001   0.00000E+0000
   6.1400  1.10600E-0001   0.00000E+0000
   6.1420  1.08400E-0001   0.00000E+0000
   6.1450  1.20700E-0001   0.00000E+0000
   6.1480  1.18300E-0001   0.00000E+0000
   6.1490  1.14200E-0001   0.00000E+0000
   6.1510  1.14800E-0001   0.00000E+0000
   6.1540  1.25400E-0001   0.00000E+0000
   6.1560  1.26200E-0001   0.00000E+0000
   6.1580  1.31900E-0001   0.00000E+0000
   6.1590  1.28900E-0001   0.00000E+0000
   6.1650  1.27500E-0001   0.00000E+0000
   6.1680  1.40900E-0001   0.00000E+0000
   6.1700  1.37600E-0001   0.00000E+0000
   6.1720  1.32900E-0001   0.00000E+0000
   6.1750  1.38100E-0001   0.00000E+0000
   6.1760  1.38500E-0001   0.00000E+0000
   6.1810  1.49300E-0001   0.00000E+0000
   6.1820  1.39100E-0001   0.00000E+0000
   6.1850  1.41300E-0001   0.00000E+0000
   6.1860  1.41600E-0001   0.00000E+0000
   6.1890  1.41200E-0001   0.00000E+0000
   6.1920  1.48500E-0001   0.00000E+0000
   6.1950  1.57700E-0001   0.00000E+0000
   6.1970  1.53300E-0001   0.00000E+0000
   6.1990  1.59900E-0001   0.00000E+0000
   6.2030  1.58000E-0001   0.00000E+0000
   6.2050  1.59600E-0001   0.00000E+0000
   6.2080  1.58700E-0001   0.00000E+0000
   6.2120  1.68500E-0001   0.00000E+0000
   6.2140  1.69200E-0001   0.00000E+0000
   6.2160  1.73700E-0001   0.00000E+0000
   6.2190  1.74700E-0001   0.00000E+0000
   6.2210  1.82800E-0001   0.00000E+0000
   6.2220  1.75000E-0001   0.00000E+0000
   6.2250  2.03900E-0001   0.00000E+0000
   6.2280  2.00400E-0001   0.00000E+0000
   6.2300  1.40200E-0001   0.00000E+0000
   6.2320  1.40900E-0001   0.00000E+0000
   6.2340  1.84100E-0001   0.00000E+0000
   6.2380  2.14800E-0001   0.00000E+0000
   6.2430  2.00500E-0001   0.00000E+0000
   6.2450  2.11200E-0001   0.00000E+0000
   6.2480  2.10400E-0001   0.00000E+0000
   6.2490  2.07800E-0001   0.00000E+0000
   6.2520  2.03400E-0001   0.00000E+0000
   6.2540  2.13800E-0001   0.00000E+0000
   6.2570  2.19600E-0001   0.00000E+0000
   6.2590  2.24700E-0001   0.00000E+0000
   6.2610  2.18700E-0001   0.00000E+0000
   6.2660  2.25700E-0001   0.00000E+0000
   6.2690  2.35300E-0001   0.00000E+0000
   6.2710  2.22000E-0001   0.00000E+0000
   6.2730  2.21600E-0001   0.00000E+0000
   6.2760  2.31200E-0001   0.00000E+0000
   6.2770  2.36800E-0001   0.00000E+0000
   6.2810  2.27500E-0001   0.00000E+0000
   6.2850  2.33400E-0001   0.00000E+0000
   6.2870  2.48300E-0001   0.00000E+0000
   6.2890  2.44100E-0001   0.00000E+0000
   6.2920  2.38300E-0001   0.00000E+0000
   6.2930  2.44600E-0001   0.00000E+0000
   6.2960  2.50900E-0001   0.00000E+0000
   6.2980  2.54600E-0001   0.00000E+0000
   6.3000  2.57300E-0001   0.00000E+0000
   6.3020  2.51800E-0001   0.00000E+0000
   6.3050  2.56300E-0001   0.00000E+0000
   6.3070  2.65200E-0001   0.00000E+0000
   6.3100  2.67400E-0001   0.00000E+0000
   6.3120  2.60900E-0001   0.00000E+0000
   6.3140  2.59300E-0001   0.00000E+0000
   6.3150  2.56400E-0001   0.00000E+0000
   6.3180  2.67000E-0001   0.00000E+0000
   6.3220  2.66700E-0001   0.00000E+0000
   6.3240  2.77000E-0001   0.00000E+0000
   6.3270  2.92600E-0001   0.00000E+0000
   6.3280  2.49900E-0001   0.00000E+0000
   6.3300  2.33700E-0001   0.00000E+0000
   6.3330  2.42300E-0001   0.00000E+0000
   6.3360  2.82200E-0001   0.00000E+0000
   6.3410  2.96100E-0001   0.00000E+0000
   6.3430  2.92500E-0001   0.00000E+0000
   6.3460  3.02300E-0001   0.00000E+0000
   6.3470  3.08100E-0001   0.00000E+0000
   6.3480  3.00400E-0001   0.00000E+0000
   6.3520  3.01200E-0001   0.00000E+0000
   6.3530  2.99400E-0001   0.00000E+0000
   6.3550  2.98200E-0001   0.00000E+0000
   6.3590  3.06700E-0001   0.00000E+0000
   6.3620  3.03900E-0001   0.00000E+0000
   6.3640  3.08000E-0001   0.00000E+0000
   6.3660  3.13700E-0001   0.00000E+0000
   6.3690  3.07800E-0001   0.00000E+0000
   6.3710  3.14600E-0001   0.00000E+0000
   6.3740  3.28500E-0001   0.00000E+0000
   6.3760  3.19300E-0001   0.00000E+0000
   6.3780  3.30900E-0001   0.00000E+0000
   6.3810  3.14400E-0001   0.00000E+0000
   6.3820  3.19300E-0001   0.00000E+0000
   6.3850  3.27100E-0001   0.00000E+0000
   6.3900  3.35600E-0001   0.00000E+0000
   6.3910  3.36600E-0001   0.00000E+0000
   6.3950  3.23400E-0001   0.00000E+0000
   6.3980  3.33100E-0001   0.00000E+0000
   6.3990  3.34600E-0001   0.00000E+0000
   6.4020  3.39400E-0001   0.00000E+0000
   6.4030  3.34800E-0001   0.00000E+0000
   6.4060  3.33700E-0001   0.00000E+0000
   6.4070  3.35700E-0001   0.00000E+0000
   6.4100  3.39000E-0001   0.00000E+0000
   6.4120  3.38900E-0001   0.00000E+0000
   6.4140  3.32100E-0001   0.00000E+0000
   6.4160  3.37600E-0001   0.00000E+0000
   6.4170  3.45100E-0001   0.00000E+0000
   6.4190  3.46400E-0001   0.00000E+0000
   6.4210  3.34300E-0001   0.00000E+0000
   6.4240  3.43200E-0001   0.00000E+0000
   6.4260  3.42800E-0001   0.00000E+0000
   6.4280  3.51000E-0001   0.00000E+0000
   6.4310  3.46700E-0001   0.00000E+0000
   6.4350  3.52600E-0001   0.00000E+0000
   6.4360  3.52300E-0001   0.00000E+0000
   6.4390  3.47900E-0001   0.00000E+0000
   6.4410  3.48700E-0001   0.00000E+0000
   6.4430  3.58900E-0001   0.00000E+0000
   6.4460  3.57300E-0001   0.00000E+0000
   6.4480  3.48200E-0001   0.00000E+0000
   6.4500  3.52600E-0001   0.00000E+0000
   6.4540  3.64600E-0001   0.00000E+0000
   6.4560  3.64700E-0001   0.00000E+0000
   6.4580  3.48200E-0001   0.00000E+0000
   6.4600  3.58100E-0001   0.00000E+0000
   6.4620  3.57500E-0001   0.00000E+0000
   6.4660  3.64000E-0001   0.00000E+0000
   6.4670  3.64000E-0001   0.00000E+0000
   6.4690  3.56000E-0001   0.00000E+0000
   6.4710  3.61700E-0001   0.00000E+0000
   6.4730  3.72700E-0001   0.00000E+0000
   6.4760  4.01500E-0001   0.00000E+0000
   6.4790  4.08500E-0001   0.00000E+0000
   6.4810  3.72200E-0001   0.00000E+0000
   6.4840  3.82500E-0001   0.00000E+0000
   6.4860  3.60700E-0001   0.00000E+0000
   6.4900  3.77800E-0001   0.00000E+0000
   6.4930  3.69200E-0001   0.00000E+0000
   6.4950  3.76600E-0001   0.00000E+0000
   6.4970  3.69200E-0001   0.00000E+0000
   6.4980  3.67400E-0001   0.00000E+0000
   6.5020  3.78300E-0001   0.00000E+0000
   6.5030  3.78700E-0001   0.00000E+0000
   6.5070  3.74300E-0001   0.00000E+0000
   6.5100  3.89100E-0001   0.00000E+0000
   6.5120  3.74500E-0001   0.00000E+0000
   6.5140  3.55400E-0001   0.00000E+0000
   6.5150  3.68700E-0001   0.00000E+0000
   6.5170  3.81000E-0001   0.00000E+0000
   6.5210  3.90500E-0001   0.00000E+0000
   6.5220  3.95300E-0001   0.00000E+0000
   6.5270  3.81400E-0001   0.00000E+0000
   6.5280  3.80200E-0001   0.00000E+0000
   6.5310  3.82100E-0001   0.00000E+0000
   6.5330  3.82300E-0001   0.00000E+0000
   6.5360  3.86500E-0001   0.00000E+0000
   6.5370  3.92300E-0001   0.00000E+0000
   6.5400  3.99000E-0001   0.00000E+0000
   6.5430  3.87900E-0001   0.00000E+0000
   6.5450  3.80900E-0001   0.00000E+0000
   6.5460  3.87700E-0001   0.00000E+0000
   6.5500  4.04300E-0001   0.00000E+0000
   6.5520  3.91900E-0001   0.00000E+0000
   6.5540  3.89400E-0001   0.00000E+0000
   6.5580  3.87400E-0001   0.00000E+0000
   6.5590  3.90700E-0001   0.00000E+0000
   6.5630  4.01000E-0001   0.00000E+0000
   6.5640  4.04800E-0001   0.00000E+0000
   6.5650  3.92100E-0001   0.00000E+0000
   6.5660  4.03300E-0001   0.00000E+0000
   6.5700  3.99600E-0001   0.00000E+0000
   6.5720  3.89200E-0001   0.00000E+0000
   6.5760  3.97800E-0001   0.00000E+0000
   6.5770  3.93500E-0001   0.00000E+0000
   6.5790  3.96000E-0001   0.00000E+0000
   6.5800  4.03700E-0001   0.00000E+0000
   6.5840  3.98800E-0001   0.00000E+0000
   6.5870  4.04600E-0001   0.00000E+0000
   6.5910  4.03200E-0001   0.00000E+0000
   6.5940  4.04600E-0001   0.00000E+0000
   6.5970  3.93300E-0001   0.00000E+0000
   6.5980  4.11900E-0001   0.00000E+0000
   6.6020  4.25200E-0001   0.00000E+0000
   6.6030  4.20300E-0001   0.00000E+0000
   6.6070  4.04700E-0001   0.00000E+0000
   6.6110  4.05400E-0001   0.00000E+0000
   6.6120  4.13800E-0001   0.00000E+0000
   6.6140  4.07700E-0001   0.00000E+0000
   6.6150  4.16200E-0001   0.00000E+0000
   6.6190  4.14700E-0001   0.00000E+0000
   6.6230  4.16000E-0001   0.00000E+0000
   6.6240  4.04700E-0001   0.00000E+0000
   6.6260  4.15600E-0001   0.00000E+0000
   6.6280  4.25200E-0001   0.00000E+0000
   6.6320  4.16600E-0001   0.00000E+0000
   6.6330  4.20700E-0001   0.00000E+0000
   6.6360  4.19400E-0001   0.00000E+0000
   6.6370  4.21200E-0001   0.00000E+0000
   6.6410  4.23200E-0001   0.00000E+0000
   6.6420  4.17100E-0001   0.00000E+0000
   6.6460  4.20600E-0001   0.00000E+0000
   6.6510  4.22100E-0001   0.00000E+0000
   6.6520  4.13800E-0001   0.00000E+0000
   6.6530  4.09800E-0001   0.00000E+0000
   6.6550  4.21000E-0001   0.00000E+0000
   6.6580  4.20700E-0001   0.00000E+0000
   6.6600  4.29500E-0001   0.00000E+0000
   6.6620  4.19700E-0001   0.00000E+0000
   6.6660  4.25500E-0001   0.00000E+0000
   6.6670  4.29500E-0001   0.00000E+0000
   6.6690  4.27500E-0001   0.00000E+0000
   6.6710  4.25100E-0001   0.00000E+0000
   6.6740  4.24300E-0001   0.00000E+0000
   6.6760  4.26800E-0001   0.00000E+0000
   6.6790  4.34700E-0001   0.00000E+0000
   6.6810  4.34600E-0001   0.00000E+0000
   6.6850  4.28900E-0001   0.00000E+0000
   6.6870  4.23100E-0001   0.00000E+0000
   6.6900  4.20200E-0001   0.00000E+0000
   6.6910  4.37600E-0001   0.00000E+0000
   6.6950  4.42000E-0001   0.00000E+0000
   6.6960  4.34700E-0001   0.00000E+0000
   6.6980  4.33100E-0001   0.00000E+0000
   6.7030  4.25300E-0001   0.00000E+0000
   6.7060  4.23500E-0001   0.00000E+0000
   6.7080  4.23800E-0001   0.00000E+0000
   6.7100  4.34300E-0001   0.00000E+0000
   6.7120  4.31700E-0001   0.00000E+0000
   6.7130  4.31600E-0001   0.00000E+0000
   6.7170  4.33800E-0001   0.00000E+0000
   6.7190  4.24400E-0001   0.00000E+0000
   6.7220  4.28800E-0001   0.00000E+0000
   6.7230  4.33600E-0001   0.00000E+0000
   6.7260  4.35700E-0001   0.00000E+0000
   6.7280  4.40300E-0001   0.00000E+0000
   6.7310  4.41100E-0001   0.00000E+0000
   6.7320  4.44400E-0001   0.00000E+0000
   6.7360  4.40900E-0001   0.00000E+0000
   6.7380  4.47200E-0001   0.00000E+0000
   6.7400  4.44600E-0001   0.00000E+0000
   6.7430  4.55600E-0001   0.00000E+0000
   6.7450  4.38800E-0001   0.00000E+0000
   6.7490  4.31900E-0001   0.00000E+0000
   6.7510  4.52300E-0001   0.00000E+0000
   6.7540  4.39600E-0001   0.00000E+0000
   6.7570  4.42400E-0001   0.00000E+0000
   6.7580  4.41500E-0001   0.00000E+0000
   6.7620  4.51000E-0001   0.00000E+0000
   6.7630  4.46300E-0001   0.00000E+0000
   6.7660  4.42000E-0001   0.00000E+0000
   6.7670  4.31700E-0001   0.00000E+0000
   6.7700  4.21200E-0001   0.00000E+0000
   6.7720  4.34800E-0001   0.00000E+0000
   6.7750  4.51300E-0001   0.00000E+0000
   6.7770  4.56200E-0001   0.00000E+0000
   6.7790  4.47300E-0001   0.00000E+0000
   6.7810  4.45200E-0001   0.00000E+0000
   6.7840  4.42800E-0001   0.00000E+0000
   6.7860  4.46600E-0001   0.00000E+0000
   6.7880  4.53000E-0001   0.00000E+0000
   6.7910  4.55400E-0001   0.00000E+0000
   6.7940  4.47300E-0001   0.00000E+0000
   6.7960  4.51900E-0001   0.00000E+0000
   6.7980  4.47600E-0001   0.00000E+0000
   6.8010  4.48200E-0001   0.00000E+0000
   6.8030  4.53900E-0001   0.00000E+0000
   6.8070  4.49700E-0001   0.00000E+0000
   6.8100  4.56700E-0001   0.00000E+0000
   6.8120  4.64600E-0001   0.00000E+0000
   6.8140  4.60000E-0001   0.00000E+0000
   6.8170  4.59600E-0001   0.00000E+0000
   6.8190  4.56600E-0001   0.00000E+0000
   6.8210  4.46700E-0001   0.00000E+0000
   6.8240  4.34900E-0001   0.00000E+0000
   6.8250  4.47200E-0001   0.00000E+0000
   6.8280  4.43600E-0001   0.00000E+0000
   6.8320  4.50100E-0001   0.00000E+0000
   6.8340  4.57200E-0001   0.00000E+0000
   6.8370  4.55900E-0001   0.00000E+0000
   6.8390  4.43900E-0001   0.00000E+0000
   6.8420  4.52500E-0001   0.00000E+0000
   6.8450  4.44600E-0001   0.00000E+0000
   6.8460  4.42200E-0001   0.00000E+0000
   6.8490  4.60700E-0001   0.00000E+0000
   6.8510  4.59800E-0001   0.00000E+0000
   6.8530  4.64600E-0001   0.00000E+0000
   6.8550  4.70000E-0001   0.00000E+0000
   6.8580  4.47300E-0001   0.00000E+0000
   6.8600  4.41500E-0001   0.00000E+0000
   6.8630  4.53000E-0001   0.00000E+0000
   6.8650  4.46800E-0001   0.00000E+0000
   6.8670  4.52800E-0001   0.00000E+0000
   6.8690  4.51900E-0001   0.00000E+0000
   6.8720  4.57600E-0001   0.00000E+0000
   6.8740  4.56300E-0001   0.00000E+0000
   6.8760  4.60900E-0001   0.00000E+0000
   6.8790  4.54600E-0001   0.00000E+0000
   6.8820  4.54500E-0001   0.00000E+0000
   6.8840  4.55700E-0001   0.00000E+0000
   6.8860  4.53900E-0001   0.00000E+0000
   6.8900  4.64100E-0001   0.00000E+0000
   6.8930  4.50500E-0001   0.00000E+0000
   6.8940  4.63300E-0001   0.00000E+0000
   6.8960  4.53300E-0001   0.00000E+0000
   6.8980  4.80200E-0001   0.00000E+0000
   6.9000  4.84100E-0001   0.00000E+0000
   6.9030  4.80800E-0001   0.00000E+0000
   6.9060  4.71400E-0001   0.00000E+0000
   6.9080  4.66300E-0001   0.00000E+0000
   6.9100  4.91500E-0001   0.00000E+0000
   6.9130  4.69000E-0001   0.00000E+0000
   6.9150  4.76900E-0001   0.00000E+0000
   6.9180  4.68100E-0001   0.00000E+0000
   6.9200  4.72600E-0001   0.00000E+0000
   6.9220  4.67100E-0001   0.00000E+0000
   6.9250  4.80400E-0001   0.00000E+0000
   6.9270  4.66300E-0001   0.00000E+0000
   6.9300  4.61600E-0001   0.00000E+0000
   6.9320  4.71000E-0001   0.00000E+0000
   6.9350  4.85700E-0001   0.00000E+0000
   6.9370  4.65500E-0001   0.00000E+0000
   6.9400  4.94900E-0001   0.00000E+0000
   6.9430  4.89200E-0001   0.00000E+0000
   6.9450  4.77100E-0001   0.00000E+0000
   6.9480  4.64300E-0001   0.00000E+0000
   6.9490  4.59800E-0001   0.00000E+0000
   6.9520  4.70200E-0001   0.00000E+0000
   6.9550  4.63200E-0001   0.00000E+0000
   6.9560  4.68500E-0001   0.00000E+0000
   6.9590  4.77300E-0001   0.00000E+0000
   6.9610  4.66700E-0001   0.00000E+0000
   6.9630  4.56000E-0001   0.00000E+0000
   6.9660  4.72700E-0001   0.00000E+0000
   6.9680  4.59800E-0001   0.00000E+0000
   6.9700  4.53500E-0001   0.00000E+0000
   6.9730  4.69200E-0001   0.00000E+0000
   6.9750  4.70000E-0001   0.00000E+0000
   6.9770  4.64800E-0001   0.00000E+0000
   6.9810  4.45100E-0001   0.00000E+0000
   6.9840  4.35900E-0001   0.00000E+0000
   6.9860  4.54300E-0001   0.00000E+0000
   6.9890  4.51500E-0001   0.00000E+0000
   6.9910  4.51500E-0001   0.00000E+0000
   6.9930  4.80200E-0001   0.00000E+0000
   6.9960  4.80900E-0001   0.00000E+0000
   6.9980  4.86500E-0001   0.00000E+0000
   6.9990  4.56600E-0001   0.00000E+0000
   7.0030  4.65000E-0001   0.00000E+0000
   7.0050  4.61100E-0001   0.00000E+0000
   7.0070  4.69200E-0001   0.00000E+0000
   7.0100  4.74200E-0001   0.00000E+0000
   7.0110  4.78800E-0001   0.00000E+0000
   7.0140  4.83100E-0001   0.00000E+0000
   7.0170  4.69800E-0001   0.00000E+0000
   7.0180  4.78600E-0001   0.00000E+0000
   7.0210  4.92700E-0001   0.00000E+0000
   7.0230  4.77200E-0001   0.00000E+0000
   7.0250  4.80200E-0001   0.00000E+0000
   7.0290  4.87400E-0001   0.00000E+0000
   7.0320  4.82600E-0001   0.00000E+0000
   7.0350  4.93200E-0001   0.00000E+0000
   7.0370  4.96700E-0001   0.00000E+0000
   7.0420  5.09600E-0001   0.00000E+0000
   7.0440  5.20200E-0001   0.00000E+0000
   7.0480  4.95800E-0001   0.00000E+0000
   7.0510  4.98300E-0001   0.00000E+0000
   7.0530  5.14000E-0001   0.00000E+0000
   7.0550  5.14100E-0001   0.00000E+0000
   7.0580  5.11200E-0001   0.00000E+0000
   7.0610  5.27300E-0001   0.00000E+0000
   7.0620  5.33000E-0001   0.00000E+0000
   7.0650  5.35100E-0001   0.00000E+0000
   7.0670  5.29900E-0001   0.00000E+0000
   7.0710  5.44500E-0001   0.00000E+0000
   7.0730  5.47600E-0001   0.00000E+0000
   7.0760  5.47500E-0001   0.00000E+0000
   7.0780  5.34300E-0001   0.00000E+0000
   7.0800  5.44300E-0001   0.00000E+0000
   7.0840  5.70000E-0001   0.00000E+0000
   7.0870  5.72500E-0001   0.00000E+0000
   7.0900  5.75800E-0001   0.00000E+0000
   7.0920  5.67000E-0001   0.00000E+0000
   7.0940  5.78900E-0001   0.00000E+0000
   7.0970  5.90100E-0001   0.00000E+0000
   7.0990  5.93900E-0001   0.00000E+0000
   7.1010  6.08900E-0001   0.00000E+0000
