# Supplementary material for: Self-association of MreC as a regulatory signal in bacterial cell wall elongation
Source: Nat Commun. 2021 May 20;12:2987. doi: 10.1038/s41467-021-22957-9 (PMC8137920; doi:10.1038/s41467-021-22957-9)
Supplement: Supplementary file 4 — Source Data [file 41467_2021_22957_MOESM4_ESM.zip › Martins2-Source-Data/AUC_rawdata/E.coli/00278.RA3]

MREC FHEC 0,8 abs
R 3 20.0 20000 0061172 2.5450E11 281 1 
   5.8000 -5.10200E-0001   0.00000E+0000
   5.8020 -3.25800E-0001   0.00000E+0000
   5.8030 -2.54500E-0001   0.00000E+0000
   5.8040 -2.87700E-0001   0.00000E+0000
   5.8060 -1.84700E-0001   0.00000E+0000
   5.8070 -2.33800E-0001   0.00000E+0000
   5.8080 -1.23500E-0001   0.00000E+0000
   5.8100 -1.13900E-0001   0.00000E+0000
   5.8110 -1.96900E-0001   0.00000E+0000
   5.8140 -2.68100E-0001   0.00000E+0000
   5.8160 -3.02500E-0001   0.00000E+0000
   5.8170 -4.72400E-0001   0.00000E+0000
   5.8200 -5.92400E-0001   0.00000E+0000
   5.8210 -5.06600E-0001   0.00000E+0000
   5.8220 -5.31000E-0001   0.00000E+0000
   5.8230 -5.21500E-0001   0.00000E+0000
   5.8250 -3.40500E-0001   0.00000E+0000
   5.8260 -2.41400E-0001   0.00000E+0000
   5.8270 -1.06900E-0001   0.00000E+0000
   5.8280  1.04000E-0002   0.00000E+0000
   5.8320  1.36200E-0001   0.00000E+0000
   5.8330  1.58700E-0001   0.00000E+0000
   5.8350  9.70000E-0002   0.00000E+0000
   5.8390  8.47000E-0002   0.00000E+0000
   5.8410  7.87000E-0002   0.00000E+0000
   5.8430  7.39000E-0002   0.00000E+0000
   5.8440  7.43000E-0002   0.00000E+0000
   5.8450  7.71000E-0002   0.00000E+0000
   5.8470  9.75000E-0002   0.00000E+0000
   5.8480  1.00400E-0001   0.00000E+0000
   5.8490  8.28000E-0002   0.00000E+0000
   5.8530  8.72000E-0002   0.00000E+0000
   5.8560  1.67000E-0002   0.00000E+0000
   5.8570  2.00000E-0002   0.00000E+0000
   5.8600  3.21000E-0002   0.00000E+0000
   5.8610  1.97000E-0002   0.00000E+0000
   5.8640  3.18000E-0002   0.00000E+0000
   5.8650  3.14000E-0002   0.00000E+0000
   5.8660  3.07000E-0002   0.00000E+0000
   5.8670  1.04000E-0002   0.00000E+0000
   5.8700 -4.85000E-0002   0.00000E+0000
   5.8720 -4.22000E-0002   0.00000E+0000
   5.8730 -1.10000E-0003   0.00000E+0000
   5.8750  6.30000E-0003   0.00000E+0000
   5.8770  3.66000E-0002   0.00000E+0000
   5.8780  4.62000E-0002   0.00000E+0000
   5.8800  3.50000E-0002   0.00000E+0000
   5.8840  8.80000E-0003   0.00000E+0000
   5.8850  1.27000E-0002   0.00000E+0000
   5.8870  3.63000E-0002   0.00000E+0000
   5.8900  3.61000E-0002   0.00000E+0000
   5.8920  1.03000E-0002   0.00000E+0000
   5.8940  3.12000E-0002   0.00000E+0000
   5.8950  1.68000E-0002   0.00000E+0000
   5.8990  2.91000E-0002   0.00000E+0000
   5.9010  2.44000E-0002   0.00000E+0000
   5.9020  2.34000E-0002   0.00000E+0000
   5.9060  2.08000E-0002   0.00000E+0000
   5.9080  1.54000E-0002   0.00000E+0000
   5.9100  1.70000E-0002   0.00000E+0000
   5.9110  2.32000E-0002   0.00000E+0000
   5.9150  1.99000E-0002   0.00000E+0000
   5.9160  2.78000E-0002   0.00000E+0000
   5.9180  2.11000E-0002   0.00000E+0000
   5.9210  7.80000E-0003   0.00000E+0000
   5.9230  4.89000E-0002   0.00000E+0000
   5.9250  2.82000E-0002   0.00000E+0000
   5.9270  3.70000E-0002   0.00000E+0000
   5.9290  7.07000E-0002   0.00000E+0000
   5.9300  7.17000E-0002   0.00000E+0000
   5.9340  3.42000E-0002   0.00000E+0000
   5.9350  3.99000E-0002   0.00000E+0000
   5.9380  7.80000E-0002   0.00000E+0000
   5.9400  6.19000E-0002   0.00000E+0000
   5.9420  5.28000E-0002   0.00000E+0000
   5.9460  6.03000E-0002   0.00000E+0000
   5.9470  5.82000E-0002   0.00000E+0000
   5.9490  4.56000E-0002   0.00000E+0000
   5.9510  3.71000E-0002   0.00000E+0000
   5.9530  5.38000E-0002   0.00000E+0000
   5.9540  6.36000E-0002   0.00000E+0000
   5.9580  7.44000E-0002   0.00000E+0000
   5.9610  9.27000E-0002   0.00000E+0000
   5.9630  5.82000E-0002   0.00000E+0000
   5.9660  2.74000E-0002   0.00000E+0000
   5.9680  2.09000E-0002   0.00000E+0000
   5.9710  2.17000E-0002   0.00000E+0000
   5.9720  4.42000E-0002   0.00000E+0000
   5.9750  2.24000E-0002   0.00000E+0000
   5.9770  3.38000E-0002   0.00000E+0000
   5.9790  5.02000E-0002   0.00000E+0000
   5.9800 -1.76900E-0001   0.00000E+0000
   5.9830 -8.77300E-0001   0.00000E+0000
   5.9860 -1.34550E+0000   0.00000E+0000
   5.9870 -1.41470E+0000   0.00000E+0000
   5.9900 -1.57660E+0000   0.00000E+0000
   5.9920 -1.81050E+0000   0.00000E+0000
   5.9950 -1.99980E+0000   0.00000E+0000
   5.9960 -1.99900E+0000   0.00000E+0000
   5.9990 -1.94160E+0000   0.00000E+0000
   6.0000 -1.90710E+0000   0.00000E+0000
   6.0030 -1.80810E+0000   0.00000E+0000
   6.0050 -1.75870E+0000   0.00000E+0000
   6.0060 -1.64300E+0000   0.00000E+0000
   6.0080 -1.55120E+0000   0.00000E+0000
   6.0110 -1.15920E+0000   0.00000E+0000
   6.0140 -7.77900E-0001   0.00000E+0000
   6.0160 -6.35000E-0002   0.00000E+0000
   6.0180  1.29900E-0001   0.00000E+0000
   6.0200  1.25300E-0001   0.00000E+0000
   6.0230  1.42200E-0001   0.00000E+0000
   6.0250  1.15600E-0001   0.00000E+0000
   6.0260  1.11500E-0001   0.00000E+0000
   6.0300  1.41500E-0001   0.00000E+0000
   6.0320  1.61300E-0001   0.00000E+0000
   6.0350  1.64500E-0001   0.00000E+0000
   6.0370  1.29300E-0001   0.00000E+0000
   6.0420  9.68000E-0002   0.00000E+0000
   6.0440  1.21000E-0001   0.00000E+0000
   6.0450  1.11300E-0001   0.00000E+0000
   6.0480  1.02000E-0001   0.00000E+0000
   6.0500  1.09800E-0001   0.00000E+0000
   6.0510  1.16500E-0001   0.00000E+0000
   6.0540  1.18800E-0001   0.00000E+0000
   6.0570  1.12500E-0001   0.00000E+0000
   6.0590  1.16300E-0001   0.00000E+0000
   6.0620  1.09100E-0001   0.00000E+0000
   6.0640  1.17100E-0001   0.00000E+0000
   6.0660  1.05600E-0001   0.00000E+0000
   6.0690  1.02100E-0001   0.00000E+0000
   6.0710  9.27000E-0002   0.00000E+0000
   6.0730  1.14000E-0001   0.00000E+0000
   6.0760  1.54700E-0001   0.00000E+0000
   6.0800  1.37200E-0001   0.00000E+0000
   6.0820  8.59000E-0002   0.00000E+0000
   6.0850  7.61800E-0001   0.00000E+0000
   6.0870  1.21360E+0000   0.00000E+0000
   6.0890  1.40790E+0000   0.00000E+0000
   6.0940  1.47110E+0000   0.00000E+0000
   6.0960  1.99370E+0000   0.00000E+0000
   6.1010  2.03470E+0000   0.00000E+0000
   6.1030  1.99540E+0000   0.00000E+0000
   6.1060  1.96150E+0000   0.00000E+0000
   6.1070  1.89040E+0000   0.00000E+0000
   6.1090  1.83670E+0000   0.00000E+0000
   6.1120  1.79420E+0000   0.00000E+0000
   6.1130  1.67090E+0000   0.00000E+0000
   6.1180  1.28330E+0000   0.00000E+0000
   6.1200  5.41600E-0001   0.00000E+0000
   6.1230  4.07000E-0002   0.00000E+0000
   6.1250  1.09900E-0001   0.00000E+0000
   6.1300  9.57000E-0002   0.00000E+0000
   6.1320  9.94000E-0002   0.00000E+0000
   6.1340  9.76000E-0002   0.00000E+0000
   6.1370  9.15000E-0002   0.00000E+0000
   6.1390  7.86000E-0002   0.00000E+0000
   6.1400  8.10000E-0002   0.00000E+0000
   6.1430  7.60000E-0002   0.00000E+0000
   6.1450  8.20000E-0002   0.00000E+0000
   6.1480  8.52000E-0002   0.00000E+0000
   6.1500  8.11000E-0002   0.00000E+0000
   6.1510  7.15000E-0002   0.00000E+0000
   6.1540  8.03000E-0002   0.00000E+0000
   6.1560  8.61000E-0002   0.00000E+0000
   6.1600  7.89000E-0002   0.00000E+0000
   6.1610  8.18000E-0002   0.00000E+0000
   6.1650  8.10000E-0002   0.00000E+0000
   6.1670  9.00000E-0002   0.00000E+0000
   6.1690  8.09000E-0002   0.00000E+0000
   6.1730  8.13000E-0002   0.00000E+0000
   6.1750  7.74000E-0002   0.00000E+0000
   6.1770  7.82000E-0002   0.00000E+0000
   6.1780  8.22000E-0002   0.00000E+0000
   6.1810  8.18000E-0002   0.00000E+0000
   6.1830  8.23000E-0002   0.00000E+0000
   6.1850  7.81000E-0002   0.00000E+0000
   6.1860  7.76000E-0002   0.00000E+0000
   6.1910  7.99000E-0002   0.00000E+0000
   6.1940  7.42000E-0002   0.00000E+0000
   6.1950  7.82000E-0002   0.00000E+0000
   6.1990  7.76000E-0002   0.00000E+0000
   6.2020  7.97000E-0002   0.00000E+0000
   6.2050  7.95000E-0002   0.00000E+0000
   6.2070  8.17000E-0002   0.00000E+0000
   6.2090  8.29000E-0002   0.00000E+0000
   6.2120  8.34000E-0002   0.00000E+0000
   6.2140  8.34000E-0002   0.00000E+0000
   6.2170  8.90000E-0002   0.00000E+0000
   6.2190  8.14000E-0002   0.00000E+0000
   6.2210  8.28000E-0002   0.00000E+0000
   6.2240  8.49000E-0002   0.00000E+0000
   6.2270  9.20000E-0002   0.00000E+0000
   6.2280  1.15700E-0001   0.00000E+0000
   6.2300  4.36000E-0002   0.00000E+0000
   6.2320  7.50000E-0003   0.00000E+0000
   6.2340  4.29000E-0002   0.00000E+0000
   6.2350  7.13000E-0002   0.00000E+0000
   6.2370  1.10200E-0001   0.00000E+0000
   6.2390  9.95000E-0002   0.00000E+0000
   6.2400  9.11000E-0002   0.00000E+0000
   6.2430  8.83000E-0002   0.00000E+0000
   6.2470  9.43000E-0002   0.00000E+0000
   6.2490  8.52000E-0002   0.00000E+0000
   6.2510  8.81000E-0002   0.00000E+0000
   6.2520  8.02000E-0002   0.00000E+0000
   6.2560  8.94000E-0002   0.00000E+0000
   6.2590  9.41000E-0002   0.00000E+0000
   6.2630  9.18000E-0002   0.00000E+0000
   6.2640  9.56000E-0002   0.00000E+0000
   6.2660  9.50000E-0002   0.00000E+0000
   6.2670  1.03400E-0001   0.00000E+0000
   6.2690  9.48000E-0002   0.00000E+0000
   6.2720  9.00000E-0002   0.00000E+0000
   6.2740  8.55000E-0002   0.00000E+0000
   6.2770  9.86000E-0002   0.00000E+0000
   6.2780  9.18000E-0002   0.00000E+0000
   6.2810  9.52000E-0002   0.00000E+0000
   6.2830  8.44000E-0002   0.00000E+0000
   6.2840  8.05000E-0002   0.00000E+0000
   6.2860  9.56000E-0002   0.00000E+0000
   6.2880  9.51000E-0002   0.00000E+0000
   6.2910  9.08000E-0002   0.00000E+0000
   6.2930  9.20000E-0002   0.00000E+0000
   6.2950  9.57000E-0002   0.00000E+0000
   6.2980  1.03900E-0001   0.00000E+0000
   6.3010  9.59000E-0002   0.00000E+0000
   6.3020  9.77000E-0002   0.00000E+0000
   6.3050  9.91000E-0002   0.00000E+0000
   6.3070  9.40000E-0002   0.00000E+0000
   6.3090  1.02100E-0001   0.00000E+0000
   6.3120  9.95000E-0002   0.00000E+0000
   6.3140  9.51000E-0002   0.00000E+0000
   6.3160  9.23000E-0002   0.00000E+0000
   6.3190  1.00200E-0001   0.00000E+0000
   6.3210  9.94000E-0002   0.00000E+0000
   6.3220  9.83000E-0002   0.00000E+0000
   6.3240  1.04300E-0001   0.00000E+0000
   6.3260  1.23600E-0001   0.00000E+0000
   6.3290  1.00000E-0001   0.00000E+0000
   6.3310  5.93000E-0002   0.00000E+0000
   6.3330  6.79000E-0002   0.00000E+0000
   6.3360  1.04500E-0001   0.00000E+0000
   6.3370  1.22600E-0001   0.00000E+0000
   6.3400  1.19300E-0001   0.00000E+0000
   6.3420  1.10400E-0001   0.00000E+0000
   6.3440  1.17900E-0001   0.00000E+0000
   6.3470  1.21800E-0001   0.00000E+0000
   6.3500  1.15100E-0001   0.00000E+0000
   6.3510  1.11100E-0001   0.00000E+0000
   6.3530  1.12300E-0001   0.00000E+0000
   6.3550  1.07300E-0001   0.00000E+0000
   6.3580  1.15100E-0001   0.00000E+0000
   6.3620  1.10700E-0001   0.00000E+0000
   6.3660  1.20900E-0001   0.00000E+0000
   6.3670  1.24300E-0001   0.00000E+0000
   6.3690  1.14800E-0001   0.00000E+0000
   6.3710  1.19100E-0001   0.00000E+0000
   6.3740  1.20200E-0001   0.00000E+0000
   6.3760  1.24000E-0001   0.00000E+0000
   6.3780  1.30500E-0001   0.00000E+0000
   6.3800  1.18400E-0001   0.00000E+0000
   6.3820  1.21100E-0001   0.00000E+0000
   6.3830  1.18800E-0001   0.00000E+0000
   6.3860  1.35000E-0001   0.00000E+0000
   6.3870  1.34400E-0001   0.00000E+0000
   6.3920  1.37600E-0001   0.00000E+0000
   6.3930  1.31300E-0001   0.00000E+0000
   6.3960  1.28400E-0001   0.00000E+0000
   6.3980  1.30700E-0001   0.00000E+0000
   6.4000  1.38600E-0001   0.00000E+0000
   6.4030  1.33000E-0001   0.00000E+0000
   6.4050  1.32400E-0001   0.00000E+0000
   6.4070  1.36600E-0001   0.00000E+0000
   6.4100  1.35500E-0001   0.00000E+0000
   6.4120  1.36500E-0001   0.00000E+0000
   6.4140  1.25400E-0001   0.00000E+0000
   6.4160  1.33700E-0001   0.00000E+0000
   6.4190  1.39000E-0001   0.00000E+0000
   6.4230  1.48500E-0001   0.00000E+0000
   6.4240  1.46300E-0001   0.00000E+0000
   6.4260  1.36200E-0001   0.00000E+0000
   6.4280  1.40700E-0001   0.00000E+0000
   6.4310  1.46600E-0001   0.00000E+0000
   6.4330  1.47500E-0001   0.00000E+0000
   6.4360  1.44000E-0001   0.00000E+0000
   6.4370  1.47700E-0001   0.00000E+0000
   6.4410  1.45300E-0001   0.00000E+0000
   6.4460  1.55200E-0001   0.00000E+0000
   6.4470  1.53400E-0001   0.00000E+0000
   6.4500  1.44500E-0001   0.00000E+0000
   6.4540  1.55600E-0001   0.00000E+0000
   6.4570  1.51900E-0001   0.00000E+0000
   6.4600  1.49000E-0001   0.00000E+0000
   6.4630  1.54900E-0001   0.00000E+0000
   6.4660  1.57000E-0001   0.00000E+0000
   6.4680  1.54800E-0001   0.00000E+0000
   6.4690  1.54200E-0001   0.00000E+0000
   6.4720  1.53200E-0001   0.00000E+0000
   6.4740  1.65000E-0001   0.00000E+0000
   6.4760  1.80200E-0001   0.00000E+0000
   6.4780  2.00800E-0001   0.00000E+0000
   6.4810  1.74700E-0001   0.00000E+0000
   6.4820  1.68300E-0001   0.00000E+0000
   6.4850  1.80000E-0001   0.00000E+0000
   6.4870  1.62900E-0001   0.00000E+0000
   6.4900  1.65400E-0001   0.00000E+0000
   6.4920  1.67800E-0001   0.00000E+0000
   6.4950  1.63600E-0001   0.00000E+0000
   6.4970  1.75000E-0001   0.00000E+0000
   6.4980  1.63000E-0001   0.00000E+0000
   6.5010  1.70800E-0001   0.00000E+0000
   6.5040  1.73500E-0001   0.00000E+0000
   6.5060  1.73800E-0001   0.00000E+0000
   6.5100  1.90900E-0001   0.00000E+0000
   6.5120  1.86900E-0001   0.00000E+0000
   6.5150  1.50900E-0001   0.00000E+0000
   6.5170  1.73800E-0001   0.00000E+0000
   6.5200  1.93500E-0001   0.00000E+0000
   6.5220  1.90700E-0001   0.00000E+0000
   6.5240  1.90100E-0001   0.00000E+0000
   6.5260  1.90300E-0001   0.00000E+0000
   6.5280  1.87400E-0001   0.00000E+0000
   6.5290  1.85700E-0001   0.00000E+0000
   6.5310  1.81100E-0001   0.00000E+0000
   6.5330  1.85900E-0001   0.00000E+0000
   6.5350  1.91300E-0001   0.00000E+0000
   6.5380  1.93700E-0001   0.00000E+0000
   6.5410  2.02100E-0001   0.00000E+0000
   6.5430  1.94300E-0001   0.00000E+0000
   6.5450  1.88700E-0001   0.00000E+0000
   6.5480  1.99600E-0001   0.00000E+0000
   6.5500  2.14400E-0001   0.00000E+0000
   6.5520  2.01600E-0001   0.00000E+0000
   6.5540  1.92100E-0001   0.00000E+0000
   6.5570  1.97000E-0001   0.00000E+0000
   6.5590  1.97400E-0001   0.00000E+0000
   6.5630  2.07500E-0001   0.00000E+0000
   6.5640  2.13000E-0001   0.00000E+0000
   6.5660  2.03000E-0001   0.00000E+0000
   6.5690  2.10300E-0001   0.00000E+0000
   6.5710  2.06000E-0001   0.00000E+0000
   6.5730  2.02000E-0001   0.00000E+0000
   6.5750  2.07500E-0001   0.00000E+0000
   6.5790  2.04200E-0001   0.00000E+0000
   6.5810  2.11700E-0001   0.00000E+0000
   6.5840  2.18800E-0001   0.00000E+0000
   6.5860  2.17300E-0001   0.00000E+0000
   6.5880  2.18700E-0001   0.00000E+0000
   6.5910  2.19500E-0001   0.00000E+0000
   6.5940  2.31400E-0001   0.00000E+0000
   6.5960  2.21900E-0001   0.00000E+0000
   6.5980  2.30000E-0001   0.00000E+0000
   6.6010  2.39800E-0001   0.00000E+0000
   6.6030  2.49600E-0001   0.00000E+0000
   6.6050  2.30400E-0001   0.00000E+0000
   6.6080  2.31000E-0001   0.00000E+0000
   6.6090  2.35600E-0001   0.00000E+0000
   6.6120  2.46300E-0001   0.00000E+0000
   6.6140  2.37200E-0001   0.00000E+0000
   6.6170  2.34800E-0001   0.00000E+0000
   6.6210  2.48200E-0001   0.00000E+0000
   6.6240  2.34400E-0001   0.00000E+0000
   6.6260  2.44100E-0001   0.00000E+0000
   6.6290  2.53700E-0001   0.00000E+0000
   6.6310  2.55400E-0001   0.00000E+0000
   6.6330  2.57400E-0001   0.00000E+0000
   6.6350  2.45700E-0001   0.00000E+0000
   6.6360  2.48900E-0001   0.00000E+0000
   6.6390  2.58600E-0001   0.00000E+0000
   6.6420  2.60300E-0001   0.00000E+0000
   6.6450  2.61900E-0001   0.00000E+0000
   6.6460  2.51200E-0001   0.00000E+0000
   6.6500  2.57400E-0001   0.00000E+0000
   6.6530  2.59900E-0001   0.00000E+0000
   6.6550  2.55300E-0001   0.00000E+0000
   6.6570  2.58800E-0001   0.00000E+0000
   6.6580  2.58500E-0001   0.00000E+0000
   6.6620  2.66400E-0001   0.00000E+0000
   6.6670  2.66400E-0001   0.00000E+0000
   6.6690  2.73100E-0001   0.00000E+0000
   6.6720  2.80200E-0001   0.00000E+0000
   6.6740  2.75100E-0001   0.00000E+0000
   6.6760  2.65800E-0001   0.00000E+0000
   6.6800  2.68400E-0001   0.00000E+0000
   6.6810  2.72700E-0001   0.00000E+0000
   6.6840  2.80500E-0001   0.00000E+0000
   6.6850  2.79200E-0001   0.00000E+0000
   6.6870  2.73600E-0001   0.00000E+0000
   6.6900  2.77600E-0001   0.00000E+0000
   6.6930  2.81300E-0001   0.00000E+0000
   6.6950  2.92500E-0001   0.00000E+0000
   6.6960  2.89400E-0001   0.00000E+0000
   6.6990  2.86100E-0001   0.00000E+0000
   6.7010  2.85200E-0001   0.00000E+0000
   6.7050  2.82100E-0001   0.00000E+0000
   6.7080  2.84900E-0001   0.00000E+0000
   6.7100  2.85700E-0001   0.00000E+0000
   6.7130  2.87700E-0001   0.00000E+0000
   6.7150  2.89400E-0001   0.00000E+0000
   6.7190  2.84100E-0001   0.00000E+0000
   6.7220  2.86900E-0001   0.00000E+0000
   6.7240  2.94700E-0001   0.00000E+0000
   6.7260  2.99900E-0001   0.00000E+0000
   6.7280  2.99200E-0001   0.00000E+0000
   6.7310  3.08400E-0001   0.00000E+0000
   6.7320  3.00900E-0001   0.00000E+0000
   6.7350  3.03500E-0001   0.00000E+0000
   6.7380  3.06500E-0001   0.00000E+0000
   6.7400  3.08800E-0001   0.00000E+0000
   6.7420  3.26200E-0001   0.00000E+0000
   6.7450  3.11000E-0001   0.00000E+0000
   6.7480  3.10600E-0001   0.00000E+0000
   6.7510  3.12100E-0001   0.00000E+0000
   6.7520  3.15600E-0001   0.00000E+0000
   6.7570  3.15600E-0001   0.00000E+0000
   6.7580  3.20900E-0001   0.00000E+0000
   6.7620  3.21000E-0001   0.00000E+0000
   6.7630  3.28600E-0001   0.00000E+0000
   6.7650  3.24600E-0001   0.00000E+0000
   6.7690  3.06500E-0001   0.00000E+0000
   6.7700  2.97500E-0001   0.00000E+0000
   6.7730  3.15900E-0001   0.00000E+0000
   6.7750  3.33600E-0001   0.00000E+0000
   6.7770  3.31900E-0001   0.00000E+0000
   6.7790  3.33300E-0001   0.00000E+0000
   6.7840  3.31400E-0001   0.00000E+0000
   6.7860  3.30800E-0001   0.00000E+0000
   6.7890  3.34000E-0001   0.00000E+0000
   6.7910  3.40800E-0001   0.00000E+0000
   6.7940  3.37900E-0001   0.00000E+0000
   6.7960  3.39700E-0001   0.00000E+0000
   6.8000  3.21500E-0001   0.00000E+0000
   6.8010  3.37500E-0001   0.00000E+0000
   6.8040  3.55500E-0001   0.00000E+0000
   6.8060  3.48500E-0001   0.00000E+0000
   6.8080  3.45400E-0001   0.00000E+0000
   6.8120  3.77200E-0001   0.00000E+0000
   6.8140  3.50500E-0001   0.00000E+0000
   6.8160  3.48700E-0001   0.00000E+0000
   6.8170  3.55400E-0001   0.00000E+0000
   6.8200  3.56700E-0001   0.00000E+0000
   6.8240  3.37400E-0001   0.00000E+0000
   6.8260  3.49700E-0001   0.00000E+0000
   6.8270  3.39000E-0001   0.00000E+0000
   6.8300  3.59200E-0001   0.00000E+0000
   6.8340  3.55800E-0001   0.00000E+0000
   6.8350  3.61800E-0001   0.00000E+0000
   6.8390  3.56600E-0001   0.00000E+0000
   6.8410  3.49900E-0001   0.00000E+0000
   6.8440  3.54900E-0001   0.00000E+0000
   6.8460  3.50900E-0001   0.00000E+0000
   6.8490  3.69000E-0001   0.00000E+0000
   6.8510  3.68500E-0001   0.00000E+0000
   6.8540  3.80200E-0001   0.00000E+0000
   6.8560  3.72500E-0001   0.00000E+0000
   6.8580  3.60800E-0001   0.00000E+0000
   6.8620  3.53800E-0001   0.00000E+0000
   6.8640  3.68500E-0001   0.00000E+0000
   6.8680  3.72500E-0001   0.00000E+0000
   6.8720  3.73500E-0001   0.00000E+0000
   6.8760  3.80300E-0001   0.00000E+0000
   6.8790  3.84500E-0001   0.00000E+0000
   6.8810  3.79200E-0001   0.00000E+0000
   6.8830  3.80400E-0001   0.00000E+0000
   6.8850  3.81600E-0001   0.00000E+0000
   6.8860  3.87200E-0001   0.00000E+0000
   6.8880  3.96900E-0001   0.00000E+0000
   6.8930  3.83800E-0001   0.00000E+0000
   6.8940  3.87200E-0001   0.00000E+0000
   6.8980  3.92600E-0001   0.00000E+0000
   6.9020  4.19800E-0001   0.00000E+0000
   6.9050  4.07900E-0001   0.00000E+0000
   6.9060  4.05300E-0001   0.00000E+0000
   6.9090  4.16000E-0001   0.00000E+0000
   6.9120  4.17800E-0001   0.00000E+0000
   6.9150  4.13900E-0001   0.00000E+0000
   6.9170  4.09100E-0001   0.00000E+0000
   6.9180  4.02600E-0001   0.00000E+0000
   6.9200  4.05300E-0001   0.00000E+0000
   6.9230  4.13400E-0001   0.00000E+0000
   6.9250  4.26900E-0001   0.00000E+0000
   6.9270  4.08100E-0001   0.00000E+0000
   6.9290  4.00200E-0001   0.00000E+0000
   6.9320  4.16000E-0001   0.00000E+0000
   6.9360  4.15700E-0001   0.00000E+0000
   6.9390  4.38300E-0001   0.00000E+0000
   6.9410  4.55600E-0001   0.00000E+0000
   6.9430  4.35600E-0001   0.00000E+0000
   6.9460  4.24600E-0001   0.00000E+0000
   6.9480  4.09100E-0001   0.00000E+0000
   6.9510  4.19400E-0001   0.00000E+0000
   6.9540  4.22300E-0001   0.00000E+0000
   6.9550  4.20900E-0001   0.00000E+0000
   6.9590  4.33000E-0001   0.00000E+0000
   6.9610  4.26500E-0001   0.00000E+0000
   6.9630  4.23800E-0001   0.00000E+0000
   6.9680  4.26200E-0001   0.00000E+0000
   6.9700  4.15200E-0001   0.00000E+0000
   6.9730  4.34700E-0001   0.00000E+0000
   6.9740  4.51000E-0001   0.00000E+0000
   6.9760  4.37600E-0001   0.00000E+0000
   6.9790  4.41300E-0001   0.00000E+0000
   6.9800  4.39700E-0001   0.00000E+0000
   6.9820  4.13400E-0001   0.00000E+0000
   6.9860  4.35700E-0001   0.00000E+0000
   6.9870  4.37700E-0001   0.00000E+0000
   6.9900  4.43100E-0001   0.00000E+0000
   6.9920  4.54500E-0001   0.00000E+0000
   6.9950  4.71400E-0001   0.00000E+0000
   6.9980  4.79300E-0001   0.00000E+0000
   6.9990  4.69800E-0001   0.00000E+0000
   7.0010  4.62000E-0001   0.00000E+0000
   7.0030  4.70800E-0001   0.00000E+0000
   7.0060  4.74200E-0001   0.00000E+0000
   7.0080  4.96500E-0001   0.00000E+0000
   7.0110  4.93900E-0001   0.00000E+0000
   7.0140  4.91500E-0001   0.00000E+0000
   7.0150  4.89900E-0001   0.00000E+0000
   7.0180  4.99200E-0001   0.00000E+0000
   7.0210  5.16300E-0001   0.00000E+0000
   7.0230  5.04900E-0001   0.00000E+0000
   7.0250  5.08300E-0001   0.00000E+0000
   7.0270  5.23000E-0001   0.00000E+0000
   7.0300  5.37800E-0001   0.00000E+0000
   7.0310  5.28000E-0001   0.00000E+0000
   7.0340  5.34100E-0001   0.00000E+0000
   7.0350  5.46000E-0001   0.00000E+0000
   7.0380  5.77500E-0001   0.00000E+0000
   7.0420  5.87100E-0001   0.00000E+0000
   7.0450  5.81100E-0001   0.00000E+0000
   7.0460  5.74400E-0001   0.00000E+0000
   7.0490  5.84600E-0001   0.00000E+0000
   7.0530  5.99800E-0001   0.00000E+0000
   7.0540  6.11100E-0001   0.00000E+0000
   7.0580  6.16000E-0001   0.00000E+0000
   7.0600  6.34200E-0001   0.00000E+0000
   7.0620  6.43500E-0001   0.00000E+0000
   7.0630  6.64400E-0001   0.00000E+0000
   7.0660  6.63400E-0001   0.00000E+0000
   7.0700  6.91200E-0001   0.00000E+0000
   7.0720  7.00200E-0001   0.00000E+0000
   7.0750  7.08800E-0001   0.00000E+0000
   7.0760  7.05400E-0001   0.00000E+0000
   7.0780  7.06000E-0001   0.00000E+0000
   7.0800  7.29100E-0001   0.00000E+0000
   7.0830  7.51200E-0001   0.00000E+0000
   7.0840  7.87700E-0001   0.00000E+0000
   7.0870  7.91500E-0001   0.00000E+0000
   7.0910  7.98100E-0001   0.00000E+0000
   7.0920  8.15200E-0001   0.00000E+0000
   7.0950  8.35500E-0001   0.00000E+0000
   7.0970  8.45800E-0001   0.00000E+0000
   7.0990  8.84000E-0001   0.00000E+0000
   7.1020  8.88400E-0001   0.00000E+0000
