# Supplementary material for: Self-association of MreC as a regulatory signal in bacterial cell wall elongation
Source: Nat Commun. 2021 May 20;12:2987. doi: 10.1038/s41467-021-22957-9 (PMC8137920; doi:10.1038/s41467-021-22957-9)
Supplement: Supplementary file 4 — Source Data [file 41467_2021_22957_MOESM4_ESM.zip › Martins2-Source-Data/AUC_rawdata/E.coli/00244.RA3]

MREC FHEC 0,8 abs
R 3 20.0 20000 0054074 2.2340E11 281 1 
   5.8000 -3.70600E-0001   0.00000E+0000
   5.8030 -2.32000E-0001   0.00000E+0000
   5.8040 -2.14100E-0001   0.00000E+0000
   5.8060 -2.46500E-0001   0.00000E+0000
   5.8080 -2.28700E-0001   0.00000E+0000
   5.8110 -1.67400E-0001   0.00000E+0000
   5.8120 -1.10500E-0001   0.00000E+0000
   5.8140 -1.78700E-0001   0.00000E+0000
   5.8160 -3.71900E-0001   0.00000E+0000
   5.8180 -2.81300E-0001   0.00000E+0000
   5.8210 -5.06400E-0001   0.00000E+0000
   5.8220 -5.48700E-0001   0.00000E+0000
   5.8230 -4.65400E-0001   0.00000E+0000
   5.8250 -4.76900E-0001   0.00000E+0000
   5.8260 -2.76900E-0001   0.00000E+0000
   5.8280 -2.30000E-0002   0.00000E+0000
   5.8300  6.39000E-0002   0.00000E+0000
   5.8320  1.38500E-0001   0.00000E+0000
   5.8340  1.72900E-0001   0.00000E+0000
   5.8370  1.16000E-0001   0.00000E+0000
   5.8390  1.32600E-0001   0.00000E+0000
   5.8420  1.05800E-0001   0.00000E+0000
   5.8440  1.01100E-0001   0.00000E+0000
   5.8460  9.97000E-0002   0.00000E+0000
   5.8470  1.08000E-0001   0.00000E+0000
   5.8490  8.64000E-0002   0.00000E+0000
   5.8510  9.77000E-0002   0.00000E+0000
   5.8530  8.58000E-0002   0.00000E+0000
   5.8550  4.77000E-0002   0.00000E+0000
   5.8580  2.98000E-0002   0.00000E+0000
   5.8590  4.66000E-0002   0.00000E+0000
   5.8600  4.58000E-0002   0.00000E+0000
   5.8620  1.32000E-0002   0.00000E+0000
   5.8640  3.64000E-0002   0.00000E+0000
   5.8660  3.46000E-0002   0.00000E+0000
   5.8680  8.50000E-0003   0.00000E+0000
   5.8700 -3.98000E-0002   0.00000E+0000
   5.8750 -2.37000E-0002   0.00000E+0000
   5.8780  2.60000E-0002   0.00000E+0000
   5.8800  3.34000E-0002   0.00000E+0000
   5.8820  3.48000E-0002   0.00000E+0000
   5.8840  1.36000E-0002   0.00000E+0000
   5.8850  1.04000E-0002   0.00000E+0000
   5.8870  2.90000E-0002   0.00000E+0000
   5.8890  4.86000E-0002   0.00000E+0000
   5.8920  1.79000E-0002   0.00000E+0000
   5.8940  1.62000E-0002   0.00000E+0000
   5.8980  1.90000E-0003   0.00000E+0000
   5.9000  4.03000E-0002   0.00000E+0000
   5.9030  3.23000E-0002   0.00000E+0000
   5.9040  2.24000E-0002   0.00000E+0000
   5.9060  1.71000E-0002   0.00000E+0000
   5.9080  1.11000E-0002   0.00000E+0000
   5.9100  1.76000E-0002   0.00000E+0000
   5.9130  2.08000E-0002   0.00000E+0000
   5.9150  2.73000E-0002   0.00000E+0000
   5.9180  3.01000E-0002   0.00000E+0000
   5.9200 -1.20000E-0003   0.00000E+0000
   5.9230  3.61000E-0002   0.00000E+0000
   5.9260  3.04000E-0002   0.00000E+0000
   5.9280  5.74000E-0002   0.00000E+0000
   5.9310  7.77000E-0002   0.00000E+0000
   5.9320  7.64000E-0002   0.00000E+0000
   5.9330  5.19000E-0002   0.00000E+0000
   5.9350  3.20000E-0002   0.00000E+0000
   5.9370  4.21000E-0002   0.00000E+0000
   5.9390  6.34000E-0002   0.00000E+0000
   5.9410  6.52000E-0002   0.00000E+0000
   5.9430  5.63000E-0002   0.00000E+0000
   5.9460  6.98000E-0002   0.00000E+0000
   5.9480  5.77000E-0002   0.00000E+0000
   5.9490  4.47000E-0002   0.00000E+0000
   5.9520  3.71000E-0002   0.00000E+0000
   5.9540  5.56000E-0002   0.00000E+0000
   5.9560  6.13000E-0002   0.00000E+0000
   5.9590  6.83000E-0002   0.00000E+0000
   5.9610  9.73000E-0002   0.00000E+0000
   5.9630  8.49000E-0002   0.00000E+0000
   5.9650  4.88000E-0002   0.00000E+0000
   5.9660  3.05000E-0002   0.00000E+0000
   5.9700  2.02000E-0002   0.00000E+0000
   5.9730  2.89000E-0002   0.00000E+0000
   5.9750  4.02000E-0002   0.00000E+0000
   5.9760  1.30000E-0002   0.00000E+0000
   5.9780  4.36000E-0002   0.00000E+0000
   5.9800  8.50000E-0003   0.00000E+0000
   5.9830 -7.06400E-0001   0.00000E+0000
   5.9840 -1.12080E+0000   0.00000E+0000
   5.9870 -1.31040E+0000   0.00000E+0000
   5.9890 -1.39370E+0000   0.00000E+0000
   5.9900 -1.52110E+0000   0.00000E+0000
   5.9920 -1.62840E+0000   0.00000E+0000
   5.9940 -1.90300E+0000   0.00000E+0000
   5.9950 -1.96170E+0000   0.00000E+0000
   5.9970 -1.99240E+0000   0.00000E+0000
   6.0000 -1.93060E+0000   0.00000E+0000
   6.0030 -1.83880E+0000   0.00000E+0000
   6.0050 -1.77620E+0000   0.00000E+0000
   6.0070 -1.70080E+0000   0.00000E+0000
   6.0090 -1.63620E+0000   0.00000E+0000
   6.0110 -1.45210E+0000   0.00000E+0000
   6.0130 -1.08450E+0000   0.00000E+0000
   6.0160 -4.27400E-0001   0.00000E+0000
   6.0180 -2.14000E-0002   0.00000E+0000
   6.0200  1.64800E-0001   0.00000E+0000
   6.0230  1.24600E-0001   0.00000E+0000
   6.0250  1.55000E-0001   0.00000E+0000
   6.0300  1.12200E-0001   0.00000E+0000
   6.0320  1.46500E-0001   0.00000E+0000
   6.0340  1.41400E-0001   0.00000E+0000
   6.0370  1.69800E-0001   0.00000E+0000
   6.0390  1.22300E-0001   0.00000E+0000
   6.0410  9.03000E-0002   0.00000E+0000
   6.0440  1.21400E-0001   0.00000E+0000
   6.0470  1.20700E-0001   0.00000E+0000
   6.0510  1.01600E-0001   0.00000E+0000
   6.0520  1.15100E-0001   0.00000E+0000
   6.0550  1.16100E-0001   0.00000E+0000
   6.0570  1.10800E-0001   0.00000E+0000
   6.0590  1.12300E-0001   0.00000E+0000
   6.0640  1.05600E-0001   0.00000E+0000
   6.0660  1.20500E-0001   0.00000E+0000
   6.0690  1.07000E-0001   0.00000E+0000
   6.0710  1.02200E-0001   0.00000E+0000
   6.0730  9.36000E-0002   0.00000E+0000
   6.0750  1.04200E-0001   0.00000E+0000
   6.0780  1.52400E-0001   0.00000E+0000
   6.0790  1.48200E-0001   0.00000E+0000
   6.0820  1.31700E-0001   0.00000E+0000
   6.0830  1.19500E-0001   0.00000E+0000
   6.0870  8.96200E-0001   0.00000E+0000
   6.0890  1.21350E+0000   0.00000E+0000
   6.0920  1.37270E+0000   0.00000E+0000
   6.0940  1.42480E+0000   0.00000E+0000
   6.0960  1.52400E+0000   0.00000E+0000
   6.0990  2.05750E+0000   0.00000E+0000
   6.1040  2.01430E+0000   0.00000E+0000
   6.1050  1.97580E+0000   0.00000E+0000
   6.1070  1.92900E+0000   0.00000E+0000
   6.1100  1.86080E+0000   0.00000E+0000
   6.1120  1.75850E+0000   0.00000E+0000
   6.1150  1.59820E+0000   0.00000E+0000
   6.1170  1.16240E+0000   0.00000E+0000
   6.1210  5.54000E-0002   0.00000E+0000
   6.1260  6.31000E-0002   0.00000E+0000
   6.1300  9.65000E-0002   0.00000E+0000
   6.1330  9.28000E-0002   0.00000E+0000
   6.1350  8.81000E-0002   0.00000E+0000
   6.1370  7.91000E-0002   0.00000E+0000
   6.1400  7.92000E-0002   0.00000E+0000
   6.1420  7.07000E-0002   0.00000E+0000
   6.1440  7.07000E-0002   0.00000E+0000
   6.1460  8.16000E-0002   0.00000E+0000
   6.1470  7.98000E-0002   0.00000E+0000
   6.1510  7.78000E-0002   0.00000E+0000
   6.1530  7.49000E-0002   0.00000E+0000
   6.1560  8.22000E-0002   0.00000E+0000
   6.1570  8.66000E-0002   0.00000E+0000
   6.1610  8.22000E-0002   0.00000E+0000
   6.1640  7.85000E-0002   0.00000E+0000
   6.1650  7.61000E-0002   0.00000E+0000
   6.1690  8.66000E-0002   0.00000E+0000
   6.1710  7.70000E-0002   0.00000E+0000
   6.1740  7.93000E-0002   0.00000E+0000
   6.1760  7.75000E-0002   0.00000E+0000
   6.1780  7.61000E-0002   0.00000E+0000
   6.1800  8.59000E-0002   0.00000E+0000
   6.1810  7.93000E-0002   0.00000E+0000
   6.1830  8.01000E-0002   0.00000E+0000
   6.1870  8.17000E-0002   0.00000E+0000
   6.1900  7.69000E-0002   0.00000E+0000
   6.1920  8.01000E-0002   0.00000E+0000
   6.1930  8.06000E-0002   0.00000E+0000
   6.1950  8.02000E-0002   0.00000E+0000
   6.1970  7.95000E-0002   0.00000E+0000
   6.1990  8.36000E-0002   0.00000E+0000
   6.2000  8.26000E-0002   0.00000E+0000
   6.2040  7.86000E-0002   0.00000E+0000
   6.2070  7.96000E-0002   0.00000E+0000
   6.2090  8.90000E-0002   0.00000E+0000
   6.2130  8.55000E-0002   0.00000E+0000
   6.2150  8.58000E-0002   0.00000E+0000
   6.2160  8.70000E-0002   0.00000E+0000
   6.2190  8.52000E-0002   0.00000E+0000
   6.2210  9.00000E-0002   0.00000E+0000
   6.2230  8.56000E-0002   0.00000E+0000
   6.2250  9.77000E-0002   0.00000E+0000
   6.2290  1.08900E-0001   0.00000E+0000
   6.2310  3.78000E-0002   0.00000E+0000
   6.2340  2.63000E-0002   0.00000E+0000
   6.2360  1.09600E-0001   0.00000E+0000
   6.2370  1.09400E-0001   0.00000E+0000
   6.2410  9.43000E-0002   0.00000E+0000
   6.2430  9.13000E-0002   0.00000E+0000
   6.2450  9.64000E-0002   0.00000E+0000
   6.2470  1.00300E-0001   0.00000E+0000
   6.2500  8.93000E-0002   0.00000E+0000
   6.2520  8.19000E-0002   0.00000E+0000
   6.2540  8.91000E-0002   0.00000E+0000
   6.2580  9.85000E-0002   0.00000E+0000
   6.2590  1.03100E-0001   0.00000E+0000
   6.2650  9.09000E-0002   0.00000E+0000
   6.2660  1.02300E-0001   0.00000E+0000
   6.2680  1.09700E-0001   0.00000E+0000
   6.2710  9.93000E-0002   0.00000E+0000
   6.2730  9.19000E-0002   0.00000E+0000
   6.2750  9.93000E-0002   0.00000E+0000
   6.2780  9.83000E-0002   0.00000E+0000
   6.2790  9.69000E-0002   0.00000E+0000
   6.2820  9.24000E-0002   0.00000E+0000
   6.2830  9.00000E-0002   0.00000E+0000
   6.2860  1.02900E-0001   0.00000E+0000
   6.2880  1.04700E-0001   0.00000E+0000
   6.2910  9.73000E-0002   0.00000E+0000
   6.2920  9.89000E-0002   0.00000E+0000
   6.2950  1.03700E-0001   0.00000E+0000
   6.2990  1.06100E-0001   0.00000E+0000
   6.3000  1.03500E-0001   0.00000E+0000
   6.3020  1.07300E-0001   0.00000E+0000
   6.3050  1.02600E-0001   0.00000E+0000
   6.3070  1.01100E-0001   0.00000E+0000
   6.3100  1.20000E-0001   0.00000E+0000
   6.3120  1.07800E-0001   0.00000E+0000
   6.3140  9.86000E-0002   0.00000E+0000
   6.3180  1.10000E-0001   0.00000E+0000
   6.3210  1.04200E-0001   0.00000E+0000
   6.3230  1.09200E-0001   0.00000E+0000
   6.3260  1.25500E-0001   0.00000E+0000
   6.3280  1.24100E-0001   0.00000E+0000
   6.3300  6.65000E-0002   0.00000E+0000
   6.3330  8.20000E-0002   0.00000E+0000
   6.3350  1.20600E-0001   0.00000E+0000
   6.3360  1.32000E-0001   0.00000E+0000
   6.3390  1.30000E-0001   0.00000E+0000
   6.3410  1.23500E-0001   0.00000E+0000
   6.3430  1.22400E-0001   0.00000E+0000
   6.3470  1.34800E-0001   0.00000E+0000
   6.3480  1.32600E-0001   0.00000E+0000
   6.3520  1.22800E-0001   0.00000E+0000
   6.3540  1.23000E-0001   0.00000E+0000
   6.3550  1.21900E-0001   0.00000E+0000
   6.3580  1.23100E-0001   0.00000E+0000
   6.3610  1.20900E-0001   0.00000E+0000
   6.3620  1.32300E-0001   0.00000E+0000
   6.3640  1.27000E-0001   0.00000E+0000
   6.3660  1.37300E-0001   0.00000E+0000
   6.3690  1.26600E-0001   0.00000E+0000
   6.3720  1.36300E-0001   0.00000E+0000
   6.3750  1.35100E-0001   0.00000E+0000
   6.3760  1.42700E-0001   0.00000E+0000
   6.3780  1.41900E-0001   0.00000E+0000
   6.3810  1.32700E-0001   0.00000E+0000
   6.3820  1.33300E-0001   0.00000E+0000
   6.3840  1.48200E-0001   0.00000E+0000
   6.3860  1.47300E-0001   0.00000E+0000
   6.3880  1.50700E-0001   0.00000E+0000
   6.3920  1.48700E-0001   0.00000E+0000
   6.3930  1.52300E-0001   0.00000E+0000
   6.3960  1.46400E-0001   0.00000E+0000
   6.3980  1.51000E-0001   0.00000E+0000
   6.4000  1.56300E-0001   0.00000E+0000
   6.4030  1.42400E-0001   0.00000E+0000
   6.4050  1.53900E-0001   0.00000E+0000
   6.4070  1.52600E-0001   0.00000E+0000
   6.4090  1.53000E-0001   0.00000E+0000
   6.4100  1.48300E-0001   0.00000E+0000
   6.4140  1.42200E-0001   0.00000E+0000
   6.4160  1.53500E-0001   0.00000E+0000
   6.4180  1.57300E-0001   0.00000E+0000
   6.4210  1.50900E-0001   0.00000E+0000
   6.4230  1.61700E-0001   0.00000E+0000
   6.4240  1.56400E-0001   0.00000E+0000
   6.4260  1.56100E-0001   0.00000E+0000
   6.4280  1.64400E-0001   0.00000E+0000
   6.4310  1.59900E-0001   0.00000E+0000
   6.4330  1.61400E-0001   0.00000E+0000
   6.4350  1.68100E-0001   0.00000E+0000
   6.4370  1.61200E-0001   0.00000E+0000
   6.4400  1.66300E-0001   0.00000E+0000
   6.4420  1.70300E-0001   0.00000E+0000
   6.4450  1.71300E-0001   0.00000E+0000
   6.4470  1.71400E-0001   0.00000E+0000
   6.4480  1.66000E-0001   0.00000E+0000
   6.4520  1.73400E-0001   0.00000E+0000
   6.4540  1.81600E-0001   0.00000E+0000
   6.4590  1.77500E-0001   0.00000E+0000
   6.4600  1.72900E-0001   0.00000E+0000
   6.4630  1.74500E-0001   0.00000E+0000
   6.4650  1.84500E-0001   0.00000E+0000
   6.4670  1.75800E-0001   0.00000E+0000
   6.4690  1.76200E-0001   0.00000E+0000
   6.4700  1.76200E-0001   0.00000E+0000
   6.4720  1.88800E-0001   0.00000E+0000
   6.4750  2.12100E-0001   0.00000E+0000
   6.4760  2.31500E-0001   0.00000E+0000
   6.4780  2.06700E-0001   0.00000E+0000
   6.4810  1.94400E-0001   0.00000E+0000
   6.4830  1.93500E-0001   0.00000E+0000
   6.4850  1.90900E-0001   0.00000E+0000
   6.4880  1.92500E-0001   0.00000E+0000
   6.4890  1.90000E-0001   0.00000E+0000
   6.4910  1.87900E-0001   0.00000E+0000
   6.4940  1.97900E-0001   0.00000E+0000
   6.4970  1.91800E-0001   0.00000E+0000
   6.4990  1.89800E-0001   0.00000E+0000
   6.5020  1.95200E-0001   0.00000E+0000
   6.5030  1.96800E-0001   0.00000E+0000
   6.5060  2.02100E-0001   0.00000E+0000
   6.5080  2.12200E-0001   0.00000E+0000
   6.5110  2.01700E-0001   0.00000E+0000
   6.5140  1.76300E-0001   0.00000E+0000
   6.5150  1.92800E-0001   0.00000E+0000
   6.5180  2.10200E-0001   0.00000E+0000
   6.5190  2.16200E-0001   0.00000E+0000
   6.5220  2.13500E-0001   0.00000E+0000
   6.5240  2.18200E-0001   0.00000E+0000
   6.5260  2.14500E-0001   0.00000E+0000
   6.5290  2.11700E-0001   0.00000E+0000
   6.5310  2.12400E-0001   0.00000E+0000
   6.5330  2.09800E-0001   0.00000E+0000
   6.5350  2.17600E-0001   0.00000E+0000
   6.5360  2.20400E-0001   0.00000E+0000
   6.5380  2.18800E-0001   0.00000E+0000
   6.5400  2.26200E-0001   0.00000E+0000
   6.5430  2.22300E-0001   0.00000E+0000
   6.5450  2.09800E-0001   0.00000E+0000
   6.5480  2.29400E-0001   0.00000E+0000
   6.5500  2.37300E-0001   0.00000E+0000
   6.5520  2.26300E-0001   0.00000E+0000
   6.5550  2.25600E-0001   0.00000E+0000
   6.5580  2.32200E-0001   0.00000E+0000
   6.5600  2.33200E-0001   0.00000E+0000
   6.5620  2.32500E-0001   0.00000E+0000
   6.5640  2.41100E-0001   0.00000E+0000
   6.5660  2.35800E-0001   0.00000E+0000
   6.5690  2.37200E-0001   0.00000E+0000
   6.5710  2.38500E-0001   0.00000E+0000
   6.5730  2.32800E-0001   0.00000E+0000
   6.5760  2.40600E-0001   0.00000E+0000
   6.5770  2.36700E-0001   0.00000E+0000
   6.5790  2.30900E-0001   0.00000E+0000
   6.5810  2.36200E-0001   0.00000E+0000
   6.5830  2.51000E-0001   0.00000E+0000
   6.5850  2.42400E-0001   0.00000E+0000
   6.5870  2.47700E-0001   0.00000E+0000
   6.5900  2.42700E-0001   0.00000E+0000
   6.5920  2.54900E-0001   0.00000E+0000
   6.5950  2.51200E-0001   0.00000E+0000
   6.5960  2.55500E-0001   0.00000E+0000
   6.6000  2.59700E-0001   0.00000E+0000
   6.6010  2.75400E-0001   0.00000E+0000
   6.6030  2.74400E-0001   0.00000E+0000
   6.6050  2.57600E-0001   0.00000E+0000
   6.6090  2.58700E-0001   0.00000E+0000
   6.6120  2.64100E-0001   0.00000E+0000
   6.6140  2.65600E-0001   0.00000E+0000
   6.6160  2.68900E-0001   0.00000E+0000
   6.6180  2.67300E-0001   0.00000E+0000
   6.6210  2.74100E-0001   0.00000E+0000
   6.6240  2.67100E-0001   0.00000E+0000
   6.6260  2.79000E-0001   0.00000E+0000
   6.6290  2.82400E-0001   0.00000E+0000
   6.6310  2.92700E-0001   0.00000E+0000
   6.6350  2.77200E-0001   0.00000E+0000
   6.6380  2.87800E-0001   0.00000E+0000
   6.6390  2.80700E-0001   0.00000E+0000
   6.6420  2.84500E-0001   0.00000E+0000
   6.6460  2.74300E-0001   0.00000E+0000
   6.6490  2.80900E-0001   0.00000E+0000
   6.6520  2.82500E-0001   0.00000E+0000
   6.6530  2.82300E-0001   0.00000E+0000
   6.6550  2.84000E-0001   0.00000E+0000
   6.6580  2.80700E-0001   0.00000E+0000
   6.6610  2.88700E-0001   0.00000E+0000
   6.6640  2.88000E-0001   0.00000E+0000
   6.6670  2.92500E-0001   0.00000E+0000
   6.6690  2.89300E-0001   0.00000E+0000
   6.6700  2.99300E-0001   0.00000E+0000
   6.6720  2.97400E-0001   0.00000E+0000
   6.6740  2.98500E-0001   0.00000E+0000
   6.6760  2.88400E-0001   0.00000E+0000
   6.6790  3.00800E-0001   0.00000E+0000
   6.6810  3.02600E-0001   0.00000E+0000
   6.6830  3.07000E-0001   0.00000E+0000
   6.6850  3.05100E-0001   0.00000E+0000
   6.6880  3.04400E-0001   0.00000E+0000
   6.6890  3.01700E-0001   0.00000E+0000
   6.6920  3.15200E-0001   0.00000E+0000
   6.6950  3.15100E-0001   0.00000E+0000
   6.6960  3.16700E-0001   0.00000E+0000
   6.6980  3.04300E-0001   0.00000E+0000
   6.7010  3.08900E-0001   0.00000E+0000
   6.7040  3.08500E-0001   0.00000E+0000
   6.7070  3.12700E-0001   0.00000E+0000
   6.7100  3.15200E-0001   0.00000E+0000
   6.7120  3.12100E-0001   0.00000E+0000
   6.7150  3.18200E-0001   0.00000E+0000
   6.7170  3.14000E-0001   0.00000E+0000
   6.7200  3.14600E-0001   0.00000E+0000
   6.7230  3.22800E-0001   0.00000E+0000
   6.7260  3.28800E-0001   0.00000E+0000
   6.7290  3.22600E-0001   0.00000E+0000
   6.7310  3.24300E-0001   0.00000E+0000
   6.7330  3.33900E-0001   0.00000E+0000
   6.7370  3.23500E-0001   0.00000E+0000
   6.7380  3.34800E-0001   0.00000E+0000
   6.7400  3.40700E-0001   0.00000E+0000
   6.7420  3.44300E-0001   0.00000E+0000
   6.7450  3.36000E-0001   0.00000E+0000
   6.7470  3.25000E-0001   0.00000E+0000
   6.7510  3.51000E-0001   0.00000E+0000
   6.7540  3.43400E-0001   0.00000E+0000
   6.7570  3.44400E-0001   0.00000E+0000
   6.7610  3.51300E-0001   0.00000E+0000
   6.7650  3.45300E-0001   0.00000E+0000
   6.7670  3.34400E-0001   0.00000E+0000
   6.7690  3.21200E-0001   0.00000E+0000
   6.7700  3.32100E-0001   0.00000E+0000
   6.7730  3.42800E-0001   0.00000E+0000
   6.7760  3.55600E-0001   0.00000E+0000
   6.7790  3.59400E-0001   0.00000E+0000
   6.7800  3.55800E-0001   0.00000E+0000
   6.7830  3.54400E-0001   0.00000E+0000
   6.7860  3.52900E-0001   0.00000E+0000
   6.7880  3.63500E-0001   0.00000E+0000
   6.7900  3.64200E-0001   0.00000E+0000
   6.7940  3.64400E-0001   0.00000E+0000
   6.7980  3.51300E-0001   0.00000E+0000
   6.8000  3.51900E-0001   0.00000E+0000
   6.8040  3.61500E-0001   0.00000E+0000
   6.8060  3.69700E-0001   0.00000E+0000
   6.8070  3.68000E-0001   0.00000E+0000
   6.8090  3.79600E-0001   0.00000E+0000
   6.8130  3.81500E-0001   0.00000E+0000
   6.8150  3.66300E-0001   0.00000E+0000
   6.8180  3.69300E-0001   0.00000E+0000
   6.8200  3.78700E-0001   0.00000E+0000
   6.8230  3.57900E-0001   0.00000E+0000
   6.8240  3.63500E-0001   0.00000E+0000
   6.8250  3.72500E-0001   0.00000E+0000
   6.8290  3.65700E-0001   0.00000E+0000
   6.8320  3.80700E-0001   0.00000E+0000
   6.8350  3.77600E-0001   0.00000E+0000
   6.8370  3.77700E-0001   0.00000E+0000
   6.8390  3.72700E-0001   0.00000E+0000
   6.8400  3.69100E-0001   0.00000E+0000
   6.8430  3.70800E-0001   0.00000E+0000
   6.8470  3.75200E-0001   0.00000E+0000
   6.8490  3.92300E-0001   0.00000E+0000
   6.8510  3.80400E-0001   0.00000E+0000
   6.8530  3.96800E-0001   0.00000E+0000
   6.8570  3.79300E-0001   0.00000E+0000
   6.8600  3.67900E-0001   0.00000E+0000
   6.8620  3.78300E-0001   0.00000E+0000
   6.8650  3.73000E-0001   0.00000E+0000
   6.8670  3.77800E-0001   0.00000E+0000
   6.8690  3.81400E-0001   0.00000E+0000
   6.8720  3.90800E-0001   0.00000E+0000
   6.8740  3.92100E-0001   0.00000E+0000
   6.8750  3.91600E-0001   0.00000E+0000
   6.8790  3.88200E-0001   0.00000E+0000
   6.8810  3.83600E-0001   0.00000E+0000
   6.8840  3.96000E-0001   0.00000E+0000
   6.8860  3.88400E-0001   0.00000E+0000
   6.8870  3.98300E-0001   0.00000E+0000
   6.8900  3.93500E-0001   0.00000E+0000
   6.8930  3.95600E-0001   0.00000E+0000
   6.8950  3.96500E-0001   0.00000E+0000
   6.8970  4.13200E-0001   0.00000E+0000
   6.9000  4.21100E-0001   0.00000E+0000
   6.9030  4.21200E-0001   0.00000E+0000
   6.9060  4.11300E-0001   0.00000E+0000
   6.9080  4.14300E-0001   0.00000E+0000
   6.9100  4.20800E-0001   0.00000E+0000
   6.9110  4.19100E-0001   0.00000E+0000
   6.9150  4.22000E-0001   0.00000E+0000
   6.9180  4.19900E-0001   0.00000E+0000
   6.9200  4.22400E-0001   0.00000E+0000
   6.9230  4.19500E-0001   0.00000E+0000
   6.9250  4.27200E-0001   0.00000E+0000
   6.9270  4.07700E-0001   0.00000E+0000
   6.9300  4.17000E-0001   0.00000E+0000
   6.9320  4.23300E-0001   0.00000E+0000
   6.9340  4.34100E-0001   0.00000E+0000
   6.9370  4.18800E-0001   0.00000E+0000
   6.9390  4.44100E-0001   0.00000E+0000
   6.9420  4.59800E-0001   0.00000E+0000
   6.9440  4.39600E-0001   0.00000E+0000
   6.9470  4.21400E-0001   0.00000E+0000
   6.9490  4.13800E-0001   0.00000E+0000
   6.9510  4.25100E-0001   0.00000E+0000
   6.9530  4.26800E-0001   0.00000E+0000
   6.9560  4.40200E-0001   0.00000E+0000
   6.9590  4.35500E-0001   0.00000E+0000
   6.9610  4.14200E-0001   0.00000E+0000
   6.9650  4.38200E-0001   0.00000E+0000
   6.9670  4.33600E-0001   0.00000E+0000
   6.9690  4.26700E-0001   0.00000E+0000
   6.9720  4.29200E-0001   0.00000E+0000
   6.9740  4.42100E-0001   0.00000E+0000
   6.9770  4.40600E-0001   0.00000E+0000
   6.9790  4.34400E-0001   0.00000E+0000
   6.9800  4.30400E-0001   0.00000E+0000
   6.9830  4.13600E-0001   0.00000E+0000
   6.9850  4.37200E-0001   0.00000E+0000
   6.9870  4.42400E-0001   0.00000E+0000
   6.9910  4.46400E-0001   0.00000E+0000
   6.9930  4.65800E-0001   0.00000E+0000
   6.9960  4.78700E-0001   0.00000E+0000
   6.9980  4.59500E-0001   0.00000E+0000
   7.0010  4.48000E-0001   0.00000E+0000
   7.0030  4.61600E-0001   0.00000E+0000
   7.0050  4.66000E-0001   0.00000E+0000
   7.0090  4.79200E-0001   0.00000E+0000
   7.0110  4.92900E-0001   0.00000E+0000
   7.0130  4.88100E-0001   0.00000E+0000
   7.0160  4.84800E-0001   0.00000E+0000
   7.0180  4.89300E-0001   0.00000E+0000
   7.0210  5.10000E-0001   0.00000E+0000
   7.0230  4.93600E-0001   0.00000E+0000
   7.0270  5.06800E-0001   0.00000E+0000
   7.0280  5.23600E-0001   0.00000E+0000
   7.0300  5.18500E-0001   0.00000E+0000
   7.0330  5.21800E-0001   0.00000E+0000
   7.0350  5.23900E-0001   0.00000E+0000
   7.0380  5.38500E-0001   0.00000E+0000
   7.0400  5.53800E-0001   0.00000E+0000
   7.0440  5.73500E-0001   0.00000E+0000
   7.0460  5.52900E-0001   0.00000E+0000
   7.0480  5.65800E-0001   0.00000E+0000
   7.0510  5.81000E-0001   0.00000E+0000
   7.0530  5.85900E-0001   0.00000E+0000
   7.0550  5.88000E-0001   0.00000E+0000
   7.0580  5.96800E-0001   0.00000E+0000
   7.0610  6.20400E-0001   0.00000E+0000
   7.0640  6.26800E-0001   0.00000E+0000
   7.0650  6.34200E-0001   0.00000E+0000
   7.0670  6.25400E-0001   0.00000E+0000
   7.0690  6.53700E-0001   0.00000E+0000
   7.0720  6.62600E-0001   0.00000E+0000
   7.0740  6.73800E-0001   0.00000E+0000
   7.0770  6.72400E-0001   0.00000E+0000
   7.0800  6.75000E-0001   0.00000E+0000
   7.0810  6.83300E-0001   0.00000E+0000
   7.0820  7.11000E-0001   0.00000E+0000
   7.0840  7.36300E-0001   0.00000E+0000
   7.0880  7.40300E-0001   0.00000E+0000
   7.0900  7.61900E-0001   0.00000E+0000
   7.0930  7.74900E-0001   0.00000E+0000
   7.0960  7.95800E-0001   0.00000E+0000
   7.0970  8.19300E-0001   0.00000E+0000
   7.1010  8.42600E-0001   0.00000E+0000
