# Supplementary material for: Self-association of MreC as a regulatory signal in bacterial cell wall elongation
Source: Nat Commun. 2021 May 20;12:2987. doi: 10.1038/s41467-021-22957-9 (PMC8137920; doi:10.1038/s41467-021-22957-9)
Supplement: Supplementary file 4 — Source Data [file 41467_2021_22957_MOESM4_ESM.zip › Martins2-Source-Data/AUC_rawdata/E.coli/00250.RA3]

MREC FHEC 0,8 abs
R 3 20.0 20000 0055323 2.2890E11 281 1 
   5.8000 -4.48500E-0001   0.00000E+0000
   5.8030 -2.95800E-0001   0.00000E+0000
   5.8050 -3.38300E-0001   0.00000E+0000
   5.8060 -2.51800E-0001   0.00000E+0000
   5.8070 -1.55600E-0001   0.00000E+0000
   5.8080 -2.72500E-0001   0.00000E+0000
   5.8100 -1.77800E-0001   0.00000E+0000
   5.8110 -2.29400E-0001   0.00000E+0000
   5.8140 -1.62500E-0001   0.00000E+0000
   5.8150 -1.77800E-0001   0.00000E+0000
   5.8180 -3.78000E-0001   0.00000E+0000
   5.8200 -5.30800E-0001   0.00000E+0000
   5.8220 -5.75100E-0001   0.00000E+0000
   5.8250 -6.04600E-0001   0.00000E+0000
   5.8260 -3.87400E-0001   0.00000E+0000
   5.8280 -1.86900E-0001   0.00000E+0000
   5.8300 -3.18000E-0002   0.00000E+0000
   5.8320  8.47000E-0002   0.00000E+0000
   5.8340  1.75600E-0001   0.00000E+0000
   5.8350  1.62900E-0001   0.00000E+0000
   5.8370  1.33900E-0001   0.00000E+0000
   5.8380  9.10000E-0002   0.00000E+0000
   5.8400  1.07000E-0001   0.00000E+0000
   5.8410  1.00700E-0001   0.00000E+0000
   5.8440  9.05000E-0002   0.00000E+0000
   5.8460  8.21000E-0002   0.00000E+0000
   5.8480  1.01700E-0001   0.00000E+0000
   5.8490  9.76000E-0002   0.00000E+0000
   5.8510  7.93000E-0002   0.00000E+0000
   5.8530  7.98000E-0002   0.00000E+0000
   5.8550  6.25000E-0002   0.00000E+0000
   5.8580  3.59000E-0002   0.00000E+0000
   5.8590  4.20000E-0002   0.00000E+0000
   5.8630  2.01000E-0002   0.00000E+0000
   5.8640  2.15000E-0002   0.00000E+0000
   5.8650  2.24000E-0002   0.00000E+0000
   5.8660  3.98000E-0002   0.00000E+0000
   5.8710 -1.90000E-0002   0.00000E+0000
   5.8730 -5.14000E-0002   0.00000E+0000
   5.8760 -1.60000E-0002   0.00000E+0000
   5.8770  3.58000E-0002   0.00000E+0000
   5.8810  3.53000E-0002   0.00000E+0000
   5.8840  3.67000E-0002   0.00000E+0000
   5.8850  4.10000E-0003   0.00000E+0000
   5.8870  1.03000E-0002   0.00000E+0000
   5.8900  3.43000E-0002   0.00000E+0000
   5.8920  3.47000E-0002   0.00000E+0000
   5.8940  2.14000E-0002   0.00000E+0000
   5.8960  2.74000E-0002   0.00000E+0000
   5.8990  1.32000E-0002   0.00000E+0000
   5.9010  4.23000E-0002   0.00000E+0000
   5.9030  3.46000E-0002   0.00000E+0000
   5.9040  1.92000E-0002   0.00000E+0000
   5.9060  9.70000E-0003   0.00000E+0000
   5.9090  1.40000E-0002   0.00000E+0000
   5.9110  1.34000E-0002   0.00000E+0000
   5.9130  1.28000E-0002   0.00000E+0000
   5.9150  2.83000E-0002   0.00000E+0000
   5.9170  2.48000E-0002   0.00000E+0000
   5.9180  1.85000E-0002   0.00000E+0000
   5.9200  1.88000E-0002   0.00000E+0000
   5.9220 -7.20000E-0003   0.00000E+0000
   5.9240  2.02000E-0002   0.00000E+0000
   5.9260  3.86000E-0002   0.00000E+0000
   5.9280  2.55000E-0002   0.00000E+0000
   5.9310  6.29000E-0002   0.00000E+0000
   5.9330  7.55000E-0002   0.00000E+0000
   5.9340  6.94000E-0002   0.00000E+0000
   5.9350  3.88000E-0002   0.00000E+0000
   5.9380  3.13000E-0002   0.00000E+0000
   5.9400  7.07000E-0002   0.00000E+0000
   5.9430  6.88000E-0002   0.00000E+0000
   5.9440  4.95000E-0002   0.00000E+0000
   5.9460  7.33000E-0002   0.00000E+0000
   5.9470  6.26000E-0002   0.00000E+0000
   5.9510  6.45000E-0002   0.00000E+0000
   5.9540  4.67000E-0002   0.00000E+0000
   5.9580  5.76000E-0002   0.00000E+0000
   5.9600  6.02000E-0002   0.00000E+0000
   5.9620  7.88000E-0002   0.00000E+0000
   5.9640  9.31000E-0002   0.00000E+0000
   5.9670  7.10000E-0002   0.00000E+0000
   5.9680  2.06000E-0002   0.00000E+0000
   5.9700  1.88000E-0002   0.00000E+0000
   5.9720  1.60000E-0002   0.00000E+0000
   5.9740  4.35000E-0002   0.00000E+0000
   5.9760  3.10000E-0002   0.00000E+0000
   5.9790  7.58000E-0002   0.00000E+0000
   5.9800 -9.51000E-0002   0.00000E+0000
   5.9830 -8.69200E-0001   0.00000E+0000
   5.9850 -1.17690E+0000   0.00000E+0000
   5.9880 -1.33730E+0000   0.00000E+0000
   5.9890 -1.45100E+0000   0.00000E+0000
   5.9930 -1.77550E+0000   0.00000E+0000
   5.9950 -2.00960E+0000   0.00000E+0000
   5.9970 -1.98020E+0000   0.00000E+0000
   6.0000 -1.99630E+0000   0.00000E+0000
   6.0010 -1.88060E+0000   0.00000E+0000
   6.0040 -1.87220E+0000   0.00000E+0000
   6.0070 -1.71400E+0000   0.00000E+0000
   6.0090 -1.65600E+0000   0.00000E+0000
   6.0110 -1.49730E+0000   0.00000E+0000
   6.0130 -9.90500E-0001   0.00000E+0000
   6.0160 -4.56700E-0001   0.00000E+0000
   6.0180 -4.00000E-0003   0.00000E+0000
   6.0210  1.43700E-0001   0.00000E+0000
   6.0230  1.32900E-0001   0.00000E+0000
   6.0250  1.29300E-0001   0.00000E+0000
   6.0280  1.14300E-0001   0.00000E+0000
   6.0300  1.40600E-0001   0.00000E+0000
   6.0320  1.43700E-0001   0.00000E+0000
   6.0340  1.56000E-0001   0.00000E+0000
   6.0360  1.64000E-0001   0.00000E+0000
   6.0390  9.50000E-0002   0.00000E+0000
   6.0410  9.31000E-0002   0.00000E+0000
   6.0440  1.19400E-0001   0.00000E+0000
   6.0450  1.29200E-0001   0.00000E+0000
   6.0480  1.10800E-0001   0.00000E+0000
   6.0510  1.19500E-0001   0.00000E+0000
   6.0520  1.15000E-0001   0.00000E+0000
   6.0570  1.13300E-0001   0.00000E+0000
   6.0590  1.17000E-0001   0.00000E+0000
   6.0620  1.10500E-0001   0.00000E+0000
   6.0640  1.21400E-0001   0.00000E+0000
   6.0660  1.15900E-0001   0.00000E+0000
   6.0690  1.03800E-0001   0.00000E+0000
   6.0710  1.01400E-0001   0.00000E+0000
   6.0730  9.88000E-0002   0.00000E+0000
   6.0750  1.27900E-0001   0.00000E+0000
   6.0780  1.55100E-0001   0.00000E+0000
   6.0800  1.44600E-0001   0.00000E+0000
   6.0820  9.12000E-0002   0.00000E+0000
   6.0850  1.08200E+0000   0.00000E+0000
   6.0890  1.33400E+0000   0.00000E+0000
   6.0920  1.41090E+0000   0.00000E+0000
   6.0940  1.51740E+0000   0.00000E+0000
   6.0950  1.97660E+0000   0.00000E+0000
   6.1010  2.02020E+0000   0.00000E+0000
   6.1030  2.01220E+0000   0.00000E+0000
   6.1040  1.99490E+0000   0.00000E+0000
   6.1070  1.91700E+0000   0.00000E+0000
   6.1090  1.85550E+0000   0.00000E+0000
   6.1100  1.77420E+0000   0.00000E+0000
   6.1120  1.70650E+0000   0.00000E+0000
   6.1160  1.48850E+0000   0.00000E+0000
   6.1180  8.62000E-0001   0.00000E+0000
   6.1210  3.56900E-0001   0.00000E+0000
   6.1240  6.57000E-0002   0.00000E+0000
   6.1260  1.08100E-0001   0.00000E+0000
   6.1300  9.83000E-0002   0.00000E+0000
   6.1310  9.48000E-0002   0.00000E+0000
   6.1350  8.80000E-0002   0.00000E+0000
   6.1400  8.19000E-0002   0.00000E+0000
   6.1440  7.77000E-0002   0.00000E+0000
   6.1450  8.01000E-0002   0.00000E+0000
   6.1490  8.39000E-0002   0.00000E+0000
   6.1520  7.37000E-0002   0.00000E+0000
   6.1540  7.81000E-0002   0.00000E+0000
   6.1570  7.97000E-0002   0.00000E+0000
   6.1580  8.44000E-0002   0.00000E+0000
   6.1620  8.23000E-0002   0.00000E+0000
   6.1650  7.38000E-0002   0.00000E+0000
   6.1660  8.12000E-0002   0.00000E+0000
   6.1670  8.00000E-0002   0.00000E+0000
   6.1710  8.07000E-0002   0.00000E+0000
   6.1730  8.25000E-0002   0.00000E+0000
   6.1750  7.67000E-0002   0.00000E+0000
   6.1780  7.86000E-0002   0.00000E+0000
   6.1790  8.43000E-0002   0.00000E+0000
   6.1830  8.03000E-0002   0.00000E+0000
   6.1870  7.85000E-0002   0.00000E+0000
   6.1880  8.01000E-0002   0.00000E+0000
   6.1910  7.67000E-0002   0.00000E+0000
   6.1940  8.35000E-0002   0.00000E+0000
   6.1960  8.27000E-0002   0.00000E+0000
   6.1970  8.18000E-0002   0.00000E+0000
   6.2010  8.24000E-0002   0.00000E+0000
   6.2020  8.06000E-0002   0.00000E+0000
   6.2050  7.93000E-0002   0.00000E+0000
   6.2080  7.51000E-0002   0.00000E+0000
   6.2110  8.70000E-0002   0.00000E+0000
   6.2120  8.00000E-0002   0.00000E+0000
   6.2130  8.64000E-0002   0.00000E+0000
   6.2140  8.56000E-0002   0.00000E+0000
   6.2180  8.47000E-0002   0.00000E+0000
   6.2190  8.63000E-0002   0.00000E+0000
   6.2220  8.21000E-0002   0.00000E+0000
   6.2230  8.30000E-0002   0.00000E+0000
   6.2260  1.11300E-0001   0.00000E+0000
   6.2270  1.16900E-0001   0.00000E+0000
   6.2310  2.68000E-0002   0.00000E+0000
   6.2360  8.94000E-0002   0.00000E+0000
   6.2400  9.34000E-0002   0.00000E+0000
   6.2420  9.61000E-0002   0.00000E+0000
   6.2450  9.02000E-0002   0.00000E+0000
   6.2460  9.52000E-0002   0.00000E+0000
   6.2490  9.19000E-0002   0.00000E+0000
   6.2500  7.91000E-0002   0.00000E+0000
   6.2540  8.73000E-0002   0.00000E+0000
   6.2550  9.94000E-0002   0.00000E+0000
   6.2590  1.01200E-0001   0.00000E+0000
   6.2610  9.82000E-0002   0.00000E+0000
   6.2640  9.71000E-0002   0.00000E+0000
   6.2670  1.03600E-0001   0.00000E+0000
   6.2680  1.04000E-0001   0.00000E+0000
   6.2710  9.64000E-0002   0.00000E+0000
   6.2720  9.32000E-0002   0.00000E+0000
   6.2760  9.03000E-0002   0.00000E+0000
   6.2780  1.00400E-0001   0.00000E+0000
   6.2800  9.41000E-0002   0.00000E+0000
   6.2830  8.55000E-0002   0.00000E+0000
   6.2850  9.23000E-0002   0.00000E+0000
   6.2860  1.00700E-0001   0.00000E+0000
   6.2890  1.00200E-0001   0.00000E+0000
   6.2910  9.78000E-0002   0.00000E+0000
   6.2930  1.01000E-0001   0.00000E+0000
   6.2950  1.03800E-0001   0.00000E+0000
   6.2980  1.07100E-0001   0.00000E+0000
   6.3000  1.04000E-0001   0.00000E+0000
   6.3020  1.03300E-0001   0.00000E+0000
   6.3040  1.00000E-0001   0.00000E+0000
   6.3070  1.00900E-0001   0.00000E+0000
   6.3090  1.06800E-0001   0.00000E+0000
   6.3120  1.14200E-0001   0.00000E+0000
   6.3140  1.04300E-0001   0.00000E+0000
   6.3160  9.97000E-0002   0.00000E+0000
   6.3170  1.00300E-0001   0.00000E+0000
   6.3190  1.04200E-0001   0.00000E+0000
   6.3210  1.05800E-0001   0.00000E+0000
   6.3240  1.01400E-0001   0.00000E+0000
   6.3260  1.24600E-0001   0.00000E+0000
   6.3300  8.16000E-0002   0.00000E+0000
   6.3310  6.75000E-0002   0.00000E+0000
   6.3350  8.21000E-0002   0.00000E+0000
   6.3370  1.29800E-0001   0.00000E+0000
   6.3390  1.24800E-0001   0.00000E+0000
   6.3420  1.19500E-0001   0.00000E+0000
   6.3440  1.19900E-0001   0.00000E+0000
   6.3460  1.26000E-0001   0.00000E+0000
   6.3480  1.24000E-0001   0.00000E+0000
   6.3510  1.18200E-0001   0.00000E+0000
   6.3530  1.23200E-0001   0.00000E+0000
   6.3550  1.14600E-0001   0.00000E+0000
   6.3570  1.17400E-0001   0.00000E+0000
   6.3600  1.24900E-0001   0.00000E+0000
   6.3620  1.22700E-0001   0.00000E+0000
   6.3640  1.31900E-0001   0.00000E+0000
   6.3670  1.29900E-0001   0.00000E+0000
   6.3690  1.25700E-0001   0.00000E+0000
   6.3730  1.31100E-0001   0.00000E+0000
   6.3740  1.33300E-0001   0.00000E+0000
   6.3770  1.30800E-0001   0.00000E+0000
   6.3780  1.43000E-0001   0.00000E+0000
   6.3810  1.40000E-0001   0.00000E+0000
   6.3830  1.32200E-0001   0.00000E+0000
   6.3850  1.42600E-0001   0.00000E+0000
   6.3880  1.39000E-0001   0.00000E+0000
   6.3900  1.35000E-0001   0.00000E+0000
   6.3920  1.48400E-0001   0.00000E+0000
   6.3940  1.40500E-0001   0.00000E+0000
   6.3960  1.34000E-0001   0.00000E+0000
   6.3990  1.42500E-0001   0.00000E+0000
   6.4010  1.55200E-0001   0.00000E+0000
   6.4040  1.41800E-0001   0.00000E+0000
   6.4060  1.48600E-0001   0.00000E+0000
   6.4090  1.48500E-0001   0.00000E+0000
   6.4100  1.46100E-0001   0.00000E+0000
   6.4120  1.51000E-0001   0.00000E+0000
   6.4140  1.45000E-0001   0.00000E+0000
   6.4160  1.40100E-0001   0.00000E+0000
   6.4170  1.46600E-0001   0.00000E+0000
   6.4190  1.53700E-0001   0.00000E+0000
   6.4230  1.52400E-0001   0.00000E+0000
   6.4260  1.51900E-0001   0.00000E+0000
   6.4280  1.54100E-0001   0.00000E+0000
   6.4310  1.55300E-0001   0.00000E+0000
   6.4330  1.58900E-0001   0.00000E+0000
   6.4350  1.57000E-0001   0.00000E+0000
   6.4370  1.61400E-0001   0.00000E+0000
   6.4390  1.56200E-0001   0.00000E+0000
   6.4420  1.62500E-0001   0.00000E+0000
   6.4450  1.65800E-0001   0.00000E+0000
   6.4460  1.70000E-0001   0.00000E+0000
   6.4480  1.66200E-0001   0.00000E+0000
   6.4490  1.62200E-0001   0.00000E+0000
   6.4510  1.60800E-0001   0.00000E+0000
   6.4550  1.68400E-0001   0.00000E+0000
   6.4570  1.71300E-0001   0.00000E+0000
   6.4590  1.62500E-0001   0.00000E+0000
   6.4600  1.70100E-0001   0.00000E+0000
   6.4620  1.63700E-0001   0.00000E+0000
   6.4660  1.69400E-0001   0.00000E+0000
   6.4670  1.78700E-0001   0.00000E+0000
   6.4710  1.66400E-0001   0.00000E+0000
   6.4720  1.74900E-0001   0.00000E+0000
   6.4740  1.73300E-0001   0.00000E+0000
   6.4760  1.86000E-0001   0.00000E+0000
   6.4790  2.12800E-0001   0.00000E+0000
   6.4810  2.07200E-0001   0.00000E+0000
   6.4830  1.87800E-0001   0.00000E+0000
   6.4860  1.94400E-0001   0.00000E+0000
   6.4880  1.83000E-0001   0.00000E+0000
   6.4900  1.89700E-0001   0.00000E+0000
   6.4920  1.84800E-0001   0.00000E+0000
   6.4950  1.87100E-0001   0.00000E+0000
   6.4970  1.89800E-0001   0.00000E+0000
   6.4990  1.85000E-0001   0.00000E+0000
   6.5020  1.89500E-0001   0.00000E+0000
   6.5030  1.92700E-0001   0.00000E+0000
   6.5070  1.92600E-0001   0.00000E+0000
   6.5080  1.99000E-0001   0.00000E+0000
   6.5100  2.03700E-0001   0.00000E+0000
   6.5140  1.84200E-0001   0.00000E+0000
   6.5150  1.75400E-0001   0.00000E+0000
   6.5170  1.84000E-0001   0.00000E+0000
   6.5190  2.14500E-0001   0.00000E+0000
   6.5240  2.11200E-0001   0.00000E+0000
   6.5250  2.03700E-0001   0.00000E+0000
   6.5290  2.04500E-0001   0.00000E+0000
   6.5320  2.01300E-0001   0.00000E+0000
   6.5360  2.09400E-0001   0.00000E+0000
   6.5380  2.13600E-0001   0.00000E+0000
   6.5400  2.19800E-0001   0.00000E+0000
   6.5420  2.21700E-0001   0.00000E+0000
   6.5440  2.14100E-0001   0.00000E+0000
   6.5460  2.10500E-0001   0.00000E+0000
   6.5480  2.12800E-0001   0.00000E+0000
   6.5500  2.33000E-0001   0.00000E+0000
   6.5530  2.20300E-0001   0.00000E+0000
   6.5550  2.18000E-0001   0.00000E+0000
   6.5570  2.20000E-0001   0.00000E+0000
   6.5600  2.22000E-0001   0.00000E+0000
   6.5620  2.19000E-0001   0.00000E+0000
   6.5640  2.32300E-0001   0.00000E+0000
   6.5650  2.33400E-0001   0.00000E+0000
   6.5670  2.31900E-0001   0.00000E+0000
   6.5700  2.32700E-0001   0.00000E+0000
   6.5720  2.26200E-0001   0.00000E+0000
   6.5750  2.29100E-0001   0.00000E+0000
   6.5770  2.31500E-0001   0.00000E+0000
   6.5790  2.30400E-0001   0.00000E+0000
   6.5830  2.38600E-0001   0.00000E+0000
   6.5840  2.37500E-0001   0.00000E+0000
   6.5870  2.42800E-0001   0.00000E+0000
   6.5890  2.37600E-0001   0.00000E+0000
   6.5910  2.41900E-0001   0.00000E+0000
   6.5930  2.45700E-0001   0.00000E+0000
   6.5960  2.51700E-0001   0.00000E+0000
   6.5980  2.37600E-0001   0.00000E+0000
   6.6010  2.57500E-0001   0.00000E+0000
   6.6030  2.72900E-0001   0.00000E+0000
   6.6050  2.59300E-0001   0.00000E+0000
   6.6070  2.56200E-0001   0.00000E+0000
   6.6100  2.60000E-0001   0.00000E+0000
   6.6120  2.58000E-0001   0.00000E+0000
   6.6140  2.62400E-0001   0.00000E+0000
   6.6170  2.59800E-0001   0.00000E+0000
   6.6190  2.65200E-0001   0.00000E+0000
   6.6220  2.70100E-0001   0.00000E+0000
   6.6230  2.65900E-0001   0.00000E+0000
   6.6260  2.65700E-0001   0.00000E+0000
   6.6290  2.84400E-0001   0.00000E+0000
   6.6310  2.71500E-0001   0.00000E+0000
   6.6330  2.87100E-0001   0.00000E+0000
   6.6350  2.72700E-0001   0.00000E+0000
   6.6380  2.79000E-0001   0.00000E+0000
   6.6400  2.79300E-0001   0.00000E+0000
   6.6430  2.80100E-0001   0.00000E+0000
   6.6450  2.82100E-0001   0.00000E+0000
   6.6490  2.72600E-0001   0.00000E+0000
   6.6510  2.82700E-0001   0.00000E+0000
   6.6530  2.81400E-0001   0.00000E+0000
   6.6540  2.83600E-0001   0.00000E+0000
   6.6560  2.82600E-0001   0.00000E+0000
   6.6590  2.84400E-0001   0.00000E+0000
   6.6620  2.84200E-0001   0.00000E+0000
   6.6630  2.85400E-0001   0.00000E+0000
   6.6650  2.86200E-0001   0.00000E+0000
   6.6670  2.89400E-0001   0.00000E+0000
   6.6700  3.03700E-0001   0.00000E+0000
   6.6730  2.88000E-0001   0.00000E+0000
   6.6760  2.89100E-0001   0.00000E+0000
   6.6790  2.91800E-0001   0.00000E+0000
   6.6820  3.03100E-0001   0.00000E+0000
   6.6850  3.02400E-0001   0.00000E+0000
   6.6880  3.00400E-0001   0.00000E+0000
   6.6890  2.94200E-0001   0.00000E+0000
   6.6910  2.98200E-0001   0.00000E+0000
   6.6940  3.08500E-0001   0.00000E+0000
   6.6970  3.11300E-0001   0.00000E+0000
   6.6990  3.06700E-0001   0.00000E+0000
   6.7010  3.05300E-0001   0.00000E+0000
   6.7040  3.05100E-0001   0.00000E+0000
   6.7050  3.02400E-0001   0.00000E+0000
   6.7080  3.08700E-0001   0.00000E+0000
   6.7100  3.07800E-0001   0.00000E+0000
   6.7120  3.09200E-0001   0.00000E+0000
   6.7140  3.06300E-0001   0.00000E+0000
   6.7170  3.13900E-0001   0.00000E+0000
   6.7190  3.07200E-0001   0.00000E+0000
   6.7220  3.13500E-0001   0.00000E+0000
   6.7240  3.15900E-0001   0.00000E+0000
   6.7260  3.23000E-0001   0.00000E+0000
   6.7290  3.22300E-0001   0.00000E+0000
   6.7320  3.23200E-0001   0.00000E+0000
   6.7350  3.25100E-0001   0.00000E+0000
   6.7370  3.19400E-0001   0.00000E+0000
   6.7390  3.27900E-0001   0.00000E+0000
   6.7420  3.34900E-0001   0.00000E+0000
   6.7450  3.40200E-0001   0.00000E+0000
   6.7470  3.18400E-0001   0.00000E+0000
   6.7490  3.23100E-0001   0.00000E+0000
   6.7510  3.41500E-0001   0.00000E+0000
   6.7540  3.35600E-0001   0.00000E+0000
   6.7570  3.42700E-0001   0.00000E+0000
   6.7580  3.41300E-0001   0.00000E+0000
   6.7610  3.39000E-0001   0.00000E+0000
   6.7630  3.49000E-0001   0.00000E+0000
   6.7650  3.38400E-0001   0.00000E+0000
   6.7680  3.20500E-0001   0.00000E+0000
   6.7700  3.24600E-0001   0.00000E+0000
   6.7720  3.41500E-0001   0.00000E+0000
   6.7770  3.55200E-0001   0.00000E+0000
   6.7790  3.46200E-0001   0.00000E+0000
   6.7800  3.48700E-0001   0.00000E+0000
   6.7830  3.43600E-0001   0.00000E+0000
   6.7860  3.55900E-0001   0.00000E+0000
   6.7880  3.60100E-0001   0.00000E+0000
   6.7900  3.65200E-0001   0.00000E+0000
   6.7930  3.57100E-0001   0.00000E+0000
   6.7970  3.56600E-0001   0.00000E+0000
   6.7980  3.43200E-0001   0.00000E+0000
   6.8000  3.47500E-0001   0.00000E+0000
   6.8010  3.62800E-0001   0.00000E+0000
   6.8040  3.66900E-0001   0.00000E+0000
   6.8060  3.59800E-0001   0.00000E+0000
   6.8090  3.75800E-0001   0.00000E+0000
   6.8110  3.85600E-0001   0.00000E+0000
   6.8140  3.54600E-0001   0.00000E+0000
   6.8170  3.73200E-0001   0.00000E+0000
   6.8180  3.68500E-0001   0.00000E+0000
   6.8210  3.57400E-0001   0.00000E+0000
   6.8250  3.59500E-0001   0.00000E+0000
   6.8270  3.62100E-0001   0.00000E+0000
   6.8300  3.71600E-0001   0.00000E+0000
   6.8310  3.68300E-0001   0.00000E+0000
   6.8350  3.75500E-0001   0.00000E+0000
   6.8380  3.69700E-0001   0.00000E+0000
   6.8410  3.56800E-0001   0.00000E+0000
   6.8420  3.71700E-0001   0.00000E+0000
   6.8450  3.59700E-0001   0.00000E+0000
   6.8480  3.70000E-0001   0.00000E+0000
   6.8500  3.78800E-0001   0.00000E+0000
   6.8510  3.74300E-0001   0.00000E+0000
   6.8550  3.94000E-0001   0.00000E+0000
   6.8560  3.77700E-0001   0.00000E+0000
   6.8580  3.75900E-0001   0.00000E+0000
   6.8600  3.68000E-0001   0.00000E+0000
   6.8630  3.80100E-0001   0.00000E+0000
   6.8660  3.72600E-0001   0.00000E+0000
   6.8680  3.80400E-0001   0.00000E+0000
   6.8720  3.91200E-0001   0.00000E+0000
   6.8740  3.86000E-0001   0.00000E+0000
   6.8770  3.89700E-0001   0.00000E+0000
   6.8790  3.86000E-0001   0.00000E+0000
   6.8820  3.97100E-0001   0.00000E+0000
   6.8850  3.87700E-0001   0.00000E+0000
   6.8860  3.88700E-0001   0.00000E+0000
   6.8890  3.99500E-0001   0.00000E+0000
   6.8910  3.88800E-0001   0.00000E+0000
   6.8930  3.87900E-0001   0.00000E+0000
   6.8940  3.97900E-0001   0.00000E+0000
   6.8980  4.22400E-0001   0.00000E+0000
   6.8990  4.21200E-0001   0.00000E+0000
   6.9020  4.24000E-0001   0.00000E+0000
   6.9050  4.21000E-0001   0.00000E+0000
   6.9070  4.22500E-0001   0.00000E+0000
   6.9090  4.25700E-0001   0.00000E+0000
   6.9120  4.22300E-0001   0.00000E+0000
   6.9140  4.20000E-0001   0.00000E+0000
   6.9160  4.04700E-0001   0.00000E+0000
   6.9180  4.16500E-0001   0.00000E+0000
   6.9210  4.09500E-0001   0.00000E+0000
   6.9240  4.31100E-0001   0.00000E+0000
   6.9260  4.25900E-0001   0.00000E+0000
   6.9290  4.10600E-0001   0.00000E+0000
   6.9300  4.18900E-0001   0.00000E+0000
   6.9320  4.33000E-0001   0.00000E+0000
   6.9360  4.31300E-0001   0.00000E+0000
   6.9380  4.26300E-0001   0.00000E+0000
   6.9400  4.52800E-0001   0.00000E+0000
   6.9430  4.42700E-0001   0.00000E+0000
   6.9450  4.36500E-0001   0.00000E+0000
   6.9480  4.14100E-0001   0.00000E+0000
   6.9500  4.18500E-0001   0.00000E+0000
   6.9520  4.23400E-0001   0.00000E+0000
   6.9550  4.25000E-0001   0.00000E+0000
   6.9560  4.27200E-0001   0.00000E+0000
   6.9590  4.44300E-0001   0.00000E+0000
   6.9610  4.24700E-0001   0.00000E+0000
   6.9630  4.21800E-0001   0.00000E+0000
   6.9650  4.38200E-0001   0.00000E+0000
   6.9680  4.34900E-0001   0.00000E+0000
   6.9700  4.22900E-0001   0.00000E+0000
   6.9730  4.34400E-0001   0.00000E+0000
   6.9750  4.45100E-0001   0.00000E+0000
   6.9790  4.42300E-0001   0.00000E+0000
   6.9820  4.16700E-0001   0.00000E+0000
   6.9840  4.25000E-0001   0.00000E+0000
   6.9870  4.47400E-0001   0.00000E+0000
   6.9890  4.40600E-0001   0.00000E+0000
   6.9910  4.39600E-0001   0.00000E+0000
   6.9940  4.62900E-0001   0.00000E+0000
   6.9960  4.76200E-0001   0.00000E+0000
   6.9980  4.76500E-0001   0.00000E+0000
   7.0000  4.48900E-0001   0.00000E+0000
   7.0020  4.62100E-0001   0.00000E+0000
   7.0050  4.65200E-0001   0.00000E+0000
   7.0070  4.72500E-0001   0.00000E+0000
   7.0090  4.83900E-0001   0.00000E+0000
   7.0110  4.91400E-0001   0.00000E+0000
   7.0140  4.91600E-0001   0.00000E+0000
   7.0170  4.81700E-0001   0.00000E+0000
   7.0180  4.90700E-0001   0.00000E+0000
   7.0220  5.11400E-0001   0.00000E+0000
   7.0230  4.92300E-0001   0.00000E+0000
   7.0270  5.09500E-0001   0.00000E+0000
   7.0290  5.27100E-0001   0.00000E+0000
   7.0330  5.14400E-0001   0.00000E+0000
   7.0350  5.27300E-0001   0.00000E+0000
   7.0370  5.35200E-0001   0.00000E+0000
   7.0390  5.49200E-0001   0.00000E+0000
   7.0410  5.66700E-0001   0.00000E+0000
   7.0440  5.74900E-0001   0.00000E+0000
   7.0460  5.65500E-0001   0.00000E+0000
   7.0480  5.66300E-0001   0.00000E+0000
   7.0510  5.68500E-0001   0.00000E+0000
   7.0530  5.78800E-0001   0.00000E+0000
   7.0540  5.89500E-0001   0.00000E+0000
   7.0580  5.91400E-0001   0.00000E+0000
   7.0600  6.13900E-0001   0.00000E+0000
   7.0620  6.21700E-0001   0.00000E+0000
   7.0650  6.27700E-0001   0.00000E+0000
   7.0670  6.35400E-0001   0.00000E+0000
   7.0710  6.67600E-0001   0.00000E+0000
   7.0740  6.67300E-0001   0.00000E+0000
   7.0770  6.85600E-0001   0.00000E+0000
   7.0780  6.75100E-0001   0.00000E+0000
   7.0810  6.90400E-0001   0.00000E+0000
   7.0830  7.22500E-0001   0.00000E+0000
   7.0850  7.46000E-0001   0.00000E+0000
   7.0890  7.59900E-0001   0.00000E+0000
   7.0920  7.78600E-0001   0.00000E+0000
   7.0940  7.82600E-0001   0.00000E+0000
   7.0960  7.95800E-0001   0.00000E+0000
   7.0990  8.33700E-0001   0.00000E+0000
   7.1020  8.60900E-0001   0.00000E+0000
