# Supplementary material for: Self-association of MreC as a regulatory signal in bacterial cell wall elongation
Source: Nat Commun. 2021 May 20;12:2987. doi: 10.1038/s41467-021-22957-9 (PMC8137920; doi:10.1038/s41467-021-22957-9)
Supplement: Supplementary file 4 — Source Data [file 41467_2021_22957_MOESM4_ESM.zip › Martins2-Source-Data/AUC_rawdata/E.coli/00287.RA3]

MREC FHEC 0,8 abs
R 3 20.0 20000 0063058 2.6280E11 281 1 
   5.8000 -3.87400E-0001   0.00000E+0000
   5.8030 -2.73000E-0001   0.00000E+0000
   5.8040 -2.38000E-0001   0.00000E+0000
   5.8050 -2.09400E-0001   0.00000E+0000
   5.8060 -1.90100E-0001   0.00000E+0000
   5.8070 -2.27900E-0001   0.00000E+0000
   5.8080 -1.61100E-0001   0.00000E+0000
   5.8090 -2.00000E-0001   0.00000E+0000
   5.8100 -1.05500E-0001   0.00000E+0000
   5.8110 -1.81400E-0001   0.00000E+0000
   5.8120 -2.04500E-0001   0.00000E+0000
   5.8150 -3.18900E-0001   0.00000E+0000
   5.8160 -2.99400E-0001   0.00000E+0000
   5.8170 -3.86200E-0001   0.00000E+0000
   5.8190 -6.43100E-0001   0.00000E+0000
   5.8220 -6.63100E-0001   0.00000E+0000
   5.8240 -4.13400E-0001   0.00000E+0000
   5.8250 -3.33400E-0001   0.00000E+0000
   5.8280 -7.44000E-0002   0.00000E+0000
   5.8300  9.46000E-0002   0.00000E+0000
   5.8320  9.54000E-0002   0.00000E+0000
   5.8350  1.45200E-0001   0.00000E+0000
   5.8370  1.16200E-0001   0.00000E+0000
   5.8390  1.02600E-0001   0.00000E+0000
   5.8420  9.19000E-0002   0.00000E+0000
   5.8450  8.15000E-0002   0.00000E+0000
   5.8470  1.06000E-0001   0.00000E+0000
   5.8480  1.06100E-0001   0.00000E+0000
   5.8490  9.24000E-0002   0.00000E+0000
   5.8510  9.13000E-0002   0.00000E+0000
   5.8530  8.55000E-0002   0.00000E+0000
   5.8550  3.00000E-0002   0.00000E+0000
   5.8560  4.20000E-0003   0.00000E+0000
   5.8590  4.99000E-0002   0.00000E+0000
   5.8610  2.02000E-0002   0.00000E+0000
   5.8630  1.81000E-0002   0.00000E+0000
   5.8650  3.42000E-0002   0.00000E+0000
   5.8660  3.58000E-0002   0.00000E+0000
   5.8670  1.70000E-0002   0.00000E+0000
   5.8700 -4.47000E-0002   0.00000E+0000
   5.8720 -3.48000E-0002   0.00000E+0000
   5.8730  7.40000E-0003   0.00000E+0000
   5.8740  3.10000E-0003   0.00000E+0000
   5.8770  3.80000E-0002   0.00000E+0000
   5.8780  3.14000E-0002   0.00000E+0000
   5.8810  3.13000E-0002   0.00000E+0000
   5.8840  1.71000E-0002   0.00000E+0000
   5.8850  1.56000E-0002   0.00000E+0000
   5.8870  3.94000E-0002   0.00000E+0000
   5.8900  3.65000E-0002   0.00000E+0000
   5.8920  1.26000E-0002   0.00000E+0000
   5.8940  3.18000E-0002   0.00000E+0000
   5.8960  1.78000E-0002   0.00000E+0000
   5.8970  2.90000E-0002   0.00000E+0000
   5.8990  4.44000E-0002   0.00000E+0000
   5.9020  2.07000E-0002   0.00000E+0000
   5.9030  1.72000E-0002   0.00000E+0000
   5.9060  1.36000E-0002   0.00000E+0000
   5.9090  1.72000E-0002   0.00000E+0000
   5.9100  1.29000E-0002   0.00000E+0000
   5.9130  2.38000E-0002   0.00000E+0000
   5.9140  2.59000E-0002   0.00000E+0000
   5.9190  2.33000E-0002   0.00000E+0000
   5.9210 -1.30000E-0002   0.00000E+0000
   5.9230  3.41000E-0002   0.00000E+0000
   5.9260  3.09000E-0002   0.00000E+0000
   5.9280  3.24000E-0002   0.00000E+0000
   5.9300  7.31000E-0002   0.00000E+0000
   5.9310  7.09000E-0002   0.00000E+0000
   5.9340  3.62000E-0002   0.00000E+0000
   5.9350  4.36000E-0002   0.00000E+0000
   5.9370  6.61000E-0002   0.00000E+0000
   5.9380  7.39000E-0002   0.00000E+0000
   5.9400  5.08000E-0002   0.00000E+0000
   5.9410  5.39000E-0002   0.00000E+0000
   5.9450  6.21000E-0002   0.00000E+0000
   5.9470  5.77000E-0002   0.00000E+0000
   5.9490  3.92000E-0002   0.00000E+0000
   5.9510  2.91000E-0002   0.00000E+0000
   5.9540  6.03000E-0002   0.00000E+0000
   5.9590  9.39000E-0002   0.00000E+0000
   5.9610  8.83000E-0002   0.00000E+0000
   5.9630  6.43000E-0002   0.00000E+0000
   5.9650  3.07000E-0002   0.00000E+0000
   5.9660  1.98000E-0002   0.00000E+0000
   5.9680  2.13000E-0002   0.00000E+0000
   5.9700  2.89000E-0002   0.00000E+0000
   5.9740  2.43000E-0002   0.00000E+0000
   5.9770  2.82000E-0002   0.00000E+0000
   5.9780  4.48000E-0002   0.00000E+0000
   5.9800 -1.94500E-0001   0.00000E+0000
   5.9810 -8.72100E-0001   0.00000E+0000
   5.9830 -1.13220E+0000   0.00000E+0000
   5.9850 -1.32390E+0000   0.00000E+0000
   5.9880 -1.41950E+0000   0.00000E+0000
   5.9900 -1.62990E+0000   0.00000E+0000
   5.9920 -1.86600E+0000   0.00000E+0000
   5.9930 -1.95100E+0000   0.00000E+0000
   5.9950 -2.01230E+0000   0.00000E+0000
   5.9970 -1.95590E+0000   0.00000E+0000
   6.0010 -1.85990E+0000   0.00000E+0000
   6.0020 -1.81140E+0000   0.00000E+0000
   6.0050 -1.76820E+0000   0.00000E+0000
   6.0090 -1.47490E+0000   0.00000E+0000
   6.0110 -1.24540E+0000   0.00000E+0000
   6.0130 -6.71700E-0001   0.00000E+0000
   6.0140 -4.18500E-0001   0.00000E+0000
   6.0180  1.36100E-0001   0.00000E+0000
   6.0230  1.49200E-0001   0.00000E+0000
   6.0250  1.22800E-0001   0.00000E+0000
   6.0260  1.19300E-0001   0.00000E+0000
   6.0270  1.43400E-0001   0.00000E+0000
   6.0300  1.37400E-0001   0.00000E+0000
   6.0320  1.59100E-0001   0.00000E+0000
   6.0340  1.40500E-0001   0.00000E+0000
   6.0370  1.06300E-0001   0.00000E+0000
   6.0390  9.49000E-0002   0.00000E+0000
   6.0400  9.89000E-0002   0.00000E+0000
   6.0440  1.24900E-0001   0.00000E+0000
   6.0470  9.56000E-0002   0.00000E+0000
   6.0490  1.14200E-0001   0.00000E+0000
   6.0510  1.14100E-0001   0.00000E+0000
   6.0520  1.12200E-0001   0.00000E+0000
   6.0550  1.23200E-0001   0.00000E+0000
   6.0570  1.16000E-0001   0.00000E+0000
   6.0600  1.12900E-0001   0.00000E+0000
   6.0640  1.17000E-0001   0.00000E+0000
   6.0660  1.08300E-0001   0.00000E+0000
   6.0680  1.00900E-0001   0.00000E+0000
   6.0730  1.10700E-0001   0.00000E+0000
   6.0750  1.51100E-0001   0.00000E+0000
   6.0780  1.39000E-0001   0.00000E+0000
   6.0800  1.19100E-0001   0.00000E+0000
   6.0820  1.57200E-0001   0.00000E+0000
   6.0830  1.11950E+0000   0.00000E+0000
   6.0870  1.31140E+0000   0.00000E+0000
   6.0920  1.41280E+0000   0.00000E+0000
   6.0960  1.81400E+0000   0.00000E+0000
   6.0990  2.01610E+0000   0.00000E+0000
   6.1030  1.99030E+0000   0.00000E+0000
   6.1070  1.87440E+0000   0.00000E+0000
   6.1090  1.81370E+0000   0.00000E+0000
   6.1120  1.70850E+0000   0.00000E+0000
   6.1140  1.50470E+0000   0.00000E+0000
   6.1180  2.61800E-0001   0.00000E+0000
   6.1220  6.29000E-0002   0.00000E+0000
   6.1250  9.54000E-0002   0.00000E+0000
   6.1260  1.16800E-0001   0.00000E+0000
   6.1280  1.00600E-0001   0.00000E+0000
   6.1330  8.93000E-0002   0.00000E+0000
   6.1350  8.82000E-0002   0.00000E+0000
   6.1380  8.45000E-0002   0.00000E+0000
   6.1410  7.79000E-0002   0.00000E+0000
   6.1440  7.41000E-0002   0.00000E+0000
   6.1470  8.81000E-0002   0.00000E+0000
   6.1490  7.27000E-0002   0.00000E+0000
   6.1520  7.43000E-0002   0.00000E+0000
   6.1540  7.66000E-0002   0.00000E+0000
   6.1560  8.10000E-0002   0.00000E+0000
   6.1580  7.88000E-0002   0.00000E+0000
   6.1590  8.37000E-0002   0.00000E+0000
   6.1610  8.19000E-0002   0.00000E+0000
   6.1630  7.18000E-0002   0.00000E+0000
   6.1650  7.84000E-0002   0.00000E+0000
   6.1680  9.35000E-0002   0.00000E+0000
   6.1690  8.12000E-0002   0.00000E+0000
   6.1720  8.01000E-0002   0.00000E+0000
   6.1750  7.64000E-0002   0.00000E+0000
   6.1760  8.38000E-0002   0.00000E+0000
   6.1790  8.23000E-0002   0.00000E+0000
   6.1810  7.55000E-0002   0.00000E+0000
   6.1830  8.05000E-0002   0.00000E+0000
   6.1850  7.88000E-0002   0.00000E+0000
   6.1890  8.07000E-0002   0.00000E+0000
   6.1920  8.37000E-0002   0.00000E+0000
   6.1950  7.75000E-0002   0.00000E+0000
   6.1970  8.32000E-0002   0.00000E+0000
   6.1980  8.10000E-0002   0.00000E+0000
   6.2020  8.06000E-0002   0.00000E+0000
   6.2040  8.13000E-0002   0.00000E+0000
   6.2060  7.90000E-0002   0.00000E+0000
   6.2080  7.66000E-0002   0.00000E+0000
   6.2110  8.17000E-0002   0.00000E+0000
   6.2130  8.90000E-0002   0.00000E+0000
   6.2160  8.62000E-0002   0.00000E+0000
   6.2180  8.06000E-0002   0.00000E+0000
   6.2210  8.41000E-0002   0.00000E+0000
   6.2230  8.35000E-0002   0.00000E+0000
   6.2250  8.68000E-0002   0.00000E+0000
   6.2260  1.09300E-0001   0.00000E+0000
   6.2300  6.84000E-0002   0.00000E+0000
   6.2320  1.93000E-0002   0.00000E+0000
   6.2340  4.07000E-0002   0.00000E+0000
   6.2360  9.90000E-0002   0.00000E+0000
   6.2370  1.09100E-0001   0.00000E+0000
   6.2400  1.00100E-0001   0.00000E+0000
   6.2410  9.22000E-0002   0.00000E+0000
   6.2430  8.75000E-0002   0.00000E+0000
   6.2460  8.93000E-0002   0.00000E+0000
   6.2500  8.66000E-0002   0.00000E+0000
   6.2520  8.30000E-0002   0.00000E+0000
   6.2540  8.24000E-0002   0.00000E+0000
   6.2570  9.36000E-0002   0.00000E+0000
   6.2590  9.00000E-0002   0.00000E+0000
   6.2620  9.07000E-0002   0.00000E+0000
   6.2660  9.40000E-0002   0.00000E+0000
   6.2680  1.04900E-0001   0.00000E+0000
   6.2690  8.47000E-0002   0.00000E+0000
   6.2720  9.00000E-0002   0.00000E+0000
   6.2740  9.34000E-0002   0.00000E+0000
   6.2760  9.32000E-0002   0.00000E+0000
   6.2790  9.41000E-0002   0.00000E+0000
   6.2810  8.56000E-0002   0.00000E+0000
   6.2830  8.26000E-0002   0.00000E+0000
   6.2860  9.42000E-0002   0.00000E+0000
   6.2890  1.00400E-0001   0.00000E+0000
   6.2920  8.80000E-0002   0.00000E+0000
   6.2930  8.89000E-0002   0.00000E+0000
   6.2980  9.53000E-0002   0.00000E+0000
   6.3000  9.64000E-0002   0.00000E+0000
   6.3020  9.62000E-0002   0.00000E+0000
   6.3050  9.83000E-0002   0.00000E+0000
   6.3060  9.61000E-0002   0.00000E+0000
   6.3100  1.05600E-0001   0.00000E+0000
   6.3120  1.04500E-0001   0.00000E+0000
   6.3150  9.21000E-0002   0.00000E+0000
   6.3160  9.55000E-0002   0.00000E+0000
   6.3190  9.79000E-0002   0.00000E+0000
   6.3210  9.52000E-0002   0.00000E+0000
   6.3240  9.47000E-0002   0.00000E+0000
   6.3260  1.09200E-0001   0.00000E+0000
   6.3290  1.04300E-0001   0.00000E+0000
   6.3300  5.61000E-0002   0.00000E+0000
   6.3330  6.09000E-0002   0.00000E+0000
   6.3350  7.25000E-0002   0.00000E+0000
   6.3370  1.22500E-0001   0.00000E+0000
   6.3390  1.18400E-0001   0.00000E+0000
   6.3420  1.16800E-0001   0.00000E+0000
   6.3460  1.12000E-0001   0.00000E+0000
   6.3500  1.18000E-0001   0.00000E+0000
   6.3530  1.18000E-0001   0.00000E+0000
   6.3550  1.06700E-0001   0.00000E+0000
   6.3570  1.07800E-0001   0.00000E+0000
   6.3590  1.14500E-0001   0.00000E+0000
   6.3620  1.14500E-0001   0.00000E+0000
   6.3640  1.11800E-0001   0.00000E+0000
   6.3690  1.13900E-0001   0.00000E+0000
   6.3710  1.08400E-0001   0.00000E+0000
   6.3740  1.16700E-0001   0.00000E+0000
   6.3780  1.15300E-0001   0.00000E+0000
   6.3830  1.18300E-0001   0.00000E+0000
   6.3850  1.31500E-0001   0.00000E+0000
   6.3880  1.30800E-0001   0.00000E+0000
   6.3900  1.27900E-0001   0.00000E+0000
   6.3920  1.23400E-0001   0.00000E+0000
   6.3940  1.32900E-0001   0.00000E+0000
   6.3970  1.26200E-0001   0.00000E+0000
   6.3990  1.34300E-0001   0.00000E+0000
   6.4000  1.30100E-0001   0.00000E+0000
   6.4030  1.38700E-0001   0.00000E+0000
   6.4040  1.32200E-0001   0.00000E+0000
   6.4090  1.29200E-0001   0.00000E+0000
   6.4120  1.33200E-0001   0.00000E+0000
   6.4140  1.26500E-0001   0.00000E+0000
   6.4170  1.21900E-0001   0.00000E+0000
   6.4210  1.37300E-0001   0.00000E+0000
   6.4240  1.30800E-0001   0.00000E+0000
   6.4260  1.37600E-0001   0.00000E+0000
   6.4280  1.33400E-0001   0.00000E+0000
   6.4290  1.38000E-0001   0.00000E+0000
   6.4330  1.36400E-0001   0.00000E+0000
   6.4350  1.39300E-0001   0.00000E+0000
   6.4370  1.41200E-0001   0.00000E+0000
   6.4400  1.45400E-0001   0.00000E+0000
   6.4420  1.43300E-0001   0.00000E+0000
   6.4430  1.47100E-0001   0.00000E+0000
   6.4470  1.50200E-0001   0.00000E+0000
   6.4500  1.37200E-0001   0.00000E+0000
   6.4530  1.41800E-0001   0.00000E+0000
   6.4540  1.46200E-0001   0.00000E+0000
   6.4570  1.57300E-0001   0.00000E+0000
   6.4590  1.42900E-0001   0.00000E+0000
   6.4620  1.46100E-0001   0.00000E+0000
   6.4650  1.48800E-0001   0.00000E+0000
   6.4680  1.53200E-0001   0.00000E+0000
   6.4690  1.53100E-0001   0.00000E+0000
   6.4720  1.52200E-0001   0.00000E+0000
   6.4740  1.56100E-0001   0.00000E+0000
   6.4770  1.62500E-0001   0.00000E+0000
   6.4810  1.96600E-0001   0.00000E+0000
   6.4830  1.60300E-0001   0.00000E+0000
   6.4850  1.72400E-0001   0.00000E+0000
   6.4860  1.67200E-0001   0.00000E+0000
   6.4900  1.63900E-0001   0.00000E+0000
   6.4910  1.72400E-0001   0.00000E+0000
   6.4940  1.66300E-0001   0.00000E+0000
   6.4950  1.61800E-0001   0.00000E+0000
   6.4990  1.68800E-0001   0.00000E+0000
   6.5010  1.65800E-0001   0.00000E+0000
   6.5030  1.67500E-0001   0.00000E+0000
   6.5060  1.71000E-0001   0.00000E+0000
   6.5070  1.69700E-0001   0.00000E+0000
   6.5100  1.78500E-0001   0.00000E+0000
   6.5130  1.82200E-0001   0.00000E+0000
   6.5150  1.49100E-0001   0.00000E+0000
   6.5170  1.47800E-0001   0.00000E+0000
   6.5220  1.83300E-0001   0.00000E+0000
   6.5240  1.87600E-0001   0.00000E+0000
   6.5270  1.86800E-0001   0.00000E+0000
   6.5280  1.91200E-0001   0.00000E+0000
   6.5310  1.75300E-0001   0.00000E+0000
   6.5330  1.82200E-0001   0.00000E+0000
   6.5360  1.80700E-0001   0.00000E+0000
   6.5380  1.82200E-0001   0.00000E+0000
   6.5400  1.82900E-0001   0.00000E+0000
   6.5410  1.95700E-0001   0.00000E+0000
   6.5450  1.88500E-0001   0.00000E+0000
   6.5460  1.87900E-0001   0.00000E+0000
   6.5490  1.86600E-0001   0.00000E+0000
   6.5500  1.96300E-0001   0.00000E+0000
   6.5530  2.05000E-0001   0.00000E+0000
   6.5550  1.90100E-0001   0.00000E+0000
   6.5570  1.87600E-0001   0.00000E+0000
   6.5590  1.88300E-0001   0.00000E+0000
   6.5620  1.95600E-0001   0.00000E+0000
   6.5640  2.00900E-0001   0.00000E+0000
   6.5650  2.01900E-0001   0.00000E+0000
   6.5690  2.04200E-0001   0.00000E+0000
   6.5720  2.07400E-0001   0.00000E+0000
   6.5750  1.97200E-0001   0.00000E+0000
   6.5770  2.04900E-0001   0.00000E+0000
   6.5790  2.04400E-0001   0.00000E+0000
   6.5810  1.94600E-0001   0.00000E+0000
   6.5830  2.02300E-0001   0.00000E+0000
   6.5860  2.09700E-0001   0.00000E+0000
   6.5880  2.12800E-0001   0.00000E+0000
   6.5910  2.10700E-0001   0.00000E+0000
   6.5930  2.19400E-0001   0.00000E+0000
   6.5960  2.21400E-0001   0.00000E+0000
   6.5980  2.20300E-0001   0.00000E+0000
   6.6000  2.14000E-0001   0.00000E+0000
   6.6030  2.40400E-0001   0.00000E+0000
   6.6050  2.47300E-0001   0.00000E+0000
   6.6080  2.26000E-0001   0.00000E+0000
   6.6110  2.26900E-0001   0.00000E+0000
   6.6140  2.30500E-0001   0.00000E+0000
   6.6170  2.31200E-0001   0.00000E+0000
   6.6190  2.29800E-0001   0.00000E+0000
   6.6210  2.37200E-0001   0.00000E+0000
   6.6240  2.34600E-0001   0.00000E+0000
   6.6260  2.37000E-0001   0.00000E+0000
   6.6270  2.40700E-0001   0.00000E+0000
   6.6300  2.43500E-0001   0.00000E+0000
   6.6330  2.55300E-0001   0.00000E+0000
   6.6350  2.50000E-0001   0.00000E+0000
   6.6370  2.43300E-0001   0.00000E+0000
   6.6390  2.53300E-0001   0.00000E+0000
   6.6410  2.55700E-0001   0.00000E+0000
   6.6440  2.59400E-0001   0.00000E+0000
   6.6460  2.45900E-0001   0.00000E+0000
   6.6490  2.42400E-0001   0.00000E+0000
   6.6510  2.47700E-0001   0.00000E+0000
   6.6530  2.51000E-0001   0.00000E+0000
   6.6550  2.51600E-0001   0.00000E+0000
   6.6580  2.56200E-0001   0.00000E+0000
   6.6610  2.57800E-0001   0.00000E+0000
   6.6620  2.60300E-0001   0.00000E+0000
   6.6670  2.55500E-0001   0.00000E+0000
   6.6690  2.63500E-0001   0.00000E+0000
   6.6720  2.69300E-0001   0.00000E+0000
   6.6730  2.60300E-0001   0.00000E+0000
   6.6760  2.65000E-0001   0.00000E+0000
   6.6780  2.63100E-0001   0.00000E+0000
   6.6810  2.66800E-0001   0.00000E+0000
   6.6830  2.74800E-0001   0.00000E+0000
   6.6850  2.75100E-0001   0.00000E+0000
   6.6880  2.76200E-0001   0.00000E+0000
   6.6900  2.75100E-0001   0.00000E+0000
   6.6930  2.78900E-0001   0.00000E+0000
   6.6940  2.82900E-0001   0.00000E+0000
   6.6950  2.84100E-0001   0.00000E+0000
   6.7010  2.74100E-0001   0.00000E+0000
   6.7030  2.76400E-0001   0.00000E+0000
   6.7050  2.70000E-0001   0.00000E+0000
   6.7070  2.73500E-0001   0.00000E+0000
   6.7100  2.76500E-0001   0.00000E+0000
   6.7120  2.76500E-0001   0.00000E+0000
   6.7150  2.82700E-0001   0.00000E+0000
   6.7170  2.78600E-0001   0.00000E+0000
   6.7200  2.77900E-0001   0.00000E+0000
   6.7220  2.82400E-0001   0.00000E+0000
   6.7240  2.89100E-0001   0.00000E+0000
   6.7260  2.89700E-0001   0.00000E+0000
   6.7290  2.95000E-0001   0.00000E+0000
   6.7310  2.95600E-0001   0.00000E+0000
   6.7340  2.97000E-0001   0.00000E+0000
   6.7390  3.02200E-0001   0.00000E+0000
   6.7400  3.01500E-0001   0.00000E+0000
   6.7430  3.07500E-0001   0.00000E+0000
   6.7450  3.07400E-0001   0.00000E+0000
   6.7470  2.97800E-0001   0.00000E+0000
   6.7490  2.96600E-0001   0.00000E+0000
   6.7510  3.16600E-0001   0.00000E+0000
   6.7560  3.19200E-0001   0.00000E+0000
   6.7570  3.14400E-0001   0.00000E+0000
   6.7600  3.15000E-0001   0.00000E+0000
   6.7630  3.20500E-0001   0.00000E+0000
   6.7650  3.18600E-0001   0.00000E+0000
   6.7690  3.07100E-0001   0.00000E+0000
   6.7710  2.95800E-0001   0.00000E+0000
   6.7720  3.16700E-0001   0.00000E+0000
   6.7750  3.30300E-0001   0.00000E+0000
   6.7770  3.22500E-0001   0.00000E+0000
   6.7790  3.24900E-0001   0.00000E+0000
   6.7820  3.17000E-0001   0.00000E+0000
   6.7840  3.29800E-0001   0.00000E+0000
   6.7880  3.29700E-0001   0.00000E+0000
   6.7890  3.28800E-0001   0.00000E+0000
   6.7920  3.45000E-0001   0.00000E+0000
   6.7930  3.35200E-0001   0.00000E+0000
   6.7960  3.35600E-0001   0.00000E+0000
   6.7970  3.21100E-0001   0.00000E+0000
   6.8000  3.24900E-0001   0.00000E+0000
   6.8020  3.39500E-0001   0.00000E+0000
   6.8050  3.41200E-0001   0.00000E+0000
   6.8070  3.48100E-0001   0.00000E+0000
   6.8090  3.44800E-0001   0.00000E+0000
   6.8120  3.67500E-0001   0.00000E+0000
   6.8140  3.38300E-0001   0.00000E+0000
   6.8170  3.49200E-0001   0.00000E+0000
   6.8200  3.48400E-0001   0.00000E+0000
   6.8220  3.41100E-0001   0.00000E+0000
   6.8230  3.33600E-0001   0.00000E+0000
   6.8260  3.37300E-0001   0.00000E+0000
   6.8270  3.35000E-0001   0.00000E+0000
   6.8290  3.53500E-0001   0.00000E+0000
   6.8340  3.51200E-0001   0.00000E+0000
   6.8350  3.58800E-0001   0.00000E+0000
   6.8370  3.51700E-0001   0.00000E+0000
   6.8390  3.37500E-0001   0.00000E+0000
   6.8430  3.52800E-0001   0.00000E+0000
   6.8440  3.52000E-0001   0.00000E+0000
   6.8460  3.48700E-0001   0.00000E+0000
   6.8490  3.62300E-0001   0.00000E+0000
   6.8500  3.60700E-0001   0.00000E+0000
   6.8530  3.79200E-0001   0.00000E+0000
   6.8560  3.59700E-0001   0.00000E+0000
   6.8600  3.53900E-0001   0.00000E+0000
   6.8620  3.58600E-0001   0.00000E+0000
   6.8650  3.59900E-0001   0.00000E+0000
   6.8670  3.58000E-0001   0.00000E+0000
   6.8700  3.66500E-0001   0.00000E+0000
   6.8740  3.70800E-0001   0.00000E+0000
   6.8770  3.84000E-0001   0.00000E+0000
   6.8790  3.69000E-0001   0.00000E+0000
   6.8810  3.77300E-0001   0.00000E+0000
   6.8830  3.80100E-0001   0.00000E+0000
   6.8870  3.74300E-0001   0.00000E+0000
   6.8890  3.91500E-0001   0.00000E+0000
   6.8910  3.72100E-0001   0.00000E+0000
   6.8930  3.75300E-0001   0.00000E+0000
   6.8940  3.82100E-0001   0.00000E+0000
   6.8950  3.87100E-0001   0.00000E+0000
   6.8990  4.10300E-0001   0.00000E+0000
   6.9020  4.17500E-0001   0.00000E+0000
   6.9050  4.04200E-0001   0.00000E+0000
   6.9070  3.99400E-0001   0.00000E+0000
   6.9090  4.03900E-0001   0.00000E+0000
   6.9100  4.20200E-0001   0.00000E+0000
   6.9130  4.06900E-0001   0.00000E+0000
   6.9170  3.99300E-0001   0.00000E+0000
   6.9180  3.99700E-0001   0.00000E+0000
   6.9210  4.02400E-0001   0.00000E+0000
   6.9230  4.12800E-0001   0.00000E+0000
   6.9250  4.22600E-0001   0.00000E+0000
   6.9280  3.96700E-0001   0.00000E+0000
   6.9300  4.06900E-0001   0.00000E+0000
   6.9320  4.13100E-0001   0.00000E+0000
   6.9360  4.27300E-0001   0.00000E+0000
   6.9370  4.10800E-0001   0.00000E+0000
   6.9390  4.26300E-0001   0.00000E+0000
   6.9410  4.53200E-0001   0.00000E+0000
   6.9430  4.37800E-0001   0.00000E+0000
   6.9460  4.27300E-0001   0.00000E+0000
   6.9480  4.08000E-0001   0.00000E+0000
   6.9490  4.14200E-0001   0.00000E+0000
   6.9530  4.16700E-0001   0.00000E+0000
   6.9560  4.18600E-0001   0.00000E+0000
   6.9580  4.32100E-0001   0.00000E+0000
   6.9610  4.24600E-0001   0.00000E+0000
   6.9630  4.18600E-0001   0.00000E+0000
   6.9660  4.32900E-0001   0.00000E+0000
   6.9670  4.31400E-0001   0.00000E+0000
   6.9700  4.22500E-0001   0.00000E+0000
   6.9730  4.28700E-0001   0.00000E+0000
   6.9750  4.34100E-0001   0.00000E+0000
   6.9790  4.41500E-0001   0.00000E+0000
   6.9800  4.33100E-0001   0.00000E+0000
   6.9840  4.18000E-0001   0.00000E+0000
   6.9860  4.47300E-0001   0.00000E+0000
   6.9890  4.31000E-0001   0.00000E+0000
   6.9910  4.49900E-0001   0.00000E+0000
   6.9940  4.68800E-0001   0.00000E+0000
   6.9960  4.80200E-0001   0.00000E+0000
   6.9980  4.72900E-0001   0.00000E+0000
   7.0000  4.64800E-0001   0.00000E+0000
   7.0030  4.65800E-0001   0.00000E+0000
   7.0050  4.71500E-0001   0.00000E+0000
   7.0070  4.83600E-0001   0.00000E+0000
   7.0100  4.89600E-0001   0.00000E+0000
   7.0140  5.04000E-0001   0.00000E+0000
   7.0160  4.86200E-0001   0.00000E+0000
   7.0190  5.09400E-0001   0.00000E+0000
   7.0210  5.19600E-0001   0.00000E+0000
   7.0250  5.00400E-0001   0.00000E+0000
   7.0260  5.20800E-0001   0.00000E+0000
   7.0300  5.33400E-0001   0.00000E+0000
   7.0320  5.37700E-0001   0.00000E+0000
   7.0340  5.38200E-0001   0.00000E+0000
   7.0370  5.43400E-0001   0.00000E+0000
   7.0410  5.77200E-0001   0.00000E+0000
   7.0440  5.87900E-0001   0.00000E+0000
   7.0460  5.83200E-0001   0.00000E+0000
   7.0480  5.77100E-0001   0.00000E+0000
   7.0510  5.84600E-0001   0.00000E+0000
   7.0530  6.07200E-0001   0.00000E+0000
   7.0550  6.19800E-0001   0.00000E+0000
   7.0600  6.22800E-0001   0.00000E+0000
   7.0620  6.45800E-0001   0.00000E+0000
   7.0650  6.56200E-0001   0.00000E+0000
   7.0660  6.78400E-0001   0.00000E+0000
   7.0690  6.77300E-0001   0.00000E+0000
   7.0740  7.08400E-0001   0.00000E+0000
   7.0760  7.29900E-0001   0.00000E+0000
   7.0790  7.18300E-0001   0.00000E+0000
   7.0830  7.55100E-0001   0.00000E+0000
   7.0850  7.92600E-0001   0.00000E+0000
   7.0890  8.06700E-0001   0.00000E+0000
   7.0920  8.20700E-0001   0.00000E+0000
   7.0940  8.34300E-0001   0.00000E+0000
   7.0970  8.57600E-0001   0.00000E+0000
   7.0980  8.68700E-0001   0.00000E+0000
   7.0990  8.86300E-0001   0.00000E+0000
   7.1010  9.00500E-0001   0.00000E+0000
