# Supplementary material for: Self-association of MreC as a regulatory signal in bacterial cell wall elongation
Source: Nat Commun. 2021 May 20;12:2987. doi: 10.1038/s41467-021-22957-9 (PMC8137920; doi:10.1038/s41467-021-22957-9)
Supplement: Supplementary file 4 — Source Data [file 41467_2021_22957_MOESM4_ESM.zip › Martins2-Source-Data/AUC_rawdata/E.coli/00293.RA3]

MREC FHEC 0,8 abs
R 3 19.9 20000 0064314 2.6830E11 281 1 
   5.8000 -4.84400E-0001   0.00000E+0000
   5.8030 -3.26600E-0001   0.00000E+0000
   5.8060 -2.16800E-0001   0.00000E+0000
   5.8070 -1.54400E-0001   0.00000E+0000
   5.8090 -2.43000E-0001   0.00000E+0000
   5.8100 -1.87900E-0001   0.00000E+0000
   5.8130 -8.96000E-0002   0.00000E+0000
   5.8140 -2.30400E-0001   0.00000E+0000
   5.8160 -1.50500E-0001   0.00000E+0000
   5.8180 -4.14900E-0001   0.00000E+0000
   5.8210 -5.59600E-0001   0.00000E+0000
   5.8230 -4.37100E-0001   0.00000E+0000
   5.8240 -4.70500E-0001   0.00000E+0000
   5.8250 -6.67800E-0001   0.00000E+0000
   5.8280 -4.11300E-0001   0.00000E+0000
   5.8300 -1.02400E-0001   0.00000E+0000
   5.8320  9.51000E-0002   0.00000E+0000
   5.8340  9.05000E-0002   0.00000E+0000
   5.8350  1.58400E-0001   0.00000E+0000
   5.8370  1.50500E-0001   0.00000E+0000
   5.8390  1.22100E-0001   0.00000E+0000
   5.8420  1.15000E-0001   0.00000E+0000
   5.8440  9.53000E-0002   0.00000E+0000
   5.8460  1.07400E-0001   0.00000E+0000
   5.8480  7.95000E-0002   0.00000E+0000
   5.8490  1.03300E-0001   0.00000E+0000
   5.8510  1.04100E-0001   0.00000E+0000
   5.8530  9.16000E-0002   0.00000E+0000
   5.8550  9.52000E-0002   0.00000E+0000
   5.8580  5.35000E-0002   0.00000E+0000
   5.8590  2.54000E-0002   0.00000E+0000
   5.8620  4.78000E-0002   0.00000E+0000
   5.8630  2.61000E-0002   0.00000E+0000
   5.8650  2.20000E-0002   0.00000E+0000
   5.8660  3.97000E-0002   0.00000E+0000
   5.8690  3.31000E-0002   0.00000E+0000
   5.8710 -6.30000E-0003   0.00000E+0000
   5.8720 -3.74000E-0002   0.00000E+0000
   5.8740 -3.79000E-0002   0.00000E+0000
   5.8760 -3.00000E-0004   0.00000E+0000
   5.8780  6.30000E-0003   0.00000E+0000
   5.8800  2.92000E-0002   0.00000E+0000
   5.8810  4.62000E-0002   0.00000E+0000
   5.8830  3.46000E-0002   0.00000E+0000
   5.8850  2.03000E-0002   0.00000E+0000
   5.8870  4.30000E-0003   0.00000E+0000
   5.8900  2.35000E-0002   0.00000E+0000
   5.8920  4.43000E-0002   0.00000E+0000
   5.8940  1.49000E-0002   0.00000E+0000
   5.8960  3.55000E-0002   0.00000E+0000
   5.8970  3.54000E-0002   0.00000E+0000
   5.8990  2.30000E-0003   0.00000E+0000
   5.9010  2.98000E-0002   0.00000E+0000
   5.9030  4.16000E-0002   0.00000E+0000
   5.9060  2.88000E-0002   0.00000E+0000
   5.9080  1.37000E-0002   0.00000E+0000
   5.9110  1.19000E-0002   0.00000E+0000
   5.9130  1.58000E-0002   0.00000E+0000
   5.9150  2.60000E-0002   0.00000E+0000
   5.9170  2.12000E-0002   0.00000E+0000
   5.9200  1.78000E-0002   0.00000E+0000
   5.9230  0.00000E+0000   0.00000E+0000
   5.9260  1.86000E-0002   0.00000E+0000
   5.9280  5.05000E-0002   0.00000E+0000
   5.9290  2.93000E-0002   0.00000E+0000
   5.9310  2.97000E-0002   0.00000E+0000
   5.9330  5.79000E-0002   0.00000E+0000
   5.9340  7.99000E-0002   0.00000E+0000
   5.9360  5.25000E-0002   0.00000E+0000
   5.9380  2.59000E-0002   0.00000E+0000
   5.9400  3.87000E-0002   0.00000E+0000
   5.9430  7.54000E-0002   0.00000E+0000
   5.9440  6.30000E-0002   0.00000E+0000
   5.9470  5.74000E-0002   0.00000E+0000
   5.9510  5.60000E-0002   0.00000E+0000
   5.9520  6.02000E-0002   0.00000E+0000
   5.9540  3.88000E-0002   0.00000E+0000
   5.9580  5.52000E-0002   0.00000E+0000
   5.9600  5.98000E-0002   0.00000E+0000
   5.9610  5.75000E-0002   0.00000E+0000
   5.9630  9.30000E-0002   0.00000E+0000
   5.9660  8.65000E-0002   0.00000E+0000
   5.9680  6.99000E-0002   0.00000E+0000
   5.9700  3.76000E-0002   0.00000E+0000
   5.9720  2.04000E-0002   0.00000E+0000
   5.9750  1.39000E-0002   0.00000E+0000
   5.9780  3.87000E-0002   0.00000E+0000
   5.9810  2.77000E-0002   0.00000E+0000
   5.9830  7.76000E-0002   0.00000E+0000
   5.9860 -9.95300E-0001   0.00000E+0000
   5.9870 -1.25200E+0000   0.00000E+0000
   5.9890 -1.35480E+0000   0.00000E+0000
   5.9900 -1.47380E+0000   0.00000E+0000
   5.9930 -1.55850E+0000   0.00000E+0000
   5.9950 -1.94100E+0000   0.00000E+0000
   5.9990 -1.97650E+0000   0.00000E+0000
   6.0010 -1.98090E+0000   0.00000E+0000
   6.0020 -1.90790E+0000   0.00000E+0000
   6.0060 -1.82500E+0000   0.00000E+0000
   6.0070 -1.73840E+0000   0.00000E+0000
   6.0110 -1.63840E+0000   0.00000E+0000
   6.0130 -1.46650E+0000   0.00000E+0000
   6.0150 -9.90200E-0001   0.00000E+0000
   6.0180 -3.97600E-0001   0.00000E+0000
   6.0200  6.36000E-0002   0.00000E+0000
   6.0230  1.27600E-0001   0.00000E+0000
   6.0250  1.40500E-0001   0.00000E+0000
   6.0270  1.23100E-0001   0.00000E+0000
   6.0300  1.08900E-0001   0.00000E+0000
   6.0320  1.36400E-0001   0.00000E+0000
   6.0350  1.59800E-0001   0.00000E+0000
   6.0370  1.65000E-0001   0.00000E+0000
   6.0390  1.06200E-0001   0.00000E+0000
   6.0410  9.53000E-0002   0.00000E+0000
   6.0420  9.86000E-0002   0.00000E+0000
   6.0440  1.04900E-0001   0.00000E+0000
   6.0480  1.24400E-0001   0.00000E+0000
   6.0490  1.05800E-0001   0.00000E+0000
   6.0520  1.15300E-0001   0.00000E+0000
   6.0550  1.13000E-0001   0.00000E+0000
   6.0570  1.12800E-0001   0.00000E+0000
   6.0590  1.11200E-0001   0.00000E+0000
   6.0620  1.16700E-0001   0.00000E+0000
   6.0640  1.13800E-0001   0.00000E+0000
   6.0660  1.18100E-0001   0.00000E+0000
   6.0690  1.11500E-0001   0.00000E+0000
   6.0710  9.85000E-0002   0.00000E+0000
   6.0730  9.89000E-0002   0.00000E+0000
   6.0750  1.06200E-0001   0.00000E+0000
   6.0780  1.39600E-0001   0.00000E+0000
   6.0800  1.47600E-0001   0.00000E+0000
   6.0810  1.43500E-0001   0.00000E+0000
   6.0850  2.18600E-0001   0.00000E+0000
   6.0870  1.14750E+0000   0.00000E+0000
   6.0900  1.21790E+0000   0.00000E+0000
   6.0920  1.40940E+0000   0.00000E+0000
   6.0950  1.47930E+0000   0.00000E+0000
   6.0980  1.79200E+0000   0.00000E+0000
   6.1010  2.05380E+0000   0.00000E+0000
   6.1030  2.02460E+0000   0.00000E+0000
   6.1050  1.97150E+0000   0.00000E+0000
   6.1070  1.92870E+0000   0.00000E+0000
   6.1100  1.84130E+0000   0.00000E+0000
   6.1110  1.76990E+0000   0.00000E+0000
   6.1150  1.56970E+0000   0.00000E+0000
   6.1180  6.81500E-0001   0.00000E+0000
   6.1230  5.56000E-0002   0.00000E+0000
   6.1270  1.15600E-0001   0.00000E+0000
   6.1290  1.02000E-0001   0.00000E+0000
   6.1300  9.94000E-0002   0.00000E+0000
   6.1330  9.55000E-0002   0.00000E+0000
   6.1350  8.33000E-0002   0.00000E+0000
   6.1370  8.89000E-0002   0.00000E+0000
   6.1400  8.62000E-0002   0.00000E+0000
   6.1420  7.36000E-0002   0.00000E+0000
   6.1450  8.15000E-0002   0.00000E+0000
   6.1480  8.25000E-0002   0.00000E+0000
   6.1490  8.34000E-0002   0.00000E+0000
   6.1520  7.98000E-0002   0.00000E+0000
   6.1570  8.10000E-0002   0.00000E+0000
   6.1580  8.68000E-0002   0.00000E+0000
   6.1600  8.31000E-0002   0.00000E+0000
   6.1640  8.00000E-0002   0.00000E+0000
   6.1660  7.76000E-0002   0.00000E+0000
   6.1680  8.70000E-0002   0.00000E+0000
   6.1690  8.43000E-0002   0.00000E+0000
   6.1730  7.51000E-0002   0.00000E+0000
   6.1740  8.16000E-0002   0.00000E+0000
   6.1760  7.83000E-0002   0.00000E+0000
   6.1780  8.60000E-0002   0.00000E+0000
   6.1810  8.31000E-0002   0.00000E+0000
   6.1830  8.04000E-0002   0.00000E+0000
   6.1860  7.96000E-0002   0.00000E+0000
   6.1880  7.81000E-0002   0.00000E+0000
   6.1910  7.75000E-0002   0.00000E+0000
   6.1940  7.55000E-0002   0.00000E+0000
   6.1950  7.67000E-0002   0.00000E+0000
   6.1970  7.96000E-0002   0.00000E+0000
   6.2000  8.08000E-0002   0.00000E+0000
   6.2020  8.11000E-0002   0.00000E+0000
   6.2040  7.75000E-0002   0.00000E+0000
   6.2070  7.57000E-0002   0.00000E+0000
   6.2090  8.00000E-0002   0.00000E+0000
   6.2110  8.27000E-0002   0.00000E+0000
   6.2140  8.36000E-0002   0.00000E+0000
   6.2160  8.72000E-0002   0.00000E+0000
   6.2180  8.43000E-0002   0.00000E+0000
   6.2210  7.95000E-0002   0.00000E+0000
   6.2230  8.42000E-0002   0.00000E+0000
   6.2260  9.65000E-0002   0.00000E+0000
   6.2280  1.10200E-0001   0.00000E+0000
   6.2290  6.69000E-0002   0.00000E+0000
   6.2310  1.84000E-0002   0.00000E+0000
   6.2340  2.02000E-0002   0.00000E+0000
   6.2380  1.11700E-0001   0.00000E+0000
   6.2400  9.62000E-0002   0.00000E+0000
   6.2430  8.95000E-0002   0.00000E+0000
   6.2450  8.95000E-0002   0.00000E+0000
   6.2480  8.94000E-0002   0.00000E+0000
   6.2520  7.90000E-0002   0.00000E+0000
   6.2540  8.35000E-0002   0.00000E+0000
   6.2570  9.78000E-0002   0.00000E+0000
   6.2590  8.94000E-0002   0.00000E+0000
   6.2620  9.33000E-0002   0.00000E+0000
   6.2640  9.60000E-0002   0.00000E+0000
   6.2660  9.91000E-0002   0.00000E+0000
   6.2670  8.83000E-0002   0.00000E+0000
   6.2710  9.05000E-0002   0.00000E+0000
   6.2730  8.63000E-0002   0.00000E+0000
   6.2740  9.49000E-0002   0.00000E+0000
   6.2780  9.78000E-0002   0.00000E+0000
   6.2800  8.98000E-0002   0.00000E+0000
   6.2820  8.26000E-0002   0.00000E+0000
   6.2850  8.71000E-0002   0.00000E+0000
   6.2860  9.76000E-0002   0.00000E+0000
   6.2870  1.03300E-0001   0.00000E+0000
   6.2900  9.02000E-0002   0.00000E+0000
   6.2930  9.26000E-0002   0.00000E+0000
   6.2950  9.53000E-0002   0.00000E+0000
   6.2980  9.70000E-0002   0.00000E+0000
   6.2990  9.47000E-0002   0.00000E+0000
   6.3010  9.94000E-0002   0.00000E+0000
   6.3020  9.09000E-0002   0.00000E+0000
   6.3060  9.30000E-0002   0.00000E+0000
   6.3100  9.99000E-0002   0.00000E+0000
   6.3120  1.01500E-0001   0.00000E+0000
   6.3140  9.32000E-0002   0.00000E+0000
   6.3170  9.23000E-0002   0.00000E+0000
   6.3190  9.36000E-0002   0.00000E+0000
   6.3210  9.58000E-0002   0.00000E+0000
   6.3240  9.77000E-0002   0.00000E+0000
   6.3250  1.12900E-0001   0.00000E+0000
   6.3280  1.13300E-0001   0.00000E+0000
   6.3300  5.26000E-0002   0.00000E+0000
   6.3320  5.45000E-0002   0.00000E+0000
   6.3350  8.03000E-0002   0.00000E+0000
   6.3360  1.22600E-0001   0.00000E+0000
   6.3390  1.13500E-0001   0.00000E+0000
   6.3410  1.14300E-0001   0.00000E+0000
   6.3440  1.07700E-0001   0.00000E+0000
   6.3450  1.09900E-0001   0.00000E+0000
   6.3480  1.15800E-0001   0.00000E+0000
   6.3500  1.11500E-0001   0.00000E+0000
   6.3520  1.07700E-0001   0.00000E+0000
   6.3550  1.10200E-0001   0.00000E+0000
   6.3570  1.01200E-0001   0.00000E+0000
   6.3600  1.12000E-0001   0.00000E+0000
   6.3620  1.09300E-0001   0.00000E+0000
   6.3640  1.12600E-0001   0.00000E+0000
   6.3670  1.11100E-0001   0.00000E+0000
   6.3680  1.19700E-0001   0.00000E+0000
   6.3710  1.10900E-0001   0.00000E+0000
   6.3730  1.15000E-0001   0.00000E+0000
   6.3750  1.21000E-0001   0.00000E+0000
   6.3780  1.19300E-0001   0.00000E+0000
   6.3790  1.24400E-0001   0.00000E+0000
   6.3800  1.26600E-0001   0.00000E+0000
   6.3850  1.19000E-0001   0.00000E+0000
   6.3870  1.28500E-0001   0.00000E+0000
   6.3900  1.23900E-0001   0.00000E+0000
   6.3920  1.24900E-0001   0.00000E+0000
   6.3930  1.30900E-0001   0.00000E+0000
   6.3960  1.22000E-0001   0.00000E+0000
   6.3980  1.21900E-0001   0.00000E+0000
   6.4000  1.28200E-0001   0.00000E+0000
   6.4030  1.30500E-0001   0.00000E+0000
   6.4060  1.28000E-0001   0.00000E+0000
   6.4080  1.36000E-0001   0.00000E+0000
   6.4100  1.28100E-0001   0.00000E+0000
   6.4120  1.31800E-0001   0.00000E+0000
   6.4150  1.19800E-0001   0.00000E+0000
   6.4170  1.29200E-0001   0.00000E+0000
   6.4190  1.32700E-0001   0.00000E+0000
   6.4220  1.33100E-0001   0.00000E+0000
   6.4240  1.33200E-0001   0.00000E+0000
   6.4260  1.40000E-0001   0.00000E+0000
   6.4310  1.33000E-0001   0.00000E+0000
   6.4330  1.44300E-0001   0.00000E+0000
   6.4350  1.35600E-0001   0.00000E+0000
   6.4360  1.40400E-0001   0.00000E+0000
   6.4400  1.43900E-0001   0.00000E+0000
   6.4430  1.40900E-0001   0.00000E+0000
   6.4450  1.45900E-0001   0.00000E+0000
   6.4480  1.45100E-0001   0.00000E+0000
   6.4500  1.41800E-0001   0.00000E+0000
   6.4530  1.40800E-0001   0.00000E+0000
   6.4540  1.40900E-0001   0.00000E+0000
   6.4580  1.45200E-0001   0.00000E+0000
   6.4600  1.40900E-0001   0.00000E+0000
   6.4620  1.48400E-0001   0.00000E+0000
   6.4640  1.44800E-0001   0.00000E+0000
   6.4670  1.50500E-0001   0.00000E+0000
   6.4680  1.53100E-0001   0.00000E+0000
   6.4720  1.41700E-0001   0.00000E+0000
   6.4740  1.50100E-0001   0.00000E+0000
   6.4770  1.61000E-0001   0.00000E+0000
   6.4790  1.92400E-0001   0.00000E+0000
   6.4810  1.94500E-0001   0.00000E+0000
   6.4830  1.53000E-0001   0.00000E+0000
   6.4860  1.73200E-0001   0.00000E+0000
   6.4880  1.59500E-0001   0.00000E+0000
   6.4890  1.57000E-0001   0.00000E+0000
   6.4920  1.56000E-0001   0.00000E+0000
   6.4940  1.59700E-0001   0.00000E+0000
   6.4970  1.59100E-0001   0.00000E+0000
   6.4990  1.65100E-0001   0.00000E+0000
   6.5020  1.57700E-0001   0.00000E+0000
   6.5030  1.63200E-0001   0.00000E+0000
   6.5070  1.67600E-0001   0.00000E+0000
   6.5090  1.67400E-0001   0.00000E+0000
   6.5110  1.76100E-0001   0.00000E+0000
   6.5130  1.78000E-0001   0.00000E+0000
   6.5150  1.54000E-0001   0.00000E+0000
   6.5170  1.46700E-0001   0.00000E+0000
   6.5200  1.71100E-0001   0.00000E+0000
   6.5220  1.84600E-0001   0.00000E+0000
   6.5240  1.80100E-0001   0.00000E+0000
   6.5280  1.82000E-0001   0.00000E+0000
   6.5290  1.74100E-0001   0.00000E+0000
   6.5310  1.74700E-0001   0.00000E+0000
   6.5330  1.77600E-0001   0.00000E+0000
   6.5340  1.75500E-0001   0.00000E+0000
   6.5380  1.78300E-0001   0.00000E+0000
   6.5400  1.83000E-0001   0.00000E+0000
   6.5410  1.89400E-0001   0.00000E+0000
   6.5430  1.94400E-0001   0.00000E+0000
   6.5450  1.81300E-0001   0.00000E+0000
   6.5480  1.75900E-0001   0.00000E+0000
   6.5500  1.78100E-0001   0.00000E+0000
   6.5530  2.06600E-0001   0.00000E+0000
   6.5560  1.91600E-0001   0.00000E+0000
   6.5590  1.82600E-0001   0.00000E+0000
   6.5600  1.83000E-0001   0.00000E+0000
   6.5620  1.88000E-0001   0.00000E+0000
   6.5650  2.02600E-0001   0.00000E+0000
   6.5670  1.94200E-0001   0.00000E+0000
   6.5700  1.98300E-0001   0.00000E+0000
   6.5720  2.00900E-0001   0.00000E+0000
   6.5760  1.91300E-0001   0.00000E+0000
   6.5770  1.97600E-0001   0.00000E+0000
   6.5790  1.96800E-0001   0.00000E+0000
   6.5830  1.94400E-0001   0.00000E+0000
   6.5840  2.06100E-0001   0.00000E+0000
   6.5870  2.11000E-0001   0.00000E+0000
   6.5880  2.08100E-0001   0.00000E+0000
   6.5910  2.08300E-0001   0.00000E+0000
   6.5920  2.11700E-0001   0.00000E+0000
   6.5940  2.16000E-0001   0.00000E+0000
   6.5960  2.19200E-0001   0.00000E+0000
   6.6010  2.03300E-0001   0.00000E+0000
   6.6030  2.43700E-0001   0.00000E+0000
   6.6050  2.30200E-0001   0.00000E+0000
   6.6070  2.26200E-0001   0.00000E+0000
   6.6100  2.21200E-0001   0.00000E+0000
   6.6120  2.19900E-0001   0.00000E+0000
   6.6140  2.26700E-0001   0.00000E+0000
   6.6170  2.25500E-0001   0.00000E+0000
   6.6200  2.29900E-0001   0.00000E+0000
   6.6220  2.34500E-0001   0.00000E+0000
   6.6250  2.31000E-0001   0.00000E+0000
   6.6260  2.30500E-0001   0.00000E+0000
   6.6280  2.36100E-0001   0.00000E+0000
   6.6310  2.43000E-0001   0.00000E+0000
   6.6330  2.38600E-0001   0.00000E+0000
   6.6350  2.46000E-0001   0.00000E+0000
   6.6390  2.38300E-0001   0.00000E+0000
   6.6410  2.41200E-0001   0.00000E+0000
   6.6420  2.48300E-0001   0.00000E+0000
   6.6460  2.48700E-0001   0.00000E+0000
   6.6490  2.43900E-0001   0.00000E+0000
   6.6500  2.43500E-0001   0.00000E+0000
   6.6530  2.46600E-0001   0.00000E+0000
   6.6540  2.50700E-0001   0.00000E+0000
   6.6580  2.43800E-0001   0.00000E+0000
   6.6590  2.50100E-0001   0.00000E+0000
   6.6620  2.54700E-0001   0.00000E+0000
   6.6650  2.51700E-0001   0.00000E+0000
   6.6690  2.52500E-0001   0.00000E+0000
   6.6710  2.57200E-0001   0.00000E+0000
   6.6740  2.60600E-0001   0.00000E+0000
   6.6760  2.65400E-0001   0.00000E+0000
   6.6790  2.56600E-0001   0.00000E+0000
   6.6820  2.61000E-0001   0.00000E+0000
   6.6830  2.69100E-0001   0.00000E+0000
   6.6850  2.70800E-0001   0.00000E+0000
   6.6880  2.69700E-0001   0.00000E+0000
   6.6900  2.68500E-0001   0.00000E+0000
   6.6920  2.68000E-0001   0.00000E+0000
   6.6940  2.77100E-0001   0.00000E+0000
   6.6970  2.81800E-0001   0.00000E+0000
   6.6990  2.80700E-0001   0.00000E+0000
   6.7020  2.76900E-0001   0.00000E+0000
   6.7060  2.72000E-0001   0.00000E+0000
   6.7080  2.74400E-0001   0.00000E+0000
   6.7100  2.66900E-0001   0.00000E+0000
   6.7120  2.72200E-0001   0.00000E+0000
   6.7140  2.78300E-0001   0.00000E+0000
   6.7170  2.77700E-0001   0.00000E+0000
   6.7200  2.77600E-0001   0.00000E+0000
   6.7220  2.77800E-0001   0.00000E+0000
   6.7250  2.82200E-0001   0.00000E+0000
   6.7260  2.86300E-0001   0.00000E+0000
   6.7280  2.90300E-0001   0.00000E+0000
   6.7300  2.94800E-0001   0.00000E+0000
   6.7340  2.89400E-0001   0.00000E+0000
   6.7370  2.99400E-0001   0.00000E+0000
   6.7390  2.95800E-0001   0.00000E+0000
   6.7420  2.98100E-0001   0.00000E+0000
   6.7450  3.18600E-0001   0.00000E+0000
   6.7480  2.99800E-0001   0.00000E+0000
   6.7520  2.93200E-0001   0.00000E+0000
   6.7550  3.09200E-0001   0.00000E+0000
   6.7570  3.05500E-0001   0.00000E+0000
   6.7580  3.05800E-0001   0.00000E+0000
   6.7610  3.10100E-0001   0.00000E+0000
   6.7630  3.13200E-0001   0.00000E+0000
   6.7650  3.12600E-0001   0.00000E+0000
   6.7680  3.10400E-0001   0.00000E+0000
   6.7700  2.96500E-0001   0.00000E+0000
   6.7720  2.93200E-0001   0.00000E+0000
   6.7750  3.20100E-0001   0.00000E+0000
   6.7800  3.14900E-0001   0.00000E+0000
   6.7810  3.28100E-0001   0.00000E+0000
   6.7820  3.25900E-0001   0.00000E+0000
   6.7840  3.23500E-0001   0.00000E+0000
   6.7890  3.39500E-0001   0.00000E+0000
   6.7900  3.29700E-0001   0.00000E+0000
   6.7920  3.31200E-0001   0.00000E+0000
   6.7940  3.42500E-0001   0.00000E+0000
   6.7960  3.36200E-0001   0.00000E+0000
   6.8000  3.27900E-0001   0.00000E+0000
   6.8010  3.21300E-0001   0.00000E+0000
   6.8060  3.36500E-0001   0.00000E+0000
   6.8100  3.36700E-0001   0.00000E+0000
   6.8120  3.56600E-0001   0.00000E+0000
   6.8130  3.42400E-0001   0.00000E+0000
   6.8170  3.35800E-0001   0.00000E+0000
   6.8190  3.55300E-0001   0.00000E+0000
   6.8200  3.46500E-0001   0.00000E+0000
   6.8240  3.33900E-0001   0.00000E+0000
   6.8260  3.30900E-0001   0.00000E+0000
   6.8280  3.35500E-0001   0.00000E+0000
   6.8300  3.36800E-0001   0.00000E+0000
   6.8330  3.50600E-0001   0.00000E+0000
   6.8350  3.48800E-0001   0.00000E+0000
   6.8370  3.58100E-0001   0.00000E+0000
   6.8390  3.56300E-0001   0.00000E+0000
   6.8410  3.45200E-0001   0.00000E+0000
   6.8440  3.46100E-0001   0.00000E+0000
   6.8460  3.45800E-0001   0.00000E+0000
   6.8500  3.55300E-0001   0.00000E+0000
   6.8520  3.62600E-0001   0.00000E+0000
   6.8560  3.73000E-0001   0.00000E+0000
   6.8580  3.57500E-0001   0.00000E+0000
   6.8600  3.56200E-0001   0.00000E+0000
   6.8620  3.59900E-0001   0.00000E+0000
   6.8650  3.58900E-0001   0.00000E+0000
   6.8690  3.62800E-0001   0.00000E+0000
   6.8710  3.72800E-0001   0.00000E+0000
   6.8750  3.73400E-0001   0.00000E+0000
   6.8790  3.76700E-0001   0.00000E+0000
   6.8830  3.74100E-0001   0.00000E+0000
   6.8850  3.75100E-0001   0.00000E+0000
   6.8860  3.75600E-0001   0.00000E+0000
   6.8870  3.82300E-0001   0.00000E+0000
   6.8910  3.81600E-0001   0.00000E+0000
   6.8940  3.84700E-0001   0.00000E+0000
   6.8950  3.75100E-0001   0.00000E+0000
   6.8980  3.99100E-0001   0.00000E+0000
   6.9010  4.06200E-0001   0.00000E+0000
   6.9030  4.16200E-0001   0.00000E+0000
   6.9060  3.99700E-0001   0.00000E+0000
   6.9080  4.02200E-0001   0.00000E+0000
   6.9100  4.06300E-0001   0.00000E+0000
   6.9130  4.12200E-0001   0.00000E+0000
   6.9150  4.05000E-0001   0.00000E+0000
   6.9180  3.99900E-0001   0.00000E+0000
   6.9200  4.03100E-0001   0.00000E+0000
   6.9220  4.04300E-0001   0.00000E+0000
   6.9240  4.15300E-0001   0.00000E+0000
   6.9270  4.14800E-0001   0.00000E+0000
   6.9290  3.97800E-0001   0.00000E+0000
   6.9310  4.05100E-0001   0.00000E+0000
   6.9340  4.34300E-0001   0.00000E+0000
   6.9370  4.14400E-0001   0.00000E+0000
   6.9390  4.17900E-0001   0.00000E+0000
   6.9410  4.46200E-0001   0.00000E+0000
   6.9440  4.29700E-0001   0.00000E+0000
   6.9470  4.24100E-0001   0.00000E+0000
   6.9490  4.03700E-0001   0.00000E+0000
   6.9500  4.22200E-0001   0.00000E+0000
   6.9530  4.21800E-0001   0.00000E+0000
   6.9550  4.20000E-0001   0.00000E+0000
   6.9580  4.35600E-0001   0.00000E+0000
   6.9600  4.27000E-0001   0.00000E+0000
   6.9630  4.23000E-0001   0.00000E+0000
   6.9660  4.35200E-0001   0.00000E+0000
   6.9680  4.24200E-0001   0.00000E+0000
   6.9700  4.22800E-0001   0.00000E+0000
   6.9720  4.26100E-0001   0.00000E+0000
   6.9750  4.42400E-0001   0.00000E+0000
   6.9770  4.43200E-0001   0.00000E+0000
   6.9800  4.36000E-0001   0.00000E+0000
   6.9820  4.24700E-0001   0.00000E+0000
   6.9850  4.19900E-0001   0.00000E+0000
   6.9860  4.38800E-0001   0.00000E+0000
   6.9890  4.38200E-0001   0.00000E+0000
   6.9900  4.36500E-0001   0.00000E+0000
   6.9910  4.41500E-0001   0.00000E+0000
   6.9950  4.75400E-0001   0.00000E+0000
   6.9980  4.78400E-0001   0.00000E+0000
   7.0010  4.57400E-0001   0.00000E+0000
   7.0050  4.70400E-0001   0.00000E+0000
   7.0070  4.78500E-0001   0.00000E+0000
   7.0100  4.91000E-0001   0.00000E+0000
   7.0110  5.05400E-0001   0.00000E+0000
   7.0150  4.94700E-0001   0.00000E+0000
   7.0180  4.93700E-0001   0.00000E+0000
   7.0210  5.15900E-0001   0.00000E+0000
   7.0230  5.12500E-0001   0.00000E+0000
   7.0250  5.09600E-0001   0.00000E+0000
   7.0270  5.22400E-0001   0.00000E+0000
   7.0300  5.39400E-0001   0.00000E+0000
   7.0320  5.35800E-0001   0.00000E+0000
   7.0340  5.41500E-0001   0.00000E+0000
   7.0370  5.57100E-0001   0.00000E+0000
   7.0390  5.80800E-0001   0.00000E+0000
   7.0420  5.88000E-0001   0.00000E+0000
   7.0440  5.85900E-0001   0.00000E+0000
   7.0460  5.83200E-0001   0.00000E+0000
   7.0480  5.95600E-0001   0.00000E+0000
   7.0530  5.99600E-0001   0.00000E+0000
   7.0550  6.28100E-0001   0.00000E+0000
   7.0580  6.23900E-0001   0.00000E+0000
   7.0600  6.39500E-0001   0.00000E+0000
   7.0620  6.62400E-0001   0.00000E+0000
   7.0650  6.64100E-0001   0.00000E+0000
   7.0680  6.73000E-0001   0.00000E+0000
   7.0700  6.81700E-0001   0.00000E+0000
   7.0720  7.17200E-0001   0.00000E+0000
   7.0750  7.27100E-0001   0.00000E+0000
   7.0760  7.20900E-0001   0.00000E+0000
   7.0790  7.28000E-0001   0.00000E+0000
   7.0820  7.52600E-0001   0.00000E+0000
   7.0840  7.76000E-0001   0.00000E+0000
   7.0860  7.91400E-0001   0.00000E+0000
   7.0890  8.05100E-0001   0.00000E+0000
   7.0920  8.26700E-0001   0.00000E+0000
   7.0940  8.47600E-0001   0.00000E+0000
   7.0960  8.78100E-0001   0.00000E+0000
   7.0990  8.96500E-0001   0.00000E+0000
   7.1020  9.05600E-0001   0.00000E+0000
