# Supplementary material for: Self-association of MreC as a regulatory signal in bacterial cell wall elongation
Source: Nat Commun. 2021 May 20;12:2987. doi: 10.1038/s41467-021-22957-9 (PMC8137920; doi:10.1038/s41467-021-22957-9)
Supplement: Supplementary file 4 — Source Data [file 41467_2021_22957_MOESM4_ESM.zip › Martins2-Source-Data/AUC_rawdata/E.coli/00132.RA3]

MREC FHEC 0,8 abs
R 3 20.0 20000 0030719 1.2090E11 281 1 
   5.8000 -4.94200E-0001   0.00000E+0000
   5.8030 -2.89500E-0001   0.00000E+0000
   5.8070 -2.03100E-0001   0.00000E+0000
   5.8080 -2.07400E-0001   0.00000E+0000
   5.8090 -2.06900E-0001   0.00000E+0000
   5.8100 -1.55300E-0001   0.00000E+0000
   5.8110 -1.04500E-0001   0.00000E+0000
   5.8140 -1.67500E-0001   0.00000E+0000
   5.8150 -2.28600E-0001   0.00000E+0000
   5.8160 -2.72100E-0001   0.00000E+0000
   5.8170 -2.84100E-0001   0.00000E+0000
   5.8200 -5.51500E-0001   0.00000E+0000
   5.8230 -5.72400E-0001   0.00000E+0000
   5.8240 -5.18300E-0001   0.00000E+0000
   5.8250 -4.69200E-0001   0.00000E+0000
   5.8280 -3.01500E-0001   0.00000E+0000
   5.8300  4.58000E-0002   0.00000E+0000
   5.8320  1.21000E-0001   0.00000E+0000
   5.8340  1.39000E-0001   0.00000E+0000
   5.8360  1.35800E-0001   0.00000E+0000
   5.8390  8.94000E-0002   0.00000E+0000
   5.8410  9.49000E-0002   0.00000E+0000
   5.8440  9.37000E-0002   0.00000E+0000
   5.8460  6.91000E-0002   0.00000E+0000
   5.8470  1.03900E-0001   0.00000E+0000
   5.8500  9.48000E-0002   0.00000E+0000
   5.8510  9.97000E-0002   0.00000E+0000
   5.8530  7.94000E-0002   0.00000E+0000
   5.8540  7.23000E-0002   0.00000E+0000
   5.8550  5.16000E-0002   0.00000E+0000
   5.8560  5.34000E-0002   0.00000E+0000
   5.8590  3.39000E-0002   0.00000E+0000
   5.8620  2.35000E-0002   0.00000E+0000
   5.8640  1.82000E-0002   0.00000E+0000
   5.8650  3.68000E-0002   0.00000E+0000
   5.8660  4.68000E-0002   0.00000E+0000
   5.8690  2.06000E-0002   0.00000E+0000
   5.8720 -1.29000E-0002   0.00000E+0000
   5.8760 -1.50000E-0003   0.00000E+0000
   5.8770  1.68000E-0002   0.00000E+0000
   5.8800  3.82000E-0002   0.00000E+0000
   5.8820  3.94000E-0002   0.00000E+0000
   5.8850  2.36000E-0002   0.00000E+0000
   5.8870  5.70000E-0003   0.00000E+0000
   5.8890  1.96000E-0002   0.00000E+0000
   5.8920  4.01000E-0002   0.00000E+0000
   5.8940  9.40000E-0003   0.00000E+0000
   5.8970  2.68000E-0002   0.00000E+0000
   5.8990  8.30000E-0003   0.00000E+0000
   5.9010  3.35000E-0002   0.00000E+0000
   5.9040  3.82000E-0002   0.00000E+0000
   5.9060  1.99000E-0002   0.00000E+0000
   5.9080  1.64000E-0002   0.00000E+0000
   5.9110  9.20000E-0003   0.00000E+0000
   5.9130  1.16000E-0002   0.00000E+0000
   5.9140  9.30000E-0003   0.00000E+0000
   5.9160  2.21000E-0002   0.00000E+0000
   5.9190  2.07000E-0002   0.00000E+0000
   5.9210  2.73000E-0002   0.00000E+0000
   5.9220 -6.70000E-0003   0.00000E+0000
   5.9260  3.34000E-0002   0.00000E+0000
   5.9280  2.86000E-0002   0.00000E+0000
   5.9300  2.88000E-0002   0.00000E+0000
   5.9340  7.06000E-0002   0.00000E+0000
   5.9370  4.50000E-0002   0.00000E+0000
   5.9390  3.20000E-0002   0.00000E+0000
   5.9400  2.97000E-0002   0.00000E+0000
   5.9430  8.19000E-0002   0.00000E+0000
   5.9440  6.61000E-0002   0.00000E+0000
   5.9470  5.79000E-0002   0.00000E+0000
   5.9490  7.45000E-0002   0.00000E+0000
   5.9520  5.84000E-0002   0.00000E+0000
   5.9540  4.02000E-0002   0.00000E+0000
   5.9580  5.89000E-0002   0.00000E+0000
   5.9610  8.58000E-0002   0.00000E+0000
   5.9630  8.07000E-0002   0.00000E+0000
   5.9650  4.33000E-0002   0.00000E+0000
   5.9680  2.22000E-0002   0.00000E+0000
   5.9700  3.02000E-0002   0.00000E+0000
   5.9720  1.18000E-0002   0.00000E+0000
   5.9750  3.85000E-0002   0.00000E+0000
   5.9770  2.39000E-0002   0.00000E+0000
   5.9800  7.97000E-0002   0.00000E+0000
   5.9830 -3.51100E-0001   0.00000E+0000
   5.9840 -9.54700E-0001   0.00000E+0000
   5.9880 -1.30870E+0000   0.00000E+0000
   5.9890 -1.40580E+0000   0.00000E+0000
   5.9940 -1.63560E+0000   0.00000E+0000
   5.9950 -1.90480E+0000   0.00000E+0000
   5.9970 -1.97180E+0000   0.00000E+0000
   5.9990 -1.97460E+0000   0.00000E+0000
   6.0010 -1.95590E+0000   0.00000E+0000
   6.0020 -1.87910E+0000   0.00000E+0000
   6.0050 -1.84420E+0000   0.00000E+0000
   6.0060 -1.73610E+0000   0.00000E+0000
   6.0090 -1.62540E+0000   0.00000E+0000
   6.0110 -1.53360E+0000   0.00000E+0000
   6.0130 -1.32790E+0000   0.00000E+0000
   6.0140 -9.67100E-0001   0.00000E+0000
   6.0180 -2.92700E-0001   0.00000E+0000
   6.0210  1.50400E-0001   0.00000E+0000
   6.0230  1.24800E-0001   0.00000E+0000
   6.0250  1.51300E-0001   0.00000E+0000
   6.0270  1.12100E-0001   0.00000E+0000
   6.0300  1.36700E-0001   0.00000E+0000
   6.0320  1.44500E-0001   0.00000E+0000
   6.0340  1.45200E-0001   0.00000E+0000
   6.0370  1.56800E-0001   0.00000E+0000
   6.0390  1.39600E-0001   0.00000E+0000
   6.0440  8.95000E-0002   0.00000E+0000
   6.0460  1.18400E-0001   0.00000E+0000
   6.0480  1.29200E-0001   0.00000E+0000
   6.0490  1.05300E-0001   0.00000E+0000
   6.0520  1.16700E-0001   0.00000E+0000
   6.0570  1.18600E-0001   0.00000E+0000
   6.0590  1.17800E-0001   0.00000E+0000
   6.0610  1.11600E-0001   0.00000E+0000
   6.0630  1.11000E-0001   0.00000E+0000
   6.0660  1.22600E-0001   0.00000E+0000
   6.0700  1.11300E-0001   0.00000E+0000
   6.0710  1.00700E-0001   0.00000E+0000
   6.0730  9.61000E-0002   0.00000E+0000
   6.0750  1.03700E-0001   0.00000E+0000
   6.0780  1.54100E-0001   0.00000E+0000
   6.0800  1.51200E-0001   0.00000E+0000
   6.0830  1.01600E-0001   0.00000E+0000
   6.0850  2.92400E-0001   0.00000E+0000
   6.0870  1.16840E+0000   0.00000E+0000
   6.0910  1.37570E+0000   0.00000E+0000
   6.0940  1.42240E+0000   0.00000E+0000
   6.0960  1.51070E+0000   0.00000E+0000
   6.0980  1.78380E+0000   0.00000E+0000
   6.1010  2.02170E+0000   0.00000E+0000
   6.1030  2.01620E+0000   0.00000E+0000
   6.1060  1.97360E+0000   0.00000E+0000
   6.1080  1.91440E+0000   0.00000E+0000
   6.1110  1.84500E+0000   0.00000E+0000
   6.1130  1.78170E+0000   0.00000E+0000
   6.1140  1.70620E+0000   0.00000E+0000
   6.1160  1.53270E+0000   0.00000E+0000
   6.1190  6.23000E-0001   0.00000E+0000
   6.1230  7.87000E-0002   0.00000E+0000
   6.1260  1.09400E-0001   0.00000E+0000
   6.1290  1.08700E-0001   0.00000E+0000
   6.1300  1.10200E-0001   0.00000E+0000
   6.1330  1.00800E-0001   0.00000E+0000
   6.1370  1.05900E-0001   0.00000E+0000
   6.1380  9.62000E-0002   0.00000E+0000
   6.1410  9.51000E-0002   0.00000E+0000
   6.1420  8.16000E-0002   0.00000E+0000
   6.1440  8.57000E-0002   0.00000E+0000
   6.1480  9.85000E-0002   0.00000E+0000
   6.1500  9.33000E-0002   0.00000E+0000
   6.1530  9.00000E-0002   0.00000E+0000
   6.1540  1.01300E-0001   0.00000E+0000
   6.1570  9.89000E-0002   0.00000E+0000
   6.1580  1.01600E-0001   0.00000E+0000
   6.1610  1.01600E-0001   0.00000E+0000
   6.1630  1.00300E-0001   0.00000E+0000
   6.1650  9.76000E-0002   0.00000E+0000
   6.1670  1.05700E-0001   0.00000E+0000
   6.1700  1.02300E-0001   0.00000E+0000
   6.1730  1.08000E-0001   0.00000E+0000
   6.1760  1.03400E-0001   0.00000E+0000
   6.1770  1.04700E-0001   0.00000E+0000
   6.1800  1.09900E-0001   0.00000E+0000
   6.1830  1.07100E-0001   0.00000E+0000
   6.1860  1.07700E-0001   0.00000E+0000
   6.1870  1.06600E-0001   0.00000E+0000
   6.1900  1.11100E-0001   0.00000E+0000
   6.1950  1.12300E-0001   0.00000E+0000
   6.1990  1.10000E-0001   0.00000E+0000
   6.2000  1.18900E-0001   0.00000E+0000
   6.2040  1.19700E-0001   0.00000E+0000
   6.2070  1.17700E-0001   0.00000E+0000
   6.2080  1.19600E-0001   0.00000E+0000
   6.2110  1.17400E-0001   0.00000E+0000
   6.2150  1.24800E-0001   0.00000E+0000
   6.2170  1.23300E-0001   0.00000E+0000
   6.2210  1.25500E-0001   0.00000E+0000
   6.2230  1.28300E-0001   0.00000E+0000
   6.2250  1.34500E-0001   0.00000E+0000
   6.2260  1.45200E-0001   0.00000E+0000
   6.2300  1.44400E-0001   0.00000E+0000
   6.2310  7.17000E-0002   0.00000E+0000
   6.2340  9.21000E-0002   0.00000E+0000
   6.2360  1.42400E-0001   0.00000E+0000
   6.2380  1.60600E-0001   0.00000E+0000
   6.2410  1.47100E-0001   0.00000E+0000
   6.2430  1.45300E-0001   0.00000E+0000
   6.2450  1.47100E-0001   0.00000E+0000
   6.2470  1.48900E-0001   0.00000E+0000
   6.2520  1.46300E-0001   0.00000E+0000
   6.2530  1.45400E-0001   0.00000E+0000
   6.2550  1.55000E-0001   0.00000E+0000
   6.2560  1.59600E-0001   0.00000E+0000
   6.2600  1.59800E-0001   0.00000E+0000
   6.2610  1.53300E-0001   0.00000E+0000
   6.2640  1.64000E-0001   0.00000E+0000
   6.2660  1.68300E-0001   0.00000E+0000
   6.2680  1.67900E-0001   0.00000E+0000
   6.2710  1.58700E-0001   0.00000E+0000
   6.2740  1.53800E-0001   0.00000E+0000
   6.2790  1.74800E-0001   0.00000E+0000
   6.2850  1.60500E-0001   0.00000E+0000
   6.2870  1.78000E-0001   0.00000E+0000
   6.2880  1.77900E-0001   0.00000E+0000
   6.2900  1.75200E-0001   0.00000E+0000
   6.2930  1.68700E-0001   0.00000E+0000
   6.2950  1.75300E-0001   0.00000E+0000
   6.2970  1.80400E-0001   0.00000E+0000
   6.2990  1.87700E-0001   0.00000E+0000
   6.3000  1.82000E-0001   0.00000E+0000
   6.3020  1.81600E-0001   0.00000E+0000
   6.3050  1.85500E-0001   0.00000E+0000
   6.3090  1.87200E-0001   0.00000E+0000
   6.3110  1.99400E-0001   0.00000E+0000
   6.3140  1.85100E-0001   0.00000E+0000
   6.3160  1.85100E-0001   0.00000E+0000
   6.3180  1.91700E-0001   0.00000E+0000
   6.3210  1.93700E-0001   0.00000E+0000
   6.3230  1.97800E-0001   0.00000E+0000
   6.3250  2.03700E-0001   0.00000E+0000
   6.3270  2.18300E-0001   0.00000E+0000
   6.3300  1.67500E-0001   0.00000E+0000
   6.3320  1.63600E-0001   0.00000E+0000
   6.3350  1.88500E-0001   0.00000E+0000
   6.3370  2.27900E-0001   0.00000E+0000
   6.3390  2.29900E-0001   0.00000E+0000
   6.3420  2.16400E-0001   0.00000E+0000
   6.3430  2.24600E-0001   0.00000E+0000
   6.3450  2.31300E-0001   0.00000E+0000
   6.3470  2.33800E-0001   0.00000E+0000
   6.3500  2.24800E-0001   0.00000E+0000
   6.3510  2.26800E-0001   0.00000E+0000
   6.3530  2.18800E-0001   0.00000E+0000
   6.3550  2.16600E-0001   0.00000E+0000
   6.3580  2.24800E-0001   0.00000E+0000
   6.3590  2.26700E-0001   0.00000E+0000
   6.3620  2.29000E-0001   0.00000E+0000
   6.3640  2.33000E-0001   0.00000E+0000
   6.3670  2.43400E-0001   0.00000E+0000
   6.3680  2.38300E-0001   0.00000E+0000
   6.3710  2.37300E-0001   0.00000E+0000
   6.3740  2.45800E-0001   0.00000E+0000
   6.3750  2.45600E-0001   0.00000E+0000
   6.3770  2.50400E-0001   0.00000E+0000
   6.3810  2.45200E-0001   0.00000E+0000
   6.3820  2.55800E-0001   0.00000E+0000
   6.3850  2.61900E-0001   0.00000E+0000
   6.3870  2.55100E-0001   0.00000E+0000
   6.3900  2.63600E-0001   0.00000E+0000
   6.3920  2.63900E-0001   0.00000E+0000
   6.3960  2.58000E-0001   0.00000E+0000
   6.3970  2.65400E-0001   0.00000E+0000
   6.3980  2.67200E-0001   0.00000E+0000
   6.4000  2.72800E-0001   0.00000E+0000
   6.4030  2.67900E-0001   0.00000E+0000
   6.4050  2.68400E-0001   0.00000E+0000
   6.4070  2.63500E-0001   0.00000E+0000
   6.4090  2.68800E-0001   0.00000E+0000
   6.4110  2.73500E-0001   0.00000E+0000
   6.4140  2.71000E-0001   0.00000E+0000
   6.4160  2.64400E-0001   0.00000E+0000
   6.4170  2.74400E-0001   0.00000E+0000
   6.4190  2.77800E-0001   0.00000E+0000
   6.4220  2.75000E-0001   0.00000E+0000
   6.4240  2.82600E-0001   0.00000E+0000
   6.4260  2.75200E-0001   0.00000E+0000
   6.4300  2.80800E-0001   0.00000E+0000
   6.4330  2.83100E-0001   0.00000E+0000
   6.4370  2.86900E-0001   0.00000E+0000
   6.4390  2.91800E-0001   0.00000E+0000
   6.4420  2.88000E-0001   0.00000E+0000
   6.4460  2.97300E-0001   0.00000E+0000
   6.4470  3.06000E-0001   0.00000E+0000
   6.4500  2.93600E-0001   0.00000E+0000
   6.4520  2.95500E-0001   0.00000E+0000
   6.4550  3.02700E-0001   0.00000E+0000
   6.4560  3.07300E-0001   0.00000E+0000
   6.4580  2.92100E-0001   0.00000E+0000
   6.4590  2.93900E-0001   0.00000E+0000
   6.4620  3.02000E-0001   0.00000E+0000
   6.4650  3.01400E-0001   0.00000E+0000
   6.4670  3.05000E-0001   0.00000E+0000
   6.4710  3.08000E-0001   0.00000E+0000
   6.4740  3.09200E-0001   0.00000E+0000
   6.4760  3.14000E-0001   0.00000E+0000
   6.4790  3.49100E-0001   0.00000E+0000
   6.4810  3.41400E-0001   0.00000E+0000
   6.4840  3.10300E-0001   0.00000E+0000
   6.4860  3.28200E-0001   0.00000E+0000
   6.4880  3.02300E-0001   0.00000E+0000
   6.4900  3.15500E-0001   0.00000E+0000
   6.4920  3.07600E-0001   0.00000E+0000
   6.4950  3.16200E-0001   0.00000E+0000
   6.4970  3.18300E-0001   0.00000E+0000
   6.4990  3.12400E-0001   0.00000E+0000
   6.5020  3.26500E-0001   0.00000E+0000
   6.5030  3.23400E-0001   0.00000E+0000
   6.5060  3.18900E-0001   0.00000E+0000
   6.5080  3.25900E-0001   0.00000E+0000
   6.5100  3.33000E-0001   0.00000E+0000
   6.5120  3.36500E-0001   0.00000E+0000
   6.5130  3.22500E-0001   0.00000E+0000
   6.5170  3.03500E-0001   0.00000E+0000
   6.5180  3.15100E-0001   0.00000E+0000
   6.5210  3.44200E-0001   0.00000E+0000
   6.5240  3.39100E-0001   0.00000E+0000
   6.5280  3.28300E-0001   0.00000E+0000
   6.5290  3.29500E-0001   0.00000E+0000
   6.5320  3.31300E-0001   0.00000E+0000
   6.5340  3.23400E-0001   0.00000E+0000
   6.5360  3.32200E-0001   0.00000E+0000
   6.5380  3.34800E-0001   0.00000E+0000
   6.5400  3.45300E-0001   0.00000E+0000
   6.5430  3.44500E-0001   0.00000E+0000
   6.5450  3.36200E-0001   0.00000E+0000
   6.5480  3.29100E-0001   0.00000E+0000
   6.5500  3.39000E-0001   0.00000E+0000
   6.5510  3.50900E-0001   0.00000E+0000
   6.5530  3.40400E-0001   0.00000E+0000
   6.5540  3.38300E-0001   0.00000E+0000
   6.5570  3.31600E-0001   0.00000E+0000
   6.5590  3.41500E-0001   0.00000E+0000
   6.5620  3.40500E-0001   0.00000E+0000
   6.5640  3.45200E-0001   0.00000E+0000
   6.5680  3.46700E-0001   0.00000E+0000
   6.5700  3.52800E-0001   0.00000E+0000
   6.5730  3.46400E-0001   0.00000E+0000
   6.5760  3.47700E-0001   0.00000E+0000
   6.5780  3.45300E-0001   0.00000E+0000
   6.5810  3.45400E-0001   0.00000E+0000
   6.5830  3.51700E-0001   0.00000E+0000
   6.5850  3.56800E-0001   0.00000E+0000
   6.5870  3.55700E-0001   0.00000E+0000
   6.5880  3.52800E-0001   0.00000E+0000
   6.5910  3.50200E-0001   0.00000E+0000
   6.5930  3.62300E-0001   0.00000E+0000
   6.5950  3.59700E-0001   0.00000E+0000
   6.5980  3.55100E-0001   0.00000E+0000
   6.6000  3.62500E-0001   0.00000E+0000
   6.6030  3.81400E-0001   0.00000E+0000
   6.6070  3.56800E-0001   0.00000E+0000
   6.6090  3.60400E-0001   0.00000E+0000
   6.6120  3.64700E-0001   0.00000E+0000
   6.6140  3.72500E-0001   0.00000E+0000
   6.6170  3.61700E-0001   0.00000E+0000
   6.6190  3.71000E-0001   0.00000E+0000
   6.6210  3.70700E-0001   0.00000E+0000
   6.6230  3.72900E-0001   0.00000E+0000
   6.6240  3.71200E-0001   0.00000E+0000
   6.6280  3.72500E-0001   0.00000E+0000
   6.6300  3.76600E-0001   0.00000E+0000
   6.6330  3.84200E-0001   0.00000E+0000
   6.6350  3.75400E-0001   0.00000E+0000
   6.6380  3.80100E-0001   0.00000E+0000
   6.6390  3.79100E-0001   0.00000E+0000
   6.6430  3.77900E-0001   0.00000E+0000
   6.6440  3.86700E-0001   0.00000E+0000
   6.6470  3.70000E-0001   0.00000E+0000
   6.6490  3.66200E-0001   0.00000E+0000
   6.6510  3.75600E-0001   0.00000E+0000
   6.6530  3.74800E-0001   0.00000E+0000
   6.6550  3.74300E-0001   0.00000E+0000
   6.6570  3.80000E-0001   0.00000E+0000
   6.6600  3.77900E-0001   0.00000E+0000
   6.6620  3.76800E-0001   0.00000E+0000
   6.6660  3.78500E-0001   0.00000E+0000
   6.6690  3.83300E-0001   0.00000E+0000
   6.6710  3.80300E-0001   0.00000E+0000
   6.6720  3.82300E-0001   0.00000E+0000
   6.6750  3.87100E-0001   0.00000E+0000
   6.6780  3.79000E-0001   0.00000E+0000
   6.6790  3.84600E-0001   0.00000E+0000
   6.6820  3.84900E-0001   0.00000E+0000
   6.6840  3.90700E-0001   0.00000E+0000
   6.6880  3.83800E-0001   0.00000E+0000
   6.6890  3.86800E-0001   0.00000E+0000
   6.6910  3.80700E-0001   0.00000E+0000
   6.6920  4.01000E-0001   0.00000E+0000
   6.6950  3.98000E-0001   0.00000E+0000
   6.6970  4.00300E-0001   0.00000E+0000
   6.7000  3.90500E-0001   0.00000E+0000
   6.7010  3.86400E-0001   0.00000E+0000
   6.7030  3.85600E-0001   0.00000E+0000
   6.7060  3.88800E-0001   0.00000E+0000
   6.7080  3.88400E-0001   0.00000E+0000
   6.7120  3.89600E-0001   0.00000E+0000
   6.7140  3.94500E-0001   0.00000E+0000
   6.7190  3.97600E-0001   0.00000E+0000
   6.7200  3.86500E-0001   0.00000E+0000
   6.7210  3.89200E-0001   0.00000E+0000
   6.7250  3.91100E-0001   0.00000E+0000
   6.7260  3.97300E-0001   0.00000E+0000
   6.7290  4.04700E-0001   0.00000E+0000
   6.7310  4.04100E-0001   0.00000E+0000
   6.7330  4.05800E-0001   0.00000E+0000
   6.7380  3.99600E-0001   0.00000E+0000
   6.7400  4.02300E-0001   0.00000E+0000
   6.7420  4.01900E-0001   0.00000E+0000
   6.7430  4.15800E-0001   0.00000E+0000
   6.7460  4.02700E-0001   0.00000E+0000
   6.7480  3.88600E-0001   0.00000E+0000
   6.7510  4.03000E-0001   0.00000E+0000
   6.7540  4.12000E-0001   0.00000E+0000
   6.7560  4.04000E-0001   0.00000E+0000
   6.7580  4.13600E-0001   0.00000E+0000
   6.7600  4.13100E-0001   0.00000E+0000
   6.7630  4.14700E-0001   0.00000E+0000
   6.7650  4.18000E-0001   0.00000E+0000
   6.7690  3.89500E-0001   0.00000E+0000
   6.7720  3.89200E-0001   0.00000E+0000
   6.7730  3.98400E-0001   0.00000E+0000
   6.7750  4.08900E-0001   0.00000E+0000
   6.7770  4.16700E-0001   0.00000E+0000
   6.7800  4.19400E-0001   0.00000E+0000
   6.7840  4.20900E-0001   0.00000E+0000
   6.7860  4.21500E-0001   0.00000E+0000
   6.7880  4.14700E-0001   0.00000E+0000
   6.7900  4.16100E-0001   0.00000E+0000
   6.7910  4.20100E-0001   0.00000E+0000
   6.7940  4.25200E-0001   0.00000E+0000
   6.7960  4.20200E-0001   0.00000E+0000
   6.8000  4.04700E-0001   0.00000E+0000
   6.8020  4.02900E-0001   0.00000E+0000
   6.8030  4.14400E-0001   0.00000E+0000
   6.8060  4.24300E-0001   0.00000E+0000
   6.8080  4.26100E-0001   0.00000E+0000
   6.8120  4.38500E-0001   0.00000E+0000
   6.8140  4.25700E-0001   0.00000E+0000
   6.8170  4.27600E-0001   0.00000E+0000
   6.8190  4.28100E-0001   0.00000E+0000
   6.8200  4.28400E-0001   0.00000E+0000
   6.8240  4.04800E-0001   0.00000E+0000
   6.8250  4.05400E-0001   0.00000E+0000
   6.8290  4.08300E-0001   0.00000E+0000
   6.8320  4.25300E-0001   0.00000E+0000
   6.8350  4.29100E-0001   0.00000E+0000
   6.8370  4.26000E-0001   0.00000E+0000
   6.8390  4.21200E-0001   0.00000E+0000
   6.8420  4.14900E-0001   0.00000E+0000
   6.8440  4.14000E-0001   0.00000E+0000
   6.8470  4.06800E-0001   0.00000E+0000
   6.8490  4.13800E-0001   0.00000E+0000
   6.8510  4.30100E-0001   0.00000E+0000
   6.8530  4.23100E-0001   0.00000E+0000
   6.8560  4.32600E-0001   0.00000E+0000
   6.8590  4.18100E-0001   0.00000E+0000
   6.8600  4.09100E-0001   0.00000E+0000
   6.8630  4.12700E-0001   0.00000E+0000
   6.8650  4.24400E-0001   0.00000E+0000
   6.8680  4.22500E-0001   0.00000E+0000
   6.8700  4.21600E-0001   0.00000E+0000
   6.8740  4.35600E-0001   0.00000E+0000
   6.8770  4.25200E-0001   0.00000E+0000
   6.8790  4.37800E-0001   0.00000E+0000
   6.8810  4.29600E-0001   0.00000E+0000
   6.8840  4.32000E-0001   0.00000E+0000
   6.8860  4.27000E-0001   0.00000E+0000
   6.8870  4.32600E-0001   0.00000E+0000
   6.8890  4.43600E-0001   0.00000E+0000
   6.8920  4.33800E-0001   0.00000E+0000
   6.8940  4.27900E-0001   0.00000E+0000
   6.8960  4.30000E-0001   0.00000E+0000
   6.8990  4.52400E-0001   0.00000E+0000
   6.9010  4.56200E-0001   0.00000E+0000
   6.9040  4.65500E-0001   0.00000E+0000
   6.9050  4.56300E-0001   0.00000E+0000
   6.9080  4.49100E-0001   0.00000E+0000
   6.9100  4.55300E-0001   0.00000E+0000
   6.9130  4.61900E-0001   0.00000E+0000
   6.9150  4.54100E-0001   0.00000E+0000
   6.9180  4.44600E-0001   0.00000E+0000
   6.9190  4.43400E-0001   0.00000E+0000
   6.9220  4.49700E-0001   0.00000E+0000
   6.9240  4.51300E-0001   0.00000E+0000
   6.9270  4.54100E-0001   0.00000E+0000
   6.9290  4.51500E-0001   0.00000E+0000
   6.9320  4.44800E-0001   0.00000E+0000
   6.9350  4.67700E-0001   0.00000E+0000
   6.9360  4.52600E-0001   0.00000E+0000
   6.9380  4.55000E-0001   0.00000E+0000
   6.9410  4.80500E-0001   0.00000E+0000
   6.9440  4.74200E-0001   0.00000E+0000
   6.9480  4.58400E-0001   0.00000E+0000
   6.9490  4.33100E-0001   0.00000E+0000
   6.9500  4.48400E-0001   0.00000E+0000
   6.9530  4.50300E-0001   0.00000E+0000
   6.9540  4.42700E-0001   0.00000E+0000
   6.9560  4.47500E-0001   0.00000E+0000
   6.9590  4.61900E-0001   0.00000E+0000
   6.9630  4.42000E-0001   0.00000E+0000
   6.9660  4.54800E-0001   0.00000E+0000
   6.9680  4.50000E-0001   0.00000E+0000
   6.9720  4.37600E-0001   0.00000E+0000
   6.9750  4.52900E-0001   0.00000E+0000
   6.9770  4.56000E-0001   0.00000E+0000
   6.9790  4.46000E-0001   0.00000E+0000
   6.9820  4.32600E-0001   0.00000E+0000
   6.9840  4.25400E-0001   0.00000E+0000
   6.9850  4.44000E-0001   0.00000E+0000
   6.9870  4.41700E-0001   0.00000E+0000
   6.9910  4.46700E-0001   0.00000E+0000
   6.9930  4.62900E-0001   0.00000E+0000
   6.9960  4.70400E-0001   0.00000E+0000
   6.9980  4.74000E-0001   0.00000E+0000
   6.9990  4.47900E-0001   0.00000E+0000
   7.0030  4.44200E-0001   0.00000E+0000
   7.0040  4.63400E-0001   0.00000E+0000
   7.0050  4.63100E-0001   0.00000E+0000
   7.0070  4.66800E-0001   0.00000E+0000
   7.0090  4.71500E-0001   0.00000E+0000
   7.0110  4.84400E-0001   0.00000E+0000
   7.0140  4.83600E-0001   0.00000E+0000
   7.0170  4.65300E-0001   0.00000E+0000
   7.0210  4.86300E-0001   0.00000E+0000
   7.0230  4.69800E-0001   0.00000E+0000
   7.0270  4.83300E-0001   0.00000E+0000
   7.0290  4.90300E-0001   0.00000E+0000
   7.0320  4.82400E-0001   0.00000E+0000
   7.0350  4.94400E-0001   0.00000E+0000
   7.0370  4.94000E-0001   0.00000E+0000
   7.0390  5.13500E-0001   0.00000E+0000
   7.0410  5.25400E-0001   0.00000E+0000
   7.0440  5.15300E-0001   0.00000E+0000
   7.0460  5.13000E-0001   0.00000E+0000
   7.0490  5.01200E-0001   0.00000E+0000
   7.0510  5.08400E-0001   0.00000E+0000
   7.0530  5.30200E-0001   0.00000E+0000
   7.0550  5.32600E-0001   0.00000E+0000
   7.0580  5.32300E-0001   0.00000E+0000
   7.0600  5.41000E-0001   0.00000E+0000
   7.0620  5.60200E-0001   0.00000E+0000
   7.0650  5.56300E-0001   0.00000E+0000
   7.0670  5.53300E-0001   0.00000E+0000
   7.0690  5.63200E-0001   0.00000E+0000
   7.0740  5.82700E-0001   0.00000E+0000
   7.0760  5.80200E-0001   0.00000E+0000
   7.0780  5.74400E-0001   0.00000E+0000
   7.0820  5.75600E-0001   0.00000E+0000
   7.0840  6.07800E-0001   0.00000E+0000
   7.0860  5.98700E-0001   0.00000E+0000
   7.0900  6.18400E-0001   0.00000E+0000
   7.0920  6.20500E-0001   0.00000E+0000
   7.0940  6.21000E-0001   0.00000E+0000
   7.0990  6.71900E-0001   0.00000E+0000
   7.1010  6.67100E-0001   0.00000E+0000
