# Supplementary material for: Self-association of MreC as a regulatory signal in bacterial cell wall elongation
Source: Nat Commun. 2021 May 20;12:2987. doi: 10.1038/s41467-021-22957-9 (PMC8137920; doi:10.1038/s41467-021-22957-9)
Supplement: Supplementary file 4 — Source Data [file 41467_2021_22957_MOESM4_ESM.zip › Martins2-Source-Data/AUC_rawdata/E.coli/00126.RA3]

MREC FHEC 0,8 abs
R 3 20.0 20000 0029457 1.1540E11 281 1 
   5.8000 -3.16000E-0001   0.00000E+0000
   5.8040 -1.71900E-0001   0.00000E+0000
   5.8050 -2.11000E-0001   0.00000E+0000
   5.8070 -2.69600E-0001   0.00000E+0000
   5.8080 -1.63500E-0001   0.00000E+0000
   5.8090 -1.91000E-0001   0.00000E+0000
   5.8110 -2.00200E-0001   0.00000E+0000
   5.8120 -1.32100E-0001   0.00000E+0000
   5.8130 -1.62100E-0001   0.00000E+0000
   5.8160 -3.97100E-0001   0.00000E+0000
   5.8180 -3.48200E-0001   0.00000E+0000
   5.8210 -5.33900E-0001   0.00000E+0000
   5.8230 -6.10500E-0001   0.00000E+0000
   5.8260 -3.91700E-0001   0.00000E+0000
   5.8280 -2.45100E-0001   0.00000E+0000
   5.8290 -2.79000E-0002   0.00000E+0000
   5.8300  3.58000E-0002   0.00000E+0000
   5.8340  1.58700E-0001   0.00000E+0000
   5.8370  1.33100E-0001   0.00000E+0000
   5.8390  1.04100E-0001   0.00000E+0000
   5.8420  1.01300E-0001   0.00000E+0000
   5.8440  9.36000E-0002   0.00000E+0000
   5.8460  7.91000E-0002   0.00000E+0000
   5.8490  9.47000E-0002   0.00000E+0000
   5.8510  9.30000E-0002   0.00000E+0000
   5.8530  9.79000E-0002   0.00000E+0000
   5.8550  4.49000E-0002   0.00000E+0000
   5.8570  4.40000E-0003   0.00000E+0000
   5.8590  3.78000E-0002   0.00000E+0000
   5.8600  3.87000E-0002   0.00000E+0000
   5.8620  2.28000E-0002   0.00000E+0000
   5.8640  2.06000E-0002   0.00000E+0000
   5.8670  4.43000E-0002   0.00000E+0000
   5.8690  1.36000E-0002   0.00000E+0000
   5.8720 -4.63000E-0002   0.00000E+0000
   5.8740 -3.59000E-0002   0.00000E+0000
   5.8780  9.60000E-0003   0.00000E+0000
   5.8820  4.11000E-0002   0.00000E+0000
   5.8850  1.90000E-0002   0.00000E+0000
   5.8860  1.27000E-0002   0.00000E+0000
   5.8870  1.31000E-0002   0.00000E+0000
   5.8900  4.03000E-0002   0.00000E+0000
   5.8920  2.26000E-0002   0.00000E+0000
   5.8940  1.17000E-0002   0.00000E+0000
   5.8970  2.72000E-0002   0.00000E+0000
   5.8990  1.31000E-0002   0.00000E+0000
   5.9010  2.85000E-0002   0.00000E+0000
   5.9040  4.09000E-0002   0.00000E+0000
   5.9050  1.88000E-0002   0.00000E+0000
   5.9090  5.50000E-0003   0.00000E+0000
   5.9100  2.50000E-0003   0.00000E+0000
   5.9110  1.07000E-0002   0.00000E+0000
   5.9120  1.92000E-0002   0.00000E+0000
   5.9150  1.95000E-0002   0.00000E+0000
   5.9160  2.38000E-0002   0.00000E+0000
   5.9180  2.46000E-0002   0.00000E+0000
   5.9190  1.76000E-0002   0.00000E+0000
   5.9220  4.30000E-0003   0.00000E+0000
   5.9230 -2.20000E-0003   0.00000E+0000
   5.9260  4.18000E-0002   0.00000E+0000
   5.9270  3.69000E-0002   0.00000E+0000
   5.9290  3.08000E-0002   0.00000E+0000
   5.9300  5.20000E-0002   0.00000E+0000
   5.9340  7.55000E-0002   0.00000E+0000
   5.9350  6.40000E-0002   0.00000E+0000
   5.9380  2.85000E-0002   0.00000E+0000
   5.9390  3.90000E-0002   0.00000E+0000
   5.9410  8.28000E-0002   0.00000E+0000
   5.9440  6.38000E-0002   0.00000E+0000
   5.9460  6.17000E-0002   0.00000E+0000
   5.9470  7.82000E-0002   0.00000E+0000
   5.9510  6.31000E-0002   0.00000E+0000
   5.9520  6.97000E-0002   0.00000E+0000
   5.9540  4.34000E-0002   0.00000E+0000
   5.9580  6.04000E-0002   0.00000E+0000
   5.9590  7.40000E-0002   0.00000E+0000
   5.9610  8.52000E-0002   0.00000E+0000
   5.9630  8.86000E-0002   0.00000E+0000
   5.9660  4.06000E-0002   0.00000E+0000
   5.9680  2.29000E-0002   0.00000E+0000
   5.9700  2.42000E-0002   0.00000E+0000
   5.9720  2.25000E-0002   0.00000E+0000
   5.9730  2.65000E-0002   0.00000E+0000
   5.9750  3.73000E-0002   0.00000E+0000
   5.9790  6.88000E-0002   0.00000E+0000
   5.9820 -1.45300E-0001   0.00000E+0000
   5.9840 -8.72700E-0001   0.00000E+0000
   5.9870 -1.26850E+0000   0.00000E+0000
   5.9890 -1.36410E+0000   0.00000E+0000
   5.9910 -1.59280E+0000   0.00000E+0000
   5.9930 -1.70040E+0000   0.00000E+0000
   5.9950 -1.96910E+0000   0.00000E+0000
   5.9970 -1.94240E+0000   0.00000E+0000
   6.0010 -1.93720E+0000   0.00000E+0000
   6.0020 -1.86710E+0000   0.00000E+0000
   6.0040 -1.84430E+0000   0.00000E+0000
   6.0060 -1.82960E+0000   0.00000E+0000
   6.0090 -1.66890E+0000   0.00000E+0000
   6.0110 -1.59100E+0000   0.00000E+0000
   6.0130 -1.28740E+0000   0.00000E+0000
   6.0140 -1.01470E+0000   0.00000E+0000
   6.0160 -6.22600E-0001   0.00000E+0000
   6.0200  1.29100E-0001   0.00000E+0000
   6.0220  1.40100E-0001   0.00000E+0000
   6.0250  1.57900E-0001   0.00000E+0000
   6.0270  1.25000E-0001   0.00000E+0000
   6.0300  1.05200E-0001   0.00000E+0000
   6.0320  1.44300E-0001   0.00000E+0000
   6.0340  1.39900E-0001   0.00000E+0000
   6.0370  1.70700E-0001   0.00000E+0000
   6.0390  1.26400E-0001   0.00000E+0000
   6.0420  9.13000E-0002   0.00000E+0000
   6.0430  1.01100E-0001   0.00000E+0000
   6.0460  1.29000E-0001   0.00000E+0000
   6.0480  1.29500E-0001   0.00000E+0000
   6.0510  1.04000E-0001   0.00000E+0000
   6.0520  1.11300E-0001   0.00000E+0000
   6.0550  1.15300E-0001   0.00000E+0000
   6.0570  1.23100E-0001   0.00000E+0000
   6.0590  1.09600E-0001   0.00000E+0000
   6.0620  1.18900E-0001   0.00000E+0000
   6.0640  1.09000E-0001   0.00000E+0000
   6.0650  1.15000E-0001   0.00000E+0000
   6.0690  1.16300E-0001   0.00000E+0000
   6.0700  1.11100E-0001   0.00000E+0000
   6.0730  9.83000E-0002   0.00000E+0000
   6.0750  1.01200E-0001   0.00000E+0000
   6.0780  1.53600E-0001   0.00000E+0000
   6.0800  1.53600E-0001   0.00000E+0000
   6.0830  1.37100E-0001   0.00000E+0000
   6.0870  1.13030E+0000   0.00000E+0000
   6.0920  1.37970E+0000   0.00000E+0000
   6.0940  1.45360E+0000   0.00000E+0000
   6.0960  1.47720E+0000   0.00000E+0000
   6.0970  1.54790E+0000   0.00000E+0000
   6.0990  2.00230E+0000   0.00000E+0000
   6.1030  2.07190E+0000   0.00000E+0000
   6.1050  2.00570E+0000   0.00000E+0000
   6.1070  1.93480E+0000   0.00000E+0000
   6.1090  1.84210E+0000   0.00000E+0000
   6.1140  1.78280E+0000   0.00000E+0000
   6.1180  1.57930E+0000   0.00000E+0000
   6.1230  6.63000E-0002   0.00000E+0000
   6.1280  1.14900E-0001   0.00000E+0000
   6.1300  1.12600E-0001   0.00000E+0000
   6.1310  1.10900E-0001   0.00000E+0000
   6.1350  1.00700E-0001   0.00000E+0000
   6.1380  1.04900E-0001   0.00000E+0000
   6.1400  9.38000E-0002   0.00000E+0000
   6.1420  9.73000E-0002   0.00000E+0000
   6.1430  8.59000E-0002   0.00000E+0000
   6.1450  8.80000E-0002   0.00000E+0000
   6.1470  1.00600E-0001   0.00000E+0000
   6.1490  9.81000E-0002   0.00000E+0000
   6.1520  9.24000E-0002   0.00000E+0000
   6.1530  9.28000E-0002   0.00000E+0000
   6.1560  1.01700E-0001   0.00000E+0000
   6.1570  1.01600E-0001   0.00000E+0000
   6.1610  1.02500E-0001   0.00000E+0000
   6.1630  1.02700E-0001   0.00000E+0000
   6.1660  1.04500E-0001   0.00000E+0000
   6.1680  1.00800E-0001   0.00000E+0000
   6.1690  1.13100E-0001   0.00000E+0000
   6.1710  1.02000E-0001   0.00000E+0000
   6.1750  1.07400E-0001   0.00000E+0000
   6.1760  1.09700E-0001   0.00000E+0000
   6.1800  1.10000E-0001   0.00000E+0000
   6.1830  1.13900E-0001   0.00000E+0000
   6.1860  1.14100E-0001   0.00000E+0000
   6.1880  1.12200E-0001   0.00000E+0000
   6.1910  1.14700E-0001   0.00000E+0000
   6.1920  1.14200E-0001   0.00000E+0000
   6.1950  1.09200E-0001   0.00000E+0000
   6.1980  1.16700E-0001   0.00000E+0000
   6.2000  1.15900E-0001   0.00000E+0000
   6.2040  1.19900E-0001   0.00000E+0000
   6.2080  1.21300E-0001   0.00000E+0000
   6.2090  1.22600E-0001   0.00000E+0000
   6.2110  1.26400E-0001   0.00000E+0000
   6.2130  1.25300E-0001   0.00000E+0000
   6.2150  1.27000E-0001   0.00000E+0000
   6.2160  1.34100E-0001   0.00000E+0000
   6.2200  1.29400E-0001   0.00000E+0000
   6.2230  1.40300E-0001   0.00000E+0000
   6.2250  1.33900E-0001   0.00000E+0000
   6.2270  1.39900E-0001   0.00000E+0000
   6.2300  1.64600E-0001   0.00000E+0000
   6.2320  1.24600E-0001   0.00000E+0000
   6.2340  7.26000E-0002   0.00000E+0000
   6.2360  1.06500E-0001   0.00000E+0000
   6.2390  1.67500E-0001   0.00000E+0000
   6.2400  1.62500E-0001   0.00000E+0000
   6.2430  1.54200E-0001   0.00000E+0000
   6.2450  1.53900E-0001   0.00000E+0000
   6.2480  1.54600E-0001   0.00000E+0000
   6.2490  1.57700E-0001   0.00000E+0000
   6.2510  1.45700E-0001   0.00000E+0000
   6.2540  1.49500E-0001   0.00000E+0000
   6.2570  1.54700E-0001   0.00000E+0000
   6.2580  1.55400E-0001   0.00000E+0000
   6.2590  1.66000E-0001   0.00000E+0000
   6.2610  1.64400E-0001   0.00000E+0000
   6.2640  1.66300E-0001   0.00000E+0000
   6.2680  1.78500E-0001   0.00000E+0000
   6.2710  1.65700E-0001   0.00000E+0000
   6.2730  1.65900E-0001   0.00000E+0000
   6.2750  1.67400E-0001   0.00000E+0000
   6.2780  1.76600E-0001   0.00000E+0000
   6.2800  1.75300E-0001   0.00000E+0000
   6.2830  1.61700E-0001   0.00000E+0000
   6.2840  1.73400E-0001   0.00000E+0000
   6.2880  1.88000E-0001   0.00000E+0000
   6.2900  1.82400E-0001   0.00000E+0000
   6.2930  1.78300E-0001   0.00000E+0000
   6.2940  1.78500E-0001   0.00000E+0000
   6.2980  1.88700E-0001   0.00000E+0000
   6.3000  1.90500E-0001   0.00000E+0000
   6.3020  1.94000E-0001   0.00000E+0000
   6.3050  2.01500E-0001   0.00000E+0000
   6.3070  1.89000E-0001   0.00000E+0000
   6.3090  2.09800E-0001   0.00000E+0000
   6.3110  2.03200E-0001   0.00000E+0000
   6.3140  1.92000E-0001   0.00000E+0000
   6.3190  2.02400E-0001   0.00000E+0000
   6.3210  2.04100E-0001   0.00000E+0000
   6.3230  2.07700E-0001   0.00000E+0000
   6.3250  2.16900E-0001   0.00000E+0000
   6.3280  2.36000E-0001   0.00000E+0000
   6.3320  1.63400E-0001   0.00000E+0000
   6.3340  1.86500E-0001   0.00000E+0000
   6.3360  2.32100E-0001   0.00000E+0000
   6.3400  2.30800E-0001   0.00000E+0000
   6.3410  2.33600E-0001   0.00000E+0000
   6.3420  2.24000E-0001   0.00000E+0000
   6.3450  2.35200E-0001   0.00000E+0000
   6.3480  2.46400E-0001   0.00000E+0000
   6.3500  2.33400E-0001   0.00000E+0000
   6.3520  2.30200E-0001   0.00000E+0000
   6.3530  2.31700E-0001   0.00000E+0000
   6.3550  2.30500E-0001   0.00000E+0000
   6.3570  2.39900E-0001   0.00000E+0000
   6.3600  2.38400E-0001   0.00000E+0000
   6.3620  2.39200E-0001   0.00000E+0000
   6.3640  2.41400E-0001   0.00000E+0000
   6.3670  2.39100E-0001   0.00000E+0000
   6.3700  2.45300E-0001   0.00000E+0000
   6.3710  2.48700E-0001   0.00000E+0000
   6.3760  2.54500E-0001   0.00000E+0000
   6.3780  2.59300E-0001   0.00000E+0000
   6.3800  2.56300E-0001   0.00000E+0000
   6.3820  2.53800E-0001   0.00000E+0000
   6.3850  2.60200E-0001   0.00000E+0000
   6.3890  2.63100E-0001   0.00000E+0000
   6.3910  2.72600E-0001   0.00000E+0000
   6.3940  2.74300E-0001   0.00000E+0000
   6.3960  2.64900E-0001   0.00000E+0000
   6.3980  2.80600E-0001   0.00000E+0000
   6.3990  2.72100E-0001   0.00000E+0000
   6.4010  2.87400E-0001   0.00000E+0000
   6.4040  2.71100E-0001   0.00000E+0000
   6.4060  2.78100E-0001   0.00000E+0000
   6.4090  2.75100E-0001   0.00000E+0000
   6.4100  2.86500E-0001   0.00000E+0000
   6.4120  2.76500E-0001   0.00000E+0000
   6.4140  2.74900E-0001   0.00000E+0000
   6.4160  2.76200E-0001   0.00000E+0000
   6.4190  2.87900E-0001   0.00000E+0000
   6.4210  2.82700E-0001   0.00000E+0000
   6.4240  2.88700E-0001   0.00000E+0000
   6.4260  2.88100E-0001   0.00000E+0000
   6.4280  2.94200E-0001   0.00000E+0000
   6.4310  2.93700E-0001   0.00000E+0000
   6.4320  2.94000E-0001   0.00000E+0000
   6.4340  2.95400E-0001   0.00000E+0000
   6.4370  2.99400E-0001   0.00000E+0000
   6.4390  2.93800E-0001   0.00000E+0000
   6.4420  3.01400E-0001   0.00000E+0000
   6.4470  3.03400E-0001   0.00000E+0000
   6.4480  2.97700E-0001   0.00000E+0000
   6.4510  3.04700E-0001   0.00000E+0000
   6.4530  3.13400E-0001   0.00000E+0000
   6.4550  3.10200E-0001   0.00000E+0000
   6.4580  3.04300E-0001   0.00000E+0000
   6.4590  3.05300E-0001   0.00000E+0000
   6.4620  3.04600E-0001   0.00000E+0000
   6.4640  3.13900E-0001   0.00000E+0000
   6.4670  3.11200E-0001   0.00000E+0000
   6.4690  3.10300E-0001   0.00000E+0000
   6.4720  3.08200E-0001   0.00000E+0000
   6.4740  3.23300E-0001   0.00000E+0000
   6.4780  3.45400E-0001   0.00000E+0000
   6.4790  3.48400E-0001   0.00000E+0000
   6.4810  3.30500E-0001   0.00000E+0000
   6.4830  3.32800E-0001   0.00000E+0000
   6.4860  3.27700E-0001   0.00000E+0000
   6.4880  3.27000E-0001   0.00000E+0000
   6.4900  3.25600E-0001   0.00000E+0000
   6.4920  3.19800E-0001   0.00000E+0000
   6.4950  3.20000E-0001   0.00000E+0000
   6.4970  3.21800E-0001   0.00000E+0000
   6.4990  3.22100E-0001   0.00000E+0000
   6.5010  3.34500E-0001   0.00000E+0000
   6.5030  3.32100E-0001   0.00000E+0000
   6.5050  3.30300E-0001   0.00000E+0000
   6.5070  3.31800E-0001   0.00000E+0000
   6.5090  3.40200E-0001   0.00000E+0000
   6.5120  3.36300E-0001   0.00000E+0000
   6.5130  3.14100E-0001   0.00000E+0000
   6.5160  3.19300E-0001   0.00000E+0000
   6.5170  3.31200E-0001   0.00000E+0000
   6.5210  3.44100E-0001   0.00000E+0000
   6.5220  3.41000E-0001   0.00000E+0000
   6.5260  3.40900E-0001   0.00000E+0000
   6.5290  3.34700E-0001   0.00000E+0000
   6.5310  3.38100E-0001   0.00000E+0000
   6.5320  3.36900E-0001   0.00000E+0000
   6.5360  3.41300E-0001   0.00000E+0000
   6.5390  3.41300E-0001   0.00000E+0000
   6.5410  3.54300E-0001   0.00000E+0000
   6.5450  3.39800E-0001   0.00000E+0000
   6.5470  3.38700E-0001   0.00000E+0000
   6.5500  3.56100E-0001   0.00000E+0000
   6.5530  3.47300E-0001   0.00000E+0000
   6.5540  3.44500E-0001   0.00000E+0000
   6.5590  3.40100E-0001   0.00000E+0000
   6.5600  3.52700E-0001   0.00000E+0000
   6.5620  3.50400E-0001   0.00000E+0000
   6.5630  3.61000E-0001   0.00000E+0000
   6.5670  3.57200E-0001   0.00000E+0000
   6.5690  3.58400E-0001   0.00000E+0000
   6.5720  3.51400E-0001   0.00000E+0000
   6.5750  3.54600E-0001   0.00000E+0000
   6.5770  3.58200E-0001   0.00000E+0000
   6.5800  3.48800E-0001   0.00000E+0000
   6.5830  3.64900E-0001   0.00000E+0000
   6.5850  3.67000E-0001   0.00000E+0000
   6.5860  3.64900E-0001   0.00000E+0000
   6.5880  3.58700E-0001   0.00000E+0000
   6.5910  3.56100E-0001   0.00000E+0000
   6.5940  3.65500E-0001   0.00000E+0000
   6.5950  3.64800E-0001   0.00000E+0000
   6.5980  3.60300E-0001   0.00000E+0000
   6.6000  3.63100E-0001   0.00000E+0000
   6.6020  3.91600E-0001   0.00000E+0000
   6.6030  3.77600E-0001   0.00000E+0000
   6.6070  3.67700E-0001   0.00000E+0000
   6.6080  3.65400E-0001   0.00000E+0000
   6.6100  3.60300E-0001   0.00000E+0000
   6.6120  3.67600E-0001   0.00000E+0000
   6.6160  3.75900E-0001   0.00000E+0000
   6.6170  3.77600E-0001   0.00000E+0000
   6.6200  3.72300E-0001   0.00000E+0000
   6.6220  3.75200E-0001   0.00000E+0000
   6.6260  3.72300E-0001   0.00000E+0000
   6.6270  3.86500E-0001   0.00000E+0000
   6.6290  3.84000E-0001   0.00000E+0000
   6.6310  3.84200E-0001   0.00000E+0000
   6.6330  3.82600E-0001   0.00000E+0000
   6.6350  3.75800E-0001   0.00000E+0000
   6.6390  3.91500E-0001   0.00000E+0000
   6.6410  3.83100E-0001   0.00000E+0000
   6.6430  3.87700E-0001   0.00000E+0000
   6.6460  3.84500E-0001   0.00000E+0000
   6.6480  3.71900E-0001   0.00000E+0000
   6.6500  3.82700E-0001   0.00000E+0000
   6.6520  3.88300E-0001   0.00000E+0000
   6.6530  3.79600E-0001   0.00000E+0000
   6.6560  3.83900E-0001   0.00000E+0000
   6.6580  3.84500E-0001   0.00000E+0000
   6.6600  3.81700E-0001   0.00000E+0000
   6.6640  3.88100E-0001   0.00000E+0000
   6.6650  3.80600E-0001   0.00000E+0000
   6.6690  3.86300E-0001   0.00000E+0000
   6.6720  3.91000E-0001   0.00000E+0000
   6.6730  3.88000E-0001   0.00000E+0000
   6.6740  3.93600E-0001   0.00000E+0000
   6.6780  3.85200E-0001   0.00000E+0000
   6.6800  3.92200E-0001   0.00000E+0000
   6.6830  3.96500E-0001   0.00000E+0000
   6.6850  3.95000E-0001   0.00000E+0000
   6.6880  3.92200E-0001   0.00000E+0000
   6.6890  3.94800E-0001   0.00000E+0000
   6.6910  3.89500E-0001   0.00000E+0000
   6.6950  4.06000E-0001   0.00000E+0000
   6.6960  4.01700E-0001   0.00000E+0000
   6.6990  4.05100E-0001   0.00000E+0000
   6.7000  3.93500E-0001   0.00000E+0000
   6.7030  3.88600E-0001   0.00000E+0000
   6.7060  3.87800E-0001   0.00000E+0000
   6.7080  3.95700E-0001   0.00000E+0000
   6.7090  3.92400E-0001   0.00000E+0000
   6.7120  3.98900E-0001   0.00000E+0000
   6.7150  3.97600E-0001   0.00000E+0000
   6.7170  3.94100E-0001   0.00000E+0000
   6.7200  3.90400E-0001   0.00000E+0000
   6.7240  3.98900E-0001   0.00000E+0000
   6.7260  3.99300E-0001   0.00000E+0000
   6.7300  4.05900E-0001   0.00000E+0000
   6.7320  4.07100E-0001   0.00000E+0000
   6.7350  4.12600E-0001   0.00000E+0000
   6.7390  4.08900E-0001   0.00000E+0000
   6.7410  4.12600E-0001   0.00000E+0000
   6.7420  4.17900E-0001   0.00000E+0000
   6.7470  4.08100E-0001   0.00000E+0000
   6.7490  4.01600E-0001   0.00000E+0000
   6.7510  4.01500E-0001   0.00000E+0000
   6.7520  4.22400E-0001   0.00000E+0000
   6.7540  4.23000E-0001   0.00000E+0000
   6.7570  4.15900E-0001   0.00000E+0000
   6.7580  4.14100E-0001   0.00000E+0000
   6.7610  4.20000E-0001   0.00000E+0000
   6.7630  4.20500E-0001   0.00000E+0000
   6.7670  4.10600E-0001   0.00000E+0000
   6.7700  3.96500E-0001   0.00000E+0000
   6.7730  4.03000E-0001   0.00000E+0000
   6.7750  4.14600E-0001   0.00000E+0000
   6.7760  4.26800E-0001   0.00000E+0000
   6.7790  4.20900E-0001   0.00000E+0000
   6.7820  4.23400E-0001   0.00000E+0000
   6.7860  4.18100E-0001   0.00000E+0000
   6.7890  4.20800E-0001   0.00000E+0000
   6.7910  4.23000E-0001   0.00000E+0000
   6.7940  4.27700E-0001   0.00000E+0000
   6.7960  4.31800E-0001   0.00000E+0000
   6.7980  4.10700E-0001   0.00000E+0000
   6.8010  4.07300E-0001   0.00000E+0000
   6.8030  4.19400E-0001   0.00000E+0000
   6.8060  4.26100E-0001   0.00000E+0000
   6.8070  4.19200E-0001   0.00000E+0000
   6.8100  4.29400E-0001   0.00000E+0000
   6.8120  4.51400E-0001   0.00000E+0000
   6.8150  4.19500E-0001   0.00000E+0000
   6.8180  4.34800E-0001   0.00000E+0000
   6.8210  4.30900E-0001   0.00000E+0000
   6.8240  4.14000E-0001   0.00000E+0000
   6.8260  4.16700E-0001   0.00000E+0000
   6.8290  4.15400E-0001   0.00000E+0000
   6.8310  4.19900E-0001   0.00000E+0000
   6.8320  4.20400E-0001   0.00000E+0000
   6.8350  4.29500E-0001   0.00000E+0000
   6.8390  4.25900E-0001   0.00000E+0000
   6.8420  4.21500E-0001   0.00000E+0000
   6.8440  4.26600E-0001   0.00000E+0000
   6.8460  4.19900E-0001   0.00000E+0000
   6.8490  4.22300E-0001   0.00000E+0000
   6.8510  4.39200E-0001   0.00000E+0000
   6.8530  4.26500E-0001   0.00000E+0000
   6.8560  4.49300E-0001   0.00000E+0000
   6.8580 -2.25850E+0000   0.00000E+0000
   6.8600  4.24200E-0001   0.00000E+0000
   6.8630  4.30100E-0001   0.00000E+0000
   6.8650  4.23200E-0001   0.00000E+0000
   6.8670  4.23600E-0001   0.00000E+0000
   6.8690  4.32200E-0001   0.00000E+0000
   6.8720  4.37100E-0001   0.00000E+0000
   6.8750  4.26600E-0001   0.00000E+0000
   6.8780  4.39700E-0001   0.00000E+0000
   6.8790  4.32800E-0001   0.00000E+0000
   6.8830  4.31200E-0001   0.00000E+0000
   6.8840  4.35600E-0001   0.00000E+0000
   6.8870  4.37900E-0001   0.00000E+0000
   6.8880  4.44600E-0001   0.00000E+0000
   6.8930  4.36700E-0001   0.00000E+0000
   6.8940  4.27700E-0001   0.00000E+0000
   6.8970  4.48900E-0001   0.00000E+0000
   6.8990  4.57200E-0001   0.00000E+0000
   6.9010  4.64300E-0001   0.00000E+0000
   6.9040  4.63000E-0001   0.00000E+0000
   6.9060  4.48600E-0001   0.00000E+0000
   6.9070  4.55500E-0001   0.00000E+0000
   6.9080  4.58200E-0001   0.00000E+0000
   6.9120  4.63100E-0001   0.00000E+0000
   6.9150  4.56600E-0001   0.00000E+0000
   6.9170  4.45400E-0001   0.00000E+0000
   6.9200  4.49500E-0001   0.00000E+0000
   6.9220  4.43900E-0001   0.00000E+0000
   6.9240  4.64900E-0001   0.00000E+0000
   6.9270  4.44900E-0001   0.00000E+0000
   6.9300  4.43000E-0001   0.00000E+0000
   6.9320  4.55700E-0001   0.00000E+0000
   6.9340  4.63200E-0001   0.00000E+0000
   6.9370  4.47600E-0001   0.00000E+0000
   6.9380  4.68500E-0001   0.00000E+0000
   6.9410  4.83100E-0001   0.00000E+0000
   6.9430  4.67100E-0001   0.00000E+0000
   6.9460  4.66200E-0001   0.00000E+0000
   6.9480  4.44400E-0001   0.00000E+0000
   6.9490  4.54800E-0001   0.00000E+0000
   6.9530  4.55700E-0001   0.00000E+0000
   6.9550  4.49500E-0001   0.00000E+0000
   6.9570  4.63100E-0001   0.00000E+0000
   6.9590  4.60200E-0001   0.00000E+0000
   6.9610  4.40400E-0001   0.00000E+0000
   6.9630  4.59200E-0001   0.00000E+0000
   6.9670  4.52500E-0001   0.00000E+0000
   6.9700  4.42400E-0001   0.00000E+0000
   6.9720  4.47500E-0001   0.00000E+0000
   6.9740  4.55800E-0001   0.00000E+0000
   6.9770  4.53000E-0001   0.00000E+0000
   6.9780  4.55600E-0001   0.00000E+0000
   6.9820  4.39700E-0001   0.00000E+0000
   6.9840  4.26300E-0001   0.00000E+0000
   6.9860  4.38900E-0001   0.00000E+0000
   6.9890  4.36600E-0001   0.00000E+0000
   6.9910  4.39900E-0001   0.00000E+0000
   6.9930  4.62900E-0001   0.00000E+0000
   6.9980  4.68900E-0001   0.00000E+0000
   7.0010  4.51200E-0001   0.00000E+0000
   7.0030  4.46500E-0001   0.00000E+0000
   7.0050  4.54500E-0001   0.00000E+0000
   7.0070  4.59900E-0001   0.00000E+0000
   7.0080  4.72900E-0001   0.00000E+0000
   7.0100  4.71000E-0001   0.00000E+0000
   7.0130  4.84100E-0001   0.00000E+0000
   7.0160  4.77300E-0001   0.00000E+0000
   7.0180  4.79900E-0001   0.00000E+0000
   7.0210  4.89300E-0001   0.00000E+0000
   7.0250  4.74500E-0001   0.00000E+0000
   7.0270  4.87900E-0001   0.00000E+0000
   7.0300  4.96500E-0001   0.00000E+0000
   7.0320  4.82200E-0001   0.00000E+0000
   7.0350  4.97700E-0001   0.00000E+0000
   7.0370  5.05600E-0001   0.00000E+0000
   7.0410  5.19000E-0001   0.00000E+0000
   7.0440  5.19700E-0001   0.00000E+0000
   7.0460  5.09800E-0001   0.00000E+0000
   7.0480  5.09600E-0001   0.00000E+0000
   7.0500  5.16100E-0001   0.00000E+0000
   7.0530  5.21800E-0001   0.00000E+0000
   7.0560  5.24400E-0001   0.00000E+0000
   7.0580  5.26300E-0001   0.00000E+0000
   7.0600  5.45700E-0001   0.00000E+0000
   7.0620  5.48400E-0001   0.00000E+0000
   7.0650  5.44100E-0001   0.00000E+0000
   7.0660  5.49400E-0001   0.00000E+0000
   7.0690  5.51400E-0001   0.00000E+0000
   7.0720  5.78200E-0001   0.00000E+0000
   7.0730  5.80200E-0001   0.00000E+0000
   7.0770  5.75100E-0001   0.00000E+0000
   7.0790  5.59600E-0001   0.00000E+0000
   7.0820  5.78200E-0001   0.00000E+0000
   7.0840  6.10900E-0001   0.00000E+0000
   7.0870  6.07300E-0001   0.00000E+0000
   7.0900  6.12600E-0001   0.00000E+0000
   7.0920  6.16800E-0001   0.00000E+0000
   7.0940  6.22400E-0001   0.00000E+0000
   7.0960  6.34000E-0001   0.00000E+0000
   7.0990  6.47300E-0001   0.00000E+0000
   7.1010  6.55600E-0001   0.00000E+0000
