# Supplementary material for: Self-association of MreC as a regulatory signal in bacterial cell wall elongation
Source: Nat Commun. 2021 May 20;12:2987. doi: 10.1038/s41467-021-22957-9 (PMC8137920; doi:10.1038/s41467-021-22957-9)
Supplement: Supplementary file 4 — Source Data [file 41467_2021_22957_MOESM4_ESM.zip › Martins2-Source-Data/AUC_rawdata/E.coli/00127.RA3]

MREC FHEC 0,8 abs
R 3 20.1 20000 0029665 1.1630E11 281 1 
   5.8000 -4.20700E-0001   0.00000E+0000
   5.8030 -2.89400E-0001   0.00000E+0000
   5.8050 -2.05400E-0001   0.00000E+0000
   5.8060 -1.92500E-0001   0.00000E+0000
   5.8080 -2.10500E-0001   0.00000E+0000
   5.8100 -1.82200E-0001   0.00000E+0000
   5.8110 -1.22600E-0001   0.00000E+0000
   5.8120 -3.05600E-0001   0.00000E+0000
   5.8150 -4.05800E-0001   0.00000E+0000
   5.8160 -4.81300E-0001   0.00000E+0000
   5.8180 -4.03000E-0001   0.00000E+0000
   5.8190 -4.80600E-0001   0.00000E+0000
   5.8210 -7.22000E-0001   0.00000E+0000
   5.8220 -5.19200E-0001   0.00000E+0000
   5.8250 -3.40600E-0001   0.00000E+0000
   5.8280  1.87000E-0002   0.00000E+0000
   5.8290  5.22000E-0002   0.00000E+0000
   5.8320  1.43600E-0001   0.00000E+0000
   5.8330  1.25900E-0001   0.00000E+0000
   5.8340  1.06000E-0001   0.00000E+0000
   5.8380  8.28000E-0002   0.00000E+0000
   5.8390  8.99000E-0002   0.00000E+0000
   5.8420  8.95000E-0002   0.00000E+0000
   5.8430  8.06000E-0002   0.00000E+0000
   5.8440  7.64000E-0002   0.00000E+0000
   5.8460  1.00600E-0001   0.00000E+0000
   5.8480  8.34000E-0002   0.00000E+0000
   5.8490  8.18000E-0002   0.00000E+0000
   5.8510  7.65000E-0002   0.00000E+0000
   5.8530  5.48000E-0002   0.00000E+0000
   5.8560  1.28000E-0002   0.00000E+0000
   5.8570  3.21000E-0002   0.00000E+0000
   5.8580  3.77000E-0002   0.00000E+0000
   5.8590  2.50000E-0002   0.00000E+0000
   5.8620  1.72000E-0002   0.00000E+0000
   5.8630  4.21000E-0002   0.00000E+0000
   5.8650  3.81000E-0002   0.00000E+0000
   5.8670  7.80000E-0003   0.00000E+0000
   5.8690 -3.32000E-0002   0.00000E+0000
   5.8710 -3.31000E-0002   0.00000E+0000
   5.8720 -1.45000E-0002   0.00000E+0000
   5.8730  9.30000E-0003   0.00000E+0000
   5.8760  2.22000E-0002   0.00000E+0000
   5.8770  4.84000E-0002   0.00000E+0000
   5.8800  3.73000E-0002   0.00000E+0000
   5.8830  1.22000E-0002   0.00000E+0000
   5.8850  1.91000E-0002   0.00000E+0000
   5.8870  4.61000E-0002   0.00000E+0000
   5.8900  4.54000E-0002   0.00000E+0000
   5.8920  1.32000E-0002   0.00000E+0000
   5.8940  3.70000E-0002   0.00000E+0000
   5.8960  1.18000E-0002   0.00000E+0000
   5.8970  8.70000E-0003   0.00000E+0000
   5.8990  3.95000E-0002   0.00000E+0000
   5.9010  3.00000E-0002   0.00000E+0000
   5.9040  1.43000E-0002   0.00000E+0000
   5.9050  1.18000E-0002   0.00000E+0000
   5.9060  8.00000E-0004   0.00000E+0000
   5.9080  1.47000E-0002   0.00000E+0000
   5.9110  2.49000E-0002   0.00000E+0000
   5.9130  2.72000E-0002   0.00000E+0000
   5.9150  1.52000E-0002   0.00000E+0000
   5.9170  1.44000E-0002   0.00000E+0000
   5.9200 -6.90000E-0003   0.00000E+0000
   5.9220  3.15000E-0002   0.00000E+0000
   5.9230  3.44000E-0002   0.00000E+0000
   5.9260  2.67000E-0002   0.00000E+0000
   5.9280  6.35000E-0002   0.00000E+0000
   5.9290  7.40000E-0002   0.00000E+0000
   5.9310  7.14000E-0002   0.00000E+0000
   5.9340  3.06000E-0002   0.00000E+0000
   5.9350  4.51000E-0002   0.00000E+0000
   5.9400  7.94000E-0002   0.00000E+0000
   5.9440  6.55000E-0002   0.00000E+0000
   5.9450  7.15000E-0002   0.00000E+0000
   5.9470  6.34000E-0002   0.00000E+0000
   5.9490  7.06000E-0002   0.00000E+0000
   5.9510  4.39000E-0002   0.00000E+0000
   5.9540  5.46000E-0002   0.00000E+0000
   5.9550  5.38000E-0002   0.00000E+0000
   5.9570  7.04000E-0002   0.00000E+0000
   5.9580  8.25000E-0002   0.00000E+0000
   5.9610  8.76000E-0002   0.00000E+0000
   5.9630  6.95000E-0002   0.00000E+0000
   5.9650  2.85000E-0002   0.00000E+0000
   5.9670  1.79000E-0002   0.00000E+0000
   5.9700  1.63000E-0002   0.00000E+0000
   5.9710  2.89000E-0002   0.00000E+0000
   5.9750  2.36000E-0002   0.00000E+0000
   5.9760  4.94000E-0002   0.00000E+0000
   5.9790 -5.82000E-0002   0.00000E+0000
   5.9830 -1.07940E+0000   0.00000E+0000
   5.9860 -1.29410E+0000   0.00000E+0000
   5.9880 -1.44370E+0000   0.00000E+0000
   5.9900 -1.57460E+0000   0.00000E+0000
   5.9910 -1.76110E+0000   0.00000E+0000
   5.9930 -1.95230E+0000   0.00000E+0000
   5.9950 -2.00580E+0000   0.00000E+0000
   5.9980 -1.96650E+0000   0.00000E+0000
   6.0010 -1.85740E+0000   0.00000E+0000
   6.0020 -1.85540E+0000   0.00000E+0000
   6.0060 -1.75620E+0000   0.00000E+0000
   6.0070 -1.68870E+0000   0.00000E+0000
   6.0090 -1.55510E+0000   0.00000E+0000
   6.0130 -9.94200E-0001   0.00000E+0000
   6.0140 -4.61400E-0001   0.00000E+0000
   6.0160  2.22000E-0002   0.00000E+0000
   6.0180  1.48900E-0001   0.00000E+0000
   6.0200  1.22300E-0001   0.00000E+0000
   6.0230  1.45500E-0001   0.00000E+0000
   6.0240  1.13500E-0001   0.00000E+0000
   6.0270  1.35100E-0001   0.00000E+0000
   6.0300  1.46700E-0001   0.00000E+0000
   6.0340  1.72200E-0001   0.00000E+0000
   6.0370  1.21600E-0001   0.00000E+0000
   6.0390  9.42000E-0002   0.00000E+0000
   6.0400  9.79000E-0002   0.00000E+0000
   6.0430  1.28200E-0001   0.00000E+0000
   6.0450  1.22200E-0001   0.00000E+0000
   6.0480  1.00700E-0001   0.00000E+0000
   6.0490  1.08800E-0001   0.00000E+0000
   6.0520  1.13900E-0001   0.00000E+0000
   6.0540  1.15600E-0001   0.00000E+0000
   6.0570  1.14900E-0001   0.00000E+0000
   6.0590  1.13200E-0001   0.00000E+0000
   6.0640  1.17900E-0001   0.00000E+0000
   6.0690  1.03900E-0001   0.00000E+0000
   6.0730  9.96000E-0002   0.00000E+0000
   6.0780  1.55900E-0001   0.00000E+0000
   6.0800  1.40800E-0001   0.00000E+0000
   6.0830  1.70300E-0001   0.00000E+0000
   6.0850  1.08590E+0000   0.00000E+0000
   6.0870  1.16930E+0000   0.00000E+0000
   6.0890  1.37850E+0000   0.00000E+0000
   6.0920  1.46910E+0000   0.00000E+0000
   6.0950  1.67060E+0000   0.00000E+0000
   6.0990  2.02200E+0000   0.00000E+0000
   6.1010  2.02280E+0000   0.00000E+0000
   6.1040  1.96930E+0000   0.00000E+0000
   6.1060  1.93220E+0000   0.00000E+0000
   6.1090  1.86340E+0000   0.00000E+0000
   6.1120  1.73040E+0000   0.00000E+0000
   6.1150  1.35280E+0000   0.00000E+0000
   6.1170  2.80700E-0001   0.00000E+0000
   6.1230  5.94000E-0002   0.00000E+0000
   6.1260  1.31000E-0001   0.00000E+0000
   6.1280  1.05100E-0001   0.00000E+0000
   6.1320  1.07600E-0001   0.00000E+0000
   6.1330  1.03600E-0001   0.00000E+0000
   6.1350  1.03300E-0001   0.00000E+0000
   6.1370  9.74000E-0002   0.00000E+0000
   6.1400  9.27000E-0002   0.00000E+0000
   6.1420  9.19000E-0002   0.00000E+0000
   6.1450  9.62000E-0002   0.00000E+0000
   6.1480  1.04600E-0001   0.00000E+0000
   6.1490  1.02400E-0001   0.00000E+0000
   6.1520  9.42000E-0002   0.00000E+0000
   6.1540  9.86000E-0002   0.00000E+0000
   6.1560  1.00000E-0001   0.00000E+0000
   6.1570  1.02100E-0001   0.00000E+0000
   6.1580  1.02200E-0001   0.00000E+0000
   6.1610  1.05800E-0001   0.00000E+0000
   6.1640  1.02700E-0001   0.00000E+0000
   6.1660  1.05300E-0001   0.00000E+0000
   6.1680  1.14600E-0001   0.00000E+0000
   6.1690  1.06400E-0001   0.00000E+0000
   6.1720  1.11200E-0001   0.00000E+0000
   6.1750  1.00300E-0001   0.00000E+0000
   6.1760  1.01400E-0001   0.00000E+0000
   6.1780  1.08300E-0001   0.00000E+0000
   6.1800  1.14200E-0001   0.00000E+0000
   6.1850  1.12900E-0001   0.00000E+0000
   6.1860  1.13400E-0001   0.00000E+0000
   6.1900  1.07600E-0001   0.00000E+0000
   6.1920  1.15900E-0001   0.00000E+0000
   6.1940  1.18600E-0001   0.00000E+0000
   6.1970  1.18600E-0001   0.00000E+0000
   6.1990  1.14900E-0001   0.00000E+0000
   6.2010  1.18600E-0001   0.00000E+0000
   6.2040  1.14500E-0001   0.00000E+0000
   6.2060  1.25500E-0001   0.00000E+0000
   6.2080  1.23600E-0001   0.00000E+0000
   6.2100  1.26500E-0001   0.00000E+0000
   6.2110  1.27000E-0001   0.00000E+0000
   6.2130  1.28200E-0001   0.00000E+0000
   6.2140  1.28800E-0001   0.00000E+0000
   6.2180  1.27700E-0001   0.00000E+0000
   6.2200  1.37200E-0001   0.00000E+0000
   6.2230  1.35900E-0001   0.00000E+0000
   6.2250  1.51700E-0001   0.00000E+0000
   6.2280  1.56700E-0001   0.00000E+0000
   6.2290  9.82000E-0002   0.00000E+0000
   6.2310  7.79000E-0002   0.00000E+0000
   6.2330  9.07000E-0002   0.00000E+0000
   6.2360  1.70700E-0001   0.00000E+0000
   6.2380  1.57800E-0001   0.00000E+0000
   6.2410  1.49800E-0001   0.00000E+0000
   6.2430  1.53500E-0001   0.00000E+0000
   6.2450  1.54100E-0001   0.00000E+0000
   6.2460  1.62600E-0001   0.00000E+0000
   6.2480  1.44800E-0001   0.00000E+0000
   6.2530  1.54200E-0001   0.00000E+0000
   6.2550  1.57300E-0001   0.00000E+0000
   6.2560  1.66700E-0001   0.00000E+0000
   6.2590  1.60700E-0001   0.00000E+0000
   6.2600  1.54800E-0001   0.00000E+0000
   6.2620  1.61800E-0001   0.00000E+0000
   6.2640  1.69400E-0001   0.00000E+0000
   6.2670  1.74500E-0001   0.00000E+0000
   6.2680  1.66700E-0001   0.00000E+0000
   6.2700  1.64000E-0001   0.00000E+0000
   6.2710  1.65300E-0001   0.00000E+0000
   6.2760  1.67700E-0001   0.00000E+0000
   6.2780  1.80200E-0001   0.00000E+0000
   6.2810  1.75400E-0001   0.00000E+0000
   6.2850  1.81700E-0001   0.00000E+0000
   6.2870  1.80200E-0001   0.00000E+0000
   6.2890  1.82300E-0001   0.00000E+0000
   6.2910  1.81600E-0001   0.00000E+0000
   6.2920  1.79200E-0001   0.00000E+0000
   6.2950  1.84300E-0001   0.00000E+0000
   6.2970  1.89500E-0001   0.00000E+0000
   6.2990  1.93700E-0001   0.00000E+0000
   6.3020  1.88900E-0001   0.00000E+0000
   6.3030  1.92600E-0001   0.00000E+0000
   6.3050  1.93500E-0001   0.00000E+0000
   6.3070  1.89400E-0001   0.00000E+0000
   6.3100  2.08300E-0001   0.00000E+0000
   6.3120  1.95200E-0001   0.00000E+0000
   6.3140  1.95900E-0001   0.00000E+0000
   6.3160  2.04200E-0001   0.00000E+0000
   6.3190  2.02400E-0001   0.00000E+0000
   6.3210  1.99500E-0001   0.00000E+0000
   6.3230  2.11500E-0001   0.00000E+0000
   6.3260  2.29600E-0001   0.00000E+0000
   6.3290  1.62400E-0001   0.00000E+0000
   6.3310  1.64900E-0001   0.00000E+0000
   6.3330  1.88500E-0001   0.00000E+0000
   6.3360  2.15300E-0001   0.00000E+0000
   6.3370  2.33400E-0001   0.00000E+0000
   6.3400  2.30600E-0001   0.00000E+0000
   6.3410  2.30700E-0001   0.00000E+0000
   6.3430  2.33000E-0001   0.00000E+0000
   6.3480  2.36800E-0001   0.00000E+0000
   6.3490  2.32500E-0001   0.00000E+0000
   6.3510  2.34400E-0001   0.00000E+0000
   6.3540  2.23000E-0001   0.00000E+0000
   6.3550  2.31600E-0001   0.00000E+0000
   6.3590  2.40200E-0001   0.00000E+0000
   6.3600  2.33900E-0001   0.00000E+0000
   6.3620  2.39700E-0001   0.00000E+0000
   6.3640  2.42700E-0001   0.00000E+0000
   6.3670  2.46600E-0001   0.00000E+0000
   6.3680  2.41900E-0001   0.00000E+0000
   6.3710  2.50100E-0001   0.00000E+0000
   6.3730  2.53500E-0001   0.00000E+0000
   6.3770  2.52400E-0001   0.00000E+0000
   6.3780  2.59400E-0001   0.00000E+0000
   6.3810  2.50700E-0001   0.00000E+0000
   6.3830  2.65200E-0001   0.00000E+0000
   6.3850  2.74300E-0001   0.00000E+0000
   6.3890  2.72900E-0001   0.00000E+0000
   6.3920  2.74400E-0001   0.00000E+0000
   6.3950  2.65700E-0001   0.00000E+0000
   6.3970  2.69900E-0001   0.00000E+0000
   6.3980  2.71600E-0001   0.00000E+0000
   6.4000  2.86000E-0001   0.00000E+0000
   6.4030  2.73200E-0001   0.00000E+0000
   6.4040  2.71400E-0001   0.00000E+0000
   6.4050  2.81300E-0001   0.00000E+0000
   6.4070  2.79000E-0001   0.00000E+0000
   6.4100  2.77400E-0001   0.00000E+0000
   6.4120  2.72400E-0001   0.00000E+0000
   6.4160  2.74300E-0001   0.00000E+0000
   6.4170  2.82700E-0001   0.00000E+0000
   6.4190  2.86600E-0001   0.00000E+0000
   6.4210  2.84000E-0001   0.00000E+0000
   6.4240  2.91400E-0001   0.00000E+0000
   6.4270  2.91500E-0001   0.00000E+0000
   6.4280  2.87700E-0001   0.00000E+0000
   6.4310  2.85900E-0001   0.00000E+0000
   6.4330  2.91800E-0001   0.00000E+0000
   6.4350  2.98700E-0001   0.00000E+0000
   6.4370  2.97600E-0001   0.00000E+0000
   6.4410  2.97600E-0001   0.00000E+0000
   6.4420  3.04000E-0001   0.00000E+0000
   6.4450  3.05100E-0001   0.00000E+0000
   6.4470  3.11400E-0001   0.00000E+0000
   6.4500  2.94500E-0001   0.00000E+0000
   6.4540  3.07200E-0001   0.00000E+0000
   6.4550  3.11600E-0001   0.00000E+0000
   6.4590  3.04300E-0001   0.00000E+0000
   6.4600  3.12300E-0001   0.00000E+0000
   6.4630  3.14800E-0001   0.00000E+0000
   6.4660  3.10800E-0001   0.00000E+0000
   6.4690  3.01300E-0001   0.00000E+0000
   6.4720  3.09700E-0001   0.00000E+0000
   6.4760  3.28100E-0001   0.00000E+0000
   6.4780  3.54800E-0001   0.00000E+0000
   6.4810  3.30500E-0001   0.00000E+0000
   6.4860  3.27600E-0001   0.00000E+0000
   6.4900  3.17700E-0001   0.00000E+0000
   6.4910  3.23300E-0001   0.00000E+0000
   6.4930  3.21100E-0001   0.00000E+0000
   6.4950  3.30800E-0001   0.00000E+0000
   6.4990  3.13800E-0001   0.00000E+0000
   6.5020  3.33200E-0001   0.00000E+0000
   6.5060  3.34700E-0001   0.00000E+0000
   6.5070  3.33500E-0001   0.00000E+0000
   6.5100  3.44600E-0001   0.00000E+0000
   6.5120  3.26000E-0001   0.00000E+0000
   6.5140  3.08500E-0001   0.00000E+0000
   6.5170  3.30200E-0001   0.00000E+0000
   6.5190  3.48200E-0001   0.00000E+0000
   6.5220  3.42300E-0001   0.00000E+0000
   6.5250  3.40000E-0001   0.00000E+0000
   6.5260  3.42200E-0001   0.00000E+0000
   6.5290  3.38100E-0001   0.00000E+0000
   6.5310  3.35500E-0001   0.00000E+0000
   6.5340  3.46700E-0001   0.00000E+0000
   6.5350  3.37900E-0001   0.00000E+0000
   6.5380  3.52000E-0001   0.00000E+0000
   6.5400  3.47400E-0001   0.00000E+0000
   6.5430  3.42300E-0001   0.00000E+0000
   6.5450  3.37900E-0001   0.00000E+0000
   6.5470  3.45200E-0001   0.00000E+0000
   6.5500  3.63000E-0001   0.00000E+0000
   6.5520  3.45800E-0001   0.00000E+0000
   6.5540  3.41700E-0001   0.00000E+0000
   6.5570  3.42700E-0001   0.00000E+0000
   6.5580  3.49800E-0001   0.00000E+0000
   6.5610  3.53200E-0001   0.00000E+0000
   6.5630  3.57400E-0001   0.00000E+0000
   6.5650  3.53600E-0001   0.00000E+0000
   6.5680  3.60800E-0001   0.00000E+0000
   6.5710  3.46800E-0001   0.00000E+0000
   6.5730  3.45900E-0001   0.00000E+0000
   6.5760  3.54200E-0001   0.00000E+0000
   6.5770  3.46700E-0001   0.00000E+0000
   6.5790  3.48300E-0001   0.00000E+0000
   6.5830  3.63600E-0001   0.00000E+0000
   6.5840  3.61200E-0001   0.00000E+0000
   6.5870  3.65100E-0001   0.00000E+0000
   6.5900  3.51100E-0001   0.00000E+0000
   6.5910  3.64600E-0001   0.00000E+0000
   6.5930  3.63200E-0001   0.00000E+0000
   6.5960  3.64900E-0001   0.00000E+0000
   6.5980  3.57200E-0001   0.00000E+0000
   6.6000  3.76900E-0001   0.00000E+0000
   6.6020  3.85400E-0001   0.00000E+0000
   6.6040  3.81100E-0001   0.00000E+0000
   6.6070  3.71300E-0001   0.00000E+0000
   6.6080  3.72500E-0001   0.00000E+0000
   6.6100  3.67800E-0001   0.00000E+0000
   6.6120  3.76200E-0001   0.00000E+0000
   6.6140  3.73500E-0001   0.00000E+0000
   6.6180  3.73900E-0001   0.00000E+0000
   6.6210  3.76900E-0001   0.00000E+0000
   6.6240  3.73300E-0001   0.00000E+0000
   6.6260  3.78600E-0001   0.00000E+0000
   6.6300  3.84300E-0001   0.00000E+0000
   6.6310  3.87500E-0001   0.00000E+0000
   6.6330  3.86200E-0001   0.00000E+0000
   6.6350  3.80100E-0001   0.00000E+0000
   6.6380  3.87300E-0001   0.00000E+0000
   6.6410  3.87900E-0001   0.00000E+0000
   6.6430  3.84700E-0001   0.00000E+0000
   6.6460  3.75700E-0001   0.00000E+0000
   6.6490  3.80200E-0001   0.00000E+0000
   6.6520  3.82500E-0001   0.00000E+0000
   6.6530  3.73100E-0001   0.00000E+0000
   6.6550  3.83500E-0001   0.00000E+0000
   6.6580  3.83000E-0001   0.00000E+0000
   6.6590  3.83000E-0001   0.00000E+0000
   6.6620  3.82700E-0001   0.00000E+0000
   6.6640  3.80200E-0001   0.00000E+0000
   6.6670  3.88300E-0001   0.00000E+0000
   6.6700  3.92000E-0001   0.00000E+0000
   6.6740  3.88500E-0001   0.00000E+0000
   6.6760  3.86400E-0001   0.00000E+0000
   6.6780  3.88300E-0001   0.00000E+0000
   6.6810  3.91900E-0001   0.00000E+0000
   6.6830  3.96600E-0001   0.00000E+0000
   6.6860  3.92500E-0001   0.00000E+0000
   6.6880  3.94000E-0001   0.00000E+0000
   6.6900  3.93000E-0001   0.00000E+0000
   6.6910  4.05400E-0001   0.00000E+0000
   6.6950  3.98000E-0001   0.00000E+0000
   6.6970  4.06900E-0001   0.00000E+0000
   6.7010  3.96200E-0001   0.00000E+0000
   6.7040  3.80300E-0001   0.00000E+0000
   6.7060  3.93300E-0001   0.00000E+0000
   6.7080  4.00300E-0001   0.00000E+0000
   6.7100  3.98400E-0001   0.00000E+0000
   6.7120  3.92100E-0001   0.00000E+0000
   6.7150  3.93700E-0001   0.00000E+0000
   6.7170  3.93200E-0001   0.00000E+0000
   6.7220  3.97900E-0001   0.00000E+0000
   6.7250  3.96400E-0001   0.00000E+0000
   6.7260  4.08100E-0001   0.00000E+0000
   6.7310  4.14000E-0001   0.00000E+0000
   6.7320  4.05300E-0001   0.00000E+0000
   6.7350  4.05100E-0001   0.00000E+0000
   6.7370  4.04500E-0001   0.00000E+0000
   6.7400  4.09900E-0001   0.00000E+0000
   6.7430  4.21100E-0001   0.00000E+0000
   6.7450  4.12600E-0001   0.00000E+0000
   6.7470  4.02800E-0001   0.00000E+0000
   6.7490  4.08800E-0001   0.00000E+0000
   6.7510  4.14300E-0001   0.00000E+0000
   6.7550  4.12700E-0001   0.00000E+0000
   6.7570  4.12100E-0001   0.00000E+0000
   6.7580  4.17800E-0001   0.00000E+0000
   6.7610  4.15900E-0001   0.00000E+0000
   6.7650  4.11700E-0001   0.00000E+0000
   6.7700  3.84500E-0001   0.00000E+0000
   6.7720  4.09800E-0001   0.00000E+0000
   6.7750  4.22800E-0001   0.00000E+0000
   6.7770  4.17700E-0001   0.00000E+0000
   6.7790  4.25300E-0001   0.00000E+0000
   6.7810  4.19100E-0001   0.00000E+0000
   6.7840  4.12100E-0001   0.00000E+0000
   6.7860  4.29400E-0001   0.00000E+0000
   6.7880  4.19800E-0001   0.00000E+0000
   6.7910  4.26100E-0001   0.00000E+0000
   6.7930  4.23600E-0001   0.00000E+0000
   6.7960  4.24300E-0001   0.00000E+0000
   6.7980  4.13000E-0001   0.00000E+0000
   6.8010  4.13600E-0001   0.00000E+0000
   6.8030  4.30100E-0001   0.00000E+0000
   6.8050  4.34100E-0001   0.00000E+0000
   6.8070  4.31900E-0001   0.00000E+0000
   6.8100  4.27300E-0001   0.00000E+0000
   6.8120  4.41200E-0001   0.00000E+0000
   6.8150  4.18900E-0001   0.00000E+0000
   6.8190  4.31300E-0001   0.00000E+0000
   6.8210  4.22300E-0001   0.00000E+0000
   6.8240  4.10800E-0001   0.00000E+0000
   6.8250  4.15200E-0001   0.00000E+0000
   6.8280  4.15300E-0001   0.00000E+0000
   6.8340  4.30300E-0001   0.00000E+0000
   6.8370  4.28700E-0001   0.00000E+0000
   6.8390  4.21000E-0001   0.00000E+0000
   6.8420  4.28800E-0001   0.00000E+0000
   6.8440  4.14200E-0001   0.00000E+0000
   6.8480  4.23500E-0001   0.00000E+0000
   6.8510  4.36300E-0001   0.00000E+0000
   6.8530  4.46000E-0001   0.00000E+0000
   6.8560  4.34800E-0001   0.00000E+0000
   6.8580  4.15700E-0001   0.00000E+0000
   6.8600  4.13300E-0001   0.00000E+0000
   6.8630  4.25600E-0001   0.00000E+0000
   6.8670  4.24900E-0001   0.00000E+0000
   6.8690  4.31000E-0001   0.00000E+0000
   6.8720  4.34800E-0001   0.00000E+0000
   6.8740  4.24100E-0001   0.00000E+0000
   6.8770  4.37400E-0001   0.00000E+0000
   6.8790  4.33100E-0001   0.00000E+0000
   6.8810  4.40400E-0001   0.00000E+0000
   6.8840  4.34300E-0001   0.00000E+0000
   6.8870  4.39800E-0001   0.00000E+0000
   6.8930  4.28200E-0001   0.00000E+0000
   6.8940  4.35900E-0001   0.00000E+0000
   6.8970  4.46700E-0001   0.00000E+0000
   6.8990  4.64400E-0001   0.00000E+0000
   6.9010  4.71600E-0001   0.00000E+0000
   6.9020  4.68700E-0001   0.00000E+0000
   6.9040  4.59700E-0001   0.00000E+0000
   6.9070  4.54000E-0001   0.00000E+0000
   6.9080  4.59200E-0001   0.00000E+0000
   6.9130  4.49500E-0001   0.00000E+0000
   6.9150  4.47600E-0001   0.00000E+0000
   6.9180  4.50800E-0001   0.00000E+0000
   6.9200  4.50200E-0001   0.00000E+0000
   6.9220  4.58200E-0001   0.00000E+0000
   6.9250  4.53400E-0001   0.00000E+0000
   6.9290  4.40600E-0001   0.00000E+0000
   6.9320  4.64300E-0001   0.00000E+0000
   6.9350  4.56300E-0001   0.00000E+0000
   6.9380  4.48800E-0001   0.00000E+0000
   6.9410  4.83200E-0001   0.00000E+0000
   6.9430  4.72000E-0001   0.00000E+0000
   6.9450  4.53500E-0001   0.00000E+0000
   6.9480  4.47000E-0001   0.00000E+0000
   6.9490  4.42000E-0001   0.00000E+0000
   6.9530  4.47500E-0001   0.00000E+0000
   6.9550  4.49500E-0001   0.00000E+0000
   6.9560  4.60200E-0001   0.00000E+0000
   6.9590  4.66600E-0001   0.00000E+0000
   6.9630  4.34900E-0001   0.00000E+0000
   6.9650  4.56600E-0001   0.00000E+0000
   6.9670  4.53400E-0001   0.00000E+0000
   6.9690  4.50000E-0001   0.00000E+0000
   6.9720  4.58200E-0001   0.00000E+0000
   6.9750  4.63900E-0001   0.00000E+0000
   6.9770  4.52100E-0001   0.00000E+0000
   6.9820  4.36700E-0001   0.00000E+0000
   6.9830  4.25600E-0001   0.00000E+0000
   6.9840  4.44400E-0001   0.00000E+0000
   6.9880  4.37400E-0001   0.00000E+0000
   6.9910  4.40900E-0001   0.00000E+0000
   6.9930  4.59100E-0001   0.00000E+0000
   6.9940  4.82600E-0001   0.00000E+0000
   6.9980  4.66100E-0001   0.00000E+0000
   6.9990  4.46600E-0001   0.00000E+0000
   7.0020  4.54000E-0001   0.00000E+0000
   7.0050  4.58700E-0001   0.00000E+0000
   7.0060  4.54700E-0001   0.00000E+0000
   7.0070  4.73000E-0001   0.00000E+0000
   7.0100  4.76500E-0001   0.00000E+0000
   7.0130  4.90400E-0001   0.00000E+0000
   7.0140  4.75600E-0001   0.00000E+0000
   7.0180  4.74300E-0001   0.00000E+0000
   7.0210  4.94300E-0001   0.00000E+0000
   7.0230  4.73200E-0001   0.00000E+0000
   7.0250  4.68300E-0001   0.00000E+0000
   7.0270  4.89200E-0001   0.00000E+0000
   7.0300  4.83100E-0001   0.00000E+0000
   7.0340  4.85100E-0001   0.00000E+0000
   7.0350  4.97900E-0001   0.00000E+0000
   7.0370  4.94300E-0001   0.00000E+0000
   7.0390  5.17500E-0001   0.00000E+0000
   7.0420  5.25100E-0001   0.00000E+0000
   7.0440  5.10500E-0001   0.00000E+0000
   7.0460  5.07100E-0001   0.00000E+0000
   7.0480  5.14300E-0001   0.00000E+0000
   7.0510  5.14700E-0001   0.00000E+0000
   7.0530  5.17600E-0001   0.00000E+0000
   7.0550  5.13800E-0001   0.00000E+0000
   7.0570  5.20400E-0001   0.00000E+0000
   7.0600  5.42100E-0001   0.00000E+0000
   7.0610  5.48900E-0001   0.00000E+0000
   7.0650  5.54000E-0001   0.00000E+0000
   7.0670  5.41700E-0001   0.00000E+0000
   7.0700  5.71400E-0001   0.00000E+0000
   7.0720  5.80000E-0001   0.00000E+0000
   7.0760  5.79200E-0001   0.00000E+0000
   7.0790  5.57900E-0001   0.00000E+0000
   7.0810  5.74600E-0001   0.00000E+0000
   7.0840  5.98400E-0001   0.00000E+0000
   7.0860  6.12400E-0001   0.00000E+0000
   7.0880  6.19400E-0001   0.00000E+0000
   7.0910  6.12900E-0001   0.00000E+0000
   7.0920  6.13800E-0001   0.00000E+0000
   7.0940  6.28800E-0001   0.00000E+0000
   7.0970  6.56200E-0001   0.00000E+0000
   7.1000  6.48700E-0001   0.00000E+0000
