# Supplementary material for: Self-association of MreC as a regulatory signal in bacterial cell wall elongation
Source: Nat Commun. 2021 May 20;12:2987. doi: 10.1038/s41467-021-22957-9 (PMC8137920; doi:10.1038/s41467-021-22957-9)
Supplement: Supplementary file 4 — Source Data [file 41467_2021_22957_MOESM4_ESM.zip › Martins2-Source-Data/AUC_rawdata/E.coli/00133.RA3]

MREC FHEC 0,8 abs
R 3 20.0 20000 0030926 1.2180E11 281 1 
   5.8010 -3.89400E-0001   0.00000E+0000
   5.8060 -2.61100E-0001   0.00000E+0000
   5.8080 -1.70400E-0001   0.00000E+0000
   5.8090 -1.69300E-0001   0.00000E+0000
   5.8100 -1.79000E-0001   0.00000E+0000
   5.8110 -1.74000E-0001   0.00000E+0000
   5.8140 -2.21200E-0001   0.00000E+0000
   5.8160 -3.29400E-0001   0.00000E+0000
   5.8180 -4.08800E-0001   0.00000E+0000
   5.8200 -4.62300E-0001   0.00000E+0000
   5.8220 -5.20200E-0001   0.00000E+0000
   5.8230 -6.14800E-0001   0.00000E+0000
   5.8250 -4.50000E-0001   0.00000E+0000
   5.8270 -3.88600E-0001   0.00000E+0000
   5.8300 -5.81000E-0002   0.00000E+0000
   5.8320  1.33100E-0001   0.00000E+0000
   5.8340  1.31600E-0001   0.00000E+0000
   5.8350  1.48300E-0001   0.00000E+0000
   5.8370  1.05600E-0001   0.00000E+0000
   5.8390  1.03700E-0001   0.00000E+0000
   5.8410  1.02300E-0001   0.00000E+0000
   5.8420  1.06700E-0001   0.00000E+0000
   5.8440  6.51000E-0002   0.00000E+0000
   5.8470  1.04200E-0001   0.00000E+0000
   5.8490  1.05500E-0001   0.00000E+0000
   5.8510  7.95000E-0002   0.00000E+0000
   5.8530  9.04000E-0002   0.00000E+0000
   5.8560  4.22000E-0002   0.00000E+0000
   5.8580  1.45000E-0002   0.00000E+0000
   5.8590  3.69000E-0002   0.00000E+0000
   5.8630  1.64000E-0002   0.00000E+0000
   5.8650  4.44000E-0002   0.00000E+0000
   5.8660  4.66000E-0002   0.00000E+0000
   5.8690  7.30000E-0003   0.00000E+0000
   5.8710 -3.87000E-0002   0.00000E+0000
   5.8720 -3.23000E-0002   0.00000E+0000
   5.8740  2.50000E-0003   0.00000E+0000
   5.8770  1.18000E-0002   0.00000E+0000
   5.8780  4.52000E-0002   0.00000E+0000
   5.8800  4.31000E-0002   0.00000E+0000
   5.8830  3.45000E-0002   0.00000E+0000
   5.8840  1.98000E-0002   0.00000E+0000
   5.8860  1.49000E-0002   0.00000E+0000
   5.8870  2.11000E-0002   0.00000E+0000
   5.8900  3.68000E-0002   0.00000E+0000
   5.8910  4.32000E-0002   0.00000E+0000
   5.8920  1.61000E-0002   0.00000E+0000
   5.8960  3.93000E-0002   0.00000E+0000
   5.8970  7.10000E-0003   0.00000E+0000
   5.9010  2.99000E-0002   0.00000E+0000
   5.9040  1.91000E-0002   0.00000E+0000
   5.9060  3.01000E-0002   0.00000E+0000
   5.9080  5.90000E-0003   0.00000E+0000
   5.9100  4.90000E-0003   0.00000E+0000
   5.9130  1.42000E-0002   0.00000E+0000
   5.9150  2.31000E-0002   0.00000E+0000
   5.9160  2.01000E-0002   0.00000E+0000
   5.9180  1.77000E-0002   0.00000E+0000
   5.9210 -4.80000E-0003   0.00000E+0000
   5.9240  2.85000E-0002   0.00000E+0000
   5.9260  2.54000E-0002   0.00000E+0000
   5.9280  4.85000E-0002   0.00000E+0000
   5.9300  7.52000E-0002   0.00000E+0000
   5.9310  7.01000E-0002   0.00000E+0000
   5.9330  3.49000E-0002   0.00000E+0000
   5.9350  3.62000E-0002   0.00000E+0000
   5.9370  5.27000E-0002   0.00000E+0000
   5.9390  8.54000E-0002   0.00000E+0000
   5.9420  5.09000E-0002   0.00000E+0000
   5.9460  7.54000E-0002   0.00000E+0000
   5.9480  7.37000E-0002   0.00000E+0000
   5.9490  5.37000E-0002   0.00000E+0000
   5.9510  4.72000E-0002   0.00000E+0000
   5.9540  5.49000E-0002   0.00000E+0000
   5.9560  6.04000E-0002   0.00000E+0000
   5.9590  8.96000E-0002   0.00000E+0000
   5.9610  8.62000E-0002   0.00000E+0000
   5.9630  7.87000E-0002   0.00000E+0000
   5.9650  4.19000E-0002   0.00000E+0000
   5.9660  2.15000E-0002   0.00000E+0000
   5.9680  2.79000E-0002   0.00000E+0000
   5.9700  1.39000E-0002   0.00000E+0000
   5.9730  3.40000E-0002   0.00000E+0000
   5.9750  2.69000E-0002   0.00000E+0000
   5.9770  7.26000E-0002   0.00000E+0000
   5.9800  2.60000E-0002   0.00000E+0000
   5.9810 -7.04900E-0001   0.00000E+0000
   5.9830 -1.07980E+0000   0.00000E+0000
   5.9860 -1.28190E+0000   0.00000E+0000
   5.9870 -1.33710E+0000   0.00000E+0000
   5.9880 -1.48300E+0000   0.00000E+0000
   5.9900 -1.60770E+0000   0.00000E+0000
   5.9930 -1.94000E+0000   0.00000E+0000
   5.9950 -1.98740E+0000   0.00000E+0000
   5.9990 -1.93290E+0000   0.00000E+0000
   6.0010 -1.91830E+0000   0.00000E+0000
   6.0020 -1.86440E+0000   0.00000E+0000
   6.0030 -1.81700E+0000   0.00000E+0000
   6.0060 -1.67210E+0000   0.00000E+0000
   6.0080 -1.60340E+0000   0.00000E+0000
   6.0110 -1.32510E+0000   0.00000E+0000
   6.0130 -9.17200E-0001   0.00000E+0000
   6.0140 -2.71700E-0001   0.00000E+0000
   6.0180  8.82000E-0002   0.00000E+0000
   6.0200  1.44700E-0001   0.00000E+0000
   6.0210  1.24800E-0001   0.00000E+0000
   6.0230  1.44000E-0001   0.00000E+0000
   6.0250  1.38900E-0001   0.00000E+0000
   6.0270  1.06500E-0001   0.00000E+0000
   6.0290  1.41700E-0001   0.00000E+0000
   6.0310  1.38900E-0001   0.00000E+0000
   6.0320  1.67000E-0001   0.00000E+0000
   6.0340  1.64800E-0001   0.00000E+0000
   6.0370  1.12300E-0001   0.00000E+0000
   6.0390  9.45000E-0002   0.00000E+0000
   6.0420  1.13700E-0001   0.00000E+0000
   6.0440  1.30600E-0001   0.00000E+0000
   6.0470  1.06100E-0001   0.00000E+0000
   6.0480  1.04800E-0001   0.00000E+0000
   6.0510  1.13800E-0001   0.00000E+0000
   6.0520  1.13300E-0001   0.00000E+0000
   6.0550  1.11400E-0001   0.00000E+0000
   6.0570  1.07600E-0001   0.00000E+0000
   6.0590  1.14500E-0001   0.00000E+0000
   6.0610  1.09000E-0001   0.00000E+0000
   6.0640  1.18100E-0001   0.00000E+0000
   6.0660  1.16100E-0001   0.00000E+0000
   6.0680  1.05700E-0001   0.00000E+0000
   6.0700  9.39000E-0002   0.00000E+0000
   6.0710  9.97000E-0002   0.00000E+0000
   6.0750  1.29500E-0001   0.00000E+0000
   6.0780  1.60100E-0001   0.00000E+0000
   6.0820  1.03300E-0001   0.00000E+0000
   6.0830  1.78100E-0001   0.00000E+0000
   6.0850  1.16870E+0000   0.00000E+0000
   6.0890  1.40410E+0000   0.00000E+0000
   6.0920  1.43660E+0000   0.00000E+0000
   6.0940  1.77280E+0000   0.00000E+0000
   6.0990  2.04070E+0000   0.00000E+0000
   6.1010  2.02840E+0000   0.00000E+0000
   6.1020  1.97660E+0000   0.00000E+0000
   6.1060  1.95510E+0000   0.00000E+0000
   6.1070  1.85570E+0000   0.00000E+0000
   6.1110  1.81340E+0000   0.00000E+0000
   6.1120  1.72190E+0000   0.00000E+0000
   6.1140  1.66040E+0000   0.00000E+0000
   6.1180  1.18140E+0000   0.00000E+0000
   6.1190  3.29400E-0001   0.00000E+0000
   6.1220  5.11000E-0002   0.00000E+0000
   6.1280  1.16700E-0001   0.00000E+0000
   6.1320  1.07000E-0001   0.00000E+0000
   6.1350  9.63000E-0002   0.00000E+0000
   6.1360  9.33000E-0002   0.00000E+0000
   6.1400  9.73000E-0002   0.00000E+0000
   6.1440  8.84000E-0002   0.00000E+0000
   6.1460  1.01100E-0001   0.00000E+0000
   6.1490  9.38000E-0002   0.00000E+0000
   6.1500  9.41000E-0002   0.00000E+0000
   6.1540  9.84000E-0002   0.00000E+0000
   6.1570  9.83000E-0002   0.00000E+0000
   6.1580  1.00800E-0001   0.00000E+0000
   6.1590  1.02300E-0001   0.00000E+0000
   6.1630  9.95000E-0002   0.00000E+0000
   6.1640  1.00400E-0001   0.00000E+0000
   6.1660  1.03900E-0001   0.00000E+0000
   6.1680  1.11800E-0001   0.00000E+0000
   6.1710  9.96000E-0002   0.00000E+0000
   6.1730  1.08500E-0001   0.00000E+0000
   6.1750  1.03200E-0001   0.00000E+0000
   6.1760  1.08100E-0001   0.00000E+0000
   6.1790  1.08000E-0001   0.00000E+0000
   6.1810  1.06500E-0001   0.00000E+0000
   6.1840  1.08600E-0001   0.00000E+0000
   6.1860  1.05400E-0001   0.00000E+0000
   6.1880  1.07000E-0001   0.00000E+0000
   6.1920  1.08100E-0001   0.00000E+0000
   6.1950  1.11000E-0001   0.00000E+0000
   6.1970  1.08600E-0001   0.00000E+0000
   6.2000  1.17200E-0001   0.00000E+0000
   6.2040  1.11800E-0001   0.00000E+0000
   6.2050  1.11200E-0001   0.00000E+0000
   6.2060  1.16700E-0001   0.00000E+0000
   6.2070  1.26400E-0001   0.00000E+0000
   6.2100  1.19700E-0001   0.00000E+0000
   6.2130  1.23500E-0001   0.00000E+0000
   6.2150  1.24400E-0001   0.00000E+0000
   6.2170  1.23200E-0001   0.00000E+0000
   6.2190  1.27600E-0001   0.00000E+0000
   6.2220  1.29300E-0001   0.00000E+0000
   6.2250  1.31600E-0001   0.00000E+0000
   6.2270  1.61900E-0001   0.00000E+0000
   6.2290  1.32300E-0001   0.00000E+0000
   6.2300  1.11800E-0001   0.00000E+0000
   6.2320  6.32000E-0002   0.00000E+0000
   6.2330  8.96000E-0002   0.00000E+0000
   6.2370  1.61800E-0001   0.00000E+0000
   6.2380  1.53300E-0001   0.00000E+0000
   6.2420  1.42900E-0001   0.00000E+0000
   6.2430  1.48900E-0001   0.00000E+0000
   6.2470  1.49100E-0001   0.00000E+0000
   6.2510  1.31800E-0001   0.00000E+0000
   6.2520  1.47200E-0001   0.00000E+0000
   6.2550  1.45300E-0001   0.00000E+0000
   6.2570  1.58200E-0001   0.00000E+0000
   6.2590  1.59000E-0001   0.00000E+0000
   6.2610  1.53700E-0001   0.00000E+0000
   6.2640  1.54600E-0001   0.00000E+0000
   6.2660  1.65900E-0001   0.00000E+0000
   6.2680  1.66600E-0001   0.00000E+0000
   6.2710  1.59900E-0001   0.00000E+0000
   6.2730  1.53100E-0001   0.00000E+0000
   6.2740  1.59100E-0001   0.00000E+0000
   6.2790  1.70100E-0001   0.00000E+0000
   6.2800  1.70500E-0001   0.00000E+0000
   6.2820  1.64400E-0001   0.00000E+0000
   6.2850  1.61100E-0001   0.00000E+0000
   6.2860  1.73400E-0001   0.00000E+0000
   6.2880  1.75200E-0001   0.00000E+0000
   6.2910  1.73500E-0001   0.00000E+0000
   6.2930  1.73900E-0001   0.00000E+0000
   6.2960  1.77500E-0001   0.00000E+0000
   6.2980  1.87200E-0001   0.00000E+0000
   6.3010  1.80900E-0001   0.00000E+0000
   6.3020  1.79600E-0001   0.00000E+0000
   6.3070  1.87500E-0001   0.00000E+0000
   6.3090  1.92900E-0001   0.00000E+0000
   6.3110  1.91700E-0001   0.00000E+0000
   6.3140  1.84700E-0001   0.00000E+0000
   6.3160  1.82200E-0001   0.00000E+0000
   6.3180  1.94800E-0001   0.00000E+0000
   6.3210  1.95200E-0001   0.00000E+0000
   6.3230  1.94200E-0001   0.00000E+0000
   6.3240  2.02600E-0001   0.00000E+0000
   6.3270  2.21800E-0001   0.00000E+0000
   6.3280  1.93800E-0001   0.00000E+0000
   6.3310  1.54500E-0001   0.00000E+0000
   6.3330  1.65300E-0001   0.00000E+0000
   6.3350  2.20000E-0001   0.00000E+0000
   6.3370  2.27900E-0001   0.00000E+0000
   6.3400  2.28100E-0001   0.00000E+0000
   6.3420  2.18800E-0001   0.00000E+0000
   6.3450  2.27200E-0001   0.00000E+0000
   6.3480  2.32200E-0001   0.00000E+0000
   6.3500  2.21700E-0001   0.00000E+0000
   6.3530  2.21700E-0001   0.00000E+0000
   6.3550  2.25400E-0001   0.00000E+0000
   6.3590  2.30300E-0001   0.00000E+0000
   6.3620  2.24400E-0001   0.00000E+0000
   6.3640  2.34400E-0001   0.00000E+0000
   6.3670  2.41000E-0001   0.00000E+0000
   6.3690  2.32800E-0001   0.00000E+0000
   6.3710  2.42300E-0001   0.00000E+0000
   6.3730  2.46900E-0001   0.00000E+0000
   6.3750  2.49300E-0001   0.00000E+0000
   6.3780  2.47700E-0001   0.00000E+0000
   6.3800  2.45400E-0001   0.00000E+0000
   6.3850  2.56100E-0001   0.00000E+0000
   6.3860  2.55600E-0001   0.00000E+0000
   6.3890  2.53100E-0001   0.00000E+0000
   6.3900  2.67600E-0001   0.00000E+0000
   6.3930  2.56100E-0001   0.00000E+0000
   6.3960  2.59900E-0001   0.00000E+0000
   6.3980  2.66000E-0001   0.00000E+0000
   6.4000  2.73000E-0001   0.00000E+0000
   6.4030  2.73300E-0001   0.00000E+0000
   6.4050  2.60500E-0001   0.00000E+0000
   6.4070  2.74300E-0001   0.00000E+0000
   6.4090  2.71800E-0001   0.00000E+0000
   6.4120  2.66900E-0001   0.00000E+0000
   6.4140  2.64200E-0001   0.00000E+0000
   6.4160  2.67700E-0001   0.00000E+0000
   6.4180  2.84500E-0001   0.00000E+0000
   6.4210  2.72300E-0001   0.00000E+0000
   6.4220  2.76500E-0001   0.00000E+0000
   6.4250  2.82500E-0001   0.00000E+0000
   6.4260  2.75500E-0001   0.00000E+0000
   6.4280  2.84600E-0001   0.00000E+0000
   6.4300  2.88700E-0001   0.00000E+0000
   6.4330  2.87300E-0001   0.00000E+0000
   6.4350  2.90000E-0001   0.00000E+0000
   6.4370  2.81800E-0001   0.00000E+0000
   6.4380  2.83600E-0001   0.00000E+0000
   6.4420  2.89300E-0001   0.00000E+0000
   6.4440  2.98400E-0001   0.00000E+0000
   6.4460  2.98700E-0001   0.00000E+0000
   6.4480  2.95600E-0001   0.00000E+0000
   6.4510  2.86800E-0001   0.00000E+0000
   6.4530  3.04100E-0001   0.00000E+0000
   6.4570  3.07300E-0001   0.00000E+0000
   6.4600  3.01600E-0001   0.00000E+0000
   6.4620  2.94600E-0001   0.00000E+0000
   6.4660  3.02700E-0001   0.00000E+0000
   6.4670  3.02900E-0001   0.00000E+0000
   6.4690  3.00400E-0001   0.00000E+0000
   6.4700  3.11100E-0001   0.00000E+0000
   6.4720  3.04300E-0001   0.00000E+0000
   6.4740  3.17300E-0001   0.00000E+0000
   6.4770  3.37100E-0001   0.00000E+0000
   6.4790  3.42500E-0001   0.00000E+0000
   6.4810  3.15900E-0001   0.00000E+0000
   6.4840  3.28200E-0001   0.00000E+0000
   6.4860  3.15000E-0001   0.00000E+0000
   6.4880  3.18200E-0001   0.00000E+0000
   6.4910  3.12200E-0001   0.00000E+0000
   6.4930  3.16100E-0001   0.00000E+0000
   6.4940  3.08600E-0001   0.00000E+0000
   6.4970  3.13100E-0001   0.00000E+0000
   6.4990  3.10700E-0001   0.00000E+0000
   6.5020  3.18600E-0001   0.00000E+0000
   6.5050  3.25400E-0001   0.00000E+0000
   6.5070  3.24500E-0001   0.00000E+0000
   6.5100  3.26600E-0001   0.00000E+0000
   6.5140  3.29000E-0001   0.00000E+0000
   6.5170  3.09000E-0001   0.00000E+0000
   6.5200  3.39000E-0001   0.00000E+0000
   6.5220  3.34600E-0001   0.00000E+0000
   6.5250  3.40100E-0001   0.00000E+0000
   6.5280  3.24900E-0001   0.00000E+0000
   6.5290  3.34700E-0001   0.00000E+0000
   6.5310  3.32200E-0001   0.00000E+0000
   6.5330  3.22800E-0001   0.00000E+0000
   6.5340  3.25100E-0001   0.00000E+0000
   6.5380  3.31700E-0001   0.00000E+0000
   6.5400  3.44500E-0001   0.00000E+0000
   6.5430  3.36900E-0001   0.00000E+0000
   6.5450  3.32200E-0001   0.00000E+0000
   6.5470  3.30900E-0001   0.00000E+0000
   6.5500  3.46200E-0001   0.00000E+0000
   6.5520  3.48800E-0001   0.00000E+0000
   6.5560  3.32700E-0001   0.00000E+0000
   6.5590  3.40200E-0001   0.00000E+0000
   6.5610  3.44400E-0001   0.00000E+0000
   6.5640  3.47300E-0001   0.00000E+0000
   6.5650  3.50000E-0001   0.00000E+0000
   6.5690  3.45600E-0001   0.00000E+0000
   6.5710  3.47000E-0001   0.00000E+0000
   6.5740  3.41200E-0001   0.00000E+0000
   6.5750  3.46700E-0001   0.00000E+0000
   6.5770  3.45100E-0001   0.00000E+0000
   6.5790  3.49100E-0001   0.00000E+0000
   6.5810  3.51400E-0001   0.00000E+0000
   6.5830  3.57800E-0001   0.00000E+0000
   6.5850  3.50200E-0001   0.00000E+0000
   6.5870  3.56000E-0001   0.00000E+0000
   6.5910  3.55200E-0001   0.00000E+0000
   6.5930  3.53900E-0001   0.00000E+0000
   6.5960  3.58300E-0001   0.00000E+0000
   6.5980  3.50400E-0001   0.00000E+0000
   6.6000  3.68700E-0001   0.00000E+0000
   6.6020  3.79200E-0001   0.00000E+0000
   6.6040  3.66500E-0001   0.00000E+0000
   6.6070  3.59800E-0001   0.00000E+0000
   6.6100  3.60000E-0001   0.00000E+0000
   6.6120  3.70400E-0001   0.00000E+0000
   6.6140  3.66500E-0001   0.00000E+0000
   6.6160  3.65100E-0001   0.00000E+0000
   6.6190  3.68800E-0001   0.00000E+0000
   6.6210  3.73300E-0001   0.00000E+0000
   6.6230  3.61700E-0001   0.00000E+0000
   6.6250  3.69600E-0001   0.00000E+0000
   6.6270  3.80000E-0001   0.00000E+0000
   6.6280  3.82300E-0001   0.00000E+0000
   6.6310  3.88500E-0001   0.00000E+0000
   6.6340  3.68700E-0001   0.00000E+0000
   6.6360  3.76900E-0001   0.00000E+0000
   6.6380  3.82500E-0001   0.00000E+0000
   6.6410  3.82600E-0001   0.00000E+0000
   6.6450  3.80500E-0001   0.00000E+0000
   6.6460  3.73600E-0001   0.00000E+0000
   6.6490  3.77600E-0001   0.00000E+0000
   6.6510  3.75500E-0001   0.00000E+0000
   6.6530  3.70500E-0001   0.00000E+0000
   6.6550  3.76200E-0001   0.00000E+0000
   6.6580  3.76200E-0001   0.00000E+0000
   6.6600  3.85600E-0001   0.00000E+0000
   6.6640  3.78900E-0001   0.00000E+0000
   6.6670  3.88200E-0001   0.00000E+0000
   6.6690  3.82000E-0001   0.00000E+0000
   6.6710  3.81800E-0001   0.00000E+0000
   6.6750  3.74600E-0001   0.00000E+0000
   6.6770  3.78700E-0001   0.00000E+0000
   6.6790  3.86500E-0001   0.00000E+0000
   6.6800  3.85300E-0001   0.00000E+0000
   6.6840  3.93200E-0001   0.00000E+0000
   6.6860  3.85900E-0001   0.00000E+0000
   6.6890  3.77700E-0001   0.00000E+0000
   6.6900  3.91100E-0001   0.00000E+0000
   6.6930  3.96200E-0001   0.00000E+0000
   6.6960  4.01600E-0001   0.00000E+0000
   6.6980  3.91800E-0001   0.00000E+0000
   6.7010  3.89900E-0001   0.00000E+0000
   6.7030  3.86100E-0001   0.00000E+0000
   6.7050  3.88800E-0001   0.00000E+0000
   6.7080  3.91700E-0001   0.00000E+0000
   6.7100  3.90300E-0001   0.00000E+0000
   6.7130  3.99200E-0001   0.00000E+0000
   6.7150  3.94600E-0001   0.00000E+0000
   6.7170  3.84900E-0001   0.00000E+0000
   6.7190  3.96300E-0001   0.00000E+0000
   6.7220  3.92600E-0001   0.00000E+0000
   6.7240  3.93700E-0001   0.00000E+0000
   6.7260  4.03600E-0001   0.00000E+0000
   6.7290  3.99400E-0001   0.00000E+0000
   6.7310  4.03000E-0001   0.00000E+0000
   6.7330  3.98700E-0001   0.00000E+0000
   6.7370  3.99900E-0001   0.00000E+0000
   6.7400  3.99900E-0001   0.00000E+0000
   6.7420  4.13500E-0001   0.00000E+0000
   6.7430  4.02800E-0001   0.00000E+0000
   6.7460  3.93000E-0001   0.00000E+0000
   6.7490  4.09300E-0001   0.00000E+0000
   6.7530  4.05600E-0001   0.00000E+0000
   6.7550  4.05800E-0001   0.00000E+0000
   6.7570  4.11600E-0001   0.00000E+0000
   6.7580  4.13100E-0001   0.00000E+0000
   6.7610  4.12300E-0001   0.00000E+0000
   6.7650  4.10200E-0001   0.00000E+0000
   6.7680  3.81300E-0001   0.00000E+0000
   6.7700  3.86200E-0001   0.00000E+0000
   6.7730  4.11800E-0001   0.00000E+0000
   6.7750  4.12100E-0001   0.00000E+0000
   6.7780  4.11000E-0001   0.00000E+0000
   6.7810  4.17700E-0001   0.00000E+0000
   6.7820  4.09600E-0001   0.00000E+0000
   6.7860  4.13600E-0001   0.00000E+0000
   6.7890  4.11100E-0001   0.00000E+0000
   6.7910  4.21700E-0001   0.00000E+0000
   6.7940  4.23200E-0001   0.00000E+0000
   6.7960  4.20500E-0001   0.00000E+0000
   6.7980  4.09100E-0001   0.00000E+0000
   6.8010  3.96300E-0001   0.00000E+0000
   6.8030  4.10900E-0001   0.00000E+0000
   6.8060  4.30100E-0001   0.00000E+0000
   6.8080  4.18900E-0001   0.00000E+0000
   6.8100  4.21800E-0001   0.00000E+0000
   6.8120  4.48500E-0001   0.00000E+0000
   6.8140  4.19000E-0001   0.00000E+0000
   6.8170  4.25100E-0001   0.00000E+0000
   6.8200  4.26500E-0001   0.00000E+0000
   6.8210  4.23700E-0001   0.00000E+0000
   6.8240  4.05600E-0001   0.00000E+0000
   6.8250  4.14100E-0001   0.00000E+0000
   6.8280  4.22400E-0001   0.00000E+0000
   6.8310  4.23300E-0001   0.00000E+0000
   6.8350  4.26800E-0001   0.00000E+0000
   6.8370  4.25500E-0001   0.00000E+0000
   6.8400  4.22000E-0001   0.00000E+0000
   6.8410  4.10900E-0001   0.00000E+0000
   6.8440  4.08200E-0001   0.00000E+0000
   6.8480  4.26600E-0001   0.00000E+0000
   6.8510  4.23700E-0001   0.00000E+0000
   6.8550  4.34400E-0001   0.00000E+0000
   6.8580  4.18500E-0001   0.00000E+0000
   6.8600  4.13800E-0001   0.00000E+0000
   6.8630  4.25300E-0001   0.00000E+0000
   6.8650  4.14500E-0001   0.00000E+0000
   6.8670  4.23500E-0001   0.00000E+0000
   6.8690  4.30000E-0001   0.00000E+0000
   6.8720  4.39600E-0001   0.00000E+0000
   6.8740  4.30200E-0001   0.00000E+0000
   6.8750  4.33600E-0001   0.00000E+0000
   6.8790  4.32700E-0001   0.00000E+0000
   6.8810  4.32600E-0001   0.00000E+0000
   6.8840  4.31400E-0001   0.00000E+0000
   6.8860  4.30500E-0001   0.00000E+0000
   6.8890  4.37800E-0001   0.00000E+0000
   6.8900  4.36300E-0001   0.00000E+0000
   6.8920  4.23700E-0001   0.00000E+0000
   6.8950  4.29600E-0001   0.00000E+0000
   6.8970  4.51100E-0001   0.00000E+0000
   6.9010  4.60400E-0001   0.00000E+0000
   6.9030  4.56900E-0001   0.00000E+0000
   6.9070  4.42100E-0001   0.00000E+0000
   6.9080  4.47100E-0001   0.00000E+0000
   6.9100  4.60200E-0001   0.00000E+0000
   6.9130  4.52100E-0001   0.00000E+0000
   6.9150  4.49600E-0001   0.00000E+0000
   6.9170  4.44900E-0001   0.00000E+0000
   6.9180  4.48900E-0001   0.00000E+0000
   6.9220  4.45300E-0001   0.00000E+0000
   6.9240  4.56700E-0001   0.00000E+0000
   6.9270  4.43900E-0001   0.00000E+0000
   6.9290  4.43200E-0001   0.00000E+0000
   6.9310  4.48300E-0001   0.00000E+0000
   6.9340  4.57400E-0001   0.00000E+0000
   6.9380  4.45800E-0001   0.00000E+0000
   6.9410  4.73700E-0001   0.00000E+0000
   6.9430  4.78300E-0001   0.00000E+0000
   6.9450  4.60300E-0001   0.00000E+0000
   6.9480  4.34300E-0001   0.00000E+0000
   6.9490  4.45200E-0001   0.00000E+0000
   6.9530  4.52800E-0001   0.00000E+0000
   6.9550  4.39400E-0001   0.00000E+0000
   6.9580  4.56600E-0001   0.00000E+0000
   6.9590  4.62400E-0001   0.00000E+0000
   6.9610  4.40000E-0001   0.00000E+0000
   6.9630  4.42700E-0001   0.00000E+0000
   6.9650  4.51500E-0001   0.00000E+0000
   6.9680  4.42100E-0001   0.00000E+0000
   6.9700  4.37100E-0001   0.00000E+0000
   6.9730  4.49400E-0001   0.00000E+0000
   6.9740  4.59800E-0001   0.00000E+0000
   6.9770  4.54700E-0001   0.00000E+0000
   6.9790  4.42400E-0001   0.00000E+0000
   6.9820  4.23100E-0001   0.00000E+0000
   6.9840  4.35700E-0001   0.00000E+0000
   6.9870  4.36400E-0001   0.00000E+0000
   6.9890  4.45100E-0001   0.00000E+0000
   6.9930  4.61600E-0001   0.00000E+0000
   6.9940  4.76000E-0001   0.00000E+0000
   6.9980  4.79100E-0001   0.00000E+0000
   7.0000  4.51000E-0001   0.00000E+0000
   7.0030  4.46100E-0001   0.00000E+0000
   7.0070  4.65300E-0001   0.00000E+0000
   7.0100  4.70700E-0001   0.00000E+0000
   7.0110  4.76700E-0001   0.00000E+0000
   7.0130  4.75400E-0001   0.00000E+0000
   7.0150  4.66000E-0001   0.00000E+0000
   7.0180  4.64400E-0001   0.00000E+0000
   7.0210  4.94600E-0001   0.00000E+0000
   7.0230  4.73600E-0001   0.00000E+0000
   7.0250  4.63400E-0001   0.00000E+0000
   7.0280  4.83500E-0001   0.00000E+0000
   7.0290  4.82800E-0001   0.00000E+0000
   7.0340  4.86500E-0001   0.00000E+0000
   7.0370  5.00300E-0001   0.00000E+0000
   7.0400  5.16800E-0001   0.00000E+0000
   7.0420  5.19500E-0001   0.00000E+0000
   7.0460  5.12300E-0001   0.00000E+0000
   7.0510  5.24000E-0001   0.00000E+0000
   7.0530  5.25700E-0001   0.00000E+0000
   7.0560  5.24800E-0001   0.00000E+0000
   7.0580  5.30800E-0001   0.00000E+0000
   7.0600  5.45200E-0001   0.00000E+0000
   7.0620  5.55500E-0001   0.00000E+0000
   7.0650  5.57300E-0001   0.00000E+0000
   7.0680  5.50400E-0001   0.00000E+0000
   7.0690  5.77800E-0001   0.00000E+0000
   7.0720  5.80500E-0001   0.00000E+0000
   7.0730  5.82600E-0001   0.00000E+0000
   7.0760  5.88800E-0001   0.00000E+0000
   7.0790  5.66100E-0001   0.00000E+0000
   7.0800  5.81000E-0001   0.00000E+0000
   7.0830  5.89500E-0001   0.00000E+0000
   7.0870  6.16700E-0001   0.00000E+0000
   7.0890  6.21100E-0001   0.00000E+0000
   7.0920  6.17000E-0001   0.00000E+0000
   7.0940  6.37200E-0001   0.00000E+0000
   7.0980  6.56600E-0001   0.00000E+0000
   7.1010  6.65300E-0001   0.00000E+0000
