# Supplementary material for: Self-association of MreC as a regulatory signal in bacterial cell wall elongation
Source: Nat Commun. 2021 May 20;12:2987. doi: 10.1038/s41467-021-22957-9 (PMC8137920; doi:10.1038/s41467-021-22957-9)
Supplement: Supplementary file 4 — Source Data [file 41467_2021_22957_MOESM4_ESM.zip › Martins2-Source-Data/AUC_rawdata/E.coli/00292.RA3]

MREC FHEC 0,8 abs
R 3 20.0 20000 0064104 2.6740E11 281 1 
   5.8010 -2.91600E-0001   0.00000E+0000
   5.8050 -1.73400E-0001   0.00000E+0000
   5.8060 -2.28100E-0001   0.00000E+0000
   5.8070 -2.23200E-0001   0.00000E+0000
   5.8100 -1.47200E-0001   0.00000E+0000
   5.8110 -1.46200E-0001   0.00000E+0000
   5.8120 -1.69000E-0001   0.00000E+0000
   5.8140 -2.21900E-0001   0.00000E+0000
   5.8160 -3.33200E-0001   0.00000E+0000
   5.8190 -4.58300E-0001   0.00000E+0000
   5.8200 -4.93600E-0001   0.00000E+0000
   5.8210 -4.56000E-0001   0.00000E+0000
   5.8220 -5.33000E-0001   0.00000E+0000
   5.8230 -5.68100E-0001   0.00000E+0000
   5.8250 -3.08200E-0001   0.00000E+0000
   5.8280 -1.43300E-0001   0.00000E+0000
   5.8300  7.32000E-0002   0.00000E+0000
   5.8320  1.52000E-0001   0.00000E+0000
   5.8330  1.72300E-0001   0.00000E+0000
   5.8350  1.40100E-0001   0.00000E+0000
   5.8390  8.21000E-0002   0.00000E+0000
   5.8410  9.00000E-0002   0.00000E+0000
   5.8440  8.23000E-0002   0.00000E+0000
   5.8460  1.02200E-0001   0.00000E+0000
   5.8470  9.75000E-0002   0.00000E+0000
   5.8480  8.88000E-0002   0.00000E+0000
   5.8510  8.88000E-0002   0.00000E+0000
   5.8520  7.67000E-0002   0.00000E+0000
   5.8530  6.31000E-0002   0.00000E+0000
   5.8560  1.45000E-0002   0.00000E+0000
   5.8580  3.22000E-0002   0.00000E+0000
   5.8590  4.09000E-0002   0.00000E+0000
   5.8620  2.41000E-0002   0.00000E+0000
   5.8640  4.53000E-0002   0.00000E+0000
   5.8660  2.51000E-0002   0.00000E+0000
   5.8690 -4.06000E-0002   0.00000E+0000
   5.8710 -5.37000E-0002   0.00000E+0000
   5.8720 -1.97000E-0002   0.00000E+0000
   5.8730 -3.80000E-0003   0.00000E+0000
   5.8750  0.00000E+0000   0.00000E+0000
   5.8760  1.74000E-0002   0.00000E+0000
   5.8780  4.94000E-0002   0.00000E+0000
   5.8800  3.50000E-0002   0.00000E+0000
   5.8830  1.66000E-0002   0.00000E+0000
   5.8850  7.40000E-0003   0.00000E+0000
   5.8870  2.94000E-0002   0.00000E+0000
   5.8880  2.65000E-0002   0.00000E+0000
   5.8890  4.43000E-0002   0.00000E+0000
   5.8900  2.92000E-0002   0.00000E+0000
   5.8940  1.91000E-0002   0.00000E+0000
   5.8970  6.40000E-0003   0.00000E+0000
   5.8990  3.53000E-0002   0.00000E+0000
   5.9010  4.31000E-0002   0.00000E+0000
   5.9020  3.34000E-0002   0.00000E+0000
   5.9060  1.90000E-0002   0.00000E+0000
   5.9100  9.80000E-0003   0.00000E+0000
   5.9110  1.80000E-0002   0.00000E+0000
   5.9130  2.35000E-0002   0.00000E+0000
   5.9150  2.59000E-0002   0.00000E+0000
   5.9170  1.43000E-0002   0.00000E+0000
   5.9210 -1.90000E-0003   0.00000E+0000
   5.9220  1.95000E-0002   0.00000E+0000
   5.9250  4.02000E-0002   0.00000E+0000
   5.9260  2.57000E-0002   0.00000E+0000
   5.9280  4.58000E-0002   0.00000E+0000
   5.9290  7.06000E-0002   0.00000E+0000
   5.9310  7.44000E-0002   0.00000E+0000
   5.9330  5.02000E-0002   0.00000E+0000
   5.9360  3.27000E-0002   0.00000E+0000
   5.9380  5.26000E-0002   0.00000E+0000
   5.9400  7.92000E-0002   0.00000E+0000
   5.9440  6.14000E-0002   0.00000E+0000
   5.9460  6.47000E-0002   0.00000E+0000
   5.9490  6.36000E-0002   0.00000E+0000
   5.9500  5.04000E-0002   0.00000E+0000
   5.9540  3.74000E-0002   0.00000E+0000
   5.9580  5.89000E-0002   0.00000E+0000
   5.9610  8.79000E-0002   0.00000E+0000
   5.9620  9.05000E-0002   0.00000E+0000
   5.9660  3.85000E-0002   0.00000E+0000
   5.9670  2.30000E-0002   0.00000E+0000
   5.9700  2.25000E-0002   0.00000E+0000
   5.9730  4.21000E-0002   0.00000E+0000
   5.9740  2.94000E-0002   0.00000E+0000
   5.9770  3.41000E-0002   0.00000E+0000
   5.9790  6.96000E-0002   0.00000E+0000
   5.9820 -5.94900E-0001   0.00000E+0000
   5.9830 -9.17400E-0001   0.00000E+0000
   5.9850 -1.24600E+0000   0.00000E+0000
   5.9860 -1.29500E+0000   0.00000E+0000
   5.9890 -1.45370E+0000   0.00000E+0000
   5.9900 -1.58590E+0000   0.00000E+0000
   5.9930 -1.89630E+0000   0.00000E+0000
   5.9950 -1.98840E+0000   0.00000E+0000
   5.9970 -2.02850E+0000   0.00000E+0000
   6.0000 -1.92170E+0000   0.00000E+0000
   6.0020 -1.85930E+0000   0.00000E+0000
   6.0040 -1.78040E+0000   0.00000E+0000
   6.0060 -1.69760E+0000   0.00000E+0000
   6.0070 -1.61190E+0000   0.00000E+0000
   6.0110 -1.37060E+0000   0.00000E+0000
   6.0130 -3.96800E-0001   0.00000E+0000
   6.0160 -7.68000E-0002   0.00000E+0000
   6.0180  1.72800E-0001   0.00000E+0000
   6.0200  1.38100E-0001   0.00000E+0000
   6.0230  1.50400E-0001   0.00000E+0000
   6.0270  1.28500E-0001   0.00000E+0000
   6.0290  1.46000E-0001   0.00000E+0000
   6.0300  1.41500E-0001   0.00000E+0000
   6.0320  1.45500E-0001   0.00000E+0000
   6.0340  1.56500E-0001   0.00000E+0000
   6.0360  9.83000E-0002   0.00000E+0000
   6.0390  9.23000E-0002   0.00000E+0000
   6.0410  1.04400E-0001   0.00000E+0000
   6.0440  1.23800E-0001   0.00000E+0000
   6.0460  1.08300E-0001   0.00000E+0000
   6.0490  1.10200E-0001   0.00000E+0000
   6.0510  1.11100E-0001   0.00000E+0000
   6.0520  1.23100E-0001   0.00000E+0000
   6.0540  1.12700E-0001   0.00000E+0000
   6.0570  1.19100E-0001   0.00000E+0000
   6.0610  1.12500E-0001   0.00000E+0000
   6.0620  1.09300E-0001   0.00000E+0000
   6.0640  1.24700E-0001   0.00000E+0000
   6.0670  1.02300E-0001   0.00000E+0000
   6.0690  9.87000E-0002   0.00000E+0000
   6.0710  1.01400E-0001   0.00000E+0000
   6.0730  9.91000E-0002   0.00000E+0000
   6.0750  1.40500E-0001   0.00000E+0000
   6.0760  1.56800E-0001   0.00000E+0000
   6.0800  1.36800E-0001   0.00000E+0000
   6.0820  8.86000E-0002   0.00000E+0000
   6.0840  3.03600E-0001   0.00000E+0000
   6.0850  1.14590E+0000   0.00000E+0000
   6.0880  1.37430E+0000   0.00000E+0000
   6.0920  1.44970E+0000   0.00000E+0000
   6.0950  1.83130E+0000   0.00000E+0000
   6.0970  2.02750E+0000   0.00000E+0000
   6.1010  1.99330E+0000   0.00000E+0000
   6.1020  1.98020E+0000   0.00000E+0000
   6.1060  1.91100E+0000   0.00000E+0000
   6.1080  1.86020E+0000   0.00000E+0000
   6.1090  1.77500E+0000   0.00000E+0000
   6.1130  1.59110E+0000   0.00000E+0000
   6.1160  1.33770E+0000   0.00000E+0000
   6.1180  8.98500E-0001   0.00000E+0000
   6.1210  4.95000E-0002   0.00000E+0000
   6.1280  1.12700E-0001   0.00000E+0000
   6.1290  1.01600E-0001   0.00000E+0000
   6.1300  9.95000E-0002   0.00000E+0000
   6.1350  9.02000E-0002   0.00000E+0000
   6.1360  7.71000E-0002   0.00000E+0000
   6.1380  8.43000E-0002   0.00000E+0000
   6.1400  7.28000E-0002   0.00000E+0000
   6.1420  7.59000E-0002   0.00000E+0000
   6.1460  8.45000E-0002   0.00000E+0000
   6.1480  8.58000E-0002   0.00000E+0000
   6.1490  7.29000E-0002   0.00000E+0000
   6.1520  7.57000E-0002   0.00000E+0000
   6.1540  8.54000E-0002   0.00000E+0000
   6.1570  8.74000E-0002   0.00000E+0000
   6.1610  8.33000E-0002   0.00000E+0000
   6.1640  7.87000E-0002   0.00000E+0000
   6.1650  8.30000E-0002   0.00000E+0000
   6.1680  8.66000E-0002   0.00000E+0000
   6.1690  8.15000E-0002   0.00000E+0000
   6.1730  8.04000E-0002   0.00000E+0000
   6.1760  8.05000E-0002   0.00000E+0000
   6.1780  8.03000E-0002   0.00000E+0000
   6.1790  8.09000E-0002   0.00000E+0000
   6.1820  8.24000E-0002   0.00000E+0000
   6.1840  8.27000E-0002   0.00000E+0000
   6.1850  7.66000E-0002   0.00000E+0000
   6.1900  8.12000E-0002   0.00000E+0000
   6.1940  8.07000E-0002   0.00000E+0000
   6.1950  7.82000E-0002   0.00000E+0000
   6.1970  8.06000E-0002   0.00000E+0000
   6.2000  8.10000E-0002   0.00000E+0000
   6.2040  8.20000E-0002   0.00000E+0000
   6.2050  7.46000E-0002   0.00000E+0000
   6.2060  7.77000E-0002   0.00000E+0000
   6.2090  8.75000E-0002   0.00000E+0000
   6.2120  7.85000E-0002   0.00000E+0000
   6.2140  8.54000E-0002   0.00000E+0000
   6.2160  8.31000E-0002   0.00000E+0000
   6.2190  8.29000E-0002   0.00000E+0000
   6.2210  8.25000E-0002   0.00000E+0000
   6.2230  8.36000E-0002   0.00000E+0000
   6.2250  8.95000E-0002   0.00000E+0000
   6.2280  1.18600E-0001   0.00000E+0000
   6.2300  6.27000E-0002   0.00000E+0000
   6.2310  1.92000E-0002   0.00000E+0000
   6.2360  1.00400E-0001   0.00000E+0000
   6.2370  1.08400E-0001   0.00000E+0000
   6.2410  9.01000E-0002   0.00000E+0000
   6.2430  8.94000E-0002   0.00000E+0000
   6.2450  9.46000E-0002   0.00000E+0000
   6.2480  8.20000E-0002   0.00000E+0000
   6.2520  7.84000E-0002   0.00000E+0000
   6.2550  8.89000E-0002   0.00000E+0000
   6.2570  9.41000E-0002   0.00000E+0000
   6.2600  9.33000E-0002   0.00000E+0000
   6.2610  8.77000E-0002   0.00000E+0000
   6.2640  9.50000E-0002   0.00000E+0000
   6.2680  1.01300E-0001   0.00000E+0000
   6.2710  8.44000E-0002   0.00000E+0000
   6.2730  8.49000E-0002   0.00000E+0000
   6.2750  9.41000E-0002   0.00000E+0000
   6.2790  9.16000E-0002   0.00000E+0000
   6.2810  8.41000E-0002   0.00000E+0000
   6.2850  8.94000E-0002   0.00000E+0000
   6.2860  9.83000E-0002   0.00000E+0000
   6.2890  9.09000E-0002   0.00000E+0000
   6.2900  8.96000E-0002   0.00000E+0000
   6.2930  9.41000E-0002   0.00000E+0000
   6.2960  9.52000E-0002   0.00000E+0000
   6.2990  9.31000E-0002   0.00000E+0000
   6.3020  9.19000E-0002   0.00000E+0000
   6.3040  9.53000E-0002   0.00000E+0000
   6.3070  9.12000E-0002   0.00000E+0000
   6.3080  9.46000E-0002   0.00000E+0000
   6.3120  1.05000E-0001   0.00000E+0000
   6.3160  9.12000E-0002   0.00000E+0000
   6.3170  9.80000E-0002   0.00000E+0000
   6.3210  9.57000E-0002   0.00000E+0000
   6.3230  9.86000E-0002   0.00000E+0000
   6.3260  1.20400E-0001   0.00000E+0000
   6.3280  8.89000E-0002   0.00000E+0000
   6.3300  5.52000E-0002   0.00000E+0000
   6.3320  5.97000E-0002   0.00000E+0000
   6.3330  7.72000E-0002   0.00000E+0000
   6.3370  1.19400E-0001   0.00000E+0000
   6.3400  1.14400E-0001   0.00000E+0000
   6.3440  1.09900E-0001   0.00000E+0000
   6.3460  1.09000E-0001   0.00000E+0000
   6.3470  1.19300E-0001   0.00000E+0000
   6.3480  1.17900E-0001   0.00000E+0000
   6.3500  1.10000E-0001   0.00000E+0000
   6.3530  1.10400E-0001   0.00000E+0000
   6.3560  1.03600E-0001   0.00000E+0000
   6.3580  1.12100E-0001   0.00000E+0000
   6.3600  1.06600E-0001   0.00000E+0000
   6.3620  1.15000E-0001   0.00000E+0000
   6.3640  1.17300E-0001   0.00000E+0000
   6.3670  1.14500E-0001   0.00000E+0000
   6.3690  1.12700E-0001   0.00000E+0000
   6.3740  1.18400E-0001   0.00000E+0000
   6.3760  1.15500E-0001   0.00000E+0000
   6.3780  1.24300E-0001   0.00000E+0000
   6.3790  1.22000E-0001   0.00000E+0000
   6.3800  1.17000E-0001   0.00000E+0000
   6.3830  1.21200E-0001   0.00000E+0000
   6.3860  1.29000E-0001   0.00000E+0000
   6.3880  1.21600E-0001   0.00000E+0000
   6.3910  1.31200E-0001   0.00000E+0000
   6.3920  1.32700E-0001   0.00000E+0000
   6.3950  1.26300E-0001   0.00000E+0000
   6.3970  1.23700E-0001   0.00000E+0000
   6.4010  1.30500E-0001   0.00000E+0000
   6.4020  1.29100E-0001   0.00000E+0000
   6.4050  1.31700E-0001   0.00000E+0000
   6.4090  1.31800E-0001   0.00000E+0000
   6.4100  1.31100E-0001   0.00000E+0000
   6.4140  1.19900E-0001   0.00000E+0000
   6.4160  1.18800E-0001   0.00000E+0000
   6.4170  1.32200E-0001   0.00000E+0000
   6.4190  1.33000E-0001   0.00000E+0000
   6.4220  1.32800E-0001   0.00000E+0000
   6.4260  1.30900E-0001   0.00000E+0000
   6.4270  1.32700E-0001   0.00000E+0000
   6.4310  1.37000E-0001   0.00000E+0000
   6.4350  1.34500E-0001   0.00000E+0000
   6.4360  1.42500E-0001   0.00000E+0000
   6.4400  1.38900E-0001   0.00000E+0000
   6.4440  1.43900E-0001   0.00000E+0000
   6.4470  1.49600E-0001   0.00000E+0000
   6.4480  1.39400E-0001   0.00000E+0000
   6.4490  1.40800E-0001   0.00000E+0000
   6.4500  1.33500E-0001   0.00000E+0000
   6.4540  1.44800E-0001   0.00000E+0000
   6.4560  1.47900E-0001   0.00000E+0000
   6.4590  1.44900E-0001   0.00000E+0000
   6.4600  1.46400E-0001   0.00000E+0000
   6.4630  1.44200E-0001   0.00000E+0000
   6.4650  1.52700E-0001   0.00000E+0000
   6.4670  1.48800E-0001   0.00000E+0000
   6.4690  1.47900E-0001   0.00000E+0000
   6.4720  1.48200E-0001   0.00000E+0000
   6.4740  1.57000E-0001   0.00000E+0000
   6.4760  1.72600E-0001   0.00000E+0000
   6.4790  1.93500E-0001   0.00000E+0000
   6.4810  1.67900E-0001   0.00000E+0000
   6.4830  1.70700E-0001   0.00000E+0000
   6.4850  1.72400E-0001   0.00000E+0000
   6.4880  1.59200E-0001   0.00000E+0000
   6.4900  1.62500E-0001   0.00000E+0000
   6.4910  1.61500E-0001   0.00000E+0000
   6.4940  1.60800E-0001   0.00000E+0000
   6.4970  1.63300E-0001   0.00000E+0000
   6.5000  1.66600E-0001   0.00000E+0000
   6.5030  1.67800E-0001   0.00000E+0000
   6.5060  1.67500E-0001   0.00000E+0000
   6.5090  1.86700E-0001   0.00000E+0000
   6.5150  1.51100E-0001   0.00000E+0000
   6.5180  1.76600E-0001   0.00000E+0000
   6.5190  1.88200E-0001   0.00000E+0000
   6.5220  1.81500E-0001   0.00000E+0000
   6.5240  1.87700E-0001   0.00000E+0000
   6.5260  1.81200E-0001   0.00000E+0000
   6.5280  1.70400E-0001   0.00000E+0000
   6.5310  1.84000E-0001   0.00000E+0000
   6.5350  1.80900E-0001   0.00000E+0000
   6.5360  1.85200E-0001   0.00000E+0000
   6.5400  1.91000E-0001   0.00000E+0000
   6.5450  1.85400E-0001   0.00000E+0000
   6.5490  1.98500E-0001   0.00000E+0000
   6.5500  2.05600E-0001   0.00000E+0000
   6.5520  1.86700E-0001   0.00000E+0000
   6.5540  1.89900E-0001   0.00000E+0000
   6.5570  1.86300E-0001   0.00000E+0000
   6.5590  1.92100E-0001   0.00000E+0000
   6.5610  1.95000E-0001   0.00000E+0000
   6.5630  1.97300E-0001   0.00000E+0000
   6.5650  1.98800E-0001   0.00000E+0000
   6.5670  2.02500E-0001   0.00000E+0000
   6.5700  1.97700E-0001   0.00000E+0000
   6.5720  1.94900E-0001   0.00000E+0000
   6.5750  1.96700E-0001   0.00000E+0000
   6.5760  2.03200E-0001   0.00000E+0000
   6.5770  1.93500E-0001   0.00000E+0000
   6.5790  1.96000E-0001   0.00000E+0000
   6.5820  2.12100E-0001   0.00000E+0000
   6.5840  2.03400E-0001   0.00000E+0000
   6.5860  2.09500E-0001   0.00000E+0000
   6.5880  2.07600E-0001   0.00000E+0000
   6.5910  2.15000E-0001   0.00000E+0000
   6.5940  2.14400E-0001   0.00000E+0000
   6.5960  2.20400E-0001   0.00000E+0000
   6.5980  2.09600E-0001   0.00000E+0000
   6.6000  2.23200E-0001   0.00000E+0000
   6.6020  2.37200E-0001   0.00000E+0000
   6.6050  2.24900E-0001   0.00000E+0000
   6.6100  2.20100E-0001   0.00000E+0000
   6.6140  2.27800E-0001   0.00000E+0000
   6.6150  2.29300E-0001   0.00000E+0000
   6.6190  2.20800E-0001   0.00000E+0000
   6.6220  2.33300E-0001   0.00000E+0000
   6.6240  2.26100E-0001   0.00000E+0000
   6.6260  2.44500E-0001   0.00000E+0000
   6.6280  2.39300E-0001   0.00000E+0000
   6.6310  2.40800E-0001   0.00000E+0000
   6.6330  2.53800E-0001   0.00000E+0000
   6.6350  2.36300E-0001   0.00000E+0000
   6.6370  2.47600E-0001   0.00000E+0000
   6.6390  2.47100E-0001   0.00000E+0000
   6.6410  2.50100E-0001   0.00000E+0000
   6.6450  2.56000E-0001   0.00000E+0000
   6.6460  2.43000E-0001   0.00000E+0000
   6.6490  2.39300E-0001   0.00000E+0000
   6.6530  2.48600E-0001   0.00000E+0000
   6.6550  2.42800E-0001   0.00000E+0000
   6.6580  2.55600E-0001   0.00000E+0000
   6.6590  2.52500E-0001   0.00000E+0000
   6.6610  2.51500E-0001   0.00000E+0000
   6.6620  2.52500E-0001   0.00000E+0000
   6.6650  2.54600E-0001   0.00000E+0000
   6.6680  2.56900E-0001   0.00000E+0000
   6.6690  2.59700E-0001   0.00000E+0000
   6.6730  2.63600E-0001   0.00000E+0000
   6.6750  2.60100E-0001   0.00000E+0000
   6.6780  2.60800E-0001   0.00000E+0000
   6.6830  2.73900E-0001   0.00000E+0000
   6.6880  2.67200E-0001   0.00000E+0000
   6.6890  2.68800E-0001   0.00000E+0000
   6.6930  2.71400E-0001   0.00000E+0000
   6.6950  2.82400E-0001   0.00000E+0000
   6.6960  2.83500E-0001   0.00000E+0000
   6.6980  2.72600E-0001   0.00000E+0000
   6.7030  2.81200E-0001   0.00000E+0000
   6.7050  2.76000E-0001   0.00000E+0000
   6.7070  2.75800E-0001   0.00000E+0000
   6.7100  2.72600E-0001   0.00000E+0000
   6.7110  2.78700E-0001   0.00000E+0000
   6.7140  2.80800E-0001   0.00000E+0000
   6.7170  2.75500E-0001   0.00000E+0000
   6.7190  2.81000E-0001   0.00000E+0000
   6.7210  2.77000E-0001   0.00000E+0000
   6.7240  2.82400E-0001   0.00000E+0000
   6.7260  2.87800E-0001   0.00000E+0000
   6.7290  2.91500E-0001   0.00000E+0000
   6.7310  2.92400E-0001   0.00000E+0000
   6.7350  2.97800E-0001   0.00000E+0000
   6.7390  3.00700E-0001   0.00000E+0000
   6.7440  3.06900E-0001   0.00000E+0000
   6.7450  2.94800E-0001   0.00000E+0000
   6.7500  2.97600E-0001   0.00000E+0000
   6.7510  3.09400E-0001   0.00000E+0000
   6.7550  3.06000E-0001   0.00000E+0000
   6.7570  3.18000E-0001   0.00000E+0000
   6.7590  3.11900E-0001   0.00000E+0000
   6.7610  3.19900E-0001   0.00000E+0000
   6.7630  3.20600E-0001   0.00000E+0000
   6.7670  3.03900E-0001   0.00000E+0000
   6.7680  2.92300E-0001   0.00000E+0000
   6.7700  3.01900E-0001   0.00000E+0000
   6.7720  3.10200E-0001   0.00000E+0000
   6.7750  3.30300E-0001   0.00000E+0000
   6.7790  3.26700E-0001   0.00000E+0000
   6.7830  3.22500E-0001   0.00000E+0000
   6.7840  3.24900E-0001   0.00000E+0000
   6.7880  3.22300E-0001   0.00000E+0000
   6.7900  3.34600E-0001   0.00000E+0000
   6.7930  3.32400E-0001   0.00000E+0000
   6.7970  3.31600E-0001   0.00000E+0000
   6.8000  3.16600E-0001   0.00000E+0000
   6.8020  3.41000E-0001   0.00000E+0000
   6.8060  3.39100E-0001   0.00000E+0000
   6.8080  3.52200E-0001   0.00000E+0000
   6.8120  3.61800E-0001   0.00000E+0000
   6.8130  3.36100E-0001   0.00000E+0000
   6.8160  3.46500E-0001   0.00000E+0000
   6.8180  3.52600E-0001   0.00000E+0000
   6.8220  3.33700E-0001   0.00000E+0000
   6.8250  3.36800E-0001   0.00000E+0000
   6.8270  3.31900E-0001   0.00000E+0000
   6.8290  3.45800E-0001   0.00000E+0000
   6.8340  3.53900E-0001   0.00000E+0000
   6.8350  3.55400E-0001   0.00000E+0000
   6.8380  3.46100E-0001   0.00000E+0000
   6.8390  3.48200E-0001   0.00000E+0000
   6.8430  3.50900E-0001   0.00000E+0000
   6.8440  3.48000E-0001   0.00000E+0000
   6.8460  3.53800E-0001   0.00000E+0000
   6.8510  3.55900E-0001   0.00000E+0000
   6.8530  3.73500E-0001   0.00000E+0000
   6.8570  3.62800E-0001   0.00000E+0000
   6.8600  3.50100E-0001   0.00000E+0000
   6.8630  3.51800E-0001   0.00000E+0000
   6.8670  3.68000E-0001   0.00000E+0000
   6.8680  3.62900E-0001   0.00000E+0000
   6.8690  3.81200E-0001   0.00000E+0000
   6.8730  3.71200E-0001   0.00000E+0000
   6.8740  3.74400E-0001   0.00000E+0000
   6.8780  3.72600E-0001   0.00000E+0000
   6.8810  3.74800E-0001   0.00000E+0000
   6.8840  3.74200E-0001   0.00000E+0000
   6.8860  3.81300E-0001   0.00000E+0000
   6.8890  3.88500E-0001   0.00000E+0000
   6.8900  3.71600E-0001   0.00000E+0000
   6.8950  3.80400E-0001   0.00000E+0000
   6.8970  4.03500E-0001   0.00000E+0000
   6.9010  4.11500E-0001   0.00000E+0000
   6.9020  4.14600E-0001   0.00000E+0000
   6.9050  4.11500E-0001   0.00000E+0000
   6.9070  4.01200E-0001   0.00000E+0000
   6.9090  4.15300E-0001   0.00000E+0000
   6.9130  4.09100E-0001   0.00000E+0000
   6.9150  4.06900E-0001   0.00000E+0000
   6.9180  4.01500E-0001   0.00000E+0000
   6.9210  4.04200E-0001   0.00000E+0000
   6.9230  4.07600E-0001   0.00000E+0000
   6.9240  4.13000E-0001   0.00000E+0000
   6.9280  3.98300E-0001   0.00000E+0000
   6.9300  4.10300E-0001   0.00000E+0000
   6.9320  4.10200E-0001   0.00000E+0000
   6.9340  4.28500E-0001   0.00000E+0000
   6.9360  4.09000E-0001   0.00000E+0000
   6.9390  4.33200E-0001   0.00000E+0000
   6.9410  4.49700E-0001   0.00000E+0000
   6.9430  4.32200E-0001   0.00000E+0000
   6.9460  4.16400E-0001   0.00000E+0000
   6.9490  4.16600E-0001   0.00000E+0000
   6.9520  4.27200E-0001   0.00000E+0000
   6.9550  4.10900E-0001   0.00000E+0000
   6.9560  4.27400E-0001   0.00000E+0000
   6.9590  4.33600E-0001   0.00000E+0000
   6.9610  4.21600E-0001   0.00000E+0000
   6.9630  4.21800E-0001   0.00000E+0000
   6.9670  4.38400E-0001   0.00000E+0000
   6.9680  4.26900E-0001   0.00000E+0000
   6.9710  4.24200E-0001   0.00000E+0000
   6.9720  4.28800E-0001   0.00000E+0000
   6.9750  4.40200E-0001   0.00000E+0000
   6.9770  4.42000E-0001   0.00000E+0000
   6.9800  4.34000E-0001   0.00000E+0000
   6.9820  4.27500E-0001   0.00000E+0000
   6.9840  4.33600E-0001   0.00000E+0000
   6.9870  4.44700E-0001   0.00000E+0000
   6.9890  4.41200E-0001   0.00000E+0000
   6.9910  4.53000E-0001   0.00000E+0000
   6.9940  4.70700E-0001   0.00000E+0000
   6.9980  4.88300E-0001   0.00000E+0000
   6.9990  4.64100E-0001   0.00000E+0000
   7.0010  4.59200E-0001   0.00000E+0000
   7.0030  4.61100E-0001   0.00000E+0000
   7.0080  4.81500E-0001   0.00000E+0000
   7.0090  4.84600E-0001   0.00000E+0000
   7.0110  4.97100E-0001   0.00000E+0000
   7.0140  4.99600E-0001   0.00000E+0000
   7.0170  4.92900E-0001   0.00000E+0000
   7.0180  5.15100E-0001   0.00000E+0000
   7.0210  5.22600E-0001   0.00000E+0000
   7.0240  5.02800E-0001   0.00000E+0000
   7.0260  5.17400E-0001   0.00000E+0000
   7.0300  5.34500E-0001   0.00000E+0000
   7.0340  5.36600E-0001   0.00000E+0000
   7.0370  5.51800E-0001   0.00000E+0000
   7.0390  5.78200E-0001   0.00000E+0000
   7.0420  5.89800E-0001   0.00000E+0000
   7.0440  5.88200E-0001   0.00000E+0000
   7.0460  5.73800E-0001   0.00000E+0000
   7.0490  5.93900E-0001   0.00000E+0000
   7.0510  5.96700E-0001   0.00000E+0000
   7.0540  6.18000E-0001   0.00000E+0000
   7.0580  6.16000E-0001   0.00000E+0000
   7.0590  6.27100E-0001   0.00000E+0000
   7.0620  6.49900E-0001   0.00000E+0000
   7.0660  6.63100E-0001   0.00000E+0000
   7.0690  6.81400E-0001   0.00000E+0000
   7.0720  7.18200E-0001   0.00000E+0000
   7.0730  7.15000E-0001   0.00000E+0000
   7.0760  7.27700E-0001   0.00000E+0000
   7.0790  7.23300E-0001   0.00000E+0000
   7.0800  7.38100E-0001   0.00000E+0000
   7.0830  7.80400E-0001   0.00000E+0000
   7.0870  8.03600E-0001   0.00000E+0000
   7.0900  8.03700E-0001   0.00000E+0000
   7.0920  8.37600E-0001   0.00000E+0000
   7.0940  8.32600E-0001   0.00000E+0000
   7.0960  8.73500E-0001   0.00000E+0000
   7.0990  8.81200E-0001   0.00000E+0000
   7.1020  9.10100E-0001   0.00000E+0000
