# Supplementary material for: Self-association of MreC as a regulatory signal in bacterial cell wall elongation
Source: Nat Commun. 2021 May 20;12:2987. doi: 10.1038/s41467-021-22957-9 (PMC8137920; doi:10.1038/s41467-021-22957-9)
Supplement: Supplementary file 4 — Source Data [file 41467_2021_22957_MOESM4_ESM.zip › Martins2-Source-Data/AUC_rawdata/E.coli/00286.RA3]

MREC FHEC 0,8 abs
R 3 20.0 20000 0062847 2.6190E11 281 1 
   5.8010 -5.77000E-0001   0.00000E+0000
   5.8030 -2.54800E-0001   0.00000E+0000
   5.8050 -2.74500E-0001   0.00000E+0000
   5.8060 -1.54800E-0001   0.00000E+0000
   5.8070 -1.95700E-0001   0.00000E+0000
   5.8080 -1.11100E-0001   0.00000E+0000
   5.8090 -2.12000E-0001   0.00000E+0000
   5.8100 -1.78000E-0001   0.00000E+0000
   5.8110 -1.06100E-0001   0.00000E+0000
   5.8120 -2.08400E-0001   0.00000E+0000
   5.8140 -1.57500E-0001   0.00000E+0000
   5.8150 -1.96600E-0001   0.00000E+0000
   5.8160 -2.66900E-0001   0.00000E+0000
   5.8180 -3.75500E-0001   0.00000E+0000
   5.8200 -4.74500E-0001   0.00000E+0000
   5.8210 -5.02400E-0001   0.00000E+0000
   5.8220 -4.15400E-0001   0.00000E+0000
   5.8260 -4.91900E-0001   0.00000E+0000
   5.8280 -2.24800E-0001   0.00000E+0000
   5.8290 -1.30000E-0002   0.00000E+0000
   5.8300  9.45000E-0002   0.00000E+0000
   5.8320  1.46900E-0001   0.00000E+0000
   5.8330  1.27800E-0001   0.00000E+0000
   5.8340  1.36300E-0001   0.00000E+0000
   5.8360  1.15500E-0001   0.00000E+0000
   5.8390  9.18000E-0002   0.00000E+0000
   5.8420  8.87000E-0002   0.00000E+0000
   5.8430  9.05000E-0002   0.00000E+0000
   5.8450  8.21000E-0002   0.00000E+0000
   5.8470  8.66000E-0002   0.00000E+0000
   5.8500  9.04000E-0002   0.00000E+0000
   5.8520  7.99000E-0002   0.00000E+0000
   5.8530  6.56000E-0002   0.00000E+0000
   5.8550  3.28000E-0002   0.00000E+0000
   5.8580  2.22000E-0002   0.00000E+0000
   5.8590  3.43000E-0002   0.00000E+0000
   5.8620  2.21000E-0002   0.00000E+0000
   5.8630  2.39000E-0002   0.00000E+0000
   5.8650  4.22000E-0002   0.00000E+0000
   5.8660  4.04000E-0002   0.00000E+0000
   5.8670  2.37000E-0002   0.00000E+0000
   5.8700 -3.07000E-0002   0.00000E+0000
   5.8720 -3.98000E-0002   0.00000E+0000
   5.8730 -1.70000E-0003   0.00000E+0000
   5.8750  4.90000E-0003   0.00000E+0000
   5.8760  2.11000E-0002   0.00000E+0000
   5.8780  4.41000E-0002   0.00000E+0000
   5.8810  3.12000E-0002   0.00000E+0000
   5.8830  2.98000E-0002   0.00000E+0000
   5.8840  9.00000E-0003   0.00000E+0000
   5.8850  1.19000E-0002   0.00000E+0000
   5.8870  3.73000E-0002   0.00000E+0000
   5.8900  3.74000E-0002   0.00000E+0000
   5.8930  2.24000E-0002   0.00000E+0000
   5.8940  2.88000E-0002   0.00000E+0000
   5.8960  5.40000E-0003   0.00000E+0000
   5.8990  1.15000E-0002   0.00000E+0000
   5.9010  4.74000E-0002   0.00000E+0000
   5.9040  2.48000E-0002   0.00000E+0000
   5.9060  1.98000E-0002   0.00000E+0000
   5.9080  7.00000E-0003   0.00000E+0000
   5.9100  1.68000E-0002   0.00000E+0000
   5.9130  2.56000E-0002   0.00000E+0000
   5.9140  2.32000E-0002   0.00000E+0000
   5.9150  1.91000E-0002   0.00000E+0000
   5.9190  7.30000E-0003   0.00000E+0000
   5.9210  1.61000E-0002   0.00000E+0000
   5.9240  4.61000E-0002   0.00000E+0000
   5.9250  3.53000E-0002   0.00000E+0000
   5.9260  3.06000E-0002   0.00000E+0000
   5.9280  5.61000E-0002   0.00000E+0000
   5.9300  7.52000E-0002   0.00000E+0000
   5.9330  5.05000E-0002   0.00000E+0000
   5.9350  3.13000E-0002   0.00000E+0000
   5.9370  6.52000E-0002   0.00000E+0000
   5.9390  7.14000E-0002   0.00000E+0000
   5.9420  5.72000E-0002   0.00000E+0000
   5.9440  7.28000E-0002   0.00000E+0000
   5.9450  7.22000E-0002   0.00000E+0000
   5.9480  6.29000E-0002   0.00000E+0000
   5.9520  4.25000E-0002   0.00000E+0000
   5.9530  5.52000E-0002   0.00000E+0000
   5.9540  6.01000E-0002   0.00000E+0000
   5.9560  5.45000E-0002   0.00000E+0000
   5.9580  8.65000E-0002   0.00000E+0000
   5.9610  8.28000E-0002   0.00000E+0000
   5.9620  8.21000E-0002   0.00000E+0000
   5.9630  4.37000E-0002   0.00000E+0000
   5.9660  2.27000E-0002   0.00000E+0000
   5.9680  2.34000E-0002   0.00000E+0000
   5.9700  1.43000E-0002   0.00000E+0000
   5.9730  3.66000E-0002   0.00000E+0000
   5.9750  2.55000E-0002   0.00000E+0000
   5.9770  7.22000E-0002   0.00000E+0000
   5.9790 -1.16100E-0001   0.00000E+0000
   5.9820 -7.78300E-0001   0.00000E+0000
   5.9850 -1.13260E+0000   0.00000E+0000
   5.9870 -1.33480E+0000   0.00000E+0000
   5.9890 -1.51070E+0000   0.00000E+0000
   5.9900 -1.68770E+0000   0.00000E+0000
   5.9930 -1.95860E+0000   0.00000E+0000
   5.9950 -2.01230E+0000   0.00000E+0000
   6.0000 -1.93100E+0000   0.00000E+0000
   6.0020 -1.88830E+0000   0.00000E+0000
   6.0040 -1.72630E+0000   0.00000E+0000
   6.0070 -1.68100E+0000   0.00000E+0000
   6.0080 -1.58960E+0000   0.00000E+0000
   6.0090 -1.49210E+0000   0.00000E+0000
   6.0110 -1.21240E+0000   0.00000E+0000
   6.0130 -7.22400E-0001   0.00000E+0000
   6.0160 -1.41800E-0001   0.00000E+0000
   6.0200  1.34100E-0001   0.00000E+0000
   6.0210  1.51400E-0001   0.00000E+0000
   6.0250  1.29500E-0001   0.00000E+0000
   6.0270  1.41500E-0001   0.00000E+0000
   6.0300  1.34500E-0001   0.00000E+0000
   6.0330  1.68800E-0001   0.00000E+0000
   6.0340  1.49900E-0001   0.00000E+0000
   6.0370  9.25000E-0002   0.00000E+0000
   6.0390  9.34000E-0002   0.00000E+0000
   6.0420  1.14200E-0001   0.00000E+0000
   6.0440  1.28900E-0001   0.00000E+0000
   6.0450  1.14300E-0001   0.00000E+0000
   6.0480  1.02300E-0001   0.00000E+0000
   6.0500  1.20100E-0001   0.00000E+0000
   6.0510  1.13500E-0001   0.00000E+0000
   6.0550  1.13900E-0001   0.00000E+0000
   6.0570  1.12300E-0001   0.00000E+0000
   6.0590  1.14800E-0001   0.00000E+0000
   6.0620  1.14300E-0001   0.00000E+0000
   6.0640  1.22400E-0001   0.00000E+0000
   6.0660  1.01400E-0001   0.00000E+0000
   6.0690  9.88000E-0002   0.00000E+0000
   6.0710  9.95000E-0002   0.00000E+0000
   6.0750  1.43000E-0001   0.00000E+0000
   6.0760  1.52200E-0001   0.00000E+0000
   6.0800  1.33000E-0001   0.00000E+0000
   6.0820  9.52000E-0002   0.00000E+0000
   6.0850  1.02170E+0000   0.00000E+0000
   6.0890  1.33530E+0000   0.00000E+0000
   6.0920  1.43470E+0000   0.00000E+0000
   6.0940  1.48010E+0000   0.00000E+0000
   6.0990  2.04250E+0000   0.00000E+0000
   6.1030  1.98590E+0000   0.00000E+0000
   6.1060  1.95560E+0000   0.00000E+0000
   6.1070  1.88350E+0000   0.00000E+0000
   6.1090  1.81050E+0000   0.00000E+0000
   6.1110  1.73610E+0000   0.00000E+0000
   6.1130  1.66930E+0000   0.00000E+0000
   6.1160  1.30110E+0000   0.00000E+0000
   6.1180  3.12900E-0001   0.00000E+0000
   6.1230  7.01000E-0002   0.00000E+0000
   6.1270  1.15100E-0001   0.00000E+0000
   6.1280  9.38000E-0002   0.00000E+0000
   6.1300  9.66000E-0002   0.00000E+0000
   6.1330  8.86000E-0002   0.00000E+0000
   6.1350  7.90000E-0002   0.00000E+0000
   6.1380  8.87000E-0002   0.00000E+0000
   6.1400  7.47000E-0002   0.00000E+0000
   6.1430  7.66000E-0002   0.00000E+0000
   6.1450  9.03000E-0002   0.00000E+0000
   6.1470  7.92000E-0002   0.00000E+0000
   6.1490  8.27000E-0002   0.00000E+0000
   6.1500  7.83000E-0002   0.00000E+0000
   6.1530  7.40000E-0002   0.00000E+0000
   6.1540  8.17000E-0002   0.00000E+0000
   6.1550  8.30000E-0002   0.00000E+0000
   6.1610  8.00000E-0002   0.00000E+0000
   6.1630  7.49000E-0002   0.00000E+0000
   6.1640  7.74000E-0002   0.00000E+0000
   6.1660  8.16000E-0002   0.00000E+0000
   6.1680  8.98000E-0002   0.00000E+0000
   6.1690  8.41000E-0002   0.00000E+0000
   6.1710  7.87000E-0002   0.00000E+0000
   6.1740  8.13000E-0002   0.00000E+0000
   6.1760  7.89000E-0002   0.00000E+0000
   6.1780  8.32000E-0002   0.00000E+0000
   6.1810  8.24000E-0002   0.00000E+0000
   6.1830  7.89000E-0002   0.00000E+0000
   6.1850  7.43000E-0002   0.00000E+0000
   6.1860  7.97000E-0002   0.00000E+0000
   6.1920  7.40000E-0002   0.00000E+0000
   6.1940  8.04000E-0002   0.00000E+0000
   6.1950  8.06000E-0002   0.00000E+0000
   6.1990  7.83000E-0002   0.00000E+0000
   6.2000  7.92000E-0002   0.00000E+0000
   6.2040  8.30000E-0002   0.00000E+0000
   6.2060  7.98000E-0002   0.00000E+0000
   6.2070  8.29000E-0002   0.00000E+0000
   6.2090  8.25000E-0002   0.00000E+0000
   6.2110  8.14000E-0002   0.00000E+0000
   6.2130  8.68000E-0002   0.00000E+0000
   6.2160  8.43000E-0002   0.00000E+0000
   6.2180  8.01000E-0002   0.00000E+0000
   6.2200  8.31000E-0002   0.00000E+0000
   6.2230  8.23000E-0002   0.00000E+0000
   6.2260  9.82000E-0002   0.00000E+0000
   6.2280  1.04200E-0001   0.00000E+0000
   6.2310  1.88000E-0002   0.00000E+0000
   6.2350  8.58000E-0002   0.00000E+0000
   6.2380  1.09500E-0001   0.00000E+0000
   6.2390  9.22000E-0002   0.00000E+0000
   6.2410  9.36000E-0002   0.00000E+0000
   6.2430  9.19000E-0002   0.00000E+0000
   6.2450  9.14000E-0002   0.00000E+0000
   6.2490  8.45000E-0002   0.00000E+0000
   6.2500  7.95000E-0002   0.00000E+0000
   6.2530  8.52000E-0002   0.00000E+0000
   6.2540  9.43000E-0002   0.00000E+0000
   6.2570  9.26000E-0002   0.00000E+0000
   6.2590  9.07000E-0002   0.00000E+0000
   6.2620  8.91000E-0002   0.00000E+0000
   6.2640  8.61000E-0002   0.00000E+0000
   6.2660  9.68000E-0002   0.00000E+0000
   6.2680  1.04800E-0001   0.00000E+0000
   6.2700  9.20000E-0002   0.00000E+0000
   6.2730  8.64000E-0002   0.00000E+0000
   6.2740  8.70000E-0002   0.00000E+0000
   6.2770  9.07000E-0002   0.00000E+0000
   6.2790  9.54000E-0002   0.00000E+0000
   6.2800  8.74000E-0002   0.00000E+0000
   6.2840  8.35000E-0002   0.00000E+0000
   6.2860  9.95000E-0002   0.00000E+0000
   6.2890  9.76000E-0002   0.00000E+0000
   6.2920  9.06000E-0002   0.00000E+0000
   6.2930  9.75000E-0002   0.00000E+0000
   6.2970  9.74000E-0002   0.00000E+0000
   6.2980  9.27000E-0002   0.00000E+0000
   6.3010  9.52000E-0002   0.00000E+0000
   6.3020  1.01800E-0001   0.00000E+0000
   6.3040  9.51000E-0002   0.00000E+0000
   6.3070  9.33000E-0002   0.00000E+0000
   6.3100  1.10700E-0001   0.00000E+0000
   6.3110  1.09700E-0001   0.00000E+0000
   6.3140  8.87000E-0002   0.00000E+0000
   6.3160  8.95000E-0002   0.00000E+0000
   6.3190  9.62000E-0002   0.00000E+0000
   6.3230  9.79000E-0002   0.00000E+0000
   6.3250  1.21000E-0001   0.00000E+0000
   6.3280  8.29000E-0002   0.00000E+0000
   6.3300  5.58000E-0002   0.00000E+0000
   6.3330  6.92000E-0002   0.00000E+0000
   6.3350  1.05400E-0001   0.00000E+0000
   6.3370  1.14300E-0001   0.00000E+0000
   6.3390  1.18200E-0001   0.00000E+0000
   6.3410  1.16600E-0001   0.00000E+0000
   6.3440  1.12400E-0001   0.00000E+0000
   6.3460  1.22400E-0001   0.00000E+0000
   6.3480  1.18300E-0001   0.00000E+0000
   6.3500  1.10300E-0001   0.00000E+0000
   6.3520  1.14700E-0001   0.00000E+0000
   6.3550  1.06000E-0001   0.00000E+0000
   6.3570  1.07100E-0001   0.00000E+0000
   6.3590  1.13100E-0001   0.00000E+0000
   6.3600  1.11800E-0001   0.00000E+0000
   6.3640  1.14000E-0001   0.00000E+0000
   6.3670  1.18800E-0001   0.00000E+0000
   6.3690  1.09700E-0001   0.00000E+0000
   6.3730  1.23100E-0001   0.00000E+0000
   6.3750  1.19700E-0001   0.00000E+0000
   6.3780  1.27700E-0001   0.00000E+0000
   6.3790  1.23900E-0001   0.00000E+0000
   6.3810  1.17700E-0001   0.00000E+0000
   6.3820  1.24800E-0001   0.00000E+0000
   6.3860  1.25800E-0001   0.00000E+0000
   6.3890  1.28300E-0001   0.00000E+0000
   6.3920  1.31800E-0001   0.00000E+0000
   6.3950  1.25200E-0001   0.00000E+0000
   6.3970  1.27500E-0001   0.00000E+0000
   6.4000  1.33300E-0001   0.00000E+0000
   6.4030  1.29000E-0001   0.00000E+0000
   6.4050  1.30200E-0001   0.00000E+0000
   6.4070  1.34200E-0001   0.00000E+0000
   6.4100  1.32800E-0001   0.00000E+0000
   6.4120  1.27200E-0001   0.00000E+0000
   6.4150  1.27100E-0001   0.00000E+0000
   6.4170  1.32500E-0001   0.00000E+0000
   6.4210  1.35300E-0001   0.00000E+0000
   6.4240  1.41200E-0001   0.00000E+0000
   6.4260  1.35700E-0001   0.00000E+0000
   6.4300  1.37100E-0001   0.00000E+0000
   6.4310  1.44600E-0001   0.00000E+0000
   6.4360  1.43300E-0001   0.00000E+0000
   6.4370  1.43200E-0001   0.00000E+0000
   6.4410  1.44600E-0001   0.00000E+0000
   6.4420  1.50600E-0001   0.00000E+0000
   6.4450  1.50100E-0001   0.00000E+0000
   6.4460  1.44800E-0001   0.00000E+0000
   6.4480  1.43400E-0001   0.00000E+0000
   6.4520  1.41000E-0001   0.00000E+0000
   6.4540  1.53100E-0001   0.00000E+0000
   6.4570  1.51800E-0001   0.00000E+0000
   6.4580  1.40900E-0001   0.00000E+0000
   6.4590  1.40300E-0001   0.00000E+0000
   6.4610  1.49800E-0001   0.00000E+0000
   6.4630  1.47600E-0001   0.00000E+0000
   6.4650  1.59500E-0001   0.00000E+0000
   6.4670  1.47200E-0001   0.00000E+0000
   6.4700  1.42900E-0001   0.00000E+0000
   6.4720  1.57500E-0001   0.00000E+0000
   6.4750  1.64400E-0001   0.00000E+0000
   6.4760  1.74000E-0001   0.00000E+0000
   6.4790  1.90600E-0001   0.00000E+0000
   6.4800  1.56500E-0001   0.00000E+0000
   6.4840  1.74900E-0001   0.00000E+0000
   6.4860  1.56800E-0001   0.00000E+0000
   6.4880  1.65400E-0001   0.00000E+0000
   6.4900  1.58400E-0001   0.00000E+0000
   6.4930  1.65100E-0001   0.00000E+0000
   6.4950  1.66700E-0001   0.00000E+0000
   6.4970  1.63700E-0001   0.00000E+0000
   6.4980  1.59900E-0001   0.00000E+0000
   6.5010  1.68400E-0001   0.00000E+0000
   6.5030  1.71900E-0001   0.00000E+0000
   6.5060  1.75700E-0001   0.00000E+0000
   6.5070  1.71400E-0001   0.00000E+0000
   6.5100  1.88300E-0001   0.00000E+0000
   6.5110  1.78800E-0001   0.00000E+0000
   6.5140  1.57700E-0001   0.00000E+0000
   6.5150  1.54400E-0001   0.00000E+0000
   6.5170  1.79900E-0001   0.00000E+0000
   6.5190  1.89000E-0001   0.00000E+0000
   6.5230  1.88600E-0001   0.00000E+0000
   6.5260  1.85200E-0001   0.00000E+0000
   6.5280  1.73300E-0001   0.00000E+0000
   6.5310  1.79500E-0001   0.00000E+0000
   6.5330  1.78400E-0001   0.00000E+0000
   6.5340  1.84800E-0001   0.00000E+0000
   6.5380  1.88200E-0001   0.00000E+0000
   6.5390  1.93100E-0001   0.00000E+0000
   6.5410  1.87000E-0001   0.00000E+0000
   6.5440  1.85100E-0001   0.00000E+0000
   6.5460  1.83700E-0001   0.00000E+0000
   6.5470  1.98400E-0001   0.00000E+0000
   6.5510  2.05500E-0001   0.00000E+0000
   6.5570  1.83400E-0001   0.00000E+0000
   6.5590  1.99600E-0001   0.00000E+0000
   6.5600  1.96200E-0001   0.00000E+0000
   6.5620  1.97900E-0001   0.00000E+0000
   6.5640  2.11500E-0001   0.00000E+0000
   6.5680  2.06100E-0001   0.00000E+0000
   6.5710  1.95200E-0001   0.00000E+0000
   6.5730  2.03000E-0001   0.00000E+0000
   6.5740  2.01100E-0001   0.00000E+0000
   6.5770  2.10000E-0001   0.00000E+0000
   6.5800  2.00300E-0001   0.00000E+0000
   6.5820  2.12600E-0001   0.00000E+0000
   6.5830  2.11700E-0001   0.00000E+0000
   6.5860  2.14100E-0001   0.00000E+0000
   6.5890  2.13100E-0001   0.00000E+0000
   6.5910  2.17600E-0001   0.00000E+0000
   6.5940  2.16300E-0001   0.00000E+0000
   6.5960  2.20500E-0001   0.00000E+0000
   6.5970  2.14300E-0001   0.00000E+0000
   6.6000  2.32600E-0001   0.00000E+0000
   6.6020  2.42700E-0001   0.00000E+0000
   6.6050  2.29000E-0001   0.00000E+0000
   6.6070  2.28600E-0001   0.00000E+0000
   6.6090  2.23700E-0001   0.00000E+0000
   6.6100  2.29500E-0001   0.00000E+0000
   6.6120  2.25600E-0001   0.00000E+0000
   6.6150  2.33500E-0001   0.00000E+0000
   6.6170  2.35100E-0001   0.00000E+0000
   6.6190  2.34900E-0001   0.00000E+0000
   6.6220  2.37600E-0001   0.00000E+0000
   6.6240  2.33700E-0001   0.00000E+0000
   6.6270  2.46200E-0001   0.00000E+0000
   6.6290  2.46500E-0001   0.00000E+0000
   6.6320  2.46800E-0001   0.00000E+0000
   6.6340  2.46100E-0001   0.00000E+0000
   6.6370  2.43200E-0001   0.00000E+0000
   6.6380  2.55700E-0001   0.00000E+0000
   6.6410  2.47000E-0001   0.00000E+0000
   6.6420  2.51700E-0001   0.00000E+0000
   6.6440  2.52900E-0001   0.00000E+0000
   6.6460  2.42800E-0001   0.00000E+0000
   6.6500  2.59900E-0001   0.00000E+0000
   6.6530  2.48600E-0001   0.00000E+0000
   6.6550  2.55600E-0001   0.00000E+0000
   6.6570  2.55400E-0001   0.00000E+0000
   6.6580  2.55700E-0001   0.00000E+0000
   6.6600  2.56800E-0001   0.00000E+0000
   6.6630  2.60500E-0001   0.00000E+0000
   6.6650  2.61000E-0001   0.00000E+0000
   6.6670  2.65300E-0001   0.00000E+0000
   6.6700  2.67200E-0001   0.00000E+0000
   6.6720  2.60900E-0001   0.00000E+0000
   6.6740  2.67900E-0001   0.00000E+0000
   6.6760  2.63400E-0001   0.00000E+0000
   6.6800  2.75800E-0001   0.00000E+0000
   6.6830  2.83600E-0001   0.00000E+0000
   6.6860  2.75200E-0001   0.00000E+0000
   6.6880  2.79800E-0001   0.00000E+0000
   6.6890  2.71500E-0001   0.00000E+0000
   6.6920  2.82200E-0001   0.00000E+0000
   6.6950  2.81400E-0001   0.00000E+0000
   6.6970  2.80500E-0001   0.00000E+0000
   6.6990  2.78900E-0001   0.00000E+0000
   6.7010  2.74900E-0001   0.00000E+0000
   6.7040  2.78900E-0001   0.00000E+0000
   6.7070  2.77900E-0001   0.00000E+0000
   6.7080  2.77300E-0001   0.00000E+0000
   6.7100  2.85700E-0001   0.00000E+0000
   6.7140  2.85200E-0001   0.00000E+0000
   6.7170  2.85400E-0001   0.00000E+0000
   6.7200  2.84800E-0001   0.00000E+0000
   6.7220  2.92300E-0001   0.00000E+0000
   6.7240  2.89000E-0001   0.00000E+0000
   6.7270  2.94000E-0001   0.00000E+0000
   6.7290  2.97100E-0001   0.00000E+0000
   6.7330  2.93300E-0001   0.00000E+0000
   6.7350  3.00500E-0001   0.00000E+0000
   6.7380  2.96400E-0001   0.00000E+0000
   6.7390  3.02800E-0001   0.00000E+0000
   6.7420  3.15500E-0001   0.00000E+0000
   6.7450  3.06900E-0001   0.00000E+0000
   6.7490  2.94600E-0001   0.00000E+0000
   6.7510  3.13900E-0001   0.00000E+0000
   6.7530  3.03200E-0001   0.00000E+0000
   6.7560  3.18700E-0001   0.00000E+0000
   6.7580  3.18800E-0001   0.00000E+0000
   6.7600  3.22300E-0001   0.00000E+0000
   6.7630  3.28200E-0001   0.00000E+0000
   6.7660  3.22900E-0001   0.00000E+0000
   6.7680  3.04600E-0001   0.00000E+0000
   6.7700  2.99500E-0001   0.00000E+0000
   6.7720  3.11500E-0001   0.00000E+0000
   6.7750  3.26400E-0001   0.00000E+0000
   6.7770  3.29300E-0001   0.00000E+0000
   6.7820  3.27400E-0001   0.00000E+0000
   6.7830  3.21500E-0001   0.00000E+0000
   6.7860  3.35200E-0001   0.00000E+0000
   6.7880  3.29100E-0001   0.00000E+0000
   6.7900  3.37800E-0001   0.00000E+0000
   6.7930  3.37600E-0001   0.00000E+0000
   6.7960  3.37000E-0001   0.00000E+0000
   6.7980  3.16700E-0001   0.00000E+0000
   6.8000  3.30500E-0001   0.00000E+0000
   6.8030  3.49700E-0001   0.00000E+0000
   6.8050  3.45000E-0001   0.00000E+0000
   6.8070  3.40500E-0001   0.00000E+0000
   6.8110  3.55200E-0001   0.00000E+0000
   6.8120  3.59600E-0001   0.00000E+0000
   6.8150  3.38400E-0001   0.00000E+0000
   6.8180  3.49200E-0001   0.00000E+0000
   6.8200  3.46000E-0001   0.00000E+0000
   6.8230  3.41100E-0001   0.00000E+0000
   6.8260  3.44700E-0001   0.00000E+0000
   6.8270  3.44200E-0001   0.00000E+0000
   6.8300  3.44800E-0001   0.00000E+0000
   6.8320  3.61100E-0001   0.00000E+0000
   6.8350  3.56400E-0001   0.00000E+0000
   6.8380  3.63700E-0001   0.00000E+0000
   6.8390  3.44200E-0001   0.00000E+0000
   6.8430  3.49000E-0001   0.00000E+0000
   6.8450  3.46100E-0001   0.00000E+0000
   6.8480  3.52000E-0001   0.00000E+0000
   6.8510  3.66400E-0001   0.00000E+0000
   6.8540  3.76400E-0001   0.00000E+0000
   6.8570  3.63100E-0001   0.00000E+0000
   6.8580  3.59600E-0001   0.00000E+0000
   6.8600  3.53300E-0001   0.00000E+0000
   6.8630  3.54700E-0001   0.00000E+0000
   6.8670  3.60900E-0001   0.00000E+0000
   6.8700  3.64100E-0001   0.00000E+0000
   6.8720  3.78700E-0001   0.00000E+0000
   6.8740  3.74500E-0001   0.00000E+0000
   6.8750  3.77400E-0001   0.00000E+0000
   6.8790  3.72800E-0001   0.00000E+0000
   6.8810  3.80700E-0001   0.00000E+0000
   6.8850  3.76100E-0001   0.00000E+0000
   6.8870  3.89600E-0001   0.00000E+0000
   6.8900  3.80800E-0001   0.00000E+0000
   6.8940  3.77400E-0001   0.00000E+0000
   6.8960  3.92500E-0001   0.00000E+0000
   6.8990  4.17700E-0001   0.00000E+0000
   6.9010  4.17500E-0001   0.00000E+0000
   6.9030  4.07700E-0001   0.00000E+0000
   6.9060  4.05700E-0001   0.00000E+0000
   6.9080  4.02200E-0001   0.00000E+0000
   6.9100  4.26500E-0001   0.00000E+0000
   6.9130  4.08400E-0001   0.00000E+0000
   6.9170  3.98100E-0001   0.00000E+0000
   6.9200  4.02600E-0001   0.00000E+0000
   6.9220  4.12600E-0001   0.00000E+0000
   6.9240  4.12600E-0001   0.00000E+0000
   6.9270  4.01100E-0001   0.00000E+0000
   6.9290  4.06400E-0001   0.00000E+0000
   6.9310  4.19400E-0001   0.00000E+0000
   6.9340  4.27500E-0001   0.00000E+0000
   6.9370  4.15000E-0001   0.00000E+0000
   6.9400  4.38200E-0001   0.00000E+0000
   6.9410  4.47900E-0001   0.00000E+0000
   6.9430  4.36600E-0001   0.00000E+0000
   6.9460  4.15000E-0001   0.00000E+0000
   6.9480  4.21100E-0001   0.00000E+0000
   6.9500  4.18800E-0001   0.00000E+0000
   6.9530  4.19800E-0001   0.00000E+0000
   6.9550  4.19600E-0001   0.00000E+0000
   6.9570  4.32800E-0001   0.00000E+0000
   6.9590  4.42300E-0001   0.00000E+0000
   6.9610  4.30500E-0001   0.00000E+0000
   6.9630  4.25300E-0001   0.00000E+0000
   6.9670  4.40400E-0001   0.00000E+0000
   6.9690  4.25800E-0001   0.00000E+0000
   6.9720  4.30200E-0001   0.00000E+0000
   6.9750  4.51100E-0001   0.00000E+0000
   6.9780  4.41800E-0001   0.00000E+0000
   6.9820  4.15700E-0001   0.00000E+0000
   6.9840  4.24700E-0001   0.00000E+0000
   6.9860  4.37700E-0001   0.00000E+0000
   6.9890  4.35400E-0001   0.00000E+0000
   6.9910  4.39100E-0001   0.00000E+0000
   6.9930  4.77200E-0001   0.00000E+0000
   6.9970  4.82700E-0001   0.00000E+0000
   6.9990  4.55700E-0001   0.00000E+0000
   7.0010  4.63200E-0001   0.00000E+0000
   7.0030  4.74300E-0001   0.00000E+0000
   7.0050  4.76900E-0001   0.00000E+0000
   7.0070  4.90300E-0001   0.00000E+0000
   7.0100  4.79500E-0001   0.00000E+0000
   7.0120  5.05600E-0001   0.00000E+0000
   7.0150  4.91800E-0001   0.00000E+0000
   7.0170  4.89800E-0001   0.00000E+0000
   7.0200  5.24900E-0001   0.00000E+0000
   7.0220  5.17100E-0001   0.00000E+0000
   7.0250  5.01100E-0001   0.00000E+0000
   7.0270  5.30800E-0001   0.00000E+0000
   7.0300  5.27700E-0001   0.00000E+0000
   7.0320  5.24600E-0001   0.00000E+0000
   7.0340  5.47700E-0001   0.00000E+0000
   7.0380  5.70900E-0001   0.00000E+0000
   7.0390  5.69000E-0001   0.00000E+0000
   7.0430  5.98100E-0001   0.00000E+0000
   7.0440  5.83800E-0001   0.00000E+0000
   7.0480  5.76400E-0001   0.00000E+0000
   7.0490  5.84700E-0001   0.00000E+0000
   7.0520  6.05900E-0001   0.00000E+0000
   7.0530  6.19700E-0001   0.00000E+0000
   7.0570  6.18000E-0001   0.00000E+0000
   7.0580  6.28100E-0001   0.00000E+0000
   7.0600  6.48200E-0001   0.00000E+0000
   7.0620  6.61100E-0001   0.00000E+0000
   7.0650  6.59400E-0001   0.00000E+0000
   7.0670  6.64000E-0001   0.00000E+0000
   7.0690  6.92900E-0001   0.00000E+0000
   7.0730  7.12300E-0001   0.00000E+0000
   7.0750  7.22700E-0001   0.00000E+0000
   7.0780  7.17000E-0001   0.00000E+0000
   7.0800  7.45300E-0001   0.00000E+0000
   7.0830  7.67500E-0001   0.00000E+0000
   7.0860  7.91300E-0001   0.00000E+0000
   7.0890  8.01600E-0001   0.00000E+0000
   7.0910  8.13000E-0001   0.00000E+0000
   7.0940  8.40300E-0001   0.00000E+0000
   7.0970  8.55200E-0001   0.00000E+0000
   7.0990  8.82700E-0001   0.00000E+0000
   7.1010  8.99800E-0001   0.00000E+0000
