# Supplementary material for: Self-association of MreC as a regulatory signal in bacterial cell wall elongation
Source: Nat Commun. 2021 May 20;12:2987. doi: 10.1038/s41467-021-22957-9 (PMC8137920; doi:10.1038/s41467-021-22957-9)
Supplement: Supplementary file 4 — Source Data [file 41467_2021_22957_MOESM4_ESM.zip › Martins2-Source-Data/AUC_rawdata/E.coli/00251.RA3]

MREC FHEC 0,8 abs
R 3 20.0 20000 0055532 2.2980E11 281 1 
   5.8010 -3.58500E-0001   0.00000E+0000
   5.8030 -2.58400E-0001   0.00000E+0000
   5.8050 -1.74300E-0001   0.00000E+0000
   5.8060 -2.11100E-0001   0.00000E+0000
   5.8070 -1.47700E-0001   0.00000E+0000
   5.8080 -1.88100E-0001   0.00000E+0000
   5.8100 -1.94000E-0001   0.00000E+0000
   5.8110 -1.56500E-0001   0.00000E+0000
   5.8130 -1.36200E-0001   0.00000E+0000
   5.8140 -1.89200E-0001   0.00000E+0000
   5.8150 -3.32700E-0001   0.00000E+0000
   5.8160 -3.52900E-0001   0.00000E+0000
   5.8180 -4.49100E-0001   0.00000E+0000
   5.8190 -3.97600E-0001   0.00000E+0000
   5.8210 -5.54100E-0001   0.00000E+0000
   5.8230 -5.53900E-0001   0.00000E+0000
   5.8250 -3.20200E-0001   0.00000E+0000
   5.8280 -1.58300E-0001   0.00000E+0000
   5.8300  8.67000E-0002   0.00000E+0000
   5.8320  1.29500E-0001   0.00000E+0000
   5.8340  1.49300E-0001   0.00000E+0000
   5.8350  1.28500E-0001   0.00000E+0000
   5.8370  1.20700E-0001   0.00000E+0000
   5.8390  1.05700E-0001   0.00000E+0000
   5.8410  7.96000E-0002   0.00000E+0000
   5.8420  1.09300E-0001   0.00000E+0000
   5.8440  8.27000E-0002   0.00000E+0000
   5.8460  8.99000E-0002   0.00000E+0000
   5.8480  1.06500E-0001   0.00000E+0000
   5.8490  9.51000E-0002   0.00000E+0000
   5.8510  8.16000E-0002   0.00000E+0000
   5.8530  8.40000E-0002   0.00000E+0000
   5.8560  3.51000E-0002   0.00000E+0000
   5.8570  1.84000E-0002   0.00000E+0000
   5.8580  3.75000E-0002   0.00000E+0000
   5.8600  3.76000E-0002   0.00000E+0000
   5.8610  1.18000E-0002   0.00000E+0000
   5.8630  2.86000E-0002   0.00000E+0000
   5.8650  4.53000E-0002   0.00000E+0000
   5.8660  3.76000E-0002   0.00000E+0000
   5.8680 -1.42000E-0002   0.00000E+0000
   5.8710 -4.92000E-0002   0.00000E+0000
   5.8720 -2.13000E-0002   0.00000E+0000
   5.8740  4.20000E-0003   0.00000E+0000
   5.8760  1.91000E-0002   0.00000E+0000
   5.8780  5.18000E-0002   0.00000E+0000
   5.8800  3.60000E-0002   0.00000E+0000
   5.8830  8.30000E-0003   0.00000E+0000
   5.8840  1.09000E-0002   0.00000E+0000
   5.8870  1.77000E-0002   0.00000E+0000
   5.8900  1.72000E-0002   0.00000E+0000
   5.8920  2.18000E-0002   0.00000E+0000
   5.8940  3.28000E-0002   0.00000E+0000
   5.8960  1.19000E-0002   0.00000E+0000
   5.8970  2.01000E-0002   0.00000E+0000
   5.8990  4.70000E-0002   0.00000E+0000
   5.9010  3.29000E-0002   0.00000E+0000
   5.9040  2.04000E-0002   0.00000E+0000
   5.9060  1.17000E-0002   0.00000E+0000
   5.9080  1.08000E-0002   0.00000E+0000
   5.9100  1.93000E-0002   0.00000E+0000
   5.9150  2.55000E-0002   0.00000E+0000
   5.9170  2.84000E-0002   0.00000E+0000
   5.9190  4.30000E-0003   0.00000E+0000
   5.9210  6.70000E-0003   0.00000E+0000
   5.9230  3.03000E-0002   0.00000E+0000
   5.9240  4.04000E-0002   0.00000E+0000
   5.9270  2.77000E-0002   0.00000E+0000
   5.9280  5.96000E-0002   0.00000E+0000
   5.9310  7.06000E-0002   0.00000E+0000
   5.9330  6.02000E-0002   0.00000E+0000
   5.9350  2.77000E-0002   0.00000E+0000
   5.9380  3.82000E-0002   0.00000E+0000
   5.9390  7.50000E-0002   0.00000E+0000
   5.9410  6.35000E-0002   0.00000E+0000
   5.9420  4.87000E-0002   0.00000E+0000
   5.9460  6.30000E-0002   0.00000E+0000
   5.9470  5.28000E-0002   0.00000E+0000
   5.9490  3.36000E-0002   0.00000E+0000
   5.9510  3.79000E-0002   0.00000E+0000
   5.9520  5.37000E-0002   0.00000E+0000
   5.9540  5.17000E-0002   0.00000E+0000
   5.9560  6.33000E-0002   0.00000E+0000
   5.9590  7.98000E-0002   0.00000E+0000
   5.9610  8.44000E-0002   0.00000E+0000
   5.9630  3.41000E-0002   0.00000E+0000
   5.9660  1.68000E-0002   0.00000E+0000
   5.9680  1.80000E-0002   0.00000E+0000
   5.9700  1.92000E-0002   0.00000E+0000
   5.9720  4.06000E-0002   0.00000E+0000
   5.9730  2.80000E-0002   0.00000E+0000
   5.9770  5.73000E-0002   0.00000E+0000
   5.9790 -6.16000E-0002   0.00000E+0000
   5.9810 -6.82400E-0001   0.00000E+0000
   5.9830 -1.03040E+0000   0.00000E+0000
   5.9850 -1.23300E+0000   0.00000E+0000
   5.9870 -1.40950E+0000   0.00000E+0000
   5.9890 -1.52150E+0000   0.00000E+0000
   5.9910 -1.72050E+0000   0.00000E+0000
   5.9930 -1.88490E+0000   0.00000E+0000
   5.9950 -1.96750E+0000   0.00000E+0000
   5.9960 -1.97870E+0000   0.00000E+0000
   5.9990 -1.95460E+0000   0.00000E+0000
   6.0020 -1.89740E+0000   0.00000E+0000
   6.0040 -1.78970E+0000   0.00000E+0000
   6.0060 -1.72780E+0000   0.00000E+0000
   6.0070 -1.65380E+0000   0.00000E+0000
   6.0090 -1.55040E+0000   0.00000E+0000
   6.0120 -1.35360E+0000   0.00000E+0000
   6.0130 -8.91800E-0001   0.00000E+0000
   6.0190  9.54000E-0002   0.00000E+0000
   6.0200  1.29900E-0001   0.00000E+0000
   6.0230  1.44300E-0001   0.00000E+0000
   6.0250  1.10000E-0001   0.00000E+0000
   6.0270  1.23800E-0001   0.00000E+0000
   6.0300  1.35400E-0001   0.00000E+0000
   6.0320  1.63900E-0001   0.00000E+0000
   6.0370  1.28800E-0001   0.00000E+0000
   6.0390  9.03000E-0002   0.00000E+0000
   6.0410  1.00000E-0001   0.00000E+0000
   6.0440  1.24200E-0001   0.00000E+0000
   6.0450  1.26600E-0001   0.00000E+0000
   6.0460  1.05400E-0001   0.00000E+0000
   6.0490  1.10800E-0001   0.00000E+0000
   6.0510  1.15000E-0001   0.00000E+0000
   6.0540  1.18400E-0001   0.00000E+0000
   6.0550  1.20700E-0001   0.00000E+0000
   6.0570  1.10000E-0001   0.00000E+0000
   6.0610  1.16500E-0001   0.00000E+0000
   6.0640  1.10400E-0001   0.00000E+0000
   6.0660  1.15400E-0001   0.00000E+0000
   6.0680  1.06300E-0001   0.00000E+0000
   6.0690  1.07600E-0001   0.00000E+0000
   6.0730  9.95000E-0002   0.00000E+0000
   6.0750  1.37300E-0001   0.00000E+0000
   6.0760  1.49600E-0001   0.00000E+0000
   6.0800  1.40400E-0001   0.00000E+0000
   6.0820  1.58900E-0001   0.00000E+0000
   6.0850  1.10540E+0000   0.00000E+0000
   6.0900  1.19520E+0000   0.00000E+0000
   6.0940  1.43640E+0000   0.00000E+0000
   6.0960  1.78310E+0000   0.00000E+0000
   6.0980  2.03830E+0000   0.00000E+0000
   6.1010  2.02930E+0000   0.00000E+0000
   6.1020  1.97960E+0000   0.00000E+0000
   6.1060  1.92140E+0000   0.00000E+0000
   6.1070  1.86400E+0000   0.00000E+0000
   6.1090  1.78970E+0000   0.00000E+0000
   6.1130  1.72010E+0000   0.00000E+0000
   6.1140  1.66220E+0000   0.00000E+0000
   6.1160  1.10070E+0000   0.00000E+0000
   6.1210  4.81000E-0002   0.00000E+0000
   6.1260  8.04000E-0002   0.00000E+0000
   6.1280  1.12800E-0001   0.00000E+0000
   6.1290  9.64000E-0002   0.00000E+0000
   6.1320  1.00100E-0001   0.00000E+0000
   6.1330  9.01000E-0002   0.00000E+0000
   6.1350  8.32000E-0002   0.00000E+0000
   6.1370  8.58000E-0002   0.00000E+0000
   6.1420  7.38000E-0002   0.00000E+0000
   6.1430  7.19000E-0002   0.00000E+0000
   6.1450  7.71000E-0002   0.00000E+0000
   6.1460  8.39000E-0002   0.00000E+0000
   6.1500  7.43000E-0002   0.00000E+0000
   6.1510  7.09000E-0002   0.00000E+0000
   6.1540  7.78000E-0002   0.00000E+0000
   6.1560  8.23000E-0002   0.00000E+0000
   6.1580  8.39000E-0002   0.00000E+0000
   6.1590  7.89000E-0002   0.00000E+0000
   6.1630  7.79000E-0002   0.00000E+0000
   6.1640  7.73000E-0002   0.00000E+0000
   6.1670  8.20000E-0002   0.00000E+0000
   6.1710  7.89000E-0002   0.00000E+0000
   6.1740  8.16000E-0002   0.00000E+0000
   6.1760  7.58000E-0002   0.00000E+0000
   6.1780  8.07000E-0002   0.00000E+0000
   6.1810  8.37000E-0002   0.00000E+0000
   6.1830  7.94000E-0002   0.00000E+0000
   6.1850  8.22000E-0002   0.00000E+0000
   6.1880  8.23000E-0002   0.00000E+0000
   6.1900  7.96000E-0002   0.00000E+0000
   6.1940  7.63000E-0002   0.00000E+0000
   6.1950  8.29000E-0002   0.00000E+0000
   6.2000  7.97000E-0002   0.00000E+0000
   6.2030  7.85000E-0002   0.00000E+0000
   6.2050  7.67000E-0002   0.00000E+0000
   6.2080  7.72000E-0002   0.00000E+0000
   6.2100  8.55000E-0002   0.00000E+0000
   6.2120  8.15000E-0002   0.00000E+0000
   6.2130  8.21000E-0002   0.00000E+0000
   6.2150  8.54000E-0002   0.00000E+0000
   6.2160  8.10000E-0002   0.00000E+0000
   6.2200  8.47000E-0002   0.00000E+0000
   6.2220  8.82000E-0002   0.00000E+0000
   6.2250  8.21000E-0002   0.00000E+0000
   6.2260  9.05000E-0002   0.00000E+0000
   6.2300  1.08800E-0001   0.00000E+0000
   6.2310  6.80000E-0002   0.00000E+0000
   6.2340  2.28000E-0002   0.00000E+0000
   6.2370  5.75000E-0002   0.00000E+0000
   6.2390  1.09500E-0001   0.00000E+0000
   6.2420  9.64000E-0002   0.00000E+0000
   6.2430  9.21000E-0002   0.00000E+0000
   6.2470  9.40000E-0002   0.00000E+0000
   6.2500  9.01000E-0002   0.00000E+0000
   6.2510  7.96000E-0002   0.00000E+0000
   6.2540  8.89000E-0002   0.00000E+0000
   6.2570  9.10000E-0002   0.00000E+0000
   6.2610  9.63000E-0002   0.00000E+0000
   6.2620  9.27000E-0002   0.00000E+0000
   6.2660  9.70000E-0002   0.00000E+0000
   6.2680  9.91000E-0002   0.00000E+0000
   6.2700  1.09600E-0001   0.00000E+0000
   6.2710  9.51000E-0002   0.00000E+0000
   6.2730  8.86000E-0002   0.00000E+0000
   6.2740  9.31000E-0002   0.00000E+0000
   6.2780  9.69000E-0002   0.00000E+0000
   6.2810  9.43000E-0002   0.00000E+0000
   6.2830  8.99000E-0002   0.00000E+0000
   6.2860  9.30000E-0002   0.00000E+0000
   6.2870  1.03000E-0001   0.00000E+0000
   6.2880  1.06800E-0001   0.00000E+0000
   6.2910  9.59000E-0002   0.00000E+0000
   6.2930  9.47000E-0002   0.00000E+0000
   6.2980  9.87000E-0002   0.00000E+0000
   6.3000  1.01400E-0001   0.00000E+0000
   6.3020  1.06700E-0001   0.00000E+0000
   6.3060  1.05100E-0001   0.00000E+0000
   6.3070  1.05800E-0001   0.00000E+0000
   6.3110  1.07800E-0001   0.00000E+0000
   6.3120  1.14100E-0001   0.00000E+0000
   6.3140  1.10900E-0001   0.00000E+0000
   6.3170  9.66000E-0002   0.00000E+0000
   6.3190  1.10200E-0001   0.00000E+0000
   6.3230  1.04200E-0001   0.00000E+0000
   6.3260  1.15700E-0001   0.00000E+0000
   6.3270  1.19600E-0001   0.00000E+0000
   6.3300  8.11000E-0002   0.00000E+0000
   6.3340  6.46000E-0002   0.00000E+0000
   6.3370  8.94000E-0002   0.00000E+0000
   6.3390  1.26400E-0001   0.00000E+0000
   6.3410  1.26200E-0001   0.00000E+0000
   6.3440  1.17100E-0001   0.00000E+0000
   6.3460  1.25800E-0001   0.00000E+0000
   6.3500  1.26400E-0001   0.00000E+0000
   6.3530  1.16300E-0001   0.00000E+0000
   6.3550  1.21300E-0001   0.00000E+0000
   6.3570  1.14600E-0001   0.00000E+0000
   6.3600  1.23100E-0001   0.00000E+0000
   6.3610  1.19400E-0001   0.00000E+0000
   6.3640  1.29900E-0001   0.00000E+0000
   6.3670  1.23000E-0001   0.00000E+0000
   6.3680  1.27000E-0001   0.00000E+0000
   6.3710  1.27900E-0001   0.00000E+0000
   6.3730  1.23500E-0001   0.00000E+0000
   6.3750  1.33600E-0001   0.00000E+0000
   6.3780  1.28900E-0001   0.00000E+0000
   6.3810  1.43600E-0001   0.00000E+0000
   6.3830  1.32400E-0001   0.00000E+0000
   6.3850  1.34000E-0001   0.00000E+0000
   6.3890  1.42000E-0001   0.00000E+0000
   6.3920  1.47300E-0001   0.00000E+0000
   6.3950  1.39600E-0001   0.00000E+0000
   6.3970  1.40200E-0001   0.00000E+0000
   6.3990  1.43900E-0001   0.00000E+0000
   6.4000  1.47400E-0001   0.00000E+0000
   6.4030  1.50900E-0001   0.00000E+0000
   6.4050  1.45800E-0001   0.00000E+0000
   6.4080  1.44700E-0001   0.00000E+0000
   6.4090  1.51300E-0001   0.00000E+0000
   6.4100  1.52900E-0001   0.00000E+0000
   6.4120  1.51900E-0001   0.00000E+0000
   6.4150  1.47900E-0001   0.00000E+0000
   6.4170  1.37900E-0001   0.00000E+0000
   6.4210  1.51500E-0001   0.00000E+0000
   6.4220  1.50000E-0001   0.00000E+0000
   6.4260  1.50900E-0001   0.00000E+0000
   6.4300  1.53400E-0001   0.00000E+0000
   6.4310  1.59900E-0001   0.00000E+0000
   6.4350  1.58300E-0001   0.00000E+0000
   6.4370  1.52900E-0001   0.00000E+0000
   6.4390  1.62100E-0001   0.00000E+0000
   6.4410  1.58000E-0001   0.00000E+0000
   6.4430  1.55000E-0001   0.00000E+0000
   6.4460  1.68400E-0001   0.00000E+0000
   6.4480  1.74200E-0001   0.00000E+0000
   6.4490  1.67400E-0001   0.00000E+0000
   6.4520  1.61400E-0001   0.00000E+0000
   6.4540  1.52100E-0001   0.00000E+0000
   6.4560  1.74700E-0001   0.00000E+0000
   6.4580  1.69900E-0001   0.00000E+0000
   6.4620  1.56300E-0001   0.00000E+0000
   6.4630  1.65200E-0001   0.00000E+0000
   6.4660  1.65100E-0001   0.00000E+0000
   6.4670  1.71300E-0001   0.00000E+0000
   6.4720  1.69600E-0001   0.00000E+0000
   6.4740  1.61100E-0001   0.00000E+0000
   6.4760  1.81100E-0001   0.00000E+0000
   6.4780  1.97100E-0001   0.00000E+0000
   6.4810  2.15300E-0001   0.00000E+0000
   6.4850  1.90000E-0001   0.00000E+0000
   6.4880  1.97000E-0001   0.00000E+0000
   6.4900  1.88000E-0001   0.00000E+0000
   6.4920  1.87700E-0001   0.00000E+0000
   6.4950  1.90200E-0001   0.00000E+0000
   6.4990  1.89300E-0001   0.00000E+0000
   6.5010  1.87300E-0001   0.00000E+0000
   6.5030  1.87200E-0001   0.00000E+0000
   6.5050  1.91000E-0001   0.00000E+0000
   6.5060  2.00700E-0001   0.00000E+0000
   6.5080  1.95300E-0001   0.00000E+0000
   6.5100  2.02900E-0001   0.00000E+0000
   6.5120  2.05900E-0001   0.00000E+0000
   6.5150  1.81600E-0001   0.00000E+0000
   6.5170  1.75800E-0001   0.00000E+0000
   6.5210  2.04700E-0001   0.00000E+0000
   6.5220  2.15400E-0001   0.00000E+0000
   6.5240  2.15000E-0001   0.00000E+0000
   6.5260  2.14300E-0001   0.00000E+0000
   6.5300  2.07000E-0001   0.00000E+0000
   6.5320  2.06200E-0001   0.00000E+0000
   6.5340  2.04000E-0001   0.00000E+0000
   6.5380  2.15700E-0001   0.00000E+0000
   6.5410  2.18200E-0001   0.00000E+0000
   6.5430  2.16600E-0001   0.00000E+0000
   6.5450  2.13400E-0001   0.00000E+0000
   6.5480  2.09100E-0001   0.00000E+0000
   6.5500  2.15100E-0001   0.00000E+0000
   6.5520  2.28000E-0001   0.00000E+0000
   6.5550  2.21500E-0001   0.00000E+0000
   6.5560  2.19800E-0001   0.00000E+0000
   6.5570  2.19700E-0001   0.00000E+0000
   6.5590  2.14900E-0001   0.00000E+0000
   6.5610  2.21900E-0001   0.00000E+0000
   6.5640  2.25300E-0001   0.00000E+0000
   6.5670  2.30400E-0001   0.00000E+0000
   6.5690  2.30500E-0001   0.00000E+0000
   6.5710  2.28300E-0001   0.00000E+0000
   6.5740  2.28100E-0001   0.00000E+0000
   6.5760  2.32100E-0001   0.00000E+0000
   6.5780  2.34700E-0001   0.00000E+0000
   6.5790  2.29800E-0001   0.00000E+0000
   6.5840  2.42900E-0001   0.00000E+0000
   6.5860  2.39700E-0001   0.00000E+0000
   6.5890  2.38200E-0001   0.00000E+0000
   6.5900  2.43400E-0001   0.00000E+0000
   6.5910  2.36300E-0001   0.00000E+0000
   6.5940  2.49200E-0001   0.00000E+0000
   6.5960  2.49700E-0001   0.00000E+0000
   6.5980  2.43100E-0001   0.00000E+0000
   6.6020  2.55600E-0001   0.00000E+0000
   6.6030  2.76500E-0001   0.00000E+0000
   6.6050  2.65000E-0001   0.00000E+0000
   6.6070  2.53700E-0001   0.00000E+0000
   6.6100  2.55700E-0001   0.00000E+0000
   6.6120  2.55700E-0001   0.00000E+0000
   6.6150  2.52300E-0001   0.00000E+0000
   6.6180  2.59000E-0001   0.00000E+0000
   6.6210  2.62500E-0001   0.00000E+0000
   6.6230  2.66200E-0001   0.00000E+0000
   6.6260  2.60400E-0001   0.00000E+0000
   6.6280  2.74200E-0001   0.00000E+0000
   6.6310  2.77600E-0001   0.00000E+0000
   6.6330  2.82500E-0001   0.00000E+0000
   6.6360  2.68000E-0001   0.00000E+0000
   6.6380  2.80900E-0001   0.00000E+0000
   6.6410  2.86200E-0001   0.00000E+0000
   6.6430  2.83000E-0001   0.00000E+0000
   6.6460  2.80600E-0001   0.00000E+0000
   6.6500  2.80200E-0001   0.00000E+0000
   6.6520  2.78200E-0001   0.00000E+0000
   6.6550  2.79900E-0001   0.00000E+0000
   6.6570  2.84300E-0001   0.00000E+0000
   6.6580  2.84700E-0001   0.00000E+0000
   6.6620  2.80900E-0001   0.00000E+0000
   6.6670  2.80200E-0001   0.00000E+0000
   6.6690  2.89500E-0001   0.00000E+0000
   6.6720  2.96500E-0001   0.00000E+0000
   6.6740  2.89500E-0001   0.00000E+0000
   6.6760  2.96000E-0001   0.00000E+0000
   6.6780  2.85600E-0001   0.00000E+0000
   6.6820  3.00700E-0001   0.00000E+0000
   6.6840  3.05200E-0001   0.00000E+0000
   6.6850  3.00700E-0001   0.00000E+0000
   6.6880  2.95500E-0001   0.00000E+0000
   6.6910  3.05300E-0001   0.00000E+0000
   6.6950  3.04800E-0001   0.00000E+0000
   6.6960  3.10100E-0001   0.00000E+0000
   6.6980  3.14500E-0001   0.00000E+0000
   6.7000  3.06200E-0001   0.00000E+0000
   6.7030  3.08800E-0001   0.00000E+0000
   6.7050  2.98200E-0001   0.00000E+0000
   6.7080  3.09500E-0001   0.00000E+0000
   6.7100  3.06700E-0001   0.00000E+0000
   6.7120  3.09500E-0001   0.00000E+0000
   6.7150  3.07300E-0001   0.00000E+0000
   6.7170  3.07100E-0001   0.00000E+0000
   6.7190  3.03900E-0001   0.00000E+0000
   6.7220  3.11900E-0001   0.00000E+0000
   6.7260  3.18300E-0001   0.00000E+0000
   6.7310  3.20400E-0001   0.00000E+0000
   6.7340  3.26200E-0001   0.00000E+0000
   6.7360  3.28000E-0001   0.00000E+0000
   6.7400  3.24600E-0001   0.00000E+0000
   6.7410  3.36600E-0001   0.00000E+0000
   6.7430  3.42000E-0001   0.00000E+0000
   6.7460  3.34300E-0001   0.00000E+0000
   6.7490  3.18400E-0001   0.00000E+0000
   6.7510  3.37600E-0001   0.00000E+0000
   6.7520  3.42600E-0001   0.00000E+0000
   6.7550  3.39100E-0001   0.00000E+0000
   6.7570  3.46100E-0001   0.00000E+0000
   6.7600  3.38700E-0001   0.00000E+0000
   6.7620  3.44700E-0001   0.00000E+0000
   6.7650  3.41900E-0001   0.00000E+0000
   6.7660  3.41400E-0001   0.00000E+0000
   6.7670  3.25800E-0001   0.00000E+0000
   6.7700  3.28200E-0001   0.00000E+0000
   6.7740  3.40900E-0001   0.00000E+0000
   6.7770  3.55400E-0001   0.00000E+0000
   6.7790  3.52300E-0001   0.00000E+0000
   6.7810  3.50800E-0001   0.00000E+0000
   6.7860  3.48600E-0001   0.00000E+0000
   6.7880  3.51500E-0001   0.00000E+0000
   6.7910  3.53200E-0001   0.00000E+0000
   6.7930  3.63500E-0001   0.00000E+0000
   6.7960  3.59800E-0001   0.00000E+0000
   6.7980  3.48300E-0001   0.00000E+0000
   6.8000  3.49300E-0001   0.00000E+0000
   6.8020  3.57800E-0001   0.00000E+0000
   6.8050  3.65200E-0001   0.00000E+0000
   6.8080  3.69000E-0001   0.00000E+0000
   6.8100  3.60900E-0001   0.00000E+0000
   6.8120  3.78100E-0001   0.00000E+0000
   6.8130  3.65700E-0001   0.00000E+0000
   6.8170  3.68100E-0001   0.00000E+0000
   6.8200  3.74000E-0001   0.00000E+0000
   6.8230  3.57300E-0001   0.00000E+0000
   6.8250  3.53100E-0001   0.00000E+0000
   6.8270  3.55300E-0001   0.00000E+0000
   6.8310  3.71200E-0001   0.00000E+0000
   6.8320  3.72800E-0001   0.00000E+0000
   6.8350  3.75800E-0001   0.00000E+0000
   6.8370  3.71600E-0001   0.00000E+0000
   6.8410  3.59700E-0001   0.00000E+0000
   6.8440  3.74700E-0001   0.00000E+0000
   6.8470  3.61400E-0001   0.00000E+0000
   6.8490  3.76400E-0001   0.00000E+0000
   6.8530  3.82300E-0001   0.00000E+0000
   6.8560  3.81400E-0001   0.00000E+0000
   6.8580  3.74500E-0001   0.00000E+0000
   6.8600  3.70000E-0001   0.00000E+0000
   6.8630  3.77100E-0001   0.00000E+0000
   6.8650  3.77400E-0001   0.00000E+0000
   6.8690  3.72400E-0001   0.00000E+0000
   6.8720  3.81600E-0001   0.00000E+0000
   6.8740  3.87900E-0001   0.00000E+0000
   6.8750  3.90800E-0001   0.00000E+0000
   6.8790  4.01600E-0001   0.00000E+0000
   6.8810  3.86600E-0001   0.00000E+0000
   6.8830  3.90300E-0001   0.00000E+0000
   6.8860  3.90200E-0001   0.00000E+0000
   6.8870  3.93600E-0001   0.00000E+0000
   6.8910  3.98200E-0001   0.00000E+0000
   6.8930  3.93400E-0001   0.00000E+0000
   6.8960  3.95200E-0001   0.00000E+0000
   6.8970  4.04900E-0001   0.00000E+0000
   6.8990  4.25600E-0001   0.00000E+0000
   6.9010  4.22900E-0001   0.00000E+0000
   6.9040  4.19300E-0001   0.00000E+0000
   6.9060  4.17000E-0001   0.00000E+0000
   6.9080  4.11700E-0001   0.00000E+0000
   6.9110  4.20900E-0001   0.00000E+0000
   6.9130  4.20300E-0001   0.00000E+0000
   6.9150  4.22100E-0001   0.00000E+0000
   6.9170  4.14100E-0001   0.00000E+0000
   6.9200  4.09500E-0001   0.00000E+0000
   6.9240  4.16000E-0001   0.00000E+0000
   6.9270  4.21800E-0001   0.00000E+0000
   6.9290  4.11300E-0001   0.00000E+0000
   6.9310  4.17000E-0001   0.00000E+0000
   6.9340  4.32200E-0001   0.00000E+0000
   6.9360  4.22800E-0001   0.00000E+0000
   6.9380  4.21800E-0001   0.00000E+0000
   6.9410  4.55500E-0001   0.00000E+0000
   6.9430  4.43100E-0001   0.00000E+0000
   6.9450  4.33700E-0001   0.00000E+0000
   6.9480  4.28400E-0001   0.00000E+0000
   6.9490  4.21100E-0001   0.00000E+0000
   6.9520  4.19700E-0001   0.00000E+0000
   6.9550  4.22500E-0001   0.00000E+0000
   6.9570  4.27100E-0001   0.00000E+0000
   6.9590  4.35000E-0001   0.00000E+0000
   6.9620  4.29600E-0001   0.00000E+0000
   6.9630  4.24300E-0001   0.00000E+0000
   6.9650  4.38200E-0001   0.00000E+0000
   6.9700  4.30800E-0001   0.00000E+0000
   6.9720  4.22200E-0001   0.00000E+0000
   6.9730  4.37500E-0001   0.00000E+0000
   6.9750  4.44600E-0001   0.00000E+0000
   6.9790  4.40500E-0001   0.00000E+0000
   6.9820  4.27700E-0001   0.00000E+0000
   6.9840  4.15500E-0001   0.00000E+0000
   6.9870  4.27200E-0001   0.00000E+0000
   6.9890  4.32300E-0001   0.00000E+0000
   6.9910  4.32000E-0001   0.00000E+0000
   6.9930  4.51300E-0001   0.00000E+0000
   6.9960  4.68300E-0001   0.00000E+0000
   6.9980  4.79300E-0001   0.00000E+0000
   7.0000  4.57500E-0001   0.00000E+0000
   7.0030  4.55900E-0001   0.00000E+0000
   7.0070  4.61400E-0001   0.00000E+0000
   7.0100  4.73500E-0001   0.00000E+0000
   7.0110  4.83000E-0001   0.00000E+0000
   7.0140  4.84400E-0001   0.00000E+0000
   7.0170  4.81000E-0001   0.00000E+0000
   7.0180  4.89900E-0001   0.00000E+0000
   7.0230  5.13400E-0001   0.00000E+0000
   7.0250  4.93500E-0001   0.00000E+0000
   7.0290  5.06400E-0001   0.00000E+0000
   7.0300  5.23000E-0001   0.00000E+0000
   7.0320  5.19600E-0001   0.00000E+0000
   7.0350  5.21700E-0001   0.00000E+0000
   7.0390  5.38600E-0001   0.00000E+0000
   7.0410  5.57600E-0001   0.00000E+0000
   7.0420  5.71800E-0001   0.00000E+0000
   7.0440  5.73900E-0001   0.00000E+0000
   7.0460  5.59600E-0001   0.00000E+0000
   7.0490  5.60000E-0001   0.00000E+0000
   7.0530  5.76900E-0001   0.00000E+0000
   7.0540  5.93800E-0001   0.00000E+0000
   7.0550  5.93300E-0001   0.00000E+0000
   7.0580  5.91200E-0001   0.00000E+0000
   7.0600  5.90200E-0001   0.00000E+0000
   7.0650  6.34700E-0001   0.00000E+0000
   7.0670  6.43800E-0001   0.00000E+0000
   7.0700  6.42100E-0001   0.00000E+0000
   7.0720  6.66200E-0001   0.00000E+0000
   7.0760  6.82000E-0001   0.00000E+0000
   7.0790  6.76800E-0001   0.00000E+0000
   7.0800  6.80300E-0001   0.00000E+0000
   7.0830  7.04600E-0001   0.00000E+0000
   7.0850  7.20000E-0001   0.00000E+0000
   7.0860  7.51200E-0001   0.00000E+0000
   7.0900  7.57500E-0001   0.00000E+0000
   7.0920  7.65800E-0001   0.00000E+0000
   7.0940  7.94000E-0001   0.00000E+0000
   7.0970  8.00500E-0001   0.00000E+0000
   7.0990  8.26600E-0001   0.00000E+0000
   7.1010  8.43700E-0001   0.00000E+0000
