# Supplementary material for: Self-association of MreC as a regulatory signal in bacterial cell wall elongation
Source: Nat Commun. 2021 May 20;12:2987. doi: 10.1038/s41467-021-22957-9 (PMC8137920; doi:10.1038/s41467-021-22957-9)
Supplement: Supplementary file 4 — Source Data [file 41467_2021_22957_MOESM4_ESM.zip › Martins2-Source-Data/AUC_rawdata/E.coli/00245.RA3]

MREC FHEC 0,8 abs
R 3 20.0 20000 0054282 2.2430E11 281 1 
   5.8010 -3.63800E-0001   0.00000E+0000
   5.8030 -2.33500E-0001   0.00000E+0000
   5.8040 -2.32700E-0001   0.00000E+0000
   5.8060 -1.40000E-0001   0.00000E+0000
   5.8070 -1.67800E-0001   0.00000E+0000
   5.8090 -1.28600E-0001   0.00000E+0000
   5.8100 -1.53800E-0001   0.00000E+0000
   5.8110 -1.27500E-0001   0.00000E+0000
   5.8120 -1.43400E-0001   0.00000E+0000
   5.8140 -2.60900E-0001   0.00000E+0000
   5.8160 -3.88100E-0001   0.00000E+0000
   5.8180 -4.53800E-0001   0.00000E+0000
   5.8210 -4.49100E-0001   0.00000E+0000
   5.8220 -5.74200E-0001   0.00000E+0000
   5.8230 -4.57100E-0001   0.00000E+0000
   5.8250 -4.14900E-0001   0.00000E+0000
   5.8280 -8.77000E-0002   0.00000E+0000
   5.8290  3.65000E-0002   0.00000E+0000
   5.8320  1.44700E-0001   0.00000E+0000
   5.8350  1.52000E-0001   0.00000E+0000
   5.8370  1.09700E-0001   0.00000E+0000
   5.8380  1.00400E-0001   0.00000E+0000
   5.8410  1.04300E-0001   0.00000E+0000
   5.8420  7.23000E-0002   0.00000E+0000
   5.8460  7.14000E-0002   0.00000E+0000
   5.8490  9.94000E-0002   0.00000E+0000
   5.8510  8.36000E-0002   0.00000E+0000
   5.8530  8.09000E-0002   0.00000E+0000
   5.8550  3.57000E-0002   0.00000E+0000
   5.8580  2.32000E-0002   0.00000E+0000
   5.8590  2.82000E-0002   0.00000E+0000
   5.8620  1.71000E-0002   0.00000E+0000
   5.8650  2.69000E-0002   0.00000E+0000
   5.8660  1.92000E-0002   0.00000E+0000
   5.8690 -2.82000E-0002   0.00000E+0000
   5.8720 -4.25000E-0002   0.00000E+0000
   5.8730  5.90000E-0003   0.00000E+0000
   5.8750  4.40000E-0003   0.00000E+0000
   5.8760  3.04000E-0002   0.00000E+0000
   5.8780  4.92000E-0002   0.00000E+0000
   5.8800  3.12000E-0002   0.00000E+0000
   5.8820  2.95000E-0002   0.00000E+0000
   5.8840  4.50000E-0003   0.00000E+0000
   5.8850  1.55000E-0002   0.00000E+0000
   5.8880  4.46000E-0002   0.00000E+0000
   5.8890  3.79000E-0002   0.00000E+0000
   5.8920  1.17000E-0002   0.00000E+0000
   5.8960  6.60000E-0003   0.00000E+0000
   5.8990  2.81000E-0002   0.00000E+0000
   5.9010  4.39000E-0002   0.00000E+0000
   5.9030  2.52000E-0002   0.00000E+0000
   5.9040  1.46000E-0002   0.00000E+0000
   5.9070  1.33000E-0002   0.00000E+0000
   5.9080  8.80000E-0003   0.00000E+0000
   5.9110  1.45000E-0002   0.00000E+0000
   5.9130  1.92000E-0002   0.00000E+0000
   5.9150  2.43000E-0002   0.00000E+0000
   5.9200 -1.20000E-0003   0.00000E+0000
   5.9220  4.00000E-0002   0.00000E+0000
   5.9260  2.78000E-0002   0.00000E+0000
   5.9270  4.34000E-0002   0.00000E+0000
   5.9290  7.87000E-0002   0.00000E+0000
   5.9310  7.37000E-0002   0.00000E+0000
   5.9330  3.57000E-0002   0.00000E+0000
   5.9340  2.36000E-0002   0.00000E+0000
   5.9390  7.17000E-0002   0.00000E+0000
   5.9400  6.99000E-0002   0.00000E+0000
   5.9420  5.73000E-0002   0.00000E+0000
   5.9450  7.37000E-0002   0.00000E+0000
   5.9460  5.92000E-0002   0.00000E+0000
   5.9480  6.29000E-0002   0.00000E+0000
   5.9510  3.12000E-0002   0.00000E+0000
   5.9520  4.11000E-0002   0.00000E+0000
   5.9540  5.53000E-0002   0.00000E+0000
   5.9560  6.06000E-0002   0.00000E+0000
   5.9590  7.55000E-0002   0.00000E+0000
   5.9610  8.99000E-0002   0.00000E+0000
   5.9630  8.38000E-0002   0.00000E+0000
   5.9640  5.93000E-0002   0.00000E+0000
   5.9670  3.08000E-0002   0.00000E+0000
   5.9680  2.15000E-0002   0.00000E+0000
   5.9700  1.36000E-0002   0.00000E+0000
   5.9710  3.33000E-0002   0.00000E+0000
   5.9730  3.55000E-0002   0.00000E+0000
   5.9750  2.09000E-0002   0.00000E+0000
   5.9780  8.42000E-0002   0.00000E+0000
   5.9800 -1.52100E-0001   0.00000E+0000
   5.9840 -1.05360E+0000   0.00000E+0000
   5.9860 -1.23420E+0000   0.00000E+0000
   5.9880 -1.43110E+0000   0.00000E+0000
   5.9890 -1.49230E+0000   0.00000E+0000
   5.9900 -1.70870E+0000   0.00000E+0000
   5.9920 -1.84900E+0000   0.00000E+0000
   5.9950 -1.97280E+0000   0.00000E+0000
   5.9970 -2.02000E+0000   0.00000E+0000
   5.9990 -1.90340E+0000   0.00000E+0000
   6.0020 -1.83120E+0000   0.00000E+0000
   6.0040 -1.78550E+0000   0.00000E+0000
   6.0050 -1.72700E+0000   0.00000E+0000
   6.0080 -1.61140E+0000   0.00000E+0000
   6.0090 -1.46670E+0000   0.00000E+0000
   6.0120 -1.03370E+0000   0.00000E+0000
   6.0140 -6.44700E-0001   0.00000E+0000
   6.0160  2.10000E-0003   0.00000E+0000
   6.0180  1.34100E-0001   0.00000E+0000
   6.0210  1.23000E-0001   0.00000E+0000
   6.0240  1.43000E-0001   0.00000E+0000
   6.0250  1.13000E-0001   0.00000E+0000
   6.0280  1.25500E-0001   0.00000E+0000
   6.0300  1.46800E-0001   0.00000E+0000
   6.0310  1.39300E-0001   0.00000E+0000
   6.0340  1.72600E-0001   0.00000E+0000
   6.0370  1.02300E-0001   0.00000E+0000
   6.0390  9.13000E-0002   0.00000E+0000
   6.0400  1.09800E-0001   0.00000E+0000
   6.0440  1.29100E-0001   0.00000E+0000
   6.0450  1.12400E-0001   0.00000E+0000
   6.0480  1.09000E-0001   0.00000E+0000
   6.0510  1.15000E-0001   0.00000E+0000
   6.0520  1.12300E-0001   0.00000E+0000
   6.0550  1.20700E-0001   0.00000E+0000
   6.0590  1.14000E-0001   0.00000E+0000
   6.0630  1.11900E-0001   0.00000E+0000
   6.0640  1.18900E-0001   0.00000E+0000
   6.0650  1.04600E-0001   0.00000E+0000
   6.0680  1.09700E-0001   0.00000E+0000
   6.0710  9.28000E-0002   0.00000E+0000
   6.0730  1.17000E-0001   0.00000E+0000
   6.0760  1.56500E-0001   0.00000E+0000
   6.0780  1.41000E-0001   0.00000E+0000
   6.0800  1.22700E-0001   0.00000E+0000
   6.0820  2.82900E-0001   0.00000E+0000
   6.0850  1.30270E+0000   0.00000E+0000
   6.0920  1.40400E+0000   0.00000E+0000
   6.0940  1.54730E+0000   0.00000E+0000
   6.0970  2.01420E+0000   0.00000E+0000
   6.1010  2.05850E+0000   0.00000E+0000
   6.1030  1.96970E+0000   0.00000E+0000
   6.1050  1.90780E+0000   0.00000E+0000
   6.1090  1.85490E+0000   0.00000E+0000
   6.1110  1.75430E+0000   0.00000E+0000
   6.1120  1.64190E+0000   0.00000E+0000
   6.1140  1.35420E+0000   0.00000E+0000
   6.1170  1.15910E+0000   0.00000E+0000
   6.1190  2.96800E-0001   0.00000E+0000
   6.1230  4.88000E-0002   0.00000E+0000
   6.1260  1.09200E-0001   0.00000E+0000
   6.1280  9.69000E-0002   0.00000E+0000
   6.1300  1.03300E-0001   0.00000E+0000
   6.1330  8.50000E-0002   0.00000E+0000
   6.1350  8.55000E-0002   0.00000E+0000
   6.1370  7.82000E-0002   0.00000E+0000
   6.1380  8.45000E-0002   0.00000E+0000
   6.1420  6.92000E-0002   0.00000E+0000
   6.1450  8.29000E-0002   0.00000E+0000
   6.1470  7.96000E-0002   0.00000E+0000
   6.1500  7.47000E-0002   0.00000E+0000
   6.1520  7.85000E-0002   0.00000E+0000
   6.1570  8.57000E-0002   0.00000E+0000
   6.1600  7.93000E-0002   0.00000E+0000
   6.1620  8.26000E-0002   0.00000E+0000
   6.1660  7.68000E-0002   0.00000E+0000
   6.1680  9.12000E-0002   0.00000E+0000
   6.1720  7.93000E-0002   0.00000E+0000
   6.1740  8.19000E-0002   0.00000E+0000
   6.1780  7.93000E-0002   0.00000E+0000
   6.1800  8.13000E-0002   0.00000E+0000
   6.1820  7.97000E-0002   0.00000E+0000
   6.1850  7.56000E-0002   0.00000E+0000
   6.1870  7.78000E-0002   0.00000E+0000
   6.1910  7.69000E-0002   0.00000E+0000
   6.1940  8.16000E-0002   0.00000E+0000
   6.1950  8.04000E-0002   0.00000E+0000
   6.1990  7.74000E-0002   0.00000E+0000
   6.2000  8.36000E-0002   0.00000E+0000
   6.2030  7.70000E-0002   0.00000E+0000
   6.2040  8.36000E-0002   0.00000E+0000
   6.2070  8.39000E-0002   0.00000E+0000
   6.2110  8.62000E-0002   0.00000E+0000
   6.2120  8.34000E-0002   0.00000E+0000
   6.2140  8.51000E-0002   0.00000E+0000
   6.2160  8.48000E-0002   0.00000E+0000
   6.2180  8.45000E-0002   0.00000E+0000
   6.2190  9.17000E-0002   0.00000E+0000
   6.2210  8.90000E-0002   0.00000E+0000
   6.2230  9.95000E-0002   0.00000E+0000
   6.2260  1.22500E-0001   0.00000E+0000
   6.2280  5.91000E-0002   0.00000E+0000
   6.2300  1.28000E-0002   0.00000E+0000
   6.2330  4.09000E-0002   0.00000E+0000
   6.2340  1.12500E-0001   0.00000E+0000
   6.2380  1.08500E-0001   0.00000E+0000
   6.2430  9.34000E-0002   0.00000E+0000
   6.2490  9.33000E-0002   0.00000E+0000
   6.2530  9.01000E-0002   0.00000E+0000
   6.2550  9.56000E-0002   0.00000E+0000
   6.2570  1.00900E-0001   0.00000E+0000
   6.2580  1.02600E-0001   0.00000E+0000
   6.2590  1.01900E-0001   0.00000E+0000
   6.2610  9.42000E-0002   0.00000E+0000
   6.2630  9.63000E-0002   0.00000E+0000
   6.2650  1.03500E-0001   0.00000E+0000
   6.2660  1.05900E-0001   0.00000E+0000
   6.2680  8.90000E-0002   0.00000E+0000
   6.2710  8.85000E-0002   0.00000E+0000
   6.2730  1.00200E-0001   0.00000E+0000
   6.2770  9.78000E-0002   0.00000E+0000
   6.2790  9.56000E-0002   0.00000E+0000
   6.2830  8.03000E-0002   0.00000E+0000
   6.2880  1.04600E-0001   0.00000E+0000
   6.2900  1.00500E-0001   0.00000E+0000
   6.2910  9.41000E-0002   0.00000E+0000
   6.2920  1.01500E-0001   0.00000E+0000
   6.2960  1.06400E-0001   0.00000E+0000
   6.2980  1.11000E-0001   0.00000E+0000
   6.3000  1.00500E-0001   0.00000E+0000
   6.3040  1.06500E-0001   0.00000E+0000
   6.3070  1.09600E-0001   0.00000E+0000
   6.3090  1.11800E-0001   0.00000E+0000
   6.3100  1.09000E-0001   0.00000E+0000
   6.3140  9.67000E-0002   0.00000E+0000
   6.3150  1.00200E-0001   0.00000E+0000
   6.3170  1.09300E-0001   0.00000E+0000
   6.3210  1.07100E-0001   0.00000E+0000
   6.3230  1.14300E-0001   0.00000E+0000
   6.3260  1.30100E-0001   0.00000E+0000
   6.3310  5.64000E-0002   0.00000E+0000
   6.3320  7.75000E-0002   0.00000E+0000
   6.3360  1.33100E-0001   0.00000E+0000
   6.3400  1.31100E-0001   0.00000E+0000
   6.3420  1.24600E-0001   0.00000E+0000
   6.3450  1.28800E-0001   0.00000E+0000
   6.3460  1.36800E-0001   0.00000E+0000
   6.3490  1.33200E-0001   0.00000E+0000
   6.3510  1.26300E-0001   0.00000E+0000
   6.3540  1.24100E-0001   0.00000E+0000
   6.3560  1.28900E-0001   0.00000E+0000
   6.3600  1.22500E-0001   0.00000E+0000
   6.3620  1.28200E-0001   0.00000E+0000
   6.3660  1.24700E-0001   0.00000E+0000
   6.3670  1.35400E-0001   0.00000E+0000
   6.3680  1.29400E-0001   0.00000E+0000
   6.3700  1.31400E-0001   0.00000E+0000
   6.3740  1.37700E-0001   0.00000E+0000
   6.3760  1.33500E-0001   0.00000E+0000
   6.3780  1.40500E-0001   0.00000E+0000
   6.3810  1.33000E-0001   0.00000E+0000
   6.3830  1.33100E-0001   0.00000E+0000
   6.3870  1.47500E-0001   0.00000E+0000
   6.3900  1.46400E-0001   0.00000E+0000
   6.3920  1.45800E-0001   0.00000E+0000
   6.3930  1.47100E-0001   0.00000E+0000
   6.3970  1.47200E-0001   0.00000E+0000
   6.3980  1.50500E-0001   0.00000E+0000
   6.4010  1.52300E-0001   0.00000E+0000
   6.4030  1.45900E-0001   0.00000E+0000
   6.4050  1.48200E-0001   0.00000E+0000
   6.4100  1.51400E-0001   0.00000E+0000
   6.4130  1.47100E-0001   0.00000E+0000
   6.4140  1.42300E-0001   0.00000E+0000
   6.4160  1.49000E-0001   0.00000E+0000
   6.4190  1.55800E-0001   0.00000E+0000
   6.4210  1.59800E-0001   0.00000E+0000
   6.4230  1.57400E-0001   0.00000E+0000
   6.4250  1.54500E-0001   0.00000E+0000
   6.4280  1.58400E-0001   0.00000E+0000
   6.4310  1.58300E-0001   0.00000E+0000
   6.4360  1.67800E-0001   0.00000E+0000
   6.4380  1.64100E-0001   0.00000E+0000
   6.4410  1.61800E-0001   0.00000E+0000
   6.4420  1.63800E-0001   0.00000E+0000
   6.4450  1.71900E-0001   0.00000E+0000
   6.4470  1.70600E-0001   0.00000E+0000
   6.4480  1.62800E-0001   0.00000E+0000
   6.4500  1.66900E-0001   0.00000E+0000
   6.4530  1.73000E-0001   0.00000E+0000
   6.4560  1.76600E-0001   0.00000E+0000
   6.4590  1.68500E-0001   0.00000E+0000
   6.4600  1.72800E-0001   0.00000E+0000
   6.4620  1.75400E-0001   0.00000E+0000
   6.4660  1.81600E-0001   0.00000E+0000
   6.4670  1.78500E-0001   0.00000E+0000
   6.4700  1.78500E-0001   0.00000E+0000
   6.4720  1.82000E-0001   0.00000E+0000
   6.4740  1.92600E-0001   0.00000E+0000
   6.4760  2.20700E-0001   0.00000E+0000
   6.4790  1.95000E-0001   0.00000E+0000
   6.4810  1.93100E-0001   0.00000E+0000
   6.4840  1.93000E-0001   0.00000E+0000
   6.4860  1.82400E-0001   0.00000E+0000
   6.4880  1.95200E-0001   0.00000E+0000
   6.4890  1.90100E-0001   0.00000E+0000
   6.4920  1.92500E-0001   0.00000E+0000
   6.4950  1.94700E-0001   0.00000E+0000
   6.4980  1.88300E-0001   0.00000E+0000
   6.4990  1.97500E-0001   0.00000E+0000
   6.5010  1.98300E-0001   0.00000E+0000
   6.5050  2.01200E-0001   0.00000E+0000
   6.5070  2.02200E-0001   0.00000E+0000
   6.5080  2.17200E-0001   0.00000E+0000
   6.5110  2.01300E-0001   0.00000E+0000
   6.5120  1.85100E-0001   0.00000E+0000
   6.5140  1.80800E-0001   0.00000E+0000
   6.5150  1.96300E-0001   0.00000E+0000
   6.5190  2.15100E-0001   0.00000E+0000
   6.5210  2.17900E-0001   0.00000E+0000
   6.5240  2.13600E-0001   0.00000E+0000
   6.5260  2.13400E-0001   0.00000E+0000
   6.5290  2.11000E-0001   0.00000E+0000
   6.5310  2.07800E-0001   0.00000E+0000
   6.5330  2.15000E-0001   0.00000E+0000
   6.5360  2.16000E-0001   0.00000E+0000
   6.5390  2.26900E-0001   0.00000E+0000
   6.5400  2.26600E-0001   0.00000E+0000
   6.5430  2.17700E-0001   0.00000E+0000
   6.5470  2.17700E-0001   0.00000E+0000
   6.5500  2.43200E-0001   0.00000E+0000
   6.5520  2.28700E-0001   0.00000E+0000
   6.5540  2.23400E-0001   0.00000E+0000
   6.5550  2.14500E-0001   0.00000E+0000
   6.5570  2.25000E-0001   0.00000E+0000
   6.5590  2.33700E-0001   0.00000E+0000
   6.5610  2.28200E-0001   0.00000E+0000
   6.5640  2.29300E-0001   0.00000E+0000
   6.5660  2.35500E-0001   0.00000E+0000
   6.5690  2.40900E-0001   0.00000E+0000
   6.5710  2.39500E-0001   0.00000E+0000
   6.5730  2.31700E-0001   0.00000E+0000
   6.5770  2.40000E-0001   0.00000E+0000
   6.5800  2.35900E-0001   0.00000E+0000
   6.5830  2.47900E-0001   0.00000E+0000
   6.5840  2.43200E-0001   0.00000E+0000
   6.5880  2.48300E-0001   0.00000E+0000
   6.5900  2.43700E-0001   0.00000E+0000
   6.5910  2.44800E-0001   0.00000E+0000
   6.5930  2.56400E-0001   0.00000E+0000
   6.5960  2.51300E-0001   0.00000E+0000
   6.5980  2.55800E-0001   0.00000E+0000
   6.6000  2.80600E-0001   0.00000E+0000
   6.6030  2.73300E-0001   0.00000E+0000
   6.6050  2.61500E-0001   0.00000E+0000
   6.6100  2.62300E-0001   0.00000E+0000
   6.6120  2.61900E-0001   0.00000E+0000
   6.6140  2.69400E-0001   0.00000E+0000
   6.6150  2.66000E-0001   0.00000E+0000
   6.6170  2.71500E-0001   0.00000E+0000
   6.6200  2.69100E-0001   0.00000E+0000
   6.6230  2.64400E-0001   0.00000E+0000
   6.6260  2.77800E-0001   0.00000E+0000
   6.6280  2.82400E-0001   0.00000E+0000
   6.6310  2.78100E-0001   0.00000E+0000
   6.6330  2.80000E-0001   0.00000E+0000
   6.6360  2.79000E-0001   0.00000E+0000
   6.6380  2.87900E-0001   0.00000E+0000
   6.6410  2.83700E-0001   0.00000E+0000
   6.6450  2.90100E-0001   0.00000E+0000
   6.6460  2.76800E-0001   0.00000E+0000
   6.6500  2.81100E-0001   0.00000E+0000
   6.6510  2.81300E-0001   0.00000E+0000
   6.6530  2.84600E-0001   0.00000E+0000
   6.6540  2.78800E-0001   0.00000E+0000
   6.6580  2.84400E-0001   0.00000E+0000
   6.6600  2.89400E-0001   0.00000E+0000
   6.6620  2.90700E-0001   0.00000E+0000
   6.6650  2.90900E-0001   0.00000E+0000
   6.6670  2.96600E-0001   0.00000E+0000
   6.6710  2.96800E-0001   0.00000E+0000
   6.6720  2.95000E-0001   0.00000E+0000
   6.6750  3.00300E-0001   0.00000E+0000
   6.6760  2.90500E-0001   0.00000E+0000
   6.6800  3.02200E-0001   0.00000E+0000
   6.6830  3.08000E-0001   0.00000E+0000
   6.6850  3.04400E-0001   0.00000E+0000
   6.6870  3.03700E-0001   0.00000E+0000
   6.6900  2.91000E-0001   0.00000E+0000
   6.6910  3.16700E-0001   0.00000E+0000
   6.6940  3.14600E-0001   0.00000E+0000
   6.6960  3.15900E-0001   0.00000E+0000
   6.6980  3.12300E-0001   0.00000E+0000
   6.7010  3.08100E-0001   0.00000E+0000
   6.7030  3.05500E-0001   0.00000E+0000
   6.7060  3.05100E-0001   0.00000E+0000
   6.7080  3.05000E-0001   0.00000E+0000
   6.7100  3.13000E-0001   0.00000E+0000
   6.7120  3.13700E-0001   0.00000E+0000
   6.7150  3.09800E-0001   0.00000E+0000
   6.7200  3.11100E-0001   0.00000E+0000
   6.7220  3.19300E-0001   0.00000E+0000
   6.7240  3.23600E-0001   0.00000E+0000
   6.7260  3.29600E-0001   0.00000E+0000
   6.7310  3.31000E-0001   0.00000E+0000
   6.7320  3.29300E-0001   0.00000E+0000
   6.7350  3.29600E-0001   0.00000E+0000
   6.7370  3.34900E-0001   0.00000E+0000
   6.7390  3.32800E-0001   0.00000E+0000
   6.7430  3.44700E-0001   0.00000E+0000
   6.7450  3.31500E-0001   0.00000E+0000
   6.7470  3.22000E-0001   0.00000E+0000
   6.7490  3.37500E-0001   0.00000E+0000
   6.7510  3.45300E-0001   0.00000E+0000
   6.7550  3.44600E-0001   0.00000E+0000
   6.7570  3.51800E-0001   0.00000E+0000
   6.7590  3.43500E-0001   0.00000E+0000
   6.7610  3.46500E-0001   0.00000E+0000
   6.7630  3.49800E-0001   0.00000E+0000
   6.7650  3.47700E-0001   0.00000E+0000
   6.7680  3.36200E-0001   0.00000E+0000
   6.7700  3.29300E-0001   0.00000E+0000
   6.7720  3.49500E-0001   0.00000E+0000
   6.7750  3.54100E-0001   0.00000E+0000
   6.7770  3.48800E-0001   0.00000E+0000
   6.7810  3.55200E-0001   0.00000E+0000
   6.7830  3.51200E-0001   0.00000E+0000
   6.7860  3.60400E-0001   0.00000E+0000
   6.7880  3.51600E-0001   0.00000E+0000
   6.7890  3.61500E-0001   0.00000E+0000
   6.7920  3.70700E-0001   0.00000E+0000
   6.7940  3.62000E-0001   0.00000E+0000
   6.7970  3.43600E-0001   0.00000E+0000
   6.8000  3.45800E-0001   0.00000E+0000
   6.8020  3.61100E-0001   0.00000E+0000
   6.8050  3.71000E-0001   0.00000E+0000
   6.8060  3.62400E-0001   0.00000E+0000
   6.8090  3.66500E-0001   0.00000E+0000
   6.8110  3.88000E-0001   0.00000E+0000
   6.8130  3.60100E-0001   0.00000E+0000
   6.8150  3.77400E-0001   0.00000E+0000
   6.8180  3.72700E-0001   0.00000E+0000
   6.8200  3.68100E-0001   0.00000E+0000
   6.8220  3.60800E-0001   0.00000E+0000
   6.8270  3.65400E-0001   0.00000E+0000
   6.8290  3.70600E-0001   0.00000E+0000
   6.8320  3.73300E-0001   0.00000E+0000
   6.8350  3.74800E-0001   0.00000E+0000
   6.8370  3.75800E-0001   0.00000E+0000
   6.8390  3.62300E-0001   0.00000E+0000
   6.8410  3.65900E-0001   0.00000E+0000
   6.8440  3.75800E-0001   0.00000E+0000
   6.8460  3.76300E-0001   0.00000E+0000
   6.8500  3.81800E-0001   0.00000E+0000
   6.8510  3.74900E-0001   0.00000E+0000
   6.8550  3.99300E-0001   0.00000E+0000
   6.8580  3.75600E-0001   0.00000E+0000
   6.8600  3.71800E-0001   0.00000E+0000
   6.8610  3.80600E-0001   0.00000E+0000
   6.8630  3.88300E-0001   0.00000E+0000
   6.8640  3.72600E-0001   0.00000E+0000
   6.8670  3.78600E-0001   0.00000E+0000
   6.8690  3.91200E-0001   0.00000E+0000
   6.8720  3.94800E-0001   0.00000E+0000
   6.8750  3.91000E-0001   0.00000E+0000
   6.8770  4.00900E-0001   0.00000E+0000
   6.8790  3.82300E-0001   0.00000E+0000
   6.8810  3.93800E-0001   0.00000E+0000
   6.8860  3.97100E-0001   0.00000E+0000
   6.8870  3.95600E-0001   0.00000E+0000
   6.8900  3.98400E-0001   0.00000E+0000
   6.8930  3.94000E-0001   0.00000E+0000
   6.8960  4.11300E-0001   0.00000E+0000
   6.8990  4.19300E-0001   0.00000E+0000
   6.9030  4.27000E-0001   0.00000E+0000
   6.9040  4.24400E-0001   0.00000E+0000
   6.9060  4.14200E-0001   0.00000E+0000
   6.9070  4.17400E-0001   0.00000E+0000
   6.9100  4.22900E-0001   0.00000E+0000
   6.9120  4.24700E-0001   0.00000E+0000
   6.9150  4.13100E-0001   0.00000E+0000
   6.9180  4.07400E-0001   0.00000E+0000
   6.9200  4.11600E-0001   0.00000E+0000
   6.9220  4.19100E-0001   0.00000E+0000
   6.9240  4.32900E-0001   0.00000E+0000
   6.9270  4.09900E-0001   0.00000E+0000
   6.9300  4.21900E-0001   0.00000E+0000
   6.9320  4.33800E-0001   0.00000E+0000
   6.9340  4.37800E-0001   0.00000E+0000
   6.9380  4.20200E-0001   0.00000E+0000
   6.9430  4.45600E-0001   0.00000E+0000
   6.9440  4.35800E-0001   0.00000E+0000
   6.9460  4.18700E-0001   0.00000E+0000
   6.9490  4.21600E-0001   0.00000E+0000
   6.9530  4.21100E-0001   0.00000E+0000
   6.9560  4.26300E-0001   0.00000E+0000
   6.9580  4.43500E-0001   0.00000E+0000
   6.9600  4.36800E-0001   0.00000E+0000
   6.9610  4.22100E-0001   0.00000E+0000
   6.9630  4.34500E-0001   0.00000E+0000
   6.9660  4.39700E-0001   0.00000E+0000
   6.9680  4.18400E-0001   0.00000E+0000
   6.9720  4.28400E-0001   0.00000E+0000
   6.9730  4.48500E-0001   0.00000E+0000
   6.9750  4.43300E-0001   0.00000E+0000
   6.9790  4.41000E-0001   0.00000E+0000
   6.9810  4.18000E-0001   0.00000E+0000
   6.9840  4.29600E-0001   0.00000E+0000
   6.9880  4.29100E-0001   0.00000E+0000
   6.9900  4.36900E-0001   0.00000E+0000
   6.9910  4.45000E-0001   0.00000E+0000
   6.9920  4.56500E-0001   0.00000E+0000
   6.9960  4.77500E-0001   0.00000E+0000
   6.9980  4.74300E-0001   0.00000E+0000
   6.9990  4.57600E-0001   0.00000E+0000
   7.0020  4.60000E-0001   0.00000E+0000
   7.0050  4.61700E-0001   0.00000E+0000
   7.0070  4.68900E-0001   0.00000E+0000
   7.0080  4.83300E-0001   0.00000E+0000
   7.0110  4.91400E-0001   0.00000E+0000
   7.0130  4.91400E-0001   0.00000E+0000
   7.0160  4.80900E-0001   0.00000E+0000
   7.0180  4.99500E-0001   0.00000E+0000
   7.0210  5.15000E-0001   0.00000E+0000
   7.0250  4.94100E-0001   0.00000E+0000
   7.0280  5.11900E-0001   0.00000E+0000
   7.0300  5.24000E-0001   0.00000E+0000
   7.0320  5.25600E-0001   0.00000E+0000
   7.0350  5.25700E-0001   0.00000E+0000
   7.0360  5.34700E-0001   0.00000E+0000
   7.0390  5.57100E-0001   0.00000E+0000
   7.0420  5.65400E-0001   0.00000E+0000
   7.0440  5.65000E-0001   0.00000E+0000
   7.0480  5.63300E-0001   0.00000E+0000
   7.0500  5.59800E-0001   0.00000E+0000
   7.0510  5.75200E-0001   0.00000E+0000
   7.0530  5.79100E-0001   0.00000E+0000
   7.0550  5.80800E-0001   0.00000E+0000
   7.0560  5.92300E-0001   0.00000E+0000
   7.0600  6.17500E-0001   0.00000E+0000
   7.0620  6.30400E-0001   0.00000E+0000
   7.0640  6.24600E-0001   0.00000E+0000
   7.0660  6.40900E-0001   0.00000E+0000
   7.0700  6.53800E-0001   0.00000E+0000
   7.0720  6.68200E-0001   0.00000E+0000
   7.0740  6.70000E-0001   0.00000E+0000
   7.0770  6.82600E-0001   0.00000E+0000
   7.0790  6.82000E-0001   0.00000E+0000
   7.0820  6.88700E-0001   0.00000E+0000
   7.0840  7.27300E-0001   0.00000E+0000
   7.0870  7.47200E-0001   0.00000E+0000
   7.0890  7.53900E-0001   0.00000E+0000
   7.0920  7.74200E-0001   0.00000E+0000
   7.0940  7.81500E-0001   0.00000E+0000
   7.0960  8.03800E-0001   0.00000E+0000
   7.0990  8.39600E-0001   0.00000E+0000
   7.1000  8.44300E-0001   0.00000E+0000
