# Supplementary material for: Self-association of MreC as a regulatory signal in bacterial cell wall elongation
Source: Nat Commun. 2021 May 20;12:2987. doi: 10.1038/s41467-021-22957-9 (PMC8137920; doi:10.1038/s41467-021-22957-9)
Supplement: Supplementary file 4 — Source Data [file 41467_2021_22957_MOESM4_ESM.zip › Martins2-Source-Data/AUC_rawdata/E.coli/00279.RA3]

MREC FHEC 0,8 abs
R 3 20.0 20000 0061379 2.5540E11 281 1 
   5.8020 -4.12700E-0001   0.00000E+0000
   5.8050 -2.83300E-0001   0.00000E+0000
   5.8070 -2.46600E-0001   0.00000E+0000
   5.8090 -1.78900E-0001   0.00000E+0000
   5.8100 -1.87100E-0001   0.00000E+0000
   5.8110 -2.54200E-0001   0.00000E+0000
   5.8130 -1.60100E-0001   0.00000E+0000
   5.8160 -4.52700E-0001   0.00000E+0000
   5.8180 -4.78900E-0001   0.00000E+0000
   5.8210 -5.90500E-0001   0.00000E+0000
   5.8230 -6.22600E-0001   0.00000E+0000
   5.8250 -4.04900E-0001   0.00000E+0000
   5.8260 -3.32800E-0001   0.00000E+0000
   5.8270 -9.64000E-0002   0.00000E+0000
   5.8300  8.84000E-0002   0.00000E+0000
   5.8330  1.49100E-0001   0.00000E+0000
   5.8350  1.35000E-0001   0.00000E+0000
   5.8370  9.26000E-0002   0.00000E+0000
   5.8390  9.66000E-0002   0.00000E+0000
   5.8410  9.44000E-0002   0.00000E+0000
   5.8420  1.00100E-0001   0.00000E+0000
   5.8440  9.32000E-0002   0.00000E+0000
   5.8460  7.67000E-0002   0.00000E+0000
   5.8480  1.00700E-0001   0.00000E+0000
   5.8510  8.20000E-0002   0.00000E+0000
   5.8540  5.37000E-0002   0.00000E+0000
   5.8560  1.43000E-0002   0.00000E+0000
   5.8580  4.27000E-0002   0.00000E+0000
   5.8590  3.46000E-0002   0.00000E+0000
   5.8620  1.47000E-0002   0.00000E+0000
   5.8650  3.75000E-0002   0.00000E+0000
   5.8660  3.13000E-0002   0.00000E+0000
   5.8720 -4.69000E-0002   0.00000E+0000
   5.8730 -6.60000E-0003   0.00000E+0000
   5.8750 -2.00000E-0003   0.00000E+0000
   5.8770  3.04000E-0002   0.00000E+0000
   5.8780  3.93000E-0002   0.00000E+0000
   5.8800  3.63000E-0002   0.00000E+0000
   5.8820  2.36000E-0002   0.00000E+0000
   5.8850  3.10000E-0003   0.00000E+0000
   5.8870  1.71000E-0002   0.00000E+0000
   5.8890  3.95000E-0002   0.00000E+0000
   5.8900  3.86000E-0002   0.00000E+0000
   5.8920  1.61000E-0002   0.00000E+0000
   5.8940  1.79000E-0002   0.00000E+0000
   5.8960  1.39000E-0002   0.00000E+0000
   5.8990  3.64000E-0002   0.00000E+0000
   5.9010  4.75000E-0002   0.00000E+0000
   5.9030  2.44000E-0002   0.00000E+0000
   5.9060  1.74000E-0002   0.00000E+0000
   5.9080  9.80000E-0003   0.00000E+0000
   5.9100  2.26000E-0002   0.00000E+0000
   5.9130  2.34000E-0002   0.00000E+0000
   5.9150  2.40000E-0002   0.00000E+0000
   5.9200  1.27000E-0002   0.00000E+0000
   5.9210  0.00000E+0000   0.00000E+0000
   5.9230  3.24000E-0002   0.00000E+0000
   5.9240  3.77000E-0002   0.00000E+0000
   5.9270  3.11000E-0002   0.00000E+0000
   5.9280  6.12000E-0002   0.00000E+0000
   5.9310  7.59000E-0002   0.00000E+0000
   5.9360  3.31000E-0002   0.00000E+0000
   5.9380  6.94000E-0002   0.00000E+0000
   5.9400  8.26000E-0002   0.00000E+0000
   5.9420  5.98000E-0002   0.00000E+0000
   5.9440  6.95000E-0002   0.00000E+0000
   5.9470  5.63000E-0002   0.00000E+0000
   5.9490  4.52000E-0002   0.00000E+0000
   5.9510  2.62000E-0002   0.00000E+0000
   5.9540  5.34000E-0002   0.00000E+0000
   5.9550  5.64000E-0002   0.00000E+0000
   5.9580  8.07000E-0002   0.00000E+0000
   5.9610  9.23000E-0002   0.00000E+0000
   5.9630  8.59000E-0002   0.00000E+0000
   5.9680  2.33000E-0002   0.00000E+0000
   5.9710  3.23000E-0002   0.00000E+0000
   5.9770  2.07000E-0002   0.00000E+0000
   5.9790 -1.10900E-0001   0.00000E+0000
   5.9820 -5.83900E-0001   0.00000E+0000
   5.9830 -1.15360E+0000   0.00000E+0000
   5.9860 -1.27780E+0000   0.00000E+0000
   5.9890 -1.44030E+0000   0.00000E+0000
   5.9920 -1.85650E+0000   0.00000E+0000
   5.9930 -1.91500E+0000   0.00000E+0000
   5.9950 -2.02330E+0000   0.00000E+0000
   5.9970 -1.97880E+0000   0.00000E+0000
   6.0000 -1.90620E+0000   0.00000E+0000
   6.0040 -1.77310E+0000   0.00000E+0000
   6.0070 -1.62240E+0000   0.00000E+0000
   6.0090 -1.51290E+0000   0.00000E+0000
   6.0110 -1.05260E+0000   0.00000E+0000
   6.0120 -6.03400E-0001   0.00000E+0000
   6.0160 -6.40000E-0003   0.00000E+0000
   6.0180  1.58300E-0001   0.00000E+0000
   6.0200  1.28200E-0001   0.00000E+0000
   6.0230  1.50300E-0001   0.00000E+0000
   6.0250  1.06300E-0001   0.00000E+0000
   6.0270  1.34000E-0001   0.00000E+0000
   6.0300  1.34400E-0001   0.00000E+0000
   6.0320  1.51300E-0001   0.00000E+0000
   6.0340  1.58400E-0001   0.00000E+0000
   6.0390  9.45000E-0002   0.00000E+0000
   6.0410  1.14800E-0001   0.00000E+0000
   6.0430  1.27500E-0001   0.00000E+0000
   6.0450  1.12200E-0001   0.00000E+0000
   6.0470  1.01700E-0001   0.00000E+0000
   6.0510  1.16000E-0001   0.00000E+0000
   6.0520  1.10600E-0001   0.00000E+0000
   6.0550  1.06200E-0001   0.00000E+0000
   6.0570  1.12400E-0001   0.00000E+0000
   6.0590  1.18200E-0001   0.00000E+0000
   6.0610  1.11000E-0001   0.00000E+0000
   6.0640  1.18700E-0001   0.00000E+0000
   6.0660  1.14100E-0001   0.00000E+0000
   6.0680  1.00800E-0001   0.00000E+0000
   6.0710  9.38000E-0002   0.00000E+0000
   6.0730  1.20000E-0001   0.00000E+0000
   6.0750  1.51500E-0001   0.00000E+0000
   6.0780  1.44300E-0001   0.00000E+0000
   6.0800  1.11700E-0001   0.00000E+0000
   6.0820  9.24000E-0002   0.00000E+0000
   6.0870  1.31710E+0000   0.00000E+0000
   6.0890  1.36490E+0000   0.00000E+0000
   6.0920  1.44620E+0000   0.00000E+0000
   6.0940  1.50500E+0000   0.00000E+0000
   6.0960  2.04780E+0000   0.00000E+0000
   6.0990  2.02650E+0000   0.00000E+0000
   6.1010  2.02350E+0000   0.00000E+0000
   6.1030  1.99240E+0000   0.00000E+0000
   6.1040  1.90730E+0000   0.00000E+0000
   6.1060  1.87370E+0000   0.00000E+0000
   6.1110  1.75430E+0000   0.00000E+0000
   6.1140  1.58320E+0000   0.00000E+0000
   6.1160  1.22950E+0000   0.00000E+0000
   6.1180  2.68300E-0001   0.00000E+0000
   6.1220  3.96000E-0002   0.00000E+0000
   6.1240  6.86000E-0002   0.00000E+0000
   6.1280  9.52000E-0002   0.00000E+0000
   6.1300  1.02400E-0001   0.00000E+0000
   6.1330  8.69000E-0002   0.00000E+0000
   6.1360  7.89000E-0002   0.00000E+0000
   6.1390  8.55000E-0002   0.00000E+0000
   6.1400  7.19000E-0002   0.00000E+0000
   6.1430  7.24000E-0002   0.00000E+0000
   6.1450  8.59000E-0002   0.00000E+0000
   6.1490  8.17000E-0002   0.00000E+0000
   6.1510  7.39000E-0002   0.00000E+0000
   6.1540  8.06000E-0002   0.00000E+0000
   6.1580  8.35000E-0002   0.00000E+0000
   6.1610  7.69000E-0002   0.00000E+0000
   6.1650  7.60000E-0002   0.00000E+0000
   6.1670  8.23000E-0002   0.00000E+0000
   6.1730  7.98000E-0002   0.00000E+0000
   6.1750  8.00000E-0002   0.00000E+0000
   6.1770  7.95000E-0002   0.00000E+0000
   6.1800  8.94000E-0002   0.00000E+0000
   6.1830  7.83000E-0002   0.00000E+0000
   6.1850  7.82000E-0002   0.00000E+0000
   6.1870  8.30000E-0002   0.00000E+0000
   6.1880  7.68000E-0002   0.00000E+0000
   6.1920  8.49000E-0002   0.00000E+0000
   6.1940  8.02000E-0002   0.00000E+0000
   6.1950  8.03000E-0002   0.00000E+0000
   6.1970  7.73000E-0002   0.00000E+0000
   6.2000  7.94000E-0002   0.00000E+0000
   6.2020  8.04000E-0002   0.00000E+0000
   6.2060  7.71000E-0002   0.00000E+0000
   6.2080  8.19000E-0002   0.00000E+0000
   6.2110  8.03000E-0002   0.00000E+0000
   6.2120  8.54000E-0002   0.00000E+0000
   6.2150  8.12000E-0002   0.00000E+0000
   6.2170  8.46000E-0002   0.00000E+0000
   6.2210  8.66000E-0002   0.00000E+0000
   6.2230  8.23000E-0002   0.00000E+0000
   6.2250  9.17000E-0002   0.00000E+0000
   6.2290  5.48000E-0002   0.00000E+0000
   6.2310  1.49000E-0002   0.00000E+0000
   6.2350  6.10000E-0002   0.00000E+0000
   6.2360  1.12400E-0001   0.00000E+0000
   6.2370  1.05400E-0001   0.00000E+0000
   6.2400  9.34000E-0002   0.00000E+0000
   6.2430  9.15000E-0002   0.00000E+0000
   6.2450  9.41000E-0002   0.00000E+0000
   6.2470  9.10000E-0002   0.00000E+0000
   6.2500  8.08000E-0002   0.00000E+0000
   6.2530  8.40000E-0002   0.00000E+0000
   6.2550  9.04000E-0002   0.00000E+0000
   6.2570  1.04500E-0001   0.00000E+0000
   6.2590  9.55000E-0002   0.00000E+0000
   6.2600  9.06000E-0002   0.00000E+0000
   6.2640  9.16000E-0002   0.00000E+0000
   6.2680  1.01700E-0001   0.00000E+0000
   6.2700  9.14000E-0002   0.00000E+0000
   6.2710  8.30000E-0002   0.00000E+0000
   6.2740  9.01000E-0002   0.00000E+0000
   6.2770  9.31000E-0002   0.00000E+0000
   6.2800  9.35000E-0002   0.00000E+0000
   6.2810  8.57000E-0002   0.00000E+0000
   6.2830  8.81000E-0002   0.00000E+0000
   6.2860  9.81000E-0002   0.00000E+0000
   6.2880  9.60000E-0002   0.00000E+0000
   6.2910  9.89000E-0002   0.00000E+0000
   6.2940  9.90000E-0002   0.00000E+0000
   6.2950  9.87000E-0002   0.00000E+0000
   6.2990  1.02000E-0001   0.00000E+0000
   6.3000  9.80000E-0002   0.00000E+0000
   6.3050  9.62000E-0002   0.00000E+0000
   6.3090  9.83000E-0002   0.00000E+0000
   6.3100  1.08800E-0001   0.00000E+0000
   6.3130  9.48000E-0002   0.00000E+0000
   6.3140  8.90000E-0002   0.00000E+0000
   6.3180  1.02900E-0001   0.00000E+0000
   6.3210  1.00800E-0001   0.00000E+0000
   6.3260  1.22000E-0001   0.00000E+0000
   6.3270  8.72000E-0002   0.00000E+0000
   6.3280  8.55000E-0002   0.00000E+0000
   6.3300  5.33000E-0002   0.00000E+0000
   6.3310  6.40000E-0002   0.00000E+0000
   6.3350  1.13100E-0001   0.00000E+0000
   6.3360  1.26200E-0001   0.00000E+0000
   6.3370  1.20000E-0001   0.00000E+0000
   6.3400  1.15600E-0001   0.00000E+0000
   6.3410  1.18600E-0001   0.00000E+0000
   6.3420  1.13300E-0001   0.00000E+0000
   6.3430  1.16000E-0001   0.00000E+0000
   6.3450  1.19500E-0001   0.00000E+0000
   6.3460  1.14700E-0001   0.00000E+0000
   6.3480  1.16200E-0001   0.00000E+0000
   6.3510  1.08200E-0001   0.00000E+0000
   6.3520  1.15500E-0001   0.00000E+0000
   6.3530  1.05800E-0001   0.00000E+0000
   6.3550  1.04700E-0001   0.00000E+0000
   6.3570  1.13800E-0001   0.00000E+0000
   6.3600  1.14900E-0001   0.00000E+0000
   6.3620  1.12400E-0001   0.00000E+0000
   6.3640  1.22000E-0001   0.00000E+0000
   6.3670  1.16300E-0001   0.00000E+0000
   6.3690  1.21200E-0001   0.00000E+0000
   6.3730  1.20300E-0001   0.00000E+0000
   6.3740  1.22000E-0001   0.00000E+0000
   6.3760  1.21900E-0001   0.00000E+0000
   6.3780  1.29700E-0001   0.00000E+0000
   6.3800  1.22600E-0001   0.00000E+0000
   6.3820  1.18500E-0001   0.00000E+0000
   6.3850  1.25400E-0001   0.00000E+0000
   6.3870  1.32500E-0001   0.00000E+0000
   6.3900  1.32600E-0001   0.00000E+0000
   6.3920  1.36200E-0001   0.00000E+0000
   6.3940  1.30800E-0001   0.00000E+0000
   6.3960  1.24500E-0001   0.00000E+0000
   6.3970  1.28900E-0001   0.00000E+0000
   6.3980  1.32400E-0001   0.00000E+0000
   6.4010  1.41800E-0001   0.00000E+0000
   6.4040  1.35200E-0001   0.00000E+0000
   6.4060  1.27500E-0001   0.00000E+0000
   6.4080  1.35600E-0001   0.00000E+0000
   6.4100  1.33600E-0001   0.00000E+0000
   6.4120  1.33400E-0001   0.00000E+0000
   6.4160  1.27400E-0001   0.00000E+0000
   6.4190  1.35600E-0001   0.00000E+0000
   6.4220  1.38800E-0001   0.00000E+0000
   6.4240  1.44600E-0001   0.00000E+0000
   6.4260  1.41500E-0001   0.00000E+0000
   6.4290  1.43300E-0001   0.00000E+0000
   6.4310  1.46200E-0001   0.00000E+0000
   6.4330  1.47800E-0001   0.00000E+0000
   6.4350  1.44900E-0001   0.00000E+0000
   6.4370  1.46300E-0001   0.00000E+0000
   6.4390  1.46500E-0001   0.00000E+0000
   6.4400  1.43600E-0001   0.00000E+0000
   6.4420  1.50500E-0001   0.00000E+0000
   6.4440  1.54800E-0001   0.00000E+0000
   6.4460  1.52500E-0001   0.00000E+0000
   6.4480  1.52400E-0001   0.00000E+0000
   6.4510  1.43800E-0001   0.00000E+0000
   6.4540  1.50000E-0001   0.00000E+0000
   6.4550  1.63400E-0001   0.00000E+0000
   6.4570  1.53900E-0001   0.00000E+0000
   6.4600  1.54600E-0001   0.00000E+0000
   6.4620  1.52400E-0001   0.00000E+0000
   6.4660  1.57200E-0001   0.00000E+0000
   6.4670  1.53400E-0001   0.00000E+0000
   6.4690  1.50000E-0001   0.00000E+0000
   6.4700  1.53600E-0001   0.00000E+0000
   6.4720  1.53800E-0001   0.00000E+0000
   6.4740  1.60500E-0001   0.00000E+0000
   6.4780  1.82400E-0001   0.00000E+0000
   6.4790  2.04500E-0001   0.00000E+0000
   6.4810  1.98700E-0001   0.00000E+0000
   6.4840  1.66800E-0001   0.00000E+0000
   6.4850  1.85400E-0001   0.00000E+0000
   6.4880  1.59000E-0001   0.00000E+0000
   6.4910  1.71600E-0001   0.00000E+0000
   6.4920  1.70800E-0001   0.00000E+0000
   6.4930  1.66600E-0001   0.00000E+0000
   6.4950  1.71700E-0001   0.00000E+0000
   6.4970  1.75400E-0001   0.00000E+0000
   6.4990  1.73800E-0001   0.00000E+0000
   6.5010  1.66500E-0001   0.00000E+0000
   6.5030  1.73900E-0001   0.00000E+0000
   6.5060  1.77000E-0001   0.00000E+0000
   6.5080  1.74700E-0001   0.00000E+0000
   6.5100  1.79400E-0001   0.00000E+0000
   6.5120  1.86900E-0001   0.00000E+0000
   6.5150  1.79500E-0001   0.00000E+0000
   6.5170  1.52400E-0001   0.00000E+0000
   6.5190  1.62000E-0001   0.00000E+0000
   6.5220  1.90500E-0001   0.00000E+0000
   6.5250  1.89500E-0001   0.00000E+0000
   6.5260  1.92200E-0001   0.00000E+0000
   6.5290  1.93000E-0001   0.00000E+0000
   6.5310  1.87100E-0001   0.00000E+0000
   6.5330  1.87100E-0001   0.00000E+0000
   6.5360  1.81100E-0001   0.00000E+0000
   6.5380  1.87900E-0001   0.00000E+0000
   6.5400  1.88700E-0001   0.00000E+0000
   6.5410  1.95300E-0001   0.00000E+0000
   6.5440  2.00000E-0001   0.00000E+0000
   6.5450  1.91800E-0001   0.00000E+0000
   6.5480  1.89900E-0001   0.00000E+0000
   6.5520  2.01100E-0001   0.00000E+0000
   6.5550  2.11100E-0001   0.00000E+0000
   6.5560  1.93200E-0001   0.00000E+0000
   6.5590  1.86700E-0001   0.00000E+0000
   6.5620  1.95600E-0001   0.00000E+0000
   6.5640  1.98400E-0001   0.00000E+0000
   6.5660  2.05500E-0001   0.00000E+0000
   6.5680  2.06500E-0001   0.00000E+0000
   6.5710  2.07300E-0001   0.00000E+0000
   6.5720  2.12700E-0001   0.00000E+0000
   6.5750  2.04900E-0001   0.00000E+0000
   6.5760  2.07300E-0001   0.00000E+0000
   6.5790  2.07600E-0001   0.00000E+0000
   6.5810  2.05700E-0001   0.00000E+0000
   6.5840  2.03800E-0001   0.00000E+0000
   6.5850  2.18100E-0001   0.00000E+0000
   6.5870  2.17600E-0001   0.00000E+0000
   6.5900  2.16800E-0001   0.00000E+0000
   6.5910  2.22200E-0001   0.00000E+0000
   6.5950  2.15400E-0001   0.00000E+0000
   6.5960  2.26400E-0001   0.00000E+0000
   6.5980  2.29500E-0001   0.00000E+0000
   6.6010  2.24500E-0001   0.00000E+0000
   6.6040  2.38400E-0001   0.00000E+0000
   6.6080  2.44600E-0001   0.00000E+0000
   6.6100  2.28700E-0001   0.00000E+0000
   6.6120  2.30900E-0001   0.00000E+0000
   6.6160  2.33600E-0001   0.00000E+0000
   6.6180  2.38600E-0001   0.00000E+0000
   6.6210  2.35600E-0001   0.00000E+0000
   6.6230  2.37800E-0001   0.00000E+0000
   6.6260  2.43700E-0001   0.00000E+0000
   6.6280  2.37100E-0001   0.00000E+0000
   6.6310  2.50700E-0001   0.00000E+0000
   6.6330  2.55000E-0001   0.00000E+0000
   6.6350  2.57700E-0001   0.00000E+0000
   6.6360  2.59600E-0001   0.00000E+0000
   6.6400  2.51700E-0001   0.00000E+0000
   6.6420  2.56600E-0001   0.00000E+0000
   6.6450  2.52800E-0001   0.00000E+0000
   6.6460  2.57800E-0001   0.00000E+0000
   6.6490  2.65000E-0001   0.00000E+0000
   6.6500  2.54200E-0001   0.00000E+0000
   6.6530  2.53000E-0001   0.00000E+0000
   6.6550  2.61100E-0001   0.00000E+0000
   6.6560  2.56200E-0001   0.00000E+0000
   6.6580  2.59800E-0001   0.00000E+0000
   6.6620  2.59700E-0001   0.00000E+0000
   6.6650  2.63800E-0001   0.00000E+0000
   6.6670  2.64500E-0001   0.00000E+0000
   6.6690  2.67400E-0001   0.00000E+0000
   6.6710  2.68700E-0001   0.00000E+0000
   6.6730  2.68300E-0001   0.00000E+0000
   6.6760  2.73500E-0001   0.00000E+0000
   6.6790  2.66100E-0001   0.00000E+0000
   6.6810  2.80000E-0001   0.00000E+0000
   6.6840  2.75600E-0001   0.00000E+0000
   6.6860  2.79400E-0001   0.00000E+0000
   6.6880  2.76100E-0001   0.00000E+0000
   6.6900  2.69800E-0001   0.00000E+0000
   6.6930  2.69900E-0001   0.00000E+0000
   6.6950  2.92500E-0001   0.00000E+0000
   6.6960  2.87600E-0001   0.00000E+0000
   6.6980  2.90700E-0001   0.00000E+0000
   6.7010  2.81300E-0001   0.00000E+0000
   6.7040  2.83800E-0001   0.00000E+0000
   6.7070  2.83100E-0001   0.00000E+0000
   6.7080  2.82400E-0001   0.00000E+0000
   6.7100  2.82500E-0001   0.00000E+0000
   6.7120  2.87200E-0001   0.00000E+0000
   6.7150  2.87300E-0001   0.00000E+0000
   6.7190  2.93300E-0001   0.00000E+0000
   6.7200  2.87300E-0001   0.00000E+0000
   6.7240  2.92000E-0001   0.00000E+0000
   6.7260  2.99700E-0001   0.00000E+0000
   6.7290  2.96400E-0001   0.00000E+0000
   6.7310  3.02500E-0001   0.00000E+0000
   6.7330  2.98700E-0001   0.00000E+0000
   6.7350  3.05000E-0001   0.00000E+0000
   6.7380  3.01900E-0001   0.00000E+0000
   6.7390  3.06700E-0001   0.00000E+0000
   6.7430  3.13400E-0001   0.00000E+0000
   6.7450  3.21500E-0001   0.00000E+0000
   6.7480  3.09000E-0001   0.00000E+0000
   6.7500  2.99300E-0001   0.00000E+0000
   6.7510  3.24100E-0001   0.00000E+0000
   6.7560  3.16500E-0001   0.00000E+0000
   6.7570  3.18600E-0001   0.00000E+0000
   6.7590  3.17300E-0001   0.00000E+0000
   6.7630  3.26600E-0001   0.00000E+0000
   6.7650  3.21800E-0001   0.00000E+0000
   6.7690  3.06600E-0001   0.00000E+0000
   6.7700  2.99000E-0001   0.00000E+0000
   6.7720  3.11600E-0001   0.00000E+0000
   6.7740  3.30900E-0001   0.00000E+0000
   6.7770  3.38300E-0001   0.00000E+0000
   6.7790  3.35900E-0001   0.00000E+0000
   6.7840  3.34600E-0001   0.00000E+0000
   6.7860  3.32400E-0001   0.00000E+0000
   6.7900  3.31200E-0001   0.00000E+0000
   6.7910  3.45100E-0001   0.00000E+0000
   6.7950  3.41600E-0001   0.00000E+0000
   6.7980  3.43900E-0001   0.00000E+0000
   6.8000  3.27000E-0001   0.00000E+0000
   6.8020  3.37800E-0001   0.00000E+0000
   6.8050  3.47800E-0001   0.00000E+0000
   6.8070  3.48200E-0001   0.00000E+0000
   6.8100  3.53700E-0001   0.00000E+0000
   6.8120  3.70900E-0001   0.00000E+0000
   6.8140  3.52900E-0001   0.00000E+0000
   6.8160  3.54100E-0001   0.00000E+0000
   6.8180  3.52600E-0001   0.00000E+0000
   6.8220  3.49900E-0001   0.00000E+0000
   6.8240  3.39400E-0001   0.00000E+0000
   6.8250  3.48300E-0001   0.00000E+0000
   6.8290  3.36900E-0001   0.00000E+0000
   6.8310  3.52000E-0001   0.00000E+0000
   6.8340  3.63000E-0001   0.00000E+0000
   6.8370  3.60200E-0001   0.00000E+0000
   6.8390  3.55500E-0001   0.00000E+0000
   6.8420  3.51100E-0001   0.00000E+0000
   6.8450  3.54400E-0001   0.00000E+0000
   6.8460  3.54200E-0001   0.00000E+0000
   6.8490  3.65800E-0001   0.00000E+0000
   6.8510  3.64900E-0001   0.00000E+0000
   6.8530  3.80500E-0001   0.00000E+0000
   6.8570  3.67200E-0001   0.00000E+0000
   6.8580  3.58200E-0001   0.00000E+0000
   6.8630  3.62500E-0001   0.00000E+0000
   6.8650  3.60200E-0001   0.00000E+0000
   6.8670  3.62100E-0001   0.00000E+0000
   6.8700  3.71100E-0001   0.00000E+0000
   6.8720  3.83300E-0001   0.00000E+0000
   6.8740  3.71100E-0001   0.00000E+0000
   6.8760  3.76700E-0001   0.00000E+0000
   6.8800  3.73300E-0001   0.00000E+0000
   6.8810  3.74000E-0001   0.00000E+0000
   6.8830  3.83200E-0001   0.00000E+0000
   6.8850  3.77800E-0001   0.00000E+0000
   6.8870  3.89300E-0001   0.00000E+0000
   6.8910  3.76800E-0001   0.00000E+0000
   6.8930  3.85900E-0001   0.00000E+0000
   6.8960  3.97300E-0001   0.00000E+0000
   6.8980  4.09700E-0001   0.00000E+0000
   6.9010  4.15200E-0001   0.00000E+0000
   6.9020  4.11000E-0001   0.00000E+0000
   6.9050  4.00700E-0001   0.00000E+0000
   6.9080  4.05100E-0001   0.00000E+0000
   6.9100  4.19800E-0001   0.00000E+0000
   6.9130  4.07700E-0001   0.00000E+0000
   6.9150  4.03300E-0001   0.00000E+0000
   6.9180  3.99600E-0001   0.00000E+0000
   6.9200  4.04700E-0001   0.00000E+0000
   6.9220  4.05200E-0001   0.00000E+0000
   6.9240  4.15100E-0001   0.00000E+0000
   6.9270  4.11800E-0001   0.00000E+0000
   6.9310  4.14200E-0001   0.00000E+0000
   6.9340  4.30900E-0001   0.00000E+0000
   6.9360  4.12000E-0001   0.00000E+0000
   6.9370  4.27200E-0001   0.00000E+0000
   6.9410  4.45700E-0001   0.00000E+0000
   6.9430  4.36600E-0001   0.00000E+0000
   6.9450  4.23900E-0001   0.00000E+0000
   6.9480  4.10600E-0001   0.00000E+0000
   6.9510  4.16100E-0001   0.00000E+0000
   6.9530  4.24700E-0001   0.00000E+0000
   6.9560  4.30400E-0001   0.00000E+0000
   6.9580  4.29800E-0001   0.00000E+0000
   6.9600  4.25200E-0001   0.00000E+0000
   6.9620  4.20300E-0001   0.00000E+0000
   6.9650  4.32300E-0001   0.00000E+0000
   6.9690  4.26900E-0001   0.00000E+0000
   6.9720  4.24200E-0001   0.00000E+0000
   6.9730  4.37100E-0001   0.00000E+0000
   6.9760  4.35900E-0001   0.00000E+0000
   6.9780  4.38900E-0001   0.00000E+0000
   6.9800  4.29500E-0001   0.00000E+0000
   6.9830  4.13300E-0001   0.00000E+0000
   6.9840  4.32300E-0001   0.00000E+0000
   6.9870  4.41400E-0001   0.00000E+0000
   6.9890  4.41000E-0001   0.00000E+0000
   6.9910  4.45100E-0001   0.00000E+0000
   6.9930  4.51600E-0001   0.00000E+0000
   6.9940  4.79300E-0001   0.00000E+0000
   6.9960  4.81200E-0001   0.00000E+0000
   6.9990  4.60600E-0001   0.00000E+0000
   7.0010  4.61700E-0001   0.00000E+0000
   7.0050  4.69500E-0001   0.00000E+0000
   7.0070  4.88900E-0001   0.00000E+0000
   7.0100  4.78100E-0001   0.00000E+0000
   7.0130  5.00500E-0001   0.00000E+0000
   7.0140  4.89100E-0001   0.00000E+0000
   7.0180  4.91200E-0001   0.00000E+0000
   7.0190  5.14300E-0001   0.00000E+0000
   7.0230  5.13800E-0001   0.00000E+0000
   7.0250  5.05000E-0001   0.00000E+0000
   7.0280  5.30900E-0001   0.00000E+0000
   7.0300  5.28800E-0001   0.00000E+0000
   7.0320  5.25700E-0001   0.00000E+0000
   7.0340  5.44700E-0001   0.00000E+0000
   7.0350  5.40700E-0001   0.00000E+0000
   7.0390  5.68900E-0001   0.00000E+0000
   7.0400  5.72200E-0001   0.00000E+0000
   7.0440  5.89400E-0001   0.00000E+0000
   7.0460  5.83900E-0001   0.00000E+0000
   7.0480  5.86000E-0001   0.00000E+0000
   7.0500  5.84900E-0001   0.00000E+0000
   7.0530  6.01200E-0001   0.00000E+0000
   7.0550  6.02900E-0001   0.00000E+0000
   7.0580  6.22600E-0001   0.00000E+0000
   7.0610  6.45600E-0001   0.00000E+0000
   7.0650  6.61900E-0001   0.00000E+0000
   7.0670  6.62900E-0001   0.00000E+0000
   7.0690  6.79700E-0001   0.00000E+0000
   7.0720  7.03200E-0001   0.00000E+0000
   7.0750  7.16800E-0001   0.00000E+0000
   7.0770  7.12500E-0001   0.00000E+0000
   7.0810  7.26900E-0001   0.00000E+0000
   7.0830  7.45800E-0001   0.00000E+0000
   7.0850  7.66800E-0001   0.00000E+0000
   7.0870  7.90400E-0001   0.00000E+0000
   7.0900  7.94400E-0001   0.00000E+0000
   7.0920  8.24900E-0001   0.00000E+0000
   7.0940  8.21200E-0001   0.00000E+0000
   7.0960  8.46900E-0001   0.00000E+0000
   7.0980  8.64500E-0001   0.00000E+0000
   7.1010  8.99700E-0001   0.00000E+0000
