# Supplementary material for: Self-association of MreC as a regulatory signal in bacterial cell wall elongation
Source: Nat Commun. 2021 May 20;12:2987. doi: 10.1038/s41467-021-22957-9 (PMC8137920; doi:10.1038/s41467-021-22957-9)
Supplement: Supplementary file 4 — Source Data [file 41467_2021_22957_MOESM4_ESM.zip › Martins2-Source-Data/AUC_rawdata/E.coli/00090.RA3]

MREC FHEC 0,8 abs
R 3 20.0 20000 0021942 8.2450E10 281 1 
   5.8000 -4.65700E-0001   0.00000E+0000
   5.8010 -5.71700E-0001   0.00000E+0000
   5.8030 -2.24900E-0001   0.00000E+0000
   5.8040 -4.09900E-0001   0.00000E+0000
   5.8050 -3.48600E-0001   0.00000E+0000
   5.8070 -3.38300E-0001   0.00000E+0000
   5.8080 -1.56300E-0001   0.00000E+0000
   5.8100 -2.01700E-0001   0.00000E+0000
   5.8120 -1.53200E-0001   0.00000E+0000
   5.8140 -1.80500E-0001   0.00000E+0000
   5.8160 -1.91900E-0001   0.00000E+0000
   5.8180 -3.48100E-0001   0.00000E+0000
   5.8200 -4.41800E-0001   0.00000E+0000
   5.8210 -4.90800E-0001   0.00000E+0000
   5.8230 -5.05200E-0001   0.00000E+0000
   5.8240 -5.81000E-0001   0.00000E+0000
   5.8250 -4.73700E-0001   0.00000E+0000
   5.8270 -3.36500E-0001   0.00000E+0000
   5.8280 -1.98900E-0001   0.00000E+0000
   5.8300  1.08000E-0002   0.00000E+0000
   5.8320  1.32700E-0001   0.00000E+0000
   5.8340  1.32800E-0001   0.00000E+0000
   5.8350  1.52900E-0001   0.00000E+0000
   5.8370  1.10500E-0001   0.00000E+0000
   5.8390  1.16200E-0001   0.00000E+0000
   5.8420  1.06100E-0001   0.00000E+0000
   5.8450  8.38000E-0002   0.00000E+0000
   5.8460  8.12000E-0002   0.00000E+0000
   5.8480  9.57000E-0002   0.00000E+0000
   5.8490  9.93000E-0002   0.00000E+0000
   5.8510  9.38000E-0002   0.00000E+0000
   5.8530  8.66000E-0002   0.00000E+0000
   5.8540  8.88000E-0002   0.00000E+0000
   5.8560  5.26000E-0002   0.00000E+0000
   5.8590  1.31000E-0002   0.00000E+0000
   5.8620  1.21000E-0002   0.00000E+0000
   5.8640  3.13000E-0002   0.00000E+0000
   5.8660  4.09000E-0002   0.00000E+0000
   5.8690  1.71000E-0002   0.00000E+0000
   5.8710 -3.28000E-0002   0.00000E+0000
   5.8730 -3.76000E-0002   0.00000E+0000
   5.8770  3.60000E-0003   0.00000E+0000
   5.8780  4.61000E-0002   0.00000E+0000
   5.8800  4.94000E-0002   0.00000E+0000
   5.8810  4.50000E-0002   0.00000E+0000
   5.8830  3.55000E-0002   0.00000E+0000
   5.8850  1.13000E-0002   0.00000E+0000
   5.8880  8.60000E-0003   0.00000E+0000
   5.8900  3.48000E-0002   0.00000E+0000
   5.8920  4.76000E-0002   0.00000E+0000
   5.8940  1.47000E-0002   0.00000E+0000
   5.8960  3.40000E-0002   0.00000E+0000
   5.8980  9.70000E-0003   0.00000E+0000
   5.8990  1.59000E-0002   0.00000E+0000
   5.9020  4.91000E-0002   0.00000E+0000
   5.9030  2.95000E-0002   0.00000E+0000
   5.9060  1.86000E-0002   0.00000E+0000
   5.9100  1.10000E-0002   0.00000E+0000
   5.9150  1.55000E-0002   0.00000E+0000
   5.9160  2.66000E-0002   0.00000E+0000
   5.9190  2.52000E-0002   0.00000E+0000
   5.9210  2.48000E-0002   0.00000E+0000
   5.9230 -4.00000E-0003   0.00000E+0000
   5.9260  4.29000E-0002   0.00000E+0000
   5.9280  2.76000E-0002   0.00000E+0000
   5.9310  7.56000E-0002   0.00000E+0000
   5.9320  7.58000E-0002   0.00000E+0000
   5.9350  3.47000E-0002   0.00000E+0000
   5.9370  2.83000E-0002   0.00000E+0000
   5.9380  4.62000E-0002   0.00000E+0000
   5.9420  7.02000E-0002   0.00000E+0000
   5.9430  5.38000E-0002   0.00000E+0000
   5.9470  7.58000E-0002   0.00000E+0000
   5.9500  6.31000E-0002   0.00000E+0000
   5.9510  5.28000E-0002   0.00000E+0000
   5.9520  3.94000E-0002   0.00000E+0000
   5.9540  4.43000E-0002   0.00000E+0000
   5.9550  6.74000E-0002   0.00000E+0000
   5.9580  6.52000E-0002   0.00000E+0000
   5.9590  9.16000E-0002   0.00000E+0000
   5.9610  8.86000E-0002   0.00000E+0000
   5.9650  4.50000E-0002   0.00000E+0000
   5.9680  2.02000E-0002   0.00000E+0000
   5.9700  1.22000E-0002   0.00000E+0000
   5.9730  2.69000E-0002   0.00000E+0000
   5.9750  3.29000E-0002   0.00000E+0000
   5.9800  1.48000E-0002   0.00000E+0000
   5.9830 -5.77200E-0001   0.00000E+0000
   5.9850 -1.11510E+0000   0.00000E+0000
   5.9870 -1.33150E+0000   0.00000E+0000
   5.9890 -1.39890E+0000   0.00000E+0000
   5.9910 -1.56510E+0000   0.00000E+0000
   5.9960 -1.98320E+0000   0.00000E+0000
   6.0000 -1.94620E+0000   0.00000E+0000
   6.0020 -1.82650E+0000   0.00000E+0000
   6.0040 -1.73060E+0000   0.00000E+0000
   6.0070 -1.67000E+0000   0.00000E+0000
   6.0110 -1.32390E+0000   0.00000E+0000
   6.0130 -8.84000E-0001   0.00000E+0000
   6.0160 -1.53400E-0001   0.00000E+0000
   6.0170  1.18300E-0001   0.00000E+0000
   6.0200  1.31300E-0001   0.00000E+0000
   6.0210  1.36600E-0001   0.00000E+0000
   6.0250  1.39100E-0001   0.00000E+0000
   6.0260  1.08400E-0001   0.00000E+0000
   6.0290  1.44100E-0001   0.00000E+0000
   6.0300  1.42900E-0001   0.00000E+0000
   6.0330  1.53000E-0001   0.00000E+0000
   6.0340  1.71200E-0001   0.00000E+0000
   6.0370  1.14000E-0001   0.00000E+0000
   6.0390  9.75000E-0002   0.00000E+0000
   6.0410  9.92000E-0002   0.00000E+0000
   6.0430  1.08100E-0001   0.00000E+0000
   6.0450  1.31700E-0001   0.00000E+0000
   6.0460  1.12800E-0001   0.00000E+0000
   6.0490  1.08000E-0001   0.00000E+0000
   6.0500  1.12500E-0001   0.00000E+0000
   6.0520  1.10000E-0001   0.00000E+0000
   6.0530  1.28300E-0001   0.00000E+0000
   6.0570  1.12300E-0001   0.00000E+0000
   6.0590  1.19100E-0001   0.00000E+0000
   6.0620  1.09400E-0001   0.00000E+0000
   6.0660  1.16700E-0001   0.00000E+0000
   6.0680  1.06400E-0001   0.00000E+0000
   6.0710  1.02700E-0001   0.00000E+0000
   6.0760  1.48100E-0001   0.00000E+0000
   6.0780  1.57500E-0001   0.00000E+0000
   6.0800  1.52500E-0001   0.00000E+0000
   6.0810  1.44800E-0001   0.00000E+0000
   6.0820  2.25300E-0001   0.00000E+0000
   6.0850  1.13880E+0000   0.00000E+0000
   6.0870  1.24670E+0000   0.00000E+0000
   6.0920  1.43620E+0000   0.00000E+0000
   6.0940  1.49800E+0000   0.00000E+0000
   6.0960  1.73350E+0000   0.00000E+0000
   6.0990  2.03200E+0000   0.00000E+0000
   6.1020  2.02390E+0000   0.00000E+0000
   6.1040  1.98430E+0000   0.00000E+0000
   6.1070  1.89760E+0000   0.00000E+0000
   6.1110  1.82770E+0000   0.00000E+0000
   6.1130  1.64340E+0000   0.00000E+0000
   6.1170  7.03900E-0001   0.00000E+0000
   6.1220  7.46000E-0002   0.00000E+0000
   6.1260  1.39500E-0001   0.00000E+0000
   6.1270  1.32500E-0001   0.00000E+0000
   6.1300  1.29700E-0001   0.00000E+0000
   6.1310  1.33500E-0001   0.00000E+0000
   6.1330  1.17000E-0001   0.00000E+0000
   6.1350  1.14500E-0001   0.00000E+0000
   6.1380  1.19300E-0001   0.00000E+0000
   6.1400  1.12000E-0001   0.00000E+0000
   6.1430  1.09000E-0001   0.00000E+0000
   6.1440  1.13300E-0001   0.00000E+0000
   6.1450  1.21900E-0001   0.00000E+0000
   6.1470  1.20600E-0001   0.00000E+0000
   6.1490  1.21000E-0001   0.00000E+0000
   6.1520  1.19900E-0001   0.00000E+0000
   6.1560  1.26800E-0001   0.00000E+0000
   6.1590  1.32000E-0001   0.00000E+0000
   6.1610  1.26300E-0001   0.00000E+0000
   6.1630  1.30000E-0001   0.00000E+0000
   6.1650  1.27700E-0001   0.00000E+0000
   6.1660  1.40000E-0001   0.00000E+0000
   6.1710  1.34500E-0001   0.00000E+0000
   6.1760  1.38600E-0001   0.00000E+0000
   6.1800  1.46200E-0001   0.00000E+0000
   6.1810  1.46400E-0001   0.00000E+0000
   6.1840  1.43800E-0001   0.00000E+0000
   6.1850  1.48200E-0001   0.00000E+0000
   6.1870  1.48200E-0001   0.00000E+0000
   6.1880  1.53700E-0001   0.00000E+0000
   6.1920  1.51900E-0001   0.00000E+0000
   6.1940  1.48000E-0001   0.00000E+0000
   6.1950  1.56600E-0001   0.00000E+0000
   6.2000  1.57400E-0001   0.00000E+0000
   6.2060  1.63800E-0001   0.00000E+0000
   6.2080  1.68200E-0001   0.00000E+0000
   6.2100  1.64500E-0001   0.00000E+0000
   6.2130  1.73700E-0001   0.00000E+0000
   6.2150  1.76300E-0001   0.00000E+0000
   6.2180  1.71500E-0001   0.00000E+0000
   6.2190  1.77200E-0001   0.00000E+0000
   6.2230  1.78100E-0001   0.00000E+0000
   6.2240  1.82000E-0001   0.00000E+0000
   6.2270  2.08800E-0001   0.00000E+0000
   6.2290  1.79600E-0001   0.00000E+0000
   6.2310  1.13900E-0001   0.00000E+0000
   6.2320  1.25100E-0001   0.00000E+0000
   6.2370  1.99200E-0001   0.00000E+0000
   6.2390  2.09400E-0001   0.00000E+0000
   6.2400  2.02500E-0001   0.00000E+0000
   6.2430  2.06800E-0001   0.00000E+0000
   6.2450  2.05000E-0001   0.00000E+0000
   6.2470  2.09200E-0001   0.00000E+0000
   6.2490  2.04600E-0001   0.00000E+0000
   6.2520  2.08200E-0001   0.00000E+0000
   6.2550  2.13400E-0001   0.00000E+0000
   6.2570  2.22400E-0001   0.00000E+0000
   6.2590  2.26600E-0001   0.00000E+0000
   6.2610  2.17800E-0001   0.00000E+0000
   6.2640  2.21700E-0001   0.00000E+0000
   6.2670  2.33700E-0001   0.00000E+0000
   6.2680  2.32400E-0001   0.00000E+0000
   6.2700  2.22200E-0001   0.00000E+0000
   6.2720  2.22100E-0001   0.00000E+0000
   6.2750  2.28200E-0001   0.00000E+0000
   6.2780  2.36800E-0001   0.00000E+0000
   6.2800  2.32100E-0001   0.00000E+0000
   6.2810  2.27700E-0001   0.00000E+0000
   6.2840  2.36200E-0001   0.00000E+0000
   6.2860  2.46900E-0001   0.00000E+0000
   6.2890  2.47200E-0001   0.00000E+0000
   6.2900  2.43400E-0001   0.00000E+0000
   6.2930  2.38600E-0001   0.00000E+0000
   6.2950  2.55600E-0001   0.00000E+0000
   6.2980  2.56700E-0001   0.00000E+0000
   6.3000  2.53600E-0001   0.00000E+0000
   6.3020  2.50700E-0001   0.00000E+0000
   6.3050  2.59600E-0001   0.00000E+0000
   6.3070  2.55300E-0001   0.00000E+0000
   6.3090  2.69300E-0001   0.00000E+0000
   6.3120  2.67400E-0001   0.00000E+0000
   6.3160  2.55400E-0001   0.00000E+0000
   6.3210  2.67300E-0001   0.00000E+0000
   6.3250  2.78500E-0001   0.00000E+0000
   6.3260  2.97600E-0001   0.00000E+0000
   6.3300  2.34000E-0001   0.00000E+0000
   6.3330  2.27700E-0001   0.00000E+0000
   6.3350  2.57200E-0001   0.00000E+0000
   6.3370  3.00000E-0001   0.00000E+0000
   6.3390  3.05800E-0001   0.00000E+0000
   6.3420  2.92800E-0001   0.00000E+0000
   6.3430  2.94200E-0001   0.00000E+0000
   6.3460  3.05900E-0001   0.00000E+0000
   6.3470  3.08600E-0001   0.00000E+0000
   6.3510  2.98800E-0001   0.00000E+0000
   6.3530  3.01100E-0001   0.00000E+0000
   6.3550  2.96800E-0001   0.00000E+0000
   6.3570  3.03100E-0001   0.00000E+0000
   6.3610  2.98500E-0001   0.00000E+0000
   6.3620  3.04100E-0001   0.00000E+0000
   6.3640  3.11800E-0001   0.00000E+0000
   6.3670  3.19100E-0001   0.00000E+0000
   6.3690  3.08000E-0001   0.00000E+0000
   6.3710  3.11900E-0001   0.00000E+0000
   6.3740  3.19100E-0001   0.00000E+0000
   6.3780  3.20100E-0001   0.00000E+0000
   6.3800  3.13500E-0001   0.00000E+0000
   6.3830  3.22400E-0001   0.00000E+0000
   6.3850  3.23200E-0001   0.00000E+0000
   6.3870  3.32900E-0001   0.00000E+0000
   6.3890  3.31900E-0001   0.00000E+0000
   6.3920  3.36400E-0001   0.00000E+0000
   6.3930  3.37300E-0001   0.00000E+0000
   6.3940  3.30700E-0001   0.00000E+0000
   6.3980  3.31700E-0001   0.00000E+0000
   6.4000  3.33900E-0001   0.00000E+0000
   6.4030  3.40200E-0001   0.00000E+0000
   6.4040  3.38900E-0001   0.00000E+0000
   6.4070  3.39300E-0001   0.00000E+0000
   6.4100  3.40800E-0001   0.00000E+0000
   6.4120  3.38300E-0001   0.00000E+0000
   6.4140  3.31200E-0001   0.00000E+0000
   6.4170  3.31000E-0001   0.00000E+0000
   6.4210  3.40100E-0001   0.00000E+0000
   6.4220  3.42800E-0001   0.00000E+0000
   6.4260  3.49400E-0001   0.00000E+0000
   6.4310  3.48500E-0001   0.00000E+0000
   6.4350  3.49400E-0001   0.00000E+0000
   6.4360  3.60200E-0001   0.00000E+0000
   6.4400  3.56700E-0001   0.00000E+0000
   6.4430  3.53800E-0001   0.00000E+0000
   6.4450  3.62300E-0001   0.00000E+0000
   6.4480  3.63700E-0001   0.00000E+0000
   6.4500  3.61600E-0001   0.00000E+0000
   6.4540  3.60500E-0001   0.00000E+0000
   6.4550  3.66900E-0001   0.00000E+0000
   6.4590  3.63000E-0001   0.00000E+0000
   6.4620  3.65200E-0001   0.00000E+0000
   6.4640  3.64800E-0001   0.00000E+0000
   6.4670  3.64900E-0001   0.00000E+0000
   6.4700  3.57900E-0001   0.00000E+0000
   6.4720  3.57700E-0001   0.00000E+0000
   6.4760  3.72400E-0001   0.00000E+0000
   6.4790  4.04000E-0001   0.00000E+0000
   6.4810  4.03100E-0001   0.00000E+0000
   6.4830  3.78900E-0001   0.00000E+0000
   6.4850  3.88100E-0001   0.00000E+0000
   6.4880  3.66600E-0001   0.00000E+0000
   6.4900  3.75600E-0001   0.00000E+0000
   6.4920  3.72900E-0001   0.00000E+0000
   6.4940  3.69900E-0001   0.00000E+0000
   6.4970  3.75800E-0001   0.00000E+0000
   6.4990  3.71800E-0001   0.00000E+0000
   6.5010  3.79700E-0001   0.00000E+0000
   6.5030  3.81000E-0001   0.00000E+0000
   6.5060  3.77900E-0001   0.00000E+0000
   6.5080  3.84100E-0001   0.00000E+0000
   6.5110  3.92000E-0001   0.00000E+0000
   6.5130  3.71500E-0001   0.00000E+0000
   6.5150  3.58900E-0001   0.00000E+0000
   6.5170  3.73900E-0001   0.00000E+0000
   6.5190  3.91800E-0001   0.00000E+0000
   6.5210  3.97600E-0001   0.00000E+0000
   6.5240  3.79700E-0001   0.00000E+0000
   6.5250  3.92700E-0001   0.00000E+0000
   6.5280  3.81600E-0001   0.00000E+0000
   6.5300  3.90700E-0001   0.00000E+0000
   6.5320  3.80600E-0001   0.00000E+0000
   6.5330  3.88200E-0001   0.00000E+0000
   6.5360  3.93100E-0001   0.00000E+0000
   6.5380  3.87800E-0001   0.00000E+0000
   6.5410  3.99800E-0001   0.00000E+0000
   6.5430  3.90100E-0001   0.00000E+0000
   6.5450  3.79000E-0001   0.00000E+0000
   6.5470  3.84800E-0001   0.00000E+0000
   6.5500  3.96000E-0001   0.00000E+0000
   6.5520  4.00200E-0001   0.00000E+0000
   6.5540  3.91200E-0001   0.00000E+0000
   6.5570  3.90500E-0001   0.00000E+0000
   6.5600  3.92300E-0001   0.00000E+0000
   6.5610  3.95700E-0001   0.00000E+0000
   6.5640  4.01100E-0001   0.00000E+0000
   6.5650  3.93900E-0001   0.00000E+0000
   6.5690  4.05100E-0001   0.00000E+0000
   6.5710  3.93300E-0001   0.00000E+0000
   6.5730  3.91300E-0001   0.00000E+0000
   6.5750  3.94500E-0001   0.00000E+0000
   6.5770  3.97200E-0001   0.00000E+0000
   6.5790  3.87100E-0001   0.00000E+0000
   6.5820  4.03300E-0001   0.00000E+0000
   6.5840  4.04000E-0001   0.00000E+0000
   6.5860  4.03200E-0001   0.00000E+0000
   6.5880  3.99700E-0001   0.00000E+0000
   6.5900  4.02000E-0001   0.00000E+0000
   6.5910  3.96800E-0001   0.00000E+0000
   6.5940  4.03000E-0001   0.00000E+0000
   6.5950  4.04500E-0001   0.00000E+0000
   6.5980  4.00400E-0001   0.00000E+0000
   6.6000  4.20100E-0001   0.00000E+0000
   6.6030  4.31500E-0001   0.00000E+0000
   6.6050  4.11700E-0001   0.00000E+0000
   6.6070  4.08600E-0001   0.00000E+0000
   6.6100  4.10100E-0001   0.00000E+0000
   6.6120  4.15800E-0001   0.00000E+0000
   6.6140  4.07800E-0001   0.00000E+0000
   6.6190  4.12200E-0001   0.00000E+0000
   6.6210  4.16700E-0001   0.00000E+0000
   6.6220  4.17400E-0001   0.00000E+0000
   6.6230  4.13000E-0001   0.00000E+0000
   6.6250  4.21200E-0001   0.00000E+0000
   6.6280  4.23600E-0001   0.00000E+0000
   6.6300  4.23900E-0001   0.00000E+0000
   6.6320  4.36800E-0001   0.00000E+0000
   6.6350  4.17800E-0001   0.00000E+0000
   6.6360  4.16200E-0001   0.00000E+0000
   6.6390  4.23000E-0001   0.00000E+0000
   6.6410  4.30900E-0001   0.00000E+0000
   6.6420  4.26200E-0001   0.00000E+0000
   6.6440  4.27100E-0001   0.00000E+0000
   6.6480  4.10800E-0001   0.00000E+0000
   6.6490  4.20600E-0001   0.00000E+0000
   6.6520  4.15400E-0001   0.00000E+0000
   6.6550  4.23400E-0001   0.00000E+0000
   6.6570  4.22100E-0001   0.00000E+0000
   6.6600  4.21500E-0001   0.00000E+0000
   6.6620  4.29100E-0001   0.00000E+0000
   6.6640  4.27400E-0001   0.00000E+0000
   6.6660  4.26900E-0001   0.00000E+0000
   6.6690  4.29800E-0001   0.00000E+0000
   6.6710  4.30400E-0001   0.00000E+0000
   6.6740  4.25700E-0001   0.00000E+0000
   6.6780  4.29900E-0001   0.00000E+0000
   6.6800  4.33000E-0001   0.00000E+0000
   6.6830  4.35700E-0001   0.00000E+0000
   6.6850  4.29600E-0001   0.00000E+0000
   6.6870  4.32300E-0001   0.00000E+0000
   6.6890  4.30000E-0001   0.00000E+0000
   6.6910  4.34000E-0001   0.00000E+0000
   6.6940  4.36000E-0001   0.00000E+0000
   6.6960  4.37300E-0001   0.00000E+0000
   6.6980  4.30400E-0001   0.00000E+0000
   6.7010  4.29500E-0001   0.00000E+0000
   6.7070  4.31400E-0001   0.00000E+0000
   6.7080  4.26700E-0001   0.00000E+0000
   6.7100  4.29300E-0001   0.00000E+0000
   6.7120  4.33900E-0001   0.00000E+0000
   6.7150  4.29000E-0001   0.00000E+0000
   6.7170  4.31200E-0001   0.00000E+0000
   6.7200  4.23800E-0001   0.00000E+0000
   6.7220  4.33700E-0001   0.00000E+0000
   6.7250  4.39700E-0001   0.00000E+0000
   6.7260  4.36100E-0001   0.00000E+0000
   6.7280  4.48000E-0001   0.00000E+0000
   6.7310  4.37500E-0001   0.00000E+0000
   6.7320  4.41900E-0001   0.00000E+0000
   6.7360  4.34500E-0001   0.00000E+0000
   6.7400  4.42500E-0001   0.00000E+0000
   6.7410  4.46500E-0001   0.00000E+0000
   6.7450  4.47700E-0001   0.00000E+0000
   6.7460  4.29100E-0001   0.00000E+0000
   6.7490  4.33400E-0001   0.00000E+0000
   6.7510  4.42500E-0001   0.00000E+0000
   6.7540  4.44700E-0001   0.00000E+0000
   6.7560  4.47800E-0001   0.00000E+0000
   6.7590  4.49300E-0001   0.00000E+0000
   6.7600  4.46000E-0001   0.00000E+0000
   6.7630  4.50000E-0001   0.00000E+0000
   6.7660  4.43700E-0001   0.00000E+0000
   6.7680  4.28100E-0001   0.00000E+0000
   6.7720  4.44000E-0001   0.00000E+0000
   6.7740  4.53200E-0001   0.00000E+0000
   6.7770  4.56200E-0001   0.00000E+0000
   6.7800  4.48400E-0001   0.00000E+0000
   6.7810  4.48900E-0001   0.00000E+0000
   6.7840  4.47100E-0001   0.00000E+0000
   6.7880  4.49100E-0001   0.00000E+0000
   6.7890  4.46900E-0001   0.00000E+0000
   6.7910  4.59000E-0001   0.00000E+0000
   6.7930  4.52600E-0001   0.00000E+0000
   6.7960  4.47100E-0001   0.00000E+0000
   6.8000  4.38600E-0001   0.00000E+0000
   6.8020  4.50400E-0001   0.00000E+0000
   6.8050  4.56100E-0001   0.00000E+0000
   6.8080  4.54200E-0001   0.00000E+0000
   6.8100  4.66800E-0001   0.00000E+0000
   6.8120  4.66700E-0001   0.00000E+0000
   6.8140  4.52500E-0001   0.00000E+0000
   6.8170  4.60800E-0001   0.00000E+0000
   6.8210  4.59200E-0001   0.00000E+0000
   6.8230  4.39300E-0001   0.00000E+0000
   6.8250  4.49400E-0001   0.00000E+0000
   6.8280  4.47100E-0001   0.00000E+0000
   6.8300  4.61600E-0001   0.00000E+0000
   6.8340  4.48500E-0001   0.00000E+0000
   6.8360  4.59600E-0001   0.00000E+0000
   6.8370  4.50100E-0001   0.00000E+0000
   6.8390  4.50800E-0001   0.00000E+0000
   6.8410  4.44500E-0001   0.00000E+0000
   6.8440  4.42100E-0001   0.00000E+0000
   6.8480  4.54000E-0001   0.00000E+0000
   6.8510  4.56700E-0001   0.00000E+0000
   6.8540  4.70300E-0001   0.00000E+0000
   6.8580  4.40700E-0001   0.00000E+0000
   6.8600  4.42800E-0001   0.00000E+0000
   6.8630  4.50400E-0001   0.00000E+0000
   6.8650  4.49500E-0001   0.00000E+0000
   6.8670  4.48400E-0001   0.00000E+0000
   6.8690  4.54400E-0001   0.00000E+0000
   6.8740  4.62800E-0001   0.00000E+0000
   6.8760  4.55800E-0001   0.00000E+0000
   6.8790  4.67500E-0001   0.00000E+0000
   6.8810  4.53000E-0001   0.00000E+0000
   6.8840  4.57300E-0001   0.00000E+0000
   6.8870  4.63200E-0001   0.00000E+0000
   6.8900  4.67600E-0001   0.00000E+0000
   6.8930  4.57000E-0001   0.00000E+0000
   6.8940  4.59600E-0001   0.00000E+0000
   6.8980  4.81800E-0001   0.00000E+0000
   6.8990  4.87400E-0001   0.00000E+0000
   6.9030  4.85100E-0001   0.00000E+0000
   6.9050  4.73500E-0001   0.00000E+0000
   6.9080  4.74600E-0001   0.00000E+0000
   6.9100  4.79200E-0001   0.00000E+0000
   6.9140  4.77500E-0001   0.00000E+0000
   6.9150  4.73300E-0001   0.00000E+0000
   6.9180  4.64300E-0001   0.00000E+0000
   6.9200  4.59400E-0001   0.00000E+0000
   6.9220  4.76000E-0001   0.00000E+0000
   6.9250  4.73800E-0001   0.00000E+0000
   6.9270  4.65800E-0001   0.00000E+0000
   6.9300  4.75100E-0001   0.00000E+0000
   6.9320  4.72700E-0001   0.00000E+0000
   6.9340  4.85400E-0001   0.00000E+0000
   6.9360  4.78700E-0001   0.00000E+0000
   6.9380  4.75100E-0001   0.00000E+0000
   6.9410  5.02400E-0001   0.00000E+0000
   6.9430  4.93300E-0001   0.00000E+0000
   6.9460  4.71700E-0001   0.00000E+0000
   6.9480  4.63200E-0001   0.00000E+0000
   6.9490  4.65900E-0001   0.00000E+0000
   6.9520  4.67200E-0001   0.00000E+0000
   6.9550  4.64200E-0001   0.00000E+0000
   6.9580  4.77300E-0001   0.00000E+0000
   6.9610  4.64800E-0001   0.00000E+0000
   6.9630  4.57500E-0001   0.00000E+0000
   6.9670  4.61200E-0001   0.00000E+0000
   6.9690  4.54500E-0001   0.00000E+0000
   6.9700  4.60800E-0001   0.00000E+0000
   6.9750  4.75000E-0001   0.00000E+0000
   6.9770  4.68800E-0001   0.00000E+0000
   6.9790  4.62300E-0001   0.00000E+0000
   6.9830  4.45800E-0001   0.00000E+0000
   6.9840  4.46100E-0001   0.00000E+0000
   6.9860  4.54300E-0001   0.00000E+0000
   6.9880  4.57000E-0001   0.00000E+0000
   6.9890  4.47800E-0001   0.00000E+0000
   6.9920  4.60900E-0001   0.00000E+0000
   6.9960  4.80300E-0001   0.00000E+0000
   6.9980  4.86500E-0001   0.00000E+0000
   7.0000  4.51700E-0001   0.00000E+0000
   7.0030  4.66700E-0001   0.00000E+0000
   7.0040  4.60600E-0001   0.00000E+0000
   7.0070  4.68100E-0001   0.00000E+0000
   7.0100  4.82400E-0001   0.00000E+0000
   7.0110  4.82700E-0001   0.00000E+0000
   7.0160  4.75000E-0001   0.00000E+0000
   7.0180  4.76300E-0001   0.00000E+0000
   7.0210  4.86100E-0001   0.00000E+0000
   7.0230  4.82800E-0001   0.00000E+0000
   7.0260  4.78300E-0001   0.00000E+0000
   7.0280  4.93700E-0001   0.00000E+0000
   7.0320  4.80500E-0001   0.00000E+0000
   7.0340  4.91300E-0001   0.00000E+0000
   7.0370  4.95400E-0001   0.00000E+0000
   7.0390  5.13200E-0001   0.00000E+0000
   7.0420  5.16300E-0001   0.00000E+0000
   7.0440  5.14000E-0001   0.00000E+0000
   7.0460  5.02400E-0001   0.00000E+0000
   7.0490  4.93800E-0001   0.00000E+0000
   7.0510  4.98500E-0001   0.00000E+0000
   7.0540  5.03300E-0001   0.00000E+0000
   7.0550  5.09600E-0001   0.00000E+0000
   7.0600  5.17400E-0001   0.00000E+0000
   7.0620  5.33000E-0001   0.00000E+0000
   7.0650  5.30400E-0001   0.00000E+0000
   7.0660  5.27000E-0001   0.00000E+0000
   7.0690  5.33500E-0001   0.00000E+0000
   7.0720  5.54600E-0001   0.00000E+0000
   7.0730  5.50700E-0001   0.00000E+0000
   7.0760  5.56700E-0001   0.00000E+0000
   7.0780  5.29800E-0001   0.00000E+0000
   7.0800  5.35200E-0001   0.00000E+0000
   7.0820  5.40100E-0001   0.00000E+0000
   7.0850  5.69800E-0001   0.00000E+0000
   7.0900  5.71600E-0001   0.00000E+0000
   7.0930  5.76100E-0001   0.00000E+0000
   7.0970  5.86800E-0001   0.00000E+0000
   7.0990  6.01700E-0001   0.00000E+0000
   7.1010  6.15800E-0001   0.00000E+0000
