# Supplementary material for: Self-association of MreC as a regulatory signal in bacterial cell wall elongation
Source: Nat Commun. 2021 May 20;12:2987. doi: 10.1038/s41467-021-22957-9 (PMC8137920; doi:10.1038/s41467-021-22957-9)
Supplement: Supplementary file 4 — Source Data [file 41467_2021_22957_MOESM4_ESM.zip › Martins2-Source-Data/AUC_rawdata/E.coli/00084.RA3]

MREC FHEC 0,8 abs
R 3 20.0 20000 0020685 7.6940E10 281 1 
   5.8000 -3.35800E-0001   0.00000E+0000
   5.8030 -2.70800E-0001   0.00000E+0000
   5.8040 -1.69200E-0001   0.00000E+0000
   5.8060 -2.38900E-0001   0.00000E+0000
   5.8070 -1.77300E-0001   0.00000E+0000
   5.8090 -1.44700E-0001   0.00000E+0000
   5.8100 -1.36000E-0001   0.00000E+0000
   5.8120 -1.47400E-0001   0.00000E+0000
   5.8150 -1.85700E-0001   0.00000E+0000
   5.8160 -3.04800E-0001   0.00000E+0000
   5.8190 -5.04700E-0001   0.00000E+0000
   5.8210 -4.08800E-0001   0.00000E+0000
   5.8220 -5.89700E-0001   0.00000E+0000
   5.8230 -5.55900E-0001   0.00000E+0000
   5.8250 -4.27600E-0001   0.00000E+0000
   5.8280 -1.02200E-0001   0.00000E+0000
   5.8300  7.00000E-0003   0.00000E+0000
   5.8310  1.44200E-0001   0.00000E+0000
   5.8330  1.29100E-0001   0.00000E+0000
   5.8340  1.49600E-0001   0.00000E+0000
   5.8370  1.31700E-0001   0.00000E+0000
   5.8390  9.09000E-0002   0.00000E+0000
   5.8400  1.02900E-0001   0.00000E+0000
   5.8420  8.85000E-0002   0.00000E+0000
   5.8430  9.31000E-0002   0.00000E+0000
   5.8460  9.90000E-0002   0.00000E+0000
   5.8480  1.01200E-0001   0.00000E+0000
   5.8510  9.24000E-0002   0.00000E+0000
   5.8530  7.67000E-0002   0.00000E+0000
   5.8550  4.55000E-0002   0.00000E+0000
   5.8580  1.86000E-0002   0.00000E+0000
   5.8590  4.15000E-0002   0.00000E+0000
   5.8620  1.45000E-0002   0.00000E+0000
   5.8650  3.15000E-0002   0.00000E+0000
   5.8660  4.66000E-0002   0.00000E+0000
   5.8690  1.99000E-0002   0.00000E+0000
   5.8720 -3.75000E-0002   0.00000E+0000
   5.8740 -1.10000E-0002   0.00000E+0000
   5.8760  7.80000E-0003   0.00000E+0000
   5.8770  1.42000E-0002   0.00000E+0000
   5.8780  5.12000E-0002   0.00000E+0000
   5.8800  3.56000E-0002   0.00000E+0000
   5.8830  3.67000E-0002   0.00000E+0000
   5.8850  1.97000E-0002   0.00000E+0000
   5.8870  1.54000E-0002   0.00000E+0000
   5.8890  2.68000E-0002   0.00000E+0000
   5.8900  5.06000E-0002   0.00000E+0000
   5.8920  4.76000E-0002   0.00000E+0000
   5.8940  1.33000E-0002   0.00000E+0000
   5.8960  4.32000E-0002   0.00000E+0000
   5.8990  1.20000E-0002   0.00000E+0000
   5.9010  4.44000E-0002   0.00000E+0000
   5.9030  3.60000E-0002   0.00000E+0000
   5.9060  2.33000E-0002   0.00000E+0000
   5.9080  1.76000E-0002   0.00000E+0000
   5.9110  2.19000E-0002   0.00000E+0000
   5.9130  2.21000E-0002   0.00000E+0000
   5.9150  2.79000E-0002   0.00000E+0000
   5.9180  2.26000E-0002   0.00000E+0000
   5.9200  1.00000E-0003   0.00000E+0000
   5.9230  5.50000E-0003   0.00000E+0000
   5.9240  1.77000E-0002   0.00000E+0000
   5.9250  4.19000E-0002   0.00000E+0000
   5.9270  2.30000E-0002   0.00000E+0000
   5.9280  4.39000E-0002   0.00000E+0000
   5.9310  7.85000E-0002   0.00000E+0000
   5.9320  7.02000E-0002   0.00000E+0000
   5.9340  3.66000E-0002   0.00000E+0000
   5.9370  3.41000E-0002   0.00000E+0000
   5.9400  6.89000E-0002   0.00000E+0000
   5.9420  7.59000E-0002   0.00000E+0000
   5.9430  5.31000E-0002   0.00000E+0000
   5.9460  7.06000E-0002   0.00000E+0000
   5.9510  5.40000E-0002   0.00000E+0000
   5.9520  4.41000E-0002   0.00000E+0000
   5.9560  5.31000E-0002   0.00000E+0000
   5.9600  6.64000E-0002   0.00000E+0000
   5.9610  9.16000E-0002   0.00000E+0000
   5.9630  8.42000E-0002   0.00000E+0000
   5.9650  4.64000E-0002   0.00000E+0000
   5.9670  1.60000E-0002   0.00000E+0000
   5.9700  2.35000E-0002   0.00000E+0000
   5.9710  1.08000E-0002   0.00000E+0000
   5.9730  4.12000E-0002   0.00000E+0000
   5.9750  2.43000E-0002   0.00000E+0000
   5.9780  7.32000E-0002   0.00000E+0000
   5.9800 -1.46900E-0001   0.00000E+0000
   5.9830 -7.31600E-0001   0.00000E+0000
   5.9860 -1.24620E+0000   0.00000E+0000
   5.9880 -1.37430E+0000   0.00000E+0000
   5.9910 -1.56420E+0000   0.00000E+0000
   5.9930 -1.87100E+0000   0.00000E+0000
   5.9940 -1.95190E+0000   0.00000E+0000
   5.9950 -1.99580E+0000   0.00000E+0000
   5.9990 -1.92480E+0000   0.00000E+0000
   6.0010 -1.84240E+0000   0.00000E+0000
   6.0020 -1.81310E+0000   0.00000E+0000
   6.0040 -1.74370E+0000   0.00000E+0000
   6.0070 -1.65860E+0000   0.00000E+0000
   6.0090 -1.51830E+0000   0.00000E+0000
   6.0110 -1.16340E+0000   0.00000E+0000
   6.0140 -6.48800E-0001   0.00000E+0000
   6.0160 -5.28000E-0002   0.00000E+0000
   6.0180  1.53500E-0001   0.00000E+0000
   6.0210  1.25200E-0001   0.00000E+0000
   6.0230  1.51200E-0001   0.00000E+0000
   6.0250  1.19000E-0001   0.00000E+0000
   6.0280  1.31700E-0001   0.00000E+0000
   6.0300  1.43000E-0001   0.00000E+0000
   6.0320  1.49900E-0001   0.00000E+0000
   6.0340  1.65200E-0001   0.00000E+0000
   6.0360  1.35300E-0001   0.00000E+0000
   6.0390  9.46000E-0002   0.00000E+0000
   6.0410  1.03800E-0001   0.00000E+0000
   6.0430  1.20300E-0001   0.00000E+0000
   6.0470  1.15500E-0001   0.00000E+0000
   6.0480  1.03400E-0001   0.00000E+0000
   6.0500  1.18900E-0001   0.00000E+0000
   6.0520  1.10100E-0001   0.00000E+0000
   6.0550  1.18900E-0001   0.00000E+0000
   6.0570  1.10900E-0001   0.00000E+0000
   6.0590  1.18800E-0001   0.00000E+0000
   6.0610  1.13000E-0001   0.00000E+0000
   6.0620  1.13400E-0001   0.00000E+0000
   6.0640  1.25900E-0001   0.00000E+0000
   6.0680  1.05200E-0001   0.00000E+0000
   6.0690  1.02600E-0001   0.00000E+0000
   6.0710  9.54000E-0002   0.00000E+0000
   6.0730  1.04400E-0001   0.00000E+0000
   6.0760  1.41800E-0001   0.00000E+0000
   6.0800  1.30600E-0001   0.00000E+0000
   6.0830  1.99900E-0001   0.00000E+0000
   6.0850  1.06500E+0000   0.00000E+0000
   6.0880  1.24340E+0000   0.00000E+0000
   6.0900  1.35910E+0000   0.00000E+0000
   6.0940  1.50410E+0000   0.00000E+0000
   6.0960  2.02190E+0000   0.00000E+0000
   6.1000  2.02020E+0000   0.00000E+0000
   6.1030  2.00810E+0000   0.00000E+0000
   6.1070  1.90580E+0000   0.00000E+0000
   6.1090  1.83930E+0000   0.00000E+0000
   6.1120  1.69040E+0000   0.00000E+0000
   6.1160  1.58340E+0000   0.00000E+0000
   6.1180  7.01600E-0001   0.00000E+0000
   6.1210  7.60000E-0002   0.00000E+0000
   6.1250  1.36500E-0001   0.00000E+0000
   6.1280  1.33500E-0001   0.00000E+0000
   6.1290  1.35500E-0001   0.00000E+0000
   6.1320  1.28600E-0001   0.00000E+0000
   6.1340  1.22200E-0001   0.00000E+0000
   6.1360  1.19700E-0001   0.00000E+0000
   6.1390  1.27700E-0001   0.00000E+0000
   6.1430  1.17000E-0001   0.00000E+0000
   6.1450  1.18200E-0001   0.00000E+0000
   6.1480  1.25500E-0001   0.00000E+0000
   6.1500  1.21400E-0001   0.00000E+0000
   6.1530  1.24500E-0001   0.00000E+0000
   6.1560  1.31600E-0001   0.00000E+0000
   6.1570  1.34400E-0001   0.00000E+0000
   6.1620  1.39100E-0001   0.00000E+0000
   6.1640  1.35700E-0001   0.00000E+0000
   6.1660  1.31800E-0001   0.00000E+0000
   6.1670  1.43300E-0001   0.00000E+0000
   6.1690  1.47300E-0001   0.00000E+0000
   6.1730  1.39700E-0001   0.00000E+0000
   6.1760  1.43300E-0001   0.00000E+0000
   6.1770  1.44700E-0001   0.00000E+0000
   6.1810  1.54300E-0001   0.00000E+0000
   6.1830  1.54200E-0001   0.00000E+0000
   6.1860  1.52700E-0001   0.00000E+0000
   6.1900  1.56200E-0001   0.00000E+0000
   6.1920  1.57700E-0001   0.00000E+0000
   6.1950  1.58200E-0001   0.00000E+0000
   6.1970  1.62900E-0001   0.00000E+0000
   6.2000  1.62000E-0001   0.00000E+0000
   6.2020  1.72400E-0001   0.00000E+0000
   6.2060  1.67500E-0001   0.00000E+0000
   6.2080  1.75100E-0001   0.00000E+0000
   6.2110  1.76100E-0001   0.00000E+0000
   6.2140  1.79000E-0001   0.00000E+0000
   6.2160  1.86200E-0001   0.00000E+0000
   6.2180  1.85300E-0001   0.00000E+0000
   6.2190  1.83500E-0001   0.00000E+0000
   6.2210  1.88400E-0001   0.00000E+0000
   6.2230  1.87200E-0001   0.00000E+0000
   6.2260  1.97800E-0001   0.00000E+0000
   6.2270  2.23300E-0001   0.00000E+0000
   6.2300  2.02700E-0001   0.00000E+0000
   6.2330  1.34900E-0001   0.00000E+0000
   6.2350  1.92300E-0001   0.00000E+0000
   6.2380  2.35300E-0001   0.00000E+0000
   6.2400  2.16600E-0001   0.00000E+0000
   6.2420  2.09600E-0001   0.00000E+0000
   6.2450  2.17500E-0001   0.00000E+0000
   6.2480  2.21500E-0001   0.00000E+0000
   6.2500  2.14700E-0001   0.00000E+0000
   6.2530  2.13300E-0001   0.00000E+0000
   6.2540  2.15400E-0001   0.00000E+0000
   6.2560  2.19100E-0001   0.00000E+0000
   6.2570  2.29400E-0001   0.00000E+0000
   6.2600  2.32600E-0001   0.00000E+0000
   6.2620  2.32200E-0001   0.00000E+0000
   6.2670  2.48000E-0001   0.00000E+0000
   6.2690  2.46600E-0001   0.00000E+0000
   6.2710  2.40100E-0001   0.00000E+0000
   6.2740  2.34200E-0001   0.00000E+0000
   6.2750  2.43200E-0001   0.00000E+0000
   6.2790  2.51300E-0001   0.00000E+0000
   6.2810  2.50800E-0001   0.00000E+0000
   6.2840  2.43800E-0001   0.00000E+0000
   6.2850  2.42800E-0001   0.00000E+0000
   6.2890  2.60500E-0001   0.00000E+0000
   6.2900  2.57800E-0001   0.00000E+0000
   6.2930  2.59600E-0001   0.00000E+0000
   6.2950  2.60600E-0001   0.00000E+0000
   6.2970  2.65700E-0001   0.00000E+0000
   6.2990  2.70300E-0001   0.00000E+0000
   6.3010  2.64400E-0001   0.00000E+0000
   6.3030  2.71800E-0001   0.00000E+0000
   6.3050  2.70200E-0001   0.00000E+0000
   6.3070  2.66900E-0001   0.00000E+0000
   6.3110  2.89200E-0001   0.00000E+0000
   6.3120  2.80400E-0001   0.00000E+0000
   6.3150  2.64700E-0001   0.00000E+0000
   6.3170  2.71700E-0001   0.00000E+0000
   6.3200  2.80100E-0001   0.00000E+0000
   6.3230  2.85400E-0001   0.00000E+0000
   6.3250  2.90600E-0001   0.00000E+0000
   6.3280  3.08300E-0001   0.00000E+0000
   6.3300  2.69400E-0001   0.00000E+0000
   6.3320  2.55300E-0001   0.00000E+0000
   6.3350  2.59100E-0001   0.00000E+0000
   6.3360  3.14100E-0001   0.00000E+0000
   6.3390  3.17300E-0001   0.00000E+0000
   6.3430  3.04100E-0001   0.00000E+0000
   6.3450  3.10000E-0001   0.00000E+0000
   6.3470  3.16700E-0001   0.00000E+0000
   6.3480  3.22600E-0001   0.00000E+0000
   6.3500  3.12000E-0001   0.00000E+0000
   6.3520  3.18100E-0001   0.00000E+0000
   6.3550  3.11600E-0001   0.00000E+0000
   6.3580  3.15400E-0001   0.00000E+0000
   6.3600  3.16600E-0001   0.00000E+0000
   6.3610  3.17000E-0001   0.00000E+0000
   6.3650  3.23400E-0001   0.00000E+0000
   6.3670  3.18700E-0001   0.00000E+0000
   6.3690  3.29600E-0001   0.00000E+0000
   6.3720  3.24000E-0001   0.00000E+0000
   6.3740  3.31800E-0001   0.00000E+0000
   6.3760  3.31500E-0001   0.00000E+0000
   6.3780  3.41400E-0001   0.00000E+0000
   6.3800  3.38000E-0001   0.00000E+0000
   6.3830  3.36900E-0001   0.00000E+0000
   6.3850  3.44200E-0001   0.00000E+0000
   6.3890  3.31400E-0001   0.00000E+0000
   6.3920  3.47500E-0001   0.00000E+0000
   6.3930  3.43400E-0001   0.00000E+0000
   6.3960  3.42900E-0001   0.00000E+0000
   6.3980  3.45100E-0001   0.00000E+0000
   6.4010  3.43300E-0001   0.00000E+0000
   6.4030  3.50800E-0001   0.00000E+0000
   6.4040  3.46700E-0001   0.00000E+0000
   6.4070  3.42400E-0001   0.00000E+0000
   6.4090  3.44100E-0001   0.00000E+0000
   6.4120  3.49300E-0001   0.00000E+0000
   6.4130  3.54400E-0001   0.00000E+0000
   6.4160  3.39600E-0001   0.00000E+0000
   6.4190  3.58300E-0001   0.00000E+0000
   6.4210  3.50000E-0001   0.00000E+0000
   6.4240  3.57900E-0001   0.00000E+0000
   6.4260  3.50900E-0001   0.00000E+0000
   6.4280  3.59500E-0001   0.00000E+0000
   6.4310  3.59300E-0001   0.00000E+0000
   6.4330  3.59100E-0001   0.00000E+0000
   6.4350  3.57300E-0001   0.00000E+0000
   6.4370  3.69200E-0001   0.00000E+0000
   6.4390  3.66200E-0001   0.00000E+0000
   6.4410  3.66500E-0001   0.00000E+0000
   6.4440  3.72500E-0001   0.00000E+0000
   6.4470  3.78700E-0001   0.00000E+0000
   6.4480  3.72100E-0001   0.00000E+0000
   6.4530  3.63200E-0001   0.00000E+0000
   6.4540  3.73600E-0001   0.00000E+0000
   6.4580  3.71300E-0001   0.00000E+0000
   6.4590  3.67300E-0001   0.00000E+0000
   6.4600  3.74300E-0001   0.00000E+0000
   6.4620  3.72200E-0001   0.00000E+0000
   6.4650  3.67500E-0001   0.00000E+0000
   6.4670  3.77300E-0001   0.00000E+0000
   6.4690  3.67700E-0001   0.00000E+0000
   6.4710  3.70200E-0001   0.00000E+0000
   6.4740  3.75700E-0001   0.00000E+0000
   6.4750  3.78500E-0001   0.00000E+0000
   6.4770  3.98500E-0001   0.00000E+0000
   6.4790  4.09500E-0001   0.00000E+0000
   6.4810  4.12200E-0001   0.00000E+0000
   6.4830  3.84300E-0001   0.00000E+0000
   6.4880  3.84500E-0001   0.00000E+0000
   6.4910  3.82200E-0001   0.00000E+0000
   6.4920  3.82700E-0001   0.00000E+0000
   6.4970  3.78500E-0001   0.00000E+0000
   6.4980  3.79900E-0001   0.00000E+0000
   6.5020  3.88600E-0001   0.00000E+0000
   6.5040  3.88500E-0001   0.00000E+0000
   6.5060  3.79300E-0001   0.00000E+0000
   6.5090  3.92100E-0001   0.00000E+0000
   6.5100  4.02500E-0001   0.00000E+0000
   6.5130  3.98800E-0001   0.00000E+0000
   6.5150  3.67600E-0001   0.00000E+0000
   6.5160  3.61400E-0001   0.00000E+0000
   6.5190  3.96900E-0001   0.00000E+0000
   6.5200  4.04500E-0001   0.00000E+0000
   6.5230  4.01900E-0001   0.00000E+0000
   6.5250  3.98200E-0001   0.00000E+0000
   6.5260  4.01900E-0001   0.00000E+0000
   6.5290  3.89300E-0001   0.00000E+0000
   6.5320  3.89100E-0001   0.00000E+0000
   6.5350  3.96400E-0001   0.00000E+0000
   6.5380  3.95300E-0001   0.00000E+0000
   6.5400  4.02400E-0001   0.00000E+0000
   6.5420  3.98400E-0001   0.00000E+0000
   6.5470  3.95600E-0001   0.00000E+0000
   6.5490  4.09100E-0001   0.00000E+0000
   6.5520  4.11300E-0001   0.00000E+0000
   6.5530  3.98900E-0001   0.00000E+0000
   6.5550  4.02100E-0001   0.00000E+0000
   6.5570  3.94500E-0001   0.00000E+0000
   6.5610  4.00700E-0001   0.00000E+0000
   6.5620  4.01600E-0001   0.00000E+0000
   6.5640  4.07500E-0001   0.00000E+0000
   6.5650  4.10100E-0001   0.00000E+0000
   6.5690  4.11100E-0001   0.00000E+0000
   6.5710  4.04200E-0001   0.00000E+0000
   6.5720  4.05500E-0001   0.00000E+0000
   6.5740  3.97700E-0001   0.00000E+0000
   6.5760  4.08200E-0001   0.00000E+0000
   6.5780  4.01700E-0001   0.00000E+0000
   6.5810  4.00500E-0001   0.00000E+0000
   6.5820  4.08900E-0001   0.00000E+0000
   6.5830  4.10400E-0001   0.00000E+0000
   6.5870  4.08000E-0001   0.00000E+0000
   6.5910  4.08800E-0001   0.00000E+0000
   6.5930  4.13000E-0001   0.00000E+0000
   6.5950  4.12800E-0001   0.00000E+0000
   6.5980  3.99300E-0001   0.00000E+0000
   6.6010  4.21300E-0001   0.00000E+0000
   6.6040  4.36900E-0001   0.00000E+0000
   6.6070  4.18500E-0001   0.00000E+0000
   6.6080  4.17100E-0001   0.00000E+0000
   6.6100  4.18600E-0001   0.00000E+0000
   6.6120  4.16300E-0001   0.00000E+0000
   6.6140  4.19000E-0001   0.00000E+0000
   6.6170  4.22700E-0001   0.00000E+0000
   6.6190  4.14800E-0001   0.00000E+0000
   6.6210  4.28700E-0001   0.00000E+0000
   6.6230  4.22700E-0001   0.00000E+0000
   6.6250  4.19200E-0001   0.00000E+0000
   6.6260  4.26100E-0001   0.00000E+0000
   6.6280  4.30100E-0001   0.00000E+0000
   6.6310  4.33000E-0001   0.00000E+0000
   6.6340  4.32700E-0001   0.00000E+0000
   6.6360  4.28600E-0001   0.00000E+0000
   6.6390  4.32400E-0001   0.00000E+0000
   6.6410  4.31700E-0001   0.00000E+0000
   6.6430  4.36500E-0001   0.00000E+0000
   6.6460  4.34200E-0001   0.00000E+0000
   6.6480  4.22500E-0001   0.00000E+0000
   6.6500  4.31400E-0001   0.00000E+0000
   6.6530  4.33600E-0001   0.00000E+0000
   6.6550  4.31100E-0001   0.00000E+0000
   6.6580  4.31600E-0001   0.00000E+0000
   6.6600  4.29100E-0001   0.00000E+0000
   6.6610  4.31100E-0001   0.00000E+0000
   6.6640  4.29600E-0001   0.00000E+0000
   6.6670  4.29700E-0001   0.00000E+0000
   6.6690  4.30900E-0001   0.00000E+0000
   6.6700  4.35800E-0001   0.00000E+0000
   6.6730  4.36400E-0001   0.00000E+0000
   6.6760  4.28900E-0001   0.00000E+0000
   6.6770  4.34300E-0001   0.00000E+0000
   6.6800  4.43800E-0001   0.00000E+0000
   6.6830  4.42800E-0001   0.00000E+0000
   6.6840  4.47100E-0001   0.00000E+0000
   6.6870  4.36200E-0001   0.00000E+0000
   6.6890  4.32500E-0001   0.00000E+0000
   6.6910  4.47700E-0001   0.00000E+0000
   6.6940  4.43300E-0001   0.00000E+0000
   6.6960  4.48000E-0001   0.00000E+0000
   6.6980  4.39700E-0001   0.00000E+0000
   6.7010  4.41400E-0001   0.00000E+0000
   6.7030  4.28000E-0001   0.00000E+0000
   6.7050  4.36200E-0001   0.00000E+0000
   6.7080  4.35400E-0001   0.00000E+0000
   6.7100  4.35700E-0001   0.00000E+0000
   6.7120  4.40200E-0001   0.00000E+0000
   6.7170  4.39000E-0001   0.00000E+0000
   6.7190  4.30500E-0001   0.00000E+0000
   6.7220  4.36900E-0001   0.00000E+0000
   6.7240  4.39200E-0001   0.00000E+0000
   6.7260  4.39300E-0001   0.00000E+0000
   6.7280  4.51300E-0001   0.00000E+0000
   6.7310  4.37500E-0001   0.00000E+0000
   6.7350  4.41400E-0001   0.00000E+0000
   6.7380  4.50400E-0001   0.00000E+0000
   6.7390  4.48900E-0001   0.00000E+0000
   6.7420  4.59900E-0001   0.00000E+0000
   6.7440  4.50900E-0001   0.00000E+0000
   6.7480  4.39200E-0001   0.00000E+0000
   6.7490  4.49100E-0001   0.00000E+0000
   6.7510  4.49400E-0001   0.00000E+0000
   6.7540  4.53000E-0001   0.00000E+0000
   6.7570  4.54000E-0001   0.00000E+0000
   6.7590  4.50700E-0001   0.00000E+0000
   6.7620  4.53000E-0001   0.00000E+0000
   6.7640  4.55400E-0001   0.00000E+0000
   6.7680  4.45900E-0001   0.00000E+0000
   6.7690  4.22800E-0001   0.00000E+0000
   6.7700  4.24200E-0001   0.00000E+0000
   6.7730  4.42800E-0001   0.00000E+0000
   6.7740  4.59000E-0001   0.00000E+0000
   6.7770  4.58100E-0001   0.00000E+0000
   6.7800  4.57000E-0001   0.00000E+0000
   6.7820  4.60400E-0001   0.00000E+0000
   6.7850  4.46600E-0001   0.00000E+0000
   6.7860  4.61100E-0001   0.00000E+0000
   6.7890  4.49200E-0001   0.00000E+0000
   6.7930  4.65000E-0001   0.00000E+0000
   6.7960  4.53900E-0001   0.00000E+0000
   6.7970  4.52500E-0001   0.00000E+0000
   6.8000  4.49500E-0001   0.00000E+0000
   6.8020  4.55300E-0001   0.00000E+0000
   6.8050  4.69400E-0001   0.00000E+0000
   6.8070  4.66900E-0001   0.00000E+0000
   6.8100  4.72000E-0001   0.00000E+0000
   6.8120  4.75600E-0001   0.00000E+0000
   6.8130  4.66400E-0001   0.00000E+0000
   6.8170  4.64800E-0001   0.00000E+0000
   6.8190  4.55800E-0001   0.00000E+0000
   6.8220  4.46300E-0001   0.00000E+0000
   6.8240  4.51700E-0001   0.00000E+0000
   6.8270  4.56300E-0001   0.00000E+0000
   6.8290  4.52400E-0001   0.00000E+0000
   6.8320  4.61800E-0001   0.00000E+0000
   6.8350  4.58600E-0001   0.00000E+0000
   6.8370  4.56100E-0001   0.00000E+0000
   6.8400  4.47700E-0001   0.00000E+0000
   6.8420  4.50800E-0001   0.00000E+0000
   6.8460  4.44100E-0001   0.00000E+0000
   6.8480  4.56000E-0001   0.00000E+0000
   6.8510  4.62100E-0001   0.00000E+0000
   6.8530  4.65800E-0001   0.00000E+0000
   6.8550  4.69300E-0001   0.00000E+0000
   6.8580  4.50300E-0001   0.00000E+0000
   6.8620  4.58300E-0001   0.00000E+0000
   6.8650  4.54400E-0001   0.00000E+0000
   6.8670  4.54700E-0001   0.00000E+0000
   6.8690  4.51700E-0001   0.00000E+0000
   6.8720  4.64500E-0001   0.00000E+0000
   6.8740  4.58500E-0001   0.00000E+0000
   6.8760  4.61800E-0001   0.00000E+0000
   6.8790  4.60400E-0001   0.00000E+0000
   6.8810  4.54200E-0001   0.00000E+0000
   6.8840  4.71500E-0001   0.00000E+0000
   6.8860  4.51800E-0001   0.00000E+0000
   6.8880  4.70500E-0001   0.00000E+0000
   6.8900  4.59100E-0001   0.00000E+0000
   6.8940  4.56500E-0001   0.00000E+0000
   6.8970  4.76500E-0001   0.00000E+0000
   6.8990  4.87900E-0001   0.00000E+0000
   6.9010  4.86600E-0001   0.00000E+0000
   6.9060  4.70900E-0001   0.00000E+0000
   6.9080  4.78700E-0001   0.00000E+0000
   6.9110  4.86100E-0001   0.00000E+0000
   6.9130  4.80800E-0001   0.00000E+0000
   6.9150  4.77700E-0001   0.00000E+0000
   6.9170  4.69300E-0001   0.00000E+0000
   6.9180  4.66400E-0001   0.00000E+0000
   6.9210  4.80000E-0001   0.00000E+0000
   6.9240  4.77800E-0001   0.00000E+0000
   6.9270  4.70200E-0001   0.00000E+0000
   6.9290  4.64000E-0001   0.00000E+0000
   6.9300  4.73900E-0001   0.00000E+0000
   6.9340  4.84900E-0001   0.00000E+0000
   6.9360  4.64900E-0001   0.00000E+0000
   6.9370  4.78200E-0001   0.00000E+0000
   6.9400  5.05300E-0001   0.00000E+0000
   6.9430  4.95200E-0001   0.00000E+0000
   6.9460  4.80500E-0001   0.00000E+0000
   6.9480  4.62600E-0001   0.00000E+0000
   6.9500  4.64900E-0001   0.00000E+0000
   6.9530  4.72700E-0001   0.00000E+0000
   6.9570  4.72200E-0001   0.00000E+0000
   6.9590  4.80000E-0001   0.00000E+0000
   6.9600  4.75600E-0001   0.00000E+0000
   6.9610  4.70000E-0001   0.00000E+0000
   6.9630  4.68500E-0001   0.00000E+0000
   6.9670  4.71400E-0001   0.00000E+0000
   6.9690  4.57100E-0001   0.00000E+0000
   6.9720  4.64000E-0001   0.00000E+0000
   6.9730  4.69200E-0001   0.00000E+0000
   6.9750  4.65100E-0001   0.00000E+0000
   6.9770  4.63700E-0001   0.00000E+0000
   6.9800  4.58000E-0001   0.00000E+0000
   6.9820  4.45300E-0001   0.00000E+0000
   6.9860  4.55800E-0001   0.00000E+0000
   6.9890  4.58800E-0001   0.00000E+0000
   6.9910  4.53700E-0001   0.00000E+0000
   6.9930  4.69700E-0001   0.00000E+0000
   6.9960  4.88300E-0001   0.00000E+0000
   6.9990  4.89000E-0001   0.00000E+0000
   7.0000  4.54300E-0001   0.00000E+0000
   7.0030  4.60200E-0001   0.00000E+0000
   7.0050  4.74000E-0001   0.00000E+0000
   7.0080  4.70000E-0001   0.00000E+0000
   7.0100  4.83500E-0001   0.00000E+0000
   7.0110  4.83400E-0001   0.00000E+0000
   7.0130  4.84500E-0001   0.00000E+0000
   7.0170  4.68200E-0001   0.00000E+0000
   7.0180  4.84100E-0001   0.00000E+0000
   7.0210  4.86400E-0001   0.00000E+0000
   7.0230  4.68100E-0001   0.00000E+0000
   7.0250  4.76600E-0001   0.00000E+0000
   7.0290  4.93000E-0001   0.00000E+0000
   7.0300  4.77900E-0001   0.00000E+0000
   7.0340  4.86100E-0001   0.00000E+0000
   7.0370  4.89100E-0001   0.00000E+0000
   7.0390  5.09300E-0001   0.00000E+0000
   7.0410  5.18400E-0001   0.00000E+0000
   7.0460  5.00400E-0001   0.00000E+0000
   7.0490  4.93900E-0001   0.00000E+0000
   7.0510  5.04800E-0001   0.00000E+0000
   7.0540  5.17200E-0001   0.00000E+0000
   7.0580  5.01400E-0001   0.00000E+0000
   7.0600  5.22000E-0001   0.00000E+0000
   7.0610  5.28400E-0001   0.00000E+0000
   7.0620  5.24500E-0001   0.00000E+0000
   7.0650  5.29400E-0001   0.00000E+0000
   7.0680  5.31000E-0001   0.00000E+0000
   7.0690  5.30300E-0001   0.00000E+0000
   7.0720  5.36700E-0001   0.00000E+0000
   7.0730  5.52900E-0001   0.00000E+0000
   7.0760  5.40500E-0001   0.00000E+0000
   7.0800  5.33900E-0001   0.00000E+0000
   7.0820  5.44100E-0001   0.00000E+0000
   7.0830  5.58400E-0001   0.00000E+0000
   7.0850  5.64600E-0001   0.00000E+0000
   7.0890  5.72200E-0001   0.00000E+0000
   7.0920  5.67000E-0001   0.00000E+0000
   7.0940  5.63800E-0001   0.00000E+0000
   7.0970  5.89300E-0001   0.00000E+0000
   7.0990  5.94900E-0001   0.00000E+0000
   7.1010  5.98900E-0001   0.00000E+0000
