# Supplementary material for: Self-association of MreC as a regulatory signal in bacterial cell wall elongation
Source: Nat Commun. 2021 May 20;12:2987. doi: 10.1038/s41467-021-22957-9 (PMC8137920; doi:10.1038/s41467-021-22957-9)
Supplement: Supplementary file 4 — Source Data [file 41467_2021_22957_MOESM4_ESM.zip › Martins2-Source-Data/AUC_rawdata/E.coli/00053.RA3]

MREC FHEC 0,8 abs
R 3 20.0 20000 0014218 4.8570E10 281 1 
   5.7990 -3.25500E-0001   0.00000E+0000
   5.8030 -1.75800E-0001   0.00000E+0000
   5.8050 -2.23600E-0001   0.00000E+0000
   5.8060 -2.75100E-0001   0.00000E+0000
   5.8070 -2.15800E-0001   0.00000E+0000
   5.8080 -1.67300E-0001   0.00000E+0000
   5.8100 -1.97100E-0001   0.00000E+0000
   5.8110 -1.34000E-0001   0.00000E+0000
   5.8120 -2.08100E-0001   0.00000E+0000
   5.8140 -1.87800E-0001   0.00000E+0000
   5.8150 -1.55500E-0001   0.00000E+0000
   5.8180 -3.71400E-0001   0.00000E+0000
   5.8190 -5.04600E-0001   0.00000E+0000
   5.8210 -3.76500E-0001   0.00000E+0000
   5.8230 -5.97500E-0001   0.00000E+0000
   5.8250 -4.50300E-0001   0.00000E+0000
   5.8280 -1.88800E-0001   0.00000E+0000
   5.8300  1.05200E-0001   0.00000E+0000
   5.8320  1.67800E-0001   0.00000E+0000
   5.8340  1.80100E-0001   0.00000E+0000
   5.8350  1.20100E-0001   0.00000E+0000
   5.8390  1.15900E-0001   0.00000E+0000
   5.8400  1.06700E-0001   0.00000E+0000
   5.8410  7.96000E-0002   0.00000E+0000
   5.8420  9.75000E-0002   0.00000E+0000
   5.8440  7.48000E-0002   0.00000E+0000
   5.8450  8.89000E-0002   0.00000E+0000
   5.8480  1.10000E-0001   0.00000E+0000
   5.8520  1.01200E-0001   0.00000E+0000
   5.8530  8.06000E-0002   0.00000E+0000
   5.8540  5.88000E-0002   0.00000E+0000
   5.8570  1.25000E-0002   0.00000E+0000
   5.8600  2.48000E-0002   0.00000E+0000
   5.8620  1.75000E-0002   0.00000E+0000
   5.8650  3.65000E-0002   0.00000E+0000
   5.8660  3.49000E-0002   0.00000E+0000
   5.8700  2.31000E-0002   0.00000E+0000
   5.8710 -3.33000E-0002   0.00000E+0000
   5.8730 -1.95000E-0002   0.00000E+0000
   5.8750  1.14000E-0002   0.00000E+0000
   5.8770  4.40000E-0002   0.00000E+0000
   5.8800  5.09000E-0002   0.00000E+0000
   5.8820  4.11000E-0002   0.00000E+0000
   5.8830  2.77000E-0002   0.00000E+0000
   5.8850  6.40000E-0003   0.00000E+0000
   5.8890  3.68000E-0002   0.00000E+0000
   5.8940  2.14000E-0002   0.00000E+0000
   5.8950  3.95000E-0002   0.00000E+0000
   5.8970  2.40000E-0002   0.00000E+0000
   5.8980  1.25000E-0002   0.00000E+0000
   5.9010  4.50000E-0002   0.00000E+0000
   5.9020  4.01000E-0002   0.00000E+0000
   5.9060  2.50000E-0002   0.00000E+0000
   5.9080  1.16000E-0002   0.00000E+0000
   5.9100  1.57000E-0002   0.00000E+0000
   5.9130  1.81000E-0002   0.00000E+0000
   5.9150  2.42000E-0002   0.00000E+0000
   5.9160  2.97000E-0002   0.00000E+0000
   5.9200  2.42000E-0002   0.00000E+0000
   5.9240  1.08000E-0002   0.00000E+0000
   5.9260  4.22000E-0002   0.00000E+0000
   5.9280  1.79000E-0002   0.00000E+0000
   5.9310  7.89000E-0002   0.00000E+0000
   5.9320  6.56000E-0002   0.00000E+0000
   5.9350  2.89000E-0002   0.00000E+0000
   5.9380  5.41000E-0002   0.00000E+0000
   5.9410  8.41000E-0002   0.00000E+0000
   5.9440  6.11000E-0002   0.00000E+0000
   5.9460  7.49000E-0002   0.00000E+0000
   5.9490  6.89000E-0002   0.00000E+0000
   5.9500  5.22000E-0002   0.00000E+0000
   5.9520  4.69000E-0002   0.00000E+0000
   5.9540  5.96000E-0002   0.00000E+0000
   5.9560  6.04000E-0002   0.00000E+0000
   5.9600  9.18000E-0002   0.00000E+0000
   5.9610  9.89000E-0002   0.00000E+0000
   5.9620  7.95000E-0002   0.00000E+0000
   5.9630  4.50000E-0002   0.00000E+0000
   5.9660  2.03000E-0002   0.00000E+0000
   5.9700  2.28000E-0002   0.00000E+0000
   5.9710  1.58000E-0002   0.00000E+0000
   5.9730  3.43000E-0002   0.00000E+0000
   5.9760  2.63000E-0002   0.00000E+0000
   5.9800 -1.72800E-0001   0.00000E+0000
   5.9830 -8.93600E-0001   0.00000E+0000
   5.9850 -1.17470E+0000   0.00000E+0000
   5.9880 -1.41220E+0000   0.00000E+0000
   5.9900 -1.55640E+0000   0.00000E+0000
   5.9920 -1.86770E+0000   0.00000E+0000
   5.9950 -1.97810E+0000   0.00000E+0000
   5.9970 -1.97980E+0000   0.00000E+0000
   6.0010 -1.89240E+0000   0.00000E+0000
   6.0040 -1.77010E+0000   0.00000E+0000
   6.0070 -1.70590E+0000   0.00000E+0000
   6.0080 -1.59060E+0000   0.00000E+0000
   6.0100 -1.43540E+0000   0.00000E+0000
   6.0120 -1.06580E+0000   0.00000E+0000
   6.0130 -6.53400E-0001   0.00000E+0000
   6.0160 -7.71000E-0002   0.00000E+0000
   6.0200  1.24100E-0001   0.00000E+0000
   6.0210  1.34800E-0001   0.00000E+0000
   6.0260  1.34500E-0001   0.00000E+0000
   6.0270  1.24100E-0001   0.00000E+0000
   6.0300  1.49500E-0001   0.00000E+0000
   6.0320  1.45800E-0001   0.00000E+0000
   6.0340  1.74700E-0001   0.00000E+0000
   6.0350  1.66700E-0001   0.00000E+0000
   6.0390  9.40000E-0002   0.00000E+0000
   6.0420  1.01200E-0001   0.00000E+0000
   6.0440  1.21700E-0001   0.00000E+0000
   6.0480  1.09800E-0001   0.00000E+0000
   6.0500  1.17000E-0001   0.00000E+0000
   6.0520  1.12200E-0001   0.00000E+0000
   6.0570  1.14600E-0001   0.00000E+0000
   6.0590  1.15300E-0001   0.00000E+0000
   6.0620  1.10200E-0001   0.00000E+0000
   6.0640  1.24600E-0001   0.00000E+0000
   6.0680  1.18700E-0001   0.00000E+0000
   6.0690  1.05200E-0001   0.00000E+0000
   6.0710  9.75000E-0002   0.00000E+0000
   6.0730  1.16600E-0001   0.00000E+0000
   6.0780  1.61800E-0001   0.00000E+0000
   6.0790  1.54500E-0001   0.00000E+0000
   6.0820  1.00200E-0001   0.00000E+0000
   6.0830  2.75900E-0001   0.00000E+0000
   6.0850  1.08560E+0000   0.00000E+0000
   6.0880  1.30990E+0000   0.00000E+0000
   6.0920  1.41970E+0000   0.00000E+0000
   6.0940  1.54750E+0000   0.00000E+0000
   6.0950  2.04460E+0000   0.00000E+0000
   6.0990  2.07210E+0000   0.00000E+0000
   6.1010  2.06460E+0000   0.00000E+0000
   6.1030  1.99980E+0000   0.00000E+0000
   6.1070  1.89810E+0000   0.00000E+0000
   6.1090  1.90350E+0000   0.00000E+0000
   6.1110  1.83140E+0000   0.00000E+0000
   6.1130  1.79660E+0000   0.00000E+0000
   6.1140  1.62640E+0000   0.00000E+0000
   6.1160  1.19430E+0000   0.00000E+0000
   6.1210  1.10400E-0001   0.00000E+0000
   6.1240  1.43100E-0001   0.00000E+0000
   6.1280  1.69400E-0001   0.00000E+0000
   6.1290  1.66700E-0001   0.00000E+0000
   6.1320  1.69600E-0001   0.00000E+0000
   6.1330  1.59400E-0001   0.00000E+0000
   6.1370  1.60600E-0001   0.00000E+0000
   6.1390  1.61100E-0001   0.00000E+0000
   6.1400  1.58200E-0001   0.00000E+0000
   6.1430  1.54500E-0001   0.00000E+0000
   6.1450  1.64800E-0001   0.00000E+0000
   6.1470  1.71700E-0001   0.00000E+0000
   6.1490  1.71800E-0001   0.00000E+0000
   6.1510  1.68000E-0001   0.00000E+0000
   6.1540  1.72700E-0001   0.00000E+0000
   6.1560  1.82100E-0001   0.00000E+0000
   6.1580  1.85700E-0001   0.00000E+0000
   6.1610  1.85200E-0001   0.00000E+0000
   6.1630  1.84600E-0001   0.00000E+0000
   6.1640  1.85000E-0001   0.00000E+0000
   6.1670  1.86400E-0001   0.00000E+0000
   6.1680  2.06700E-0001   0.00000E+0000
   6.1700  1.94800E-0001   0.00000E+0000
   6.1720  1.97400E-0001   0.00000E+0000
   6.1750  2.05800E-0001   0.00000E+0000
   6.1770  2.08100E-0001   0.00000E+0000
   6.1800  2.12400E-0001   0.00000E+0000
   6.1810  2.13500E-0001   0.00000E+0000
   6.1830  2.16500E-0001   0.00000E+0000
   6.1870  2.16400E-0001   0.00000E+0000
   6.1880  2.18700E-0001   0.00000E+0000
   6.1920  2.19500E-0001   0.00000E+0000
   6.1940  2.24800E-0001   0.00000E+0000
   6.1950  2.27100E-0001   0.00000E+0000
   6.1980  2.30300E-0001   0.00000E+0000
   6.2000  2.33300E-0001   0.00000E+0000
   6.2020  2.36500E-0001   0.00000E+0000
   6.2040  2.38000E-0001   0.00000E+0000
   6.2070  2.43700E-0001   0.00000E+0000
   6.2090  2.40700E-0001   0.00000E+0000
   6.2110  2.48800E-0001   0.00000E+0000
   6.2130  2.50200E-0001   0.00000E+0000
   6.2160  2.53400E-0001   0.00000E+0000
   6.2180  2.65700E-0001   0.00000E+0000
   6.2200  2.60200E-0001   0.00000E+0000
   6.2230  2.58000E-0001   0.00000E+0000
   6.2250  2.77000E-0001   0.00000E+0000
   6.2280  3.01600E-0001   0.00000E+0000
   6.2300  2.33400E-0001   0.00000E+0000
   6.2320  2.06200E-0001   0.00000E+0000
   6.2340  2.47900E-0001   0.00000E+0000
   6.2370  2.99400E-0001   0.00000E+0000
   6.2400  3.00600E-0001   0.00000E+0000
   6.2410  2.92000E-0001   0.00000E+0000
   6.2430  2.90900E-0001   0.00000E+0000
   6.2450  2.93700E-0001   0.00000E+0000
   6.2480  2.96500E-0001   0.00000E+0000
   6.2490  2.94500E-0001   0.00000E+0000
   6.2520  2.94600E-0001   0.00000E+0000
   6.2540  3.08700E-0001   0.00000E+0000
   6.2570  3.05300E-0001   0.00000E+0000
   6.2590  3.11000E-0001   0.00000E+0000
   6.2620  3.09200E-0001   0.00000E+0000
   6.2640  3.11100E-0001   0.00000E+0000
   6.2660  3.17300E-0001   0.00000E+0000
   6.2680  3.32000E-0001   0.00000E+0000
   6.2700  3.21800E-0001   0.00000E+0000
   6.2720  3.21100E-0001   0.00000E+0000
   6.2740  3.13000E-0001   0.00000E+0000
   6.2770  3.23000E-0001   0.00000E+0000
   6.2800  3.31300E-0001   0.00000E+0000
   6.2810  3.22400E-0001   0.00000E+0000
   6.2840  3.28500E-0001   0.00000E+0000
   6.2860  3.37400E-0001   0.00000E+0000
   6.2880  3.41100E-0001   0.00000E+0000
   6.2920  3.40100E-0001   0.00000E+0000
   6.2930  3.30100E-0001   0.00000E+0000
   6.2960  3.38500E-0001   0.00000E+0000
   6.2990  3.46800E-0001   0.00000E+0000
   6.3000  3.48000E-0001   0.00000E+0000
   6.3020  3.45300E-0001   0.00000E+0000
   6.3030  3.45400E-0001   0.00000E+0000
   6.3050  3.47700E-0001   0.00000E+0000
   6.3090  3.53100E-0001   0.00000E+0000
   6.3120  3.60500E-0001   0.00000E+0000
   6.3140  3.53100E-0001   0.00000E+0000
   6.3180  3.57100E-0001   0.00000E+0000
   6.3200  3.53800E-0001   0.00000E+0000
   6.3230  3.58800E-0001   0.00000E+0000
   6.3250  3.68200E-0001   0.00000E+0000
   6.3270  3.76200E-0001   0.00000E+0000
   6.3300  3.30300E-0001   0.00000E+0000
   6.3330  3.16900E-0001   0.00000E+0000
   6.3360  3.71800E-0001   0.00000E+0000
   6.3380  3.88500E-0001   0.00000E+0000
   6.3410  3.85400E-0001   0.00000E+0000
   6.3430  3.74100E-0001   0.00000E+0000
   6.3450  3.81200E-0001   0.00000E+0000
   6.3470  3.89300E-0001   0.00000E+0000
   6.3500  3.85700E-0001   0.00000E+0000
   6.3550  3.86600E-0001   0.00000E+0000
   6.3590  3.84700E-0001   0.00000E+0000
   6.3600  3.90000E-0001   0.00000E+0000
   6.3620  3.96000E-0001   0.00000E+0000
   6.3640  3.87700E-0001   0.00000E+0000
   6.3670  3.99200E-0001   0.00000E+0000
   6.3690  3.92900E-0001   0.00000E+0000
   6.3710  3.94600E-0001   0.00000E+0000
   6.3730  4.04600E-0001   0.00000E+0000
   6.3760  3.94900E-0001   0.00000E+0000
   6.3780  4.09300E-0001   0.00000E+0000
   6.3810  3.97400E-0001   0.00000E+0000
   6.3830  4.06800E-0001   0.00000E+0000
   6.3870  4.10600E-0001   0.00000E+0000
   6.3910  4.07200E-0001   0.00000E+0000
   6.3920  4.15300E-0001   0.00000E+0000
   6.3960  4.12200E-0001   0.00000E+0000
   6.3980  4.07400E-0001   0.00000E+0000
   6.4020  4.19000E-0001   0.00000E+0000
   6.4040  4.15200E-0001   0.00000E+0000
   6.4060  4.18200E-0001   0.00000E+0000
   6.4080  4.12200E-0001   0.00000E+0000
   6.4100  4.16300E-0001   0.00000E+0000
   6.4120  4.21800E-0001   0.00000E+0000
   6.4150  4.08800E-0001   0.00000E+0000
   6.4170  4.02100E-0001   0.00000E+0000
   6.4190  4.22100E-0001   0.00000E+0000
   6.4220  4.24800E-0001   0.00000E+0000
   6.4240  4.26400E-0001   0.00000E+0000
   6.4260  4.19500E-0001   0.00000E+0000
   6.4310  4.25500E-0001   0.00000E+0000
   6.4330  4.25500E-0001   0.00000E+0000
   6.4360  4.26400E-0001   0.00000E+0000
   6.4370  4.28600E-0001   0.00000E+0000
   6.4400  4.32600E-0001   0.00000E+0000
   6.4420  4.26100E-0001   0.00000E+0000
   6.4440  4.35100E-0001   0.00000E+0000
   6.4470  4.33100E-0001   0.00000E+0000
   6.4480  4.26200E-0001   0.00000E+0000
   6.4530  4.24000E-0001   0.00000E+0000
   6.4560  4.36900E-0001   0.00000E+0000
   6.4590  4.28900E-0001   0.00000E+0000
   6.4620  4.39800E-0001   0.00000E+0000
   6.4630  4.31100E-0001   0.00000E+0000
   6.4660  4.33400E-0001   0.00000E+0000
   6.4670  4.37000E-0001   0.00000E+0000
   6.4710  4.30800E-0001   0.00000E+0000
   6.4730  4.32000E-0001   0.00000E+0000
   6.4760  4.40700E-0001   0.00000E+0000
   6.4790  4.76800E-0001   0.00000E+0000
   6.4810  4.51200E-0001   0.00000E+0000
   6.4840  4.53400E-0001   0.00000E+0000
   6.4860  4.38100E-0001   0.00000E+0000
   6.4900  4.41600E-0001   0.00000E+0000
   6.4910  4.43300E-0001   0.00000E+0000
   6.4930  4.43400E-0001   0.00000E+0000
   6.4950  4.33400E-0001   0.00000E+0000
   6.4980  4.41400E-0001   0.00000E+0000
   6.5000  4.37400E-0001   0.00000E+0000
   6.5020  4.45500E-0001   0.00000E+0000
   6.5030  4.44200E-0001   0.00000E+0000
   6.5070  4.39200E-0001   0.00000E+0000
   6.5090  4.44400E-0001   0.00000E+0000
   6.5110  4.55400E-0001   0.00000E+0000
   6.5130  4.45900E-0001   0.00000E+0000
   6.5150  4.24800E-0001   0.00000E+0000
   6.5180  4.44600E-0001   0.00000E+0000
   6.5210  4.59200E-0001   0.00000E+0000
   6.5240  4.47300E-0001   0.00000E+0000
   6.5270  4.49300E-0001   0.00000E+0000
   6.5290  4.37500E-0001   0.00000E+0000
   6.5340  4.43800E-0001   0.00000E+0000
   6.5380  4.44300E-0001   0.00000E+0000
   6.5400  4.53700E-0001   0.00000E+0000
   6.5430  4.46000E-0001   0.00000E+0000
   6.5450  4.42200E-0001   0.00000E+0000
   6.5460  4.41000E-0001   0.00000E+0000
   6.5470  4.41100E-0001   0.00000E+0000
   6.5490  4.63300E-0001   0.00000E+0000
   6.5520  4.50800E-0001   0.00000E+0000
   6.5550  4.41400E-0001   0.00000E+0000
   6.5570  4.41700E-0001   0.00000E+0000
   6.5590  4.45700E-0001   0.00000E+0000
   6.5610  4.52400E-0001   0.00000E+0000
   6.5640  4.50000E-0001   0.00000E+0000
   6.5690  4.57400E-0001   0.00000E+0000
   6.5700  4.50000E-0001   0.00000E+0000
   6.5720  4.46400E-0001   0.00000E+0000
   6.5740  4.52200E-0001   0.00000E+0000
   6.5770  4.50900E-0001   0.00000E+0000
   6.5790  4.48500E-0001   0.00000E+0000
   6.5820  4.46200E-0001   0.00000E+0000
   6.5830  4.56400E-0001   0.00000E+0000
   6.5870  4.51900E-0001   0.00000E+0000
   6.5880  4.50200E-0001   0.00000E+0000
   6.5910  4.51500E-0001   0.00000E+0000
   6.5930  4.48100E-0001   0.00000E+0000
   6.5960  4.53500E-0001   0.00000E+0000
   6.5980  4.49700E-0001   0.00000E+0000
   6.6000  4.71500E-0001   0.00000E+0000
   6.6020  4.78100E-0001   0.00000E+0000
   6.6050  4.66000E-0001   0.00000E+0000
   6.6070  4.54200E-0001   0.00000E+0000
   6.6100  4.54600E-0001   0.00000E+0000
   6.6120  4.62100E-0001   0.00000E+0000
   6.6140  4.57600E-0001   0.00000E+0000
   6.6170  4.56700E-0001   0.00000E+0000
   6.6190  4.58500E-0001   0.00000E+0000
   6.6210  4.60400E-0001   0.00000E+0000
   6.6240  4.60500E-0001   0.00000E+0000
   6.6260  4.63600E-0001   0.00000E+0000
   6.6280  4.68800E-0001   0.00000E+0000
   6.6310  4.70600E-0001   0.00000E+0000
   6.6320  4.81800E-0001   0.00000E+0000
   6.6350  4.61200E-0001   0.00000E+0000
   6.6360  4.65900E-0001   0.00000E+0000
   6.6380  4.67600E-0001   0.00000E+0000
   6.6410  4.71100E-0001   0.00000E+0000
   6.6440  4.74600E-0001   0.00000E+0000
   6.6450  4.63100E-0001   0.00000E+0000
   6.6490  4.51800E-0001   0.00000E+0000
   6.6500  4.65500E-0001   0.00000E+0000
   6.6520  4.62500E-0001   0.00000E+0000
   6.6530  4.66100E-0001   0.00000E+0000
   6.6550  4.66900E-0001   0.00000E+0000
   6.6580  4.64000E-0001   0.00000E+0000
   6.6600  4.66800E-0001   0.00000E+0000
   6.6620  4.71200E-0001   0.00000E+0000
   6.6640  4.62900E-0001   0.00000E+0000
   6.6670  4.73200E-0001   0.00000E+0000
   6.6690  4.70000E-0001   0.00000E+0000
   6.6720  4.64700E-0001   0.00000E+0000
   6.6730  4.71700E-0001   0.00000E+0000
   6.6760  4.58000E-0001   0.00000E+0000
   6.6780  4.66600E-0001   0.00000E+0000
   6.6820  4.72900E-0001   0.00000E+0000
   6.6840  4.79200E-0001   0.00000E+0000
   6.6870  4.72200E-0001   0.00000E+0000
   6.6900  4.75800E-0001   0.00000E+0000
   6.6950  4.75300E-0001   0.00000E+0000
   6.6960  4.74100E-0001   0.00000E+0000
   6.7000  4.74600E-0001   0.00000E+0000
   6.7010  4.69600E-0001   0.00000E+0000
   6.7040  4.64100E-0001   0.00000E+0000
   6.7060  4.64500E-0001   0.00000E+0000
   6.7080  4.74900E-0001   0.00000E+0000
   6.7100  4.71500E-0001   0.00000E+0000
   6.7140  4.74800E-0001   0.00000E+0000
   6.7170  4.73900E-0001   0.00000E+0000
   6.7190  4.77100E-0001   0.00000E+0000
   6.7210  4.69300E-0001   0.00000E+0000
   6.7220  4.69400E-0001   0.00000E+0000
   6.7260  4.71700E-0001   0.00000E+0000
   6.7290  4.73500E-0001   0.00000E+0000
   6.7320  4.75400E-0001   0.00000E+0000
   6.7340  4.84600E-0001   0.00000E+0000
   6.7360  4.76400E-0001   0.00000E+0000
   6.7390  4.86700E-0001   0.00000E+0000
   6.7400  4.86100E-0001   0.00000E+0000
   6.7450  4.90900E-0001   0.00000E+0000
   6.7460  4.69000E-0001   0.00000E+0000
   6.7490  4.67400E-0001   0.00000E+0000
   6.7500  4.89800E-0001   0.00000E+0000
   6.7540  4.97700E-0001   0.00000E+0000
   6.7550  4.84900E-0001   0.00000E+0000
   6.7570  4.91100E-0001   0.00000E+0000
   6.7590  4.81900E-0001   0.00000E+0000
   6.7610  4.94800E-0001   0.00000E+0000
   6.7630  4.90500E-0001   0.00000E+0000
   6.7660  4.82300E-0001   0.00000E+0000
   6.7700  4.63500E-0001   0.00000E+0000
   6.7740  4.86900E-0001   0.00000E+0000
   6.7750  4.90100E-0001   0.00000E+0000
   6.7790  4.87100E-0001   0.00000E+0000
   6.7810  4.97800E-0001   0.00000E+0000
   6.7840  4.88600E-0001   0.00000E+0000
   6.7870  4.95500E-0001   0.00000E+0000
   6.7890  4.93500E-0001   0.00000E+0000
   6.7910  5.01400E-0001   0.00000E+0000
   6.7940  5.04900E-0001   0.00000E+0000
   6.7960  5.00000E-0001   0.00000E+0000
   6.7980  4.89700E-0001   0.00000E+0000
   6.8010  4.80200E-0001   0.00000E+0000
   6.8030  4.99000E-0001   0.00000E+0000
   6.8050  5.07100E-0001   0.00000E+0000
   6.8070  5.01500E-0001   0.00000E+0000
   6.8100  5.01000E-0001   0.00000E+0000
   6.8120  5.21600E-0001   0.00000E+0000
   6.8150  4.91400E-0001   0.00000E+0000
   6.8180  4.94800E-0001   0.00000E+0000
   6.8200  5.04100E-0001   0.00000E+0000
   6.8220  4.86900E-0001   0.00000E+0000
   6.8260  4.88700E-0001   0.00000E+0000
   6.8280  4.89300E-0001   0.00000E+0000
   6.8310  4.95600E-0001   0.00000E+0000
   6.8340  5.02500E-0001   0.00000E+0000
   6.8370  5.03600E-0001   0.00000E+0000
   6.8390  4.86200E-0001   0.00000E+0000
   6.8420  4.94500E-0001   0.00000E+0000
   6.8450  4.88200E-0001   0.00000E+0000
   6.8480  5.01500E-0001   0.00000E+0000
   6.8510  5.07800E-0001   0.00000E+0000
   6.8520  5.04100E-0001   0.00000E+0000
   6.8560  5.21800E-0001   0.00000E+0000
   6.8580  5.00500E-0001   0.00000E+0000
   6.8590  4.94600E-0001   0.00000E+0000
   6.8620  4.93100E-0001   0.00000E+0000
   6.8640  5.00900E-0001   0.00000E+0000
   6.8660  5.00700E-0001   0.00000E+0000
   6.8680  5.01600E-0001   0.00000E+0000
   6.8720  5.13800E-0001   0.00000E+0000
   6.8750  5.06100E-0001   0.00000E+0000
   6.8770  5.09400E-0001   0.00000E+0000
   6.8790  5.10400E-0001   0.00000E+0000
   6.8820  5.05900E-0001   0.00000E+0000
   6.8840  5.17600E-0001   0.00000E+0000
   6.8860  5.05500E-0001   0.00000E+0000
   6.8870  5.17400E-0001   0.00000E+0000
   6.8890  5.21700E-0001   0.00000E+0000
   6.8930  5.04700E-0001   0.00000E+0000
   6.8940  5.10300E-0001   0.00000E+0000
   6.8980  5.14600E-0001   0.00000E+0000
   6.9000  5.31700E-0001   0.00000E+0000
   6.9020  5.41200E-0001   0.00000E+0000
   6.9050  5.31500E-0001   0.00000E+0000
   6.9070  5.24200E-0001   0.00000E+0000
   6.9100  5.40000E-0001   0.00000E+0000
   6.9150  5.34400E-0001   0.00000E+0000
   6.9170  5.28500E-0001   0.00000E+0000
   6.9190  5.24700E-0001   0.00000E+0000
   6.9210  5.19400E-0001   0.00000E+0000
   6.9230  5.33300E-0001   0.00000E+0000
   6.9260  5.29400E-0001   0.00000E+0000
   6.9290  5.28300E-0001   0.00000E+0000
   6.9330  5.41500E-0001   0.00000E+0000
   6.9360  5.34100E-0001   0.00000E+0000
   6.9380  5.19100E-0001   0.00000E+0000
   6.9410  5.58500E-0001   0.00000E+0000
   6.9440  5.41300E-0001   0.00000E+0000
   6.9480  5.16100E-0001   0.00000E+0000
   6.9520  5.21400E-0001   0.00000E+0000
   6.9530  5.17000E-0001   0.00000E+0000
   6.9560  5.12400E-0001   0.00000E+0000
   6.9580  5.28600E-0001   0.00000E+0000
   6.9610  5.29700E-0001   0.00000E+0000
   6.9630  5.12400E-0001   0.00000E+0000
   6.9660  5.22700E-0001   0.00000E+0000
   6.9680  5.18800E-0001   0.00000E+0000
   6.9730  5.16800E-0001   0.00000E+0000
   6.9750  5.21000E-0001   0.00000E+0000
   6.9770  5.19900E-0001   0.00000E+0000
   6.9800  5.13200E-0001   0.00000E+0000
   6.9840  4.85000E-0001   0.00000E+0000
   6.9860  5.11200E-0001   0.00000E+0000
   6.9890  5.04400E-0001   0.00000E+0000
   6.9920  5.07000E-0001   0.00000E+0000
   6.9930  5.26700E-0001   0.00000E+0000
   6.9960  5.26300E-0001   0.00000E+0000
   6.9980  5.40700E-0001   0.00000E+0000
   7.0000  5.16800E-0001   0.00000E+0000
   7.0030  5.16000E-0001   0.00000E+0000
   7.0050  5.33100E-0001   0.00000E+0000
   7.0070  5.22100E-0001   0.00000E+0000
   7.0100  5.25800E-0001   0.00000E+0000
   7.0120  5.37300E-0001   0.00000E+0000
   7.0140  5.37800E-0001   0.00000E+0000
   7.0170  5.23300E-0001   0.00000E+0000
   7.0180  5.28700E-0001   0.00000E+0000
   7.0210  5.47600E-0001   0.00000E+0000
   7.0230  5.35400E-0001   0.00000E+0000
   7.0270  5.27300E-0001   0.00000E+0000
   7.0300  5.54900E-0001   0.00000E+0000
   7.0320  5.45100E-0001   0.00000E+0000
   7.0350  5.42000E-0001   0.00000E+0000
   7.0370  5.36600E-0001   0.00000E+0000
   7.0390  5.50500E-0001   0.00000E+0000
   7.0400  5.67100E-0001   0.00000E+0000
   7.0430  5.58900E-0001   0.00000E+0000
   7.0440  5.46700E-0001   0.00000E+0000
   7.0480  5.51400E-0001   0.00000E+0000
   7.0510  5.43200E-0001   0.00000E+0000
   7.0530  5.55200E-0001   0.00000E+0000
   7.0560  5.62300E-0001   0.00000E+0000
   7.0580  5.47200E-0001   0.00000E+0000
   7.0600  5.69300E-0001   0.00000E+0000
   7.0620  5.70600E-0001   0.00000E+0000
   7.0650  5.72200E-0001   0.00000E+0000
   7.0660  5.69600E-0001   0.00000E+0000
   7.0690  5.62200E-0001   0.00000E+0000
   7.0720  5.83900E-0001   0.00000E+0000
   7.0740  5.82300E-0001   0.00000E+0000
   7.0760  5.86600E-0001   0.00000E+0000
   7.0790  5.61400E-0001   0.00000E+0000
   7.0810  5.72400E-0001   0.00000E+0000
   7.0840  5.79600E-0001   0.00000E+0000
   7.0850  5.96000E-0001   0.00000E+0000
   7.0900  5.97600E-0001   0.00000E+0000
   7.0920  5.81200E-0001   0.00000E+0000
   7.0940  5.91100E-0001   0.00000E+0000
   7.0970  5.98900E-0001   0.00000E+0000
   7.1000  6.10000E-0001   0.00000E+0000
