# Supplementary material for: Self-association of MreC as a regulatory signal in bacterial cell wall elongation
Source: Nat Commun. 2021 May 20;12:2987. doi: 10.1038/s41467-021-22957-9 (PMC8137920; doi:10.1038/s41467-021-22957-9)
Supplement: Supplementary file 4 — Source Data [file 41467_2021_22957_MOESM4_ESM.zip › Martins2-Source-Data/AUC_rawdata/E.coli/00047.RA3]

MREC FHEC 0,8 abs
R 3 20.0 20000 0012966 4.3080E10 281 1 
   5.8000 -4.28800E-0001   0.00000E+0000
   5.8040 -2.09400E-0001   0.00000E+0000
   5.8050 -2.30000E-0001   0.00000E+0000
   5.8060 -3.25500E-0001   0.00000E+0000
   5.8070 -2.16700E-0001   0.00000E+0000
   5.8090 -1.49300E-0001   0.00000E+0000
   5.8100 -2.09700E-0001   0.00000E+0000
   5.8110 -1.88500E-0001   0.00000E+0000
   5.8130 -1.27900E-0001   0.00000E+0000
   5.8140 -1.20200E-0001   0.00000E+0000
   5.8150 -3.44800E-0001   0.00000E+0000
   5.8180 -4.27400E-0001   0.00000E+0000
   5.8200 -4.37400E-0001   0.00000E+0000
   5.8210 -4.48000E-0001   0.00000E+0000
   5.8220 -4.82700E-0001   0.00000E+0000
   5.8230 -6.68300E-0001   0.00000E+0000
   5.8250 -4.62100E-0001   0.00000E+0000
   5.8270 -3.20600E-0001   0.00000E+0000
   5.8280 -1.59600E-0001   0.00000E+0000
   5.8290 -6.20000E-0003   0.00000E+0000
   5.8300  6.03000E-0002   0.00000E+0000
   5.8320  1.31500E-0001   0.00000E+0000
   5.8330  1.34600E-0001   0.00000E+0000
   5.8350  1.45600E-0001   0.00000E+0000
   5.8360  1.19400E-0001   0.00000E+0000
   5.8390  9.93000E-0002   0.00000E+0000
   5.8400  1.09900E-0001   0.00000E+0000
   5.8420  9.33000E-0002   0.00000E+0000
   5.8440  9.74000E-0002   0.00000E+0000
   5.8450  7.45000E-0002   0.00000E+0000
   5.8480  9.73000E-0002   0.00000E+0000
   5.8530  9.04000E-0002   0.00000E+0000
   5.8540  5.96000E-0002   0.00000E+0000
   5.8580  1.87000E-0002   0.00000E+0000
   5.8590  4.22000E-0002   0.00000E+0000
   5.8630  2.47000E-0002   0.00000E+0000
   5.8640  3.18000E-0002   0.00000E+0000
   5.8670  3.91000E-0002   0.00000E+0000
   5.8680  3.30000E-0002   0.00000E+0000
   5.8690  2.06000E-0002   0.00000E+0000
   5.8710 -3.49000E-0002   0.00000E+0000
   5.8730 -4.83000E-0002   0.00000E+0000
   5.8740 -6.30000E-0003   0.00000E+0000
   5.8750  3.10000E-0003   0.00000E+0000
   5.8780  1.29000E-0002   0.00000E+0000
   5.8800  4.74000E-0002   0.00000E+0000
   5.8820  3.95000E-0002   0.00000E+0000
   5.8850  5.80000E-0003   0.00000E+0000
   5.8870  6.60000E-0003   0.00000E+0000
   5.8880  2.47000E-0002   0.00000E+0000
   5.8890  4.57000E-0002   0.00000E+0000
   5.8920  5.65000E-0002   0.00000E+0000
   5.8960  4.22000E-0002   0.00000E+0000
   5.8980  1.08000E-0002   0.00000E+0000
   5.9010  3.35000E-0002   0.00000E+0000
   5.9040  2.95000E-0002   0.00000E+0000
   5.9060  2.39000E-0002   0.00000E+0000
   5.9080  1.36000E-0002   0.00000E+0000
   5.9120  1.61000E-0002   0.00000E+0000
   5.9130  1.81000E-0002   0.00000E+0000
   5.9150  2.33000E-0002   0.00000E+0000
   5.9170  2.41000E-0002   0.00000E+0000
   5.9190  2.56000E-0002   0.00000E+0000
   5.9200  1.28000E-0002   0.00000E+0000
   5.9220 -8.00000E-0004   0.00000E+0000
   5.9230  2.78000E-0002   0.00000E+0000
   5.9250  3.23000E-0002   0.00000E+0000
   5.9280  2.91000E-0002   0.00000E+0000
   5.9300  7.23000E-0002   0.00000E+0000
   5.9310  7.57000E-0002   0.00000E+0000
   5.9350  5.18000E-0002   0.00000E+0000
   5.9380  4.40000E-0002   0.00000E+0000
   5.9390  8.14000E-0002   0.00000E+0000
   5.9440  5.47000E-0002   0.00000E+0000
   5.9470  6.79000E-0002   0.00000E+0000
   5.9500  6.69000E-0002   0.00000E+0000
   5.9510  5.06000E-0002   0.00000E+0000
   5.9550  5.37000E-0002   0.00000E+0000
   5.9560  6.35000E-0002   0.00000E+0000
   5.9590  6.80000E-0002   0.00000E+0000
   5.9600  1.01000E-0001   0.00000E+0000
   5.9630  9.15000E-0002   0.00000E+0000
   5.9670  2.94000E-0002   0.00000E+0000
   5.9680  2.18000E-0002   0.00000E+0000
   5.9710  1.39000E-0002   0.00000E+0000
   5.9750  3.76000E-0002   0.00000E+0000
   5.9790  7.24000E-0002   0.00000E+0000
   5.9810 -1.67500E-0001   0.00000E+0000
   5.9830 -9.09500E-0001   0.00000E+0000
   5.9850 -1.08350E+0000   0.00000E+0000
   5.9860 -1.29250E+0000   0.00000E+0000
   5.9870 -1.35490E+0000   0.00000E+0000
   5.9900 -1.53800E+0000   0.00000E+0000
   5.9940 -1.70480E+0000   0.00000E+0000
   5.9950 -2.00230E+0000   0.00000E+0000
   5.9970 -1.96190E+0000   0.00000E+0000
   6.0000 -1.93900E+0000   0.00000E+0000
   6.0020 -1.88240E+0000   0.00000E+0000
   6.0040 -1.82910E+0000   0.00000E+0000
   6.0060 -1.74570E+0000   0.00000E+0000
   6.0080 -1.66580E+0000   0.00000E+0000
   6.0090 -1.58770E+0000   0.00000E+0000
   6.0130 -1.20690E+0000   0.00000E+0000
   6.0140 -6.88800E-0001   0.00000E+0000
   6.0180 -6.51000E-0002   0.00000E+0000
   6.0210  1.31700E-0001   0.00000E+0000
   6.0230  1.22300E-0001   0.00000E+0000
   6.0250  1.52800E-0001   0.00000E+0000
   6.0260  1.17000E-0001   0.00000E+0000
   6.0290  1.21500E-0001   0.00000E+0000
   6.0300  1.44500E-0001   0.00000E+0000
   6.0340  1.48000E-0001   0.00000E+0000
   6.0360  1.84000E-0001   0.00000E+0000
   6.0390  1.33200E-0001   0.00000E+0000
   6.0400  9.65000E-0002   0.00000E+0000
   6.0430  1.02900E-0001   0.00000E+0000
   6.0440  1.33400E-0001   0.00000E+0000
   6.0480  1.15900E-0001   0.00000E+0000
   6.0500  1.05400E-0001   0.00000E+0000
   6.0510  1.19100E-0001   0.00000E+0000
   6.0520  1.18100E-0001   0.00000E+0000
   6.0560  1.25300E-0001   0.00000E+0000
   6.0570  1.10600E-0001   0.00000E+0000
   6.0600  1.17500E-0001   0.00000E+0000
   6.0620  1.12100E-0001   0.00000E+0000
   6.0640  1.11500E-0001   0.00000E+0000
   6.0680  1.14500E-0001   0.00000E+0000
   6.0690  1.09600E-0001   0.00000E+0000
   6.0730  1.01600E-0001   0.00000E+0000
   6.0740  1.15100E-0001   0.00000E+0000
   6.0780  1.48500E-0001   0.00000E+0000
   6.0820  1.48700E-0001   0.00000E+0000
   6.0830  1.02200E-0001   0.00000E+0000
   6.0850  1.06120E+0000   0.00000E+0000
   6.0890  1.29200E+0000   0.00000E+0000
   6.0920  1.44520E+0000   0.00000E+0000
   6.0940  1.47200E+0000   0.00000E+0000
   6.0960  2.03860E+0000   0.00000E+0000
   6.1010  2.07700E+0000   0.00000E+0000
   6.1030  2.01820E+0000   0.00000E+0000
   6.1080  1.91570E+0000   0.00000E+0000
   6.1130  1.77740E+0000   0.00000E+0000
   6.1140  1.61740E+0000   0.00000E+0000
   6.1170  1.35410E+0000   0.00000E+0000
   6.1190  5.68100E-0001   0.00000E+0000
   6.1230  1.19000E-0001   0.00000E+0000
   6.1260  1.46700E-0001   0.00000E+0000
   6.1280  1.79100E-0001   0.00000E+0000
   6.1290  1.70300E-0001   0.00000E+0000
   6.1310  1.78500E-0001   0.00000E+0000
   6.1330  1.73000E-0001   0.00000E+0000
   6.1380  1.71100E-0001   0.00000E+0000
   6.1400  1.72000E-0001   0.00000E+0000
   6.1420  1.71900E-0001   0.00000E+0000
   6.1450  1.76600E-0001   0.00000E+0000
   6.1470  1.83500E-0001   0.00000E+0000
   6.1500  1.81700E-0001   0.00000E+0000
   6.1520  1.84500E-0001   0.00000E+0000
   6.1560  1.96200E-0001   0.00000E+0000
   6.1570  1.98200E-0001   0.00000E+0000
   6.1610  1.97400E-0001   0.00000E+0000
   6.1630  1.99200E-0001   0.00000E+0000
   6.1650  2.03100E-0001   0.00000E+0000
   6.1670  2.11500E-0001   0.00000E+0000
   6.1690  2.13300E-0001   0.00000E+0000
   6.1720  2.13900E-0001   0.00000E+0000
   6.1750  2.15100E-0001   0.00000E+0000
   6.1770  2.21000E-0001   0.00000E+0000
   6.1800  2.30100E-0001   0.00000E+0000
   6.1810  2.32200E-0001   0.00000E+0000
   6.1850  2.27800E-0001   0.00000E+0000
   6.1860  2.35500E-0001   0.00000E+0000
   6.1920  2.37500E-0001   0.00000E+0000
   6.1930  2.42400E-0001   0.00000E+0000
   6.1950  2.45000E-0001   0.00000E+0000
   6.1990  2.50400E-0001   0.00000E+0000
   6.2010  2.57200E-0001   0.00000E+0000
   6.2040  2.53200E-0001   0.00000E+0000
   6.2060  2.60600E-0001   0.00000E+0000
   6.2070  2.61000E-0001   0.00000E+0000
   6.2090  2.61700E-0001   0.00000E+0000
   6.2110  2.64100E-0001   0.00000E+0000
   6.2140  2.70900E-0001   0.00000E+0000
   6.2160  2.76900E-0001   0.00000E+0000
   6.2210  2.85500E-0001   0.00000E+0000
   6.2250  2.95400E-0001   0.00000E+0000
   6.2280  2.83700E-0001   0.00000E+0000
   6.2310  2.25200E-0001   0.00000E+0000
   6.2330  2.53800E-0001   0.00000E+0000
   6.2380  3.25300E-0001   0.00000E+0000
   6.2400  3.08800E-0001   0.00000E+0000
   6.2430  3.14900E-0001   0.00000E+0000
   6.2440  3.15700E-0001   0.00000E+0000
   6.2470  3.10400E-0001   0.00000E+0000
   6.2520  3.14600E-0001   0.00000E+0000
   6.2540  3.28700E-0001   0.00000E+0000
   6.2560  3.29500E-0001   0.00000E+0000
   6.2570  3.34600E-0001   0.00000E+0000
   6.2590  3.28300E-0001   0.00000E+0000
   6.2620  3.37300E-0001   0.00000E+0000
   6.2640  3.36800E-0001   0.00000E+0000
   6.2660  3.38700E-0001   0.00000E+0000
   6.2690  3.33600E-0001   0.00000E+0000
   6.2700  3.34400E-0001   0.00000E+0000
   6.2730  3.34000E-0001   0.00000E+0000
   6.2740  3.36200E-0001   0.00000E+0000
   6.2770  3.47700E-0001   0.00000E+0000
   6.2780  3.39000E-0001   0.00000E+0000
   6.2800  3.46100E-0001   0.00000E+0000
   6.2810  3.37300E-0001   0.00000E+0000
   6.2860  3.57000E-0001   0.00000E+0000
   6.2870  3.51700E-0001   0.00000E+0000
   6.2920  3.52100E-0001   0.00000E+0000
   6.2950  3.56200E-0001   0.00000E+0000
   6.2960  3.56800E-0001   0.00000E+0000
   6.2990  3.65500E-0001   0.00000E+0000
   6.3000  3.67400E-0001   0.00000E+0000
   6.3020  3.69800E-0001   0.00000E+0000
   6.3050  3.66600E-0001   0.00000E+0000
   6.3080  3.63300E-0001   0.00000E+0000
   6.3110  3.67300E-0001   0.00000E+0000
   6.3140  3.63000E-0001   0.00000E+0000
   6.3160  3.69200E-0001   0.00000E+0000
   6.3180  3.79100E-0001   0.00000E+0000
   6.3190  3.73500E-0001   0.00000E+0000
   6.3200  3.77100E-0001   0.00000E+0000
   6.3230  3.79700E-0001   0.00000E+0000
   6.3250  4.04700E-0001   0.00000E+0000
   6.3280  3.67000E-0001   0.00000E+0000
   6.3300  3.32800E-0001   0.00000E+0000
   6.3330  3.53300E-0001   0.00000E+0000
   6.3340  3.77300E-0001   0.00000E+0000
   6.3370  4.03900E-0001   0.00000E+0000
   6.3390  4.10200E-0001   0.00000E+0000
   6.3420  3.97600E-0001   0.00000E+0000
   6.3430  4.01600E-0001   0.00000E+0000
   6.3470  4.12300E-0001   0.00000E+0000
   6.3480  4.05400E-0001   0.00000E+0000
   6.3510  3.96500E-0001   0.00000E+0000
   6.3530  4.01900E-0001   0.00000E+0000
   6.3540  3.93500E-0001   0.00000E+0000
   6.3570  4.04100E-0001   0.00000E+0000
   6.3600  4.05200E-0001   0.00000E+0000
   6.3620  4.12800E-0001   0.00000E+0000
   6.3640  4.09100E-0001   0.00000E+0000
   6.3650  4.10000E-0001   0.00000E+0000
   6.3680  4.12800E-0001   0.00000E+0000
   6.3730  4.17200E-0001   0.00000E+0000
   6.3750  4.18600E-0001   0.00000E+0000
   6.3780  4.20300E-0001   0.00000E+0000
   6.3800  4.24400E-0001   0.00000E+0000
   6.3810  4.16400E-0001   0.00000E+0000
   6.3850  4.25500E-0001   0.00000E+0000
   6.3900  4.30900E-0001   0.00000E+0000
   6.3920  4.39100E-0001   0.00000E+0000
   6.3930  4.27900E-0001   0.00000E+0000
   6.3960  4.22200E-0001   0.00000E+0000
   6.4000  4.30600E-0001   0.00000E+0000
   6.4040  4.27900E-0001   0.00000E+0000
   6.4050  4.31900E-0001   0.00000E+0000
   6.4080  4.31500E-0001   0.00000E+0000
   6.4090  4.36400E-0001   0.00000E+0000
   6.4120  4.30500E-0001   0.00000E+0000
   6.4160  4.24000E-0001   0.00000E+0000
   6.4170  4.40200E-0001   0.00000E+0000
   6.4200  4.36000E-0001   0.00000E+0000
   6.4210  4.41000E-0001   0.00000E+0000
   6.4240  4.40600E-0001   0.00000E+0000
   6.4260  4.41000E-0001   0.00000E+0000
   6.4280  4.36100E-0001   0.00000E+0000
   6.4290  4.38300E-0001   0.00000E+0000
   6.4320  4.36900E-0001   0.00000E+0000
   6.4340  4.41100E-0001   0.00000E+0000
   6.4360  4.42300E-0001   0.00000E+0000
   6.4400  4.39500E-0001   0.00000E+0000
   6.4420  4.32400E-0001   0.00000E+0000
   6.4440  4.47400E-0001   0.00000E+0000
   6.4470  4.47700E-0001   0.00000E+0000
   6.4510  4.32200E-0001   0.00000E+0000
   6.4520  4.36800E-0001   0.00000E+0000
   6.4550  4.49400E-0001   0.00000E+0000
   6.4570  4.39500E-0001   0.00000E+0000
   6.4600  4.36800E-0001   0.00000E+0000
   6.4640  4.42900E-0001   0.00000E+0000
   6.4690  4.41500E-0001   0.00000E+0000
   6.4700  4.40900E-0001   0.00000E+0000
   6.4720  4.44900E-0001   0.00000E+0000
   6.4740  4.48600E-0001   0.00000E+0000
   6.4770  4.62600E-0001   0.00000E+0000
   6.4790  4.90600E-0001   0.00000E+0000
   6.4810  4.84300E-0001   0.00000E+0000
   6.4830  4.47200E-0001   0.00000E+0000
   6.4860  4.68200E-0001   0.00000E+0000
   6.4880  4.40200E-0001   0.00000E+0000
   6.4910  4.49300E-0001   0.00000E+0000
   6.4920  4.51300E-0001   0.00000E+0000
   6.4940  4.47900E-0001   0.00000E+0000
   6.4950  4.46600E-0001   0.00000E+0000
   6.4990  4.43800E-0001   0.00000E+0000
   6.5030  4.54300E-0001   0.00000E+0000
   6.5050  4.47700E-0001   0.00000E+0000
   6.5070  4.55800E-0001   0.00000E+0000
   6.5100  4.58600E-0001   0.00000E+0000
   6.5130  4.45700E-0001   0.00000E+0000
   6.5150  4.32300E-0001   0.00000E+0000
   6.5170  4.28200E-0001   0.00000E+0000
   6.5220  4.67100E-0001   0.00000E+0000
   6.5240  4.62100E-0001   0.00000E+0000
   6.5250  4.61500E-0001   0.00000E+0000
   6.5270  4.54500E-0001   0.00000E+0000
   6.5290  4.52200E-0001   0.00000E+0000
   6.5300  4.51800E-0001   0.00000E+0000
   6.5340  4.50200E-0001   0.00000E+0000
   6.5360  4.53300E-0001   0.00000E+0000
   6.5380  4.54600E-0001   0.00000E+0000
   6.5400  4.60500E-0001   0.00000E+0000
   6.5420  4.63900E-0001   0.00000E+0000
   6.5450  4.51600E-0001   0.00000E+0000
   6.5470  4.54200E-0001   0.00000E+0000
   6.5480  4.47900E-0001   0.00000E+0000
   6.5500  4.59800E-0001   0.00000E+0000
   6.5520  4.59900E-0001   0.00000E+0000
   6.5550  4.54000E-0001   0.00000E+0000
   6.5570  4.51500E-0001   0.00000E+0000
   6.5590  4.54900E-0001   0.00000E+0000
   6.5610  4.56000E-0001   0.00000E+0000
   6.5640  4.63400E-0001   0.00000E+0000
   6.5660  4.60200E-0001   0.00000E+0000
   6.5690  4.61700E-0001   0.00000E+0000
   6.5700  4.63200E-0001   0.00000E+0000
   6.5720  4.54100E-0001   0.00000E+0000
   6.5740  4.54600E-0001   0.00000E+0000
   6.5770  4.61600E-0001   0.00000E+0000
   6.5790  4.55300E-0001   0.00000E+0000
   6.5800  4.54400E-0001   0.00000E+0000
   6.5840  4.67300E-0001   0.00000E+0000
   6.5860  4.60700E-0001   0.00000E+0000
   6.5880  4.62800E-0001   0.00000E+0000
   6.5910  4.62100E-0001   0.00000E+0000
   6.5940  4.58200E-0001   0.00000E+0000
   6.5960  4.66500E-0001   0.00000E+0000
   6.5980  4.60000E-0001   0.00000E+0000
   6.6010  4.65800E-0001   0.00000E+0000
   6.6020  4.85300E-0001   0.00000E+0000
   6.6050  4.85200E-0001   0.00000E+0000
   6.6070  4.69500E-0001   0.00000E+0000
   6.6100  4.64800E-0001   0.00000E+0000
   6.6110  4.69200E-0001   0.00000E+0000
   6.6140  4.71100E-0001   0.00000E+0000
   6.6170  4.70400E-0001   0.00000E+0000
   6.6190  4.70900E-0001   0.00000E+0000
   6.6230  4.79000E-0001   0.00000E+0000
   6.6250  4.65800E-0001   0.00000E+0000
   6.6270  4.75800E-0001   0.00000E+0000
   6.6290  4.77900E-0001   0.00000E+0000
   6.6310  4.81700E-0001   0.00000E+0000
   6.6330  4.82400E-0001   0.00000E+0000
   6.6350  4.84900E-0001   0.00000E+0000
   6.6380  4.76400E-0001   0.00000E+0000
   6.6400  4.78200E-0001   0.00000E+0000
   6.6450  4.74700E-0001   0.00000E+0000
   6.6460  4.86800E-0001   0.00000E+0000
   6.6480  4.69300E-0001   0.00000E+0000
   6.6490  4.66600E-0001   0.00000E+0000
   6.6530  4.77700E-0001   0.00000E+0000
   6.6550  4.73000E-0001   0.00000E+0000
   6.6580  4.80600E-0001   0.00000E+0000
   6.6590  4.74800E-0001   0.00000E+0000
   6.6630  4.80300E-0001   0.00000E+0000
   6.6650  4.81300E-0001   0.00000E+0000
   6.6670  4.73800E-0001   0.00000E+0000
   6.6700  4.84800E-0001   0.00000E+0000
   6.6710  4.77400E-0001   0.00000E+0000
   6.6740  4.76900E-0001   0.00000E+0000
   6.6760  4.86600E-0001   0.00000E+0000
   6.6790  4.76900E-0001   0.00000E+0000
   6.6800  4.79600E-0001   0.00000E+0000
   6.6840  4.93700E-0001   0.00000E+0000
   6.6880  4.88700E-0001   0.00000E+0000
   6.6890  4.84400E-0001   0.00000E+0000
   6.6920  4.83900E-0001   0.00000E+0000
   6.6950  4.97000E-0001   0.00000E+0000
   6.6960  4.97300E-0001   0.00000E+0000
   6.7000  4.87300E-0001   0.00000E+0000
   6.7020  4.85300E-0001   0.00000E+0000
   6.7040  4.82800E-0001   0.00000E+0000
   6.7060  4.88200E-0001   0.00000E+0000
   6.7080  4.89600E-0001   0.00000E+0000
   6.7120  4.82200E-0001   0.00000E+0000
   6.7140  4.86100E-0001   0.00000E+0000
   6.7170  4.83000E-0001   0.00000E+0000
   6.7190  4.88100E-0001   0.00000E+0000
   6.7200  4.83500E-0001   0.00000E+0000
   6.7220  4.84300E-0001   0.00000E+0000
   6.7240  4.99000E-0001   0.00000E+0000
   6.7260  4.87300E-0001   0.00000E+0000
   6.7290  4.87200E-0001   0.00000E+0000
   6.7310  5.08400E-0001   0.00000E+0000
   6.7350  4.98200E-0001   0.00000E+0000
   6.7380  4.97400E-0001   0.00000E+0000
   6.7410  4.99900E-0001   0.00000E+0000
   6.7430  5.08700E-0001   0.00000E+0000
   6.7450  5.09300E-0001   0.00000E+0000
   6.7480  4.91000E-0001   0.00000E+0000
   6.7500  4.91100E-0001   0.00000E+0000
   6.7540  5.13300E-0001   0.00000E+0000
   6.7550  5.10000E-0001   0.00000E+0000
   6.7580  5.09500E-0001   0.00000E+0000
   6.7590  5.13200E-0001   0.00000E+0000
   6.7620  5.07300E-0001   0.00000E+0000
   6.7640  5.09500E-0001   0.00000E+0000
   6.7680  5.12100E-0001   0.00000E+0000
   6.7700  4.92000E-0001   0.00000E+0000
   6.7720  4.85100E-0001   0.00000E+0000
   6.7750  5.02800E-0001   0.00000E+0000
   6.7800  5.10800E-0001   0.00000E+0000
   6.7820  5.17900E-0001   0.00000E+0000
   6.7850  5.08300E-0001   0.00000E+0000
   6.7870  5.14200E-0001   0.00000E+0000
   6.7890  5.13600E-0001   0.00000E+0000
   6.7900  5.23700E-0001   0.00000E+0000
   6.7960  5.16700E-0001   0.00000E+0000
   6.8000  5.07700E-0001   0.00000E+0000
   6.8010  5.00900E-0001   0.00000E+0000
   6.8050  5.16200E-0001   0.00000E+0000
   6.8070  5.24900E-0001   0.00000E+0000
   6.8100  5.30100E-0001   0.00000E+0000
   6.8120  5.22200E-0001   0.00000E+0000
   6.8140  5.52500E-0001   0.00000E+0000
   6.8170  5.19000E-0001   0.00000E+0000
   6.8190  5.31200E-0001   0.00000E+0000
   6.8210  5.26200E-0001   0.00000E+0000
   6.8240  5.27200E-0001   0.00000E+0000
   6.8250  5.12800E-0001   0.00000E+0000
   6.8260  5.17300E-0001   0.00000E+0000
   6.8310  5.11200E-0001   0.00000E+0000
   6.8320  5.35800E-0001   0.00000E+0000
   6.8350  5.23200E-0001   0.00000E+0000
   6.8370  5.24700E-0001   0.00000E+0000
   6.8390  5.30300E-0001   0.00000E+0000
   6.8430  5.17800E-0001   0.00000E+0000
   6.8460  5.20300E-0001   0.00000E+0000
   6.8490  5.20000E-0001   0.00000E+0000
   6.8500  5.25900E-0001   0.00000E+0000
   6.8530  5.26500E-0001   0.00000E+0000
   6.8560  5.43800E-0001   0.00000E+0000
   6.8580  5.15700E-0001   0.00000E+0000
   6.8600  5.13900E-0001   0.00000E+0000
   6.8620  5.24200E-0001   0.00000E+0000
   6.8670  5.20100E-0001   0.00000E+0000
   6.8680  5.21600E-0001   0.00000E+0000
   6.8700  5.24900E-0001   0.00000E+0000
   6.8720  5.37600E-0001   0.00000E+0000
   6.8750  5.35700E-0001   0.00000E+0000
   6.8770  5.35200E-0001   0.00000E+0000
   6.8810  5.35400E-0001   0.00000E+0000
   6.8830  5.32700E-0001   0.00000E+0000
   6.8860  5.35200E-0001   0.00000E+0000
   6.8870  5.35500E-0001   0.00000E+0000
   6.8900  5.41000E-0001   0.00000E+0000
   6.8930  5.36500E-0001   0.00000E+0000
   6.8940  5.30300E-0001   0.00000E+0000
   6.8990  5.54200E-0001   0.00000E+0000
   6.9010  5.62100E-0001   0.00000E+0000
   6.9040  5.61200E-0001   0.00000E+0000
   6.9060  5.51300E-0001   0.00000E+0000
   6.9080  5.50900E-0001   0.00000E+0000
   6.9120  5.74900E-0001   0.00000E+0000
   6.9130  5.61900E-0001   0.00000E+0000
   6.9170  5.59500E-0001   0.00000E+0000
   6.9180  5.45600E-0001   0.00000E+0000
   6.9200  5.45600E-0001   0.00000E+0000
   6.9220  5.46900E-0001   0.00000E+0000
   6.9240  5.63000E-0001   0.00000E+0000
   6.9260  5.56600E-0001   0.00000E+0000
   6.9290  5.41600E-0001   0.00000E+0000
   6.9310  5.51200E-0001   0.00000E+0000
   6.9340  5.69000E-0001   0.00000E+0000
   6.9370  5.48900E-0001   0.00000E+0000
   6.9380  5.66800E-0001   0.00000E+0000
   6.9410  5.76300E-0001   0.00000E+0000
   6.9440  5.64600E-0001   0.00000E+0000
   6.9480  5.40300E-0001   0.00000E+0000
   6.9490  5.35700E-0001   0.00000E+0000
   6.9520  5.40800E-0001   0.00000E+0000
   6.9560  5.45500E-0001   0.00000E+0000
   6.9590  5.54900E-0001   0.00000E+0000
   6.9600  5.54900E-0001   0.00000E+0000
   6.9610  5.38800E-0001   0.00000E+0000
   6.9630  5.36800E-0001   0.00000E+0000
   6.9660  5.53300E-0001   0.00000E+0000
   6.9680  5.32300E-0001   0.00000E+0000
   6.9690  5.35900E-0001   0.00000E+0000
   6.9720  5.37200E-0001   0.00000E+0000
   6.9750  5.49500E-0001   0.00000E+0000
   6.9770  5.42600E-0001   0.00000E+0000
   6.9780  5.38300E-0001   0.00000E+0000
   6.9820  5.27900E-0001   0.00000E+0000
   6.9840  5.20600E-0001   0.00000E+0000
   6.9870  5.26300E-0001   0.00000E+0000
   6.9890  5.33400E-0001   0.00000E+0000
   6.9910  5.35900E-0001   0.00000E+0000
   6.9930  5.45600E-0001   0.00000E+0000
   6.9950  5.62900E-0001   0.00000E+0000
   6.9980  5.42600E-0001   0.00000E+0000
   7.0000  5.24300E-0001   0.00000E+0000
   7.0020  5.43100E-0001   0.00000E+0000
   7.0050  5.43900E-0001   0.00000E+0000
   7.0070  5.48600E-0001   0.00000E+0000
   7.0100  5.44300E-0001   0.00000E+0000
   7.0130  5.57000E-0001   0.00000E+0000
   7.0150  5.43300E-0001   0.00000E+0000
   7.0180  5.37200E-0001   0.00000E+0000
   7.0190  5.60300E-0001   0.00000E+0000
   7.0220  5.66500E-0001   0.00000E+0000
   7.0260  5.39600E-0001   0.00000E+0000
   7.0280  5.53700E-0001   0.00000E+0000
   7.0300  5.58000E-0001   0.00000E+0000
   7.0320  5.57200E-0001   0.00000E+0000
   7.0350  5.65100E-0001   0.00000E+0000
   7.0370  5.71600E-0001   0.00000E+0000
   7.0410  5.84900E-0001   0.00000E+0000
   7.0440  5.81700E-0001   0.00000E+0000
   7.0460  5.69000E-0001   0.00000E+0000
   7.0480  5.54400E-0001   0.00000E+0000
   7.0510  5.70200E-0001   0.00000E+0000
   7.0530  5.65200E-0001   0.00000E+0000
   7.0550  5.72600E-0001   0.00000E+0000
   7.0570  5.72500E-0001   0.00000E+0000
   7.0600  5.86700E-0001   0.00000E+0000
   7.0620  5.82700E-0001   0.00000E+0000
   7.0650  5.87500E-0001   0.00000E+0000
   7.0670  5.73600E-0001   0.00000E+0000
   7.0700  5.91500E-0001   0.00000E+0000
   7.0710  5.95500E-0001   0.00000E+0000
   7.0730  5.98700E-0001   0.00000E+0000
   7.0760  5.86300E-0001   0.00000E+0000
   7.0790  5.74300E-0001   0.00000E+0000
   7.0810  5.86900E-0001   0.00000E+0000
   7.0840  5.95400E-0001   0.00000E+0000
   7.0870  6.07100E-0001   0.00000E+0000
   7.0880  6.00500E-0001   0.00000E+0000
   7.0910  5.94500E-0001   0.00000E+0000
   7.0920  5.98900E-0001   0.00000E+0000
   7.0970  6.05700E-0001   0.00000E+0000
   7.1010  6.19700E-0001   0.00000E+0000
