# Supplementary material for: Self-association of MreC as a regulatory signal in bacterial cell wall elongation
Source: Nat Commun. 2021 May 20;12:2987. doi: 10.1038/s41467-021-22957-9 (PMC8137920; doi:10.1038/s41467-021-22957-9)
Supplement: Supplementary file 4 — Source Data [file 41467_2021_22957_MOESM4_ESM.zip › Martins2-Source-Data/AUC_rawdata/E.coli/00079.RA3]

MREC FHEC 0,8 abs
R 3 20.0 20000 0019645 7.2380E10 281 1 
   5.8030 -3.05500E-0001   0.00000E+0000
   5.8050 -1.80400E-0001   0.00000E+0000
   5.8060 -2.20300E-0001   0.00000E+0000
   5.8070 -1.94400E-0001   0.00000E+0000
   5.8080 -1.83700E-0001   0.00000E+0000
   5.8100 -2.29700E-0001   0.00000E+0000
   5.8110 -1.59900E-0001   0.00000E+0000
   5.8140 -1.53400E-0001   0.00000E+0000
   5.8150 -1.99600E-0001   0.00000E+0000
   5.8170 -3.88600E-0001   0.00000E+0000
   5.8180 -5.69500E-0001   0.00000E+0000
   5.8210 -4.98600E-0001   0.00000E+0000
   5.8240 -5.06900E-0001   0.00000E+0000
   5.8250 -4.33200E-0001   0.00000E+0000
   5.8300 -1.41000E-0002   0.00000E+0000
   5.8320  1.56700E-0001   0.00000E+0000
   5.8350  1.49500E-0001   0.00000E+0000
   5.8390  1.12400E-0001   0.00000E+0000
   5.8410  9.64000E-0002   0.00000E+0000
   5.8440  9.67000E-0002   0.00000E+0000
   5.8460  1.02400E-0001   0.00000E+0000
   5.8480  9.84000E-0002   0.00000E+0000
   5.8490  9.54000E-0002   0.00000E+0000
   5.8510  8.22000E-0002   0.00000E+0000
   5.8530  8.35000E-0002   0.00000E+0000
   5.8550  5.33000E-0002   0.00000E+0000
   5.8560  1.88000E-0002   0.00000E+0000
   5.8590  3.77000E-0002   0.00000E+0000
   5.8620  7.20000E-0003   0.00000E+0000
   5.8630  2.29000E-0002   0.00000E+0000
   5.8670  3.83000E-0002   0.00000E+0000
   5.8700 -2.51000E-0002   0.00000E+0000
   5.8710 -3.50000E-0002   0.00000E+0000
   5.8720 -3.32000E-0002   0.00000E+0000
   5.8750  4.30000E-0003   0.00000E+0000
   5.8780  4.18000E-0002   0.00000E+0000
   5.8800  3.78000E-0002   0.00000E+0000
   5.8820  4.52000E-0002   0.00000E+0000
   5.8840  1.73000E-0002   0.00000E+0000
   5.8860  1.15000E-0002   0.00000E+0000
   5.8880  3.54000E-0002   0.00000E+0000
   5.8900  3.77000E-0002   0.00000E+0000
   5.8920  1.13000E-0002   0.00000E+0000
   5.8960  2.94000E-0002   0.00000E+0000
   5.8970  6.10000E-0003   0.00000E+0000
   5.8990  4.18000E-0002   0.00000E+0000
   5.9010  4.42000E-0002   0.00000E+0000
   5.9030  2.24000E-0002   0.00000E+0000
   5.9040  1.87000E-0002   0.00000E+0000
   5.9060  1.66000E-0002   0.00000E+0000
   5.9080  1.41000E-0002   0.00000E+0000
   5.9090  1.93000E-0002   0.00000E+0000
   5.9100  2.53000E-0002   0.00000E+0000
   5.9130  1.97000E-0002   0.00000E+0000
   5.9150  2.02000E-0002   0.00000E+0000
   5.9180  2.22000E-0002   0.00000E+0000
   5.9200 -6.40000E-0003   0.00000E+0000
   5.9220  1.15000E-0002   0.00000E+0000
   5.9230  3.58000E-0002   0.00000E+0000
   5.9260  2.71000E-0002   0.00000E+0000
   5.9270  2.35000E-0002   0.00000E+0000
   5.9310  7.25000E-0002   0.00000E+0000
   5.9350  2.38000E-0002   0.00000E+0000
   5.9390  7.84000E-0002   0.00000E+0000
   5.9400  8.32000E-0002   0.00000E+0000
   5.9420  5.83000E-0002   0.00000E+0000
   5.9440  6.66000E-0002   0.00000E+0000
   5.9460  6.83000E-0002   0.00000E+0000
   5.9470  6.47000E-0002   0.00000E+0000
   5.9500  5.93000E-0002   0.00000E+0000
   5.9510  4.02000E-0002   0.00000E+0000
   5.9540  5.46000E-0002   0.00000E+0000
   5.9560  5.74000E-0002   0.00000E+0000
   5.9570  5.70000E-0002   0.00000E+0000
   5.9600  9.69000E-0002   0.00000E+0000
   5.9630  8.14000E-0002   0.00000E+0000
   5.9660  2.98000E-0002   0.00000E+0000
   5.9680  2.45000E-0002   0.00000E+0000
   5.9710  1.30000E-0002   0.00000E+0000
   5.9730  3.39000E-0002   0.00000E+0000
   5.9750  2.13000E-0002   0.00000E+0000
   5.9770  7.64000E-0002   0.00000E+0000
   5.9790 -2.47800E-0001   0.00000E+0000
   5.9830 -8.94900E-0001   0.00000E+0000
   5.9840 -1.18760E+0000   0.00000E+0000
   5.9870 -1.34660E+0000   0.00000E+0000
   5.9900 -1.66410E+0000   0.00000E+0000
   5.9920 -1.90390E+0000   0.00000E+0000
   5.9950 -1.97620E+0000   0.00000E+0000
   5.9990 -1.96900E+0000   0.00000E+0000
   6.0000 -1.87600E+0000   0.00000E+0000
   6.0020 -1.84950E+0000   0.00000E+0000
   6.0060 -1.68590E+0000   0.00000E+0000
   6.0070 -1.58050E+0000   0.00000E+0000
   6.0110 -1.29050E+0000   0.00000E+0000
   6.0120 -7.09000E-0001   0.00000E+0000
   6.0160 -9.89000E-0002   0.00000E+0000
   6.0170  1.18400E-0001   0.00000E+0000
   6.0200  1.32100E-0001   0.00000E+0000
   6.0210  1.38900E-0001   0.00000E+0000
   6.0250  1.43200E-0001   0.00000E+0000
   6.0290  1.47100E-0001   0.00000E+0000
   6.0300  1.33900E-0001   0.00000E+0000
   6.0320  1.59100E-0001   0.00000E+0000
   6.0340  1.56600E-0001   0.00000E+0000
   6.0360  1.23900E-0001   0.00000E+0000
   6.0390  8.98000E-0002   0.00000E+0000
   6.0420  1.08000E-0001   0.00000E+0000
   6.0440  1.26200E-0001   0.00000E+0000
   6.0450  1.26900E-0001   0.00000E+0000
   6.0490  1.16200E-0001   0.00000E+0000
   6.0510  1.18900E-0001   0.00000E+0000
   6.0520  1.23400E-0001   0.00000E+0000
   6.0550  1.11400E-0001   0.00000E+0000
   6.0570  1.20700E-0001   0.00000E+0000
   6.0590  1.12400E-0001   0.00000E+0000
   6.0620  1.08400E-0001   0.00000E+0000
   6.0640  1.22100E-0001   0.00000E+0000
   6.0660  1.09700E-0001   0.00000E+0000
   6.0690  1.02900E-0001   0.00000E+0000
   6.0710  1.03400E-0001   0.00000E+0000
   6.0730  1.17700E-0001   0.00000E+0000
   6.0760  1.66100E-0001   0.00000E+0000
   6.0780  1.58300E-0001   0.00000E+0000
   6.0800  1.15100E-0001   0.00000E+0000
   6.0820  1.31300E-0001   0.00000E+0000
   6.0850  1.14730E+0000   0.00000E+0000
   6.0890  1.35060E+0000   0.00000E+0000
   6.0920  1.46410E+0000   0.00000E+0000
   6.0940  1.75060E+0000   0.00000E+0000
   6.0990  2.01320E+0000   0.00000E+0000
   6.1010  2.04980E+0000   0.00000E+0000
   6.1030  1.95580E+0000   0.00000E+0000
   6.1060  1.90920E+0000   0.00000E+0000
   6.1080  1.83590E+0000   0.00000E+0000
   6.1090  1.74650E+0000   0.00000E+0000
   6.1140  1.49680E+0000   0.00000E+0000
   6.1170  5.90100E-0001   0.00000E+0000
   6.1220  7.57000E-0002   0.00000E+0000
   6.1250  1.43000E-0001   0.00000E+0000
   6.1270  1.40800E-0001   0.00000E+0000
   6.1280  1.36400E-0001   0.00000E+0000
   6.1310  1.27300E-0001   0.00000E+0000
   6.1340  1.26400E-0001   0.00000E+0000
   6.1360  1.24500E-0001   0.00000E+0000
   6.1380  1.29800E-0001   0.00000E+0000
   6.1400  1.20100E-0001   0.00000E+0000
   6.1420  1.21100E-0001   0.00000E+0000
   6.1440  1.33000E-0001   0.00000E+0000
   6.1470  1.38400E-0001   0.00000E+0000
   6.1490  1.31400E-0001   0.00000E+0000
   6.1510  1.30400E-0001   0.00000E+0000
   6.1530  1.32600E-0001   0.00000E+0000
   6.1550  1.34400E-0001   0.00000E+0000
   6.1570  1.45800E-0001   0.00000E+0000
   6.1580  1.38800E-0001   0.00000E+0000
   6.1620  1.41600E-0001   0.00000E+0000
   6.1660  1.40800E-0001   0.00000E+0000
   6.1680  1.59600E-0001   0.00000E+0000
   6.1690  1.44000E-0001   0.00000E+0000
   6.1730  1.51300E-0001   0.00000E+0000
   6.1750  1.53900E-0001   0.00000E+0000
   6.1770  1.56700E-0001   0.00000E+0000
   6.1810  1.58700E-0001   0.00000E+0000
   6.1850  1.57200E-0001   0.00000E+0000
   6.1870  1.60900E-0001   0.00000E+0000
   6.1880  1.64900E-0001   0.00000E+0000
   6.1900  1.66600E-0001   0.00000E+0000
   6.1930  1.66500E-0001   0.00000E+0000
   6.1950  1.69800E-0001   0.00000E+0000
   6.1970  1.70800E-0001   0.00000E+0000
   6.1990  1.72500E-0001   0.00000E+0000
   6.2000  1.77400E-0001   0.00000E+0000
   6.2040  1.75100E-0001   0.00000E+0000
   6.2060  1.82800E-0001   0.00000E+0000
   6.2080  1.87000E-0001   0.00000E+0000
   6.2110  1.88000E-0001   0.00000E+0000
   6.2140  1.91600E-0001   0.00000E+0000
   6.2180  1.95100E-0001   0.00000E+0000
   6.2200  1.96200E-0001   0.00000E+0000
   6.2220  1.98800E-0001   0.00000E+0000
   6.2250  2.01700E-0001   0.00000E+0000
   6.2270  2.19900E-0001   0.00000E+0000
   6.2310  1.44100E-0001   0.00000E+0000
   6.2340  1.60200E-0001   0.00000E+0000
   6.2360  2.43700E-0001   0.00000E+0000
   6.2400  2.28900E-0001   0.00000E+0000
   6.2410  2.25600E-0001   0.00000E+0000
   6.2430  2.26500E-0001   0.00000E+0000
   6.2450  2.31400E-0001   0.00000E+0000
   6.2470  2.29300E-0001   0.00000E+0000
   6.2490  2.28600E-0001   0.00000E+0000
   6.2510  2.27500E-0001   0.00000E+0000
   6.2540  2.36000E-0001   0.00000E+0000
   6.2590  2.48900E-0001   0.00000E+0000
   6.2600  2.48200E-0001   0.00000E+0000
   6.2610  2.50800E-0001   0.00000E+0000
   6.2640  2.46500E-0001   0.00000E+0000
   6.2660  2.54300E-0001   0.00000E+0000
   6.2690  2.52600E-0001   0.00000E+0000
   6.2710  2.51300E-0001   0.00000E+0000
   6.2730  2.44800E-0001   0.00000E+0000
   6.2740  2.56500E-0001   0.00000E+0000
   6.2770  2.59400E-0001   0.00000E+0000
   6.2800  2.58700E-0001   0.00000E+0000
   6.2820  2.51500E-0001   0.00000E+0000
   6.2840  2.59200E-0001   0.00000E+0000
   6.2860  2.70800E-0001   0.00000E+0000
   6.2880  2.68400E-0001   0.00000E+0000
   6.2900  2.64100E-0001   0.00000E+0000
   6.2930  2.68400E-0001   0.00000E+0000
   6.2950  2.73100E-0001   0.00000E+0000
   6.2980  2.83900E-0001   0.00000E+0000
   6.3000  2.81900E-0001   0.00000E+0000
   6.3030  2.79800E-0001   0.00000E+0000
   6.3050  2.86100E-0001   0.00000E+0000
   6.3080  2.87200E-0001   0.00000E+0000
   6.3100  2.96600E-0001   0.00000E+0000
   6.3120  2.89800E-0001   0.00000E+0000
   6.3160  2.87100E-0001   0.00000E+0000
   6.3180  2.93400E-0001   0.00000E+0000
   6.3220  2.94200E-0001   0.00000E+0000
   6.3260  3.16200E-0001   0.00000E+0000
   6.3280  3.05500E-0001   0.00000E+0000
   6.3300  2.45800E-0001   0.00000E+0000
   6.3330  2.71600E-0001   0.00000E+0000
   6.3360  3.23000E-0001   0.00000E+0000
   6.3380  3.20900E-0001   0.00000E+0000
   6.3400  3.20800E-0001   0.00000E+0000
   6.3420  3.17700E-0001   0.00000E+0000
   6.3440  3.21800E-0001   0.00000E+0000
   6.3460  3.28800E-0001   0.00000E+0000
   6.3480  3.30900E-0001   0.00000E+0000
   6.3500  3.24400E-0001   0.00000E+0000
   6.3540  3.19400E-0001   0.00000E+0000
   6.3550  3.20300E-0001   0.00000E+0000
   6.3580  3.30000E-0001   0.00000E+0000
   6.3600  3.27700E-0001   0.00000E+0000
   6.3620  3.32700E-0001   0.00000E+0000
   6.3650  3.38300E-0001   0.00000E+0000
   6.3680  3.39600E-0001   0.00000E+0000
   6.3690  3.29200E-0001   0.00000E+0000
   6.3720  3.40200E-0001   0.00000E+0000
   6.3750  3.33700E-0001   0.00000E+0000
   6.3790  3.50600E-0001   0.00000E+0000
   6.3800  3.37600E-0001   0.00000E+0000
   6.3830  3.38900E-0001   0.00000E+0000
   6.3850  3.52300E-0001   0.00000E+0000
   6.3880  3.49700E-0001   0.00000E+0000
   6.3910  3.53000E-0001   0.00000E+0000
   6.3930  3.55400E-0001   0.00000E+0000
   6.3950  3.52500E-0001   0.00000E+0000
   6.3970  3.50400E-0001   0.00000E+0000
   6.3980  3.55800E-0001   0.00000E+0000
   6.4000  3.65200E-0001   0.00000E+0000
   6.4040  3.47700E-0001   0.00000E+0000
   6.4050  3.62900E-0001   0.00000E+0000
   6.4080  3.57800E-0001   0.00000E+0000
   6.4090  3.63400E-0001   0.00000E+0000
   6.4120  3.56300E-0001   0.00000E+0000
   6.4150  3.48000E-0001   0.00000E+0000
   6.4170  3.64800E-0001   0.00000E+0000
   6.4180  3.66200E-0001   0.00000E+0000
   6.4210  3.65800E-0001   0.00000E+0000
   6.4240  3.65100E-0001   0.00000E+0000
   6.4260  3.63800E-0001   0.00000E+0000
   6.4290  3.66800E-0001   0.00000E+0000
   6.4310  3.69900E-0001   0.00000E+0000
   6.4350  3.67500E-0001   0.00000E+0000
   6.4360  3.68200E-0001   0.00000E+0000
   6.4390  3.71200E-0001   0.00000E+0000
   6.4410  3.73700E-0001   0.00000E+0000
   6.4430  3.78100E-0001   0.00000E+0000
   6.4470  3.80100E-0001   0.00000E+0000
   6.4480  3.81000E-0001   0.00000E+0000
   6.4500  3.68900E-0001   0.00000E+0000
   6.4520  3.81000E-0001   0.00000E+0000
   6.4560  3.91200E-0001   0.00000E+0000
   6.4580  3.71400E-0001   0.00000E+0000
   6.4600  3.76100E-0001   0.00000E+0000
   6.4620  3.76800E-0001   0.00000E+0000
   6.4650  3.79100E-0001   0.00000E+0000
   6.4670  3.82400E-0001   0.00000E+0000
   6.4700  3.78800E-0001   0.00000E+0000
   6.4720  3.85300E-0001   0.00000E+0000
   6.4750  3.89800E-0001   0.00000E+0000
   6.4760  4.02200E-0001   0.00000E+0000
   6.4780  4.35800E-0001   0.00000E+0000
   6.4810  3.99600E-0001   0.00000E+0000
   6.4830  3.93800E-0001   0.00000E+0000
   6.4850  3.94200E-0001   0.00000E+0000
   6.4880  3.94300E-0001   0.00000E+0000
   6.4900  3.95300E-0001   0.00000E+0000
   6.4920  3.89100E-0001   0.00000E+0000
   6.4930  3.87500E-0001   0.00000E+0000
   6.4970  3.95400E-0001   0.00000E+0000
   6.4980  3.93700E-0001   0.00000E+0000
   6.5020  3.94100E-0001   0.00000E+0000
   6.5030  3.99900E-0001   0.00000E+0000
   6.5060  4.04700E-0001   0.00000E+0000
   6.5090  4.16300E-0001   0.00000E+0000
   6.5120  3.81200E-0001   0.00000E+0000
   6.5150  3.72900E-0001   0.00000E+0000
   6.5180  3.93400E-0001   0.00000E+0000
   6.5210  4.01500E-0001   0.00000E+0000
   6.5230  4.13200E-0001   0.00000E+0000
   6.5270  4.02300E-0001   0.00000E+0000
   6.5280  3.98300E-0001   0.00000E+0000
   6.5310  4.00700E-0001   0.00000E+0000
   6.5330  4.06100E-0001   0.00000E+0000
   6.5360  4.02400E-0001   0.00000E+0000
   6.5370  4.05100E-0001   0.00000E+0000
   6.5400  4.13000E-0001   0.00000E+0000
   6.5410  4.08800E-0001   0.00000E+0000
   6.5430  4.03600E-0001   0.00000E+0000
   6.5450  4.01900E-0001   0.00000E+0000
   6.5470  4.05000E-0001   0.00000E+0000
   6.5490  4.24200E-0001   0.00000E+0000
   6.5530  4.05800E-0001   0.00000E+0000
   6.5550  4.06500E-0001   0.00000E+0000
   6.5570  4.02100E-0001   0.00000E+0000
   6.5590  4.15600E-0001   0.00000E+0000
   6.5610  4.11800E-0001   0.00000E+0000
   6.5630  4.19400E-0001   0.00000E+0000
   6.5660  4.04500E-0001   0.00000E+0000
   6.5690  4.19100E-0001   0.00000E+0000
   6.5710  4.11500E-0001   0.00000E+0000
   6.5720  4.10100E-0001   0.00000E+0000
   6.5750  4.22100E-0001   0.00000E+0000
   6.5770  4.12300E-0001   0.00000E+0000
   6.5800  4.13200E-0001   0.00000E+0000
   6.5810  4.24800E-0001   0.00000E+0000
   6.5840  4.16100E-0001   0.00000E+0000
   6.5860  4.24400E-0001   0.00000E+0000
   6.5880  4.08400E-0001   0.00000E+0000
   6.5910  4.16100E-0001   0.00000E+0000
   6.5930  4.19000E-0001   0.00000E+0000
   6.5950  4.21600E-0001   0.00000E+0000
   6.5970  4.13400E-0001   0.00000E+0000
   6.5980  4.19600E-0001   0.00000E+0000
   6.6010  4.39500E-0001   0.00000E+0000
   6.6030  4.31700E-0001   0.00000E+0000
   6.6050  4.26200E-0001   0.00000E+0000
   6.6070  4.21500E-0001   0.00000E+0000
   6.6100  4.29200E-0001   0.00000E+0000
   6.6120  4.35700E-0001   0.00000E+0000
   6.6150  4.26400E-0001   0.00000E+0000
   6.6170  4.25200E-0001   0.00000E+0000
   6.6190  4.32200E-0001   0.00000E+0000
   6.6210  4.36800E-0001   0.00000E+0000
   6.6240  4.30300E-0001   0.00000E+0000
   6.6260  4.40100E-0001   0.00000E+0000
   6.6280  4.38000E-0001   0.00000E+0000
   6.6300  4.35900E-0001   0.00000E+0000
   6.6330  4.40000E-0001   0.00000E+0000
   6.6350  4.32200E-0001   0.00000E+0000
   6.6380  4.38200E-0001   0.00000E+0000
   6.6390  4.44200E-0001   0.00000E+0000
   6.6410  4.40400E-0001   0.00000E+0000
   6.6440  4.38500E-0001   0.00000E+0000
   6.6450  4.27300E-0001   0.00000E+0000
   6.6490  4.27000E-0001   0.00000E+0000
   6.6510  4.33600E-0001   0.00000E+0000
   6.6540  4.23400E-0001   0.00000E+0000
   6.6550  4.30300E-0001   0.00000E+0000
   6.6570  4.35200E-0001   0.00000E+0000
   6.6600  4.33200E-0001   0.00000E+0000
   6.6640  4.33300E-0001   0.00000E+0000
   6.6660  4.34300E-0001   0.00000E+0000
   6.6670  4.38800E-0001   0.00000E+0000
   6.6700  4.38000E-0001   0.00000E+0000
   6.6740  4.39400E-0001   0.00000E+0000
   6.6760  4.34100E-0001   0.00000E+0000
   6.6780  4.40000E-0001   0.00000E+0000
   6.6800  4.35900E-0001   0.00000E+0000
   6.6810  4.37300E-0001   0.00000E+0000
   6.6860  4.43000E-0001   0.00000E+0000
   6.6870  4.41600E-0001   0.00000E+0000
   6.6890  4.48900E-0001   0.00000E+0000
   6.6900  4.45600E-0001   0.00000E+0000
   6.6940  4.46300E-0001   0.00000E+0000
   6.6950  4.54700E-0001   0.00000E+0000
   6.6980  4.48300E-0001   0.00000E+0000
   6.7010  4.44800E-0001   0.00000E+0000
   6.7030  4.34600E-0001   0.00000E+0000
   6.7050  4.40300E-0001   0.00000E+0000
   6.7080  4.35200E-0001   0.00000E+0000
   6.7090  4.38500E-0001   0.00000E+0000
   6.7120  4.41900E-0001   0.00000E+0000
   6.7150  4.44200E-0001   0.00000E+0000
   6.7170  4.39700E-0001   0.00000E+0000
   6.7200  4.39200E-0001   0.00000E+0000
   6.7230  4.42600E-0001   0.00000E+0000
   6.7240  4.48700E-0001   0.00000E+0000
   6.7270  4.47300E-0001   0.00000E+0000
   6.7290  4.47400E-0001   0.00000E+0000
   6.7310  4.46100E-0001   0.00000E+0000
   6.7340  4.53400E-0001   0.00000E+0000
   6.7360  4.45200E-0001   0.00000E+0000
   6.7390  4.52300E-0001   0.00000E+0000
   6.7400  4.53100E-0001   0.00000E+0000
   6.7430  4.67900E-0001   0.00000E+0000
   6.7450  4.47300E-0001   0.00000E+0000
   6.7460  4.40800E-0001   0.00000E+0000
   6.7490  4.61500E-0001   0.00000E+0000
   6.7510  4.56300E-0001   0.00000E+0000
   6.7560  4.56200E-0001   0.00000E+0000
   6.7590  4.57800E-0001   0.00000E+0000
   6.7620  4.57300E-0001   0.00000E+0000
   6.7630  4.57200E-0001   0.00000E+0000
   6.7650  4.53100E-0001   0.00000E+0000
   6.7680  4.29100E-0001   0.00000E+0000
   6.7700  4.34500E-0001   0.00000E+0000
   6.7730  4.55600E-0001   0.00000E+0000
   6.7750  4.64900E-0001   0.00000E+0000
   6.7780  4.56100E-0001   0.00000E+0000
   6.7800  4.60900E-0001   0.00000E+0000
   6.7820  4.60500E-0001   0.00000E+0000
   6.7860  4.58000E-0001   0.00000E+0000
   6.7880  4.53500E-0001   0.00000E+0000
   6.7900  4.63800E-0001   0.00000E+0000
   6.7910  4.72300E-0001   0.00000E+0000
   6.7950  4.56700E-0001   0.00000E+0000
   6.7980  4.55600E-0001   0.00000E+0000
   6.8000  4.43400E-0001   0.00000E+0000
   6.8030  4.59900E-0001   0.00000E+0000
   6.8050  4.67000E-0001   0.00000E+0000
   6.8070  4.71000E-0001   0.00000E+0000
   6.8120  4.77600E-0001   0.00000E+0000
   6.8130  4.70300E-0001   0.00000E+0000
   6.8150  4.56100E-0001   0.00000E+0000
   6.8190  4.63800E-0001   0.00000E+0000
   6.8210  4.47800E-0001   0.00000E+0000
   6.8230  4.51100E-0001   0.00000E+0000
   6.8250  4.54300E-0001   0.00000E+0000
   6.8290  4.47800E-0001   0.00000E+0000
   6.8300  4.60500E-0001   0.00000E+0000
   6.8320  4.59100E-0001   0.00000E+0000
   6.8350  4.65300E-0001   0.00000E+0000
   6.8370  4.60000E-0001   0.00000E+0000
   6.8390  4.55000E-0001   0.00000E+0000
   6.8420  4.56700E-0001   0.00000E+0000
   6.8440  4.59200E-0001   0.00000E+0000
   6.8470  4.51700E-0001   0.00000E+0000
   6.8500  4.67300E-0001   0.00000E+0000
   6.8510  4.64900E-0001   0.00000E+0000
   6.8540  4.73800E-0001   0.00000E+0000
   6.8560  4.65000E-0001   0.00000E+0000
   6.8580  4.55400E-0001   0.00000E+0000
   6.8610  4.57800E-0001   0.00000E+0000
   6.8650  4.53500E-0001   0.00000E+0000
   6.8680  4.49700E-0001   0.00000E+0000
   6.8700  4.63900E-0001   0.00000E+0000
   6.8720  4.72000E-0001   0.00000E+0000
   6.8760  4.63700E-0001   0.00000E+0000
   6.8790  4.60900E-0001   0.00000E+0000
   6.8820  4.66000E-0001   0.00000E+0000
   6.8840  4.68200E-0001   0.00000E+0000
   6.8860  4.65100E-0001   0.00000E+0000
   6.8870  4.65600E-0001   0.00000E+0000
   6.8900  4.72700E-0001   0.00000E+0000
   6.8920  4.58800E-0001   0.00000E+0000
   6.8940  4.66500E-0001   0.00000E+0000
   6.8960  4.72100E-0001   0.00000E+0000
   6.9000  4.93600E-0001   0.00000E+0000
   6.9030  4.93000E-0001   0.00000E+0000
   6.9050  4.80300E-0001   0.00000E+0000
   6.9080  4.77700E-0001   0.00000E+0000
   6.9100  4.96900E-0001   0.00000E+0000
   6.9130  4.80400E-0001   0.00000E+0000
   6.9150  4.77500E-0001   0.00000E+0000
   6.9170  4.73200E-0001   0.00000E+0000
   6.9180  4.77100E-0001   0.00000E+0000
   6.9220  4.77000E-0001   0.00000E+0000
   6.9250  4.80800E-0001   0.00000E+0000
   6.9270  4.70800E-0001   0.00000E+0000
   6.9300  4.75000E-0001   0.00000E+0000
   6.9310  4.79600E-0001   0.00000E+0000
   6.9340  4.95400E-0001   0.00000E+0000
   6.9370  4.69700E-0001   0.00000E+0000
   6.9390  4.83900E-0001   0.00000E+0000
   6.9410  5.03200E-0001   0.00000E+0000
   6.9440  4.95700E-0001   0.00000E+0000
   6.9460  4.79200E-0001   0.00000E+0000
   6.9470  4.79400E-0001   0.00000E+0000
   6.9490  4.68500E-0001   0.00000E+0000
   6.9510  4.68500E-0001   0.00000E+0000
   6.9550  4.70600E-0001   0.00000E+0000
   6.9590  4.75600E-0001   0.00000E+0000
   6.9610  4.78800E-0001   0.00000E+0000
   6.9630  4.68900E-0001   0.00000E+0000
   6.9660  4.77900E-0001   0.00000E+0000
   6.9680  4.64400E-0001   0.00000E+0000
   6.9700  4.59600E-0001   0.00000E+0000
   6.9720  4.71100E-0001   0.00000E+0000
   6.9740  4.79300E-0001   0.00000E+0000
   6.9750  4.70700E-0001   0.00000E+0000
   6.9780  4.70600E-0001   0.00000E+0000
   6.9820  4.50700E-0001   0.00000E+0000
   6.9840  4.41400E-0001   0.00000E+0000
   6.9860  4.58800E-0001   0.00000E+0000
   6.9870  4.61400E-0001   0.00000E+0000
   6.9890  4.56000E-0001   0.00000E+0000
   6.9920  4.67900E-0001   0.00000E+0000
   6.9940  4.81900E-0001   0.00000E+0000
   6.9970  4.94700E-0001   0.00000E+0000
   7.0000  4.57900E-0001   0.00000E+0000
   7.0020  4.66900E-0001   0.00000E+0000
   7.0050  4.75400E-0001   0.00000E+0000
   7.0070  4.80300E-0001   0.00000E+0000
   7.0100  4.81500E-0001   0.00000E+0000
   7.0120  4.91900E-0001   0.00000E+0000
   7.0140  4.92200E-0001   0.00000E+0000
   7.0160  4.77400E-0001   0.00000E+0000
   7.0180  4.81000E-0001   0.00000E+0000
   7.0200  4.95800E-0001   0.00000E+0000
   7.0250  4.69400E-0001   0.00000E+0000
   7.0280  4.82100E-0001   0.00000E+0000
   7.0300  4.90400E-0001   0.00000E+0000
   7.0320  4.85900E-0001   0.00000E+0000
   7.0350  4.80100E-0001   0.00000E+0000
   7.0390  5.09700E-0001   0.00000E+0000
   7.0420  5.14100E-0001   0.00000E+0000
   7.0440  5.10800E-0001   0.00000E+0000
   7.0490  4.94100E-0001   0.00000E+0000
   7.0510  5.13600E-0001   0.00000E+0000
   7.0530  5.17400E-0001   0.00000E+0000
   7.0560  5.09300E-0001   0.00000E+0000
   7.0580  5.16100E-0001   0.00000E+0000
   7.0630  5.29300E-0001   0.00000E+0000
   7.0650  5.33200E-0001   0.00000E+0000
   7.0670  5.16500E-0001   0.00000E+0000
   7.0700  5.37700E-0001   0.00000E+0000
   7.0730  5.50000E-0001   0.00000E+0000
   7.0750  5.47800E-0001   0.00000E+0000
   7.0770  5.42300E-0001   0.00000E+0000
   7.0800  5.38300E-0001   0.00000E+0000
   7.0830  5.46900E-0001   0.00000E+0000
   7.0850  5.68000E-0001   0.00000E+0000
   7.0860  5.61400E-0001   0.00000E+0000
   7.0910  5.67000E-0001   0.00000E+0000
   7.0920  5.62400E-0001   0.00000E+0000
   7.0940  5.75200E-0001   0.00000E+0000
   7.0970  5.85600E-0001   0.00000E+0000
   7.0990  5.88300E-0001   0.00000E+0000
   7.1010  6.06500E-0001   0.00000E+0000
