# Supplementary material for: Self-association of MreC as a regulatory signal in bacterial cell wall elongation
Source: Nat Commun. 2021 May 20;12:2987. doi: 10.1038/s41467-021-22957-9 (PMC8137920; doi:10.1038/s41467-021-22957-9)
Supplement: Supplementary file 4 — Source Data [file 41467_2021_22957_MOESM4_ESM.zip › Martins2-Source-Data/AUC_rawdata/E.coli/00051.RA3]

MREC FHEC 0,8 abs
R 3 20.0 20000 0013802 4.6750E10 281 1 
   5.8010 -3.67300E-0001   0.00000E+0000
   5.8050 -1.89300E-0001   0.00000E+0000
   5.8070 -1.82100E-0001   0.00000E+0000
   5.8080 -2.66700E-0001   0.00000E+0000
   5.8100 -1.51700E-0001   0.00000E+0000
   5.8110 -2.08100E-0001   0.00000E+0000
   5.8140 -2.41100E-0001   0.00000E+0000
   5.8150 -3.75300E-0001   0.00000E+0000
   5.8160 -3.36500E-0001   0.00000E+0000
   5.8180 -4.59200E-0001   0.00000E+0000
   5.8200 -5.69700E-0001   0.00000E+0000
   5.8220 -5.28800E-0001   0.00000E+0000
   5.8230 -5.07600E-0001   0.00000E+0000
   5.8260 -2.41800E-0001   0.00000E+0000
   5.8280 -8.22000E-0002   0.00000E+0000
   5.8300  1.50500E-0001   0.00000E+0000
   5.8320  1.58100E-0001   0.00000E+0000
   5.8350  1.23600E-0001   0.00000E+0000
   5.8370  1.17200E-0001   0.00000E+0000
   5.8390  1.22700E-0001   0.00000E+0000
   5.8410  1.01800E-0001   0.00000E+0000
   5.8440  8.06000E-0002   0.00000E+0000
   5.8460  1.11500E-0001   0.00000E+0000
   5.8480  9.34000E-0002   0.00000E+0000
   5.8490  7.79000E-0002   0.00000E+0000
   5.8520  7.81000E-0002   0.00000E+0000
   5.8540  3.91000E-0002   0.00000E+0000
   5.8550  3.15000E-0002   0.00000E+0000
   5.8560  2.47000E-0002   0.00000E+0000
   5.8580  4.42000E-0002   0.00000E+0000
   5.8590  1.85000E-0002   0.00000E+0000
   5.8620  2.17000E-0002   0.00000E+0000
   5.8650  3.48000E-0002   0.00000E+0000
   5.8660  1.88000E-0002   0.00000E+0000
   5.8680  1.01000E-0002   0.00000E+0000
   5.8690 -2.45000E-0002   0.00000E+0000
   5.8710 -3.10000E-0002   0.00000E+0000
   5.8730  8.90000E-0003   0.00000E+0000
   5.8760  3.91000E-0002   0.00000E+0000
   5.8780  4.08000E-0002   0.00000E+0000
   5.8800  4.08000E-0002   0.00000E+0000
   5.8830  2.40000E-0003   0.00000E+0000
   5.8850  1.57000E-0002   0.00000E+0000
   5.8870  3.67000E-0002   0.00000E+0000
   5.8920  1.55000E-0002   0.00000E+0000
   5.8970  1.34000E-0002   0.00000E+0000
   5.8990  5.22000E-0002   0.00000E+0000
   5.9000  3.89000E-0002   0.00000E+0000
   5.9020  2.66000E-0002   0.00000E+0000
   5.9050  1.87000E-0002   0.00000E+0000
   5.9060  1.05000E-0002   0.00000E+0000
   5.9080  2.06000E-0002   0.00000E+0000
   5.9100  1.89000E-0002   0.00000E+0000
   5.9130  2.70000E-0002   0.00000E+0000
   5.9150  2.34000E-0002   0.00000E+0000
   5.9180  1.35000E-0002   0.00000E+0000
   5.9200  3.80000E-0003   0.00000E+0000
   5.9240  4.32000E-0002   0.00000E+0000
   5.9250  2.60000E-0002   0.00000E+0000
   5.9270  3.82000E-0002   0.00000E+0000
   5.9290  7.33000E-0002   0.00000E+0000
   5.9310  5.94000E-0002   0.00000E+0000
   5.9340  3.06000E-0002   0.00000E+0000
   5.9350  4.80000E-0002   0.00000E+0000
   5.9380  8.71000E-0002   0.00000E+0000
   5.9410  5.36000E-0002   0.00000E+0000
   5.9430  6.57000E-0002   0.00000E+0000
   5.9440  7.67000E-0002   0.00000E+0000
   5.9460  6.69000E-0002   0.00000E+0000
   5.9510  4.74000E-0002   0.00000E+0000
   5.9540  6.04000E-0002   0.00000E+0000
   5.9580  8.85000E-0002   0.00000E+0000
   5.9590  9.94000E-0002   0.00000E+0000
   5.9610  7.80000E-0002   0.00000E+0000
   5.9630  5.38000E-0002   0.00000E+0000
   5.9650  2.72000E-0002   0.00000E+0000
   5.9680  2.61000E-0002   0.00000E+0000
   5.9700  1.15000E-0002   0.00000E+0000
   5.9720  3.48000E-0002   0.00000E+0000
   5.9740  2.72000E-0002   0.00000E+0000
   5.9770  7.34000E-0002   0.00000E+0000
   5.9790 -5.99100E-0001   0.00000E+0000
   5.9820 -1.03010E+0000   0.00000E+0000
   5.9830 -1.19640E+0000   0.00000E+0000
   5.9840 -1.22980E+0000   0.00000E+0000
   5.9880 -1.47850E+0000   0.00000E+0000
   5.9900 -1.61000E+0000   0.00000E+0000
   5.9930 -1.96220E+0000   0.00000E+0000
   5.9940 -1.98980E+0000   0.00000E+0000
   5.9950 -1.95070E+0000   0.00000E+0000
   5.9980 -1.93510E+0000   0.00000E+0000
   6.0010 -1.84170E+0000   0.00000E+0000
   6.0030 -1.82170E+0000   0.00000E+0000
   6.0050 -1.64720E+0000   0.00000E+0000
   6.0070 -1.56820E+0000   0.00000E+0000
   6.0090 -1.45740E+0000   0.00000E+0000
   6.0100 -1.36430E+0000   0.00000E+0000
   6.0120 -7.95400E-0001   0.00000E+0000
   6.0140 -4.69000E-0001   0.00000E+0000
   6.0160 -1.10000E-0003   0.00000E+0000
   6.0170  1.02600E-0001   0.00000E+0000
   6.0200  1.18400E-0001   0.00000E+0000
   6.0220  1.52800E-0001   0.00000E+0000
   6.0250  1.18000E-0001   0.00000E+0000
   6.0280  1.39800E-0001   0.00000E+0000
   6.0300  1.45500E-0001   0.00000E+0000
   6.0340  1.74000E-0001   0.00000E+0000
   6.0370  1.27300E-0001   0.00000E+0000
   6.0390  9.68000E-0002   0.00000E+0000
   6.0420  9.68000E-0002   0.00000E+0000
   6.0430  1.28400E-0001   0.00000E+0000
   6.0450  1.26200E-0001   0.00000E+0000
   6.0480  1.05700E-0001   0.00000E+0000
   6.0490  1.16400E-0001   0.00000E+0000
   6.0510  1.18700E-0001   0.00000E+0000
   6.0520  1.13400E-0001   0.00000E+0000
   6.0550  1.24700E-0001   0.00000E+0000
   6.0560  1.12400E-0001   0.00000E+0000
   6.0590  1.17800E-0001   0.00000E+0000
   6.0600  1.11100E-0001   0.00000E+0000
   6.0640  1.22600E-0001   0.00000E+0000
   6.0680  1.08400E-0001   0.00000E+0000
   6.0700  1.08100E-0001   0.00000E+0000
   6.0710  9.46000E-0002   0.00000E+0000
   6.0730  1.17900E-0001   0.00000E+0000
   6.0760  1.63600E-0001   0.00000E+0000
   6.0780  1.51900E-0001   0.00000E+0000
   6.0820  1.16700E-0001   0.00000E+0000
   6.0840  1.03450E+0000   0.00000E+0000
   6.0870  1.14240E+0000   0.00000E+0000
   6.0890  1.36400E+0000   0.00000E+0000
   6.0920  1.46210E+0000   0.00000E+0000
   6.0940  1.76790E+0000   0.00000E+0000
   6.0990  2.03860E+0000   0.00000E+0000
   6.1030  2.01350E+0000   0.00000E+0000
   6.1040  1.96320E+0000   0.00000E+0000
   6.1070  1.86440E+0000   0.00000E+0000
   6.1090  1.84900E+0000   0.00000E+0000
   6.1120  1.73970E+0000   0.00000E+0000
   6.1140  1.53960E+0000   0.00000E+0000
   6.1150  1.37280E+0000   0.00000E+0000
   6.1200  2.75200E-0001   0.00000E+0000
   6.1240  1.35700E-0001   0.00000E+0000
   6.1250  1.71500E-0001   0.00000E+0000
   6.1280  1.68300E-0001   0.00000E+0000
   6.1300  1.70300E-0001   0.00000E+0000
   6.1320  1.62800E-0001   0.00000E+0000
   6.1350  1.66200E-0001   0.00000E+0000
   6.1380  1.67700E-0001   0.00000E+0000
   6.1400  1.60900E-0001   0.00000E+0000
   6.1420  1.57800E-0001   0.00000E+0000
   6.1480  1.75500E-0001   0.00000E+0000
   6.1490  1.74200E-0001   0.00000E+0000
   6.1510  1.71800E-0001   0.00000E+0000
   6.1560  1.83200E-0001   0.00000E+0000
   6.1580  1.89900E-0001   0.00000E+0000
   6.1610  1.91300E-0001   0.00000E+0000
   6.1630  1.90600E-0001   0.00000E+0000
   6.1650  1.89700E-0001   0.00000E+0000
   6.1670  2.11900E-0001   0.00000E+0000
   6.1690  1.97600E-0001   0.00000E+0000
   6.1720  2.03800E-0001   0.00000E+0000
   6.1750  2.03000E-0001   0.00000E+0000
   6.1770  2.09900E-0001   0.00000E+0000
   6.1800  2.13900E-0001   0.00000E+0000
   6.1810  2.19500E-0001   0.00000E+0000
   6.1860  2.17000E-0001   0.00000E+0000
   6.1880  2.25300E-0001   0.00000E+0000
   6.1910  2.29100E-0001   0.00000E+0000
   6.1940  2.31900E-0001   0.00000E+0000
   6.1950  2.31400E-0001   0.00000E+0000
   6.1990  2.34400E-0001   0.00000E+0000
   6.2010  2.45000E-0001   0.00000E+0000
   6.2040  2.42800E-0001   0.00000E+0000
   6.2060  2.47900E-0001   0.00000E+0000
   6.2090  2.49000E-0001   0.00000E+0000
   6.2110  2.57500E-0001   0.00000E+0000
   6.2130  2.56700E-0001   0.00000E+0000
   6.2160  2.66300E-0001   0.00000E+0000
   6.2180  2.69900E-0001   0.00000E+0000
   6.2200  2.65000E-0001   0.00000E+0000
   6.2230  2.72600E-0001   0.00000E+0000
   6.2250  2.83800E-0001   0.00000E+0000
   6.2270  3.06000E-0001   0.00000E+0000
   6.2290  2.40400E-0001   0.00000E+0000
   6.2330  2.10100E-0001   0.00000E+0000
   6.2340  2.64400E-0001   0.00000E+0000
   6.2360  2.97700E-0001   0.00000E+0000
   6.2380  3.10000E-0001   0.00000E+0000
   6.2410  2.98400E-0001   0.00000E+0000
   6.2430  2.98400E-0001   0.00000E+0000
   6.2450  3.04100E-0001   0.00000E+0000
   6.2460  3.04700E-0001   0.00000E+0000
   6.2500  2.97700E-0001   0.00000E+0000
   6.2520  2.99500E-0001   0.00000E+0000
   6.2540  3.12700E-0001   0.00000E+0000
   6.2570  3.14200E-0001   0.00000E+0000
   6.2580  3.19000E-0001   0.00000E+0000
   6.2610  3.21100E-0001   0.00000E+0000
   6.2640  3.26500E-0001   0.00000E+0000
   6.2660  3.27500E-0001   0.00000E+0000
   6.2690  3.38300E-0001   0.00000E+0000
   6.2710  3.26700E-0001   0.00000E+0000
   6.2730  3.24000E-0001   0.00000E+0000
   6.2750  3.28800E-0001   0.00000E+0000
   6.2760  3.32900E-0001   0.00000E+0000
   6.2800  3.34000E-0001   0.00000E+0000
   6.2810  3.31900E-0001   0.00000E+0000
   6.2840  3.31000E-0001   0.00000E+0000
   6.2860  3.36500E-0001   0.00000E+0000
   6.2890  3.47600E-0001   0.00000E+0000
   6.2910  3.40700E-0001   0.00000E+0000
   6.2930  3.43700E-0001   0.00000E+0000
   6.2950  3.46800E-0001   0.00000E+0000
   6.2980  3.53600E-0001   0.00000E+0000
   6.3000  3.49800E-0001   0.00000E+0000
   6.3020  3.45700E-0001   0.00000E+0000
   6.3050  3.50800E-0001   0.00000E+0000
   6.3090  3.58400E-0001   0.00000E+0000
   6.3110  3.67200E-0001   0.00000E+0000
   6.3140  3.56700E-0001   0.00000E+0000
   6.3170  3.61000E-0001   0.00000E+0000
   6.3190  3.58400E-0001   0.00000E+0000
   6.3230  3.59000E-0001   0.00000E+0000
   6.3250  3.78600E-0001   0.00000E+0000
   6.3280  3.67400E-0001   0.00000E+0000
   6.3300  3.21200E-0001   0.00000E+0000
   6.3330  3.37500E-0001   0.00000E+0000
   6.3350  3.48600E-0001   0.00000E+0000
   6.3360  4.01400E-0001   0.00000E+0000
   6.3380  3.93600E-0001   0.00000E+0000
   6.3420  3.90100E-0001   0.00000E+0000
   6.3440  3.86000E-0001   0.00000E+0000
   6.3450  3.91100E-0001   0.00000E+0000
   6.3460  3.94500E-0001   0.00000E+0000
   6.3500  3.84200E-0001   0.00000E+0000
   6.3510  3.88000E-0001   0.00000E+0000
   6.3550  3.88000E-0001   0.00000E+0000
   6.3580  3.96700E-0001   0.00000E+0000
   6.3600  3.88200E-0001   0.00000E+0000
   6.3620  3.94200E-0001   0.00000E+0000
   6.3670  3.99400E-0001   0.00000E+0000
   6.3690  4.01200E-0001   0.00000E+0000
   6.3710  4.03800E-0001   0.00000E+0000
   6.3730  4.04000E-0001   0.00000E+0000
   6.3760  4.02300E-0001   0.00000E+0000
   6.3780  4.13300E-0001   0.00000E+0000
   6.3810  4.07600E-0001   0.00000E+0000
   6.3830  4.03500E-0001   0.00000E+0000
   6.3850  4.15900E-0001   0.00000E+0000
   6.3870  4.16000E-0001   0.00000E+0000
   6.3890  4.07700E-0001   0.00000E+0000
   6.3920  4.16200E-0001   0.00000E+0000
   6.3940  4.24500E-0001   0.00000E+0000
   6.3960  4.17200E-0001   0.00000E+0000
   6.3980  4.21700E-0001   0.00000E+0000
   6.4010  4.27400E-0001   0.00000E+0000
   6.4030  4.21400E-0001   0.00000E+0000
   6.4040  4.19600E-0001   0.00000E+0000
   6.4070  4.14500E-0001   0.00000E+0000
   6.4080  4.19700E-0001   0.00000E+0000
   6.4120  4.26100E-0001   0.00000E+0000
   6.4170  4.13900E-0001   0.00000E+0000
   6.4180  4.32800E-0001   0.00000E+0000
   6.4220  4.29200E-0001   0.00000E+0000
   6.4260  4.21300E-0001   0.00000E+0000
   6.4270  4.29100E-0001   0.00000E+0000
   6.4310  4.32400E-0001   0.00000E+0000
   6.4350  4.23900E-0001   0.00000E+0000
   6.4400  4.33100E-0001   0.00000E+0000
   6.4430  4.38400E-0001   0.00000E+0000
   6.4440  4.33200E-0001   0.00000E+0000
   6.4470  4.38900E-0001   0.00000E+0000
   6.4480  4.28200E-0001   0.00000E+0000
   6.4530  4.30400E-0001   0.00000E+0000
   6.4540  4.45100E-0001   0.00000E+0000
   6.4570  4.42600E-0001   0.00000E+0000
   6.4580  4.36400E-0001   0.00000E+0000
   6.4610  4.37600E-0001   0.00000E+0000
   6.4640  4.38400E-0001   0.00000E+0000
   6.4660  4.38900E-0001   0.00000E+0000
   6.4690  4.37700E-0001   0.00000E+0000
   6.4710  4.39000E-0001   0.00000E+0000
   6.4740  4.32500E-0001   0.00000E+0000
   6.4760  4.60200E-0001   0.00000E+0000
   6.4790  4.83100E-0001   0.00000E+0000
   6.4830  4.48500E-0001   0.00000E+0000
   6.4850  4.52900E-0001   0.00000E+0000
   6.4870  4.40600E-0001   0.00000E+0000
   6.4880  4.46500E-0001   0.00000E+0000
   6.4920  4.37200E-0001   0.00000E+0000
   6.4950  4.43200E-0001   0.00000E+0000
   6.4970  4.43100E-0001   0.00000E+0000
   6.5010  4.47100E-0001   0.00000E+0000
   6.5020  4.41800E-0001   0.00000E+0000
   6.5030  4.48100E-0001   0.00000E+0000
   6.5060  4.44600E-0001   0.00000E+0000
   6.5070  4.52200E-0001   0.00000E+0000
   6.5100  4.50700E-0001   0.00000E+0000
   6.5140  4.16300E-0001   0.00000E+0000
   6.5150  4.31200E-0001   0.00000E+0000
   6.5170  4.40300E-0001   0.00000E+0000
   6.5190  4.46700E-0001   0.00000E+0000
   6.5220  4.49700E-0001   0.00000E+0000
   6.5240  4.58100E-0001   0.00000E+0000
   6.5270  4.42100E-0001   0.00000E+0000
   6.5290  4.44800E-0001   0.00000E+0000
   6.5310  4.41200E-0001   0.00000E+0000
   6.5360  4.49500E-0001   0.00000E+0000
   6.5380  4.53100E-0001   0.00000E+0000
   6.5410  4.57900E-0001   0.00000E+0000
   6.5430  4.50200E-0001   0.00000E+0000
   6.5450  4.46200E-0001   0.00000E+0000
   6.5470  4.42400E-0001   0.00000E+0000
   6.5500  4.61200E-0001   0.00000E+0000
   6.5530  4.54300E-0001   0.00000E+0000
   6.5550  4.49400E-0001   0.00000E+0000
   6.5590  4.48200E-0001   0.00000E+0000
   6.5600  4.44700E-0001   0.00000E+0000
   6.5620  4.51600E-0001   0.00000E+0000
   6.5640  4.54700E-0001   0.00000E+0000
   6.5670  4.51800E-0001   0.00000E+0000
   6.5690  4.56100E-0001   0.00000E+0000
   6.5720  4.49000E-0001   0.00000E+0000
   6.5730  4.51700E-0001   0.00000E+0000
   6.5750  4.56900E-0001   0.00000E+0000
   6.5770  4.54300E-0001   0.00000E+0000
   6.5810  4.53700E-0001   0.00000E+0000
   6.5830  4.57600E-0001   0.00000E+0000
   6.5840  4.61400E-0001   0.00000E+0000
   6.5860  4.52300E-0001   0.00000E+0000
   6.5890  4.62300E-0001   0.00000E+0000
   6.5900  4.51000E-0001   0.00000E+0000
   6.5930  4.47900E-0001   0.00000E+0000
   6.5940  4.56200E-0001   0.00000E+0000
   6.5980  4.59500E-0001   0.00000E+0000
   6.6010  4.75200E-0001   0.00000E+0000
   6.6030  4.82200E-0001   0.00000E+0000
   6.6050  4.67500E-0001   0.00000E+0000
   6.6090  4.64600E-0001   0.00000E+0000
   6.6120  4.62300E-0001   0.00000E+0000
   6.6140  4.68000E-0001   0.00000E+0000
   6.6170  4.66700E-0001   0.00000E+0000
   6.6190  4.60300E-0001   0.00000E+0000
   6.6200  4.71200E-0001   0.00000E+0000
   6.6230  4.67800E-0001   0.00000E+0000
   6.6250  4.63400E-0001   0.00000E+0000
   6.6280  4.71400E-0001   0.00000E+0000
   6.6290  4.68100E-0001   0.00000E+0000
   6.6330  4.79700E-0001   0.00000E+0000
   6.6340  4.64600E-0001   0.00000E+0000
   6.6370  4.70100E-0001   0.00000E+0000
   6.6380  4.78000E-0001   0.00000E+0000
   6.6420  4.68300E-0001   0.00000E+0000
   6.6450  4.73900E-0001   0.00000E+0000
   6.6460  4.61300E-0001   0.00000E+0000
   6.6480  4.60700E-0001   0.00000E+0000
   6.6510  4.68700E-0001   0.00000E+0000
   6.6530  4.63500E-0001   0.00000E+0000
   6.6560  4.64700E-0001   0.00000E+0000
   6.6580  4.70800E-0001   0.00000E+0000
   6.6600  4.72900E-0001   0.00000E+0000
   6.6650  4.71200E-0001   0.00000E+0000
   6.6670  4.75700E-0001   0.00000E+0000
   6.6690  4.76700E-0001   0.00000E+0000
   6.6700  4.70800E-0001   0.00000E+0000
   6.6730  4.75900E-0001   0.00000E+0000
   6.6740  4.66000E-0001   0.00000E+0000
   6.6780  4.71400E-0001   0.00000E+0000
   6.6790  4.76200E-0001   0.00000E+0000
   6.6830  4.76400E-0001   0.00000E+0000
   6.6850  4.82200E-0001   0.00000E+0000
   6.6870  4.80700E-0001   0.00000E+0000
   6.6880  4.63400E-0001   0.00000E+0000
   6.6920  4.82800E-0001   0.00000E+0000
   6.6940  4.87000E-0001   0.00000E+0000
   6.6960  4.83700E-0001   0.00000E+0000
   6.7000  4.76000E-0001   0.00000E+0000
   6.7010  4.82700E-0001   0.00000E+0000
   6.7030  4.72700E-0001   0.00000E+0000
   6.7040  4.61700E-0001   0.00000E+0000
   6.7070  4.71300E-0001   0.00000E+0000
   6.7080  4.73200E-0001   0.00000E+0000
   6.7110  4.84300E-0001   0.00000E+0000
   6.7130  4.71500E-0001   0.00000E+0000
   6.7170  4.73800E-0001   0.00000E+0000
   6.7220  4.77600E-0001   0.00000E+0000
   6.7240  4.77400E-0001   0.00000E+0000
   6.7260  4.82300E-0001   0.00000E+0000
   6.7290  4.89500E-0001   0.00000E+0000
   6.7310  4.82500E-0001   0.00000E+0000
   6.7330  4.91900E-0001   0.00000E+0000
   6.7360  4.82100E-0001   0.00000E+0000
   6.7380  4.88800E-0001   0.00000E+0000
   6.7390  4.90100E-0001   0.00000E+0000
   6.7420  4.93000E-0001   0.00000E+0000
   6.7450  4.86100E-0001   0.00000E+0000
   6.7470  4.78500E-0001   0.00000E+0000
   6.7500  4.92800E-0001   0.00000E+0000
   6.7520  4.94600E-0001   0.00000E+0000
   6.7540  4.86300E-0001   0.00000E+0000
   6.7580  4.94700E-0001   0.00000E+0000
   6.7590  4.94800E-0001   0.00000E+0000
   6.7620  4.96200E-0001   0.00000E+0000
   6.7640  4.95900E-0001   0.00000E+0000
   6.7650  4.92100E-0001   0.00000E+0000
   6.7680  4.68900E-0001   0.00000E+0000
   6.7710  4.70800E-0001   0.00000E+0000
   6.7750  5.03500E-0001   0.00000E+0000
   6.7790  4.91800E-0001   0.00000E+0000
   6.7820  5.02600E-0001   0.00000E+0000
   6.7860  4.98900E-0001   0.00000E+0000
   6.7890  4.98100E-0001   0.00000E+0000
   6.7910  5.04500E-0001   0.00000E+0000
   6.7920  4.98300E-0001   0.00000E+0000
   6.7960  4.97900E-0001   0.00000E+0000
   6.7980  4.96100E-0001   0.00000E+0000
   6.8000  4.90900E-0001   0.00000E+0000
   6.8010  4.98600E-0001   0.00000E+0000
   6.8040  5.12500E-0001   0.00000E+0000
   6.8060  5.05400E-0001   0.00000E+0000
   6.8090  5.10300E-0001   0.00000E+0000
   6.8100  5.10500E-0001   0.00000E+0000
   6.8120  5.15200E-0001   0.00000E+0000
   6.8160  5.08100E-0001   0.00000E+0000
   6.8180  5.11800E-0001   0.00000E+0000
   6.8210  5.05300E-0001   0.00000E+0000
   6.8220  4.89300E-0001   0.00000E+0000
   6.8250  5.01400E-0001   0.00000E+0000
   6.8280  4.97500E-0001   0.00000E+0000
   6.8300  5.12800E-0001   0.00000E+0000
   6.8340  5.08500E-0001   0.00000E+0000
   6.8370  5.10500E-0001   0.00000E+0000
   6.8390  4.97000E-0001   0.00000E+0000
   6.8430  5.07400E-0001   0.00000E+0000
   6.8440  4.99900E-0001   0.00000E+0000
   6.8490  5.06700E-0001   0.00000E+0000
   6.8510  5.06500E-0001   0.00000E+0000
   6.8530  5.25700E-0001   0.00000E+0000
   6.8560  5.17700E-0001   0.00000E+0000
   6.8580  5.07700E-0001   0.00000E+0000
   6.8600  5.02400E-0001   0.00000E+0000
   6.8630  5.04900E-0001   0.00000E+0000
   6.8650  5.12900E-0001   0.00000E+0000
   6.8680  5.09400E-0001   0.00000E+0000
   6.8700  5.11100E-0001   0.00000E+0000
   6.8720  5.20000E-0001   0.00000E+0000
   6.8760  5.15200E-0001   0.00000E+0000
   6.8790  5.15000E-0001   0.00000E+0000
   6.8810  5.10000E-0001   0.00000E+0000
   6.8820  5.23600E-0001   0.00000E+0000
   6.8860  5.10500E-0001   0.00000E+0000
   6.8880  5.29200E-0001   0.00000E+0000
   6.8900  5.25100E-0001   0.00000E+0000
   6.8920  5.10900E-0001   0.00000E+0000
   6.8930  5.11500E-0001   0.00000E+0000
   6.8960  5.23000E-0001   0.00000E+0000
   6.8970  5.39900E-0001   0.00000E+0000
   6.9020  5.52600E-0001   0.00000E+0000
   6.9040  5.41200E-0001   0.00000E+0000
   6.9080  5.35800E-0001   0.00000E+0000
   6.9090  5.38100E-0001   0.00000E+0000
   6.9100  5.49100E-0001   0.00000E+0000
   6.9120  5.36900E-0001   0.00000E+0000
   6.9150  5.38000E-0001   0.00000E+0000
   6.9180  5.29700E-0001   0.00000E+0000
   6.9200  5.38100E-0001   0.00000E+0000
   6.9240  5.33400E-0001   0.00000E+0000
   6.9250  5.46100E-0001   0.00000E+0000
   6.9270  5.33100E-0001   0.00000E+0000
   6.9280  5.30800E-0001   0.00000E+0000
   6.9320  5.40200E-0001   0.00000E+0000
   6.9330  5.49900E-0001   0.00000E+0000
   6.9360  5.30600E-0001   0.00000E+0000
   6.9390  5.58300E-0001   0.00000E+0000
   6.9410  5.58900E-0001   0.00000E+0000
   6.9450  5.39100E-0001   0.00000E+0000
   6.9460  5.32000E-0001   0.00000E+0000
   6.9490  5.20100E-0001   0.00000E+0000
   6.9510  5.23700E-0001   0.00000E+0000
   6.9550  5.27500E-0001   0.00000E+0000
   6.9560  5.21900E-0001   0.00000E+0000
   6.9590  5.43500E-0001   0.00000E+0000
   6.9610  5.31200E-0001   0.00000E+0000
   6.9630  5.25800E-0001   0.00000E+0000
   6.9660  5.33300E-0001   0.00000E+0000
   6.9680  5.21600E-0001   0.00000E+0000
   6.9710  5.12800E-0001   0.00000E+0000
   6.9750  5.39100E-0001   0.00000E+0000
   6.9770  5.30400E-0001   0.00000E+0000
   6.9790  5.23100E-0001   0.00000E+0000
   6.9820  5.08900E-0001   0.00000E+0000
   6.9840  4.98800E-0001   0.00000E+0000
   6.9860  5.22500E-0001   0.00000E+0000
   6.9870  5.19000E-0001   0.00000E+0000
   6.9910  5.15400E-0001   0.00000E+0000
   6.9940  5.32500E-0001   0.00000E+0000
   6.9960  5.52000E-0001   0.00000E+0000
   6.9980  5.58800E-0001   0.00000E+0000
   7.0000  5.21800E-0001   0.00000E+0000
   7.0010  5.21200E-0001   0.00000E+0000
   7.0030  5.28600E-0001   0.00000E+0000
   7.0060  5.22600E-0001   0.00000E+0000
   7.0070  5.31800E-0001   0.00000E+0000
   7.0100  5.31000E-0001   0.00000E+0000
   7.0140  5.46300E-0001   0.00000E+0000
   7.0160  5.28600E-0001   0.00000E+0000
   7.0180  5.39200E-0001   0.00000E+0000
   7.0210  5.42700E-0001   0.00000E+0000
   7.0230  5.48200E-0001   0.00000E+0000
   7.0250  5.31900E-0001   0.00000E+0000
   7.0280  5.51000E-0001   0.00000E+0000
   7.0320  5.42000E-0001   0.00000E+0000
   7.0330  5.42300E-0001   0.00000E+0000
   7.0350  5.44300E-0001   0.00000E+0000
   7.0380  5.51100E-0001   0.00000E+0000
   7.0420  5.69500E-0001   0.00000E+0000
   7.0440  5.69100E-0001   0.00000E+0000
   7.0480  5.46300E-0001   0.00000E+0000
   7.0530  5.55700E-0001   0.00000E+0000
   7.0540  5.63700E-0001   0.00000E+0000
   7.0560  5.60600E-0001   0.00000E+0000
   7.0580  5.63700E-0001   0.00000E+0000
   7.0600  5.72300E-0001   0.00000E+0000
   7.0650  5.76200E-0001   0.00000E+0000
   7.0670  5.56100E-0001   0.00000E+0000
   7.0710  5.84200E-0001   0.00000E+0000
   7.0730  5.83000E-0001   0.00000E+0000
   7.0760  5.78100E-0001   0.00000E+0000
   7.0800  5.65200E-0001   0.00000E+0000
   7.0820  5.64400E-0001   0.00000E+0000
   7.0840  5.85100E-0001   0.00000E+0000
   7.0850  6.00600E-0001   0.00000E+0000
   7.0900  6.00400E-0001   0.00000E+0000
   7.0920  5.86400E-0001   0.00000E+0000
   7.0940  5.93200E-0001   0.00000E+0000
   7.0970  6.10600E-0001   0.00000E+0000
   7.0990  6.11600E-0001   0.00000E+0000
   7.1010  6.12100E-0001   0.00000E+0000
