# Supplementary material for: Self-association of MreC as a regulatory signal in bacterial cell wall elongation
Source: Nat Commun. 2021 May 20;12:2987. doi: 10.1038/s41467-021-22957-9 (PMC8137920; doi:10.1038/s41467-021-22957-9)
Supplement: Supplementary file 4 — Source Data [file 41467_2021_22957_MOESM4_ESM.zip › Martins2-Source-Data/AUC_rawdata/E.coli/00045.RA3]

MREC FHEC 0,8 abs
R 3 20.0 20000 0012547 4.1240E10 281 1 
   5.8000 -3.16100E-0001   0.00000E+0000
   5.8030 -2.71300E-0001   0.00000E+0000
   5.8040 -2.32200E-0001   0.00000E+0000
   5.8050 -1.90900E-0001   0.00000E+0000
   5.8070 -2.10200E-0001   0.00000E+0000
   5.8100 -1.55600E-0001   0.00000E+0000
   5.8110 -1.39400E-0001   0.00000E+0000
   5.8120 -1.64700E-0001   0.00000E+0000
   5.8140 -4.39300E-0001   0.00000E+0000
   5.8160 -4.19800E-0001   0.00000E+0000
   5.8180 -3.84600E-0001   0.00000E+0000
   5.8210 -5.70400E-0001   0.00000E+0000
   5.8230 -5.32700E-0001   0.00000E+0000
   5.8250 -2.17100E-0001   0.00000E+0000
   5.8260 -8.16000E-0002   0.00000E+0000
   5.8280  4.70000E-0002   0.00000E+0000
   5.8300  1.38400E-0001   0.00000E+0000
   5.8310  1.37100E-0001   0.00000E+0000
   5.8350  1.43200E-0001   0.00000E+0000
   5.8390  1.01600E-0001   0.00000E+0000
   5.8410  9.13000E-0002   0.00000E+0000
   5.8420  8.86000E-0002   0.00000E+0000
   5.8440  7.82000E-0002   0.00000E+0000
   5.8460  1.07000E-0001   0.00000E+0000
   5.8480  9.44000E-0002   0.00000E+0000
   5.8510  8.95000E-0002   0.00000E+0000
   5.8530  7.64000E-0002   0.00000E+0000
   5.8540  1.90000E-0002   0.00000E+0000
   5.8560  2.58000E-0002   0.00000E+0000
   5.8580  4.23000E-0002   0.00000E+0000
   5.8610  1.14000E-0002   0.00000E+0000
   5.8620  3.14000E-0002   0.00000E+0000
   5.8650  3.54000E-0002   0.00000E+0000
   5.8660  2.85000E-0002   0.00000E+0000
   5.8690 -4.27000E-0002   0.00000E+0000
   5.8720 -3.30000E-0002   0.00000E+0000
   5.8730  8.40000E-0003   0.00000E+0000
   5.8760  2.95000E-0002   0.00000E+0000
   5.8770  5.02000E-0002   0.00000E+0000
   5.8800  3.36000E-0002   0.00000E+0000
   5.8830  4.60000E-0003   0.00000E+0000
   5.8840  1.42000E-0002   0.00000E+0000
   5.8860  3.36000E-0002   0.00000E+0000
   5.8870  4.43000E-0002   0.00000E+0000
   5.8900  4.35000E-0002   0.00000E+0000
   5.8940  3.01000E-0002   0.00000E+0000
   5.8960  4.80000E-0003   0.00000E+0000
   5.8990  3.08000E-0002   0.00000E+0000
   5.9010  2.30000E-0002   0.00000E+0000
   5.9040  2.83000E-0002   0.00000E+0000
   5.9060  1.24000E-0002   0.00000E+0000
   5.9080  1.95000E-0002   0.00000E+0000
   5.9130  2.47000E-0002   0.00000E+0000
   5.9150  2.43000E-0002   0.00000E+0000
   5.9160  2.13000E-0002   0.00000E+0000
   5.9170  2.22000E-0002   0.00000E+0000
   5.9210  3.62000E-0002   0.00000E+0000
   5.9230  1.81000E-0002   0.00000E+0000
   5.9260  3.10000E-0002   0.00000E+0000
   5.9280  5.57000E-0002   0.00000E+0000
   5.9300  7.06000E-0002   0.00000E+0000
   5.9310  7.35000E-0002   0.00000E+0000
   5.9320  5.82000E-0002   0.00000E+0000
   5.9340  2.55000E-0002   0.00000E+0000
   5.9370  4.24000E-0002   0.00000E+0000
   5.9390  9.06000E-0002   0.00000E+0000
   5.9400  6.17000E-0002   0.00000E+0000
   5.9410  5.57000E-0002   0.00000E+0000
   5.9460  6.49000E-0002   0.00000E+0000
   5.9480  4.90000E-0002   0.00000E+0000
   5.9510  4.32000E-0002   0.00000E+0000
   5.9530  5.59000E-0002   0.00000E+0000
   5.9540  5.69000E-0002   0.00000E+0000
   5.9550  6.09000E-0002   0.00000E+0000
   5.9580  8.58000E-0002   0.00000E+0000
   5.9610  8.76000E-0002   0.00000E+0000
   5.9630  5.43000E-0002   0.00000E+0000
   5.9660  3.04000E-0002   0.00000E+0000
   5.9680  2.50000E-0002   0.00000E+0000
   5.9690  1.54000E-0002   0.00000E+0000
   5.9700  1.72000E-0002   0.00000E+0000
   5.9750  2.89000E-0002   0.00000E+0000
   5.9760  5.31000E-0002   0.00000E+0000
   5.9790 -3.12800E-0001   0.00000E+0000
   5.9810 -7.77700E-0001   0.00000E+0000
   5.9840 -1.27710E+0000   0.00000E+0000
   5.9860 -1.38860E+0000   0.00000E+0000
   5.9870 -1.48850E+0000   0.00000E+0000
   5.9890 -1.58200E+0000   0.00000E+0000
   5.9900 -1.77570E+0000   0.00000E+0000
   5.9920 -1.98380E+0000   0.00000E+0000
   5.9950 -1.96260E+0000   0.00000E+0000
   5.9970 -1.97140E+0000   0.00000E+0000
   5.9990 -1.92810E+0000   0.00000E+0000
   6.0000 -1.87420E+0000   0.00000E+0000
   6.0020 -1.81300E+0000   0.00000E+0000
   6.0030 -1.81730E+0000   0.00000E+0000
   6.0060 -1.71140E+0000   0.00000E+0000
   6.0070 -1.63690E+0000   0.00000E+0000
   6.0120 -1.21410E+0000   0.00000E+0000
   6.0140 -6.57300E-0001   0.00000E+0000
   6.0170  1.09300E-0001   0.00000E+0000
   6.0190  1.43000E-0001   0.00000E+0000
   6.0210  1.18800E-0001   0.00000E+0000
   6.0220  1.49800E-0001   0.00000E+0000
   6.0250  1.48700E-0001   0.00000E+0000
   6.0270  1.19400E-0001   0.00000E+0000
   6.0300  1.48900E-0001   0.00000E+0000
   6.0320  1.51900E-0001   0.00000E+0000
   6.0330  1.50200E-0001   0.00000E+0000
   6.0340  1.85900E-0001   0.00000E+0000
   6.0360  1.44100E-0001   0.00000E+0000
   6.0390  9.90000E-0002   0.00000E+0000
   6.0420  1.07200E-0001   0.00000E+0000
   6.0450  1.27100E-0001   0.00000E+0000
   6.0470  1.23000E-0001   0.00000E+0000
   6.0490  9.70000E-0002   0.00000E+0000
   6.0510  1.12900E-0001   0.00000E+0000
   6.0520  1.11800E-0001   0.00000E+0000
   6.0550  1.24600E-0001   0.00000E+0000
   6.0570  1.18800E-0001   0.00000E+0000
   6.0590  1.21400E-0001   0.00000E+0000
   6.0600  1.18500E-0001   0.00000E+0000
   6.0620  1.08500E-0001   0.00000E+0000
   6.0660  1.20600E-0001   0.00000E+0000
   6.0680  1.08700E-0001   0.00000E+0000
   6.0710  1.08300E-0001   0.00000E+0000
   6.0750  1.28300E-0001   0.00000E+0000
   6.0780  1.67100E-0001   0.00000E+0000
   6.0810  1.49300E-0001   0.00000E+0000
   6.0820  1.12700E-0001   0.00000E+0000
   6.0850  3.31300E-0001   0.00000E+0000
   6.0860  1.21490E+0000   0.00000E+0000
   6.0900  1.37940E+0000   0.00000E+0000
   6.0940  1.47220E+0000   0.00000E+0000
   6.0990  1.96930E+0000   0.00000E+0000
   6.1010  2.06660E+0000   0.00000E+0000
   6.1060  1.98120E+0000   0.00000E+0000
   6.1090  1.93660E+0000   0.00000E+0000
   6.1110  1.86170E+0000   0.00000E+0000
   6.1130  1.67560E+0000   0.00000E+0000
   6.1150  1.50660E+0000   0.00000E+0000
   6.1190  2.88800E-0001   0.00000E+0000
   6.1250  1.36500E-0001   0.00000E+0000
   6.1280  1.86100E-0001   0.00000E+0000
   6.1300  1.82500E-0001   0.00000E+0000
   6.1330  1.83400E-0001   0.00000E+0000
   6.1350  1.76400E-0001   0.00000E+0000
   6.1360  1.82200E-0001   0.00000E+0000
   6.1380  1.75000E-0001   0.00000E+0000
   6.1400  1.77500E-0001   0.00000E+0000
   6.1420  1.68300E-0001   0.00000E+0000
   6.1440  1.81700E-0001   0.00000E+0000
   6.1470  1.81100E-0001   0.00000E+0000
   6.1490  1.89900E-0001   0.00000E+0000
   6.1520  1.86700E-0001   0.00000E+0000
   6.1540  1.94200E-0001   0.00000E+0000
   6.1560  1.99200E-0001   0.00000E+0000
   6.1590  2.00300E-0001   0.00000E+0000
   6.1610  2.07300E-0001   0.00000E+0000
   6.1630  1.99000E-0001   0.00000E+0000
   6.1650  2.06600E-0001   0.00000E+0000
   6.1680  2.16800E-0001   0.00000E+0000
   6.1690  2.22000E-0001   0.00000E+0000
   6.1720  2.17700E-0001   0.00000E+0000
   6.1750  2.21400E-0001   0.00000E+0000
   6.1780  2.24100E-0001   0.00000E+0000
   6.1800  2.32200E-0001   0.00000E+0000
   6.1810  2.34700E-0001   0.00000E+0000
   6.1830  2.29100E-0001   0.00000E+0000
   6.1870  2.37800E-0001   0.00000E+0000
   6.1880  2.38600E-0001   0.00000E+0000
   6.1900  2.43600E-0001   0.00000E+0000
   6.1930  2.44000E-0001   0.00000E+0000
   6.1940  2.46700E-0001   0.00000E+0000
   6.1970  2.51300E-0001   0.00000E+0000
   6.1990  2.57000E-0001   0.00000E+0000
   6.2020  2.57300E-0001   0.00000E+0000
   6.2040  2.60600E-0001   0.00000E+0000
   6.2050  2.64300E-0001   0.00000E+0000
   6.2070  2.65400E-0001   0.00000E+0000
   6.2090  2.71900E-0001   0.00000E+0000
   6.2110  2.69600E-0001   0.00000E+0000
   6.2140  2.77300E-0001   0.00000E+0000
   6.2160  2.83800E-0001   0.00000E+0000
   6.2180  2.87600E-0001   0.00000E+0000
   6.2190  2.80800E-0001   0.00000E+0000
   6.2230  2.97100E-0001   0.00000E+0000
   6.2250  2.97200E-0001   0.00000E+0000
   6.2270  3.17100E-0001   0.00000E+0000
   6.2300  3.04800E-0001   0.00000E+0000
   6.2310  2.42400E-0001   0.00000E+0000
   6.2370  2.62500E-0001   0.00000E+0000
   6.2380  3.30700E-0001   0.00000E+0000
   6.2410  3.26100E-0001   0.00000E+0000
   6.2450  3.19200E-0001   0.00000E+0000
   6.2480  3.18500E-0001   0.00000E+0000
   6.2490  3.27200E-0001   0.00000E+0000
   6.2500  3.22000E-0001   0.00000E+0000
   6.2520  3.21000E-0001   0.00000E+0000
   6.2540  3.18100E-0001   0.00000E+0000
   6.2570  3.38400E-0001   0.00000E+0000
   6.2590  3.38900E-0001   0.00000E+0000
   6.2610  3.35600E-0001   0.00000E+0000
   6.2640  3.37300E-0001   0.00000E+0000
   6.2660  3.46700E-0001   0.00000E+0000
   6.2690  3.43100E-0001   0.00000E+0000
   6.2700  3.43100E-0001   0.00000E+0000
   6.2730  3.39500E-0001   0.00000E+0000
   6.2750  3.52400E-0001   0.00000E+0000
   6.2780  3.51800E-0001   0.00000E+0000
   6.2810  3.47900E-0001   0.00000E+0000
   6.2830  3.51100E-0001   0.00000E+0000
   6.2870  3.54500E-0001   0.00000E+0000
   6.2880  3.64900E-0001   0.00000E+0000
   6.2900  3.56400E-0001   0.00000E+0000
   6.2920  3.61700E-0001   0.00000E+0000
   6.2930  3.58300E-0001   0.00000E+0000
   6.2960  3.68100E-0001   0.00000E+0000
   6.2980  3.71500E-0001   0.00000E+0000
   6.3000  3.69200E-0001   0.00000E+0000
   6.3020  3.68300E-0001   0.00000E+0000
   6.3030  3.75300E-0001   0.00000E+0000
   6.3070  3.70900E-0001   0.00000E+0000
   6.3090  3.89000E-0001   0.00000E+0000
   6.3120  3.83900E-0001   0.00000E+0000
   6.3140  3.68000E-0001   0.00000E+0000
   6.3160  3.75100E-0001   0.00000E+0000
   6.3180  3.79600E-0001   0.00000E+0000
   6.3210  3.82300E-0001   0.00000E+0000
   6.3230  3.84500E-0001   0.00000E+0000
   6.3260  4.07700E-0001   0.00000E+0000
   6.3280  4.05500E-0001   0.00000E+0000
   6.3300  3.49700E-0001   0.00000E+0000
   6.3320  3.51900E-0001   0.00000E+0000
   6.3340  3.75900E-0001   0.00000E+0000
   6.3380  4.16300E-0001   0.00000E+0000
   6.3420  4.11700E-0001   0.00000E+0000
   6.3430  4.02500E-0001   0.00000E+0000
   6.3450  4.00200E-0001   0.00000E+0000
   6.3480  4.13700E-0001   0.00000E+0000
   6.3520  4.05800E-0001   0.00000E+0000
   6.3540  4.11000E-0001   0.00000E+0000
   6.3570  4.08600E-0001   0.00000E+0000
   6.3600  4.11000E-0001   0.00000E+0000
   6.3620  4.07200E-0001   0.00000E+0000
   6.3640  4.17600E-0001   0.00000E+0000
   6.3670  4.20800E-0001   0.00000E+0000
   6.3690  4.12100E-0001   0.00000E+0000
   6.3710  4.21600E-0001   0.00000E+0000
   6.3760  4.29900E-0001   0.00000E+0000
   6.3780  4.33300E-0001   0.00000E+0000
   6.3800  4.29900E-0001   0.00000E+0000
   6.3810  4.23700E-0001   0.00000E+0000
   6.3850  4.38500E-0001   0.00000E+0000
   6.3870  4.32500E-0001   0.00000E+0000
   6.3900  4.32200E-0001   0.00000E+0000
   6.3920  4.41000E-0001   0.00000E+0000
   6.3930  4.42300E-0001   0.00000E+0000
   6.3970  4.33500E-0001   0.00000E+0000
   6.3980  4.36500E-0001   0.00000E+0000
   6.4010  4.45300E-0001   0.00000E+0000
   6.4030  4.37200E-0001   0.00000E+0000
   6.4050  4.37400E-0001   0.00000E+0000
   6.4070  4.37100E-0001   0.00000E+0000
   6.4100  4.40300E-0001   0.00000E+0000
   6.4120  4.39200E-0001   0.00000E+0000
   6.4150  4.32000E-0001   0.00000E+0000
   6.4160  4.31100E-0001   0.00000E+0000
   6.4190  4.47000E-0001   0.00000E+0000
   6.4210  4.34900E-0001   0.00000E+0000
   6.4240  4.37400E-0001   0.00000E+0000
   6.4260  4.39600E-0001   0.00000E+0000
   6.4280  4.43800E-0001   0.00000E+0000
   6.4330  4.46700E-0001   0.00000E+0000
   6.4350  4.46300E-0001   0.00000E+0000
   6.4370  4.40100E-0001   0.00000E+0000
   6.4390  4.50100E-0001   0.00000E+0000
   6.4430  4.49200E-0001   0.00000E+0000
   6.4440  4.48200E-0001   0.00000E+0000
   6.4470  4.49600E-0001   0.00000E+0000
   6.4480  4.33400E-0001   0.00000E+0000
   6.4510  4.41400E-0001   0.00000E+0000
   6.4560  4.43100E-0001   0.00000E+0000
   6.4590  4.47000E-0001   0.00000E+0000
   6.4610  4.44900E-0001   0.00000E+0000
   6.4630  4.46600E-0001   0.00000E+0000
   6.4660  4.45400E-0001   0.00000E+0000
   6.4680  4.45400E-0001   0.00000E+0000
   6.4700  4.43700E-0001   0.00000E+0000
   6.4740  4.55300E-0001   0.00000E+0000
   6.4760  4.76100E-0001   0.00000E+0000
   6.4770  4.92500E-0001   0.00000E+0000
   6.4790  4.88400E-0001   0.00000E+0000
   6.4810  4.62700E-0001   0.00000E+0000
   6.4860  4.54000E-0001   0.00000E+0000
   6.4880  4.59000E-0001   0.00000E+0000
   6.4910  4.55500E-0001   0.00000E+0000
   6.4920  4.55100E-0001   0.00000E+0000
   6.4950  4.53100E-0001   0.00000E+0000
   6.4970  4.56000E-0001   0.00000E+0000
   6.4980  4.49000E-0001   0.00000E+0000
   6.4990  4.49300E-0001   0.00000E+0000
   6.5030  4.57500E-0001   0.00000E+0000
   6.5050  4.56600E-0001   0.00000E+0000
   6.5080  4.63900E-0001   0.00000E+0000
   6.5100  4.70000E-0001   0.00000E+0000
   6.5120  4.33500E-0001   0.00000E+0000
   6.5150  4.30600E-0001   0.00000E+0000
   6.5170  4.52200E-0001   0.00000E+0000
   6.5200  4.62400E-0001   0.00000E+0000
   6.5220  4.63600E-0001   0.00000E+0000
   6.5240  4.61200E-0001   0.00000E+0000
   6.5280  4.48800E-0001   0.00000E+0000
   6.5290  4.49900E-0001   0.00000E+0000
   6.5310  4.56400E-0001   0.00000E+0000
   6.5360  4.59300E-0001   0.00000E+0000
   6.5380  4.66600E-0001   0.00000E+0000
   6.5400  4.66400E-0001   0.00000E+0000
   6.5430  4.55700E-0001   0.00000E+0000
   6.5450  4.65500E-0001   0.00000E+0000
   6.5460  4.54000E-0001   0.00000E+0000
   6.5480  4.56100E-0001   0.00000E+0000
   6.5500  4.71300E-0001   0.00000E+0000
   6.5520  4.58700E-0001   0.00000E+0000
   6.5550  4.45800E-0001   0.00000E+0000
   6.5590  4.58700E-0001   0.00000E+0000
   6.5600  4.57200E-0001   0.00000E+0000
   6.5620  4.58800E-0001   0.00000E+0000
   6.5630  4.66600E-0001   0.00000E+0000
   6.5650  4.62000E-0001   0.00000E+0000
   6.5680  4.71800E-0001   0.00000E+0000
   6.5710  4.62100E-0001   0.00000E+0000
   6.5720  4.54700E-0001   0.00000E+0000
   6.5760  4.63000E-0001   0.00000E+0000
   6.5780  4.55100E-0001   0.00000E+0000
   6.5790  4.57200E-0001   0.00000E+0000
   6.5810  4.67200E-0001   0.00000E+0000
   6.5830  4.67700E-0001   0.00000E+0000
   6.5850  4.63700E-0001   0.00000E+0000
   6.5870  4.70000E-0001   0.00000E+0000
   6.5900  4.63800E-0001   0.00000E+0000
   6.5910  4.54700E-0001   0.00000E+0000
   6.5940  4.68700E-0001   0.00000E+0000
   6.5960  4.68800E-0001   0.00000E+0000
   6.5980  4.59800E-0001   0.00000E+0000
   6.6000  4.79400E-0001   0.00000E+0000
   6.6020  4.86300E-0001   0.00000E+0000
   6.6040  4.80200E-0001   0.00000E+0000
   6.6070  4.74300E-0001   0.00000E+0000
   6.6100  4.68300E-0001   0.00000E+0000
   6.6130  4.71600E-0001   0.00000E+0000
   6.6140  4.73100E-0001   0.00000E+0000
   6.6170  4.73300E-0001   0.00000E+0000
   6.6190  4.76100E-0001   0.00000E+0000
   6.6210  4.77800E-0001   0.00000E+0000
   6.6240  4.73700E-0001   0.00000E+0000
   6.6260  4.82800E-0001   0.00000E+0000
   6.6280  4.82300E-0001   0.00000E+0000
   6.6290  4.79200E-0001   0.00000E+0000
   6.6330  4.88000E-0001   0.00000E+0000
   6.6350  4.71800E-0001   0.00000E+0000
   6.6370  4.80500E-0001   0.00000E+0000
   6.6390  4.86000E-0001   0.00000E+0000
   6.6410  4.80700E-0001   0.00000E+0000
   6.6450  4.91000E-0001   0.00000E+0000
   6.6460  4.72300E-0001   0.00000E+0000
   6.6480  4.82300E-0001   0.00000E+0000
   6.6510  4.83300E-0001   0.00000E+0000
   6.6520  4.74400E-0001   0.00000E+0000
   6.6550  4.76300E-0001   0.00000E+0000
   6.6570  4.87000E-0001   0.00000E+0000
   6.6600  4.81500E-0001   0.00000E+0000
   6.6620  4.90400E-0001   0.00000E+0000
   6.6660  4.82800E-0001   0.00000E+0000
   6.6690  4.88300E-0001   0.00000E+0000
   6.6720  4.88300E-0001   0.00000E+0000
   6.6730  4.84600E-0001   0.00000E+0000
   6.6760  4.81600E-0001   0.00000E+0000
   6.6770  4.88800E-0001   0.00000E+0000
   6.6810  4.92500E-0001   0.00000E+0000
   6.6830  5.00800E-0001   0.00000E+0000
   6.6850  4.97900E-0001   0.00000E+0000
   6.6870  4.94000E-0001   0.00000E+0000
   6.6890  4.89700E-0001   0.00000E+0000
   6.6910  5.01000E-0001   0.00000E+0000
   6.6940  5.00800E-0001   0.00000E+0000
   6.6950  4.93000E-0001   0.00000E+0000
   6.6970  5.02900E-0001   0.00000E+0000
   6.7010  4.91200E-0001   0.00000E+0000
   6.7030  4.88800E-0001   0.00000E+0000
   6.7050  4.90400E-0001   0.00000E+0000
   6.7080  4.97900E-0001   0.00000E+0000
   6.7100  4.92400E-0001   0.00000E+0000
   6.7120  4.94300E-0001   0.00000E+0000
   6.7150  4.97000E-0001   0.00000E+0000
   6.7170  4.93900E-0001   0.00000E+0000
   6.7190  4.94700E-0001   0.00000E+0000
   6.7220  4.99800E-0001   0.00000E+0000
   6.7240  5.06400E-0001   0.00000E+0000
   6.7280  5.02200E-0001   0.00000E+0000
   6.7290  5.06100E-0001   0.00000E+0000
   6.7330  5.04600E-0001   0.00000E+0000
   6.7340  5.05100E-0001   0.00000E+0000
   6.7380  5.00000E-0001   0.00000E+0000
   6.7410  5.07800E-0001   0.00000E+0000
   6.7430  5.21900E-0001   0.00000E+0000
   6.7450  5.07700E-0001   0.00000E+0000
   6.7480  5.03100E-0001   0.00000E+0000
   6.7500  5.06000E-0001   0.00000E+0000
   6.7520  5.17800E-0001   0.00000E+0000
   6.7550  5.10000E-0001   0.00000E+0000
   6.7570  5.19800E-0001   0.00000E+0000
   6.7590  5.14500E-0001   0.00000E+0000
   6.7610  5.26700E-0001   0.00000E+0000
   6.7630  5.18900E-0001   0.00000E+0000
   6.7660  5.14000E-0001   0.00000E+0000
   6.7670  4.95600E-0001   0.00000E+0000
   6.7700  5.01300E-0001   0.00000E+0000
   6.7730  5.29800E-0001   0.00000E+0000
   6.7750  5.19900E-0001   0.00000E+0000
   6.7770  5.19700E-0001   0.00000E+0000
   6.7790  5.25300E-0001   0.00000E+0000
   6.7830  5.27000E-0001   0.00000E+0000
   6.7860  5.25600E-0001   0.00000E+0000
   6.7870  5.12700E-0001   0.00000E+0000
   6.7900  5.26500E-0001   0.00000E+0000
   6.7930  5.35500E-0001   0.00000E+0000
   6.7960  5.25900E-0001   0.00000E+0000
   6.7980  5.16100E-0001   0.00000E+0000
   6.8000  5.23600E-0001   0.00000E+0000
   6.8020  5.33600E-0001   0.00000E+0000
   6.8050  5.31200E-0001   0.00000E+0000
   6.8080  5.34000E-0001   0.00000E+0000
   6.8090  5.29600E-0001   0.00000E+0000
   6.8120  5.50600E-0001   0.00000E+0000
   6.8140  5.33900E-0001   0.00000E+0000
   6.8190  5.33300E-0001   0.00000E+0000
   6.8200  5.35800E-0001   0.00000E+0000
   6.8220  5.17600E-0001   0.00000E+0000
   6.8240  5.20200E-0001   0.00000E+0000
   6.8250  5.30100E-0001   0.00000E+0000
   6.8310  5.39500E-0001   0.00000E+0000
   6.8320  5.33800E-0001   0.00000E+0000
   6.8350  5.32800E-0001   0.00000E+0000
   6.8360  5.45100E-0001   0.00000E+0000
   6.8400  5.24200E-0001   0.00000E+0000
   6.8420  5.25500E-0001   0.00000E+0000
   6.8450  5.24500E-0001   0.00000E+0000
   6.8460  5.34100E-0001   0.00000E+0000
   6.8490  5.38800E-0001   0.00000E+0000
   6.8510  5.38700E-0001   0.00000E+0000
   6.8540  5.48200E-0001   0.00000E+0000
   6.8560  5.44800E-0001   0.00000E+0000
   6.8580  5.32500E-0001   0.00000E+0000
   6.8600  5.29500E-0001   0.00000E+0000
   6.8630  5.32500E-0001   0.00000E+0000
   6.8650  5.36500E-0001   0.00000E+0000
   6.8670  5.33000E-0001   0.00000E+0000
   6.8720  5.44400E-0001   0.00000E+0000
   6.8740  5.38700E-0001   0.00000E+0000
   6.8770  5.42100E-0001   0.00000E+0000
   6.8800  5.49400E-0001   0.00000E+0000
   6.8820  5.49500E-0001   0.00000E+0000
   6.8860  5.46000E-0001   0.00000E+0000
   6.8870  5.50500E-0001   0.00000E+0000
   6.8900  5.52700E-0001   0.00000E+0000
   6.8920  5.38900E-0001   0.00000E+0000
   6.8940  5.45000E-0001   0.00000E+0000
   6.8970  5.48700E-0001   0.00000E+0000
   6.8990  5.63300E-0001   0.00000E+0000
   6.9010  5.76300E-0001   0.00000E+0000
   6.9030  5.70300E-0001   0.00000E+0000
   6.9060  5.62900E-0001   0.00000E+0000
   6.9090  5.69100E-0001   0.00000E+0000
   6.9120  5.76800E-0001   0.00000E+0000
   6.9140  5.70500E-0001   0.00000E+0000
   6.9180  5.52200E-0001   0.00000E+0000
   6.9190  5.55300E-0001   0.00000E+0000
   6.9220  5.65800E-0001   0.00000E+0000
   6.9250  5.60500E-0001   0.00000E+0000
   6.9270  5.40900E-0001   0.00000E+0000
   6.9290  5.49700E-0001   0.00000E+0000
   6.9320  5.62200E-0001   0.00000E+0000
   6.9340  5.72000E-0001   0.00000E+0000
   6.9360  5.51600E-0001   0.00000E+0000
   6.9390  5.85000E-0001   0.00000E+0000
   6.9430  5.79900E-0001   0.00000E+0000
   6.9450  5.65300E-0001   0.00000E+0000
   6.9480  5.53500E-0001   0.00000E+0000
   6.9490  5.41100E-0001   0.00000E+0000
   6.9510  5.43900E-0001   0.00000E+0000
   6.9550  5.47500E-0001   0.00000E+0000
   6.9570  5.57800E-0001   0.00000E+0000
   6.9610  5.50000E-0001   0.00000E+0000
   6.9620  5.52400E-0001   0.00000E+0000
   6.9660  5.55800E-0001   0.00000E+0000
   6.9680  5.45400E-0001   0.00000E+0000
   6.9700  5.44800E-0001   0.00000E+0000
   6.9730  5.48100E-0001   0.00000E+0000
   6.9750  5.52600E-0001   0.00000E+0000
   6.9780  5.44100E-0001   0.00000E+0000
   6.9800  5.38900E-0001   0.00000E+0000
   6.9820  5.21200E-0001   0.00000E+0000
   6.9840  5.20300E-0001   0.00000E+0000
   6.9860  5.29000E-0001   0.00000E+0000
   6.9890  5.30200E-0001   0.00000E+0000
   6.9910  5.32400E-0001   0.00000E+0000
   6.9930  5.51800E-0001   0.00000E+0000
   6.9960  5.66000E-0001   0.00000E+0000
   6.9980  5.49000E-0001   0.00000E+0000
   7.0000  5.32800E-0001   0.00000E+0000
   7.0030  5.45600E-0001   0.00000E+0000
   7.0050  5.45200E-0001   0.00000E+0000
   7.0080  5.55800E-0001   0.00000E+0000
   7.0100  5.57300E-0001   0.00000E+0000
   7.0120  5.57300E-0001   0.00000E+0000
   7.0140  5.57600E-0001   0.00000E+0000
   7.0170  5.51400E-0001   0.00000E+0000
   7.0210  5.71700E-0001   0.00000E+0000
   7.0230  5.57400E-0001   0.00000E+0000
   7.0250  5.41500E-0001   0.00000E+0000
   7.0280  5.57100E-0001   0.00000E+0000
   7.0300  5.72600E-0001   0.00000E+0000
   7.0320  5.58500E-0001   0.00000E+0000
   7.0340  5.66600E-0001   0.00000E+0000
   7.0350  5.70000E-0001   0.00000E+0000
   7.0390  5.88600E-0001   0.00000E+0000
   7.0410  5.82500E-0001   0.00000E+0000
   7.0430  5.92100E-0001   0.00000E+0000
   7.0450  5.81100E-0001   0.00000E+0000
   7.0480  5.64000E-0001   0.00000E+0000
   7.0510  5.70900E-0001   0.00000E+0000
   7.0530  5.74400E-0001   0.00000E+0000
   7.0550  5.81900E-0001   0.00000E+0000
   7.0580  5.79800E-0001   0.00000E+0000
   7.0600  5.86400E-0001   0.00000E+0000
   7.0620  5.86600E-0001   0.00000E+0000
   7.0650  5.88200E-0001   0.00000E+0000
   7.0660  5.80800E-0001   0.00000E+0000
   7.0700  5.94000E-0001   0.00000E+0000
   7.0720  6.02200E-0001   0.00000E+0000
   7.0740  5.93400E-0001   0.00000E+0000
   7.0750  5.97400E-0001   0.00000E+0000
   7.0800  5.77600E-0001   0.00000E+0000
   7.0820  5.86900E-0001   0.00000E+0000
   7.0850  6.09900E-0001   0.00000E+0000
   7.0910  6.07600E-0001   0.00000E+0000
   7.0920  6.00100E-0001   0.00000E+0000
   7.0940  6.00300E-0001   0.00000E+0000
   7.0960  6.14100E-0001   0.00000E+0000
   7.0970  6.21100E-0001   0.00000E+0000
   7.1010  6.22900E-0001   0.00000E+0000
