# Supplementary material for: Self-association of MreC as a regulatory signal in bacterial cell wall elongation
Source: Nat Commun. 2021 May 20;12:2987. doi: 10.1038/s41467-021-22957-9 (PMC8137920; doi:10.1038/s41467-021-22957-9)
Supplement: Supplementary file 4 — Source Data [file 41467_2021_22957_MOESM4_ESM.zip › Martins2-Source-Data/AUC_rawdata/E.coli/00092.RA3]

MREC FHEC 0,8 abs
R 3 20.0 20000 0022357 8.4280E10 281 1 
   5.8030 -4.25600E-0001   0.00000E+0000
   5.8040 -3.02000E-0001   0.00000E+0000
   5.8070 -1.95900E-0001   0.00000E+0000
   5.8090 -1.60400E-0001   0.00000E+0000
   5.8100 -4.52000E-0002   0.00000E+0000
   5.8120 -2.75600E-0001   0.00000E+0000
   5.8140 -1.79200E-0001   0.00000E+0000
   5.8160 -2.35200E-0001   0.00000E+0000
   5.8180 -6.12800E-0001   0.00000E+0000
   5.8230 -5.40000E-0001   0.00000E+0000
   5.8240 -4.88400E-0001   0.00000E+0000
   5.8250 -4.96300E-0001   0.00000E+0000
   5.8270 -4.20400E-0001   0.00000E+0000
   5.8280 -1.46900E-0001   0.00000E+0000
   5.8310  3.84000E-0002   0.00000E+0000
   5.8340  1.62200E-0001   0.00000E+0000
   5.8350  1.88800E-0001   0.00000E+0000
   5.8380  1.10800E-0001   0.00000E+0000
   5.8390  1.19700E-0001   0.00000E+0000
   5.8420  1.01600E-0001   0.00000E+0000
   5.8440  9.02000E-0002   0.00000E+0000
   5.8460  8.23000E-0002   0.00000E+0000
   5.8470  9.20000E-0002   0.00000E+0000
   5.8480  1.13300E-0001   0.00000E+0000
   5.8510  1.06500E-0001   0.00000E+0000
   5.8540  9.05000E-0002   0.00000E+0000
   5.8570  2.54000E-0002   0.00000E+0000
   5.8580  1.45000E-0002   0.00000E+0000
   5.8600  4.89000E-0002   0.00000E+0000
   5.8620  4.57000E-0002   0.00000E+0000
   5.8650  2.74000E-0002   0.00000E+0000
   5.8660  3.41000E-0002   0.00000E+0000
   5.8690  3.66000E-0002   0.00000E+0000
   5.8700 -1.44000E-0002   0.00000E+0000
   5.8710 -4.08000E-0002   0.00000E+0000
   5.8750 -4.60000E-0003   0.00000E+0000
   5.8770  2.70000E-0003   0.00000E+0000
   5.8780  3.85000E-0002   0.00000E+0000
   5.8790  4.56000E-0002   0.00000E+0000
   5.8830  4.00000E-0002   0.00000E+0000
   5.8850  1.25000E-0002   0.00000E+0000
   5.8870  1.13000E-0002   0.00000E+0000
   5.8900  3.49000E-0002   0.00000E+0000
   5.8920  3.87000E-0002   0.00000E+0000
   5.8940  1.82000E-0002   0.00000E+0000
   5.8970  4.33000E-0002   0.00000E+0000
   5.8980  1.67000E-0002   0.00000E+0000
   5.9010  1.58000E-0002   0.00000E+0000
   5.9060  1.97000E-0002   0.00000E+0000
   5.9080  1.36000E-0002   0.00000E+0000
   5.9110  1.99000E-0002   0.00000E+0000
   5.9130  1.79000E-0002   0.00000E+0000
   5.9150  2.04000E-0002   0.00000E+0000
   5.9170  2.42000E-0002   0.00000E+0000
   5.9190  2.60000E-0002   0.00000E+0000
   5.9210  1.70000E-0003   0.00000E+0000
   5.9240  1.04000E-0002   0.00000E+0000
   5.9260  3.64000E-0002   0.00000E+0000
   5.9280  2.01000E-0002   0.00000E+0000
   5.9300  7.41000E-0002   0.00000E+0000
   5.9320  7.27000E-0002   0.00000E+0000
   5.9350  3.31000E-0002   0.00000E+0000
   5.9380  3.67000E-0002   0.00000E+0000
   5.9390  6.45000E-0002   0.00000E+0000
   5.9400  8.22000E-0002   0.00000E+0000
   5.9430  5.22000E-0002   0.00000E+0000
   5.9450  6.74000E-0002   0.00000E+0000
   5.9470  6.81000E-0002   0.00000E+0000
   5.9490  6.67000E-0002   0.00000E+0000
   5.9520  4.87000E-0002   0.00000E+0000
   5.9530  4.13000E-0002   0.00000E+0000
   5.9540  5.69000E-0002   0.00000E+0000
   5.9560  5.88000E-0002   0.00000E+0000
   5.9590  6.89000E-0002   0.00000E+0000
   5.9610  1.04100E-0001   0.00000E+0000
   5.9640  8.28000E-0002   0.00000E+0000
   5.9650  5.24000E-0002   0.00000E+0000
   5.9680  2.50000E-0002   0.00000E+0000
   5.9720  7.80000E-0003   0.00000E+0000
   5.9750  3.81000E-0002   0.00000E+0000
   5.9770  1.74000E-0002   0.00000E+0000
   5.9810 -3.55000E-0002   0.00000E+0000
   5.9820 -4.99700E-0001   0.00000E+0000
   5.9850 -1.13770E+0000   0.00000E+0000
   5.9880 -1.32090E+0000   0.00000E+0000
   5.9900 -1.43840E+0000   0.00000E+0000
   5.9910 -1.50300E+0000   0.00000E+0000
   5.9950 -1.77660E+0000   0.00000E+0000
   5.9980 -1.96450E+0000   0.00000E+0000
   6.0000 -2.00170E+0000   0.00000E+0000
   6.0010 -1.91850E+0000   0.00000E+0000
   6.0060 -1.77820E+0000   0.00000E+0000
   6.0080 -1.67750E+0000   0.00000E+0000
   6.0110 -1.56030E+0000   0.00000E+0000
   6.0140 -1.08690E+0000   0.00000E+0000
   6.0160 -6.40700E-0001   0.00000E+0000
   6.0180  6.77000E-0002   0.00000E+0000
   6.0210  1.56600E-0001   0.00000E+0000
   6.0230  1.23100E-0001   0.00000E+0000
   6.0250  1.44100E-0001   0.00000E+0000
   6.0270  1.16200E-0001   0.00000E+0000
   6.0320  1.47800E-0001   0.00000E+0000
   6.0340  1.52900E-0001   0.00000E+0000
   6.0370  1.75700E-0001   0.00000E+0000
   6.0390  1.12300E-0001   0.00000E+0000
   6.0410  8.72000E-0002   0.00000E+0000
   6.0440  1.11700E-0001   0.00000E+0000
   6.0450  1.29400E-0001   0.00000E+0000
   6.0470  1.21100E-0001   0.00000E+0000
   6.0490  1.03900E-0001   0.00000E+0000
   6.0520  1.17600E-0001   0.00000E+0000
   6.0550  1.17300E-0001   0.00000E+0000
   6.0570  1.11600E-0001   0.00000E+0000
   6.0590  1.14300E-0001   0.00000E+0000
   6.0620  1.16200E-0001   0.00000E+0000
   6.0640  1.18200E-0001   0.00000E+0000
   6.0660  1.24400E-0001   0.00000E+0000
   6.0680  1.10800E-0001   0.00000E+0000
   6.0710  1.00800E-0001   0.00000E+0000
   6.0760  1.17700E-0001   0.00000E+0000
   6.0780  1.54800E-0001   0.00000E+0000
   6.0800  1.50900E-0001   0.00000E+0000
   6.0820  1.41300E-0001   0.00000E+0000
   6.0830  1.29500E-0001   0.00000E+0000
   6.0850  1.10610E+0000   0.00000E+0000
   6.0900  1.22600E+0000   0.00000E+0000
   6.0920  1.37260E+0000   0.00000E+0000
   6.0950  1.46860E+0000   0.00000E+0000
   6.0960  1.54160E+0000   0.00000E+0000
   6.0990  1.82010E+0000   0.00000E+0000
   6.1030  2.07280E+0000   0.00000E+0000
   6.1040  1.82920E+0000   0.00000E+0000
   6.1110  1.85790E+0000   0.00000E+0000
   6.1140  1.86140E+0000   0.00000E+0000
   6.1170  9.10600E-0001   0.00000E+0000
   6.1210  1.06900E-0001   0.00000E+0000
   6.1250  6.17000E-0002   0.00000E+0000
   6.1260  1.41600E-0001   0.00000E+0000
   6.1280  1.31800E-0001   0.00000E+0000
   6.1320  1.28500E-0001   0.00000E+0000
   6.1330  1.21700E-0001   0.00000E+0000
   6.1370  1.19100E-0001   0.00000E+0000
   6.1400  1.15900E-0001   0.00000E+0000
   6.1440  1.11900E-0001   0.00000E+0000
   6.1470  1.16200E-0001   0.00000E+0000
   6.1490  1.20500E-0001   0.00000E+0000
   6.1520  1.13300E-0001   0.00000E+0000
   6.1560  1.26400E-0001   0.00000E+0000
   6.1580  1.29700E-0001   0.00000E+0000
   6.1610  1.29100E-0001   0.00000E+0000
   6.1630  1.32600E-0001   0.00000E+0000
   6.1640  1.21100E-0001   0.00000E+0000
   6.1670  1.32200E-0001   0.00000E+0000
   6.1690  1.34200E-0001   0.00000E+0000
   6.1710  1.32300E-0001   0.00000E+0000
   6.1740  1.40400E-0001   0.00000E+0000
   6.1760  1.35900E-0001   0.00000E+0000
   6.1800  1.41800E-0001   0.00000E+0000
   6.1810  1.42400E-0001   0.00000E+0000
   6.1850  1.39000E-0001   0.00000E+0000
   6.1880  1.49700E-0001   0.00000E+0000
   6.1900  1.50400E-0001   0.00000E+0000
   6.1920  1.45900E-0001   0.00000E+0000
   6.1950  1.48100E-0001   0.00000E+0000
   6.1970  1.54800E-0001   0.00000E+0000
   6.1990  1.52100E-0001   0.00000E+0000
   6.2020  1.57000E-0001   0.00000E+0000
   6.2040  1.55400E-0001   0.00000E+0000
   6.2070  1.60800E-0001   0.00000E+0000
   6.2090  1.59700E-0001   0.00000E+0000
   6.2120  1.62800E-0001   0.00000E+0000
   6.2130  1.64500E-0001   0.00000E+0000
   6.2160  1.76100E-0001   0.00000E+0000
   6.2180  1.70200E-0001   0.00000E+0000
   6.2200  1.71400E-0001   0.00000E+0000
   6.2230  1.74000E-0001   0.00000E+0000
   6.2250  1.78700E-0001   0.00000E+0000
   6.2270  1.87700E-0001   0.00000E+0000
   6.2290  2.04300E-0001   0.00000E+0000
   6.2310  1.22000E-0001   0.00000E+0000
   6.2330  1.28300E-0001   0.00000E+0000
   6.2340  1.59200E-0001   0.00000E+0000
   6.2370  2.09200E-0001   0.00000E+0000
   6.2380  2.12400E-0001   0.00000E+0000
   6.2410  1.99400E-0001   0.00000E+0000
   6.2430  1.97600E-0001   0.00000E+0000
   6.2450  2.03300E-0001   0.00000E+0000
   6.2470  2.04300E-0001   0.00000E+0000
   6.2500  2.05100E-0001   0.00000E+0000
   6.2520  2.00300E-0001   0.00000E+0000
   6.2540  2.07700E-0001   0.00000E+0000
   6.2570  2.09300E-0001   0.00000E+0000
   6.2590  2.21000E-0001   0.00000E+0000
   6.2610  2.19600E-0001   0.00000E+0000
   6.2640  2.17800E-0001   0.00000E+0000
   6.2660  2.20100E-0001   0.00000E+0000
   6.2680  2.32900E-0001   0.00000E+0000
   6.2690  2.22100E-0001   0.00000E+0000
   6.2730  2.15000E-0001   0.00000E+0000
   6.2750  2.23200E-0001   0.00000E+0000
   6.2780  2.28200E-0001   0.00000E+0000
   6.2810  2.26000E-0001   0.00000E+0000
   6.2840  2.25700E-0001   0.00000E+0000
   6.2860  2.36600E-0001   0.00000E+0000
   6.2900  2.40100E-0001   0.00000E+0000
   6.2920  2.33100E-0001   0.00000E+0000
   6.2930  2.43200E-0001   0.00000E+0000
   6.2960  2.45400E-0001   0.00000E+0000
   6.2990  2.48700E-0001   0.00000E+0000
   6.3000  2.49600E-0001   0.00000E+0000
   6.3020  2.42500E-0001   0.00000E+0000
   6.3050  2.56200E-0001   0.00000E+0000
   6.3070  2.54600E-0001   0.00000E+0000
   6.3090  2.54300E-0001   0.00000E+0000
   6.3110  2.69200E-0001   0.00000E+0000
   6.3140  2.57400E-0001   0.00000E+0000
   6.3160  2.60000E-0001   0.00000E+0000
   6.3170  2.63800E-0001   0.00000E+0000
   6.3210  2.65800E-0001   0.00000E+0000
   6.3240  2.66800E-0001   0.00000E+0000
   6.3270  2.79600E-0001   0.00000E+0000
   6.3300  2.57700E-0001   0.00000E+0000
   6.3310  2.29100E-0001   0.00000E+0000
   6.3340  2.41300E-0001   0.00000E+0000
   6.3360  2.88700E-0001   0.00000E+0000
   6.3380  2.93500E-0001   0.00000E+0000
   6.3390  2.94900E-0001   0.00000E+0000
   6.3420  2.95600E-0001   0.00000E+0000
   6.3430  2.92000E-0001   0.00000E+0000
   6.3460  3.02700E-0001   0.00000E+0000
   6.3470  2.98500E-0001   0.00000E+0000
   6.3510  2.99900E-0001   0.00000E+0000
   6.3520  2.99600E-0001   0.00000E+0000
   6.3570  2.93100E-0001   0.00000E+0000
   6.3590  3.03700E-0001   0.00000E+0000
   6.3610  2.97500E-0001   0.00000E+0000
   6.3620  3.01100E-0001   0.00000E+0000
   6.3650  3.06100E-0001   0.00000E+0000
   6.3660  3.10300E-0001   0.00000E+0000
   6.3690  3.04100E-0001   0.00000E+0000
   6.3710  3.17500E-0001   0.00000E+0000
   6.3750  3.09600E-0001   0.00000E+0000
   6.3760  3.15800E-0001   0.00000E+0000
   6.3790  3.22000E-0001   0.00000E+0000
   6.3810  3.19100E-0001   0.00000E+0000
   6.3830  3.21800E-0001   0.00000E+0000
   6.3850  3.34600E-0001   0.00000E+0000
   6.3870  3.26800E-0001   0.00000E+0000
   6.3900  3.30700E-0001   0.00000E+0000
   6.3920  3.34100E-0001   0.00000E+0000
   6.3940  3.27300E-0001   0.00000E+0000
   6.3950  3.23500E-0001   0.00000E+0000
   6.3980  3.30000E-0001   0.00000E+0000
   6.4000  3.39400E-0001   0.00000E+0000
   6.4050  3.25000E-0001   0.00000E+0000
   6.4070  3.32100E-0001   0.00000E+0000
   6.4080  3.33100E-0001   0.00000E+0000
   6.4100  3.37400E-0001   0.00000E+0000
   6.4120  3.31700E-0001   0.00000E+0000
   6.4150  3.17500E-0001   0.00000E+0000
   6.4160  3.43300E-0001   0.00000E+0000
   6.4190  3.34600E-0001   0.00000E+0000
   6.4220  3.40100E-0001   0.00000E+0000
   6.4230  3.44300E-0001   0.00000E+0000
   6.4240  3.44100E-0001   0.00000E+0000
   6.4280  3.41300E-0001   0.00000E+0000
   6.4310  3.48300E-0001   0.00000E+0000
   6.4330  3.45200E-0001   0.00000E+0000
   6.4350  3.55200E-0001   0.00000E+0000
   6.4370  3.56900E-0001   0.00000E+0000
   6.4400  3.54600E-0001   0.00000E+0000
   6.4420  3.54300E-0001   0.00000E+0000
   6.4460  3.52600E-0001   0.00000E+0000
   6.4480  3.54900E-0001   0.00000E+0000
   6.4500  3.55600E-0001   0.00000E+0000
   6.4510  3.62200E-0001   0.00000E+0000
   6.4550  3.58300E-0001   0.00000E+0000
   6.4570  3.49200E-0001   0.00000E+0000
   6.4590  3.63500E-0001   0.00000E+0000
   6.4600  3.56800E-0001   0.00000E+0000
   6.4620  3.61200E-0001   0.00000E+0000
   6.4650  3.61800E-0001   0.00000E+0000
   6.4670  3.56100E-0001   0.00000E+0000
   6.4690  3.58100E-0001   0.00000E+0000
   6.4720  3.67300E-0001   0.00000E+0000
   6.4740  3.71100E-0001   0.00000E+0000
   6.4760  4.02500E-0001   0.00000E+0000
   6.4790  4.02000E-0001   0.00000E+0000
   6.4810  3.69000E-0001   0.00000E+0000
   6.4820  3.85500E-0001   0.00000E+0000
   6.4850  3.73000E-0001   0.00000E+0000
   6.4860  3.62400E-0001   0.00000E+0000
   6.4880  3.72600E-0001   0.00000E+0000
   6.4890  3.70900E-0001   0.00000E+0000
   6.4950  3.70100E-0001   0.00000E+0000
   6.4970  3.78500E-0001   0.00000E+0000
   6.4980  3.71500E-0001   0.00000E+0000
   6.5030  3.73700E-0001   0.00000E+0000
   6.5060  3.75900E-0001   0.00000E+0000
   6.5090  3.86200E-0001   0.00000E+0000
   6.5100  3.91100E-0001   0.00000E+0000
   6.5130  3.72000E-0001   0.00000E+0000
   6.5170  3.60600E-0001   0.00000E+0000
   6.5200  3.90200E-0001   0.00000E+0000
   6.5230  3.78500E-0001   0.00000E+0000
   6.5240  3.91000E-0001   0.00000E+0000
   6.5260  3.84700E-0001   0.00000E+0000
   6.5270  3.81200E-0001   0.00000E+0000
   6.5290  3.84000E-0001   0.00000E+0000
   6.5320  3.82800E-0001   0.00000E+0000
   6.5360  3.85300E-0001   0.00000E+0000
   6.5380  3.89700E-0001   0.00000E+0000
   6.5400  3.87300E-0001   0.00000E+0000
   6.5410  3.94300E-0001   0.00000E+0000
   6.5420  3.83600E-0001   0.00000E+0000
   6.5480  3.83000E-0001   0.00000E+0000
   6.5510  4.02900E-0001   0.00000E+0000
   6.5530  3.91400E-0001   0.00000E+0000
   6.5550  3.81000E-0001   0.00000E+0000
   6.5570  3.83400E-0001   0.00000E+0000
   6.5590  3.90000E-0001   0.00000E+0000
   6.5620  3.94000E-0001   0.00000E+0000
   6.5650  3.94800E-0001   0.00000E+0000
   6.5670  3.93600E-0001   0.00000E+0000
   6.5680  3.93200E-0001   0.00000E+0000
   6.5710  3.93600E-0001   0.00000E+0000
   6.5720  3.88800E-0001   0.00000E+0000
   6.5750  3.87800E-0001   0.00000E+0000
   6.5770  3.95900E-0001   0.00000E+0000
   6.5790  3.94700E-0001   0.00000E+0000
   6.5810  3.88600E-0001   0.00000E+0000
   6.5820  4.01200E-0001   0.00000E+0000
   6.5850  3.99900E-0001   0.00000E+0000
   6.5880  4.02800E-0001   0.00000E+0000
   6.5900  3.95800E-0001   0.00000E+0000
   6.5920  4.02400E-0001   0.00000E+0000
   6.5940  4.10700E-0001   0.00000E+0000
   6.5970  4.01900E-0001   0.00000E+0000
   6.5980  4.05100E-0001   0.00000E+0000
   6.6020  4.25500E-0001   0.00000E+0000
   6.6050  4.16200E-0001   0.00000E+0000
   6.6060  4.11300E-0001   0.00000E+0000
   6.6090  4.02200E-0001   0.00000E+0000
   6.6120  4.10000E-0001   0.00000E+0000
   6.6140  4.15000E-0001   0.00000E+0000
   6.6150  4.10800E-0001   0.00000E+0000
   6.6180  4.10600E-0001   0.00000E+0000
   6.6210  4.13800E-0001   0.00000E+0000
   6.6220  4.16800E-0001   0.00000E+0000
   6.6250  4.04700E-0001   0.00000E+0000
   6.6260  4.15400E-0001   0.00000E+0000
   6.6280  4.16700E-0001   0.00000E+0000
   6.6310  4.20300E-0001   0.00000E+0000
   6.6330  4.22300E-0001   0.00000E+0000
   6.6350  4.12900E-0001   0.00000E+0000
   6.6370  4.15600E-0001   0.00000E+0000
   6.6390  4.21500E-0001   0.00000E+0000
   6.6410  4.25600E-0001   0.00000E+0000
   6.6450  4.22900E-0001   0.00000E+0000
   6.6470  4.06500E-0001   0.00000E+0000
   6.6500  4.20500E-0001   0.00000E+0000
   6.6520  4.16000E-0001   0.00000E+0000
   6.6550  4.17900E-0001   0.00000E+0000
   6.6570  4.17300E-0001   0.00000E+0000
   6.6600  4.13200E-0001   0.00000E+0000
   6.6620  4.15600E-0001   0.00000E+0000
   6.6640  4.21700E-0001   0.00000E+0000
   6.6670  4.30400E-0001   0.00000E+0000
   6.6690  4.25100E-0001   0.00000E+0000
   6.6700  4.20700E-0001   0.00000E+0000
   6.6730  4.23100E-0001   0.00000E+0000
   6.6760  4.13400E-0001   0.00000E+0000
   6.6790  4.18000E-0001   0.00000E+0000
   6.6810  4.29300E-0001   0.00000E+0000
   6.6830  4.29800E-0001   0.00000E+0000
   6.6840  4.27600E-0001   0.00000E+0000
   6.6870  4.25100E-0001   0.00000E+0000
   6.6890  4.20000E-0001   0.00000E+0000
   6.6910  4.29900E-0001   0.00000E+0000
   6.6940  4.36400E-0001   0.00000E+0000
   6.6960  4.39500E-0001   0.00000E+0000
   6.7000  4.34700E-0001   0.00000E+0000
   6.7010  4.27600E-0001   0.00000E+0000
   6.7050  4.15400E-0001   0.00000E+0000
   6.7070  4.27000E-0001   0.00000E+0000
   6.7090  4.28200E-0001   0.00000E+0000
   6.7120  4.30100E-0001   0.00000E+0000
   6.7140  4.25100E-0001   0.00000E+0000
   6.7170  4.30700E-0001   0.00000E+0000
   6.7190  4.20100E-0001   0.00000E+0000
   6.7220  4.30800E-0001   0.00000E+0000
   6.7240  4.32300E-0001   0.00000E+0000
   6.7260  4.38300E-0001   0.00000E+0000
   6.7290  4.33500E-0001   0.00000E+0000
   6.7310  4.28100E-0001   0.00000E+0000
   6.7330  4.39200E-0001   0.00000E+0000
   6.7360  4.34300E-0001   0.00000E+0000
   6.7380  4.41100E-0001   0.00000E+0000
   6.7400  4.42400E-0001   0.00000E+0000
   6.7410  4.49900E-0001   0.00000E+0000
   6.7450  4.38800E-0001   0.00000E+0000
   6.7490  4.26400E-0001   0.00000E+0000
   6.7510  4.54200E-0001   0.00000E+0000
   6.7550  4.44400E-0001   0.00000E+0000
   6.7570  4.47800E-0001   0.00000E+0000
   6.7580  4.47600E-0001   0.00000E+0000
   6.7600  4.52900E-0001   0.00000E+0000
   6.7630  4.51100E-0001   0.00000E+0000
   6.7650  4.42700E-0001   0.00000E+0000
   6.7680  4.20500E-0001   0.00000E+0000
   6.7720  4.34500E-0001   0.00000E+0000
   6.7740  4.46900E-0001   0.00000E+0000
   6.7770  4.53900E-0001   0.00000E+0000
   6.7790  4.54800E-0001   0.00000E+0000
   6.7810  4.45300E-0001   0.00000E+0000
   6.7840  4.42600E-0001   0.00000E+0000
   6.7860  4.47000E-0001   0.00000E+0000
   6.7880  4.52600E-0001   0.00000E+0000
   6.7910  4.57200E-0001   0.00000E+0000
   6.7930  4.61000E-0001   0.00000E+0000
   6.7960  4.47700E-0001   0.00000E+0000
   6.7980  4.40600E-0001   0.00000E+0000
   6.8030  4.41700E-0001   0.00000E+0000
   6.8050  4.55300E-0001   0.00000E+0000
   6.8070  4.51000E-0001   0.00000E+0000
   6.8090  4.58300E-0001   0.00000E+0000
   6.8120  4.72500E-0001   0.00000E+0000
   6.8150  4.46600E-0001   0.00000E+0000
   6.8170  4.51200E-0001   0.00000E+0000
   6.8180  4.45500E-0001   0.00000E+0000
   6.8200  4.56600E-0001   0.00000E+0000
   6.8240  4.37800E-0001   0.00000E+0000
   6.8250  4.41700E-0001   0.00000E+0000
   6.8280  4.37600E-0001   0.00000E+0000
   6.8310  4.55700E-0001   0.00000E+0000
   6.8320  4.53200E-0001   0.00000E+0000
   6.8350  4.54900E-0001   0.00000E+0000
   6.8370  4.47400E-0001   0.00000E+0000
   6.8400  4.42100E-0001   0.00000E+0000
   6.8440  4.47200E-0001   0.00000E+0000
   6.8460  4.39400E-0001   0.00000E+0000
   6.8490  4.62600E-0001   0.00000E+0000
   6.8510  4.56800E-0001   0.00000E+0000
   6.8530  4.50600E-0001   0.00000E+0000
   6.8560  4.48800E-0001   0.00000E+0000
   6.8570  4.45800E-0001   0.00000E+0000
   6.8600  4.41300E-0001   0.00000E+0000
   6.8620  4.48900E-0001   0.00000E+0000
   6.8650  4.46800E-0001   0.00000E+0000
   6.8680  4.50100E-0001   0.00000E+0000
   6.8700  4.60000E-0001   0.00000E+0000
   6.8730  4.64500E-0001   0.00000E+0000
   6.8740  4.51900E-0001   0.00000E+0000
   6.8770  4.62200E-0001   0.00000E+0000
   6.8790  4.52800E-0001   0.00000E+0000
   6.8830  4.58100E-0001   0.00000E+0000
   6.8840  4.49200E-0001   0.00000E+0000
   6.8860  4.53800E-0001   0.00000E+0000
   6.8880  4.58900E-0001   0.00000E+0000
   6.8900  4.54100E-0001   0.00000E+0000
   6.8940  4.60800E-0001   0.00000E+0000
   6.8970  4.62500E-0001   0.00000E+0000
   6.8990  4.78100E-0001   0.00000E+0000
   6.9010  4.82100E-0001   0.00000E+0000
   6.9040  4.77600E-0001   0.00000E+0000
   6.9060  4.63200E-0001   0.00000E+0000
   6.9080  4.77700E-0001   0.00000E+0000
   6.9110  4.80800E-0001   0.00000E+0000
   6.9130  4.74300E-0001   0.00000E+0000
   6.9160  4.68300E-0001   0.00000E+0000
   6.9180  4.70100E-0001   0.00000E+0000
   6.9200  4.66400E-0001   0.00000E+0000
   6.9220  4.72700E-0001   0.00000E+0000
   6.9250  4.74800E-0001   0.00000E+0000
   6.9270  4.58700E-0001   0.00000E+0000
   6.9290  4.66600E-0001   0.00000E+0000
   6.9320  4.69400E-0001   0.00000E+0000
   6.9340  4.80000E-0001   0.00000E+0000
   6.9360  4.73700E-0001   0.00000E+0000
   6.9380  4.85000E-0001   0.00000E+0000
   6.9410  5.03300E-0001   0.00000E+0000
   6.9430  4.76800E-0001   0.00000E+0000
   6.9450  4.62500E-0001   0.00000E+0000
   6.9490  4.60200E-0001   0.00000E+0000
   6.9500  4.69000E-0001   0.00000E+0000
   6.9520  4.67000E-0001   0.00000E+0000
   6.9550  4.64900E-0001   0.00000E+0000
   6.9590  4.79800E-0001   0.00000E+0000
   6.9610  4.57500E-0001   0.00000E+0000
   6.9640  4.65100E-0001   0.00000E+0000
   6.9670  4.66500E-0001   0.00000E+0000
   6.9700  4.56100E-0001   0.00000E+0000
   6.9710  4.56500E-0001   0.00000E+0000
   6.9730  4.66000E-0001   0.00000E+0000
   6.9750  4.59800E-0001   0.00000E+0000
   6.9780  4.69400E-0001   0.00000E+0000
   6.9800  4.49400E-0001   0.00000E+0000
   6.9840  4.43100E-0001   0.00000E+0000
   6.9860  4.56000E-0001   0.00000E+0000
   6.9870  4.49700E-0001   0.00000E+0000
   6.9890  4.51800E-0001   0.00000E+0000
   6.9940  4.69100E-0001   0.00000E+0000
   6.9960  4.86400E-0001   0.00000E+0000
   6.9980  4.67500E-0001   0.00000E+0000
   7.0000  4.48900E-0001   0.00000E+0000
   7.0010  4.54500E-0001   0.00000E+0000
   7.0030  4.57600E-0001   0.00000E+0000
   7.0060  4.68300E-0001   0.00000E+0000
   7.0090  4.66200E-0001   0.00000E+0000
   7.0120  4.80700E-0001   0.00000E+0000
   7.0140  4.67900E-0001   0.00000E+0000
   7.0170  4.66200E-0001   0.00000E+0000
   7.0190  4.67400E-0001   0.00000E+0000
   7.0210  4.86800E-0001   0.00000E+0000
   7.0230  4.66500E-0001   0.00000E+0000
   7.0260  4.82100E-0001   0.00000E+0000
   7.0280  4.83900E-0001   0.00000E+0000
   7.0300  4.90900E-0001   0.00000E+0000
   7.0320  4.78900E-0001   0.00000E+0000
   7.0350  4.88700E-0001   0.00000E+0000
   7.0370  4.93900E-0001   0.00000E+0000
   7.0390  5.10500E-0001   0.00000E+0000
   7.0440  4.99500E-0001   0.00000E+0000
   7.0460  4.98200E-0001   0.00000E+0000
   7.0480  4.91100E-0001   0.00000E+0000
   7.0510  4.99100E-0001   0.00000E+0000
   7.0530  4.99400E-0001   0.00000E+0000
   7.0550  5.11800E-0001   0.00000E+0000
   7.0580  5.24400E-0001   0.00000E+0000
   7.0600  5.25900E-0001   0.00000E+0000
   7.0620  5.28000E-0001   0.00000E+0000
   7.0650  5.36700E-0001   0.00000E+0000
   7.0670  5.31700E-0001   0.00000E+0000
   7.0690  5.34400E-0001   0.00000E+0000
   7.0720  5.46800E-0001   0.00000E+0000
   7.0730  5.50500E-0001   0.00000E+0000
   7.0760  5.46900E-0001   0.00000E+0000
   7.0790  5.38000E-0001   0.00000E+0000
   7.0800  5.38300E-0001   0.00000E+0000
   7.0830  5.66800E-0001   0.00000E+0000
   7.0850  5.76300E-0001   0.00000E+0000
   7.0870  5.78600E-0001   0.00000E+0000
   7.0900  5.68500E-0001   0.00000E+0000
   7.0930  5.70200E-0001   0.00000E+0000
   7.0970  6.01900E-0001   0.00000E+0000
   7.0990  6.02600E-0001   0.00000E+0000
   7.1010  6.18400E-0001   0.00000E+0000
