# Supplementary material for: Self-association of MreC as a regulatory signal in bacterial cell wall elongation
Source: Nat Commun. 2021 May 20;12:2987. doi: 10.1038/s41467-021-22957-9 (PMC8137920; doi:10.1038/s41467-021-22957-9)
Supplement: Supplementary file 4 — Source Data [file 41467_2021_22957_MOESM4_ESM.zip › Martins2-Source-Data/AUC_rawdata/E.coli/00086.RA3]

MREC FHEC 0,8 abs
R 3 20.0 20000 0021104 7.8780E10 281 1 
   5.8000 -3.37300E-0001   0.00000E+0000
   5.8030 -2.65800E-0001   0.00000E+0000
   5.8040 -2.46000E-0001   0.00000E+0000
   5.8050 -2.63900E-0001   0.00000E+0000
   5.8060 -3.33200E-0001   0.00000E+0000
   5.8070 -2.40400E-0001   0.00000E+0000
   5.8080 -2.03200E-0001   0.00000E+0000
   5.8100 -1.21100E-0001   0.00000E+0000
   5.8110 -1.23300E-0001   0.00000E+0000
   5.8120 -1.33600E-0001   0.00000E+0000
   5.8140 -2.59300E-0001   0.00000E+0000
   5.8160 -3.51400E-0001   0.00000E+0000
   5.8180 -3.29400E-0001   0.00000E+0000
   5.8190 -4.20600E-0001   0.00000E+0000
   5.8210 -6.43200E-0001   0.00000E+0000
   5.8230 -5.88500E-0001   0.00000E+0000
   5.8250 -3.62200E-0001   0.00000E+0000
   5.8280 -4.79000E-0002   0.00000E+0000
   5.8290  8.17000E-0002   0.00000E+0000
   5.8300  1.45400E-0001   0.00000E+0000
   5.8310  1.23100E-0001   0.00000E+0000
   5.8340  1.06300E-0001   0.00000E+0000
   5.8370  9.03000E-0002   0.00000E+0000
   5.8390  1.14800E-0001   0.00000E+0000
   5.8400  1.10800E-0001   0.00000E+0000
   5.8410  8.87000E-0002   0.00000E+0000
   5.8420  1.06700E-0001   0.00000E+0000
   5.8440  7.41000E-0002   0.00000E+0000
   5.8460  8.28000E-0002   0.00000E+0000
   5.8490  8.93000E-0002   0.00000E+0000
   5.8500  9.11000E-0002   0.00000E+0000
   5.8510  8.90000E-0002   0.00000E+0000
   5.8530  6.71000E-0002   0.00000E+0000
   5.8550  1.75000E-0002   0.00000E+0000
   5.8560  2.71000E-0002   0.00000E+0000
   5.8580  3.66000E-0002   0.00000E+0000
   5.8600  3.01000E-0002   0.00000E+0000
   5.8610  1.15000E-0002   0.00000E+0000
   5.8620  2.38000E-0002   0.00000E+0000
   5.8630  3.89000E-0002   0.00000E+0000
   5.8650  4.00000E-0002   0.00000E+0000
   5.8660  2.83000E-0002   0.00000E+0000
   5.8690 -1.46000E-0002   0.00000E+0000
   5.8710 -4.86000E-0002   0.00000E+0000
   5.8720 -1.89000E-0002   0.00000E+0000
   5.8730  6.00000E-0004   0.00000E+0000
   5.8750  8.70000E-0003   0.00000E+0000
   5.8760  4.08000E-0002   0.00000E+0000
   5.8790  4.19000E-0002   0.00000E+0000
   5.8800  4.05000E-0002   0.00000E+0000
   5.8840  1.89000E-0002   0.00000E+0000
   5.8860  1.28000E-0002   0.00000E+0000
   5.8870  4.95000E-0002   0.00000E+0000
   5.8900  3.15000E-0002   0.00000E+0000
   5.8920  1.63000E-0002   0.00000E+0000
   5.8940  3.96000E-0002   0.00000E+0000
   5.8950  2.27000E-0002   0.00000E+0000
   5.8970  1.39000E-0002   0.00000E+0000
   5.8990  2.27000E-0002   0.00000E+0000
   5.9000  4.57000E-0002   0.00000E+0000
   5.9010  2.73000E-0002   0.00000E+0000
   5.9030  2.18000E-0002   0.00000E+0000
   5.9060  1.86000E-0002   0.00000E+0000
   5.9070  1.08000E-0002   0.00000E+0000
   5.9080  1.96000E-0002   0.00000E+0000
   5.9110  2.18000E-0002   0.00000E+0000
   5.9130  2.43000E-0002   0.00000E+0000
   5.9150  1.44000E-0002   0.00000E+0000
   5.9160  2.39000E-0002   0.00000E+0000
   5.9200  1.00000E-0004   0.00000E+0000
   5.9250  4.40000E-0002   0.00000E+0000
   5.9260  2.80000E-0002   0.00000E+0000
   5.9280  6.16000E-0002   0.00000E+0000
   5.9300  7.59000E-0002   0.00000E+0000
   5.9320  6.55000E-0002   0.00000E+0000
   5.9350  2.95000E-0002   0.00000E+0000
   5.9360  6.48000E-0002   0.00000E+0000
   5.9400  6.58000E-0002   0.00000E+0000
   5.9420  5.95000E-0002   0.00000E+0000
   5.9460  7.37000E-0002   0.00000E+0000
   5.9470  6.08000E-0002   0.00000E+0000
   5.9490  4.57000E-0002   0.00000E+0000
   5.9520  3.68000E-0002   0.00000E+0000
   5.9540  6.11000E-0002   0.00000E+0000
   5.9560  6.96000E-0002   0.00000E+0000
   5.9580  9.02000E-0002   0.00000E+0000
   5.9600  8.94000E-0002   0.00000E+0000
   5.9610  8.74000E-0002   0.00000E+0000
   5.9630  8.22000E-0002   0.00000E+0000
   5.9650  3.23000E-0002   0.00000E+0000
   5.9670  2.67000E-0002   0.00000E+0000
   5.9700  1.32000E-0002   0.00000E+0000
   5.9720  3.81000E-0002   0.00000E+0000
   5.9750  3.30000E-0002   0.00000E+0000
   5.9770  2.44000E-0002   0.00000E+0000
   5.9810 -6.66800E-0001   0.00000E+0000
   5.9820 -9.55700E-0001   0.00000E+0000
   5.9840 -1.17130E+0000   0.00000E+0000
   5.9850 -1.30490E+0000   0.00000E+0000
   5.9880 -1.47440E+0000   0.00000E+0000
   5.9900 -1.65580E+0000   0.00000E+0000
   5.9940 -1.94880E+0000   0.00000E+0000
   5.9950 -2.02870E+0000   0.00000E+0000
   5.9980 -1.98520E+0000   0.00000E+0000
   6.0010 -1.89170E+0000   0.00000E+0000
   6.0020 -1.87730E+0000   0.00000E+0000
   6.0040 -1.77110E+0000   0.00000E+0000
   6.0050 -1.71620E+0000   0.00000E+0000
   6.0080 -1.58290E+0000   0.00000E+0000
   6.0090 -1.44900E+0000   0.00000E+0000
   6.0120 -1.02280E+0000   0.00000E+0000
   6.0140 -7.26900E-0001   0.00000E+0000
   6.0160 -6.63000E-0002   0.00000E+0000
   6.0180  1.38500E-0001   0.00000E+0000
   6.0210  1.26500E-0001   0.00000E+0000
   6.0230  1.52800E-0001   0.00000E+0000
   6.0260  1.12400E-0001   0.00000E+0000
   6.0270  1.05300E-0001   0.00000E+0000
   6.0290  1.48900E-0001   0.00000E+0000
   6.0320  1.39000E-0001   0.00000E+0000
   6.0330  1.78600E-0001   0.00000E+0000
   6.0350  1.58200E-0001   0.00000E+0000
   6.0390  9.80000E-0002   0.00000E+0000
   6.0440  1.24800E-0001   0.00000E+0000
   6.0450  1.29400E-0001   0.00000E+0000
   6.0480  1.04100E-0001   0.00000E+0000
   6.0490  1.09300E-0001   0.00000E+0000
   6.0510  1.14000E-0001   0.00000E+0000
   6.0520  1.10300E-0001   0.00000E+0000
   6.0560  1.13300E-0001   0.00000E+0000
   6.0570  1.11400E-0001   0.00000E+0000
   6.0590  1.14800E-0001   0.00000E+0000
   6.0620  1.05600E-0001   0.00000E+0000
   6.0630  1.12600E-0001   0.00000E+0000
   6.0640  1.27400E-0001   0.00000E+0000
   6.0670  1.02800E-0001   0.00000E+0000
   6.0690  1.05200E-0001   0.00000E+0000
   6.0730  9.80000E-0002   0.00000E+0000
   6.0770  1.64100E-0001   0.00000E+0000
   6.0780  1.53300E-0001   0.00000E+0000
   6.0830  1.05700E-0001   0.00000E+0000
   6.0840  8.98500E-0001   0.00000E+0000
   6.0870  1.17280E+0000   0.00000E+0000
   6.0890  1.39980E+0000   0.00000E+0000
   6.0920  1.48710E+0000   0.00000E+0000
   6.0960  1.61710E+0000   0.00000E+0000
   6.0990  2.00670E+0000   0.00000E+0000
   6.1020  2.01430E+0000   0.00000E+0000
   6.1050  1.94070E+0000   0.00000E+0000
   6.1070  1.91780E+0000   0.00000E+0000
   6.1090  1.87900E+0000   0.00000E+0000
   6.1120  1.79260E+0000   0.00000E+0000
   6.1130  1.63700E+0000   0.00000E+0000
   6.1160  1.42060E+0000   0.00000E+0000
   6.1180  4.64200E-0001   0.00000E+0000
   6.1240  8.94000E-0002   0.00000E+0000
   6.1270  1.40300E-0001   0.00000E+0000
   6.1290  1.24500E-0001   0.00000E+0000
   6.1310  1.26600E-0001   0.00000E+0000
   6.1330  1.20600E-0001   0.00000E+0000
   6.1350  1.22100E-0001   0.00000E+0000
   6.1380  1.15000E-0001   0.00000E+0000
   6.1400  1.14500E-0001   0.00000E+0000
   6.1440  1.17100E-0001   0.00000E+0000
   6.1490  1.28700E-0001   0.00000E+0000
   6.1510  1.22000E-0001   0.00000E+0000
   6.1530  1.22200E-0001   0.00000E+0000
   6.1570  1.32400E-0001   0.00000E+0000
   6.1590  1.33600E-0001   0.00000E+0000
   6.1600  1.31900E-0001   0.00000E+0000
   6.1610  1.30100E-0001   0.00000E+0000
   6.1650  1.31600E-0001   0.00000E+0000
   6.1680  1.42900E-0001   0.00000E+0000
   6.1690  1.40500E-0001   0.00000E+0000
   6.1730  1.41400E-0001   0.00000E+0000
   6.1740  1.41400E-0001   0.00000E+0000
   6.1780  1.43400E-0001   0.00000E+0000
   6.1800  1.55700E-0001   0.00000E+0000
   6.1830  1.46300E-0001   0.00000E+0000
   6.1850  1.48600E-0001   0.00000E+0000
   6.1880  1.53300E-0001   0.00000E+0000
   6.1920  1.53000E-0001   0.00000E+0000
   6.1950  1.59400E-0001   0.00000E+0000
   6.1970  1.60400E-0001   0.00000E+0000
   6.2000  1.63200E-0001   0.00000E+0000
   6.2020  1.67800E-0001   0.00000E+0000
   6.2060  1.66500E-0001   0.00000E+0000
   6.2070  1.67800E-0001   0.00000E+0000
   6.2090  1.70800E-0001   0.00000E+0000
   6.2130  1.79400E-0001   0.00000E+0000
   6.2150  1.78600E-0001   0.00000E+0000
   6.2190  1.88200E-0001   0.00000E+0000
   6.2200  1.84200E-0001   0.00000E+0000
   6.2230  1.90300E-0001   0.00000E+0000
   6.2250  2.01600E-0001   0.00000E+0000
   6.2280  2.09600E-0001   0.00000E+0000
   6.2300  1.46300E-0001   0.00000E+0000
   6.2330  1.42800E-0001   0.00000E+0000
   6.2340  1.91400E-0001   0.00000E+0000
   6.2350  2.25600E-0001   0.00000E+0000
   6.2390  2.17100E-0001   0.00000E+0000
   6.2420  2.12000E-0001   0.00000E+0000
   6.2430  2.10300E-0001   0.00000E+0000
   6.2480  2.08900E-0001   0.00000E+0000
   6.2500  2.11900E-0001   0.00000E+0000
   6.2520  2.15400E-0001   0.00000E+0000
   6.2550  2.22500E-0001   0.00000E+0000
   6.2560  2.27100E-0001   0.00000E+0000
   6.2590  2.29500E-0001   0.00000E+0000
   6.2610  2.25500E-0001   0.00000E+0000
   6.2640  2.31300E-0001   0.00000E+0000
   6.2660  2.43500E-0001   0.00000E+0000
   6.2690  2.29900E-0001   0.00000E+0000
   6.2700  2.31400E-0001   0.00000E+0000
   6.2730  2.31300E-0001   0.00000E+0000
   6.2740  2.41500E-0001   0.00000E+0000
   6.2780  2.48100E-0001   0.00000E+0000
   6.2800  2.41900E-0001   0.00000E+0000
   6.2830  2.40200E-0001   0.00000E+0000
   6.2850  2.46800E-0001   0.00000E+0000
   6.2860  2.53100E-0001   0.00000E+0000
   6.2890  2.55400E-0001   0.00000E+0000
   6.2910  2.54400E-0001   0.00000E+0000
   6.2930  2.54900E-0001   0.00000E+0000
   6.2960  2.66100E-0001   0.00000E+0000
   6.2990  2.62800E-0001   0.00000E+0000
   6.3000  2.67900E-0001   0.00000E+0000
   6.3020  2.63400E-0001   0.00000E+0000
   6.3050  2.69600E-0001   0.00000E+0000
   6.3070  2.60800E-0001   0.00000E+0000
   6.3080  2.75100E-0001   0.00000E+0000
   6.3100  2.82700E-0001   0.00000E+0000
   6.3130  2.68900E-0001   0.00000E+0000
   6.3140  2.70600E-0001   0.00000E+0000
   6.3170  2.75600E-0001   0.00000E+0000
   6.3180  2.76700E-0001   0.00000E+0000
   6.3200  2.80600E-0001   0.00000E+0000
   6.3230  2.88300E-0001   0.00000E+0000
   6.3260  3.00700E-0001   0.00000E+0000
   6.3280  2.64400E-0001   0.00000E+0000
   6.3310  2.42200E-0001   0.00000E+0000
   6.3320  2.64400E-0001   0.00000E+0000
   6.3350  3.08200E-0001   0.00000E+0000
   6.3370  3.14000E-0001   0.00000E+0000
   6.3390  3.09400E-0001   0.00000E+0000
   6.3420  3.04400E-0001   0.00000E+0000
   6.3430  3.09300E-0001   0.00000E+0000
   6.3450  3.11600E-0001   0.00000E+0000
   6.3480  3.13300E-0001   0.00000E+0000
   6.3500  3.04500E-0001   0.00000E+0000
   6.3530  3.04200E-0001   0.00000E+0000
   6.3550  3.04300E-0001   0.00000E+0000
   6.3570  3.16700E-0001   0.00000E+0000
   6.3590  3.13300E-0001   0.00000E+0000
   6.3620  3.15900E-0001   0.00000E+0000
   6.3640  3.17900E-0001   0.00000E+0000
   6.3660  3.18200E-0001   0.00000E+0000
   6.3680  3.20700E-0001   0.00000E+0000
   6.3700  3.25900E-0001   0.00000E+0000
   6.3730  3.32000E-0001   0.00000E+0000
   6.3750  3.30300E-0001   0.00000E+0000
   6.3780  3.32000E-0001   0.00000E+0000
   6.3800  3.29100E-0001   0.00000E+0000
   6.3820  3.27600E-0001   0.00000E+0000
   6.3850  3.37300E-0001   0.00000E+0000
   6.3870  3.34600E-0001   0.00000E+0000
   6.3900  3.37900E-0001   0.00000E+0000
   6.3920  3.46800E-0001   0.00000E+0000
   6.3950  3.26100E-0001   0.00000E+0000
   6.3960  3.37300E-0001   0.00000E+0000
   6.3980  3.45500E-0001   0.00000E+0000
   6.4000  3.50400E-0001   0.00000E+0000
   6.4030  3.37600E-0001   0.00000E+0000
   6.4050  3.40400E-0001   0.00000E+0000
   6.4080  3.43100E-0001   0.00000E+0000
   6.4120  3.39800E-0001   0.00000E+0000
   6.4140  3.38700E-0001   0.00000E+0000
   6.4170  3.47600E-0001   0.00000E+0000
   6.4180  3.49700E-0001   0.00000E+0000
   6.4210  3.50500E-0001   0.00000E+0000
   6.4260  3.53400E-0001   0.00000E+0000
   6.4300  3.49300E-0001   0.00000E+0000
   6.4330  3.56900E-0001   0.00000E+0000
   6.4350  3.60900E-0001   0.00000E+0000
   6.4380  3.62600E-0001   0.00000E+0000
   6.4400  3.60800E-0001   0.00000E+0000
   6.4420  3.63800E-0001   0.00000E+0000
   6.4440  3.64600E-0001   0.00000E+0000
   6.4470  3.62400E-0001   0.00000E+0000
   6.4480  3.56500E-0001   0.00000E+0000
   6.4500  3.60000E-0001   0.00000E+0000
   6.4540  3.72100E-0001   0.00000E+0000
   6.4550  3.64000E-0001   0.00000E+0000
   6.4570  3.63600E-0001   0.00000E+0000
   6.4600  3.70800E-0001   0.00000E+0000
   6.4620  3.66100E-0001   0.00000E+0000
   6.4650  3.73900E-0001   0.00000E+0000
   6.4670  3.65000E-0001   0.00000E+0000
   6.4690  3.71100E-0001   0.00000E+0000
   6.4700  3.71400E-0001   0.00000E+0000
   6.4740  3.81700E-0001   0.00000E+0000
   6.4760  4.16700E-0001   0.00000E+0000
   6.4780  4.08900E-0001   0.00000E+0000
   6.4810  3.80400E-0001   0.00000E+0000
   6.4820  3.96200E-0001   0.00000E+0000
   6.4850  3.71200E-0001   0.00000E+0000
   6.4870  3.83400E-0001   0.00000E+0000
   6.4910  3.77400E-0001   0.00000E+0000
   6.4920  3.80600E-0001   0.00000E+0000
   6.4950  3.83600E-0001   0.00000E+0000
   6.4970  3.78800E-0001   0.00000E+0000
   6.4990  3.78200E-0001   0.00000E+0000
   6.5020  3.82200E-0001   0.00000E+0000
   6.5040  3.91100E-0001   0.00000E+0000
   6.5050  3.87200E-0001   0.00000E+0000
   6.5070  3.90900E-0001   0.00000E+0000
   6.5100  3.93500E-0001   0.00000E+0000
   6.5120  3.71500E-0001   0.00000E+0000
   6.5150  3.57300E-0001   0.00000E+0000
   6.5170  3.90800E-0001   0.00000E+0000
   6.5180  3.97100E-0001   0.00000E+0000
   6.5210  3.97700E-0001   0.00000E+0000
   6.5240  3.94300E-0001   0.00000E+0000
   6.5260  3.92100E-0001   0.00000E+0000
   6.5290  3.86300E-0001   0.00000E+0000
   6.5300  3.91300E-0001   0.00000E+0000
   6.5330  3.92100E-0001   0.00000E+0000
   6.5360  3.93000E-0001   0.00000E+0000
   6.5380  3.96100E-0001   0.00000E+0000
   6.5390  4.01700E-0001   0.00000E+0000
   6.5420  4.03300E-0001   0.00000E+0000
   6.5430  3.92800E-0001   0.00000E+0000
   6.5450  3.81300E-0001   0.00000E+0000
   6.5480  3.95500E-0001   0.00000E+0000
   6.5500  4.07600E-0001   0.00000E+0000
   6.5520  4.00400E-0001   0.00000E+0000
   6.5530  3.91800E-0001   0.00000E+0000
   6.5560  3.95900E-0001   0.00000E+0000
   6.5590  4.00700E-0001   0.00000E+0000
   6.5610  4.03700E-0001   0.00000E+0000
   6.5630  4.08000E-0001   0.00000E+0000
   6.5660  4.04200E-0001   0.00000E+0000
   6.5690  4.08900E-0001   0.00000E+0000
   6.5710  3.96500E-0001   0.00000E+0000
   6.5720  4.01600E-0001   0.00000E+0000
   6.5750  4.03900E-0001   0.00000E+0000
   6.5770  4.01700E-0001   0.00000E+0000
   6.5790  3.99800E-0001   0.00000E+0000
   6.5810  4.16200E-0001   0.00000E+0000
   6.5840  4.12600E-0001   0.00000E+0000
   6.5860  4.13500E-0001   0.00000E+0000
   6.5880  4.02100E-0001   0.00000E+0000
   6.5900  4.07700E-0001   0.00000E+0000
   6.5930  4.10200E-0001   0.00000E+0000
   6.5940  4.12100E-0001   0.00000E+0000
   6.5960  4.05200E-0001   0.00000E+0000
   6.5980  4.12400E-0001   0.00000E+0000
   6.6000  4.29300E-0001   0.00000E+0000
   6.6020  4.33800E-0001   0.00000E+0000
   6.6050  4.16600E-0001   0.00000E+0000
   6.6070  4.17400E-0001   0.00000E+0000
   6.6100  4.13800E-0001   0.00000E+0000
   6.6120  4.17300E-0001   0.00000E+0000
   6.6150  4.21400E-0001   0.00000E+0000
   6.6170  4.18800E-0001   0.00000E+0000
   6.6190  4.13400E-0001   0.00000E+0000
   6.6210  4.25100E-0001   0.00000E+0000
   6.6240  4.13400E-0001   0.00000E+0000
   6.6260  4.30300E-0001   0.00000E+0000
   6.6280  4.26000E-0001   0.00000E+0000
   6.6320  4.40000E-0001   0.00000E+0000
   6.6330  4.31000E-0001   0.00000E+0000
   6.6360  4.20800E-0001   0.00000E+0000
   6.6370  4.30000E-0001   0.00000E+0000
   6.6390  4.29900E-0001   0.00000E+0000
   6.6420  4.28600E-0001   0.00000E+0000
   6.6450  4.31800E-0001   0.00000E+0000
   6.6480  4.13500E-0001   0.00000E+0000
   6.6500  4.26800E-0001   0.00000E+0000
   6.6510  4.20800E-0001   0.00000E+0000
   6.6530  4.21700E-0001   0.00000E+0000
   6.6550  4.27400E-0001   0.00000E+0000
   6.6580  4.26700E-0001   0.00000E+0000
   6.6600  4.27400E-0001   0.00000E+0000
   6.6620  4.29500E-0001   0.00000E+0000
   6.6640  4.24900E-0001   0.00000E+0000
   6.6670  4.30100E-0001   0.00000E+0000
   6.6700  4.42400E-0001   0.00000E+0000
   6.6740  4.29300E-0001   0.00000E+0000
   6.6760  4.29700E-0001   0.00000E+0000
   6.6770  4.33100E-0001   0.00000E+0000
   6.6800  4.30500E-0001   0.00000E+0000
   6.6830  4.35700E-0001   0.00000E+0000
   6.6850  4.35600E-0001   0.00000E+0000
   6.6880  4.35900E-0001   0.00000E+0000
   6.6890  4.33200E-0001   0.00000E+0000
   6.6910  4.37200E-0001   0.00000E+0000
   6.6930  4.38600E-0001   0.00000E+0000
   6.6950  4.42800E-0001   0.00000E+0000
   6.6960  4.36400E-0001   0.00000E+0000
   6.7000  4.33500E-0001   0.00000E+0000
   6.7030  4.29900E-0001   0.00000E+0000
   6.7050  4.27600E-0001   0.00000E+0000
   6.7070  4.26100E-0001   0.00000E+0000
   6.7100  4.39800E-0001   0.00000E+0000
   6.7120  4.29900E-0001   0.00000E+0000
   6.7150  4.34000E-0001   0.00000E+0000
   6.7190  4.29100E-0001   0.00000E+0000
   6.7210  4.29900E-0001   0.00000E+0000
   6.7240  4.37800E-0001   0.00000E+0000
   6.7260  4.40800E-0001   0.00000E+0000
   6.7290  4.47000E-0001   0.00000E+0000
   6.7310  4.42200E-0001   0.00000E+0000
   6.7330  4.42100E-0001   0.00000E+0000
   6.7360  4.38700E-0001   0.00000E+0000
   6.7380  4.49800E-0001   0.00000E+0000
   6.7400  4.49800E-0001   0.00000E+0000
   6.7420  4.56300E-0001   0.00000E+0000
   6.7450  4.48200E-0001   0.00000E+0000
   6.7460  4.39900E-0001   0.00000E+0000
   6.7500  4.45700E-0001   0.00000E+0000
   6.7510  4.56100E-0001   0.00000E+0000
   6.7550  4.44900E-0001   0.00000E+0000
   6.7570  4.50900E-0001   0.00000E+0000
   6.7590  4.51000E-0001   0.00000E+0000
   6.7620  4.57600E-0001   0.00000E+0000
   6.7670  4.39900E-0001   0.00000E+0000
   6.7700  4.19400E-0001   0.00000E+0000
   6.7720  4.40200E-0001   0.00000E+0000
   6.7770  4.53500E-0001   0.00000E+0000
   6.7790  4.50700E-0001   0.00000E+0000
   6.7820  4.52200E-0001   0.00000E+0000
   6.7840  4.54900E-0001   0.00000E+0000
   6.7880  4.58200E-0001   0.00000E+0000
   6.7890  4.50500E-0001   0.00000E+0000
   6.7910  4.60900E-0001   0.00000E+0000
   6.7930  4.55600E-0001   0.00000E+0000
   6.7960  4.50900E-0001   0.00000E+0000
   6.8000  4.33300E-0001   0.00000E+0000
   6.8010  4.47900E-0001   0.00000E+0000
   6.8030  4.64300E-0001   0.00000E+0000
   6.8060  4.57400E-0001   0.00000E+0000
   6.8080  4.56000E-0001   0.00000E+0000
   6.8120  4.81500E-0001   0.00000E+0000
   6.8150  4.69500E-0001   0.00000E+0000
   6.8170  4.59500E-0001   0.00000E+0000
   6.8180  4.63300E-0001   0.00000E+0000
   6.8200  4.50600E-0001   0.00000E+0000
   6.8240  4.41800E-0001   0.00000E+0000
   6.8270  4.52900E-0001   0.00000E+0000
   6.8280  4.47500E-0001   0.00000E+0000
   6.8300  4.59300E-0001   0.00000E+0000
   6.8320  4.63000E-0001   0.00000E+0000
   6.8360  4.62400E-0001   0.00000E+0000
   6.8370  4.55300E-0001   0.00000E+0000
   6.8390  4.50900E-0001   0.00000E+0000
   6.8420  4.46100E-0001   0.00000E+0000
   6.8440  4.48000E-0001   0.00000E+0000
   6.8460  4.55500E-0001   0.00000E+0000
   6.8490  4.60700E-0001   0.00000E+0000
   6.8520  4.63100E-0001   0.00000E+0000
   6.8530  4.77100E-0001   0.00000E+0000
   6.8550  4.57600E-0001   0.00000E+0000
   6.8570  4.52400E-0001   0.00000E+0000
   6.8600  4.43700E-0001   0.00000E+0000
   6.8620  4.57300E-0001   0.00000E+0000
   6.8650  4.46900E-0001   0.00000E+0000
   6.8670  4.59100E-0001   0.00000E+0000
   6.8690  4.54700E-0001   0.00000E+0000
   6.8730  4.62300E-0001   0.00000E+0000
   6.8750  4.54500E-0001   0.00000E+0000
   6.8780  4.62900E-0001   0.00000E+0000
   6.8800  4.54400E-0001   0.00000E+0000
   6.8820  4.73000E-0001   0.00000E+0000
   6.8840  4.57600E-0001   0.00000E+0000
   6.8870  4.58500E-0001   0.00000E+0000
   6.8890  4.68900E-0001   0.00000E+0000
   6.8920  4.52900E-0001   0.00000E+0000
   6.8940  4.55800E-0001   0.00000E+0000
   6.8970  4.76600E-0001   0.00000E+0000
   6.8990  4.84100E-0001   0.00000E+0000
   6.9020  4.89300E-0001   0.00000E+0000
   6.9050  4.75000E-0001   0.00000E+0000
   6.9060  4.72700E-0001   0.00000E+0000
   6.9100  4.88100E-0001   0.00000E+0000
   6.9130  4.79400E-0001   0.00000E+0000
   6.9150  4.73600E-0001   0.00000E+0000
   6.9170  4.69600E-0001   0.00000E+0000
   6.9200  4.62200E-0001   0.00000E+0000
   6.9230  4.78100E-0001   0.00000E+0000
   6.9250  4.76900E-0001   0.00000E+0000
   6.9270  4.60900E-0001   0.00000E+0000
   6.9290  4.70500E-0001   0.00000E+0000
   6.9330  4.93700E-0001   0.00000E+0000
   6.9350  4.82100E-0001   0.00000E+0000
   6.9370  4.72400E-0001   0.00000E+0000
   6.9390  4.91000E-0001   0.00000E+0000
   6.9410  5.04000E-0001   0.00000E+0000
   6.9430  4.86600E-0001   0.00000E+0000
   6.9470  4.60200E-0001   0.00000E+0000
   6.9480  4.48700E-0001   0.00000E+0000
   6.9500  4.58900E-0001   0.00000E+0000
   6.9520  4.62100E-0001   0.00000E+0000
   6.9550  4.57400E-0001   0.00000E+0000
   6.9580  4.79000E-0001   0.00000E+0000
   6.9600  4.74500E-0001   0.00000E+0000
   6.9630  4.65700E-0001   0.00000E+0000
   6.9650  4.74900E-0001   0.00000E+0000
   6.9670  4.67500E-0001   0.00000E+0000
   6.9680  4.56600E-0001   0.00000E+0000
   6.9720  4.65600E-0001   0.00000E+0000
   6.9750  4.70400E-0001   0.00000E+0000
   6.9770  4.74300E-0001   0.00000E+0000
   6.9800  4.52900E-0001   0.00000E+0000
   6.9820  4.32600E-0001   0.00000E+0000
   6.9840  4.40200E-0001   0.00000E+0000
   6.9850  4.49300E-0001   0.00000E+0000
   6.9890  4.47600E-0001   0.00000E+0000
   6.9910  4.61000E-0001   0.00000E+0000
   6.9930  4.75100E-0001   0.00000E+0000
   6.9940  4.77300E-0001   0.00000E+0000
   6.9980  4.83600E-0001   0.00000E+0000
   6.9990  4.55400E-0001   0.00000E+0000
   7.0020  4.64400E-0001   0.00000E+0000
   7.0050  4.63200E-0001   0.00000E+0000
   7.0070  4.71600E-0001   0.00000E+0000
   7.0090  4.73800E-0001   0.00000E+0000
   7.0110  4.93100E-0001   0.00000E+0000
   7.0150  4.70800E-0001   0.00000E+0000
   7.0170  4.74800E-0001   0.00000E+0000
   7.0210  4.87100E-0001   0.00000E+0000
   7.0230  4.63900E-0001   0.00000E+0000
   7.0250  4.85200E-0001   0.00000E+0000
   7.0290  4.90800E-0001   0.00000E+0000
   7.0310  4.86100E-0001   0.00000E+0000
   7.0340  4.90500E-0001   0.00000E+0000
   7.0350  4.92600E-0001   0.00000E+0000
   7.0390  5.05400E-0001   0.00000E+0000
   7.0440  5.16000E-0001   0.00000E+0000
   7.0460  4.95800E-0001   0.00000E+0000
   7.0480  4.96800E-0001   0.00000E+0000
   7.0510  5.01800E-0001   0.00000E+0000
   7.0530  5.02500E-0001   0.00000E+0000
   7.0540  5.16600E-0001   0.00000E+0000
   7.0560  5.06000E-0001   0.00000E+0000
   7.0600  5.17400E-0001   0.00000E+0000
   7.0620  5.30600E-0001   0.00000E+0000
   7.0640  5.27900E-0001   0.00000E+0000
   7.0670  5.23500E-0001   0.00000E+0000
   7.0700  5.53600E-0001   0.00000E+0000
   7.0730  5.46100E-0001   0.00000E+0000
   7.0760  5.46500E-0001   0.00000E+0000
   7.0790  5.35100E-0001   0.00000E+0000
   7.0800  5.37200E-0001   0.00000E+0000
   7.0830  5.41400E-0001   0.00000E+0000
   7.0850  5.64700E-0001   0.00000E+0000
   7.0870  5.68700E-0001   0.00000E+0000
   7.0900  5.59400E-0001   0.00000E+0000
   7.0920  5.75200E-0001   0.00000E+0000
   7.0960  5.89200E-0001   0.00000E+0000
   7.0970  5.93100E-0001   0.00000E+0000
   7.0990  5.93600E-0001   0.00000E+0000
   7.1010  6.14600E-0001   0.00000E+0000
