# Supplementary material for: Self-association of MreC as a regulatory signal in bacterial cell wall elongation
Source: Nat Commun. 2021 May 20;12:2987. doi: 10.1038/s41467-021-22957-9 (PMC8137920; doi:10.1038/s41467-021-22957-9)
Supplement: Supplementary file 4 — Source Data [file 41467_2021_22957_MOESM4_ESM.zip › Martins2-Source-Data/AUC_rawdata/E.coli/00253.RA3]

MREC FHEC 0,8 abs
R 3 20.0 20000 0055949 2.3160E11 281 1 
   5.8000 -4.46000E-0001   0.00000E+0000
   5.8030 -2.57700E-0001   0.00000E+0000
   5.8040 -2.49400E-0001   0.00000E+0000
   5.8050 -2.07700E-0001   0.00000E+0000
   5.8080 -2.24500E-0001   0.00000E+0000
   5.8090 -2.09700E-0001   0.00000E+0000
   5.8100 -1.97000E-0001   0.00000E+0000
   5.8110 -2.06800E-0001   0.00000E+0000
   5.8120 -1.86100E-0001   0.00000E+0000
   5.8150 -2.78000E-0001   0.00000E+0000
   5.8160 -3.59900E-0001   0.00000E+0000
   5.8170 -3.81100E-0001   0.00000E+0000
   5.8180 -5.00000E-0001   0.00000E+0000
   5.8220 -5.48000E-0001   0.00000E+0000
   5.8230 -5.53900E-0001   0.00000E+0000
   5.8250 -3.75400E-0001   0.00000E+0000
   5.8280 -2.77000E-0002   0.00000E+0000
   5.8300  9.29000E-0002   0.00000E+0000
   5.8330  1.61300E-0001   0.00000E+0000
   5.8340  1.54100E-0001   0.00000E+0000
   5.8350  1.14500E-0001   0.00000E+0000
   5.8390  1.04600E-0001   0.00000E+0000
   5.8430  8.53000E-0002   0.00000E+0000
   5.8440  7.50000E-0002   0.00000E+0000
   5.8480  1.15600E-0001   0.00000E+0000
   5.8500  8.41000E-0002   0.00000E+0000
   5.8530  9.11000E-0002   0.00000E+0000
   5.8560  2.02000E-0002   0.00000E+0000
   5.8590  2.92000E-0002   0.00000E+0000
   5.8600  2.46000E-0002   0.00000E+0000
   5.8610  1.23000E-0002   0.00000E+0000
   5.8650  3.33000E-0002   0.00000E+0000
   5.8660  3.40000E-0002   0.00000E+0000
   5.8690 -2.02000E-0002   0.00000E+0000
   5.8720 -5.55000E-0002   0.00000E+0000
   5.8730  1.60000E-0003   0.00000E+0000
   5.8750  1.12000E-0002   0.00000E+0000
   5.8800  4.18000E-0002   0.00000E+0000
   5.8820  2.65000E-0002   0.00000E+0000
   5.8850  1.38000E-0002   0.00000E+0000
   5.8860  1.27000E-0002   0.00000E+0000
   5.8870  3.15000E-0002   0.00000E+0000
   5.8880  3.91000E-0002   0.00000E+0000
   5.8900  3.63000E-0002   0.00000E+0000
   5.8920  1.54000E-0002   0.00000E+0000
   5.8940  3.10000E-0002   0.00000E+0000
   5.8960  1.38000E-0002   0.00000E+0000
   5.8990  3.39000E-0002   0.00000E+0000
   5.9010  4.28000E-0002   0.00000E+0000
   5.9030  2.73000E-0002   0.00000E+0000
   5.9050  1.24000E-0002   0.00000E+0000
   5.9060  1.56000E-0002   0.00000E+0000
   5.9080  1.89000E-0002   0.00000E+0000
   5.9100  1.16000E-0002   0.00000E+0000
   5.9130  2.60000E-0002   0.00000E+0000
   5.9150  2.12000E-0002   0.00000E+0000
   5.9160  1.43000E-0002   0.00000E+0000
   5.9170  2.77000E-0002   0.00000E+0000
   5.9200 -1.05000E-0002   0.00000E+0000
   5.9220  2.02000E-0002   0.00000E+0000
   5.9250  3.73000E-0002   0.00000E+0000
   5.9270  2.29000E-0002   0.00000E+0000
   5.9280  6.37000E-0002   0.00000E+0000
   5.9310  8.02000E-0002   0.00000E+0000
   5.9350  3.49000E-0002   0.00000E+0000
   5.9360  3.23000E-0002   0.00000E+0000
   5.9370  4.98000E-0002   0.00000E+0000
   5.9390  8.50000E-0002   0.00000E+0000
   5.9400  5.71000E-0002   0.00000E+0000
   5.9410  5.22000E-0002   0.00000E+0000
   5.9470  5.73000E-0002   0.00000E+0000
   5.9500  3.95000E-0002   0.00000E+0000
   5.9520  4.50000E-0002   0.00000E+0000
   5.9540  6.82000E-0002   0.00000E+0000
   5.9560  5.73000E-0002   0.00000E+0000
   5.9580  8.71000E-0002   0.00000E+0000
   5.9610  8.48000E-0002   0.00000E+0000
   5.9640  5.74000E-0002   0.00000E+0000
   5.9680  2.11000E-0002   0.00000E+0000
   5.9700  2.69000E-0002   0.00000E+0000
   5.9720  3.00000E-0002   0.00000E+0000
   5.9750  2.57000E-0002   0.00000E+0000
   5.9780  6.89000E-0002   0.00000E+0000
   5.9810 -7.75100E-0001   0.00000E+0000
   5.9830 -1.05150E+0000   0.00000E+0000
   5.9860 -1.30810E+0000   0.00000E+0000
   5.9890 -1.57990E+0000   0.00000E+0000
   5.9900 -1.76430E+0000   0.00000E+0000
   5.9930 -1.97590E+0000   0.00000E+0000
   5.9950 -1.96510E+0000   0.00000E+0000
   5.9980 -1.95730E+0000   0.00000E+0000
   6.0000 -1.90920E+0000   0.00000E+0000
   6.0020 -1.81520E+0000   0.00000E+0000
   6.0040 -1.72990E+0000   0.00000E+0000
   6.0070 -1.70100E+0000   0.00000E+0000
   6.0090 -1.51670E+0000   0.00000E+0000
   6.0110 -1.35400E+0000   0.00000E+0000
   6.0130 -8.22000E-0001   0.00000E+0000
   6.0140 -4.46800E-0001   0.00000E+0000
   6.0180  1.48600E-0001   0.00000E+0000
   6.0200  1.52800E-0001   0.00000E+0000
   6.0230  1.49400E-0001   0.00000E+0000
   6.0270  1.12500E-0001   0.00000E+0000
   6.0280  1.37900E-0001   0.00000E+0000
   6.0300  1.42300E-0001   0.00000E+0000
   6.0320  1.47400E-0001   0.00000E+0000
   6.0340  1.47100E-0001   0.00000E+0000
   6.0390  8.78000E-0002   0.00000E+0000
   6.0410  1.01200E-0001   0.00000E+0000
   6.0440  1.31400E-0001   0.00000E+0000
   6.0450  1.13700E-0001   0.00000E+0000
   6.0480  1.02200E-0001   0.00000E+0000
   6.0490  1.22800E-0001   0.00000E+0000
   6.0520  1.08600E-0001   0.00000E+0000
   6.0540  1.17200E-0001   0.00000E+0000
   6.0570  1.09700E-0001   0.00000E+0000
   6.0600  1.09200E-0001   0.00000E+0000
   6.0620  1.07600E-0001   0.00000E+0000
   6.0640  1.16300E-0001   0.00000E+0000
   6.0660  1.05300E-0001   0.00000E+0000
   6.0680  1.06300E-0001   0.00000E+0000
   6.0730  1.15800E-0001   0.00000E+0000
   6.0750  1.53300E-0001   0.00000E+0000
   6.0780  1.45300E-0001   0.00000E+0000
   6.0800  1.28000E-0001   0.00000E+0000
   6.0830  2.69200E-0001   0.00000E+0000
   6.0850  1.17980E+0000   0.00000E+0000
   6.0890  1.37780E+0000   0.00000E+0000
   6.0920  1.42670E+0000   0.00000E+0000
   6.0940  1.66420E+0000   0.00000E+0000
   6.0990  2.04680E+0000   0.00000E+0000
   6.1010  2.03260E+0000   0.00000E+0000
   6.1030  2.00340E+0000   0.00000E+0000
   6.1050  1.94030E+0000   0.00000E+0000
   6.1060  1.90130E+0000   0.00000E+0000
   6.1090  1.87730E+0000   0.00000E+0000
   6.1100  1.79050E+0000   0.00000E+0000
   6.1130  1.66020E+0000   0.00000E+0000
   6.1170  1.08520E+0000   0.00000E+0000
   6.1190  1.96300E-0001   0.00000E+0000
   6.1230  5.15000E-0002   0.00000E+0000
   6.1260  1.07500E-0001   0.00000E+0000
   6.1280  9.69000E-0002   0.00000E+0000
   6.1320  1.00300E-0001   0.00000E+0000
   6.1350  8.83000E-0002   0.00000E+0000
   6.1370  7.92000E-0002   0.00000E+0000
   6.1400  8.01000E-0002   0.00000E+0000
   6.1420  7.06000E-0002   0.00000E+0000
   6.1440  7.41000E-0002   0.00000E+0000
   6.1480  8.19000E-0002   0.00000E+0000
   6.1490  7.87000E-0002   0.00000E+0000
   6.1500  7.73000E-0002   0.00000E+0000
   6.1530  7.95000E-0002   0.00000E+0000
   6.1570  8.24000E-0002   0.00000E+0000
   6.1590  8.22000E-0002   0.00000E+0000
   6.1610  8.07000E-0002   0.00000E+0000
   6.1620  7.59000E-0002   0.00000E+0000
   6.1650  7.79000E-0002   0.00000E+0000
   6.1670  8.42000E-0002   0.00000E+0000
   6.1690  7.51000E-0002   0.00000E+0000
   6.1720  8.07000E-0002   0.00000E+0000
   6.1740  8.52000E-0002   0.00000E+0000
   6.1780  8.65000E-0002   0.00000E+0000
   6.1800  8.08000E-0002   0.00000E+0000
   6.1830  8.12000E-0002   0.00000E+0000
   6.1850  7.85000E-0002   0.00000E+0000
   6.1880  7.74000E-0002   0.00000E+0000
   6.1890  7.57000E-0002   0.00000E+0000
   6.1930  8.17000E-0002   0.00000E+0000
   6.1950  8.27000E-0002   0.00000E+0000
   6.1970  7.79000E-0002   0.00000E+0000
   6.1990  8.19000E-0002   0.00000E+0000
   6.2020  7.90000E-0002   0.00000E+0000
   6.2040  7.99000E-0002   0.00000E+0000
   6.2060  7.91000E-0002   0.00000E+0000
   6.2080  7.65000E-0002   0.00000E+0000
   6.2110  8.44000E-0002   0.00000E+0000
   6.2140  8.38000E-0002   0.00000E+0000
   6.2150  8.72000E-0002   0.00000E+0000
   6.2180  8.65000E-0002   0.00000E+0000
   6.2230  8.30000E-0002   0.00000E+0000
   6.2250  9.45000E-0002   0.00000E+0000
   6.2270  1.20400E-0001   0.00000E+0000
   6.2300  8.67000E-0002   0.00000E+0000
   6.2320  1.84000E-0002   0.00000E+0000
   6.2340  4.85000E-0002   0.00000E+0000
   6.2370  1.10000E-0001   0.00000E+0000
   6.2400  9.34000E-0002   0.00000E+0000
   6.2430  9.25000E-0002   0.00000E+0000
   6.2450  9.81000E-0002   0.00000E+0000
   6.2500  8.93000E-0002   0.00000E+0000
   6.2520  8.43000E-0002   0.00000E+0000
   6.2550  8.71000E-0002   0.00000E+0000
   6.2570  9.93000E-0002   0.00000E+0000
   6.2590  9.79000E-0002   0.00000E+0000
   6.2620  9.49000E-0002   0.00000E+0000
   6.2640  9.29000E-0002   0.00000E+0000
   6.2660  1.03900E-0001   0.00000E+0000
   6.2680  1.06300E-0001   0.00000E+0000
   6.2710  9.22000E-0002   0.00000E+0000
   6.2730  8.78000E-0002   0.00000E+0000
   6.2750  1.00200E-0001   0.00000E+0000
   6.2780  9.75000E-0002   0.00000E+0000
   6.2800  9.84000E-0002   0.00000E+0000
   6.2820  8.90000E-0002   0.00000E+0000
   6.2840  8.50000E-0002   0.00000E+0000
   6.2860  9.50000E-0002   0.00000E+0000
   6.2890  1.03000E-0001   0.00000E+0000
   6.2910  9.81000E-0002   0.00000E+0000
   6.2930  9.69000E-0002   0.00000E+0000
   6.2960  1.02100E-0001   0.00000E+0000
   6.2980  1.02500E-0001   0.00000E+0000
   6.3000  1.04300E-0001   0.00000E+0000
   6.3050  9.89000E-0002   0.00000E+0000
   6.3070  1.00500E-0001   0.00000E+0000
   6.3090  1.01700E-0001   0.00000E+0000
   6.3120  1.15700E-0001   0.00000E+0000
   6.3140  9.75000E-0002   0.00000E+0000
   6.3160  9.22000E-0002   0.00000E+0000
   6.3180  1.04800E-0001   0.00000E+0000
   6.3190  1.04300E-0001   0.00000E+0000
   6.3230  1.05300E-0001   0.00000E+0000
   6.3280  1.21700E-0001   0.00000E+0000
   6.3300  6.52000E-0002   0.00000E+0000
   6.3320  6.40000E-0002   0.00000E+0000
   6.3330  7.41000E-0002   0.00000E+0000
   6.3370  1.34500E-0001   0.00000E+0000
   6.3380  1.25800E-0001   0.00000E+0000
   6.3420  1.22100E-0001   0.00000E+0000
   6.3430  1.13300E-0001   0.00000E+0000
   6.3460  1.23300E-0001   0.00000E+0000
   6.3480  1.27400E-0001   0.00000E+0000
   6.3500  1.22100E-0001   0.00000E+0000
   6.3550  1.18900E-0001   0.00000E+0000
   6.3570  1.20700E-0001   0.00000E+0000
   6.3590  1.25200E-0001   0.00000E+0000
   6.3610  1.20400E-0001   0.00000E+0000
   6.3640  1.27300E-0001   0.00000E+0000
   6.3670  1.29200E-0001   0.00000E+0000
   6.3690  1.29300E-0001   0.00000E+0000
   6.3710  1.22200E-0001   0.00000E+0000
   6.3730  1.38600E-0001   0.00000E+0000
   6.3760  1.30600E-0001   0.00000E+0000
   6.3780  1.36400E-0001   0.00000E+0000
   6.3820  1.32000E-0001   0.00000E+0000
   6.3830  1.29900E-0001   0.00000E+0000
   6.3850  1.33800E-0001   0.00000E+0000
   6.3880  1.43500E-0001   0.00000E+0000
   6.3900  1.38000E-0001   0.00000E+0000
   6.3920  1.46700E-0001   0.00000E+0000
   6.3950  1.40800E-0001   0.00000E+0000
   6.3960  1.36700E-0001   0.00000E+0000
   6.3980  1.44700E-0001   0.00000E+0000
   6.4030  1.50300E-0001   0.00000E+0000
   6.4040  1.44200E-0001   0.00000E+0000
   6.4060  1.40300E-0001   0.00000E+0000
   6.4080  1.46800E-0001   0.00000E+0000
   6.4100  1.45300E-0001   0.00000E+0000
   6.4120  1.42200E-0001   0.00000E+0000
   6.4170  1.40600E-0001   0.00000E+0000
   6.4190  1.45600E-0001   0.00000E+0000
   6.4210  1.53700E-0001   0.00000E+0000
   6.4230  1.47700E-0001   0.00000E+0000
   6.4260  1.50200E-0001   0.00000E+0000
   6.4300  1.51100E-0001   0.00000E+0000
   6.4330  1.49800E-0001   0.00000E+0000
   6.4350  1.60800E-0001   0.00000E+0000
   6.4380  1.52700E-0001   0.00000E+0000
   6.4400  1.60300E-0001   0.00000E+0000
   6.4420  1.54100E-0001   0.00000E+0000
   6.4430  1.70200E-0001   0.00000E+0000
   6.4470  1.71200E-0001   0.00000E+0000
   6.4480  1.66700E-0001   0.00000E+0000
   6.4510  1.58000E-0001   0.00000E+0000
   6.4520  1.56600E-0001   0.00000E+0000
   6.4550  1.69300E-0001   0.00000E+0000
   6.4580  1.74000E-0001   0.00000E+0000
   6.4600  1.62100E-0001   0.00000E+0000
   6.4620  1.70100E-0001   0.00000E+0000
   6.4650  1.68300E-0001   0.00000E+0000
   6.4670  1.75400E-0001   0.00000E+0000
   6.4690  1.68100E-0001   0.00000E+0000
   6.4700  1.66200E-0001   0.00000E+0000
   6.4720  1.67200E-0001   0.00000E+0000
   6.4740  1.75000E-0001   0.00000E+0000
   6.4790  1.83700E-0001   0.00000E+0000
   6.4810  2.16500E-0001   0.00000E+0000
   6.4830  2.05700E-0001   0.00000E+0000
   6.4860  1.95600E-0001   0.00000E+0000
   6.4880  1.82500E-0001   0.00000E+0000
   6.4920  1.88800E-0001   0.00000E+0000
   6.4940  1.86300E-0001   0.00000E+0000
   6.4970  1.90500E-0001   0.00000E+0000
   6.4990  1.88300E-0001   0.00000E+0000
   6.5000  1.88200E-0001   0.00000E+0000
   6.5020  1.92500E-0001   0.00000E+0000
   6.5040  1.88600E-0001   0.00000E+0000
   6.5070  1.95300E-0001   0.00000E+0000
   6.5080  1.95200E-0001   0.00000E+0000
   6.5090  1.96100E-0001   0.00000E+0000
   6.5130  2.05500E-0001   0.00000E+0000
   6.5150  1.94600E-0001   0.00000E+0000
   6.5170  1.78200E-0001   0.00000E+0000
   6.5190  1.96200E-0001   0.00000E+0000
   6.5220  2.14500E-0001   0.00000E+0000
   6.5240  2.04900E-0001   0.00000E+0000
   6.5260  2.10200E-0001   0.00000E+0000
   6.5280  2.11600E-0001   0.00000E+0000
   6.5320  2.08500E-0001   0.00000E+0000
   6.5350  2.02600E-0001   0.00000E+0000
   6.5370  2.02800E-0001   0.00000E+0000
   6.5380  2.12100E-0001   0.00000E+0000
   6.5410  2.20300E-0001   0.00000E+0000
   6.5430  2.12000E-0001   0.00000E+0000
   6.5470  2.10500E-0001   0.00000E+0000
   6.5480  2.03100E-0001   0.00000E+0000
   6.5500  2.17200E-0001   0.00000E+0000
   6.5510  2.30300E-0001   0.00000E+0000
   6.5550  2.16400E-0001   0.00000E+0000
   6.5570  2.15100E-0001   0.00000E+0000
   6.5590  2.15900E-0001   0.00000E+0000
   6.5620  2.21500E-0001   0.00000E+0000
   6.5640  2.25400E-0001   0.00000E+0000
   6.5650  2.31500E-0001   0.00000E+0000
   6.5680  2.28100E-0001   0.00000E+0000
   6.5710  2.37200E-0001   0.00000E+0000
   6.5740  2.23400E-0001   0.00000E+0000
   6.5750  2.28900E-0001   0.00000E+0000
   6.5780  2.31800E-0001   0.00000E+0000
   6.5800  2.30800E-0001   0.00000E+0000
   6.5820  2.32900E-0001   0.00000E+0000
   6.5840  2.42000E-0001   0.00000E+0000
   6.5870  2.33400E-0001   0.00000E+0000
   6.5880  2.39300E-0001   0.00000E+0000
   6.5910  2.38800E-0001   0.00000E+0000
   6.5940  2.38700E-0001   0.00000E+0000
   6.5960  2.47600E-0001   0.00000E+0000
   6.5980  2.38500E-0001   0.00000E+0000
   6.6000  2.41400E-0001   0.00000E+0000
   6.6020  2.63600E-0001   0.00000E+0000
   6.6040  2.75600E-0001   0.00000E+0000
   6.6070  2.55600E-0001   0.00000E+0000
   6.6080  2.48900E-0001   0.00000E+0000
   6.6100  2.52400E-0001   0.00000E+0000
   6.6120  2.58500E-0001   0.00000E+0000
   6.6140  2.61700E-0001   0.00000E+0000
   6.6180  2.54400E-0001   0.00000E+0000
   6.6210  2.63800E-0001   0.00000E+0000
   6.6240  2.59600E-0001   0.00000E+0000
   6.6260  2.62300E-0001   0.00000E+0000
   6.6280  2.68700E-0001   0.00000E+0000
   6.6310  2.75100E-0001   0.00000E+0000
   6.6330  2.75400E-0001   0.00000E+0000
   6.6350  2.78900E-0001   0.00000E+0000
   6.6370  2.70600E-0001   0.00000E+0000
   6.6400  2.82300E-0001   0.00000E+0000
   6.6420  2.80200E-0001   0.00000E+0000
   6.6450  2.75600E-0001   0.00000E+0000
   6.6460  2.67100E-0001   0.00000E+0000
   6.6490  2.67200E-0001   0.00000E+0000
   6.6520  2.77700E-0001   0.00000E+0000
   6.6530  2.67800E-0001   0.00000E+0000
   6.6550  2.71600E-0001   0.00000E+0000
   6.6570  2.73200E-0001   0.00000E+0000
   6.6600  2.80100E-0001   0.00000E+0000
   6.6630  2.78900E-0001   0.00000E+0000
   6.6660  2.83400E-0001   0.00000E+0000
   6.6670  2.85300E-0001   0.00000E+0000
   6.6710  2.89500E-0001   0.00000E+0000
   6.6720  2.87800E-0001   0.00000E+0000
   6.6760  2.93600E-0001   0.00000E+0000
   6.6770  2.84100E-0001   0.00000E+0000
   6.6810  2.91300E-0001   0.00000E+0000
   6.6830  2.98500E-0001   0.00000E+0000
   6.6850  2.98800E-0001   0.00000E+0000
   6.6860  2.92200E-0001   0.00000E+0000
   6.6900  2.96000E-0001   0.00000E+0000
   6.6910  2.95200E-0001   0.00000E+0000
   6.6950  3.04600E-0001   0.00000E+0000
   6.6960  3.18200E-0001   0.00000E+0000
   6.6980  3.14300E-0001   0.00000E+0000
   6.7010  3.02600E-0001   0.00000E+0000
   6.7030  3.05900E-0001   0.00000E+0000
   6.7060  2.99400E-0001   0.00000E+0000
   6.7070  3.07700E-0001   0.00000E+0000
   6.7090  3.04700E-0001   0.00000E+0000
   6.7100  3.04600E-0001   0.00000E+0000
   6.7140  3.10000E-0001   0.00000E+0000
   6.7170  3.03900E-0001   0.00000E+0000
   6.7200  3.01900E-0001   0.00000E+0000
   6.7240  3.13100E-0001   0.00000E+0000
   6.7260  3.17800E-0001   0.00000E+0000
   6.7290  3.18800E-0001   0.00000E+0000
   6.7310  3.19500E-0001   0.00000E+0000
   6.7330  3.16400E-0001   0.00000E+0000
   6.7380  3.13100E-0001   0.00000E+0000
   6.7390  3.25700E-0001   0.00000E+0000
   6.7420  3.28700E-0001   0.00000E+0000
   6.7430  3.35000E-0001   0.00000E+0000
   6.7450  3.31600E-0001   0.00000E+0000
   6.7470  3.08700E-0001   0.00000E+0000
   6.7490  3.25400E-0001   0.00000E+0000
   6.7510  3.34700E-0001   0.00000E+0000
   6.7550  3.35100E-0001   0.00000E+0000
   6.7580  3.37000E-0001   0.00000E+0000
   6.7600  3.46600E-0001   0.00000E+0000
   6.7630  3.40400E-0001   0.00000E+0000
   6.7680  3.34500E-0001   0.00000E+0000
   6.7700  3.27400E-0001   0.00000E+0000
   6.7720  3.22800E-0001   0.00000E+0000
   6.7730  3.41400E-0001   0.00000E+0000
   6.7770  3.48600E-0001   0.00000E+0000
   6.7800  3.46300E-0001   0.00000E+0000
   6.7820  3.46600E-0001   0.00000E+0000
   6.7850  3.47000E-0001   0.00000E+0000
   6.7860  3.51700E-0001   0.00000E+0000
   6.7890  3.54800E-0001   0.00000E+0000
   6.7930  3.61800E-0001   0.00000E+0000
   6.7950  3.47600E-0001   0.00000E+0000
   6.7960  3.50600E-0001   0.00000E+0000
   6.7980  3.47800E-0001   0.00000E+0000
   6.8000  3.48600E-0001   0.00000E+0000
   6.8040  3.65700E-0001   0.00000E+0000
   6.8060  3.64400E-0001   0.00000E+0000
   6.8080  3.66200E-0001   0.00000E+0000
   6.8100  3.84600E-0001   0.00000E+0000
   6.8130  3.65800E-0001   0.00000E+0000
   6.8160  3.79300E-0001   0.00000E+0000
   6.8190  3.72200E-0001   0.00000E+0000
   6.8220  3.52700E-0001   0.00000E+0000
   6.8240  3.58100E-0001   0.00000E+0000
   6.8270  3.57000E-0001   0.00000E+0000
   6.8280  3.58200E-0001   0.00000E+0000
   6.8310  3.67800E-0001   0.00000E+0000
   6.8340  3.74500E-0001   0.00000E+0000
   6.8360  3.69700E-0001   0.00000E+0000
   6.8380  3.69300E-0001   0.00000E+0000
   6.8390  3.59400E-0001   0.00000E+0000
   6.8430  3.74800E-0001   0.00000E+0000
   6.8440  3.63400E-0001   0.00000E+0000
   6.8470  3.66800E-0001   0.00000E+0000
   6.8490  3.78700E-0001   0.00000E+0000
   6.8530  3.76500E-0001   0.00000E+0000
   6.8560  3.83300E-0001   0.00000E+0000
   6.8580  3.71600E-0001   0.00000E+0000
   6.8600  3.68800E-0001   0.00000E+0000
   6.8630  3.69400E-0001   0.00000E+0000
   6.8680  3.76200E-0001   0.00000E+0000
   6.8700  3.81200E-0001   0.00000E+0000
   6.8740  3.91500E-0001   0.00000E+0000
   6.8790  3.93800E-0001   0.00000E+0000
   6.8810  3.91700E-0001   0.00000E+0000
   6.8830  3.87700E-0001   0.00000E+0000
   6.8860  3.91100E-0001   0.00000E+0000
   6.8900  4.01300E-0001   0.00000E+0000
   6.8920  3.88100E-0001   0.00000E+0000
   6.8930  3.88600E-0001   0.00000E+0000
   6.8970  4.03300E-0001   0.00000E+0000
   6.8990  4.18700E-0001   0.00000E+0000
   6.9010  4.28000E-0001   0.00000E+0000
   6.9020  4.25200E-0001   0.00000E+0000
   6.9050  4.13600E-0001   0.00000E+0000
   6.9060  4.17700E-0001   0.00000E+0000
   6.9100  4.27400E-0001   0.00000E+0000
   6.9130  4.16500E-0001   0.00000E+0000
   6.9150  4.14700E-0001   0.00000E+0000
   6.9180  4.11900E-0001   0.00000E+0000
   6.9200  4.13500E-0001   0.00000E+0000
   6.9240  4.19600E-0001   0.00000E+0000
   6.9250  4.31100E-0001   0.00000E+0000
   6.9280  4.12400E-0001   0.00000E+0000
   6.9300  4.23600E-0001   0.00000E+0000
   6.9340  4.38600E-0001   0.00000E+0000
   6.9360  4.19000E-0001   0.00000E+0000
   6.9380  4.21600E-0001   0.00000E+0000
   6.9390  4.37700E-0001   0.00000E+0000
   6.9410  4.55600E-0001   0.00000E+0000
   6.9430  4.37800E-0001   0.00000E+0000
   6.9460  4.27900E-0001   0.00000E+0000
   6.9480  4.16600E-0001   0.00000E+0000
   6.9500  4.18300E-0001   0.00000E+0000
   6.9530  4.31000E-0001   0.00000E+0000
   6.9550  4.17200E-0001   0.00000E+0000
   6.9570  4.39200E-0001   0.00000E+0000
   6.9600  4.30300E-0001   0.00000E+0000
   6.9630  4.24700E-0001   0.00000E+0000
   6.9650  4.38400E-0001   0.00000E+0000
   6.9660  4.33200E-0001   0.00000E+0000
   6.9690  4.23100E-0001   0.00000E+0000
   6.9730  4.30500E-0001   0.00000E+0000
   6.9750  4.47500E-0001   0.00000E+0000
   6.9770  4.37700E-0001   0.00000E+0000
   6.9800  4.38800E-0001   0.00000E+0000
   6.9810  4.21000E-0001   0.00000E+0000
   6.9840  4.17800E-0001   0.00000E+0000
   6.9860  4.34300E-0001   0.00000E+0000
   6.9890  4.31600E-0001   0.00000E+0000
   6.9910  4.43900E-0001   0.00000E+0000
   6.9940  4.65800E-0001   0.00000E+0000
   6.9960  4.75400E-0001   0.00000E+0000
   6.9980  4.66200E-0001   0.00000E+0000
   7.0000  4.52800E-0001   0.00000E+0000
   7.0030  4.64700E-0001   0.00000E+0000
   7.0060  4.66600E-0001   0.00000E+0000
   7.0070  4.84200E-0001   0.00000E+0000
   7.0100  4.77800E-0001   0.00000E+0000
   7.0110  4.95200E-0001   0.00000E+0000
   7.0160  4.83100E-0001   0.00000E+0000
   7.0180  4.83700E-0001   0.00000E+0000
   7.0210  5.14600E-0001   0.00000E+0000
   7.0220  4.96800E-0001   0.00000E+0000
   7.0250  5.03600E-0001   0.00000E+0000
   7.0280  5.10800E-0001   0.00000E+0000
   7.0310  5.12900E-0001   0.00000E+0000
   7.0340  5.35400E-0001   0.00000E+0000
   7.0390  5.48900E-0001   0.00000E+0000
   7.0420  5.62700E-0001   0.00000E+0000
   7.0440  5.68100E-0001   0.00000E+0000
   7.0460  5.58700E-0001   0.00000E+0000
   7.0480  5.59900E-0001   0.00000E+0000
   7.0510  5.74800E-0001   0.00000E+0000
   7.0530  5.89500E-0001   0.00000E+0000
   7.0550  5.87900E-0001   0.00000E+0000
   7.0580  6.07200E-0001   0.00000E+0000
   7.0600  6.23600E-0001   0.00000E+0000
   7.0620  6.28400E-0001   0.00000E+0000
   7.0650  6.33800E-0001   0.00000E+0000
   7.0660  6.39400E-0001   0.00000E+0000
   7.0690  6.47400E-0001   0.00000E+0000
   7.0720  6.79700E-0001   0.00000E+0000
   7.0730  6.70000E-0001   0.00000E+0000
   7.0760  6.94100E-0001   0.00000E+0000
   7.0790  6.88800E-0001   0.00000E+0000
   7.0810  6.97200E-0001   0.00000E+0000
   7.0840  7.25900E-0001   0.00000E+0000
   7.0850  7.58800E-0001   0.00000E+0000
   7.0890  7.62200E-0001   0.00000E+0000
   7.0920  7.72000E-0001   0.00000E+0000
   7.0940  8.01900E-0001   0.00000E+0000
   7.0970  8.11800E-0001   0.00000E+0000
   7.0990  8.32400E-0001   0.00000E+0000
   7.1010  8.67300E-0001   0.00000E+0000
