# Supplementary material for: Self-association of MreC as a regulatory signal in bacterial cell wall elongation
Source: Nat Commun. 2021 May 20;12:2987. doi: 10.1038/s41467-021-22957-9 (PMC8137920; doi:10.1038/s41467-021-22957-9)
Supplement: Supplementary file 4 — Source Data [file 41467_2021_22957_MOESM4_ESM.zip › Martins2-Source-Data/AUC_rawdata/E.coli/00247.RA3]

MREC FHEC 0,8 abs
R 3 20.0 20000 0054706 2.2610E11 281 1 
   5.8000 -4.88600E-0001   0.00000E+0000
   5.8030 -1.57600E-0001   0.00000E+0000
   5.8050 -1.71900E-0001   0.00000E+0000
   5.8060 -1.75600E-0001   0.00000E+0000
   5.8080 -1.94700E-0001   0.00000E+0000
   5.8090 -1.21400E-0001   0.00000E+0000
   5.8110 -1.79900E-0001   0.00000E+0000
   5.8150 -2.46500E-0001   0.00000E+0000
   5.8160 -2.48300E-0001   0.00000E+0000
   5.8180 -4.82300E-0001   0.00000E+0000
   5.8210 -4.83300E-0001   0.00000E+0000
   5.8230 -6.11600E-0001   0.00000E+0000
   5.8240 -3.56400E-0001   0.00000E+0000
   5.8250 -1.89900E-0001   0.00000E+0000
   5.8270 -1.06100E-0001   0.00000E+0000
   5.8280  5.57000E-0002   0.00000E+0000
   5.8300  8.98000E-0002   0.00000E+0000
   5.8330  1.52700E-0001   0.00000E+0000
   5.8350  1.20400E-0001   0.00000E+0000
   5.8360  1.12900E-0001   0.00000E+0000
   5.8390  7.73000E-0002   0.00000E+0000
   5.8410  9.24000E-0002   0.00000E+0000
   5.8440  7.47000E-0002   0.00000E+0000
   5.8450  9.21000E-0002   0.00000E+0000
   5.8480  1.08100E-0001   0.00000E+0000
   5.8490  9.88000E-0002   0.00000E+0000
   5.8510  8.97000E-0002   0.00000E+0000
   5.8520  8.28000E-0002   0.00000E+0000
   5.8530  4.88000E-0002   0.00000E+0000
   5.8560  1.44000E-0002   0.00000E+0000
   5.8580  4.01000E-0002   0.00000E+0000
   5.8590  3.55000E-0002   0.00000E+0000
   5.8600  1.72000E-0002   0.00000E+0000
   5.8640  3.88000E-0002   0.00000E+0000
   5.8650  4.20000E-0002   0.00000E+0000
   5.8660  1.41000E-0002   0.00000E+0000
   5.8680 -2.88000E-0002   0.00000E+0000
   5.8710 -5.58000E-0002   0.00000E+0000
   5.8720 -2.70000E-0002   0.00000E+0000
   5.8740  5.20000E-0003   0.00000E+0000
   5.8760  3.08000E-0002   0.00000E+0000
   5.8780  4.51000E-0002   0.00000E+0000
   5.8790  3.60000E-0002   0.00000E+0000
   5.8820  2.74000E-0002   0.00000E+0000
   5.8830  1.36000E-0002   0.00000E+0000
   5.8860  2.21000E-0002   0.00000E+0000
   5.8870  3.09000E-0002   0.00000E+0000
   5.8890  4.97000E-0002   0.00000E+0000
   5.8900  3.87000E-0002   0.00000E+0000
   5.8930  2.99000E-0002   0.00000E+0000
   5.8940  3.22000E-0002   0.00000E+0000
   5.8970  3.00000E-0003   0.00000E+0000
   5.8980  2.39000E-0002   0.00000E+0000
   5.9010  4.61000E-0002   0.00000E+0000
   5.9030  2.34000E-0002   0.00000E+0000
   5.9040  1.41000E-0002   0.00000E+0000
   5.9060  1.61000E-0002   0.00000E+0000
   5.9080  1.06000E-0002   0.00000E+0000
   5.9110  1.96000E-0002   0.00000E+0000
   5.9150  2.29000E-0002   0.00000E+0000
   5.9160  2.46000E-0002   0.00000E+0000
   5.9200 -1.27000E-0002   0.00000E+0000
   5.9210  7.90000E-0003   0.00000E+0000
   5.9230  5.04000E-0002   0.00000E+0000
   5.9240  3.05000E-0002   0.00000E+0000
   5.9280  5.10000E-0002   0.00000E+0000
   5.9320  6.80000E-0002   0.00000E+0000
   5.9330  4.39000E-0002   0.00000E+0000
   5.9340  3.11000E-0002   0.00000E+0000
   5.9360  5.04000E-0002   0.00000E+0000
   5.9390  7.69000E-0002   0.00000E+0000
   5.9400  5.42000E-0002   0.00000E+0000
   5.9440  7.32000E-0002   0.00000E+0000
   5.9450  6.67000E-0002   0.00000E+0000
   5.9470  6.54000E-0002   0.00000E+0000
   5.9500  3.61000E-0002   0.00000E+0000
   5.9510  3.89000E-0002   0.00000E+0000
   5.9530  5.90000E-0002   0.00000E+0000
   5.9540  5.71000E-0002   0.00000E+0000
   5.9590  9.49000E-0002   0.00000E+0000
   5.9610  8.35000E-0002   0.00000E+0000
   5.9630  8.47000E-0002   0.00000E+0000
   5.9660  2.41000E-0002   0.00000E+0000
   5.9710  3.55000E-0002   0.00000E+0000
   5.9730  3.66000E-0002   0.00000E+0000
   5.9770  2.38000E-0002   0.00000E+0000
   5.9790 -3.06000E-0001   0.00000E+0000
   5.9820 -7.84100E-0001   0.00000E+0000
   5.9840 -1.19730E+0000   0.00000E+0000
   5.9860 -1.31580E+0000   0.00000E+0000
   5.9880 -1.40750E+0000   0.00000E+0000
   5.9890 -1.51490E+0000   0.00000E+0000
   5.9910 -1.77220E+0000   0.00000E+0000
   5.9930 -1.97360E+0000   0.00000E+0000
   5.9950 -1.97360E+0000   0.00000E+0000
   5.9970 -1.98820E+0000   0.00000E+0000
   6.0000 -1.96260E+0000   0.00000E+0000
   6.0020 -1.87480E+0000   0.00000E+0000
   6.0040 -1.79880E+0000   0.00000E+0000
   6.0070 -1.63940E+0000   0.00000E+0000
   6.0090 -1.54200E+0000   0.00000E+0000
   6.0110 -1.03600E+0000   0.00000E+0000
   6.0140 -5.43900E-0001   0.00000E+0000
   6.0160  6.54000E-0002   0.00000E+0000
   6.0180  1.66600E-0001   0.00000E+0000
   6.0200  1.24500E-0001   0.00000E+0000
   6.0230  1.53200E-0001   0.00000E+0000
   6.0250  1.11500E-0001   0.00000E+0000
   6.0270  1.11700E-0001   0.00000E+0000
   6.0300  1.40600E-0001   0.00000E+0000
   6.0340  1.73900E-0001   0.00000E+0000
   6.0390  9.48000E-0002   0.00000E+0000
   6.0400  9.93000E-0002   0.00000E+0000
   6.0410  1.14200E-0001   0.00000E+0000
   6.0430  1.22700E-0001   0.00000E+0000
   6.0450  1.23600E-0001   0.00000E+0000
   6.0500  1.21200E-0001   0.00000E+0000
   6.0520  1.11400E-0001   0.00000E+0000
   6.0550  1.12300E-0001   0.00000E+0000
   6.0570  1.15100E-0001   0.00000E+0000
   6.0590  1.13800E-0001   0.00000E+0000
   6.0610  1.11100E-0001   0.00000E+0000
   6.0640  1.23300E-0001   0.00000E+0000
   6.0680  1.05700E-0001   0.00000E+0000
   6.0700  9.43000E-0002   0.00000E+0000
   6.0730  1.04700E-0001   0.00000E+0000
   6.0780  1.47300E-0001   0.00000E+0000
   6.0820  1.08300E-0001   0.00000E+0000
   6.0850  1.18530E+0000   0.00000E+0000
   6.0890  1.37240E+0000   0.00000E+0000
   6.0920  1.40760E+0000   0.00000E+0000
   6.0940  1.47120E+0000   0.00000E+0000
   6.0970  1.82860E+0000   0.00000E+0000
   6.0990  2.03350E+0000   0.00000E+0000
   6.1010  2.00440E+0000   0.00000E+0000
   6.1030  1.96900E+0000   0.00000E+0000
   6.1060  1.92310E+0000   0.00000E+0000
   6.1090  1.85390E+0000   0.00000E+0000
   6.1110  1.71500E+0000   0.00000E+0000
   6.1130  1.57670E+0000   0.00000E+0000
   6.1170  9.19900E-0001   0.00000E+0000
   6.1190  1.09600E-0001   0.00000E+0000
   6.1230  6.98000E-0002   0.00000E+0000
   6.1260  1.13200E-0001   0.00000E+0000
   6.1280  9.52000E-0002   0.00000E+0000
   6.1310  9.30000E-0002   0.00000E+0000
   6.1350  8.95000E-0002   0.00000E+0000
   6.1370  7.94000E-0002   0.00000E+0000
   6.1400  8.41000E-0002   0.00000E+0000
   6.1420  7.50000E-0002   0.00000E+0000
   6.1440  8.24000E-0002   0.00000E+0000
   6.1470  8.15000E-0002   0.00000E+0000
   6.1500  7.17000E-0002   0.00000E+0000
   6.1530  7.44000E-0002   0.00000E+0000
   6.1540  7.90000E-0002   0.00000E+0000
   6.1570  8.10000E-0002   0.00000E+0000
   6.1600  8.06000E-0002   0.00000E+0000
   6.1610  8.29000E-0002   0.00000E+0000
   6.1660  7.42000E-0002   0.00000E+0000
   6.1680  8.85000E-0002   0.00000E+0000
   6.1710  7.69000E-0002   0.00000E+0000
   6.1730  8.46000E-0002   0.00000E+0000
   6.1750  8.22000E-0002   0.00000E+0000
   6.1770  8.06000E-0002   0.00000E+0000
   6.1800  8.09000E-0002   0.00000E+0000
   6.1810  7.69000E-0002   0.00000E+0000
   6.1840  8.24000E-0002   0.00000E+0000
   6.1870  7.89000E-0002   0.00000E+0000
   6.1900  8.11000E-0002   0.00000E+0000
   6.1910  7.60000E-0002   0.00000E+0000
   6.1920  8.33000E-0002   0.00000E+0000
   6.1960  7.89000E-0002   0.00000E+0000
   6.1970  7.82000E-0002   0.00000E+0000
   6.1990  7.86000E-0002   0.00000E+0000
   6.2000  7.74000E-0002   0.00000E+0000
   6.2020  7.63000E-0002   0.00000E+0000
   6.2070  8.38000E-0002   0.00000E+0000
   6.2080  8.31000E-0002   0.00000E+0000
   6.2120  8.39000E-0002   0.00000E+0000
   6.2150  9.11000E-0002   0.00000E+0000
   6.2170  7.73000E-0002   0.00000E+0000
   6.2190  8.70000E-0002   0.00000E+0000
   6.2220  8.28000E-0002   0.00000E+0000
   6.2250  8.82000E-0002   0.00000E+0000
   6.2260  1.13300E-0001   0.00000E+0000
   6.2270  8.98000E-0002   0.00000E+0000
   6.2300  2.58000E-0002   0.00000E+0000
   6.2330  5.23000E-0002   0.00000E+0000
   6.2360  9.76000E-0002   0.00000E+0000
   6.2380  9.99000E-0002   0.00000E+0000
   6.2400  8.98000E-0002   0.00000E+0000
   6.2430  9.21000E-0002   0.00000E+0000
   6.2450  9.49000E-0002   0.00000E+0000
   6.2470  9.60000E-0002   0.00000E+0000
   6.2500  8.64000E-0002   0.00000E+0000
   6.2540  8.47000E-0002   0.00000E+0000
   6.2550  1.01100E-0001   0.00000E+0000
   6.2610  1.00100E-0001   0.00000E+0000
   6.2620  9.84000E-0002   0.00000E+0000
   6.2630  9.47000E-0002   0.00000E+0000
   6.2650  1.07400E-0001   0.00000E+0000
   6.2680  1.04100E-0001   0.00000E+0000
   6.2710  9.67000E-0002   0.00000E+0000
   6.2740  8.35000E-0002   0.00000E+0000
   6.2760  1.02600E-0001   0.00000E+0000
   6.2770  9.92000E-0002   0.00000E+0000
   6.2790  1.04000E-0001   0.00000E+0000
   6.2800  8.53000E-0002   0.00000E+0000
   6.2840  9.79000E-0002   0.00000E+0000
   6.2860  1.03100E-0001   0.00000E+0000
   6.2900  1.00100E-0001   0.00000E+0000
   6.2930  9.53000E-0002   0.00000E+0000
   6.2950  9.90000E-0002   0.00000E+0000
   6.2970  1.01900E-0001   0.00000E+0000
   6.2990  1.02800E-0001   0.00000E+0000
   6.3000  1.07400E-0001   0.00000E+0000
   6.3020  1.05300E-0001   0.00000E+0000
   6.3040  1.00300E-0001   0.00000E+0000
   6.3080  1.03600E-0001   0.00000E+0000
   6.3090  1.14800E-0001   0.00000E+0000
   6.3120  1.06100E-0001   0.00000E+0000
   6.3140  1.01800E-0001   0.00000E+0000
   6.3170  1.06900E-0001   0.00000E+0000
   6.3190  1.03800E-0001   0.00000E+0000
   6.3220  1.04800E-0001   0.00000E+0000
   6.3230  1.12200E-0001   0.00000E+0000
   6.3260  1.27100E-0001   0.00000E+0000
   6.3300  8.83000E-0002   0.00000E+0000
   6.3330  8.49000E-0002   0.00000E+0000
   6.3350  1.24000E-0001   0.00000E+0000
   6.3380  1.39000E-0001   0.00000E+0000
   6.3390  1.31400E-0001   0.00000E+0000
   6.3420  1.19400E-0001   0.00000E+0000
   6.3430  1.26300E-0001   0.00000E+0000
   6.3460  1.25900E-0001   0.00000E+0000
   6.3470  1.29200E-0001   0.00000E+0000
   6.3500  1.24300E-0001   0.00000E+0000
   6.3520  1.23000E-0001   0.00000E+0000
   6.3540  1.16400E-0001   0.00000E+0000
   6.3550  1.21600E-0001   0.00000E+0000
   6.3610  1.23600E-0001   0.00000E+0000
   6.3630  1.28700E-0001   0.00000E+0000
   6.3650  1.30300E-0001   0.00000E+0000
   6.3670  1.31000E-0001   0.00000E+0000
   6.3690  1.23900E-0001   0.00000E+0000
   6.3720  1.32800E-0001   0.00000E+0000
   6.3740  1.35100E-0001   0.00000E+0000
   6.3760  1.31800E-0001   0.00000E+0000
   6.3780  1.38400E-0001   0.00000E+0000
   6.3800  1.32800E-0001   0.00000E+0000
   6.3820  1.36000E-0001   0.00000E+0000
   6.3850  1.46100E-0001   0.00000E+0000
   6.3870  1.41700E-0001   0.00000E+0000
   6.3920  1.44600E-0001   0.00000E+0000
   6.3930  1.46800E-0001   0.00000E+0000
   6.3940  1.37900E-0001   0.00000E+0000
   6.3960  1.47900E-0001   0.00000E+0000
   6.3980  1.47800E-0001   0.00000E+0000
   6.4000  1.46000E-0001   0.00000E+0000
   6.4030  1.44800E-0001   0.00000E+0000
   6.4060  1.51400E-0001   0.00000E+0000
   6.4080  1.54000E-0001   0.00000E+0000
   6.4120  1.47700E-0001   0.00000E+0000
   6.4170  1.53200E-0001   0.00000E+0000
   6.4190  1.53900E-0001   0.00000E+0000
   6.4210  1.47400E-0001   0.00000E+0000
   6.4260  1.52200E-0001   0.00000E+0000
   6.4270  1.55700E-0001   0.00000E+0000
   6.4310  1.53700E-0001   0.00000E+0000
   6.4330  1.58000E-0001   0.00000E+0000
   6.4350  1.60700E-0001   0.00000E+0000
   6.4370  1.65900E-0001   0.00000E+0000
   6.4400  1.60900E-0001   0.00000E+0000
   6.4420  1.67400E-0001   0.00000E+0000
   6.4470  1.69700E-0001   0.00000E+0000
   6.4480  1.71400E-0001   0.00000E+0000
   6.4500  1.58700E-0001   0.00000E+0000
   6.4510  1.68100E-0001   0.00000E+0000
   6.4560  1.72900E-0001   0.00000E+0000
   6.4580  1.66200E-0001   0.00000E+0000
   6.4600  1.73200E-0001   0.00000E+0000
   6.4640  1.81200E-0001   0.00000E+0000
   6.4660  1.77900E-0001   0.00000E+0000
   6.4690  1.68900E-0001   0.00000E+0000
   6.4710  1.75100E-0001   0.00000E+0000
   6.4740  1.85000E-0001   0.00000E+0000
   6.4760  2.00900E-0001   0.00000E+0000
   6.4780  2.24100E-0001   0.00000E+0000
   6.4800  1.93200E-0001   0.00000E+0000
   6.4830  1.92400E-0001   0.00000E+0000
   6.4840  1.96900E-0001   0.00000E+0000
   6.4880  1.88400E-0001   0.00000E+0000
   6.4900  1.87100E-0001   0.00000E+0000
   6.4920  1.86300E-0001   0.00000E+0000
   6.4930  1.90100E-0001   0.00000E+0000
   6.4950  1.94500E-0001   0.00000E+0000
   6.4970  1.87200E-0001   0.00000E+0000
   6.4990  1.92600E-0001   0.00000E+0000
   6.5010  1.97600E-0001   0.00000E+0000
   6.5050  1.96500E-0001   0.00000E+0000
   6.5080  2.08600E-0001   0.00000E+0000
   6.5100  2.09200E-0001   0.00000E+0000
   6.5120  1.92100E-0001   0.00000E+0000
   6.5150  1.76900E-0001   0.00000E+0000
   6.5170  1.96300E-0001   0.00000E+0000
   6.5190  2.15200E-0001   0.00000E+0000
   6.5210  2.16700E-0001   0.00000E+0000
   6.5240  2.13200E-0001   0.00000E+0000
   6.5280  2.06100E-0001   0.00000E+0000
   6.5290  2.10300E-0001   0.00000E+0000
   6.5320  2.08600E-0001   0.00000E+0000
   6.5330  2.14100E-0001   0.00000E+0000
   6.5380  2.13600E-0001   0.00000E+0000
   6.5410  2.23700E-0001   0.00000E+0000
   6.5430  2.17300E-0001   0.00000E+0000
   6.5450  2.18200E-0001   0.00000E+0000
   6.5460  2.12000E-0001   0.00000E+0000
   6.5500  2.35500E-0001   0.00000E+0000
   6.5520  2.28300E-0001   0.00000E+0000
   6.5540  2.15000E-0001   0.00000E+0000
   6.5560  2.18600E-0001   0.00000E+0000
   6.5600  2.32200E-0001   0.00000E+0000
   6.5620  2.32100E-0001   0.00000E+0000
   6.5640  2.29800E-0001   0.00000E+0000
   6.5650  2.32700E-0001   0.00000E+0000
   6.5690  2.31900E-0001   0.00000E+0000
   6.5700  2.39800E-0001   0.00000E+0000
   6.5720  2.24300E-0001   0.00000E+0000
   6.5740  2.27300E-0001   0.00000E+0000
   6.5770  2.30400E-0001   0.00000E+0000
   6.5790  2.28000E-0001   0.00000E+0000
   6.5810  2.42700E-0001   0.00000E+0000
   6.5830  2.46400E-0001   0.00000E+0000
   6.5840  2.46000E-0001   0.00000E+0000
   6.5860  2.47900E-0001   0.00000E+0000
   6.5900  2.43400E-0001   0.00000E+0000
   6.5920  2.47700E-0001   0.00000E+0000
   6.5940  2.48800E-0001   0.00000E+0000
   6.5950  2.55300E-0001   0.00000E+0000
   6.5980  2.49800E-0001   0.00000E+0000
   6.6000  2.67900E-0001   0.00000E+0000
   6.6030  2.74800E-0001   0.00000E+0000
   6.6050  2.61800E-0001   0.00000E+0000
   6.6080  2.53500E-0001   0.00000E+0000
   6.6100  2.64100E-0001   0.00000E+0000
   6.6120  2.63600E-0001   0.00000E+0000
   6.6150  2.69400E-0001   0.00000E+0000
   6.6170  2.65400E-0001   0.00000E+0000
   6.6190  2.71600E-0001   0.00000E+0000
   6.6210  2.76100E-0001   0.00000E+0000
   6.6240  2.69800E-0001   0.00000E+0000
   6.6260  2.77400E-0001   0.00000E+0000
   6.6280  2.79100E-0001   0.00000E+0000
   6.6310  2.77200E-0001   0.00000E+0000
   6.6330  2.83500E-0001   0.00000E+0000
   6.6350  2.76300E-0001   0.00000E+0000
   6.6380  2.82800E-0001   0.00000E+0000
   6.6390  2.78100E-0001   0.00000E+0000
   6.6420  2.78200E-0001   0.00000E+0000
   6.6450  2.91000E-0001   0.00000E+0000
   6.6460  2.77100E-0001   0.00000E+0000
   6.6490  2.72100E-0001   0.00000E+0000
   6.6510  2.85200E-0001   0.00000E+0000
   6.6530  2.79400E-0001   0.00000E+0000
   6.6560  2.77200E-0001   0.00000E+0000
   6.6580  2.87500E-0001   0.00000E+0000
   6.6600  2.84400E-0001   0.00000E+0000
   6.6640  2.89100E-0001   0.00000E+0000
   6.6670  2.89400E-0001   0.00000E+0000
   6.6690  2.95200E-0001   0.00000E+0000
   6.6710  2.95500E-0001   0.00000E+0000
   6.6730  2.91100E-0001   0.00000E+0000
   6.6760  2.94600E-0001   0.00000E+0000
   6.6780  2.99600E-0001   0.00000E+0000
   6.6810  3.04800E-0001   0.00000E+0000
   6.6830  3.06200E-0001   0.00000E+0000
   6.6840  2.97100E-0001   0.00000E+0000
   6.6870  2.99100E-0001   0.00000E+0000
   6.6890  2.99700E-0001   0.00000E+0000
   6.6920  3.14000E-0001   0.00000E+0000
   6.6950  3.08500E-0001   0.00000E+0000
   6.6960  3.15400E-0001   0.00000E+0000
   6.6980  3.07300E-0001   0.00000E+0000
   6.7010  3.05300E-0001   0.00000E+0000
   6.7030  3.06000E-0001   0.00000E+0000
   6.7050  3.06400E-0001   0.00000E+0000
   6.7080  3.05400E-0001   0.00000E+0000
   6.7110  3.12600E-0001   0.00000E+0000
   6.7120  3.13600E-0001   0.00000E+0000
   6.7150  3.13200E-0001   0.00000E+0000
   6.7170  3.11900E-0001   0.00000E+0000
   6.7200  3.14500E-0001   0.00000E+0000
   6.7220  3.16700E-0001   0.00000E+0000
   6.7240  3.22900E-0001   0.00000E+0000
   6.7270  3.23000E-0001   0.00000E+0000
   6.7310  3.22700E-0001   0.00000E+0000
   6.7330  3.29300E-0001   0.00000E+0000
   6.7350  3.28800E-0001   0.00000E+0000
   6.7360  3.28000E-0001   0.00000E+0000
   6.7380  3.29000E-0001   0.00000E+0000
   6.7400  3.32800E-0001   0.00000E+0000
   6.7430  3.37200E-0001   0.00000E+0000
   6.7450  3.25700E-0001   0.00000E+0000
   6.7470  3.20200E-0001   0.00000E+0000
   6.7500  3.33900E-0001   0.00000E+0000
   6.7530  3.38900E-0001   0.00000E+0000
   6.7550  3.41600E-0001   0.00000E+0000
   6.7580  3.44800E-0001   0.00000E+0000
   6.7600  3.48900E-0001   0.00000E+0000
   6.7620  3.42700E-0001   0.00000E+0000
   6.7650  3.47900E-0001   0.00000E+0000
   6.7690  3.16700E-0001   0.00000E+0000
   6.7710  3.31400E-0001   0.00000E+0000
   6.7720  3.46900E-0001   0.00000E+0000
   6.7780  3.54400E-0001   0.00000E+0000
   6.7790  3.57600E-0001   0.00000E+0000
   6.7820  3.52600E-0001   0.00000E+0000
   6.7840  3.44600E-0001   0.00000E+0000
   6.7860  3.52800E-0001   0.00000E+0000
   6.7890  3.53300E-0001   0.00000E+0000
   6.7910  3.56600E-0001   0.00000E+0000
   6.7930  3.63600E-0001   0.00000E+0000
   6.7940  3.59100E-0001   0.00000E+0000
   6.7980  3.52200E-0001   0.00000E+0000
   6.8000  3.41100E-0001   0.00000E+0000
   6.8020  3.57200E-0001   0.00000E+0000
   6.8030  3.65000E-0001   0.00000E+0000
   6.8070  3.65900E-0001   0.00000E+0000
   6.8100  3.71200E-0001   0.00000E+0000
   6.8130  3.81600E-0001   0.00000E+0000
   6.8170  3.74000E-0001   0.00000E+0000
   6.8200  3.72800E-0001   0.00000E+0000
   6.8220  3.57100E-0001   0.00000E+0000
   6.8250  3.60300E-0001   0.00000E+0000
   6.8270  3.57300E-0001   0.00000E+0000
   6.8310  3.63800E-0001   0.00000E+0000
   6.8320  3.79900E-0001   0.00000E+0000
   6.8340  3.69300E-0001   0.00000E+0000
   6.8370  3.75500E-0001   0.00000E+0000
   6.8390  3.69500E-0001   0.00000E+0000
   6.8410  3.71100E-0001   0.00000E+0000
   6.8440  3.69100E-0001   0.00000E+0000
   6.8470  3.71200E-0001   0.00000E+0000
   6.8490  3.86300E-0001   0.00000E+0000
   6.8510  3.80800E-0001   0.00000E+0000
   6.8550  3.95600E-0001   0.00000E+0000
   6.8580  3.78300E-0001   0.00000E+0000
   6.8590  3.73800E-0001   0.00000E+0000
   6.8600  3.68500E-0001   0.00000E+0000
   6.8640  3.68900E-0001   0.00000E+0000
   6.8670  3.79900E-0001   0.00000E+0000
   6.8690  3.82200E-0001   0.00000E+0000
   6.8720  3.95000E-0001   0.00000E+0000
   6.8740  3.86100E-0001   0.00000E+0000
   6.8760  3.96900E-0001   0.00000E+0000
   6.8790  3.85200E-0001   0.00000E+0000
   6.8810  3.88700E-0001   0.00000E+0000
   6.8840  3.88600E-0001   0.00000E+0000
   6.8860  4.02500E-0001   0.00000E+0000
   6.8880  4.00700E-0001   0.00000E+0000
   6.8900  3.92600E-0001   0.00000E+0000
   6.8930  3.89900E-0001   0.00000E+0000
   6.8950  3.94400E-0001   0.00000E+0000
   6.8970  4.13500E-0001   0.00000E+0000
   6.8990  4.23200E-0001   0.00000E+0000
   6.9020  4.25700E-0001   0.00000E+0000
   6.9040  4.13700E-0001   0.00000E+0000
   6.9070  4.19800E-0001   0.00000E+0000
   6.9080  4.23700E-0001   0.00000E+0000
   6.9120  4.21400E-0001   0.00000E+0000
   6.9150  4.12600E-0001   0.00000E+0000
   6.9170  4.17600E-0001   0.00000E+0000
   6.9180  4.16100E-0001   0.00000E+0000
   6.9220  4.11400E-0001   0.00000E+0000
   6.9230  4.24000E-0001   0.00000E+0000
   6.9270  4.07600E-0001   0.00000E+0000
   6.9300  4.21700E-0001   0.00000E+0000
   6.9320  4.25900E-0001   0.00000E+0000
   6.9340  4.38100E-0001   0.00000E+0000
   6.9370  4.14200E-0001   0.00000E+0000
   6.9390  4.42500E-0001   0.00000E+0000
   6.9410  4.57000E-0001   0.00000E+0000
   6.9430  4.40800E-0001   0.00000E+0000
   6.9450  4.40300E-0001   0.00000E+0000
   6.9470  4.15100E-0001   0.00000E+0000
   6.9490  4.17300E-0001   0.00000E+0000
   6.9530  4.26200E-0001   0.00000E+0000
   6.9550  4.23400E-0001   0.00000E+0000
   6.9580  4.38000E-0001   0.00000E+0000
   6.9620  4.27200E-0001   0.00000E+0000
   6.9640  4.38200E-0001   0.00000E+0000
   6.9680  4.28600E-0001   0.00000E+0000
   6.9700  4.26600E-0001   0.00000E+0000
   6.9720  4.37600E-0001   0.00000E+0000
   6.9740  4.43000E-0001   0.00000E+0000
   6.9770  4.38800E-0001   0.00000E+0000
   6.9800  4.39100E-0001   0.00000E+0000
   6.9820  4.17400E-0001   0.00000E+0000
   6.9840  4.29500E-0001   0.00000E+0000
   6.9860  4.33700E-0001   0.00000E+0000
   6.9890  4.38300E-0001   0.00000E+0000
   6.9900  4.38300E-0001   0.00000E+0000
   6.9930  4.57000E-0001   0.00000E+0000
   6.9950  4.71300E-0001   0.00000E+0000
   6.9980  4.72200E-0001   0.00000E+0000
   6.9990  4.47300E-0001   0.00000E+0000
   7.0020  4.58300E-0001   0.00000E+0000
   7.0050  4.59200E-0001   0.00000E+0000
   7.0080  4.77400E-0001   0.00000E+0000
   7.0100  4.83600E-0001   0.00000E+0000
   7.0110  4.86500E-0001   0.00000E+0000
   7.0150  4.80900E-0001   0.00000E+0000
   7.0170  4.81600E-0001   0.00000E+0000
   7.0200  5.07900E-0001   0.00000E+0000
   7.0220  5.01100E-0001   0.00000E+0000
   7.0250  4.84000E-0001   0.00000E+0000
   7.0270  5.11500E-0001   0.00000E+0000
   7.0300  5.26000E-0001   0.00000E+0000
   7.0330  5.17600E-0001   0.00000E+0000
   7.0350  5.31900E-0001   0.00000E+0000
   7.0370  5.36000E-0001   0.00000E+0000
   7.0410  5.60400E-0001   0.00000E+0000
   7.0440  5.66100E-0001   0.00000E+0000
   7.0460  5.69000E-0001   0.00000E+0000
   7.0480  5.59300E-0001   0.00000E+0000
   7.0510  5.75400E-0001   0.00000E+0000
   7.0540  5.98900E-0001   0.00000E+0000
   7.0560  5.88600E-0001   0.00000E+0000
   7.0600  6.12600E-0001   0.00000E+0000
   7.0620  6.24200E-0001   0.00000E+0000
   7.0650  6.29000E-0001   0.00000E+0000
   7.0680  6.33800E-0001   0.00000E+0000
   7.0700  6.63200E-0001   0.00000E+0000
   7.0730  6.73400E-0001   0.00000E+0000
   7.0760  6.81400E-0001   0.00000E+0000
   7.0770  6.75800E-0001   0.00000E+0000
   7.0790  6.84300E-0001   0.00000E+0000
   7.0840  7.03600E-0001   0.00000E+0000
   7.0870  7.51900E-0001   0.00000E+0000
   7.0890  7.55200E-0001   0.00000E+0000
   7.0910  7.68700E-0001   0.00000E+0000
   7.0940  7.86500E-0001   0.00000E+0000
   7.0960  7.99300E-0001   0.00000E+0000
   7.0990  8.26900E-0001   0.00000E+0000
   7.1020  8.51800E-0001   0.00000E+0000
