# Supplementary material for: Self-association of MreC as a regulatory signal in bacterial cell wall elongation
Source: Nat Commun. 2021 May 20;12:2987. doi: 10.1038/s41467-021-22957-9 (PMC8137920; doi:10.1038/s41467-021-22957-9)
Supplement: Supplementary file 4 — Source Data [file 41467_2021_22957_MOESM4_ESM.zip › Martins2-Source-Data/AUC_rawdata/E.coli/00290.RA3]

MREC FHEC 0,8 abs
R 3 20.0 20000 0063688 2.6560E11 281 1 
   5.8000 -4.02700E-0001   0.00000E+0000
   5.8030 -3.19200E-0001   0.00000E+0000
   5.8040 -2.04300E-0001   0.00000E+0000
   5.8050 -2.46500E-0001   0.00000E+0000
   5.8070 -1.58000E-0001   0.00000E+0000
   5.8100 -1.81300E-0001   0.00000E+0000
   5.8110 -1.99800E-0001   0.00000E+0000
   5.8120 -1.55200E-0001   0.00000E+0000
   5.8130 -2.03700E-0001   0.00000E+0000
   5.8140 -2.13200E-0001   0.00000E+0000
   5.8160 -2.13100E-0001   0.00000E+0000
   5.8180 -5.10300E-0001   0.00000E+0000
   5.8200 -3.91000E-0001   0.00000E+0000
   5.8210 -5.53800E-0001   0.00000E+0000
   5.8230 -4.44000E-0001   0.00000E+0000
   5.8240 -5.72100E-0001   0.00000E+0000
   5.8250 -4.78700E-0001   0.00000E+0000
   5.8280 -3.06700E-0001   0.00000E+0000
   5.8290 -9.68000E-0002   0.00000E+0000
   5.8300  9.00000E-0002   0.00000E+0000
   5.8320  1.34900E-0001   0.00000E+0000
   5.8340  1.32700E-0001   0.00000E+0000
   5.8350  1.35300E-0001   0.00000E+0000
   5.8370  1.24800E-0001   0.00000E+0000
   5.8390  7.64000E-0002   0.00000E+0000
   5.8410  1.03200E-0001   0.00000E+0000
   5.8440  1.08200E-0001   0.00000E+0000
   5.8450  9.01000E-0002   0.00000E+0000
   5.8460  8.68000E-0002   0.00000E+0000
   5.8490  9.72000E-0002   0.00000E+0000
   5.8500  8.42000E-0002   0.00000E+0000
   5.8530  9.24000E-0002   0.00000E+0000
   5.8550  5.63000E-0002   0.00000E+0000
   5.8570  1.48000E-0002   0.00000E+0000
   5.8590  1.74000E-0002   0.00000E+0000
   5.8600  4.61000E-0002   0.00000E+0000
   5.8620  1.51000E-0002   0.00000E+0000
   5.8640  1.65000E-0002   0.00000E+0000
   5.8650  3.43000E-0002   0.00000E+0000
   5.8660  4.05000E-0002   0.00000E+0000
   5.8680  1.82000E-0002   0.00000E+0000
   5.8690 -3.00000E-0004   0.00000E+0000
   5.8710 -3.80000E-0002   0.00000E+0000
   5.8720 -6.91000E-0002   0.00000E+0000
   5.8740 -9.20000E-0003   0.00000E+0000
   5.8760 -2.00000E-0003   0.00000E+0000
   5.8780  3.22000E-0002   0.00000E+0000
   5.8800  3.95000E-0002   0.00000E+0000
   5.8830  3.84000E-0002   0.00000E+0000
   5.8850  8.70000E-0003   0.00000E+0000
   5.8870  9.30000E-0003   0.00000E+0000
   5.8890  3.31000E-0002   0.00000E+0000
   5.8920  5.22000E-0002   0.00000E+0000
   5.8940  1.36000E-0002   0.00000E+0000
   5.8960  3.20000E-0002   0.00000E+0000
   5.8970  1.00000E-0002   0.00000E+0000
   5.8990  1.31000E-0002   0.00000E+0000
   5.9010  4.77000E-0002   0.00000E+0000
   5.9030  3.58000E-0002   0.00000E+0000
   5.9050  2.54000E-0002   0.00000E+0000
   5.9060  1.73000E-0002   0.00000E+0000
   5.9090  5.40000E-0003   0.00000E+0000
   5.9130  1.51000E-0002   0.00000E+0000
   5.9160  2.20000E-0002   0.00000E+0000
   5.9170  2.10000E-0002   0.00000E+0000
   5.9200  2.74000E-0002   0.00000E+0000
   5.9220 -9.50000E-0003   0.00000E+0000
   5.9240  2.40000E-0002   0.00000E+0000
   5.9260  4.12000E-0002   0.00000E+0000
   5.9280  2.76000E-0002   0.00000E+0000
   5.9310  7.65000E-0002   0.00000E+0000
   5.9330  7.25000E-0002   0.00000E+0000
   5.9350  5.19000E-0002   0.00000E+0000
   5.9380  3.29000E-0002   0.00000E+0000
   5.9400  5.47000E-0002   0.00000E+0000
   5.9410  7.29000E-0002   0.00000E+0000
   5.9450  6.11000E-0002   0.00000E+0000
   5.9480  6.57000E-0002   0.00000E+0000
   5.9490  6.11000E-0002   0.00000E+0000
   5.9500  6.58000E-0002   0.00000E+0000
   5.9520  4.60000E-0002   0.00000E+0000
   5.9540  4.42000E-0002   0.00000E+0000
   5.9560  6.00000E-0002   0.00000E+0000
   5.9590  5.81000E-0002   0.00000E+0000
   5.9610  1.02400E-0001   0.00000E+0000
   5.9630  7.02000E-0002   0.00000E+0000
   5.9650  3.29000E-0002   0.00000E+0000
   5.9680  2.52000E-0002   0.00000E+0000
   5.9700  2.29000E-0002   0.00000E+0000
   5.9710  3.42000E-0002   0.00000E+0000
   5.9730  4.15000E-0002   0.00000E+0000
   5.9770  3.06000E-0002   0.00000E+0000
   5.9780  8.38000E-0002   0.00000E+0000
   5.9800 -1.30700E-0001   0.00000E+0000
   5.9820 -5.26200E-0001   0.00000E+0000
   5.9830 -1.11290E+0000   0.00000E+0000
   5.9860 -1.29500E+0000   0.00000E+0000
   5.9890 -1.46140E+0000   0.00000E+0000
   5.9910 -1.60820E+0000   0.00000E+0000
   5.9920 -1.82980E+0000   0.00000E+0000
   5.9930 -1.91440E+0000   0.00000E+0000
   5.9970 -2.01980E+0000   0.00000E+0000
   5.9990 -1.94520E+0000   0.00000E+0000
   6.0000 -1.87820E+0000   0.00000E+0000
   6.0020 -1.86780E+0000   0.00000E+0000
   6.0040 -1.74670E+0000   0.00000E+0000
   6.0070 -1.70960E+0000   0.00000E+0000
   6.0090 -1.57600E+0000   0.00000E+0000
   6.0110 -1.31670E+0000   0.00000E+0000
   6.0130 -8.47400E-0001   0.00000E+0000
   6.0150 -4.18000E-0001   0.00000E+0000
   6.0180  4.68000E-0002   0.00000E+0000
   6.0200  1.20500E-0001   0.00000E+0000
   6.0230  1.41400E-0001   0.00000E+0000
   6.0270  1.07900E-0001   0.00000E+0000
   6.0300  1.42100E-0001   0.00000E+0000
   6.0320  1.63300E-0001   0.00000E+0000
   6.0340  1.58600E-0001   0.00000E+0000
   6.0370  9.34000E-0002   0.00000E+0000
   6.0410  9.87000E-0002   0.00000E+0000
   6.0420  1.12700E-0001   0.00000E+0000
   6.0440  1.27900E-0001   0.00000E+0000
   6.0450  1.15200E-0001   0.00000E+0000
   6.0480  1.03800E-0001   0.00000E+0000
   6.0510  1.13300E-0001   0.00000E+0000
   6.0520  1.13800E-0001   0.00000E+0000
   6.0550  1.15600E-0001   0.00000E+0000
   6.0570  1.12900E-0001   0.00000E+0000
   6.0590  1.07700E-0001   0.00000E+0000
   6.0640  1.23600E-0001   0.00000E+0000
   6.0660  1.17100E-0001   0.00000E+0000
   6.0690  1.04400E-0001   0.00000E+0000
   6.0730  1.02600E-0001   0.00000E+0000
   6.0780  1.48800E-0001   0.00000E+0000
   6.0800  1.05600E-0001   0.00000E+0000
   6.0830  1.75400E-0001   0.00000E+0000
   6.0840  6.32400E-0001   0.00000E+0000
   6.0870  1.30440E+0000   0.00000E+0000
   6.0920  1.39650E+0000   0.00000E+0000
   6.0940  1.54120E+0000   0.00000E+0000
   6.0950  2.02060E+0000   0.00000E+0000
   6.1010  2.04030E+0000   0.00000E+0000
   6.1030  1.98230E+0000   0.00000E+0000
   6.1050  1.92750E+0000   0.00000E+0000
   6.1070  1.88680E+0000   0.00000E+0000
   6.1090  1.80830E+0000   0.00000E+0000
   6.1130  1.66350E+0000   0.00000E+0000
   6.1140  1.55010E+0000   0.00000E+0000
   6.1160  1.18520E+0000   0.00000E+0000
   6.1190  7.28000E-0002   0.00000E+0000
   6.1280  1.21500E-0001   0.00000E+0000
   6.1290  1.08300E-0001   0.00000E+0000
   6.1320  9.88000E-0002   0.00000E+0000
   6.1330  9.17000E-0002   0.00000E+0000
   6.1380  8.15000E-0002   0.00000E+0000
   6.1400  8.33000E-0002   0.00000E+0000
   6.1420  7.32000E-0002   0.00000E+0000
   6.1440  8.29000E-0002   0.00000E+0000
   6.1490  8.34000E-0002   0.00000E+0000
   6.1530  8.18000E-0002   0.00000E+0000
   6.1540  8.38000E-0002   0.00000E+0000
   6.1570  8.58000E-0002   0.00000E+0000
   6.1590  8.46000E-0002   0.00000E+0000
   6.1610  8.20000E-0002   0.00000E+0000
   6.1630  7.95000E-0002   0.00000E+0000
   6.1650  7.67000E-0002   0.00000E+0000
   6.1660  7.91000E-0002   0.00000E+0000
   6.1680  8.48000E-0002   0.00000E+0000
   6.1710  7.87000E-0002   0.00000E+0000
   6.1730  7.61000E-0002   0.00000E+0000
   6.1770  7.75000E-0002   0.00000E+0000
   6.1800  8.18000E-0002   0.00000E+0000
   6.1810  8.22000E-0002   0.00000E+0000
   6.1850  7.53000E-0002   0.00000E+0000
   6.1860  7.77000E-0002   0.00000E+0000
   6.1880  7.53000E-0002   0.00000E+0000
   6.1920  7.73000E-0002   0.00000E+0000
   6.1930  7.89000E-0002   0.00000E+0000
   6.1960  7.81000E-0002   0.00000E+0000
   6.1970  8.11000E-0002   0.00000E+0000
   6.2000  7.76000E-0002   0.00000E+0000
   6.2020  7.76000E-0002   0.00000E+0000
   6.2050  7.72000E-0002   0.00000E+0000
   6.2060  7.67000E-0002   0.00000E+0000
   6.2090  8.00000E-0002   0.00000E+0000
   6.2120  7.96000E-0002   0.00000E+0000
   6.2140  8.46000E-0002   0.00000E+0000
   6.2170  8.19000E-0002   0.00000E+0000
   6.2180  7.98000E-0002   0.00000E+0000
   6.2220  8.82000E-0002   0.00000E+0000
   6.2230  8.34000E-0002   0.00000E+0000
   6.2270  1.08200E-0001   0.00000E+0000
   6.2300  2.99000E-0002   0.00000E+0000
   6.2310  3.10000E-0002   0.00000E+0000
   6.2340  9.89000E-0002   0.00000E+0000
   6.2370  1.09100E-0001   0.00000E+0000
   6.2390  9.13000E-0002   0.00000E+0000
   6.2410  9.12000E-0002   0.00000E+0000
   6.2450  8.65000E-0002   0.00000E+0000
   6.2470  9.62000E-0002   0.00000E+0000
   6.2490  8.63000E-0002   0.00000E+0000
   6.2500  8.59000E-0002   0.00000E+0000
   6.2540  8.20000E-0002   0.00000E+0000
   6.2550  9.40000E-0002   0.00000E+0000
   6.2580  9.50000E-0002   0.00000E+0000
   6.2620  9.15000E-0002   0.00000E+0000
   6.2640  9.42000E-0002   0.00000E+0000
   6.2660  1.05200E-0001   0.00000E+0000
   6.2680  1.02000E-0001   0.00000E+0000
   6.2690  8.82000E-0002   0.00000E+0000
   6.2720  8.43000E-0002   0.00000E+0000
   6.2740  8.76000E-0002   0.00000E+0000
   6.2760  9.84000E-0002   0.00000E+0000
   6.2800  9.52000E-0002   0.00000E+0000
   6.2810  8.74000E-0002   0.00000E+0000
   6.2840  8.60000E-0002   0.00000E+0000
   6.2850  9.70000E-0002   0.00000E+0000
   6.2890  9.31000E-0002   0.00000E+0000
   6.2900  8.74000E-0002   0.00000E+0000
   6.2940  9.16000E-0002   0.00000E+0000
   6.2950  9.45000E-0002   0.00000E+0000
   6.2970  1.03800E-0001   0.00000E+0000
   6.3000  9.71000E-0002   0.00000E+0000
   6.3020  9.35000E-0002   0.00000E+0000
   6.3040  9.48000E-0002   0.00000E+0000
   6.3070  9.37000E-0002   0.00000E+0000
   6.3100  1.07700E-0001   0.00000E+0000
   6.3120  1.04100E-0001   0.00000E+0000
   6.3150  8.77000E-0002   0.00000E+0000
   6.3190  9.56000E-0002   0.00000E+0000
   6.3210  9.86000E-0002   0.00000E+0000
   6.3240  9.79000E-0002   0.00000E+0000
   6.3260  1.19200E-0001   0.00000E+0000
   6.3290  8.47000E-0002   0.00000E+0000
   6.3300  5.05000E-0002   0.00000E+0000
   6.3330  6.59000E-0002   0.00000E+0000
   6.3350  8.44000E-0002   0.00000E+0000
   6.3370  1.20200E-0001   0.00000E+0000
   6.3390  1.13200E-0001   0.00000E+0000
   6.3420  1.11200E-0001   0.00000E+0000
   6.3440  1.10400E-0001   0.00000E+0000
   6.3460  1.17400E-0001   0.00000E+0000
   6.3480  1.23500E-0001   0.00000E+0000
   6.3500  1.12300E-0001   0.00000E+0000
   6.3520  1.15500E-0001   0.00000E+0000
   6.3550  9.96000E-0002   0.00000E+0000
   6.3580  1.11100E-0001   0.00000E+0000
   6.3590  1.12300E-0001   0.00000E+0000
   6.3640  1.14500E-0001   0.00000E+0000
   6.3650  1.21300E-0001   0.00000E+0000
   6.3670  1.15600E-0001   0.00000E+0000
   6.3690  1.11900E-0001   0.00000E+0000
   6.3710  1.20200E-0001   0.00000E+0000
   6.3740  1.17600E-0001   0.00000E+0000
   6.3780  1.29500E-0001   0.00000E+0000
   6.3800  1.21400E-0001   0.00000E+0000
   6.3820  1.19400E-0001   0.00000E+0000
   6.3830  1.22700E-0001   0.00000E+0000
   6.3860  1.29400E-0001   0.00000E+0000
   6.3880  1.30500E-0001   0.00000E+0000
   6.3900  1.33900E-0001   0.00000E+0000
   6.3920  1.27500E-0001   0.00000E+0000
   6.3940  1.23200E-0001   0.00000E+0000
   6.3960  1.25600E-0001   0.00000E+0000
   6.3980  1.28100E-0001   0.00000E+0000
   6.4010  1.38400E-0001   0.00000E+0000
   6.4020  1.30400E-0001   0.00000E+0000
   6.4050  1.28200E-0001   0.00000E+0000
   6.4070  1.30200E-0001   0.00000E+0000
   6.4080  1.28900E-0001   0.00000E+0000
   6.4110  1.35100E-0001   0.00000E+0000
   6.4120  1.30200E-0001   0.00000E+0000
   6.4170  1.29500E-0001   0.00000E+0000
   6.4190  1.35100E-0001   0.00000E+0000
   6.4210  1.32100E-0001   0.00000E+0000
   6.4220  1.40200E-0001   0.00000E+0000
   6.4240  1.30800E-0001   0.00000E+0000
   6.4270  1.36300E-0001   0.00000E+0000
   6.4310  1.42000E-0001   0.00000E+0000
   6.4320  1.43000E-0001   0.00000E+0000
   6.4350  1.43000E-0001   0.00000E+0000
   6.4370  1.50500E-0001   0.00000E+0000
   6.4400  1.35800E-0001   0.00000E+0000
   6.4410  1.48700E-0001   0.00000E+0000
   6.4450  1.49100E-0001   0.00000E+0000
   6.4480  1.42200E-0001   0.00000E+0000
   6.4500  1.39200E-0001   0.00000E+0000
   6.4520  1.46300E-0001   0.00000E+0000
   6.4540  1.54400E-0001   0.00000E+0000
   6.4580  1.46300E-0001   0.00000E+0000
   6.4600  1.45500E-0001   0.00000E+0000
   6.4620  1.50600E-0001   0.00000E+0000
   6.4630  1.47100E-0001   0.00000E+0000
   6.4670  1.52600E-0001   0.00000E+0000
   6.4690  1.48100E-0001   0.00000E+0000
   6.4720  1.57600E-0001   0.00000E+0000
   6.4730  1.51800E-0001   0.00000E+0000
   6.4760  1.73700E-0001   0.00000E+0000
   6.4780  1.87600E-0001   0.00000E+0000
   6.4810  1.59600E-0001   0.00000E+0000
   6.4830  1.78400E-0001   0.00000E+0000
   6.4850  1.62900E-0001   0.00000E+0000
   6.4880  1.60800E-0001   0.00000E+0000
   6.4900  1.61800E-0001   0.00000E+0000
   6.4910  1.58300E-0001   0.00000E+0000
   6.4950  1.61400E-0001   0.00000E+0000
   6.4960  1.66300E-0001   0.00000E+0000
   6.4980  1.59300E-0001   0.00000E+0000
   6.5000  1.65300E-0001   0.00000E+0000
   6.5040  1.68600E-0001   0.00000E+0000
   6.5060  1.63700E-0001   0.00000E+0000
   6.5080  1.77100E-0001   0.00000E+0000
   6.5100  1.83400E-0001   0.00000E+0000
   6.5120  1.60900E-0001   0.00000E+0000
   6.5150  1.53600E-0001   0.00000E+0000
   6.5170  1.77000E-0001   0.00000E+0000
   6.5190  1.79300E-0001   0.00000E+0000
   6.5210  1.84400E-0001   0.00000E+0000
   6.5250  1.84800E-0001   0.00000E+0000
   6.5280  1.78500E-0001   0.00000E+0000
   6.5310  1.75600E-0001   0.00000E+0000
   6.5340  1.84600E-0001   0.00000E+0000
   6.5380  1.86700E-0001   0.00000E+0000
   6.5400  1.92600E-0001   0.00000E+0000
   6.5430  1.83300E-0001   0.00000E+0000
   6.5460  1.83800E-0001   0.00000E+0000
   6.5470  1.83900E-0001   0.00000E+0000
   6.5500  2.07300E-0001   0.00000E+0000
   6.5520  1.99200E-0001   0.00000E+0000
   6.5530  1.93000E-0001   0.00000E+0000
   6.5570  1.85900E-0001   0.00000E+0000
   6.5590  1.92300E-0001   0.00000E+0000
   6.5600  1.95900E-0001   0.00000E+0000
   6.5610  1.99100E-0001   0.00000E+0000
   6.5640  2.02700E-0001   0.00000E+0000
   6.5660  2.02100E-0001   0.00000E+0000
   6.5690  2.02700E-0001   0.00000E+0000
   6.5710  2.02000E-0001   0.00000E+0000
   6.5730  1.95700E-0001   0.00000E+0000
   6.5760  2.01200E-0001   0.00000E+0000
   6.5780  1.97100E-0001   0.00000E+0000
   6.5790  2.04800E-0001   0.00000E+0000
   6.5830  2.06600E-0001   0.00000E+0000
   6.5850  2.09800E-0001   0.00000E+0000
   6.5870  2.12800E-0001   0.00000E+0000
   6.5890  2.08100E-0001   0.00000E+0000
   6.5910  2.15600E-0001   0.00000E+0000
   6.5940  2.18300E-0001   0.00000E+0000
   6.5960  2.23400E-0001   0.00000E+0000
   6.5980  2.14200E-0001   0.00000E+0000
   6.6010  2.35300E-0001   0.00000E+0000
   6.6020  2.47000E-0001   0.00000E+0000
   6.6050  2.32100E-0001   0.00000E+0000
   6.6070  2.21000E-0001   0.00000E+0000
   6.6080  2.25300E-0001   0.00000E+0000
   6.6100  2.22900E-0001   0.00000E+0000
   6.6120  2.26900E-0001   0.00000E+0000
   6.6140  2.32700E-0001   0.00000E+0000
   6.6170  2.29000E-0001   0.00000E+0000
   6.6190  2.33700E-0001   0.00000E+0000
   6.6230  2.32100E-0001   0.00000E+0000
   6.6240  2.31700E-0001   0.00000E+0000
   6.6260  2.43900E-0001   0.00000E+0000
   6.6290  2.45900E-0001   0.00000E+0000
   6.6330  2.50900E-0001   0.00000E+0000
   6.6350  2.42300E-0001   0.00000E+0000
   6.6380  2.47000E-0001   0.00000E+0000
   6.6400  2.50500E-0001   0.00000E+0000
   6.6420  2.50800E-0001   0.00000E+0000
   6.6450  2.57000E-0001   0.00000E+0000
   6.6460  2.38200E-0001   0.00000E+0000
   6.6490  2.46100E-0001   0.00000E+0000
   6.6510  2.51900E-0001   0.00000E+0000
   6.6530  2.39800E-0001   0.00000E+0000
   6.6560  2.48600E-0001   0.00000E+0000
   6.6580  2.55400E-0001   0.00000E+0000
   6.6600  2.52600E-0001   0.00000E+0000
   6.6620  2.55400E-0001   0.00000E+0000
   6.6650  2.57000E-0001   0.00000E+0000
   6.6690  2.61500E-0001   0.00000E+0000
   6.6720  2.61000E-0001   0.00000E+0000
   6.6740  2.65200E-0001   0.00000E+0000
   6.6750  2.67600E-0001   0.00000E+0000
   6.6780  2.56900E-0001   0.00000E+0000
   6.6810  2.71100E-0001   0.00000E+0000
   6.6830  2.65800E-0001   0.00000E+0000
   6.6860  2.73500E-0001   0.00000E+0000
   6.6890  2.77200E-0001   0.00000E+0000
   6.6910  2.65300E-0001   0.00000E+0000
   6.6930  2.78800E-0001   0.00000E+0000
   6.6950  2.80400E-0001   0.00000E+0000
   6.6970  2.81500E-0001   0.00000E+0000
   6.7000  2.79400E-0001   0.00000E+0000
   6.7010  2.72700E-0001   0.00000E+0000
   6.7050  2.75800E-0001   0.00000E+0000
   6.7060  2.76900E-0001   0.00000E+0000
   6.7080  2.77700E-0001   0.00000E+0000
   6.7100  2.77300E-0001   0.00000E+0000
   6.7120  2.77700E-0001   0.00000E+0000
   6.7150  2.85700E-0001   0.00000E+0000
   6.7190  2.78900E-0001   0.00000E+0000
   6.7220  2.83400E-0001   0.00000E+0000
   6.7260  2.91400E-0001   0.00000E+0000
   6.7280  2.94700E-0001   0.00000E+0000
   6.7320  2.93500E-0001   0.00000E+0000
   6.7350  2.97200E-0001   0.00000E+0000
   6.7380  2.97500E-0001   0.00000E+0000
   6.7420  3.02500E-0001   0.00000E+0000
   6.7430  3.11200E-0001   0.00000E+0000
   6.7450  2.99700E-0001   0.00000E+0000
   6.7480  2.95400E-0001   0.00000E+0000
   6.7510  3.12900E-0001   0.00000E+0000
   6.7550  3.09000E-0001   0.00000E+0000
   6.7580  3.10900E-0001   0.00000E+0000
   6.7590  3.11700E-0001   0.00000E+0000
   6.7620  3.18100E-0001   0.00000E+0000
   6.7630  3.21200E-0001   0.00000E+0000
   6.7670  3.11500E-0001   0.00000E+0000
   6.7700  2.89500E-0001   0.00000E+0000
   6.7720  3.09700E-0001   0.00000E+0000
   6.7750  3.15800E-0001   0.00000E+0000
   6.7770  3.26500E-0001   0.00000E+0000
   6.7790  3.24700E-0001   0.00000E+0000
   6.7810  3.24400E-0001   0.00000E+0000
   6.7840  3.26700E-0001   0.00000E+0000
   6.7860  3.27100E-0001   0.00000E+0000
   6.7890  3.27800E-0001   0.00000E+0000
   6.7910  3.37700E-0001   0.00000E+0000
   6.7940  3.28000E-0001   0.00000E+0000
   6.7970  3.22700E-0001   0.00000E+0000
   6.8000  3.16000E-0001   0.00000E+0000
   6.8020  3.30300E-0001   0.00000E+0000
   6.8040  3.49500E-0001   0.00000E+0000
   6.8060  3.38300E-0001   0.00000E+0000
   6.8070  3.42100E-0001   0.00000E+0000
   6.8110  3.58700E-0001   0.00000E+0000
   6.8130  3.50300E-0001   0.00000E+0000
   6.8160  3.37700E-0001   0.00000E+0000
   6.8200  3.50900E-0001   0.00000E+0000
   6.8230  3.33700E-0001   0.00000E+0000
   6.8260  3.34900E-0001   0.00000E+0000
   6.8280  3.45900E-0001   0.00000E+0000
   6.8300  3.44800E-0001   0.00000E+0000
   6.8320  3.54500E-0001   0.00000E+0000
   6.8360  3.54000E-0001   0.00000E+0000
   6.8390  3.49000E-0001   0.00000E+0000
   6.8410  3.40400E-0001   0.00000E+0000
   6.8440  3.47100E-0001   0.00000E+0000
   6.8460  3.43600E-0001   0.00000E+0000
   6.8480  3.52100E-0001   0.00000E+0000
   6.8490  3.61700E-0001   0.00000E+0000
   6.8510  3.60100E-0001   0.00000E+0000
   6.8550  3.71200E-0001   0.00000E+0000
   6.8570  3.60200E-0001   0.00000E+0000
   6.8580  3.52900E-0001   0.00000E+0000
   6.8600  3.53500E-0001   0.00000E+0000
   6.8630  3.63200E-0001   0.00000E+0000
   6.8650  3.60700E-0001   0.00000E+0000
   6.8690  3.73400E-0001   0.00000E+0000
   6.8720  3.85200E-0001   0.00000E+0000
   6.8740  3.69900E-0001   0.00000E+0000
   6.8760  3.82500E-0001   0.00000E+0000
   6.8790  3.67700E-0001   0.00000E+0000
   6.8810  3.78700E-0001   0.00000E+0000
   6.8830  3.77100E-0001   0.00000E+0000
   6.8850  3.74700E-0001   0.00000E+0000
   6.8880  3.88800E-0001   0.00000E+0000
   6.8900  3.75700E-0001   0.00000E+0000
   6.8930  3.75200E-0001   0.00000E+0000
   6.8950  3.83000E-0001   0.00000E+0000
   6.8970  4.03700E-0001   0.00000E+0000
   6.9000  4.14400E-0001   0.00000E+0000
   6.9020  4.12100E-0001   0.00000E+0000
   6.9050  4.03200E-0001   0.00000E+0000
   6.9070  4.04700E-0001   0.00000E+0000
   6.9080  4.14300E-0001   0.00000E+0000
   6.9120  4.08900E-0001   0.00000E+0000
   6.9130  4.04200E-0001   0.00000E+0000
   6.9150  4.01100E-0001   0.00000E+0000
   6.9180  3.93900E-0001   0.00000E+0000
   6.9210  4.11200E-0001   0.00000E+0000
   6.9240  4.19500E-0001   0.00000E+0000
   6.9270  4.05800E-0001   0.00000E+0000
   6.9310  4.15900E-0001   0.00000E+0000
   6.9340  4.26700E-0001   0.00000E+0000
   6.9370  4.09600E-0001   0.00000E+0000
   6.9390  4.33700E-0001   0.00000E+0000
   6.9410  4.47700E-0001   0.00000E+0000
   6.9430  4.42300E-0001   0.00000E+0000
   6.9460  4.19300E-0001   0.00000E+0000
   6.9480  4.13300E-0001   0.00000E+0000
   6.9500  4.17100E-0001   0.00000E+0000
   6.9530  4.23400E-0001   0.00000E+0000
   6.9550  4.18800E-0001   0.00000E+0000
   6.9580  4.27900E-0001   0.00000E+0000
   6.9590  4.35500E-0001   0.00000E+0000
   6.9600  4.30900E-0001   0.00000E+0000
   6.9620  4.15300E-0001   0.00000E+0000
   6.9670  4.33400E-0001   0.00000E+0000
   6.9690  4.19700E-0001   0.00000E+0000
   6.9720  4.23800E-0001   0.00000E+0000
   6.9730  4.37100E-0001   0.00000E+0000
   6.9760  4.32600E-0001   0.00000E+0000
   6.9780  4.40700E-0001   0.00000E+0000
   6.9800  4.27000E-0001   0.00000E+0000
   6.9820  4.19500E-0001   0.00000E+0000
   6.9850  4.31600E-0001   0.00000E+0000
   6.9870  4.35600E-0001   0.00000E+0000
   6.9900  4.34400E-0001   0.00000E+0000
   6.9920  4.60500E-0001   0.00000E+0000
   6.9930  4.67400E-0001   0.00000E+0000
   6.9970  4.77000E-0001   0.00000E+0000
   6.9990  4.60700E-0001   0.00000E+0000
   7.0010  4.59900E-0001   0.00000E+0000
   7.0030  4.68000E-0001   0.00000E+0000
   7.0060  4.76600E-0001   0.00000E+0000
   7.0080  4.84000E-0001   0.00000E+0000
   7.0110  4.99300E-0001   0.00000E+0000
   7.0140  4.99300E-0001   0.00000E+0000
   7.0150  4.81600E-0001   0.00000E+0000
   7.0180  4.98200E-0001   0.00000E+0000
   7.0210  5.25800E-0001   0.00000E+0000
   7.0230  5.07000E-0001   0.00000E+0000
   7.0250  5.19800E-0001   0.00000E+0000
   7.0290  5.32300E-0001   0.00000E+0000
   7.0310  5.38800E-0001   0.00000E+0000
   7.0340  5.35900E-0001   0.00000E+0000
   7.0350  5.45500E-0001   0.00000E+0000
   7.0390  5.61000E-0001   0.00000E+0000
   7.0410  5.92500E-0001   0.00000E+0000
   7.0440  5.85900E-0001   0.00000E+0000
   7.0470  5.70500E-0001   0.00000E+0000
   7.0490  5.95200E-0001   0.00000E+0000
   7.0520  5.99500E-0001   0.00000E+0000
   7.0540  6.25400E-0001   0.00000E+0000
   7.0560  6.18200E-0001   0.00000E+0000
   7.0600  6.42100E-0001   0.00000E+0000
   7.0620  6.46000E-0001   0.00000E+0000
   7.0640  6.61700E-0001   0.00000E+0000
   7.0660  6.73300E-0001   0.00000E+0000
   7.0680  6.63300E-0001   0.00000E+0000
   7.0700  7.01300E-0001   0.00000E+0000
   7.0730  7.12300E-0001   0.00000E+0000
   7.0760  7.26300E-0001   0.00000E+0000
   7.0790  7.19300E-0001   0.00000E+0000
   7.0800  7.38900E-0001   0.00000E+0000
   7.0830  7.45500E-0001   0.00000E+0000
   7.0850  8.03200E-0001   0.00000E+0000
   7.0880  8.13500E-0001   0.00000E+0000
   7.0910  8.27000E-0001   0.00000E+0000
   7.0930  8.38700E-0001   0.00000E+0000
   7.0950  8.43800E-0001   0.00000E+0000
   7.0980  8.86500E-0001   0.00000E+0000
   7.1000  8.99800E-0001   0.00000E+0000
