# Supplementary material for: Self-association of MreC as a regulatory signal in bacterial cell wall elongation
Source: Nat Commun. 2021 May 20;12:2987. doi: 10.1038/s41467-021-22957-9 (PMC8137920; doi:10.1038/s41467-021-22957-9)
Supplement: Supplementary file 4 — Source Data [file 41467_2021_22957_MOESM4_ESM.zip › Martins2-Source-Data/AUC_rawdata/E.coli/00284.RA3]

MREC FHEC 0,8 abs
R 3 20.0 20000 0062428 2.6000E11 281 1 
   5.8000 -4.44600E-0001   0.00000E+0000
   5.8040 -1.65600E-0001   0.00000E+0000
   5.8050 -1.39400E-0001   0.00000E+0000
   5.8070 -1.48500E-0001   0.00000E+0000
   5.8080 -1.90600E-0001   0.00000E+0000
   5.8100 -1.16800E-0001   0.00000E+0000
   5.8110 -1.36800E-0001   0.00000E+0000
   5.8120 -1.88800E-0001   0.00000E+0000
   5.8140 -2.13100E-0001   0.00000E+0000
   5.8150 -2.62400E-0001   0.00000E+0000
   5.8180 -5.04700E-0001   0.00000E+0000
   5.8200 -5.04800E-0001   0.00000E+0000
   5.8210 -4.62800E-0001   0.00000E+0000
   5.8230 -4.43500E-0001   0.00000E+0000
   5.8250 -3.44600E-0001   0.00000E+0000
   5.8270 -3.93000E-0002   0.00000E+0000
   5.8280  7.15000E-0002   0.00000E+0000
   5.8300  1.15000E-0001   0.00000E+0000
   5.8320  1.35900E-0001   0.00000E+0000
   5.8340  1.32600E-0001   0.00000E+0000
   5.8350  1.13700E-0001   0.00000E+0000
   5.8360  1.05400E-0001   0.00000E+0000
   5.8380  1.05900E-0001   0.00000E+0000
   5.8390  1.02500E-0001   0.00000E+0000
   5.8400  1.03900E-0001   0.00000E+0000
   5.8420  9.88000E-0002   0.00000E+0000
   5.8440  8.49000E-0002   0.00000E+0000
   5.8460  1.07900E-0001   0.00000E+0000
   5.8470  1.00100E-0001   0.00000E+0000
   5.8490  9.52000E-0002   0.00000E+0000
   5.8510  8.45000E-0002   0.00000E+0000
   5.8530  6.91000E-0002   0.00000E+0000
   5.8550  2.19000E-0002   0.00000E+0000
   5.8560  2.44000E-0002   0.00000E+0000
   5.8580  3.52000E-0002   0.00000E+0000
   5.8600  2.71000E-0002   0.00000E+0000
   5.8620  1.85000E-0002   0.00000E+0000
   5.8650  4.21000E-0002   0.00000E+0000
   5.8660  1.43000E-0002   0.00000E+0000
   5.8670  4.40000E-0003   0.00000E+0000
   5.8710 -4.57000E-0002   0.00000E+0000
   5.8720 -2.84000E-0002   0.00000E+0000
   5.8730  2.30000E-0003   0.00000E+0000
   5.8750  1.17000E-0002   0.00000E+0000
   5.8770  3.81000E-0002   0.00000E+0000
   5.8800  3.69000E-0002   0.00000E+0000
   5.8820  1.92000E-0002   0.00000E+0000
   5.8840  1.54000E-0002   0.00000E+0000
   5.8860  2.50000E-0002   0.00000E+0000
   5.8890  4.35000E-0002   0.00000E+0000
   5.8920  1.41000E-0002   0.00000E+0000
   5.8940  3.85000E-0002   0.00000E+0000
   5.8960  3.80000E-0003   0.00000E+0000
   5.8970  1.35000E-0002   0.00000E+0000
   5.8990  4.62000E-0002   0.00000E+0000
   5.9010  3.77000E-0002   0.00000E+0000
   5.9030  1.85000E-0002   0.00000E+0000
   5.9050  1.60000E-0002   0.00000E+0000
   5.9080  9.60000E-0003   0.00000E+0000
   5.9100  1.99000E-0002   0.00000E+0000
   5.9130  1.51000E-0002   0.00000E+0000
   5.9150  2.65000E-0002   0.00000E+0000
   5.9170  2.29000E-0002   0.00000E+0000
   5.9190  1.47000E-0002   0.00000E+0000
   5.9200 -2.10000E-0003   0.00000E+0000
   5.9220  2.29000E-0002   0.00000E+0000
   5.9240  4.15000E-0002   0.00000E+0000
   5.9260  2.57000E-0002   0.00000E+0000
   5.9280  3.63000E-0002   0.00000E+0000
   5.9310  7.25000E-0002   0.00000E+0000
   5.9320  7.41000E-0002   0.00000E+0000
   5.9340  4.65000E-0002   0.00000E+0000
   5.9350  2.53000E-0002   0.00000E+0000
   5.9370  3.93000E-0002   0.00000E+0000
   5.9400  7.40000E-0002   0.00000E+0000
   5.9420  6.19000E-0002   0.00000E+0000
   5.9430  5.50000E-0002   0.00000E+0000
   5.9450  7.45000E-0002   0.00000E+0000
   5.9470  5.76000E-0002   0.00000E+0000
   5.9490  6.43000E-0002   0.00000E+0000
   5.9520  3.65000E-0002   0.00000E+0000
   5.9540  4.35000E-0002   0.00000E+0000
   5.9560  5.41000E-0002   0.00000E+0000
   5.9590  1.12000E-0001   0.00000E+0000
   5.9610  8.77000E-0002   0.00000E+0000
   5.9630  4.53000E-0002   0.00000E+0000
   5.9660  2.09000E-0002   0.00000E+0000
   5.9680  2.22000E-0002   0.00000E+0000
   5.9700  1.69000E-0002   0.00000E+0000
   5.9750  3.29000E-0002   0.00000E+0000
   5.9770  2.92000E-0002   0.00000E+0000
   5.9790  6.60000E-0002   0.00000E+0000
   5.9820 -3.77000E-0001   0.00000E+0000
   5.9830 -9.48200E-0001   0.00000E+0000
   5.9840 -1.19190E+0000   0.00000E+0000
   5.9860 -1.29280E+0000   0.00000E+0000
   5.9890 -1.38790E+0000   0.00000E+0000
   5.9900 -1.58100E+0000   0.00000E+0000
   5.9930 -1.87050E+0000   0.00000E+0000
   5.9950 -1.96700E+0000   0.00000E+0000
   5.9970 -1.98880E+0000   0.00000E+0000
   5.9990 -1.91910E+0000   0.00000E+0000
   6.0020 -1.93920E+0000   0.00000E+0000
   6.0040 -1.83110E+0000   0.00000E+0000
   6.0060 -1.75470E+0000   0.00000E+0000
   6.0090 -1.60680E+0000   0.00000E+0000
   6.0110 -1.43050E+0000   0.00000E+0000
   6.0130 -1.11890E+0000   0.00000E+0000
   6.0160 -3.34400E-0001   0.00000E+0000
   6.0180  2.03000E-0002   0.00000E+0000
   6.0210  1.40700E-0001   0.00000E+0000
   6.0230  1.49600E-0001   0.00000E+0000
   6.0240  1.24200E-0001   0.00000E+0000
   6.0270  1.13300E-0001   0.00000E+0000
   6.0300  1.36400E-0001   0.00000E+0000
   6.0340  1.48900E-0001   0.00000E+0000
   6.0360  1.55400E-0001   0.00000E+0000
   6.0380  1.22600E-0001   0.00000E+0000
   6.0390  8.84000E-0002   0.00000E+0000
   6.0410  1.00500E-0001   0.00000E+0000
   6.0440  1.18600E-0001   0.00000E+0000
   6.0470  1.20800E-0001   0.00000E+0000
   6.0480  1.02100E-0001   0.00000E+0000
   6.0500  1.18600E-0001   0.00000E+0000
   6.0520  1.09500E-0001   0.00000E+0000
   6.0550  1.20500E-0001   0.00000E+0000
   6.0570  1.12200E-0001   0.00000E+0000
   6.0590  1.18000E-0001   0.00000E+0000
   6.0620  1.10500E-0001   0.00000E+0000
   6.0640  1.15300E-0001   0.00000E+0000
   6.0660  1.15500E-0001   0.00000E+0000
   6.0690  1.07100E-0001   0.00000E+0000
   6.0710  1.03200E-0001   0.00000E+0000
   6.0730  9.57000E-0002   0.00000E+0000
   6.0760  1.41400E-0001   0.00000E+0000
   6.0780  1.45400E-0001   0.00000E+0000
   6.0820  1.19500E-0001   0.00000E+0000
   6.0830  1.20200E-0001   0.00000E+0000
   6.0850  5.20800E-0001   0.00000E+0000
   6.0870  1.25680E+0000   0.00000E+0000
   6.0920  1.44690E+0000   0.00000E+0000
   6.0960  1.52180E+0000   0.00000E+0000
   6.0990  2.00040E+0000   0.00000E+0000
   6.1010  2.03980E+0000   0.00000E+0000
   6.1030  2.05830E+0000   0.00000E+0000
   6.1050  2.00270E+0000   0.00000E+0000
   6.1090  1.89400E+0000   0.00000E+0000
   6.1110  1.79020E+0000   0.00000E+0000
   6.1130  1.71530E+0000   0.00000E+0000
   6.1150  1.62480E+0000   0.00000E+0000
   6.1170  1.19150E+0000   0.00000E+0000
   6.1210  6.78000E-0002   0.00000E+0000
   6.1260  8.69000E-0002   0.00000E+0000
   6.1280  1.09600E-0001   0.00000E+0000
   6.1290  9.83000E-0002   0.00000E+0000
   6.1300  1.00200E-0001   0.00000E+0000
   6.1330  9.35000E-0002   0.00000E+0000
   6.1350  9.22000E-0002   0.00000E+0000
   6.1380  7.88000E-0002   0.00000E+0000
   6.1400  7.83000E-0002   0.00000E+0000
   6.1440  6.82000E-0002   0.00000E+0000
   6.1450  8.11000E-0002   0.00000E+0000
   6.1490  8.40000E-0002   0.00000E+0000
   6.1500  7.78000E-0002   0.00000E+0000
   6.1520  7.95000E-0002   0.00000E+0000
   6.1540  7.71000E-0002   0.00000E+0000
   6.1560  8.56000E-0002   0.00000E+0000
   6.1580  8.73000E-0002   0.00000E+0000
   6.1610  8.04000E-0002   0.00000E+0000
   6.1630  7.78000E-0002   0.00000E+0000
   6.1660  7.89000E-0002   0.00000E+0000
   6.1680  8.61000E-0002   0.00000E+0000
   6.1690  9.10000E-0002   0.00000E+0000
   6.1700  7.54000E-0002   0.00000E+0000
   6.1740  8.31000E-0002   0.00000E+0000
   6.1760  7.91000E-0002   0.00000E+0000
   6.1780  8.27000E-0002   0.00000E+0000
   6.1810  8.17000E-0002   0.00000E+0000
   6.1830  8.12000E-0002   0.00000E+0000
   6.1880  7.90000E-0002   0.00000E+0000
   6.1910  7.99000E-0002   0.00000E+0000
   6.1920  7.86000E-0002   0.00000E+0000
   6.1940  7.67000E-0002   0.00000E+0000
   6.1970  7.82000E-0002   0.00000E+0000
   6.2000  7.57000E-0002   0.00000E+0000
   6.2020  8.37000E-0002   0.00000E+0000
   6.2040  8.02000E-0002   0.00000E+0000
   6.2070  7.89000E-0002   0.00000E+0000
   6.2090  8.19000E-0002   0.00000E+0000
   6.2110  7.57000E-0002   0.00000E+0000
   6.2130  8.60000E-0002   0.00000E+0000
   6.2160  8.34000E-0002   0.00000E+0000
   6.2180  8.82000E-0002   0.00000E+0000
   6.2200  8.03000E-0002   0.00000E+0000
   6.2230  8.26000E-0002   0.00000E+0000
   6.2250  8.66000E-0002   0.00000E+0000
   6.2270  1.04700E-0001   0.00000E+0000
   6.2290  1.11500E-0001   0.00000E+0000
   6.2300  7.73000E-0002   0.00000E+0000
   6.2310  1.54000E-0002   0.00000E+0000
   6.2340  5.22000E-0002   0.00000E+0000
   6.2360  1.09700E-0001   0.00000E+0000
   6.2380  1.02500E-0001   0.00000E+0000
   6.2410  9.25000E-0002   0.00000E+0000
   6.2430  9.05000E-0002   0.00000E+0000
   6.2450  9.03000E-0002   0.00000E+0000
   6.2480  8.68000E-0002   0.00000E+0000
   6.2500  8.39000E-0002   0.00000E+0000
   6.2520  8.78000E-0002   0.00000E+0000
   6.2560  9.06000E-0002   0.00000E+0000
   6.2570  1.01300E-0001   0.00000E+0000
   6.2610  9.36000E-0002   0.00000E+0000
   6.2660  8.63000E-0002   0.00000E+0000
   6.2680  9.75000E-0002   0.00000E+0000
   6.2710  8.63000E-0002   0.00000E+0000
   6.2730  8.50000E-0002   0.00000E+0000
   6.2750  9.15000E-0002   0.00000E+0000
   6.2780  9.71000E-0002   0.00000E+0000
   6.2800  9.31000E-0002   0.00000E+0000
   6.2820  8.49000E-0002   0.00000E+0000
   6.2840  8.25000E-0002   0.00000E+0000
   6.2860  9.49000E-0002   0.00000E+0000
   6.2890  9.10000E-0002   0.00000E+0000
   6.2910  8.42000E-0002   0.00000E+0000
   6.2950  9.21000E-0002   0.00000E+0000
   6.2970  9.95000E-0002   0.00000E+0000
   6.3000  9.93000E-0002   0.00000E+0000
   6.3020  9.34000E-0002   0.00000E+0000
   6.3050  9.76000E-0002   0.00000E+0000
   6.3070  9.05000E-0002   0.00000E+0000
   6.3090  1.07100E-0001   0.00000E+0000
   6.3120  1.02700E-0001   0.00000E+0000
   6.3140  8.39000E-0002   0.00000E+0000
   6.3160  9.02000E-0002   0.00000E+0000
   6.3180  9.56000E-0002   0.00000E+0000
   6.3210  9.43000E-0002   0.00000E+0000
   6.3230  1.01500E-0001   0.00000E+0000
   6.3260  1.07500E-0001   0.00000E+0000
   6.3280  1.16400E-0001   0.00000E+0000
   6.3290  8.14000E-0002   0.00000E+0000
   6.3320  5.53000E-0002   0.00000E+0000
   6.3330  6.47000E-0002   0.00000E+0000
   6.3350  1.02100E-0001   0.00000E+0000
   6.3370  1.23200E-0001   0.00000E+0000
   6.3400  1.23600E-0001   0.00000E+0000
   6.3420  1.06000E-0001   0.00000E+0000
   6.3440  1.10000E-0001   0.00000E+0000
   6.3460  1.19800E-0001   0.00000E+0000
   6.3500  1.16700E-0001   0.00000E+0000
   6.3510  1.11700E-0001   0.00000E+0000
   6.3530  1.12400E-0001   0.00000E+0000
   6.3550  1.08800E-0001   0.00000E+0000
   6.3570  1.10300E-0001   0.00000E+0000
   6.3610  1.08600E-0001   0.00000E+0000
   6.3620  1.17100E-0001   0.00000E+0000
   6.3650  1.15300E-0001   0.00000E+0000
   6.3680  1.20400E-0001   0.00000E+0000
   6.3710  1.11300E-0001   0.00000E+0000
   6.3730  1.22600E-0001   0.00000E+0000
   6.3760  1.19600E-0001   0.00000E+0000
   6.3780  1.26100E-0001   0.00000E+0000
   6.3810  1.21100E-0001   0.00000E+0000
   6.3830  1.23500E-0001   0.00000E+0000
   6.3850  1.33000E-0001   0.00000E+0000
   6.3870  1.27300E-0001   0.00000E+0000
   6.3910  1.31400E-0001   0.00000E+0000
   6.3930  1.28800E-0001   0.00000E+0000
   6.3940  1.22700E-0001   0.00000E+0000
   6.3970  1.27100E-0001   0.00000E+0000
   6.3990  1.35100E-0001   0.00000E+0000
   6.4020  1.33600E-0001   0.00000E+0000
   6.4050  1.35300E-0001   0.00000E+0000
   6.4080  1.34200E-0001   0.00000E+0000
   6.4120  1.30200E-0001   0.00000E+0000
   6.4140  1.27300E-0001   0.00000E+0000
   6.4150  1.23600E-0001   0.00000E+0000
   6.4170  1.38800E-0001   0.00000E+0000
   6.4220  1.30200E-0001   0.00000E+0000
   6.4240  1.42700E-0001   0.00000E+0000
   6.4260  1.38800E-0001   0.00000E+0000
   6.4280  1.42900E-0001   0.00000E+0000
   6.4300  1.37800E-0001   0.00000E+0000
   6.4330  1.43000E-0001   0.00000E+0000
   6.4350  1.41700E-0001   0.00000E+0000
   6.4380  1.49100E-0001   0.00000E+0000
   6.4400  1.44300E-0001   0.00000E+0000
   6.4420  1.45400E-0001   0.00000E+0000
   6.4440  1.48100E-0001   0.00000E+0000
   6.4470  1.51500E-0001   0.00000E+0000
   6.4480  1.53900E-0001   0.00000E+0000
   6.4520  1.44300E-0001   0.00000E+0000
   6.4530  1.57100E-0001   0.00000E+0000
   6.4570  1.51100E-0001   0.00000E+0000
   6.4590  1.49000E-0001   0.00000E+0000
   6.4600  1.54100E-0001   0.00000E+0000
   6.4630  1.50700E-0001   0.00000E+0000
   6.4660  1.52400E-0001   0.00000E+0000
   6.4670  1.53700E-0001   0.00000E+0000
   6.4690  1.53000E-0001   0.00000E+0000
   6.4720  1.50500E-0001   0.00000E+0000
   6.4740  1.62800E-0001   0.00000E+0000
   6.4770  1.94900E-0001   0.00000E+0000
   6.4790  1.82500E-0001   0.00000E+0000
   6.4810  1.62900E-0001   0.00000E+0000
   6.4840  1.79500E-0001   0.00000E+0000
   6.4850  1.64400E-0001   0.00000E+0000
   6.4870  1.65600E-0001   0.00000E+0000
   6.4890  1.64300E-0001   0.00000E+0000
   6.4930  1.63800E-0001   0.00000E+0000
   6.4950  1.69600E-0001   0.00000E+0000
   6.4970  1.61600E-0001   0.00000E+0000
   6.4990  1.65700E-0001   0.00000E+0000
   6.5000  1.69100E-0001   0.00000E+0000
   6.5020  1.68400E-0001   0.00000E+0000
   6.5050  1.72600E-0001   0.00000E+0000
   6.5070  1.75600E-0001   0.00000E+0000
   6.5100  1.87300E-0001   0.00000E+0000
   6.5120  1.70100E-0001   0.00000E+0000
   6.5130  1.60600E-0001   0.00000E+0000
   6.5150  1.50400E-0001   0.00000E+0000
   6.5170  1.66000E-0001   0.00000E+0000
   6.5190  1.88900E-0001   0.00000E+0000
   6.5220  1.91100E-0001   0.00000E+0000
   6.5240  1.91100E-0001   0.00000E+0000
   6.5270  1.81600E-0001   0.00000E+0000
   6.5280  1.86100E-0001   0.00000E+0000
   6.5310  1.80700E-0001   0.00000E+0000
   6.5330  1.86000E-0001   0.00000E+0000
   6.5380  1.87600E-0001   0.00000E+0000
   6.5390  1.95100E-0001   0.00000E+0000
   6.5420  1.92300E-0001   0.00000E+0000
   6.5430  1.93300E-0001   0.00000E+0000
   6.5450  1.77200E-0001   0.00000E+0000
   6.5480  1.88700E-0001   0.00000E+0000
   6.5500  2.07000E-0001   0.00000E+0000
   6.5520  1.90500E-0001   0.00000E+0000
   6.5550  1.86600E-0001   0.00000E+0000
   6.5590  1.96500E-0001   0.00000E+0000
   6.5610  1.98300E-0001   0.00000E+0000
   6.5630  2.11900E-0001   0.00000E+0000
   6.5660  1.99800E-0001   0.00000E+0000
   6.5680  2.08200E-0001   0.00000E+0000
   6.5700  2.03500E-0001   0.00000E+0000
   6.5720  2.03300E-0001   0.00000E+0000
   6.5760  2.07500E-0001   0.00000E+0000
   6.5780  2.04700E-0001   0.00000E+0000
   6.5790  2.05000E-0001   0.00000E+0000
   6.5810  2.11400E-0001   0.00000E+0000
   6.5830  2.09000E-0001   0.00000E+0000
   6.5860  2.15400E-0001   0.00000E+0000
   6.5890  2.13500E-0001   0.00000E+0000
   6.5920  2.12500E-0001   0.00000E+0000
   6.5960  2.22400E-0001   0.00000E+0000
   6.5980  2.23300E-0001   0.00000E+0000
   6.6010  2.39900E-0001   0.00000E+0000
   6.6030  2.45200E-0001   0.00000E+0000
   6.6050  2.32300E-0001   0.00000E+0000
   6.6070  2.30000E-0001   0.00000E+0000
   6.6090  2.23500E-0001   0.00000E+0000
   6.6100  2.29800E-0001   0.00000E+0000
   6.6140  2.37300E-0001   0.00000E+0000
   6.6170  2.34200E-0001   0.00000E+0000
   6.6210  2.38500E-0001   0.00000E+0000
   6.6240  2.30300E-0001   0.00000E+0000
   6.6260  2.42700E-0001   0.00000E+0000
   6.6280  2.58100E-0001   0.00000E+0000
   6.6310  2.47100E-0001   0.00000E+0000
   6.6340  2.49200E-0001   0.00000E+0000
   6.6370  2.47100E-0001   0.00000E+0000
   6.6390  2.59200E-0001   0.00000E+0000
   6.6440  2.51300E-0001   0.00000E+0000
   6.6460  2.48700E-0001   0.00000E+0000
   6.6490  2.43600E-0001   0.00000E+0000
   6.6510  2.55700E-0001   0.00000E+0000
   6.6530  2.52600E-0001   0.00000E+0000
   6.6550  2.53300E-0001   0.00000E+0000
   6.6580  2.59000E-0001   0.00000E+0000
   6.6600  2.58200E-0001   0.00000E+0000
   6.6620  2.58100E-0001   0.00000E+0000
   6.6670  2.66900E-0001   0.00000E+0000
   6.6700  2.69600E-0001   0.00000E+0000
   6.6720  2.72100E-0001   0.00000E+0000
   6.6740  2.65200E-0001   0.00000E+0000
   6.6770  2.66200E-0001   0.00000E+0000
   6.6810  2.81100E-0001   0.00000E+0000
   6.6840  2.76400E-0001   0.00000E+0000
   6.6850  2.79800E-0001   0.00000E+0000
   6.6880  2.74300E-0001   0.00000E+0000
   6.6890  2.68600E-0001   0.00000E+0000
   6.6930  2.79200E-0001   0.00000E+0000
   6.6960  2.84900E-0001   0.00000E+0000
   6.7000  2.74800E-0001   0.00000E+0000
   6.7010  2.81400E-0001   0.00000E+0000
   6.7040  2.73700E-0001   0.00000E+0000
   6.7060  2.77100E-0001   0.00000E+0000
   6.7080  2.80400E-0001   0.00000E+0000
   6.7110  2.83100E-0001   0.00000E+0000
   6.7130  2.75400E-0001   0.00000E+0000
   6.7150  2.89100E-0001   0.00000E+0000
   6.7170  2.83000E-0001   0.00000E+0000
   6.7190  2.85000E-0001   0.00000E+0000
   6.7200  2.86800E-0001   0.00000E+0000
   6.7240  2.96700E-0001   0.00000E+0000
   6.7260  2.93100E-0001   0.00000E+0000
   6.7290  2.97900E-0001   0.00000E+0000
   6.7310  2.99700E-0001   0.00000E+0000
   6.7340  2.94200E-0001   0.00000E+0000
   6.7360  2.97900E-0001   0.00000E+0000
   6.7390  3.08700E-0001   0.00000E+0000
   6.7420  3.15100E-0001   0.00000E+0000
   6.7450  3.10000E-0001   0.00000E+0000
   6.7480  2.91600E-0001   0.00000E+0000
   6.7510  3.11900E-0001   0.00000E+0000
   6.7550  3.08800E-0001   0.00000E+0000
   6.7580  3.21900E-0001   0.00000E+0000
   6.7610  3.16500E-0001   0.00000E+0000
   6.7630  3.24900E-0001   0.00000E+0000
   6.7660  3.21900E-0001   0.00000E+0000
   6.7690  2.99800E-0001   0.00000E+0000
   6.7700  2.94500E-0001   0.00000E+0000
   6.7710  3.06800E-0001   0.00000E+0000
   6.7740  3.27400E-0001   0.00000E+0000
   6.7770  3.37600E-0001   0.00000E+0000
   6.7800  3.29300E-0001   0.00000E+0000
   6.7820  3.23300E-0001   0.00000E+0000
   6.7840  3.24700E-0001   0.00000E+0000
   6.7880  3.35300E-0001   0.00000E+0000
   6.7910  3.36500E-0001   0.00000E+0000
   6.7930  3.45800E-0001   0.00000E+0000
   6.7950  3.43600E-0001   0.00000E+0000
   6.7980  3.26300E-0001   0.00000E+0000
   6.8010  3.26300E-0001   0.00000E+0000
   6.8020  3.42800E-0001   0.00000E+0000
   6.8040  3.47200E-0001   0.00000E+0000
   6.8060  3.44200E-0001   0.00000E+0000
   6.8110  3.53200E-0001   0.00000E+0000
   6.8130  3.56300E-0001   0.00000E+0000
   6.8160  3.39200E-0001   0.00000E+0000
   6.8180  3.52400E-0001   0.00000E+0000
   6.8190  3.49200E-0001   0.00000E+0000
   6.8200  3.42400E-0001   0.00000E+0000
   6.8220  3.36300E-0001   0.00000E+0000
   6.8250  3.35400E-0001   0.00000E+0000
   6.8280  3.41900E-0001   0.00000E+0000
   6.8310  3.60200E-0001   0.00000E+0000
   6.8320  3.55800E-0001   0.00000E+0000
   6.8360  3.58000E-0001   0.00000E+0000
   6.8380  3.55300E-0001   0.00000E+0000
   6.8410  3.54500E-0001   0.00000E+0000
   6.8440  3.48500E-0001   0.00000E+0000
   6.8460  3.49700E-0001   0.00000E+0000
   6.8480  3.59000E-0001   0.00000E+0000
   6.8500  3.69800E-0001   0.00000E+0000
   6.8530  3.69900E-0001   0.00000E+0000
   6.8560  3.73300E-0001   0.00000E+0000
   6.8570  3.57200E-0001   0.00000E+0000
   6.8600  3.53800E-0001   0.00000E+0000
   6.8620  3.60000E-0001   0.00000E+0000
   6.8650  3.55100E-0001   0.00000E+0000
   6.8670  3.65000E-0001   0.00000E+0000
   6.8720  3.75800E-0001   0.00000E+0000
   6.8750  3.76600E-0001   0.00000E+0000
   6.8790  3.73500E-0001   0.00000E+0000
   6.8820  3.77700E-0001   0.00000E+0000
   6.8830  3.78100E-0001   0.00000E+0000
   6.8860  3.80000E-0001   0.00000E+0000
   6.8890  3.97000E-0001   0.00000E+0000
   6.8910  3.76600E-0001   0.00000E+0000
   6.8940  3.87100E-0001   0.00000E+0000
   6.8970  3.91600E-0001   0.00000E+0000
   6.8990  4.13300E-0001   0.00000E+0000
   6.9010  4.15400E-0001   0.00000E+0000
   6.9030  4.05600E-0001   0.00000E+0000
   6.9070  4.01400E-0001   0.00000E+0000
   6.9100  4.07800E-0001   0.00000E+0000
   6.9120  4.10100E-0001   0.00000E+0000
   6.9130  4.00900E-0001   0.00000E+0000
   6.9160  3.95800E-0001   0.00000E+0000
   6.9180  4.09100E-0001   0.00000E+0000
   6.9210  3.98900E-0001   0.00000E+0000
   6.9230  4.08300E-0001   0.00000E+0000
   6.9250  4.22800E-0001   0.00000E+0000
   6.9270  4.08700E-0001   0.00000E+0000
   6.9300  4.08300E-0001   0.00000E+0000
   6.9320  4.15500E-0001   0.00000E+0000
   6.9340  4.32200E-0001   0.00000E+0000
   6.9370  4.18100E-0001   0.00000E+0000
   6.9390  4.35200E-0001   0.00000E+0000
   6.9420  4.57500E-0001   0.00000E+0000
   6.9440  4.33200E-0001   0.00000E+0000
   6.9460  4.03500E-0001   0.00000E+0000
   6.9490  4.24300E-0001   0.00000E+0000
   6.9520  4.19400E-0001   0.00000E+0000
   6.9530  4.20000E-0001   0.00000E+0000
   6.9560  4.32900E-0001   0.00000E+0000
   6.9590  4.34100E-0001   0.00000E+0000
   6.9610  4.18900E-0001   0.00000E+0000
   6.9620  4.15500E-0001   0.00000E+0000
   6.9660  4.31400E-0001   0.00000E+0000
   6.9690  4.20800E-0001   0.00000E+0000
   6.9710  4.29000E-0001   0.00000E+0000
   6.9730  4.32300E-0001   0.00000E+0000
   6.9750  4.43000E-0001   0.00000E+0000
   6.9770  4.43600E-0001   0.00000E+0000
   6.9790  4.32900E-0001   0.00000E+0000
   6.9820  4.22800E-0001   0.00000E+0000
   6.9840  4.24700E-0001   0.00000E+0000
   6.9870  4.34200E-0001   0.00000E+0000
   6.9900  4.45900E-0001   0.00000E+0000
   6.9920  4.57400E-0001   0.00000E+0000
   6.9930  4.57100E-0001   0.00000E+0000
   6.9960  4.85600E-0001   0.00000E+0000
   6.9990  4.62600E-0001   0.00000E+0000
   7.0010  4.66500E-0001   0.00000E+0000
   7.0040  4.64500E-0001   0.00000E+0000
   7.0060  4.76600E-0001   0.00000E+0000
   7.0080  4.85100E-0001   0.00000E+0000
   7.0130  5.02700E-0001   0.00000E+0000
   7.0150  4.86300E-0001   0.00000E+0000
   7.0170  4.93000E-0001   0.00000E+0000
   7.0200  5.06400E-0001   0.00000E+0000
   7.0210  5.17600E-0001   0.00000E+0000
   7.0230  5.16100E-0001   0.00000E+0000
   7.0250  5.03700E-0001   0.00000E+0000
   7.0280  5.17500E-0001   0.00000E+0000
   7.0300  5.33600E-0001   0.00000E+0000
   7.0320  5.27700E-0001   0.00000E+0000
   7.0350  5.42900E-0001   0.00000E+0000
   7.0380  5.74300E-0001   0.00000E+0000
   7.0410  5.80400E-0001   0.00000E+0000
   7.0450  5.79200E-0001   0.00000E+0000
   7.0460  5.77900E-0001   0.00000E+0000
   7.0490  5.79600E-0001   0.00000E+0000
   7.0510  5.99000E-0001   0.00000E+0000
   7.0540  6.13100E-0001   0.00000E+0000
   7.0560  6.14800E-0001   0.00000E+0000
   7.0580  6.16200E-0001   0.00000E+0000
   7.0590  6.35200E-0001   0.00000E+0000
   7.0620  6.45300E-0001   0.00000E+0000
   7.0650  6.60100E-0001   0.00000E+0000
   7.0670  6.50100E-0001   0.00000E+0000
   7.0700  6.89400E-0001   0.00000E+0000
   7.0720  7.01700E-0001   0.00000E+0000
   7.0750  7.13800E-0001   0.00000E+0000
   7.0760  7.12800E-0001   0.00000E+0000
   7.0770  7.20600E-0001   0.00000E+0000
   7.0800  7.33200E-0001   0.00000E+0000
   7.0840  7.85700E-0001   0.00000E+0000
   7.0870  8.06600E-0001   0.00000E+0000
   7.0900  7.99200E-0001   0.00000E+0000
   7.0920  8.24000E-0001   0.00000E+0000
   7.0940  8.32200E-0001   0.00000E+0000
   7.0980  8.58500E-0001   0.00000E+0000
   7.1000  9.02500E-0001   0.00000E+0000
