# Supplementary material for: Self-association of MreC as a regulatory signal in bacterial cell wall elongation
Source: Nat Commun. 2021 May 20;12:2987. doi: 10.1038/s41467-021-22957-9 (PMC8137920; doi:10.1038/s41467-021-22957-9)
Supplement: Supplementary file 4 — Source Data [file 41467_2021_22957_MOESM4_ESM.zip › Martins2-Source-Data/AUC_rawdata/E.coli/00119.RA3]

MREC FHEC 0,8 abs
R 3 20.0 20000 0028001 1.0900E11 281 1 
   5.8000 -3.46000E-0001   0.00000E+0000
   5.8050 -1.83400E-0001   0.00000E+0000
   5.8060 -2.97000E-0001   0.00000E+0000
   5.8070 -1.97400E-0001   0.00000E+0000
   5.8100 -2.01900E-0001   0.00000E+0000
   5.8110 -1.52000E-0001   0.00000E+0000
   5.8130 -1.35200E-0001   0.00000E+0000
   5.8150 -2.37000E-0001   0.00000E+0000
   5.8170 -2.64000E-0001   0.00000E+0000
   5.8210 -5.49000E-0001   0.00000E+0000
   5.8220 -4.56100E-0001   0.00000E+0000
   5.8250 -5.72900E-0001   0.00000E+0000
   5.8270 -2.46300E-0001   0.00000E+0000
   5.8300 -1.31000E-0001   0.00000E+0000
   5.8320  1.52200E-0001   0.00000E+0000
   5.8340  1.72700E-0001   0.00000E+0000
   5.8350  1.67800E-0001   0.00000E+0000
   5.8360  1.56900E-0001   0.00000E+0000
   5.8370  1.20000E-0001   0.00000E+0000
   5.8390  1.22400E-0001   0.00000E+0000
   5.8400  1.02200E-0001   0.00000E+0000
   5.8420  9.68000E-0002   0.00000E+0000
   5.8430  9.61000E-0002   0.00000E+0000
   5.8460  8.22000E-0002   0.00000E+0000
   5.8480  1.05100E-0001   0.00000E+0000
   5.8490  1.04400E-0001   0.00000E+0000
   5.8510  8.92000E-0002   0.00000E+0000
   5.8530  1.04900E-0001   0.00000E+0000
   5.8540  9.16000E-0002   0.00000E+0000
   5.8550  6.33000E-0002   0.00000E+0000
   5.8570  1.36000E-0002   0.00000E+0000
   5.8610  3.57000E-0002   0.00000E+0000
   5.8620  1.54000E-0002   0.00000E+0000
   5.8650  2.76000E-0002   0.00000E+0000
   5.8670  4.25000E-0002   0.00000E+0000
   5.8680  2.78000E-0002   0.00000E+0000
   5.8710 -2.15000E-0002   0.00000E+0000
   5.8720 -4.01000E-0002   0.00000E+0000
   5.8730 -2.90000E-0002   0.00000E+0000
   5.8740 -5.20000E-0003   0.00000E+0000
   5.8760  1.23000E-0002   0.00000E+0000
   5.8780  4.02000E-0002   0.00000E+0000
   5.8800  3.81000E-0002   0.00000E+0000
   5.8820  3.42000E-0002   0.00000E+0000
   5.8830  2.72000E-0002   0.00000E+0000
   5.8840  2.00000E-0002   0.00000E+0000
   5.8870  9.90000E-0003   0.00000E+0000
   5.8890  3.79000E-0002   0.00000E+0000
   5.8920  3.75000E-0002   0.00000E+0000
   5.8960  3.35000E-0002   0.00000E+0000
   5.8970  2.40000E-0002   0.00000E+0000
   5.8990  1.70000E-0003   0.00000E+0000
   5.9040  3.37000E-0002   0.00000E+0000
   5.9060  2.00000E-0002   0.00000E+0000
   5.9080  6.10000E-0003   0.00000E+0000
   5.9100  1.85000E-0002   0.00000E+0000
   5.9130  2.03000E-0002   0.00000E+0000
   5.9150  2.30000E-0002   0.00000E+0000
   5.9170  2.93000E-0002   0.00000E+0000
   5.9200  2.13000E-0002   0.00000E+0000
   5.9220  1.60000E-0003   0.00000E+0000
   5.9230  3.03000E-0002   0.00000E+0000
   5.9250  3.72000E-0002   0.00000E+0000
   5.9270  2.16000E-0002   0.00000E+0000
   5.9300  5.50000E-0002   0.00000E+0000
   5.9310  7.28000E-0002   0.00000E+0000
   5.9330  5.50000E-0002   0.00000E+0000
   5.9350  3.20000E-0002   0.00000E+0000
   5.9380  6.66000E-0002   0.00000E+0000
   5.9410  8.50000E-0002   0.00000E+0000
   5.9420  5.63000E-0002   0.00000E+0000
   5.9440  6.61000E-0002   0.00000E+0000
   5.9470  7.18000E-0002   0.00000E+0000
   5.9480  6.08000E-0002   0.00000E+0000
   5.9510  6.23000E-0002   0.00000E+0000
   5.9540  5.31000E-0002   0.00000E+0000
   5.9560  6.32000E-0002   0.00000E+0000
   5.9580  6.08000E-0002   0.00000E+0000
   5.9590  9.17000E-0002   0.00000E+0000
   5.9630  8.34000E-0002   0.00000E+0000
   5.9670  2.75000E-0002   0.00000E+0000
   5.9680  2.22000E-0002   0.00000E+0000
   5.9700  2.69000E-0002   0.00000E+0000
   5.9730  3.74000E-0002   0.00000E+0000
   5.9770  3.15000E-0002   0.00000E+0000
   5.9790  3.86000E-0002   0.00000E+0000
   5.9810 -2.62600E-0001   0.00000E+0000
   5.9830 -9.42200E-0001   0.00000E+0000
   5.9840 -1.10220E+0000   0.00000E+0000
   5.9870 -1.32030E+0000   0.00000E+0000
   5.9880 -1.38480E+0000   0.00000E+0000
   5.9900 -1.57870E+0000   0.00000E+0000
   5.9910 -1.71770E+0000   0.00000E+0000
   5.9950 -1.91990E+0000   0.00000E+0000
   5.9980 -2.00710E+0000   0.00000E+0000
   6.0010 -1.97670E+0000   0.00000E+0000
   6.0050 -1.85830E+0000   0.00000E+0000
   6.0060 -1.80210E+0000   0.00000E+0000
   6.0070 -1.69200E+0000   0.00000E+0000
   6.0090 -1.59910E+0000   0.00000E+0000
   6.0120 -1.34850E+0000   0.00000E+0000
   6.0130 -1.09390E+0000   0.00000E+0000
   6.0160 -2.57400E-0001   0.00000E+0000
   6.0180  5.42000E-0002   0.00000E+0000
   6.0200  1.52600E-0001   0.00000E+0000
   6.0230  1.22500E-0001   0.00000E+0000
   6.0250  1.48400E-0001   0.00000E+0000
   6.0290  1.30500E-0001   0.00000E+0000
   6.0310  1.45700E-0001   0.00000E+0000
   6.0330  1.57800E-0001   0.00000E+0000
   6.0360  1.67700E-0001   0.00000E+0000
   6.0380  1.03300E-0001   0.00000E+0000
   6.0400  8.83000E-0002   0.00000E+0000
   6.0420  1.05900E-0001   0.00000E+0000
   6.0440  1.27200E-0001   0.00000E+0000
   6.0470  1.19800E-0001   0.00000E+0000
   6.0480  1.05400E-0001   0.00000E+0000
   6.0510  1.23000E-0001   0.00000E+0000
   6.0520  1.13800E-0001   0.00000E+0000
   6.0560  1.19600E-0001   0.00000E+0000
   6.0570  1.10800E-0001   0.00000E+0000
   6.0590  1.15500E-0001   0.00000E+0000
   6.0620  1.07600E-0001   0.00000E+0000
   6.0640  1.14000E-0001   0.00000E+0000
   6.0660  1.11700E-0001   0.00000E+0000
   6.0690  1.02100E-0001   0.00000E+0000
   6.0710  9.72000E-0002   0.00000E+0000
   6.0730  1.10100E-0001   0.00000E+0000
   6.0780  1.56000E-0001   0.00000E+0000
   6.0830  1.32700E-0001   0.00000E+0000
   6.0860  1.18980E+0000   0.00000E+0000
   6.0890  1.35960E+0000   0.00000E+0000
   6.0920  1.42880E+0000   0.00000E+0000
   6.0940  1.49610E+0000   0.00000E+0000
   6.0990  2.04160E+0000   0.00000E+0000
   6.1020  2.01580E+0000   0.00000E+0000
   6.1040  1.97770E+0000   0.00000E+0000
   6.1070  1.90810E+0000   0.00000E+0000
   6.1090  1.87010E+0000   0.00000E+0000
   6.1120  1.72680E+0000   0.00000E+0000
   6.1160  1.38440E+0000   0.00000E+0000
   6.1180  6.24600E-0001   0.00000E+0000
   6.1210  6.87000E-0002   0.00000E+0000
   6.1260  8.19000E-0002   0.00000E+0000
   6.1270  1.14500E-0001   0.00000E+0000
   6.1310  1.11800E-0001   0.00000E+0000
   6.1330  1.01100E-0001   0.00000E+0000
   6.1350  1.03000E-0001   0.00000E+0000
   6.1370  9.58000E-0002   0.00000E+0000
   6.1380  9.91000E-0002   0.00000E+0000
   6.1420  9.30000E-0002   0.00000E+0000
   6.1440  9.63000E-0002   0.00000E+0000
   6.1460  1.02600E-0001   0.00000E+0000
   6.1480  1.01400E-0001   0.00000E+0000
   6.1500  9.67000E-0002   0.00000E+0000
   6.1520  1.00600E-0001   0.00000E+0000
   6.1540  1.02200E-0001   0.00000E+0000
   6.1560  1.09500E-0001   0.00000E+0000
   6.1580  1.10500E-0001   0.00000E+0000
   6.1610  1.06400E-0001   0.00000E+0000
   6.1630  1.02800E-0001   0.00000E+0000
   6.1650  1.07700E-0001   0.00000E+0000
   6.1680  1.13100E-0001   0.00000E+0000
   6.1710  1.08900E-0001   0.00000E+0000
   6.1740  1.11300E-0001   0.00000E+0000
   6.1780  1.13300E-0001   0.00000E+0000
   6.1790  1.13900E-0001   0.00000E+0000
   6.1800  1.17500E-0001   0.00000E+0000
   6.1810  1.15500E-0001   0.00000E+0000
   6.1850  1.14400E-0001   0.00000E+0000
   6.1870  1.18300E-0001   0.00000E+0000
   6.1910  1.20000E-0001   0.00000E+0000
   6.1920  1.21700E-0001   0.00000E+0000
   6.1930  1.21300E-0001   0.00000E+0000
   6.1960  1.20100E-0001   0.00000E+0000
   6.1970  1.29300E-0001   0.00000E+0000
   6.2000  1.27400E-0001   0.00000E+0000
   6.2020  1.24500E-0001   0.00000E+0000
   6.2060  1.27600E-0001   0.00000E+0000
   6.2070  1.29500E-0001   0.00000E+0000
   6.2090  1.32700E-0001   0.00000E+0000
   6.2110  1.29700E-0001   0.00000E+0000
   6.2130  1.38600E-0001   0.00000E+0000
   6.2160  1.40000E-0001   0.00000E+0000
   6.2170  1.33500E-0001   0.00000E+0000
   6.2180  1.39900E-0001   0.00000E+0000
   6.2210  1.38500E-0001   0.00000E+0000
   6.2230  1.47900E-0001   0.00000E+0000
   6.2250  1.75300E-0001   0.00000E+0000
   6.2280  1.48700E-0001   0.00000E+0000
   6.2300  8.17000E-0002   0.00000E+0000
   6.2310  9.55000E-0002   0.00000E+0000
   6.2350  1.68400E-0001   0.00000E+0000
   6.2370  1.74600E-0001   0.00000E+0000
   6.2380  1.67300E-0001   0.00000E+0000
   6.2420  1.57100E-0001   0.00000E+0000
   6.2440  1.60600E-0001   0.00000E+0000
   6.2480  1.66600E-0001   0.00000E+0000
   6.2500  1.58100E-0001   0.00000E+0000
   6.2530  1.63800E-0001   0.00000E+0000
   6.2540  1.75400E-0001   0.00000E+0000
   6.2560  1.73200E-0001   0.00000E+0000
   6.2610  1.68200E-0001   0.00000E+0000
   6.2640  1.80900E-0001   0.00000E+0000
   6.2670  1.87200E-0001   0.00000E+0000
   6.2680  1.87700E-0001   0.00000E+0000
   6.2690  1.75200E-0001   0.00000E+0000
   6.2720  1.74400E-0001   0.00000E+0000
   6.2760  1.82300E-0001   0.00000E+0000
   6.2780  1.87700E-0001   0.00000E+0000
   6.2790  1.86300E-0001   0.00000E+0000
   6.2800  1.79100E-0001   0.00000E+0000
   6.2830  1.81000E-0001   0.00000E+0000
   6.2860  1.96700E-0001   0.00000E+0000
   6.2880  1.97700E-0001   0.00000E+0000
   6.2920  1.92300E-0001   0.00000E+0000
   6.2930  1.96900E-0001   0.00000E+0000
   6.2950  2.00500E-0001   0.00000E+0000
   6.2970  2.06400E-0001   0.00000E+0000
   6.2980  2.00700E-0001   0.00000E+0000
   6.3000  2.04500E-0001   0.00000E+0000
   6.3020  2.04400E-0001   0.00000E+0000
   6.3050  2.05500E-0001   0.00000E+0000
   6.3070  2.13600E-0001   0.00000E+0000
   6.3090  2.19100E-0001   0.00000E+0000
   6.3120  2.04200E-0001   0.00000E+0000
   6.3140  2.07300E-0001   0.00000E+0000
   6.3160  2.14700E-0001   0.00000E+0000
   6.3180  2.16200E-0001   0.00000E+0000
   6.3190  2.14100E-0001   0.00000E+0000
   6.3230  2.13400E-0001   0.00000E+0000
   6.3250  2.35400E-0001   0.00000E+0000
   6.3280  2.29500E-0001   0.00000E+0000
   6.3300  1.78900E-0001   0.00000E+0000
   6.3320  1.88100E-0001   0.00000E+0000
   6.3350  2.16900E-0001   0.00000E+0000
   6.3360  2.43700E-0001   0.00000E+0000
   6.3380  2.46600E-0001   0.00000E+0000
   6.3410  2.40500E-0001   0.00000E+0000
   6.3440  2.45500E-0001   0.00000E+0000
   6.3460  2.50600E-0001   0.00000E+0000
   6.3480  2.54700E-0001   0.00000E+0000
   6.3500  2.46100E-0001   0.00000E+0000
   6.3510  2.43800E-0001   0.00000E+0000
   6.3530  2.47000E-0001   0.00000E+0000
   6.3550  2.44600E-0001   0.00000E+0000
   6.3580  2.54600E-0001   0.00000E+0000
   6.3610  2.46900E-0001   0.00000E+0000
   6.3620  2.53100E-0001   0.00000E+0000
   6.3640  2.57000E-0001   0.00000E+0000
   6.3670  2.60200E-0001   0.00000E+0000
   6.3680  2.56700E-0001   0.00000E+0000
   6.3710  2.55700E-0001   0.00000E+0000
   6.3730  2.70700E-0001   0.00000E+0000
   6.3750  2.70700E-0001   0.00000E+0000
   6.3760  2.76800E-0001   0.00000E+0000
   6.3810  2.63900E-0001   0.00000E+0000
   6.3820  2.63100E-0001   0.00000E+0000
   6.3850  2.83500E-0001   0.00000E+0000
   6.3860  2.76500E-0001   0.00000E+0000
   6.3900  2.84900E-0001   0.00000E+0000
   6.3930  2.81600E-0001   0.00000E+0000
   6.3940  2.77900E-0001   0.00000E+0000
   6.3970  2.75700E-0001   0.00000E+0000
   6.3990  2.93300E-0001   0.00000E+0000
   6.4010  2.94500E-0001   0.00000E+0000
   6.4040  2.90100E-0001   0.00000E+0000
   6.4050  2.89400E-0001   0.00000E+0000
   6.4080  2.94400E-0001   0.00000E+0000
   6.4100  2.89700E-0001   0.00000E+0000
   6.4120  2.88500E-0001   0.00000E+0000
   6.4150  2.84500E-0001   0.00000E+0000
   6.4160  2.90700E-0001   0.00000E+0000
   6.4190  2.98200E-0001   0.00000E+0000
   6.4200  2.97900E-0001   0.00000E+0000
   6.4230  3.01800E-0001   0.00000E+0000
   6.4260  3.00300E-0001   0.00000E+0000
   6.4280  3.04400E-0001   0.00000E+0000
   6.4290  3.07600E-0001   0.00000E+0000
   6.4330  3.06200E-0001   0.00000E+0000
   6.4350  3.08200E-0001   0.00000E+0000
   6.4370  3.14300E-0001   0.00000E+0000
   6.4380  3.06400E-0001   0.00000E+0000
   6.4420  3.10900E-0001   0.00000E+0000
   6.4450  3.15700E-0001   0.00000E+0000
   6.4460  3.18800E-0001   0.00000E+0000
   6.4490  3.14800E-0001   0.00000E+0000
   6.4510  3.10300E-0001   0.00000E+0000
   6.4520  3.12000E-0001   0.00000E+0000
   6.4560  3.17600E-0001   0.00000E+0000
   6.4580  3.14200E-0001   0.00000E+0000
   6.4600  3.13900E-0001   0.00000E+0000
   6.4630  3.23700E-0001   0.00000E+0000
   6.4640  3.16400E-0001   0.00000E+0000
   6.4690  3.11000E-0001   0.00000E+0000
   6.4700  3.23500E-0001   0.00000E+0000
   6.4740  3.26800E-0001   0.00000E+0000
   6.4780  3.73700E-0001   0.00000E+0000
   6.4790  3.46500E-0001   0.00000E+0000
   6.4810  3.44000E-0001   0.00000E+0000
   6.4840  3.29900E-0001   0.00000E+0000
   6.4880  3.38900E-0001   0.00000E+0000
   6.4900  3.30500E-0001   0.00000E+0000
   6.4930  3.28000E-0001   0.00000E+0000
   6.4940  3.29900E-0001   0.00000E+0000
   6.4970  3.34800E-0001   0.00000E+0000
   6.5000  3.38200E-0001   0.00000E+0000
   6.5020  3.35100E-0001   0.00000E+0000
   6.5050  3.44600E-0001   0.00000E+0000
   6.5060  3.45400E-0001   0.00000E+0000
   6.5090  3.48400E-0001   0.00000E+0000
   6.5100  3.55800E-0001   0.00000E+0000
   6.5130  3.29000E-0001   0.00000E+0000
   6.5150  3.13400E-0001   0.00000E+0000
   6.5170  3.40300E-0001   0.00000E+0000
   6.5190  3.49500E-0001   0.00000E+0000
   6.5220  3.56300E-0001   0.00000E+0000
   6.5240  3.57900E-0001   0.00000E+0000
   6.5260  3.55400E-0001   0.00000E+0000
   6.5310  3.55500E-0001   0.00000E+0000
   6.5330  3.44800E-0001   0.00000E+0000
   6.5370  3.47000E-0001   0.00000E+0000
   6.5390  3.58100E-0001   0.00000E+0000
   6.5400  3.61200E-0001   0.00000E+0000
   6.5420  3.54900E-0001   0.00000E+0000
   6.5450  3.46400E-0001   0.00000E+0000
   6.5480  3.52200E-0001   0.00000E+0000
   6.5500  3.62600E-0001   0.00000E+0000
   6.5520  3.69800E-0001   0.00000E+0000
   6.5530  3.54000E-0001   0.00000E+0000
   6.5560  3.47900E-0001   0.00000E+0000
   6.5590  3.55800E-0001   0.00000E+0000
   6.5600  3.54000E-0001   0.00000E+0000
   6.5630  3.64000E-0001   0.00000E+0000
   6.5640  3.58800E-0001   0.00000E+0000
   6.5670  3.60600E-0001   0.00000E+0000
   6.5700  3.64500E-0001   0.00000E+0000
   6.5720  3.59700E-0001   0.00000E+0000
   6.5750  3.60500E-0001   0.00000E+0000
   6.5770  3.67600E-0001   0.00000E+0000
   6.5790  3.58800E-0001   0.00000E+0000
   6.5820  3.62700E-0001   0.00000E+0000
   6.5830  3.71400E-0001   0.00000E+0000
   6.5860  3.74400E-0001   0.00000E+0000
   6.5880  3.71400E-0001   0.00000E+0000
   6.5910  3.69700E-0001   0.00000E+0000
   6.5920  3.72800E-0001   0.00000E+0000
   6.5950  3.73400E-0001   0.00000E+0000
   6.5960  3.71800E-0001   0.00000E+0000
   6.5980  3.70500E-0001   0.00000E+0000
   6.6010  3.90100E-0001   0.00000E+0000
   6.6040  3.85700E-0001   0.00000E+0000
   6.6070  3.75600E-0001   0.00000E+0000
   6.6080  3.73600E-0001   0.00000E+0000
   6.6090  3.72100E-0001   0.00000E+0000
   6.6110  3.81900E-0001   0.00000E+0000
   6.6140  3.83800E-0001   0.00000E+0000
   6.6150  3.80900E-0001   0.00000E+0000
   6.6170  3.83600E-0001   0.00000E+0000
   6.6210  3.83900E-0001   0.00000E+0000
   6.6230  3.78100E-0001   0.00000E+0000
   6.6260  3.80500E-0001   0.00000E+0000
   6.6270  3.89600E-0001   0.00000E+0000
   6.6290  3.91600E-0001   0.00000E+0000
   6.6330  3.98500E-0001   0.00000E+0000
   6.6350  3.79400E-0001   0.00000E+0000
   6.6380  3.92400E-0001   0.00000E+0000
   6.6390  3.98400E-0001   0.00000E+0000
   6.6410  3.91700E-0001   0.00000E+0000
   6.6440  3.96100E-0001   0.00000E+0000
   6.6460  3.76500E-0001   0.00000E+0000
   6.6500  3.89800E-0001   0.00000E+0000
   6.6520  3.88000E-0001   0.00000E+0000
   6.6530  3.85300E-0001   0.00000E+0000
   6.6560  3.89800E-0001   0.00000E+0000
   6.6600  3.94300E-0001   0.00000E+0000
   6.6620  3.88100E-0001   0.00000E+0000
   6.6640  3.94500E-0001   0.00000E+0000
   6.6650  3.86700E-0001   0.00000E+0000
   6.6670  4.01400E-0001   0.00000E+0000
   6.6690  4.00000E-0001   0.00000E+0000
   6.6730  3.95700E-0001   0.00000E+0000
   6.6760  3.91500E-0001   0.00000E+0000
   6.6790  4.03200E-0001   0.00000E+0000
   6.6810  4.01200E-0001   0.00000E+0000
   6.6830  4.06300E-0001   0.00000E+0000
   6.6840  3.98200E-0001   0.00000E+0000
   6.6870  4.01300E-0001   0.00000E+0000
   6.6890  3.99600E-0001   0.00000E+0000
   6.6910  4.13100E-0001   0.00000E+0000
   6.6940  4.07600E-0001   0.00000E+0000
   6.6960  4.11800E-0001   0.00000E+0000
   6.6990  3.99800E-0001   0.00000E+0000
   6.7000  4.03800E-0001   0.00000E+0000
   6.7040  3.97300E-0001   0.00000E+0000
   6.7070  4.08300E-0001   0.00000E+0000
   6.7090  4.00100E-0001   0.00000E+0000
   6.7100  4.01200E-0001   0.00000E+0000
   6.7130  4.07400E-0001   0.00000E+0000
   6.7140  4.05700E-0001   0.00000E+0000
   6.7180  3.94900E-0001   0.00000E+0000
   6.7210  4.00200E-0001   0.00000E+0000
   6.7220  4.03300E-0001   0.00000E+0000
   6.7240  4.11200E-0001   0.00000E+0000
   6.7270  4.10000E-0001   0.00000E+0000
   6.7300  4.15200E-0001   0.00000E+0000
   6.7330  4.17300E-0001   0.00000E+0000
   6.7350  4.13400E-0001   0.00000E+0000
   6.7380  4.09000E-0001   0.00000E+0000
   6.7420  4.24600E-0001   0.00000E+0000
   6.7430  4.21900E-0001   0.00000E+0000
   6.7450  4.10600E-0001   0.00000E+0000
   6.7480  4.03300E-0001   0.00000E+0000
   6.7500  4.30000E-0001   0.00000E+0000
   6.7540  4.16900E-0001   0.00000E+0000
   6.7550  4.20800E-0001   0.00000E+0000
   6.7570  4.23700E-0001   0.00000E+0000
   6.7580  4.21700E-0001   0.00000E+0000
   6.7610  4.26200E-0001   0.00000E+0000
   6.7630  4.24600E-0001   0.00000E+0000
   6.7650  4.20600E-0001   0.00000E+0000
   6.7690  3.90500E-0001   0.00000E+0000
   6.7700  4.13600E-0001   0.00000E+0000
   6.7740  4.30000E-0001   0.00000E+0000
   6.7770  4.29300E-0001   0.00000E+0000
   6.7790  4.27500E-0001   0.00000E+0000
   6.7800  4.18300E-0001   0.00000E+0000
   6.7830  4.17000E-0001   0.00000E+0000
   6.7860  4.26600E-0001   0.00000E+0000
   6.7880  4.26100E-0001   0.00000E+0000
   6.7910  4.39900E-0001   0.00000E+0000
   6.7930  4.33700E-0001   0.00000E+0000
   6.7940  4.27700E-0001   0.00000E+0000
   6.7980  4.12200E-0001   0.00000E+0000
   6.8000  4.21500E-0001   0.00000E+0000
   6.8020  4.32400E-0001   0.00000E+0000
   6.8060  4.30700E-0001   0.00000E+0000
   6.8070  4.32000E-0001   0.00000E+0000
   6.8100  4.44200E-0001   0.00000E+0000
   6.8110  4.53400E-0001   0.00000E+0000
   6.8130  4.27300E-0001   0.00000E+0000
   6.8150  4.37900E-0001   0.00000E+0000
   6.8180  4.37100E-0001   0.00000E+0000
   6.8220  4.17400E-0001   0.00000E+0000
   6.8250  4.25100E-0001   0.00000E+0000
   6.8270  4.19100E-0001   0.00000E+0000
   6.8310  4.35700E-0001   0.00000E+0000
   6.8340  4.35400E-0001   0.00000E+0000
   6.8380  4.31200E-0001   0.00000E+0000
   6.8410  4.32600E-0001   0.00000E+0000
   6.8440  4.23900E-0001   0.00000E+0000
   6.8460  4.28200E-0001   0.00000E+0000
   6.8500  4.36000E-0001   0.00000E+0000
   6.8510  4.40800E-0001   0.00000E+0000
   6.8530  4.49500E-0001   0.00000E+0000
   6.8550  4.34300E-0001   0.00000E+0000
   6.8580  4.24300E-0001   0.00000E+0000
   6.8590  4.20500E-0001   0.00000E+0000
   6.8620  4.35600E-0001   0.00000E+0000
   6.8650  4.28300E-0001   0.00000E+0000
   6.8670  4.31700E-0001   0.00000E+0000
   6.8700  4.35000E-0001   0.00000E+0000
   6.8720  4.39900E-0001   0.00000E+0000
   6.8740  4.38400E-0001   0.00000E+0000
   6.8760  4.47200E-0001   0.00000E+0000
   6.8810  4.37300E-0001   0.00000E+0000
   6.8840  4.31800E-0001   0.00000E+0000
   6.8860  4.40400E-0001   0.00000E+0000
   6.8870  4.43600E-0001   0.00000E+0000
   6.8910  4.35900E-0001   0.00000E+0000
   6.8940  4.42000E-0001   0.00000E+0000
   6.8970  4.54800E-0001   0.00000E+0000
   6.8990  4.60300E-0001   0.00000E+0000
   6.9010  4.68000E-0001   0.00000E+0000
   6.9030  4.66500E-0001   0.00000E+0000
   6.9050  4.55900E-0001   0.00000E+0000
   6.9090  4.62100E-0001   0.00000E+0000
   6.9100  4.69700E-0001   0.00000E+0000
   6.9120  4.63800E-0001   0.00000E+0000
   6.9140  4.60700E-0001   0.00000E+0000
   6.9160  4.52300E-0001   0.00000E+0000
   6.9200  4.54000E-0001   0.00000E+0000
   6.9240  4.66200E-0001   0.00000E+0000
   6.9250  4.63800E-0001   0.00000E+0000
   6.9270  4.51600E-0001   0.00000E+0000
   6.9290  4.58500E-0001   0.00000E+0000
   6.9330  4.76500E-0001   0.00000E+0000
   6.9360  4.53700E-0001   0.00000E+0000
   6.9380  4.70200E-0001   0.00000E+0000
   6.9390  4.85800E-0001   0.00000E+0000
   6.9430  4.86700E-0001   0.00000E+0000
   6.9440  4.62100E-0001   0.00000E+0000
   6.9480  4.45900E-0001   0.00000E+0000
   6.9490  4.48100E-0001   0.00000E+0000
   6.9520  4.50800E-0001   0.00000E+0000
   6.9550  4.52800E-0001   0.00000E+0000
   6.9560  4.53700E-0001   0.00000E+0000
   6.9590  4.61500E-0001   0.00000E+0000
   6.9610  4.49400E-0001   0.00000E+0000
   6.9620  4.52700E-0001   0.00000E+0000
   6.9650  4.61100E-0001   0.00000E+0000
   6.9680  4.45500E-0001   0.00000E+0000
   6.9700  4.40600E-0001   0.00000E+0000
   6.9740  4.67000E-0001   0.00000E+0000
   6.9750  4.53900E-0001   0.00000E+0000
   6.9780  4.49900E-0001   0.00000E+0000
   6.9800  4.40800E-0001   0.00000E+0000
   6.9840  4.32400E-0001   0.00000E+0000
   6.9850  4.38600E-0001   0.00000E+0000
   6.9880  4.46400E-0001   0.00000E+0000
   6.9910  4.42600E-0001   0.00000E+0000
   6.9930  4.61100E-0001   0.00000E+0000
   6.9960  4.76500E-0001   0.00000E+0000
   6.9980  4.77400E-0001   0.00000E+0000
   7.0000  4.48800E-0001   0.00000E+0000
   7.0030  4.66400E-0001   0.00000E+0000
   7.0050  4.67200E-0001   0.00000E+0000
   7.0070  4.73100E-0001   0.00000E+0000
   7.0100  4.74700E-0001   0.00000E+0000
   7.0110  4.85700E-0001   0.00000E+0000
   7.0140  4.81700E-0001   0.00000E+0000
   7.0170  4.59400E-0001   0.00000E+0000
   7.0180  4.75100E-0001   0.00000E+0000
   7.0210  4.85100E-0001   0.00000E+0000
   7.0230  4.74200E-0001   0.00000E+0000
   7.0260  4.90200E-0001   0.00000E+0000
   7.0280  4.92600E-0001   0.00000E+0000
   7.0320  4.83800E-0001   0.00000E+0000
   7.0350  4.84600E-0001   0.00000E+0000
   7.0370  4.84300E-0001   0.00000E+0000
   7.0390  5.15100E-0001   0.00000E+0000
   7.0420  5.23800E-0001   0.00000E+0000
   7.0440  5.14700E-0001   0.00000E+0000
   7.0460  5.05600E-0001   0.00000E+0000
   7.0490  5.05100E-0001   0.00000E+0000
   7.0510  5.07500E-0001   0.00000E+0000
   7.0530  5.27500E-0001   0.00000E+0000
   7.0550  5.25300E-0001   0.00000E+0000
   7.0580  5.24100E-0001   0.00000E+0000
   7.0600  5.37500E-0001   0.00000E+0000
   7.0610  5.45500E-0001   0.00000E+0000
   7.0650  5.54100E-0001   0.00000E+0000
   7.0660  5.44200E-0001   0.00000E+0000
   7.0690  5.56100E-0001   0.00000E+0000
   7.0720  5.79900E-0001   0.00000E+0000
   7.0740  5.75400E-0001   0.00000E+0000
   7.0760  5.66500E-0001   0.00000E+0000
   7.0790  5.54100E-0001   0.00000E+0000
   7.0810  5.60500E-0001   0.00000E+0000
   7.0850  5.93800E-0001   0.00000E+0000
   7.0870  5.96300E-0001   0.00000E+0000
   7.0890  6.03800E-0001   0.00000E+0000
   7.0920  6.02500E-0001   0.00000E+0000
   7.0940  6.15400E-0001   0.00000E+0000
   7.0970  6.28300E-0001   0.00000E+0000
   7.0990  6.43800E-0001   0.00000E+0000
   7.1020  6.51600E-0001   0.00000E+0000
