# Supplementary material for: Self-association of MreC as a regulatory signal in bacterial cell wall elongation
Source: Nat Commun. 2021 May 20;12:2987. doi: 10.1038/s41467-021-22957-9 (PMC8137920; doi:10.1038/s41467-021-22957-9)
Supplement: Supplementary file 4 — Source Data [file 41467_2021_22957_MOESM4_ESM.zip › Martins2-Source-Data/AUC_rawdata/E.coli/00125.RA3]

MREC FHEC 0,8 abs
R 3 20.0 20000 0029248 1.1450E11 281 1 
   5.8030 -2.90200E-0001   0.00000E+0000
   5.8050 -2.50000E-0001   0.00000E+0000
   5.8060 -2.98500E-0001   0.00000E+0000
   5.8070 -2.10400E-0001   0.00000E+0000
   5.8110 -2.64200E-0001   0.00000E+0000
   5.8120 -1.74600E-0001   0.00000E+0000
   5.8130 -2.19800E-0001   0.00000E+0000
   5.8150 -3.59400E-0001   0.00000E+0000
   5.8170 -4.98600E-0001   0.00000E+0000
   5.8180 -4.13700E-0001   0.00000E+0000
   5.8210 -6.91200E-0001   0.00000E+0000
   5.8230 -6.21500E-0001   0.00000E+0000
   5.8260 -3.26400E-0001   0.00000E+0000
   5.8280 -1.02900E-0001   0.00000E+0000
   5.8300  1.11400E-0001   0.00000E+0000
   5.8310  1.32600E-0001   0.00000E+0000
   5.8350  1.31400E-0001   0.00000E+0000
   5.8370  1.11000E-0001   0.00000E+0000
   5.8410  9.71000E-0002   0.00000E+0000
   5.8420  1.04300E-0001   0.00000E+0000
   5.8460  1.03100E-0001   0.00000E+0000
   5.8480  1.03300E-0001   0.00000E+0000
   5.8500  9.17000E-0002   0.00000E+0000
   5.8510  9.72000E-0002   0.00000E+0000
   5.8530  7.12000E-0002   0.00000E+0000
   5.8540  3.77000E-0002   0.00000E+0000
   5.8580  2.17000E-0002   0.00000E+0000
   5.8590  3.19000E-0002   0.00000E+0000
   5.8620  1.40000E-0002   0.00000E+0000
   5.8640  3.01000E-0002   0.00000E+0000
   5.8650  4.41000E-0002   0.00000E+0000
   5.8660  3.12000E-0002   0.00000E+0000
   5.8670  8.40000E-0003   0.00000E+0000
   5.8700 -4.65000E-0002   0.00000E+0000
   5.8720 -4.41000E-0002   0.00000E+0000
   5.8730  9.10000E-0003   0.00000E+0000
   5.8750  9.20000E-0003   0.00000E+0000
   5.8780  4.30000E-0002   0.00000E+0000
   5.8790  3.92000E-0002   0.00000E+0000
   5.8800  4.09000E-0002   0.00000E+0000
   5.8810  3.38000E-0002   0.00000E+0000
   5.8850  9.00000E-0003   0.00000E+0000
   5.8870  2.48000E-0002   0.00000E+0000
   5.8900  5.13000E-0002   0.00000E+0000
   5.8920  3.00000E-0002   0.00000E+0000
   5.8940  3.29000E-0002   0.00000E+0000
   5.8950  3.47000E-0002   0.00000E+0000
   5.8970  9.50000E-0003   0.00000E+0000
   5.9000  3.46000E-0002   0.00000E+0000
   5.9030  3.62000E-0002   0.00000E+0000
   5.9040  2.18000E-0002   0.00000E+0000
   5.9060  6.70000E-0003   0.00000E+0000
   5.9080  1.24000E-0002   0.00000E+0000
   5.9100  1.83000E-0002   0.00000E+0000
   5.9120  2.01000E-0002   0.00000E+0000
   5.9150  2.76000E-0002   0.00000E+0000
   5.9160  2.25000E-0002   0.00000E+0000
   5.9170  2.22000E-0002   0.00000E+0000
   5.9200 -5.90000E-0003   0.00000E+0000
   5.9220  1.05000E-0002   0.00000E+0000
   5.9260  3.66000E-0002   0.00000E+0000
   5.9270  2.69000E-0002   0.00000E+0000
   5.9300  6.12000E-0002   0.00000E+0000
   5.9310  6.62000E-0002   0.00000E+0000
   5.9340  2.74000E-0002   0.00000E+0000
   5.9390  5.99000E-0002   0.00000E+0000
   5.9400  7.84000E-0002   0.00000E+0000
   5.9440  5.52000E-0002   0.00000E+0000
   5.9460  7.23000E-0002   0.00000E+0000
   5.9470  5.80000E-0002   0.00000E+0000
   5.9500  6.22000E-0002   0.00000E+0000
   5.9510  4.74000E-0002   0.00000E+0000
   5.9540  5.32000E-0002   0.00000E+0000
   5.9580  7.06000E-0002   0.00000E+0000
   5.9600  8.50000E-0002   0.00000E+0000
   5.9610  8.57000E-0002   0.00000E+0000
   5.9650  4.59000E-0002   0.00000E+0000
   5.9670  1.65000E-0002   0.00000E+0000
   5.9700  2.42000E-0002   0.00000E+0000
   5.9710  5.70000E-0003   0.00000E+0000
   5.9730  3.87000E-0002   0.00000E+0000
   5.9740  3.52000E-0002   0.00000E+0000
   5.9780  7.80000E-0002   0.00000E+0000
   5.9790 -1.05600E-0001   0.00000E+0000
   5.9850 -9.88200E-0001   0.00000E+0000
   5.9870 -1.35810E+0000   0.00000E+0000
   5.9890 -1.42450E+0000   0.00000E+0000
   5.9910 -1.64560E+0000   0.00000E+0000
   5.9940 -1.87880E+0000   0.00000E+0000
   5.9950 -1.96560E+0000   0.00000E+0000
   5.9990 -1.98710E+0000   0.00000E+0000
   6.0010 -1.91950E+0000   0.00000E+0000
   6.0020 -1.82700E+0000   0.00000E+0000
   6.0040 -1.78660E+0000   0.00000E+0000
   6.0070 -1.61430E+0000   0.00000E+0000
   6.0110 -1.52180E+0000   0.00000E+0000
   6.0120 -1.12270E+0000   0.00000E+0000
   6.0130 -8.45300E-0001   0.00000E+0000
   6.0160 -1.46800E-0001   0.00000E+0000
   6.0200  1.19700E-0001   0.00000E+0000
   6.0230  1.45600E-0001   0.00000E+0000
   6.0250  1.29700E-0001   0.00000E+0000
   6.0260  1.08200E-0001   0.00000E+0000
   6.0300  1.47200E-0001   0.00000E+0000
   6.0320  1.38900E-0001   0.00000E+0000
   6.0340  1.76600E-0001   0.00000E+0000
   6.0370  1.22200E-0001   0.00000E+0000
   6.0390  9.33000E-0002   0.00000E+0000
   6.0430  1.13400E-0001   0.00000E+0000
   6.0440  1.28900E-0001   0.00000E+0000
   6.0480  1.04400E-0001   0.00000E+0000
   6.0490  1.12400E-0001   0.00000E+0000
   6.0510  1.21000E-0001   0.00000E+0000
   6.0550  1.15500E-0001   0.00000E+0000
   6.0560  1.14600E-0001   0.00000E+0000
   6.0590  1.15500E-0001   0.00000E+0000
   6.0610  1.11800E-0001   0.00000E+0000
   6.0640  1.18600E-0001   0.00000E+0000
   6.0660  1.18000E-0001   0.00000E+0000
   6.0690  9.99000E-0002   0.00000E+0000
   6.0710  9.92000E-0002   0.00000E+0000
   6.0730  1.04700E-0001   0.00000E+0000
   6.0750  1.34700E-0001   0.00000E+0000
   6.0780  1.54800E-0001   0.00000E+0000
   6.0800  1.37800E-0001   0.00000E+0000
   6.0830  1.70800E-0001   0.00000E+0000
   6.0850  1.13210E+0000   0.00000E+0000
   6.0870  1.30280E+0000   0.00000E+0000
   6.0920  1.39770E+0000   0.00000E+0000
   6.0940  1.53550E+0000   0.00000E+0000
   6.0960  1.98730E+0000   0.00000E+0000
   6.0990  2.06460E+0000   0.00000E+0000
   6.1010  2.06300E+0000   0.00000E+0000
   6.1030  1.99190E+0000   0.00000E+0000
   6.1080  1.85350E+0000   0.00000E+0000
   6.1090  1.83060E+0000   0.00000E+0000
   6.1130  1.69970E+0000   0.00000E+0000
   6.1140  1.52840E+0000   0.00000E+0000
   6.1170  1.20220E+0000   0.00000E+0000
   6.1190  9.83000E-0002   0.00000E+0000
   6.1250  1.14600E-0001   0.00000E+0000
   6.1280  1.12600E-0001   0.00000E+0000
   6.1310  1.14400E-0001   0.00000E+0000
   6.1340  1.01500E-0001   0.00000E+0000
   6.1350  9.32000E-0002   0.00000E+0000
   6.1380  1.01900E-0001   0.00000E+0000
   6.1400  9.30000E-0002   0.00000E+0000
   6.1430  9.59000E-0002   0.00000E+0000
   6.1450  9.62000E-0002   0.00000E+0000
   6.1470  1.02300E-0001   0.00000E+0000
   6.1490  9.24000E-0002   0.00000E+0000
   6.1510  1.03100E-0001   0.00000E+0000
   6.1530  1.02600E-0001   0.00000E+0000
   6.1560  1.06300E-0001   0.00000E+0000
   6.1570  1.09800E-0001   0.00000E+0000
   6.1610  1.08700E-0001   0.00000E+0000
   6.1640  1.06100E-0001   0.00000E+0000
   6.1650  1.11900E-0001   0.00000E+0000
   6.1680  1.09500E-0001   0.00000E+0000
   6.1690  1.10200E-0001   0.00000E+0000
   6.1710  1.05000E-0001   0.00000E+0000
   6.1740  1.07900E-0001   0.00000E+0000
   6.1780  1.16100E-0001   0.00000E+0000
   6.1810  1.14000E-0001   0.00000E+0000
   6.1840  1.14400E-0001   0.00000E+0000
   6.1860  1.10400E-0001   0.00000E+0000
   6.1890  1.16900E-0001   0.00000E+0000
   6.1930  1.14800E-0001   0.00000E+0000
   6.1950  1.15200E-0001   0.00000E+0000
   6.1970  1.20900E-0001   0.00000E+0000
   6.2000  1.21300E-0001   0.00000E+0000
   6.2050  1.27600E-0001   0.00000E+0000
   6.2060  1.24600E-0001   0.00000E+0000
   6.2080  1.27100E-0001   0.00000E+0000
   6.2120  1.25900E-0001   0.00000E+0000
   6.2130  1.31100E-0001   0.00000E+0000
   6.2160  1.31300E-0001   0.00000E+0000
   6.2220  1.38700E-0001   0.00000E+0000
   6.2230  1.40200E-0001   0.00000E+0000
   6.2270  1.63000E-0001   0.00000E+0000
   6.2280  1.36100E-0001   0.00000E+0000
   6.2320  6.87000E-0002   0.00000E+0000
   6.2350  1.63300E-0001   0.00000E+0000
   6.2370  1.74500E-0001   0.00000E+0000
   6.2400  1.56100E-0001   0.00000E+0000
   6.2440  1.52400E-0001   0.00000E+0000
   6.2450  1.59900E-0001   0.00000E+0000
   6.2480  1.55200E-0001   0.00000E+0000
   6.2500  1.53900E-0001   0.00000E+0000
   6.2520  1.58400E-0001   0.00000E+0000
   6.2540  1.56500E-0001   0.00000E+0000
   6.2570  1.66100E-0001   0.00000E+0000
   6.2590  1.68500E-0001   0.00000E+0000
   6.2610  1.63000E-0001   0.00000E+0000
   6.2660  1.77100E-0001   0.00000E+0000
   6.2680  1.64400E-0001   0.00000E+0000
   6.2700  1.65600E-0001   0.00000E+0000
   6.2710  1.62900E-0001   0.00000E+0000
   6.2740  1.75700E-0001   0.00000E+0000
   6.2790  1.75800E-0001   0.00000E+0000
   6.2830  1.65600E-0001   0.00000E+0000
   6.2860  1.84000E-0001   0.00000E+0000
   6.2890  1.86200E-0001   0.00000E+0000
   6.2920  1.86700E-0001   0.00000E+0000
   6.2940  1.93700E-0001   0.00000E+0000
   6.2990  1.93500E-0001   0.00000E+0000
   6.3000  1.92300E-0001   0.00000E+0000
   6.3030  1.98500E-0001   0.00000E+0000
   6.3050  1.91700E-0001   0.00000E+0000
   6.3070  1.94800E-0001   0.00000E+0000
   6.3090  2.08600E-0001   0.00000E+0000
   6.3110  1.98800E-0001   0.00000E+0000
   6.3130  1.91700E-0001   0.00000E+0000
   6.3160  2.05800E-0001   0.00000E+0000
   6.3180  2.07500E-0001   0.00000E+0000
   6.3190  2.00400E-0001   0.00000E+0000
   6.3210  2.05500E-0001   0.00000E+0000
   6.3240  2.23800E-0001   0.00000E+0000
   6.3280  1.93000E-0001   0.00000E+0000
   6.3300  1.65500E-0001   0.00000E+0000
   6.3330  1.90700E-0001   0.00000E+0000
   6.3360  2.44300E-0001   0.00000E+0000
   6.3370  2.39100E-0001   0.00000E+0000
   6.3410  2.34200E-0001   0.00000E+0000
   6.3430  2.32100E-0001   0.00000E+0000
   6.3460  2.47400E-0001   0.00000E+0000
   6.3500  2.33600E-0001   0.00000E+0000
   6.3520  2.29800E-0001   0.00000E+0000
   6.3550  2.31900E-0001   0.00000E+0000
   6.3570  2.40800E-0001   0.00000E+0000
   6.3590  2.41400E-0001   0.00000E+0000
   6.3620  2.46800E-0001   0.00000E+0000
   6.3660  2.51200E-0001   0.00000E+0000
   6.3680  2.48000E-0001   0.00000E+0000
   6.3710  2.57700E-0001   0.00000E+0000
   6.3730  2.55400E-0001   0.00000E+0000
   6.3750  2.61100E-0001   0.00000E+0000
   6.3770  2.68800E-0001   0.00000E+0000
   6.3810  2.59700E-0001   0.00000E+0000
   6.3830  2.66700E-0001   0.00000E+0000
   6.3850  2.71700E-0001   0.00000E+0000
   6.3860  2.78100E-0001   0.00000E+0000
   6.3900  2.73800E-0001   0.00000E+0000
   6.3920  2.80200E-0001   0.00000E+0000
   6.3940  2.76200E-0001   0.00000E+0000
   6.3960  2.73500E-0001   0.00000E+0000
   6.3980  2.77200E-0001   0.00000E+0000
   6.4000  2.82600E-0001   0.00000E+0000
   6.4020  2.79300E-0001   0.00000E+0000
   6.4040  2.79700E-0001   0.00000E+0000
   6.4070  2.80300E-0001   0.00000E+0000
   6.4080  2.83800E-0001   0.00000E+0000
   6.4100  2.80400E-0001   0.00000E+0000
   6.4120  2.79500E-0001   0.00000E+0000
   6.4140  2.73800E-0001   0.00000E+0000
   6.4160  2.91200E-0001   0.00000E+0000
   6.4190  2.90200E-0001   0.00000E+0000
   6.4210  2.85500E-0001   0.00000E+0000
   6.4240  2.94100E-0001   0.00000E+0000
   6.4260  2.93700E-0001   0.00000E+0000
   6.4280  2.96400E-0001   0.00000E+0000
   6.4300  2.98500E-0001   0.00000E+0000
   6.4330  2.97500E-0001   0.00000E+0000
   6.4340  2.99000E-0001   0.00000E+0000
   6.4370  3.04700E-0001   0.00000E+0000
   6.4420  3.05100E-0001   0.00000E+0000
   6.4470  3.09600E-0001   0.00000E+0000
   6.4490  3.05700E-0001   0.00000E+0000
   6.4510  3.01600E-0001   0.00000E+0000
   6.4550  3.15300E-0001   0.00000E+0000
   6.4560  3.05600E-0001   0.00000E+0000
   6.4590  3.10100E-0001   0.00000E+0000
   6.4600  3.08400E-0001   0.00000E+0000
   6.4620  3.14500E-0001   0.00000E+0000
   6.4640  3.10100E-0001   0.00000E+0000
   6.4690  3.07800E-0001   0.00000E+0000
   6.4700  3.10000E-0001   0.00000E+0000
   6.4740  3.21000E-0001   0.00000E+0000
   6.4760  3.39100E-0001   0.00000E+0000
   6.4770  3.63500E-0001   0.00000E+0000
   6.4790  3.46300E-0001   0.00000E+0000
   6.4830  3.34000E-0001   0.00000E+0000
   6.4850  3.17000E-0001   0.00000E+0000
   6.4880  3.26300E-0001   0.00000E+0000
   6.4920  3.26900E-0001   0.00000E+0000
   6.4930  3.21500E-0001   0.00000E+0000
   6.4970  3.29300E-0001   0.00000E+0000
   6.5000  3.22700E-0001   0.00000E+0000
   6.5010  3.29700E-0001   0.00000E+0000
   6.5040  3.30700E-0001   0.00000E+0000
   6.5060  3.32600E-0001   0.00000E+0000
   6.5080  3.38500E-0001   0.00000E+0000
   6.5120  3.34200E-0001   0.00000E+0000
   6.5150  3.09900E-0001   0.00000E+0000
   6.5170  3.34700E-0001   0.00000E+0000
   6.5210  3.54200E-0001   0.00000E+0000
   6.5240  3.43300E-0001   0.00000E+0000
   6.5260  3.42300E-0001   0.00000E+0000
   6.5280  3.30700E-0001   0.00000E+0000
   6.5310  3.38300E-0001   0.00000E+0000
   6.5320  3.35600E-0001   0.00000E+0000
   6.5350  3.48700E-0001   0.00000E+0000
   6.5380  3.43900E-0001   0.00000E+0000
   6.5400  3.55700E-0001   0.00000E+0000
   6.5410  3.46100E-0001   0.00000E+0000
   6.5440  3.42700E-0001   0.00000E+0000
   6.5450  3.35000E-0001   0.00000E+0000
   6.5480  3.45900E-0001   0.00000E+0000
   6.5500  3.64500E-0001   0.00000E+0000
   6.5520  3.56800E-0001   0.00000E+0000
   6.5540  3.35100E-0001   0.00000E+0000
   6.5590  3.44600E-0001   0.00000E+0000
   6.5610  3.54800E-0001   0.00000E+0000
   6.5620  3.60100E-0001   0.00000E+0000
   6.5660  3.58200E-0001   0.00000E+0000
   6.5680  3.61100E-0001   0.00000E+0000
   6.5710  3.55400E-0001   0.00000E+0000
   6.5730  3.51000E-0001   0.00000E+0000
   6.5750  3.56700E-0001   0.00000E+0000
   6.5760  3.52400E-0001   0.00000E+0000
   6.5800  3.48100E-0001   0.00000E+0000
   6.5820  3.58300E-0001   0.00000E+0000
   6.5840  3.64500E-0001   0.00000E+0000
   6.5860  3.55000E-0001   0.00000E+0000
   6.5900  3.62400E-0001   0.00000E+0000
   6.5910  3.61500E-0001   0.00000E+0000
   6.5930  3.61800E-0001   0.00000E+0000
   6.5940  3.61600E-0001   0.00000E+0000
   6.5980  3.61700E-0001   0.00000E+0000
   6.6000  3.68400E-0001   0.00000E+0000
   6.6030  3.85800E-0001   0.00000E+0000
   6.6050  3.79200E-0001   0.00000E+0000
   6.6070  3.69200E-0001   0.00000E+0000
   6.6080  3.64800E-0001   0.00000E+0000
   6.6100  3.67400E-0001   0.00000E+0000
   6.6120  3.76300E-0001   0.00000E+0000
   6.6150  3.74200E-0001   0.00000E+0000
   6.6170  3.75200E-0001   0.00000E+0000
   6.6190  3.74600E-0001   0.00000E+0000
   6.6210  3.75800E-0001   0.00000E+0000
   6.6240  3.74300E-0001   0.00000E+0000
   6.6260  3.78000E-0001   0.00000E+0000
   6.6300  3.87800E-0001   0.00000E+0000
   6.6320  3.83500E-0001   0.00000E+0000
   6.6330  3.90000E-0001   0.00000E+0000
   6.6340  3.79800E-0001   0.00000E+0000
   6.6380  3.90900E-0001   0.00000E+0000
   6.6390  3.89500E-0001   0.00000E+0000
   6.6420  3.81700E-0001   0.00000E+0000
   6.6440  3.80000E-0001   0.00000E+0000
   6.6460  3.76700E-0001   0.00000E+0000
   6.6490  3.79100E-0001   0.00000E+0000
   6.6500  3.83100E-0001   0.00000E+0000
   6.6530  3.73400E-0001   0.00000E+0000
   6.6560  3.86900E-0001   0.00000E+0000
   6.6580  3.85100E-0001   0.00000E+0000
   6.6590  3.81000E-0001   0.00000E+0000
   6.6620  3.85800E-0001   0.00000E+0000
   6.6650  3.83100E-0001   0.00000E+0000
   6.6670  3.85400E-0001   0.00000E+0000
   6.6700  3.99100E-0001   0.00000E+0000
   6.6730  3.87000E-0001   0.00000E+0000
   6.6760  3.87600E-0001   0.00000E+0000
   6.6780  3.88600E-0001   0.00000E+0000
   6.6800  3.91200E-0001   0.00000E+0000
   6.6830  3.95500E-0001   0.00000E+0000
   6.6840  4.03000E-0001   0.00000E+0000
   6.6870  3.93000E-0001   0.00000E+0000
   6.6890  3.91800E-0001   0.00000E+0000
   6.6910  3.92500E-0001   0.00000E+0000
   6.6940  4.05900E-0001   0.00000E+0000
   6.6950  4.07200E-0001   0.00000E+0000
   6.6990  4.03200E-0001   0.00000E+0000
   6.7010  3.94500E-0001   0.00000E+0000
   6.7030  3.98400E-0001   0.00000E+0000
   6.7040  3.90600E-0001   0.00000E+0000
   6.7070  3.98600E-0001   0.00000E+0000
   6.7080  3.93300E-0001   0.00000E+0000
   6.7120  3.97100E-0001   0.00000E+0000
   6.7140  3.95400E-0001   0.00000E+0000
   6.7170  3.97500E-0001   0.00000E+0000
   6.7190  3.91300E-0001   0.00000E+0000
   6.7220  3.95600E-0001   0.00000E+0000
   6.7240  4.01600E-0001   0.00000E+0000
   6.7260  4.02500E-0001   0.00000E+0000
   6.7290  4.06900E-0001   0.00000E+0000
   6.7310  4.00200E-0001   0.00000E+0000
   6.7360  4.13900E-0001   0.00000E+0000
   6.7390  4.06700E-0001   0.00000E+0000
   6.7410  4.14300E-0001   0.00000E+0000
   6.7450  4.16300E-0001   0.00000E+0000
   6.7460  3.96800E-0001   0.00000E+0000
   6.7490  3.96800E-0001   0.00000E+0000
   6.7510  4.20900E-0001   0.00000E+0000
   6.7530  4.14700E-0001   0.00000E+0000
   6.7550  4.13600E-0001   0.00000E+0000
   6.7580  4.16100E-0001   0.00000E+0000
   6.7600  4.14400E-0001   0.00000E+0000
   6.7630  4.17700E-0001   0.00000E+0000
   6.7650  4.18600E-0001   0.00000E+0000
   6.7670  4.11900E-0001   0.00000E+0000
   6.7700  3.94600E-0001   0.00000E+0000
   6.7720  4.03900E-0001   0.00000E+0000
   6.7750  4.25600E-0001   0.00000E+0000
   6.7770  4.21500E-0001   0.00000E+0000
   6.7790  4.16700E-0001   0.00000E+0000
   6.7840  4.14600E-0001   0.00000E+0000
   6.7860  4.18200E-0001   0.00000E+0000
   6.7880  4.28100E-0001   0.00000E+0000
   6.7910  4.26600E-0001   0.00000E+0000
   6.7930  4.31200E-0001   0.00000E+0000
   6.7980  4.14800E-0001   0.00000E+0000
   6.8000  4.04900E-0001   0.00000E+0000
   6.8030  4.23200E-0001   0.00000E+0000
   6.8050  4.24600E-0001   0.00000E+0000
   6.8060  4.32600E-0001   0.00000E+0000
   6.8090  4.30800E-0001   0.00000E+0000
   6.8110  4.42600E-0001   0.00000E+0000
   6.8140  4.27200E-0001   0.00000E+0000
   6.8170  4.35100E-0001   0.00000E+0000
   6.8190  4.26700E-0001   0.00000E+0000
   6.8210  4.16900E-0001   0.00000E+0000
   6.8240  4.18400E-0001   0.00000E+0000
   6.8270  4.24700E-0001   0.00000E+0000
   6.8290  4.24900E-0001   0.00000E+0000
   6.8330  4.27900E-0001   0.00000E+0000
   6.8350  4.33900E-0001   0.00000E+0000
   6.8370  4.30700E-0001   0.00000E+0000
   6.8380  4.25400E-0001   0.00000E+0000
   6.8420  4.25600E-0001   0.00000E+0000
   6.8450  4.18200E-0001   0.00000E+0000
   6.8460  4.18400E-0001   0.00000E+0000
   6.8500  4.34800E-0001   0.00000E+0000
   6.8520  4.31800E-0001   0.00000E+0000
   6.8530  4.45400E-0001   0.00000E+0000
   6.8550  4.44100E-0001   0.00000E+0000
   6.8580  4.29100E-0001   0.00000E+0000
   6.8600  4.20100E-0001   0.00000E+0000
   6.8630  4.23300E-0001   0.00000E+0000
   6.8650  4.27600E-0001   0.00000E+0000
   6.8670  4.21900E-0001   0.00000E+0000
   6.8700  4.20900E-0001   0.00000E+0000
   6.8720  4.42000E-0001   0.00000E+0000
   6.8740  4.33300E-0001   0.00000E+0000
   6.8770  4.38500E-0001   0.00000E+0000
   6.8790  4.31900E-0001   0.00000E+0000
   6.8810  4.36500E-0001   0.00000E+0000
   6.8850  4.31700E-0001   0.00000E+0000
   6.8860  4.36900E-0001   0.00000E+0000
   6.8900  4.43900E-0001   0.00000E+0000
   6.8930  4.23000E-0001   0.00000E+0000
   6.8940  4.31100E-0001   0.00000E+0000
   6.8970  4.53300E-0001   0.00000E+0000
   6.8990  4.68500E-0001   0.00000E+0000
   6.9020  4.65100E-0001   0.00000E+0000
   6.9040  4.66500E-0001   0.00000E+0000
   6.9060  4.47700E-0001   0.00000E+0000
   6.9080  4.57600E-0001   0.00000E+0000
   6.9110  4.65300E-0001   0.00000E+0000
   6.9120  4.59400E-0001   0.00000E+0000
   6.9150  4.54700E-0001   0.00000E+0000
   6.9190  4.52900E-0001   0.00000E+0000
   6.9210  4.48400E-0001   0.00000E+0000
   6.9240  4.56200E-0001   0.00000E+0000
   6.9260  4.53600E-0001   0.00000E+0000
   6.9300  4.53700E-0001   0.00000E+0000
   6.9320  4.71600E-0001   0.00000E+0000
   6.9350  4.67400E-0001   0.00000E+0000
   6.9360  4.52100E-0001   0.00000E+0000
   6.9390  4.66400E-0001   0.00000E+0000
   6.9430  4.76800E-0001   0.00000E+0000
   6.9450  4.57400E-0001   0.00000E+0000
   6.9480  4.44000E-0001   0.00000E+0000
   6.9510  4.54000E-0001   0.00000E+0000
   6.9520  4.47400E-0001   0.00000E+0000
   6.9560  4.54700E-0001   0.00000E+0000
   6.9570  4.62100E-0001   0.00000E+0000
   6.9600  4.52400E-0001   0.00000E+0000
   6.9610  4.51300E-0001   0.00000E+0000
   6.9650  4.58100E-0001   0.00000E+0000
   6.9670  4.46900E-0001   0.00000E+0000
   6.9690  4.43400E-0001   0.00000E+0000
   6.9720  4.40600E-0001   0.00000E+0000
   6.9750  4.59200E-0001   0.00000E+0000
   6.9770  4.54600E-0001   0.00000E+0000
   6.9790  4.60800E-0001   0.00000E+0000
   6.9820  4.28800E-0001   0.00000E+0000
   6.9840  4.30700E-0001   0.00000E+0000
   6.9860  4.51400E-0001   0.00000E+0000
   6.9890  4.40100E-0001   0.00000E+0000
   6.9910  4.50800E-0001   0.00000E+0000
   6.9940  4.69000E-0001   0.00000E+0000
   6.9960  4.78400E-0001   0.00000E+0000
   6.9990  4.53500E-0001   0.00000E+0000
   7.0010  4.49600E-0001   0.00000E+0000
   7.0030  4.59500E-0001   0.00000E+0000
   7.0050  4.57700E-0001   0.00000E+0000
   7.0070  4.69500E-0001   0.00000E+0000
   7.0090  4.69000E-0001   0.00000E+0000
   7.0110  4.71900E-0001   0.00000E+0000
   7.0140  4.72500E-0001   0.00000E+0000
   7.0170  4.68700E-0001   0.00000E+0000
   7.0180  4.80300E-0001   0.00000E+0000
   7.0200  4.94000E-0001   0.00000E+0000
   7.0230  4.75100E-0001   0.00000E+0000
   7.0260  4.85500E-0001   0.00000E+0000
   7.0290  4.95000E-0001   0.00000E+0000
   7.0300  4.88200E-0001   0.00000E+0000
   7.0340  4.90800E-0001   0.00000E+0000
   7.0370  5.06700E-0001   0.00000E+0000
   7.0400  5.16800E-0001   0.00000E+0000
   7.0420  5.30800E-0001   0.00000E+0000
   7.0440  5.11600E-0001   0.00000E+0000
   7.0460  5.06600E-0001   0.00000E+0000
   7.0490  5.11500E-0001   0.00000E+0000
   7.0510  5.17700E-0001   0.00000E+0000
   7.0520  5.11000E-0001   0.00000E+0000
   7.0540  5.28500E-0001   0.00000E+0000
   7.0550  5.31600E-0001   0.00000E+0000
   7.0590  5.37500E-0001   0.00000E+0000
   7.0600  5.45300E-0001   0.00000E+0000
   7.0640  5.49500E-0001   0.00000E+0000
   7.0650  5.40400E-0001   0.00000E+0000
   7.0680  5.45100E-0001   0.00000E+0000
   7.0700  5.79500E-0001   0.00000E+0000
   7.0730  5.76600E-0001   0.00000E+0000
   7.0750  5.80400E-0001   0.00000E+0000
   7.0770  5.68000E-0001   0.00000E+0000
   7.0800  5.65200E-0001   0.00000E+0000
   7.0830  5.81400E-0001   0.00000E+0000
   7.0850  6.07000E-0001   0.00000E+0000
   7.0860  6.17300E-0001   0.00000E+0000
   7.0900  6.17400E-0001   0.00000E+0000
   7.0920  6.14900E-0001   0.00000E+0000
   7.0940  6.20800E-0001   0.00000E+0000
   7.0970  6.33600E-0001   0.00000E+0000
   7.0990  6.53100E-0001   0.00000E+0000
   7.1010  6.63100E-0001   0.00000E+0000
