# Supplementary material for: Self-association of MreC as a regulatory signal in bacterial cell wall elongation
Source: Nat Commun. 2021 May 20;12:2987. doi: 10.1038/s41467-021-22957-9 (PMC8137920; doi:10.1038/s41467-021-22957-9)
Supplement: Supplementary file 4 — Source Data [file 41467_2021_22957_MOESM4_ESM.zip › Martins2-Source-Data/AUC_rawdata/E.coli/00131.RA3]

MREC FHEC 0,8 abs
R 3 20.0 20000 0030507 1.2000E11 281 1 
   5.8000 -4.14200E-0001   0.00000E+0000
   5.8070 -1.27900E-0001   0.00000E+0000
   5.8090 -2.57100E-0001   0.00000E+0000
   5.8100 -1.63000E-0001   0.00000E+0000
   5.8110 -2.21400E-0001   0.00000E+0000
   5.8140 -2.69300E-0001   0.00000E+0000
   5.8150 -3.31700E-0001   0.00000E+0000
   5.8180 -3.94200E-0001   0.00000E+0000
   5.8190 -4.40200E-0001   0.00000E+0000
   5.8210 -4.80000E-0001   0.00000E+0000
   5.8220 -7.45700E-0001   0.00000E+0000
   5.8250 -4.40700E-0001   0.00000E+0000
   5.8280 -1.92200E-0001   0.00000E+0000
   5.8290  1.63000E-0002   0.00000E+0000
   5.8300  9.35000E-0002   0.00000E+0000
   5.8320  1.57500E-0001   0.00000E+0000
   5.8350  1.49800E-0001   0.00000E+0000
   5.8370  9.90000E-0002   0.00000E+0000
   5.8390  8.94000E-0002   0.00000E+0000
   5.8420  9.37000E-0002   0.00000E+0000
   5.8440  7.42000E-0002   0.00000E+0000
   5.8480  9.76000E-0002   0.00000E+0000
   5.8510  8.98000E-0002   0.00000E+0000
   5.8520  8.41000E-0002   0.00000E+0000
   5.8530  7.30000E-0002   0.00000E+0000
   5.8550  3.69000E-0002   0.00000E+0000
   5.8580  7.30000E-0003   0.00000E+0000
   5.8590  3.78000E-0002   0.00000E+0000
   5.8620  8.90000E-0003   0.00000E+0000
   5.8640  2.34000E-0002   0.00000E+0000
   5.8650  3.66000E-0002   0.00000E+0000
   5.8660  4.23000E-0002   0.00000E+0000
   5.8680  2.26000E-0002   0.00000E+0000
   5.8710 -4.18000E-0002   0.00000E+0000
   5.8730 -1.31000E-0002   0.00000E+0000
   5.8760  2.30000E-0003   0.00000E+0000
   5.8770  2.90000E-0002   0.00000E+0000
   5.8780  5.03000E-0002   0.00000E+0000
   5.8820  3.91000E-0002   0.00000E+0000
   5.8830  2.10000E-0002   0.00000E+0000
   5.8850  7.80000E-0003   0.00000E+0000
   5.8860  1.62000E-0002   0.00000E+0000
   5.8870  3.72000E-0002   0.00000E+0000
   5.8900  4.52000E-0002   0.00000E+0000
   5.8930  1.35000E-0002   0.00000E+0000
   5.8960  3.37000E-0002   0.00000E+0000
   5.8970  4.10000E-0003   0.00000E+0000
   5.8990  3.87000E-0002   0.00000E+0000
   5.9010  4.81000E-0002   0.00000E+0000
   5.9030  2.95000E-0002   0.00000E+0000
   5.9060  2.17000E-0002   0.00000E+0000
   5.9080  6.40000E-0003   0.00000E+0000
   5.9100  1.56000E-0002   0.00000E+0000
   5.9110  6.90000E-0003   0.00000E+0000
   5.9150  2.11000E-0002   0.00000E+0000
   5.9170  2.52000E-0002   0.00000E+0000
   5.9180  1.78000E-0002   0.00000E+0000
   5.9230  3.40000E-0003   0.00000E+0000
   5.9240  3.65000E-0002   0.00000E+0000
   5.9260  3.53000E-0002   0.00000E+0000
   5.9270  2.78000E-0002   0.00000E+0000
   5.9290  5.62000E-0002   0.00000E+0000
   5.9300  7.54000E-0002   0.00000E+0000
   5.9320  7.48000E-0002   0.00000E+0000
   5.9330  5.35000E-0002   0.00000E+0000
   5.9350  2.68000E-0002   0.00000E+0000
   5.9400  8.43000E-0002   0.00000E+0000
   5.9420  5.44000E-0002   0.00000E+0000
   5.9440  7.00000E-0002   0.00000E+0000
   5.9470  6.63000E-0002   0.00000E+0000
   5.9490  6.33000E-0002   0.00000E+0000
   5.9510  3.66000E-0002   0.00000E+0000
   5.9530  4.42000E-0002   0.00000E+0000
   5.9540  5.86000E-0002   0.00000E+0000
   5.9570  6.53000E-0002   0.00000E+0000
   5.9590  9.34000E-0002   0.00000E+0000
   5.9610  8.48000E-0002   0.00000E+0000
   5.9630  6.86000E-0002   0.00000E+0000
   5.9660  3.03000E-0002   0.00000E+0000
   5.9680  1.95000E-0002   0.00000E+0000
   5.9710  1.03000E-0002   0.00000E+0000
   5.9730  3.26000E-0002   0.00000E+0000
   5.9750  2.97000E-0002   0.00000E+0000
   5.9770  2.67000E-0002   0.00000E+0000
   5.9800  7.00000E-0003   0.00000E+0000
   5.9820 -3.23300E-0001   0.00000E+0000
   5.9830 -9.73900E-0001   0.00000E+0000
   5.9840 -1.08720E+0000   0.00000E+0000
   5.9860 -1.31530E+0000   0.00000E+0000
   5.9890 -1.42370E+0000   0.00000E+0000
   5.9910 -1.62580E+0000   0.00000E+0000
   5.9930 -1.90460E+0000   0.00000E+0000
   5.9950 -1.97250E+0000   0.00000E+0000
   5.9990 -2.02020E+0000   0.00000E+0000
   6.0010 -1.88990E+0000   0.00000E+0000
   6.0040 -1.84720E+0000   0.00000E+0000
   6.0060 -1.73960E+0000   0.00000E+0000
   6.0090 -1.57680E+0000   0.00000E+0000
   6.0110 -1.46910E+0000   0.00000E+0000
   6.0140 -8.74300E-0001   0.00000E+0000
   6.0150 -5.67000E-0001   0.00000E+0000
   6.0180  1.23000E-0001   0.00000E+0000
   6.0210  1.41500E-0001   0.00000E+0000
   6.0230  1.44500E-0001   0.00000E+0000
   6.0250  1.41900E-0001   0.00000E+0000
   6.0270  1.10300E-0001   0.00000E+0000
   6.0290  1.18100E-0001   0.00000E+0000
   6.0300  1.45000E-0001   0.00000E+0000
   6.0320  1.37900E-0001   0.00000E+0000
   6.0340  1.46600E-0001   0.00000E+0000
   6.0350  1.67000E-0001   0.00000E+0000
   6.0390  1.03100E-0001   0.00000E+0000
   6.0420  9.30000E-0002   0.00000E+0000
   6.0440  1.13600E-0001   0.00000E+0000
   6.0490  1.13600E-0001   0.00000E+0000
   6.0510  1.06900E-0001   0.00000E+0000
   6.0520  1.18100E-0001   0.00000E+0000
   6.0550  1.15100E-0001   0.00000E+0000
   6.0570  1.13200E-0001   0.00000E+0000
   6.0590  1.21000E-0001   0.00000E+0000
   6.0610  1.16100E-0001   0.00000E+0000
   6.0630  1.09700E-0001   0.00000E+0000
   6.0660  1.28100E-0001   0.00000E+0000
   6.0680  1.11100E-0001   0.00000E+0000
   6.0690  1.00200E-0001   0.00000E+0000
   6.0710  1.02200E-0001   0.00000E+0000
   6.0750  1.12100E-0001   0.00000E+0000
   6.0760  1.53300E-0001   0.00000E+0000
   6.0790  1.52200E-0001   0.00000E+0000
   6.0810  1.46600E-0001   0.00000E+0000
   6.0830  1.00500E-0001   0.00000E+0000
   6.0850  8.85000E-0001   0.00000E+0000
   6.0870  1.23600E+0000   0.00000E+0000
   6.0920  1.41340E+0000   0.00000E+0000
   6.0940  1.50390E+0000   0.00000E+0000
   6.0970  1.85130E+0000   0.00000E+0000
   6.1010  2.05180E+0000   0.00000E+0000
   6.1030  2.00970E+0000   0.00000E+0000
   6.1060  1.95240E+0000   0.00000E+0000
   6.1090  1.89010E+0000   0.00000E+0000
   6.1110  1.84700E+0000   0.00000E+0000
   6.1120  1.76520E+0000   0.00000E+0000
   6.1130  1.66680E+0000   0.00000E+0000
   6.1190  9.20900E-0001   0.00000E+0000
   6.1230  1.24300E-0001   0.00000E+0000
   6.1260  9.69000E-0002   0.00000E+0000
   6.1280  1.23100E-0001   0.00000E+0000
   6.1310  1.11800E-0001   0.00000E+0000
   6.1330  1.01400E-0001   0.00000E+0000
   6.1350  1.02400E-0001   0.00000E+0000
   6.1370  9.09000E-0002   0.00000E+0000
   6.1400  9.95000E-0002   0.00000E+0000
   6.1420  8.65000E-0002   0.00000E+0000
   6.1450  8.86000E-0002   0.00000E+0000
   6.1490  9.96000E-0002   0.00000E+0000
   6.1520  9.15000E-0002   0.00000E+0000
   6.1560  9.80000E-0002   0.00000E+0000
   6.1580  1.01000E-0001   0.00000E+0000
   6.1610  9.76000E-0002   0.00000E+0000
   6.1640  9.92000E-0002   0.00000E+0000
   6.1650  9.98000E-0002   0.00000E+0000
   6.1660  1.02800E-0001   0.00000E+0000
   6.1690  1.02700E-0001   0.00000E+0000
   6.1710  1.00900E-0001   0.00000E+0000
   6.1740  1.06100E-0001   0.00000E+0000
   6.1750  1.02700E-0001   0.00000E+0000
   6.1790  1.07200E-0001   0.00000E+0000
   6.1800  1.10000E-0001   0.00000E+0000
   6.1810  1.07300E-0001   0.00000E+0000
   6.1840  1.11500E-0001   0.00000E+0000
   6.1870  1.07300E-0001   0.00000E+0000
   6.1880  1.11600E-0001   0.00000E+0000
   6.1920  1.11000E-0001   0.00000E+0000
   6.1940  1.12100E-0001   0.00000E+0000
   6.1950  1.13100E-0001   0.00000E+0000
   6.1970  1.10200E-0001   0.00000E+0000
   6.2000  1.14500E-0001   0.00000E+0000
   6.2020  1.19500E-0001   0.00000E+0000
   6.2060  1.17100E-0001   0.00000E+0000
   6.2070  1.16200E-0001   0.00000E+0000
   6.2100  1.22700E-0001   0.00000E+0000
   6.2110  1.22900E-0001   0.00000E+0000
   6.2130  1.27300E-0001   0.00000E+0000
   6.2150  1.30500E-0001   0.00000E+0000
   6.2180  1.26000E-0001   0.00000E+0000
   6.2200  1.27600E-0001   0.00000E+0000
   6.2230  1.31300E-0001   0.00000E+0000
   6.2250  1.38900E-0001   0.00000E+0000
   6.2270  1.67700E-0001   0.00000E+0000
   6.2290  1.28900E-0001   0.00000E+0000
   6.2310  6.67000E-0002   0.00000E+0000
   6.2320  6.62000E-0002   0.00000E+0000
   6.2340  1.26100E-0001   0.00000E+0000
   6.2360  1.70000E-0001   0.00000E+0000
   6.2400  1.49700E-0001   0.00000E+0000
   6.2410  1.44300E-0001   0.00000E+0000
   6.2430  1.48000E-0001   0.00000E+0000
   6.2450  1.46300E-0001   0.00000E+0000
   6.2500  1.47200E-0001   0.00000E+0000
   6.2520  1.43100E-0001   0.00000E+0000
   6.2530  1.49600E-0001   0.00000E+0000
   6.2540  1.51600E-0001   0.00000E+0000
   6.2570  1.58300E-0001   0.00000E+0000
   6.2590  1.59600E-0001   0.00000E+0000
   6.2630  1.60100E-0001   0.00000E+0000
   6.2640  1.61400E-0001   0.00000E+0000
   6.2660  1.72000E-0001   0.00000E+0000
   6.2680  1.73100E-0001   0.00000E+0000
   6.2700  1.56000E-0001   0.00000E+0000
   6.2710  1.60000E-0001   0.00000E+0000
   6.2740  1.63500E-0001   0.00000E+0000
   6.2750  1.69100E-0001   0.00000E+0000
   6.2800  1.66400E-0001   0.00000E+0000
   6.2840  1.67100E-0001   0.00000E+0000
   6.2860  1.72800E-0001   0.00000E+0000
   6.2890  1.76800E-0001   0.00000E+0000
   6.2920  1.74900E-0001   0.00000E+0000
   6.2930  1.73400E-0001   0.00000E+0000
   6.2990  1.87800E-0001   0.00000E+0000
   6.3000  1.87800E-0001   0.00000E+0000
   6.3030  1.83200E-0001   0.00000E+0000
   6.3050  1.90300E-0001   0.00000E+0000
   6.3070  1.76800E-0001   0.00000E+0000
   6.3110  1.99200E-0001   0.00000E+0000
   6.3120  1.86300E-0001   0.00000E+0000
   6.3150  1.86100E-0001   0.00000E+0000
   6.3160  1.98700E-0001   0.00000E+0000
   6.3190  1.95400E-0001   0.00000E+0000
   6.3210  1.97900E-0001   0.00000E+0000
   6.3230  2.04500E-0001   0.00000E+0000
   6.3260  2.18500E-0001   0.00000E+0000
   6.3270  2.06200E-0001   0.00000E+0000
   6.3290  1.67000E-0001   0.00000E+0000
   6.3310  1.68400E-0001   0.00000E+0000
   6.3320  1.78300E-0001   0.00000E+0000
   6.3380  2.29800E-0001   0.00000E+0000
   6.3390  2.29800E-0001   0.00000E+0000
   6.3410  2.22000E-0001   0.00000E+0000
   6.3460  2.33400E-0001   0.00000E+0000
   6.3480  2.28900E-0001   0.00000E+0000
   6.3500  2.29300E-0001   0.00000E+0000
   6.3520  2.25000E-0001   0.00000E+0000
   6.3550  2.21700E-0001   0.00000E+0000
   6.3560  2.23800E-0001   0.00000E+0000
   6.3590  2.25700E-0001   0.00000E+0000
   6.3610  2.32100E-0001   0.00000E+0000
   6.3640  2.35300E-0001   0.00000E+0000
   6.3670  2.37500E-0001   0.00000E+0000
   6.3680  2.34000E-0001   0.00000E+0000
   6.3730  2.46200E-0001   0.00000E+0000
   6.3760  2.48900E-0001   0.00000E+0000
   6.3770  2.55800E-0001   0.00000E+0000
   6.3790  2.51200E-0001   0.00000E+0000
   6.3800  2.47300E-0001   0.00000E+0000
   6.3850  2.61500E-0001   0.00000E+0000
   6.3890  2.59600E-0001   0.00000E+0000
   6.3910  2.64900E-0001   0.00000E+0000
   6.3930  2.64100E-0001   0.00000E+0000
   6.3970  2.57800E-0001   0.00000E+0000
   6.3980  2.65100E-0001   0.00000E+0000
   6.4000  2.74000E-0001   0.00000E+0000
   6.4020  2.65800E-0001   0.00000E+0000
   6.4050  2.64300E-0001   0.00000E+0000
   6.4080  2.73800E-0001   0.00000E+0000
   6.4100  2.77600E-0001   0.00000E+0000
   6.4120  2.64100E-0001   0.00000E+0000
   6.4140  2.72400E-0001   0.00000E+0000
   6.4160  2.63300E-0001   0.00000E+0000
   6.4170  2.75800E-0001   0.00000E+0000
   6.4200  2.77900E-0001   0.00000E+0000
   6.4230  2.81200E-0001   0.00000E+0000
   6.4260  2.77600E-0001   0.00000E+0000
   6.4270  2.87900E-0001   0.00000E+0000
   6.4300  2.87100E-0001   0.00000E+0000
   6.4330  2.85800E-0001   0.00000E+0000
   6.4350  2.90900E-0001   0.00000E+0000
   6.4370  2.89000E-0001   0.00000E+0000
   6.4420  2.89200E-0001   0.00000E+0000
   6.4430  2.91200E-0001   0.00000E+0000
   6.4450  2.93900E-0001   0.00000E+0000
   6.4470  2.99700E-0001   0.00000E+0000
   6.4520  2.85200E-0001   0.00000E+0000
   6.4540  3.03400E-0001   0.00000E+0000
   6.4570  3.02700E-0001   0.00000E+0000
   6.4600  3.02700E-0001   0.00000E+0000
   6.4620  3.00300E-0001   0.00000E+0000
   6.4650  3.06900E-0001   0.00000E+0000
   6.4660  3.05800E-0001   0.00000E+0000
   6.4690  3.03900E-0001   0.00000E+0000
   6.4710  3.00700E-0001   0.00000E+0000
   6.4740  3.05700E-0001   0.00000E+0000
   6.4760  3.05200E-0001   0.00000E+0000
   6.4790  3.49500E-0001   0.00000E+0000
   6.4810  3.45600E-0001   0.00000E+0000
   6.4830  3.31700E-0001   0.00000E+0000
   6.4850  3.20500E-0001   0.00000E+0000
   6.4870  3.13900E-0001   0.00000E+0000
   6.4920  3.16900E-0001   0.00000E+0000
   6.4970  3.17700E-0001   0.00000E+0000
   6.5010  3.13800E-0001   0.00000E+0000
   6.5020  3.23600E-0001   0.00000E+0000
   6.5050  3.17800E-0001   0.00000E+0000
   6.5070  3.24800E-0001   0.00000E+0000
   6.5100  3.38200E-0001   0.00000E+0000
   6.5120  3.39200E-0001   0.00000E+0000
   6.5140  2.99600E-0001   0.00000E+0000
   6.5150  3.02400E-0001   0.00000E+0000
   6.5170  3.28700E-0001   0.00000E+0000
   6.5200  3.41400E-0001   0.00000E+0000
   6.5220  3.32200E-0001   0.00000E+0000
   6.5240  3.40000E-0001   0.00000E+0000
   6.5270  3.28700E-0001   0.00000E+0000
   6.5280  3.24400E-0001   0.00000E+0000
   6.5310  3.36900E-0001   0.00000E+0000
   6.5330  3.31500E-0001   0.00000E+0000
   6.5360  3.32800E-0001   0.00000E+0000
   6.5390  3.48000E-0001   0.00000E+0000
   6.5410  3.46800E-0001   0.00000E+0000
   6.5430  3.41200E-0001   0.00000E+0000
   6.5450  3.42300E-0001   0.00000E+0000
   6.5480  3.40100E-0001   0.00000E+0000
   6.5490  3.57200E-0001   0.00000E+0000
   6.5520  3.42600E-0001   0.00000E+0000
   6.5540  3.35600E-0001   0.00000E+0000
   6.5590  3.42900E-0001   0.00000E+0000
   6.5610  3.46400E-0001   0.00000E+0000
   6.5630  3.54100E-0001   0.00000E+0000
   6.5650  3.48000E-0001   0.00000E+0000
   6.5670  3.53400E-0001   0.00000E+0000
   6.5710  3.54700E-0001   0.00000E+0000
   6.5720  3.43100E-0001   0.00000E+0000
   6.5740  3.46400E-0001   0.00000E+0000
   6.5750  3.50700E-0001   0.00000E+0000
   6.5770  3.39700E-0001   0.00000E+0000
   6.5800  3.46700E-0001   0.00000E+0000
   6.5830  3.59300E-0001   0.00000E+0000
   6.5840  3.52800E-0001   0.00000E+0000
   6.5870  3.59600E-0001   0.00000E+0000
   6.5900  3.58700E-0001   0.00000E+0000
   6.5940  3.58600E-0001   0.00000E+0000
   6.5950  3.63900E-0001   0.00000E+0000
   6.5980  3.52400E-0001   0.00000E+0000
   6.5990  3.59800E-0001   0.00000E+0000
   6.6020  3.86900E-0001   0.00000E+0000
   6.6050  3.66600E-0001   0.00000E+0000
   6.6060  3.59800E-0001   0.00000E+0000
   6.6080  3.63800E-0001   0.00000E+0000
   6.6120  3.66100E-0001   0.00000E+0000
   6.6130  3.73900E-0001   0.00000E+0000
   6.6160  3.70300E-0001   0.00000E+0000
   6.6170  3.70200E-0001   0.00000E+0000
   6.6210  3.71800E-0001   0.00000E+0000
   6.6220  3.74000E-0001   0.00000E+0000
   6.6250  3.78000E-0001   0.00000E+0000
   6.6260  3.77900E-0001   0.00000E+0000
   6.6290  3.82900E-0001   0.00000E+0000
   6.6310  3.77000E-0001   0.00000E+0000
   6.6330  3.92800E-0001   0.00000E+0000
   6.6350  3.77100E-0001   0.00000E+0000
   6.6390  3.80400E-0001   0.00000E+0000
   6.6410  3.86700E-0001   0.00000E+0000
   6.6440  3.83300E-0001   0.00000E+0000
   6.6460  3.81400E-0001   0.00000E+0000
   6.6480  3.76100E-0001   0.00000E+0000
   6.6500  3.83000E-0001   0.00000E+0000
   6.6530  3.75200E-0001   0.00000E+0000
   6.6550  3.80200E-0001   0.00000E+0000
   6.6580  3.76700E-0001   0.00000E+0000
   6.6600  3.80600E-0001   0.00000E+0000
   6.6620  3.86400E-0001   0.00000E+0000
   6.6640  3.83800E-0001   0.00000E+0000
   6.6670  3.84100E-0001   0.00000E+0000
   6.6690  3.80400E-0001   0.00000E+0000
   6.6710  3.84300E-0001   0.00000E+0000
   6.6740  3.84000E-0001   0.00000E+0000
   6.6760  3.80200E-0001   0.00000E+0000
   6.6780  3.86700E-0001   0.00000E+0000
   6.6800  3.94200E-0001   0.00000E+0000
   6.6830  3.93400E-0001   0.00000E+0000
   6.6850  3.87900E-0001   0.00000E+0000
   6.6880  3.92300E-0001   0.00000E+0000
   6.6900  3.83500E-0001   0.00000E+0000
   6.6920  4.06900E-0001   0.00000E+0000
   6.6960  4.05000E-0001   0.00000E+0000
   6.6980  3.95200E-0001   0.00000E+0000
   6.7010  3.91100E-0001   0.00000E+0000
   6.7030  3.91700E-0001   0.00000E+0000
   6.7050  3.86000E-0001   0.00000E+0000
   6.7060  3.96000E-0001   0.00000E+0000
   6.7100  3.87500E-0001   0.00000E+0000
   6.7120  3.94600E-0001   0.00000E+0000
   6.7140  3.91100E-0001   0.00000E+0000
   6.7170  3.93400E-0001   0.00000E+0000
   6.7200  3.87000E-0001   0.00000E+0000
   6.7220  3.97800E-0001   0.00000E+0000
   6.7240  3.97200E-0001   0.00000E+0000
   6.7260  3.96500E-0001   0.00000E+0000
   6.7280  4.03900E-0001   0.00000E+0000
   6.7310  4.01900E-0001   0.00000E+0000
   6.7330  4.05400E-0001   0.00000E+0000
   6.7360  3.99400E-0001   0.00000E+0000
   6.7390  4.04600E-0001   0.00000E+0000
   6.7420  4.18000E-0001   0.00000E+0000
   6.7450  4.01900E-0001   0.00000E+0000
   6.7470  3.96900E-0001   0.00000E+0000
   6.7490  4.05400E-0001   0.00000E+0000
   6.7510  4.13400E-0001   0.00000E+0000
   6.7550  4.08100E-0001   0.00000E+0000
   6.7570  4.12000E-0001   0.00000E+0000
   6.7580  4.10000E-0001   0.00000E+0000
   6.7610  4.19700E-0001   0.00000E+0000
   6.7630  4.15900E-0001   0.00000E+0000
   6.7660  4.11000E-0001   0.00000E+0000
   6.7690  3.80100E-0001   0.00000E+0000
   6.7720  3.95900E-0001   0.00000E+0000
   6.7750  4.27000E-0001   0.00000E+0000
   6.7770  4.10000E-0001   0.00000E+0000
   6.7810  4.15100E-0001   0.00000E+0000
   6.7840  4.03900E-0001   0.00000E+0000
   6.7860  4.17700E-0001   0.00000E+0000
   6.7880  4.10400E-0001   0.00000E+0000
   6.7910  4.17500E-0001   0.00000E+0000
   6.7930  4.26000E-0001   0.00000E+0000
   6.7950  4.19000E-0001   0.00000E+0000
   6.7970  4.13100E-0001   0.00000E+0000
   6.8000  4.07400E-0001   0.00000E+0000
   6.8030  4.23600E-0001   0.00000E+0000
   6.8060  4.22900E-0001   0.00000E+0000
   6.8070  4.24300E-0001   0.00000E+0000
   6.8090  4.34900E-0001   0.00000E+0000
   6.8130  4.43900E-0001   0.00000E+0000
   6.8170  4.24600E-0001   0.00000E+0000
   6.8180  4.29900E-0001   0.00000E+0000
   6.8210  4.32300E-0001   0.00000E+0000
   6.8250  4.13200E-0001   0.00000E+0000
   6.8270  4.12600E-0001   0.00000E+0000
   6.8300  4.14700E-0001   0.00000E+0000
   6.8320  4.25600E-0001   0.00000E+0000
   6.8340  4.25000E-0001   0.00000E+0000
   6.8380  4.25300E-0001   0.00000E+0000
   6.8390  4.18500E-0001   0.00000E+0000
   6.8440  4.16400E-0001   0.00000E+0000
   6.8460  4.17100E-0001   0.00000E+0000
   6.8480  4.24400E-0001   0.00000E+0000
   6.8510  4.27900E-0001   0.00000E+0000
   6.8530  4.37500E-0001   0.00000E+0000
   6.8560  4.31700E-0001   0.00000E+0000
   6.8580  4.20100E-0001   0.00000E+0000
   6.8600  4.15900E-0001   0.00000E+0000
   6.8630  4.29500E-0001   0.00000E+0000
   6.8650  4.20000E-0001   0.00000E+0000
   6.8670  4.24600E-0001   0.00000E+0000
   6.8700  4.26400E-0001   0.00000E+0000
   6.8720  4.40100E-0001   0.00000E+0000
   6.8740  4.31900E-0001   0.00000E+0000
   6.8770  4.38300E-0001   0.00000E+0000
   6.8790  4.30400E-0001   0.00000E+0000
   6.8820  4.34300E-0001   0.00000E+0000
   6.8840  4.33200E-0001   0.00000E+0000
   6.8860  4.26400E-0001   0.00000E+0000
   6.8880  4.38500E-0001   0.00000E+0000
   6.8890  4.27900E-0001   0.00000E+0000
   6.8920  4.29500E-0001   0.00000E+0000
   6.8960  4.40300E-0001   0.00000E+0000
   6.8970  4.55100E-0001   0.00000E+0000
   6.9010  4.68700E-0001   0.00000E+0000
   6.9050  4.50900E-0001   0.00000E+0000
   6.9070  4.55700E-0001   0.00000E+0000
   6.9100  4.54700E-0001   0.00000E+0000
   6.9120  4.53900E-0001   0.00000E+0000
   6.9150  4.47000E-0001   0.00000E+0000
   6.9160  4.51000E-0001   0.00000E+0000
   6.9180  4.44700E-0001   0.00000E+0000
   6.9200  4.43500E-0001   0.00000E+0000
   6.9240  4.51800E-0001   0.00000E+0000
   6.9250  4.50300E-0001   0.00000E+0000
   6.9270  4.41700E-0001   0.00000E+0000
   6.9300  4.53700E-0001   0.00000E+0000
   6.9320  4.55700E-0001   0.00000E+0000
   6.9340  4.62600E-0001   0.00000E+0000
   6.9370  4.47100E-0001   0.00000E+0000
   6.9410  4.87200E-0001   0.00000E+0000
   6.9430  4.63000E-0001   0.00000E+0000
   6.9450  4.50600E-0001   0.00000E+0000
   6.9470  4.42900E-0001   0.00000E+0000
   6.9500  4.42300E-0001   0.00000E+0000
   6.9520  4.56300E-0001   0.00000E+0000
   6.9550  4.45700E-0001   0.00000E+0000
   6.9570  4.57000E-0001   0.00000E+0000
   6.9590  4.53900E-0001   0.00000E+0000
   6.9620  4.45800E-0001   0.00000E+0000
   6.9640  4.53000E-0001   0.00000E+0000
   6.9660  4.51700E-0001   0.00000E+0000
   6.9680  4.43400E-0001   0.00000E+0000
   6.9700  4.44900E-0001   0.00000E+0000
   6.9720  4.48900E-0001   0.00000E+0000
   6.9750  4.52300E-0001   0.00000E+0000
   6.9760  4.47900E-0001   0.00000E+0000
   6.9790  4.52900E-0001   0.00000E+0000
   6.9800  4.31500E-0001   0.00000E+0000
   6.9840  4.36900E-0001   0.00000E+0000
   6.9860  4.40300E-0001   0.00000E+0000
   6.9890  4.39000E-0001   0.00000E+0000
   6.9910  4.48400E-0001   0.00000E+0000
   6.9930  4.66500E-0001   0.00000E+0000
   6.9970  4.79700E-0001   0.00000E+0000
   6.9990  4.57000E-0001   0.00000E+0000
   7.0010  4.54200E-0001   0.00000E+0000
   7.0030  4.60400E-0001   0.00000E+0000
   7.0050  4.62700E-0001   0.00000E+0000
   7.0070  4.65600E-0001   0.00000E+0000
   7.0080  4.66200E-0001   0.00000E+0000
   7.0100  4.75700E-0001   0.00000E+0000
   7.0140  4.80600E-0001   0.00000E+0000
   7.0160  4.68700E-0001   0.00000E+0000
   7.0180  4.81800E-0001   0.00000E+0000
   7.0200  4.90600E-0001   0.00000E+0000
   7.0230  4.88700E-0001   0.00000E+0000
   7.0250  4.69100E-0001   0.00000E+0000
   7.0300  4.94200E-0001   0.00000E+0000
   7.0320  4.88400E-0001   0.00000E+0000
   7.0350  4.90300E-0001   0.00000E+0000
   7.0370  5.13800E-0001   0.00000E+0000
   7.0410  5.21300E-0001   0.00000E+0000
   7.0420  5.22300E-0001   0.00000E+0000
   7.0440  5.17600E-0001   0.00000E+0000
   7.0470  5.04700E-0001   0.00000E+0000
   7.0490  5.11300E-0001   0.00000E+0000
   7.0510  5.22500E-0001   0.00000E+0000
   7.0530  5.28000E-0001   0.00000E+0000
   7.0560  5.23600E-0001   0.00000E+0000
   7.0600  5.46800E-0001   0.00000E+0000
   7.0620  5.54200E-0001   0.00000E+0000
   7.0630  5.56300E-0001   0.00000E+0000
   7.0660  5.47600E-0001   0.00000E+0000
   7.0690  5.66700E-0001   0.00000E+0000
   7.0720  5.84000E-0001   0.00000E+0000
   7.0730  5.78000E-0001   0.00000E+0000
   7.0760  5.76400E-0001   0.00000E+0000
   7.0780  5.70900E-0001   0.00000E+0000
   7.0800  5.75400E-0001   0.00000E+0000
   7.0830  5.90700E-0001   0.00000E+0000
   7.0870  6.12100E-0001   0.00000E+0000
   7.0900  6.11600E-0001   0.00000E+0000
   7.0920  6.12500E-0001   0.00000E+0000
   7.0970  6.46200E-0001   0.00000E+0000
   7.0990  6.64900E-0001   0.00000E+0000
   7.1020  6.78200E-0001   0.00000E+0000
