# Supplementary material for: Self-association of MreC as a regulatory signal in bacterial cell wall elongation
Source: Nat Commun. 2021 May 20;12:2987. doi: 10.1038/s41467-021-22957-9 (PMC8137920; doi:10.1038/s41467-021-22957-9)
Supplement: Supplementary file 4 — Source Data [file 41467_2021_22957_MOESM4_ESM.zip › Martins2-Source-Data/AUC_rawdata/E.coli/00130.RA3]

MREC FHEC 0,8 abs
R 3 20.0 20000 0030293 1.1900E11 281 1 
   5.8010 -5.01700E-0001   0.00000E+0000
   5.8030 -2.15900E-0001   0.00000E+0000
   5.8050 -1.86400E-0001   0.00000E+0000
   5.8070 -1.57000E-0001   0.00000E+0000
   5.8100 -2.28200E-0001   0.00000E+0000
   5.8110 -1.36600E-0001   0.00000E+0000
   5.8120 -2.16600E-0001   0.00000E+0000
   5.8150 -2.61400E-0001   0.00000E+0000
   5.8160 -3.98700E-0001   0.00000E+0000
   5.8170 -4.25800E-0001   0.00000E+0000
   5.8180 -4.25000E-0001   0.00000E+0000
   5.8190 -5.88200E-0001   0.00000E+0000
   5.8230 -5.52400E-0001   0.00000E+0000
   5.8240 -4.80200E-0001   0.00000E+0000
   5.8250 -3.08300E-0001   0.00000E+0000
   5.8280 -1.25800E-0001   0.00000E+0000
   5.8290 -3.76000E-0002   0.00000E+0000
   5.8320  1.34800E-0001   0.00000E+0000
   5.8360  1.02500E-0001   0.00000E+0000
   5.8370  1.03700E-0001   0.00000E+0000
   5.8410  8.81000E-0002   0.00000E+0000
   5.8420  9.15000E-0002   0.00000E+0000
   5.8440  7.03000E-0002   0.00000E+0000
   5.8460  8.93000E-0002   0.00000E+0000
   5.8490  1.04400E-0001   0.00000E+0000
   5.8510  6.84000E-0002   0.00000E+0000
   5.8530  7.82000E-0002   0.00000E+0000
   5.8540  4.84000E-0002   0.00000E+0000
   5.8570  2.76000E-0002   0.00000E+0000
   5.8590  2.56000E-0002   0.00000E+0000
   5.8610  1.13000E-0002   0.00000E+0000
   5.8630  2.33000E-0002   0.00000E+0000
   5.8640  4.02000E-0002   0.00000E+0000
   5.8660  4.50000E-0002   0.00000E+0000
   5.8680  1.51000E-0002   0.00000E+0000
   5.8700 -2.07000E-0002   0.00000E+0000
   5.8720 -3.04000E-0002   0.00000E+0000
   5.8740 -7.00000E-0003   0.00000E+0000
   5.8760  9.50000E-0003   0.00000E+0000
   5.8770  2.60000E-0002   0.00000E+0000
   5.8780  4.93000E-0002   0.00000E+0000
   5.8800  3.26000E-0002   0.00000E+0000
   5.8830  3.34000E-0002   0.00000E+0000
   5.8870  1.56000E-0002   0.00000E+0000
   5.8880  3.01000E-0002   0.00000E+0000
   5.8900  4.78000E-0002   0.00000E+0000
   5.8920  3.64000E-0002   0.00000E+0000
   5.8940  2.39000E-0002   0.00000E+0000
   5.8950  3.45000E-0002   0.00000E+0000
   5.8960  1.51000E-0002   0.00000E+0000
   5.8980  3.10000E-0003   0.00000E+0000
   5.9010  4.60000E-0002   0.00000E+0000
   5.9030  3.89000E-0002   0.00000E+0000
   5.9040  2.07000E-0002   0.00000E+0000
   5.9080  8.60000E-0003   0.00000E+0000
   5.9090  1.21000E-0002   0.00000E+0000
   5.9110  1.00000E-0002   0.00000E+0000
   5.9130  1.02000E-0002   0.00000E+0000
   5.9150  2.99000E-0002   0.00000E+0000
   5.9170  2.37000E-0002   0.00000E+0000
   5.9200  2.55000E-0002   0.00000E+0000
   5.9210 -5.40000E-0003   0.00000E+0000
   5.9240  1.60000E-0002   0.00000E+0000
   5.9260  3.59000E-0002   0.00000E+0000
   5.9280  2.42000E-0002   0.00000E+0000
   5.9310  7.16000E-0002   0.00000E+0000
   5.9330  6.84000E-0002   0.00000E+0000
   5.9350  4.56000E-0002   0.00000E+0000
   5.9360  2.41000E-0002   0.00000E+0000
   5.9380  4.28000E-0002   0.00000E+0000
   5.9400  7.97000E-0002   0.00000E+0000
   5.9440  4.95000E-0002   0.00000E+0000
   5.9460  6.26000E-0002   0.00000E+0000
   5.9490  6.95000E-0002   0.00000E+0000
   5.9500  6.18000E-0002   0.00000E+0000
   5.9520  5.75000E-0002   0.00000E+0000
   5.9540  5.27000E-0002   0.00000E+0000
   5.9560  5.84000E-0002   0.00000E+0000
   5.9590  7.37000E-0002   0.00000E+0000
   5.9610  8.87000E-0002   0.00000E+0000
   5.9620  9.08000E-0002   0.00000E+0000
   5.9640  6.27000E-0002   0.00000E+0000
   5.9670  2.39000E-0002   0.00000E+0000
   5.9700  1.59000E-0002   0.00000E+0000
   5.9720  2.35000E-0002   0.00000E+0000
   5.9730  3.33000E-0002   0.00000E+0000
   5.9760  2.22000E-0002   0.00000E+0000
   5.9770  5.35000E-0002   0.00000E+0000
   5.9810 -3.24000E-0001   0.00000E+0000
   5.9830 -8.96900E-0001   0.00000E+0000
   5.9870 -1.27530E+0000   0.00000E+0000
   5.9880 -1.43960E+0000   0.00000E+0000
   5.9900 -1.53050E+0000   0.00000E+0000
   5.9940 -1.90300E+0000   0.00000E+0000
   5.9970 -1.98470E+0000   0.00000E+0000
   5.9990 -2.01350E+0000   0.00000E+0000
   6.0000 -1.93060E+0000   0.00000E+0000
   6.0020 -1.89990E+0000   0.00000E+0000
   6.0040 -1.89810E+0000   0.00000E+0000
   6.0050 -1.75780E+0000   0.00000E+0000
   6.0060 -1.72450E+0000   0.00000E+0000
   6.0090 -1.61540E+0000   0.00000E+0000
   6.0110 -1.53810E+0000   0.00000E+0000
   6.0120 -1.19220E+0000   0.00000E+0000
   6.0150 -9.32400E-0001   0.00000E+0000
   6.0180 -3.77000E-0002   0.00000E+0000
   6.0200  1.64700E-0001   0.00000E+0000
   6.0230  1.30100E-0001   0.00000E+0000
   6.0250  1.49900E-0001   0.00000E+0000
   6.0260  1.14900E-0001   0.00000E+0000
   6.0280  1.17200E-0001   0.00000E+0000
   6.0300  1.38600E-0001   0.00000E+0000
   6.0320  1.40300E-0001   0.00000E+0000
   6.0350  1.56300E-0001   0.00000E+0000
   6.0370  1.46000E-0001   0.00000E+0000
   6.0390  9.47000E-0002   0.00000E+0000
   6.0410  9.78000E-0002   0.00000E+0000
   6.0440  1.23200E-0001   0.00000E+0000
   6.0490  1.12300E-0001   0.00000E+0000
   6.0510  1.15300E-0001   0.00000E+0000
   6.0520  1.08700E-0001   0.00000E+0000
   6.0550  1.22300E-0001   0.00000E+0000
   6.0570  1.08300E-0001   0.00000E+0000
   6.0590  1.12400E-0001   0.00000E+0000
   6.0620  1.05900E-0001   0.00000E+0000
   6.0640  1.16100E-0001   0.00000E+0000
   6.0650  1.18400E-0001   0.00000E+0000
   6.0690  1.03100E-0001   0.00000E+0000
   6.0710  1.05100E-0001   0.00000E+0000
   6.0730  1.04200E-0001   0.00000E+0000
   6.0760  1.49600E-0001   0.00000E+0000
   6.0780  1.56400E-0001   0.00000E+0000
   6.0820  1.47700E-0001   0.00000E+0000
   6.0840  1.05600E-0001   0.00000E+0000
   6.0850  1.08620E+0000   0.00000E+0000
   6.0870  1.19480E+0000   0.00000E+0000
   6.0910  1.38090E+0000   0.00000E+0000
   6.0940  1.51440E+0000   0.00000E+0000
   6.0970  1.65650E+0000   0.00000E+0000
   6.0990  2.01720E+0000   0.00000E+0000
   6.1010  2.08080E+0000   0.00000E+0000
   6.1030  2.01470E+0000   0.00000E+0000
   6.1040  2.00270E+0000   0.00000E+0000
   6.1070  1.92040E+0000   0.00000E+0000
   6.1090  1.85440E+0000   0.00000E+0000
   6.1130  1.77740E+0000   0.00000E+0000
   6.1170  1.27290E+0000   0.00000E+0000
   6.1190  1.16400E-0001   0.00000E+0000
   6.1270  1.10000E-0001   0.00000E+0000
   6.1280  1.19400E-0001   0.00000E+0000
   6.1300  1.08700E-0001   0.00000E+0000
   6.1320  1.15000E-0001   0.00000E+0000
   6.1350  9.74000E-0002   0.00000E+0000
   6.1380  9.80000E-0002   0.00000E+0000
   6.1400  9.47000E-0002   0.00000E+0000
   6.1420  8.75000E-0002   0.00000E+0000
   6.1440  8.96000E-0002   0.00000E+0000
   6.1470  9.84000E-0002   0.00000E+0000
   6.1490  9.64000E-0002   0.00000E+0000
   6.1510  8.95000E-0002   0.00000E+0000
   6.1520  8.97000E-0002   0.00000E+0000
   6.1560  9.46000E-0002   0.00000E+0000
   6.1590  1.04100E-0001   0.00000E+0000
   6.1600  9.91000E-0002   0.00000E+0000
   6.1650  9.42000E-0002   0.00000E+0000
   6.1670  1.06300E-0001   0.00000E+0000
   6.1680  1.08100E-0001   0.00000E+0000
   6.1690  1.07700E-0001   0.00000E+0000
   6.1720  1.09400E-0001   0.00000E+0000
   6.1750  1.04400E-0001   0.00000E+0000
   6.1800  1.08600E-0001   0.00000E+0000
   6.1810  1.06500E-0001   0.00000E+0000
   6.1830  1.07000E-0001   0.00000E+0000
   6.1870  1.07400E-0001   0.00000E+0000
   6.1880  1.11500E-0001   0.00000E+0000
   6.1920  1.08400E-0001   0.00000E+0000
   6.1960  1.12200E-0001   0.00000E+0000
   6.1970  1.11800E-0001   0.00000E+0000
   6.1990  1.15700E-0001   0.00000E+0000
   6.2010  1.16400E-0001   0.00000E+0000
   6.2040  1.17200E-0001   0.00000E+0000
   6.2060  1.20100E-0001   0.00000E+0000
   6.2070  1.20400E-0001   0.00000E+0000
   6.2090  1.19600E-0001   0.00000E+0000
   6.2130  1.27200E-0001   0.00000E+0000
   6.2140  1.24400E-0001   0.00000E+0000
   6.2180  1.28200E-0001   0.00000E+0000
   6.2190  1.30600E-0001   0.00000E+0000
   6.2210  1.31600E-0001   0.00000E+0000
   6.2250  1.32300E-0001   0.00000E+0000
   6.2260  1.56600E-0001   0.00000E+0000
   6.2280  1.63900E-0001   0.00000E+0000
   6.2310  7.61000E-0002   0.00000E+0000
   6.2350  1.41600E-0001   0.00000E+0000
   6.2360  1.68000E-0001   0.00000E+0000
   6.2380  1.50100E-0001   0.00000E+0000
   6.2410  1.50500E-0001   0.00000E+0000
   6.2430  1.51000E-0001   0.00000E+0000
   6.2450  1.52000E-0001   0.00000E+0000
   6.2470  1.50200E-0001   0.00000E+0000
   6.2500  1.44400E-0001   0.00000E+0000
   6.2530  1.45600E-0001   0.00000E+0000
   6.2540  1.46800E-0001   0.00000E+0000
   6.2570  1.59700E-0001   0.00000E+0000
   6.2590  1.58000E-0001   0.00000E+0000
   6.2610  1.63900E-0001   0.00000E+0000
   6.2620  1.55900E-0001   0.00000E+0000
   6.2660  1.65400E-0001   0.00000E+0000
   6.2670  1.70100E-0001   0.00000E+0000
   6.2700  1.65000E-0001   0.00000E+0000
   6.2730  1.55400E-0001   0.00000E+0000
   6.2760  1.67100E-0001   0.00000E+0000
   6.2810  1.70300E-0001   0.00000E+0000
   6.2820  1.66300E-0001   0.00000E+0000
   6.2850  1.66100E-0001   0.00000E+0000
   6.2900  1.78300E-0001   0.00000E+0000
   6.2920  1.75000E-0001   0.00000E+0000
   6.2940  1.82400E-0001   0.00000E+0000
   6.2970  1.87200E-0001   0.00000E+0000
   6.2980  1.85000E-0001   0.00000E+0000
   6.3000  1.84200E-0001   0.00000E+0000
   6.3020  1.84800E-0001   0.00000E+0000
   6.3040  1.91400E-0001   0.00000E+0000
   6.3070  1.83300E-0001   0.00000E+0000
   6.3090  2.04300E-0001   0.00000E+0000
   6.3110  1.95400E-0001   0.00000E+0000
   6.3140  1.84700E-0001   0.00000E+0000
   6.3160  1.92100E-0001   0.00000E+0000
   6.3180  1.93400E-0001   0.00000E+0000
   6.3210  2.02600E-0001   0.00000E+0000
   6.3230  2.08200E-0001   0.00000E+0000
   6.3250  2.13300E-0001   0.00000E+0000
   6.3280  1.95800E-0001   0.00000E+0000
   6.3300  1.58900E-0001   0.00000E+0000
   6.3330  1.69500E-0001   0.00000E+0000
   6.3350  1.93500E-0001   0.00000E+0000
   6.3370  2.28100E-0001   0.00000E+0000
   6.3390  2.29100E-0001   0.00000E+0000
   6.3410  2.28400E-0001   0.00000E+0000
   6.3420  2.18600E-0001   0.00000E+0000
   6.3450  2.32200E-0001   0.00000E+0000
   6.3460  2.38200E-0001   0.00000E+0000
   6.3500  2.31400E-0001   0.00000E+0000
   6.3510  2.25200E-0001   0.00000E+0000
   6.3540  2.29900E-0001   0.00000E+0000
   6.3550  2.22900E-0001   0.00000E+0000
   6.3570  2.33200E-0001   0.00000E+0000
   6.3600  2.34200E-0001   0.00000E+0000
   6.3620  2.38200E-0001   0.00000E+0000
   6.3650  2.46500E-0001   0.00000E+0000
   6.3670  2.40400E-0001   0.00000E+0000
   6.3680  2.35500E-0001   0.00000E+0000
   6.3720  2.45700E-0001   0.00000E+0000
   6.3730  2.48700E-0001   0.00000E+0000
   6.3750  2.45100E-0001   0.00000E+0000
   6.3780  2.54500E-0001   0.00000E+0000
   6.3800  2.47900E-0001   0.00000E+0000
   6.3810  2.43500E-0001   0.00000E+0000
   6.3840  2.57400E-0001   0.00000E+0000
   6.3860  2.66800E-0001   0.00000E+0000
   6.3900  2.58900E-0001   0.00000E+0000
   6.3920  2.70800E-0001   0.00000E+0000
   6.3940  2.62300E-0001   0.00000E+0000
   6.3970  2.65200E-0001   0.00000E+0000
   6.3980  2.68800E-0001   0.00000E+0000
   6.4010  2.76500E-0001   0.00000E+0000
   6.4040  2.66500E-0001   0.00000E+0000
   6.4050  2.65800E-0001   0.00000E+0000
   6.4060  2.79700E-0001   0.00000E+0000
   6.4100  2.71500E-0001   0.00000E+0000
   6.4120  2.74900E-0001   0.00000E+0000
   6.4160  2.64300E-0001   0.00000E+0000
   6.4170  2.74400E-0001   0.00000E+0000
   6.4190  2.77400E-0001   0.00000E+0000
   6.4210  2.79600E-0001   0.00000E+0000
   6.4240  2.84700E-0001   0.00000E+0000
   6.4260  2.80400E-0001   0.00000E+0000
   6.4290  2.84900E-0001   0.00000E+0000
   6.4310  2.87900E-0001   0.00000E+0000
   6.4340  2.91700E-0001   0.00000E+0000
   6.4350  2.91600E-0001   0.00000E+0000
   6.4380  2.92800E-0001   0.00000E+0000
   6.4400  2.89100E-0001   0.00000E+0000
   6.4430  2.93300E-0001   0.00000E+0000
   6.4480  2.98900E-0001   0.00000E+0000
   6.4500  2.90000E-0001   0.00000E+0000
   6.4540  3.01800E-0001   0.00000E+0000
   6.4550  3.04100E-0001   0.00000E+0000
   6.4600  2.98900E-0001   0.00000E+0000
   6.4640  3.01100E-0001   0.00000E+0000
   6.4660  3.07800E-0001   0.00000E+0000
   6.4680  3.02900E-0001   0.00000E+0000
   6.4690  3.03400E-0001   0.00000E+0000
   6.4730  3.05400E-0001   0.00000E+0000
   6.4760  3.17800E-0001   0.00000E+0000
   6.4780  3.41100E-0001   0.00000E+0000
   6.4810  3.40800E-0001   0.00000E+0000
   6.4820  3.16400E-0001   0.00000E+0000
   6.4850  3.35700E-0001   0.00000E+0000
   6.4880  3.14500E-0001   0.00000E+0000
   6.4900  3.22600E-0001   0.00000E+0000
   6.4910  3.19800E-0001   0.00000E+0000
   6.4940  3.12500E-0001   0.00000E+0000
   6.4950  3.23300E-0001   0.00000E+0000
   6.5000  3.18900E-0001   0.00000E+0000
   6.5040  3.25500E-0001   0.00000E+0000
   6.5050  3.29900E-0001   0.00000E+0000
   6.5080  3.28800E-0001   0.00000E+0000
   6.5100  3.38800E-0001   0.00000E+0000
   6.5120  3.25300E-0001   0.00000E+0000
   6.5140  3.08700E-0001   0.00000E+0000
   6.5160  3.10800E-0001   0.00000E+0000
   6.5180  3.31500E-0001   0.00000E+0000
   6.5220  3.39900E-0001   0.00000E+0000
   6.5240  3.38100E-0001   0.00000E+0000
   6.5260  3.28200E-0001   0.00000E+0000
   6.5280  3.28500E-0001   0.00000E+0000
   6.5310  3.33500E-0001   0.00000E+0000
   6.5330  3.33400E-0001   0.00000E+0000
   6.5340  3.38600E-0001   0.00000E+0000
   6.5380  3.38300E-0001   0.00000E+0000
   6.5410  3.44300E-0001   0.00000E+0000
   6.5430  3.39400E-0001   0.00000E+0000
   6.5450  3.40900E-0001   0.00000E+0000
   6.5460  3.37300E-0001   0.00000E+0000
   6.5480  3.36400E-0001   0.00000E+0000
   6.5530  3.45600E-0001   0.00000E+0000
   6.5540  3.39400E-0001   0.00000E+0000
   6.5570  3.40800E-0001   0.00000E+0000
   6.5590  3.46000E-0001   0.00000E+0000
   6.5610  3.45000E-0001   0.00000E+0000
   6.5630  3.54500E-0001   0.00000E+0000
   6.5660  3.50400E-0001   0.00000E+0000
   6.5690  3.50300E-0001   0.00000E+0000
   6.5710  3.52000E-0001   0.00000E+0000
   6.5720  3.42500E-0001   0.00000E+0000
   6.5760  3.49900E-0001   0.00000E+0000
   6.5770  3.52600E-0001   0.00000E+0000
   6.5790  3.48400E-0001   0.00000E+0000
   6.5820  3.49400E-0001   0.00000E+0000
   6.5830  3.58800E-0001   0.00000E+0000
   6.5840  3.54700E-0001   0.00000E+0000
   6.5870  3.59800E-0001   0.00000E+0000
   6.5890  3.52100E-0001   0.00000E+0000
   6.5910  3.56400E-0001   0.00000E+0000
   6.5940  3.57900E-0001   0.00000E+0000
   6.5960  3.57900E-0001   0.00000E+0000
   6.5980  3.53500E-0001   0.00000E+0000
   6.6000  3.64300E-0001   0.00000E+0000
   6.6010  3.82900E-0001   0.00000E+0000
   6.6050  3.75000E-0001   0.00000E+0000
   6.6070  3.64700E-0001   0.00000E+0000
   6.6100  3.64400E-0001   0.00000E+0000
   6.6120  3.70800E-0001   0.00000E+0000
   6.6150  3.67100E-0001   0.00000E+0000
   6.6170  3.71700E-0001   0.00000E+0000
   6.6190  3.67900E-0001   0.00000E+0000
   6.6210  3.77000E-0001   0.00000E+0000
   6.6230  3.67600E-0001   0.00000E+0000
   6.6260  3.75900E-0001   0.00000E+0000
   6.6280  3.79300E-0001   0.00000E+0000
   6.6310  3.72600E-0001   0.00000E+0000
   6.6330  3.83000E-0001   0.00000E+0000
   6.6360  3.76100E-0001   0.00000E+0000
   6.6370  3.78600E-0001   0.00000E+0000
   6.6390  3.85900E-0001   0.00000E+0000
   6.6420  3.77200E-0001   0.00000E+0000
   6.6440  3.82500E-0001   0.00000E+0000
   6.6460  3.74500E-0001   0.00000E+0000
   6.6490  3.67900E-0001   0.00000E+0000
   6.6500  3.83800E-0001   0.00000E+0000
   6.6530  3.79000E-0001   0.00000E+0000
   6.6550  3.75700E-0001   0.00000E+0000
   6.6580  3.81000E-0001   0.00000E+0000
   6.6600  3.80700E-0001   0.00000E+0000
   6.6620  3.84200E-0001   0.00000E+0000
   6.6640  3.75200E-0001   0.00000E+0000
   6.6670  3.80900E-0001   0.00000E+0000
   6.6690  3.89400E-0001   0.00000E+0000
   6.6740  3.82900E-0001   0.00000E+0000
   6.6760  3.90300E-0001   0.00000E+0000
   6.6780  3.84800E-0001   0.00000E+0000
   6.6800  3.91000E-0001   0.00000E+0000
   6.6830  3.92600E-0001   0.00000E+0000
   6.6860  3.89200E-0001   0.00000E+0000
   6.6870  3.89200E-0001   0.00000E+0000
   6.6900  3.84300E-0001   0.00000E+0000
   6.6910  3.88600E-0001   0.00000E+0000
   6.6940  3.98800E-0001   0.00000E+0000
   6.6950  3.96700E-0001   0.00000E+0000
   6.7000  3.99700E-0001   0.00000E+0000
   6.7030  3.92600E-0001   0.00000E+0000
   6.7040  3.83800E-0001   0.00000E+0000
   6.7070  3.92000E-0001   0.00000E+0000
   6.7100  3.84400E-0001   0.00000E+0000
   6.7140  3.95100E-0001   0.00000E+0000
   6.7160  3.91100E-0001   0.00000E+0000
   6.7170  3.90300E-0001   0.00000E+0000
   6.7200  3.85800E-0001   0.00000E+0000
   6.7230  3.94800E-0001   0.00000E+0000
   6.7260  3.96600E-0001   0.00000E+0000
   6.7280  4.03700E-0001   0.00000E+0000
   6.7310  3.98500E-0001   0.00000E+0000
   6.7330  4.04800E-0001   0.00000E+0000
   6.7350  4.01600E-0001   0.00000E+0000
   6.7390  4.02600E-0001   0.00000E+0000
   6.7400  4.06800E-0001   0.00000E+0000
   6.7430  4.13200E-0001   0.00000E+0000
   6.7450  4.13300E-0001   0.00000E+0000
   6.7470  4.02600E-0001   0.00000E+0000
   6.7500  3.98700E-0001   0.00000E+0000
   6.7520  4.18500E-0001   0.00000E+0000
   6.7540  4.03300E-0001   0.00000E+0000
   6.7570  4.07700E-0001   0.00000E+0000
   6.7590  4.12700E-0001   0.00000E+0000
   6.7630  4.15500E-0001   0.00000E+0000
   6.7660  4.14300E-0001   0.00000E+0000
   6.7690  4.06400E-0001   0.00000E+0000
   6.7710  3.90000E-0001   0.00000E+0000
   6.7720  3.98800E-0001   0.00000E+0000
   6.7750  4.22800E-0001   0.00000E+0000
   6.7770  4.15300E-0001   0.00000E+0000
   6.7800  4.14900E-0001   0.00000E+0000
   6.7820  4.22600E-0001   0.00000E+0000
   6.7870  4.18200E-0001   0.00000E+0000
   6.7880  4.21000E-0001   0.00000E+0000
   6.7890  4.19300E-0001   0.00000E+0000
   6.7930  4.34300E-0001   0.00000E+0000
   6.7960  4.19100E-0001   0.00000E+0000
   6.7980  4.15200E-0001   0.00000E+0000
   6.8010  4.05900E-0001   0.00000E+0000
   6.8030  4.20100E-0001   0.00000E+0000
   6.8050  4.23400E-0001   0.00000E+0000
   6.8080  4.26400E-0001   0.00000E+0000
   6.8120  4.32400E-0001   0.00000E+0000
   6.8150  4.23700E-0001   0.00000E+0000
   6.8170  4.25000E-0001   0.00000E+0000
   6.8190  4.26400E-0001   0.00000E+0000
   6.8220  4.10900E-0001   0.00000E+0000
   6.8250  4.15600E-0001   0.00000E+0000
   6.8280  4.10500E-0001   0.00000E+0000
   6.8310  4.13600E-0001   0.00000E+0000
   6.8330  4.29400E-0001   0.00000E+0000
   6.8360  4.25500E-0001   0.00000E+0000
   6.8370  4.28000E-0001   0.00000E+0000
   6.8400  4.17600E-0001   0.00000E+0000
   6.8430  4.12100E-0001   0.00000E+0000
   6.8440  4.17400E-0001   0.00000E+0000
   6.8480  4.17100E-0001   0.00000E+0000
   6.8500  4.35500E-0001   0.00000E+0000
   6.8510  4.33900E-0001   0.00000E+0000
   6.8550  4.39500E-0001   0.00000E+0000
   6.8580  4.27400E-0001   0.00000E+0000
   6.8600  4.17600E-0001   0.00000E+0000
   6.8620  4.23200E-0001   0.00000E+0000
   6.8650  4.23900E-0001   0.00000E+0000
   6.8660  4.19200E-0001   0.00000E+0000
   6.8690  4.26200E-0001   0.00000E+0000
   6.8720  4.38600E-0001   0.00000E+0000
   6.8740  4.31700E-0001   0.00000E+0000
   6.8770  4.32500E-0001   0.00000E+0000
   6.8790  4.32800E-0001   0.00000E+0000
   6.8820  4.29700E-0001   0.00000E+0000
   6.8840  4.35200E-0001   0.00000E+0000
   6.8860  4.29400E-0001   0.00000E+0000
   6.8890  4.37400E-0001   0.00000E+0000
   6.8930  4.23100E-0001   0.00000E+0000
   6.8960  4.35200E-0001   0.00000E+0000
   6.8980  4.49400E-0001   0.00000E+0000
   6.8990  4.57600E-0001   0.00000E+0000
   6.9010  4.63200E-0001   0.00000E+0000
   6.9050  4.55100E-0001   0.00000E+0000
   6.9070  4.45700E-0001   0.00000E+0000
   6.9090  4.55900E-0001   0.00000E+0000
   6.9120  4.62700E-0001   0.00000E+0000
   6.9140  4.52500E-0001   0.00000E+0000
   6.9170  4.47500E-0001   0.00000E+0000
   6.9180  4.50600E-0001   0.00000E+0000
   6.9200  4.40500E-0001   0.00000E+0000
   6.9220  4.50900E-0001   0.00000E+0000
   6.9250  4.55300E-0001   0.00000E+0000
   6.9270  4.34600E-0001   0.00000E+0000
   6.9300  4.48700E-0001   0.00000E+0000
   6.9320  4.54400E-0001   0.00000E+0000
   6.9360  4.55200E-0001   0.00000E+0000
   6.9380  4.45900E-0001   0.00000E+0000
   6.9400  4.72700E-0001   0.00000E+0000
   6.9410  4.83900E-0001   0.00000E+0000
   6.9440  4.78300E-0001   0.00000E+0000
   6.9460  4.57600E-0001   0.00000E+0000
   6.9480  4.36700E-0001   0.00000E+0000
   6.9490  4.45400E-0001   0.00000E+0000
   6.9520  4.53800E-0001   0.00000E+0000
   6.9550  4.50100E-0001   0.00000E+0000
   6.9560  4.57600E-0001   0.00000E+0000
   6.9600  4.51300E-0001   0.00000E+0000
   6.9630  4.44300E-0001   0.00000E+0000
   6.9660  4.50700E-0001   0.00000E+0000
   6.9700  4.38900E-0001   0.00000E+0000
   6.9730  4.45700E-0001   0.00000E+0000
   6.9750  4.56600E-0001   0.00000E+0000
   6.9770  4.49400E-0001   0.00000E+0000
   6.9800  4.44300E-0001   0.00000E+0000
   6.9810  4.36400E-0001   0.00000E+0000
   6.9840  4.24400E-0001   0.00000E+0000
   6.9860  4.49600E-0001   0.00000E+0000
   6.9880  4.40800E-0001   0.00000E+0000
   6.9900  4.39800E-0001   0.00000E+0000
   6.9910  4.53300E-0001   0.00000E+0000
   6.9940  4.69500E-0001   0.00000E+0000
   6.9960  4.76300E-0001   0.00000E+0000
   6.9980  4.47400E-0001   0.00000E+0000
   7.0000  4.55900E-0001   0.00000E+0000
   7.0030  4.58700E-0001   0.00000E+0000
   7.0050  4.54600E-0001   0.00000E+0000
   7.0070  4.66000E-0001   0.00000E+0000
   7.0100  4.80400E-0001   0.00000E+0000
   7.0130  4.74700E-0001   0.00000E+0000
   7.0170  4.62600E-0001   0.00000E+0000
   7.0180  4.67200E-0001   0.00000E+0000
   7.0230  4.76700E-0001   0.00000E+0000
   7.0280  4.78400E-0001   0.00000E+0000
   7.0290  4.89800E-0001   0.00000E+0000
   7.0320  4.86300E-0001   0.00000E+0000
   7.0340  4.97100E-0001   0.00000E+0000
   7.0390  5.12400E-0001   0.00000E+0000
   7.0440  5.20900E-0001   0.00000E+0000
   7.0480  5.10400E-0001   0.00000E+0000
   7.0500  5.19300E-0001   0.00000E+0000
   7.0520  5.20500E-0001   0.00000E+0000
   7.0540  5.23800E-0001   0.00000E+0000
   7.0580  5.25300E-0001   0.00000E+0000
   7.0600  5.43600E-0001   0.00000E+0000
   7.0620  5.48900E-0001   0.00000E+0000
   7.0650  5.51900E-0001   0.00000E+0000
   7.0660  5.48200E-0001   0.00000E+0000
   7.0690  5.69700E-0001   0.00000E+0000
   7.0730  5.72000E-0001   0.00000E+0000
   7.0750  5.78800E-0001   0.00000E+0000
   7.0780  5.72500E-0001   0.00000E+0000
   7.0790  5.71800E-0001   0.00000E+0000
   7.0820  5.84000E-0001   0.00000E+0000
   7.0870  6.02500E-0001   0.00000E+0000
   7.0900  6.27400E-0001   0.00000E+0000
   7.0920  6.18100E-0001   0.00000E+0000
   7.0940  6.24900E-0001   0.00000E+0000
   7.0970  6.42000E-0001   0.00000E+0000
   7.0990  6.56300E-0001   0.00000E+0000
   7.1010  6.72800E-0001   0.00000E+0000
