# Supplementary material for: Self-association of MreC as a regulatory signal in bacterial cell wall elongation
Source: Nat Commun. 2021 May 20;12:2987. doi: 10.1038/s41467-021-22957-9 (PMC8137920; doi:10.1038/s41467-021-22957-9)
Supplement: Supplementary file 4 — Source Data [file 41467_2021_22957_MOESM4_ESM.zip › Martins2-Source-Data/AUC_rawdata/E.coli/00124.RA3]

MREC FHEC 0,8 abs
R 3 20.0 20000 0029039 1.1350E11 281 1 
   5.8010 -2.41700E-0001   0.00000E+0000
   5.8040 -2.05200E-0001   0.00000E+0000
   5.8060 -2.02000E-0001   0.00000E+0000
   5.8070 -2.02200E-0001   0.00000E+0000
   5.8080 -1.52700E-0001   0.00000E+0000
   5.8100 -1.67900E-0001   0.00000E+0000
   5.8110 -1.79900E-0001   0.00000E+0000
   5.8130 -1.59900E-0001   0.00000E+0000
   5.8150 -2.78600E-0001   0.00000E+0000
   5.8160 -1.99100E-0001   0.00000E+0000
   5.8180 -4.94200E-0001   0.00000E+0000
   5.8200 -5.72900E-0001   0.00000E+0000
   5.8220 -4.73700E-0001   0.00000E+0000
   5.8240 -5.81500E-0001   0.00000E+0000
   5.8250 -3.06600E-0001   0.00000E+0000
   5.8280 -1.61000E-0001   0.00000E+0000
   5.8320  1.32300E-0001   0.00000E+0000
   5.8340  1.51500E-0001   0.00000E+0000
   5.8350  1.61500E-0001   0.00000E+0000
   5.8360  1.17100E-0001   0.00000E+0000
   5.8380  1.05800E-0001   0.00000E+0000
   5.8410  8.25000E-0002   0.00000E+0000
   5.8420  9.76000E-0002   0.00000E+0000
   5.8440  9.09000E-0002   0.00000E+0000
   5.8460  8.51000E-0002   0.00000E+0000
   5.8490  9.24000E-0002   0.00000E+0000
   5.8510  9.35000E-0002   0.00000E+0000
   5.8540  6.29000E-0002   0.00000E+0000
   5.8550  4.58000E-0002   0.00000E+0000
   5.8580  1.07000E-0002   0.00000E+0000
   5.8620  1.14000E-0002   0.00000E+0000
   5.8630  2.20000E-0002   0.00000E+0000
   5.8640  3.04000E-0002   0.00000E+0000
   5.8660  4.41000E-0002   0.00000E+0000
   5.8680  2.50000E-0002   0.00000E+0000
   5.8690  1.84000E-0002   0.00000E+0000
   5.8720 -5.47000E-0002   0.00000E+0000
   5.8730 -2.46000E-0002   0.00000E+0000
   5.8750  1.31000E-0002   0.00000E+0000
   5.8780  4.11000E-0002   0.00000E+0000
   5.8810  3.94000E-0002   0.00000E+0000
   5.8820  2.95000E-0002   0.00000E+0000
   5.8850  1.67000E-0002   0.00000E+0000
   5.8870  2.55000E-0002   0.00000E+0000
   5.8890  3.33000E-0002   0.00000E+0000
   5.8920  4.09000E-0002   0.00000E+0000
   5.8940  1.36000E-0002   0.00000E+0000
   5.8960  3.06000E-0002   0.00000E+0000
   5.8970  1.30000E-0002   0.00000E+0000
   5.8990  3.89000E-0002   0.00000E+0000
   5.9010  4.91000E-0002   0.00000E+0000
   5.9030  1.99000E-0002   0.00000E+0000
   5.9050  1.75000E-0002   0.00000E+0000
   5.9070  4.40000E-0003   0.00000E+0000
   5.9100  1.29000E-0002   0.00000E+0000
   5.9120  1.79000E-0002   0.00000E+0000
   5.9150  2.98000E-0002   0.00000E+0000
   5.9170  2.09000E-0002   0.00000E+0000
   5.9210 -1.01000E-0002   0.00000E+0000
   5.9240  4.20000E-0002   0.00000E+0000
   5.9250  4.16000E-0002   0.00000E+0000
   5.9280  2.65000E-0002   0.00000E+0000
   5.9290  6.72000E-0002   0.00000E+0000
   5.9320  7.20000E-0002   0.00000E+0000
   5.9330  5.02000E-0002   0.00000E+0000
   5.9360  2.53000E-0002   0.00000E+0000
   5.9370  3.63000E-0002   0.00000E+0000
   5.9390  7.64000E-0002   0.00000E+0000
   5.9400  7.71000E-0002   0.00000E+0000
   5.9420  5.09000E-0002   0.00000E+0000
   5.9460  6.62000E-0002   0.00000E+0000
   5.9470  6.47000E-0002   0.00000E+0000
   5.9490  5.79000E-0002   0.00000E+0000
   5.9520  3.50000E-0002   0.00000E+0000
   5.9540  5.96000E-0002   0.00000E+0000
   5.9580  6.28000E-0002   0.00000E+0000
   5.9600  8.55000E-0002   0.00000E+0000
   5.9610  9.46000E-0002   0.00000E+0000
   5.9630  7.48000E-0002   0.00000E+0000
   5.9650  4.07000E-0002   0.00000E+0000
   5.9680  1.66000E-0002   0.00000E+0000
   5.9700  2.29000E-0002   0.00000E+0000
   5.9720  2.34000E-0002   0.00000E+0000
   5.9740  3.78000E-0002   0.00000E+0000
   5.9770  2.45000E-0002   0.00000E+0000
   5.9790  7.97000E-0002   0.00000E+0000
   5.9810 -2.68900E-0001   0.00000E+0000
   5.9830 -7.30400E-0001   0.00000E+0000
   5.9840 -1.12080E+0000   0.00000E+0000
   5.9850 -1.23790E+0000   0.00000E+0000
   5.9890 -1.40300E+0000   0.00000E+0000
   5.9900 -1.51920E+0000   0.00000E+0000
   5.9930 -1.75120E+0000   0.00000E+0000
   5.9950 -1.94240E+0000   0.00000E+0000
   5.9960 -1.93450E+0000   0.00000E+0000
   5.9980 -1.98350E+0000   0.00000E+0000
   6.0010 -1.88890E+0000   0.00000E+0000
   6.0030 -1.88050E+0000   0.00000E+0000
   6.0060 -1.78000E+0000   0.00000E+0000
   6.0070 -1.66420E+0000   0.00000E+0000
   6.0090 -1.55490E+0000   0.00000E+0000
   6.0110 -1.33760E+0000   0.00000E+0000
   6.0140 -9.21100E-0001   0.00000E+0000
   6.0160 -3.97100E-0001   0.00000E+0000
   6.0190  1.00300E-0001   0.00000E+0000
   6.0200  1.65900E-0001   0.00000E+0000
   6.0230  1.38800E-0001   0.00000E+0000
   6.0250  1.40500E-0001   0.00000E+0000
   6.0280  1.10800E-0001   0.00000E+0000
   6.0320  1.41700E-0001   0.00000E+0000
   6.0350  1.71500E-0001   0.00000E+0000
   6.0370  1.60500E-0001   0.00000E+0000
   6.0400  9.76000E-0002   0.00000E+0000
   6.0420  9.62000E-0002   0.00000E+0000
   6.0440  1.17400E-0001   0.00000E+0000
   6.0470  1.26000E-0001   0.00000E+0000
   6.0500  1.04800E-0001   0.00000E+0000
   6.0510  1.16600E-0001   0.00000E+0000
   6.0540  1.15200E-0001   0.00000E+0000
   6.0550  1.20300E-0001   0.00000E+0000
   6.0580  1.12900E-0001   0.00000E+0000
   6.0600  1.17400E-0001   0.00000E+0000
   6.0640  1.07900E-0001   0.00000E+0000
   6.0680  1.15300E-0001   0.00000E+0000
   6.0720  9.69000E-0002   0.00000E+0000
   6.0730  9.81000E-0002   0.00000E+0000
   6.0760  1.27200E-0001   0.00000E+0000
   6.0780  1.45800E-0001   0.00000E+0000
   6.0800  1.55900E-0001   0.00000E+0000
   6.0820  1.35100E-0001   0.00000E+0000
   6.0840  1.82400E-0001   0.00000E+0000
   6.0860  1.16060E+0000   0.00000E+0000
   6.0890  1.36560E+0000   0.00000E+0000
   6.0940  1.44280E+0000   0.00000E+0000
   6.0960  1.53140E+0000   0.00000E+0000
   6.0990  2.01100E+0000   0.00000E+0000
   6.1010  2.05360E+0000   0.00000E+0000
   6.1020  1.99040E+0000   0.00000E+0000
   6.1070  1.95580E+0000   0.00000E+0000
   6.1080  1.89400E+0000   0.00000E+0000
   6.1110  1.81430E+0000   0.00000E+0000
   6.1130  1.70000E+0000   0.00000E+0000
   6.1160  1.57000E+0000   0.00000E+0000
   6.1170  1.04360E+0000   0.00000E+0000
   6.1210  1.26000E-0001   0.00000E+0000
   6.1250  7.19000E-0002   0.00000E+0000
   6.1280  1.23800E-0001   0.00000E+0000
   6.1290  1.19900E-0001   0.00000E+0000
   6.1320  1.13300E-0001   0.00000E+0000
   6.1350  1.03900E-0001   0.00000E+0000
   6.1360  9.84000E-0002   0.00000E+0000
   6.1380  1.01700E-0001   0.00000E+0000
   6.1400  9.95000E-0002   0.00000E+0000
   6.1420  8.76000E-0002   0.00000E+0000
   6.1450  9.82000E-0002   0.00000E+0000
   6.1470  1.02000E-0001   0.00000E+0000
   6.1490  9.86000E-0002   0.00000E+0000
   6.1520  9.05000E-0002   0.00000E+0000
   6.1560  9.62000E-0002   0.00000E+0000
   6.1570  1.03300E-0001   0.00000E+0000
   6.1590  1.06000E-0001   0.00000E+0000
   6.1610  1.01800E-0001   0.00000E+0000
   6.1640  9.89000E-0002   0.00000E+0000
   6.1650  1.01800E-0001   0.00000E+0000
   6.1680  1.09900E-0001   0.00000E+0000
   6.1700  1.08600E-0001   0.00000E+0000
   6.1720  1.05100E-0001   0.00000E+0000
   6.1740  1.12700E-0001   0.00000E+0000
   6.1770  1.06300E-0001   0.00000E+0000
   6.1800  1.11300E-0001   0.00000E+0000
   6.1810  1.14100E-0001   0.00000E+0000
   6.1830  1.14500E-0001   0.00000E+0000
   6.1850  1.15000E-0001   0.00000E+0000
   6.1910  1.19400E-0001   0.00000E+0000
   6.1940  1.13900E-0001   0.00000E+0000
   6.1950  1.20600E-0001   0.00000E+0000
   6.1970  1.21600E-0001   0.00000E+0000
   6.1990  1.25900E-0001   0.00000E+0000
   6.2040  1.21800E-0001   0.00000E+0000
   6.2080  1.23400E-0001   0.00000E+0000
   6.2110  1.30100E-0001   0.00000E+0000
   6.2120  1.27500E-0001   0.00000E+0000
   6.2140  1.34500E-0001   0.00000E+0000
   6.2160  1.36100E-0001   0.00000E+0000
   6.2170  1.31400E-0001   0.00000E+0000
   6.2200  1.37800E-0001   0.00000E+0000
   6.2220  1.35200E-0001   0.00000E+0000
   6.2240  1.37600E-0001   0.00000E+0000
   6.2260  1.48900E-0001   0.00000E+0000
   6.2290  1.57200E-0001   0.00000E+0000
   6.2310  8.38000E-0002   0.00000E+0000
   6.2330  7.82000E-0002   0.00000E+0000
   6.2350  1.31900E-0001   0.00000E+0000
   6.2380  1.73000E-0001   0.00000E+0000
   6.2410  1.54100E-0001   0.00000E+0000
   6.2430  1.51000E-0001   0.00000E+0000
   6.2450  1.56700E-0001   0.00000E+0000
   6.2470  1.60400E-0001   0.00000E+0000
   6.2520  1.49300E-0001   0.00000E+0000
   6.2530  1.59000E-0001   0.00000E+0000
   6.2580  1.69400E-0001   0.00000E+0000
   6.2600  1.69800E-0001   0.00000E+0000
   6.2610  1.63100E-0001   0.00000E+0000
   6.2620  1.68900E-0001   0.00000E+0000
   6.2660  1.69700E-0001   0.00000E+0000
   6.2670  1.85200E-0001   0.00000E+0000
   6.2690  1.64900E-0001   0.00000E+0000
   6.2710  1.63100E-0001   0.00000E+0000
   6.2740  1.66500E-0001   0.00000E+0000
   6.2760  1.76800E-0001   0.00000E+0000
   6.2800  1.80900E-0001   0.00000E+0000
   6.2850  1.71500E-0001   0.00000E+0000
   6.2860  1.83600E-0001   0.00000E+0000
   6.2890  1.90800E-0001   0.00000E+0000
   6.2920  1.89700E-0001   0.00000E+0000
   6.2940  1.81900E-0001   0.00000E+0000
   6.2950  1.87300E-0001   0.00000E+0000
   6.2980  1.91700E-0001   0.00000E+0000
   6.3010  1.95500E-0001   0.00000E+0000
   6.3020  1.98200E-0001   0.00000E+0000
   6.3060  1.94800E-0001   0.00000E+0000
   6.3080  1.97200E-0001   0.00000E+0000
   6.3090  1.99100E-0001   0.00000E+0000
   6.3140  1.94900E-0001   0.00000E+0000
   6.3160  1.97400E-0001   0.00000E+0000
   6.3180  2.11700E-0001   0.00000E+0000
   6.3200  2.06200E-0001   0.00000E+0000
   6.3230  2.05800E-0001   0.00000E+0000
   6.3240  2.11700E-0001   0.00000E+0000
   6.3270  2.27500E-0001   0.00000E+0000
   6.3300  2.00400E-0001   0.00000E+0000
   6.3310  1.63100E-0001   0.00000E+0000
   6.3330  1.83400E-0001   0.00000E+0000
   6.3350  2.04000E-0001   0.00000E+0000
   6.3370  2.41700E-0001   0.00000E+0000
   6.3400  2.38600E-0001   0.00000E+0000
   6.3420  2.29300E-0001   0.00000E+0000
   6.3460  2.36000E-0001   0.00000E+0000
   6.3500  2.38700E-0001   0.00000E+0000
   6.3530  2.36700E-0001   0.00000E+0000
   6.3560  2.29400E-0001   0.00000E+0000
   6.3610  2.44100E-0001   0.00000E+0000
   6.3630  2.56300E-0001   0.00000E+0000
   6.3640  2.47600E-0001   0.00000E+0000
   6.3680  2.54200E-0001   0.00000E+0000
   6.3690  2.44600E-0001   0.00000E+0000
   6.3730  2.58000E-0001   0.00000E+0000
   6.3760  2.54100E-0001   0.00000E+0000
   6.3770  2.58500E-0001   0.00000E+0000
   6.3810  2.62800E-0001   0.00000E+0000
   6.3850  2.67300E-0001   0.00000E+0000
   6.3890  2.67600E-0001   0.00000E+0000
   6.3910  2.78000E-0001   0.00000E+0000
   6.3930  2.74200E-0001   0.00000E+0000
   6.3950  2.70200E-0001   0.00000E+0000
   6.3980  2.76300E-0001   0.00000E+0000
   6.4030  2.83700E-0001   0.00000E+0000
   6.4050  2.79000E-0001   0.00000E+0000
   6.4070  2.81600E-0001   0.00000E+0000
   6.4120  2.86200E-0001   0.00000E+0000
   6.4140  2.81500E-0001   0.00000E+0000
   6.4160  2.84600E-0001   0.00000E+0000
   6.4170  2.89600E-0001   0.00000E+0000
   6.4210  2.93100E-0001   0.00000E+0000
   6.4230  2.95400E-0001   0.00000E+0000
   6.4260  2.88500E-0001   0.00000E+0000
   6.4280  2.96900E-0001   0.00000E+0000
   6.4300  3.02100E-0001   0.00000E+0000
   6.4330  3.02500E-0001   0.00000E+0000
   6.4350  3.00900E-0001   0.00000E+0000
   6.4370  3.02700E-0001   0.00000E+0000
   6.4400  3.01600E-0001   0.00000E+0000
   6.4430  3.04900E-0001   0.00000E+0000
   6.4460  3.08700E-0001   0.00000E+0000
   6.4470  3.13200E-0001   0.00000E+0000
   6.4510  3.02200E-0001   0.00000E+0000
   6.4520  3.17800E-0001   0.00000E+0000
   6.4570  3.07200E-0001   0.00000E+0000
   6.4590  3.06300E-0001   0.00000E+0000
   6.4600  3.14000E-0001   0.00000E+0000
   6.4640  3.09100E-0001   0.00000E+0000
   6.4660  3.11500E-0001   0.00000E+0000
   6.4670  3.13700E-0001   0.00000E+0000
   6.4710  3.14600E-0001   0.00000E+0000
   6.4720  3.18100E-0001   0.00000E+0000
   6.4740  3.26000E-0001   0.00000E+0000
   6.4750  3.29900E-0001   0.00000E+0000
   6.4770  3.66100E-0001   0.00000E+0000
   6.4790  3.34900E-0001   0.00000E+0000
   6.4810  3.28100E-0001   0.00000E+0000
   6.4840  3.31400E-0001   0.00000E+0000
   6.4860  3.20800E-0001   0.00000E+0000
   6.4880  3.27900E-0001   0.00000E+0000
   6.4910  3.34000E-0001   0.00000E+0000
   6.4930  3.23600E-0001   0.00000E+0000
   6.4970  3.29000E-0001   0.00000E+0000
   6.4980  3.23200E-0001   0.00000E+0000
   6.5010  3.30400E-0001   0.00000E+0000
   6.5030  3.32000E-0001   0.00000E+0000
   6.5070  3.34100E-0001   0.00000E+0000
   6.5090  3.48500E-0001   0.00000E+0000
   6.5120  3.24900E-0001   0.00000E+0000
   6.5150  3.07000E-0001   0.00000E+0000
   6.5170  3.40200E-0001   0.00000E+0000
   6.5190  3.51600E-0001   0.00000E+0000
   6.5240  3.40900E-0001   0.00000E+0000
   6.5270  3.47900E-0001   0.00000E+0000
   6.5290  3.35700E-0001   0.00000E+0000
   6.5310  3.35700E-0001   0.00000E+0000
   6.5360  3.45900E-0001   0.00000E+0000
   6.5380  3.49800E-0001   0.00000E+0000
   6.5410  3.52300E-0001   0.00000E+0000
   6.5430  3.45000E-0001   0.00000E+0000
   6.5450  3.41700E-0001   0.00000E+0000
   6.5460  3.41500E-0001   0.00000E+0000
   6.5500  3.57300E-0001   0.00000E+0000
   6.5520  3.55400E-0001   0.00000E+0000
   6.5550  3.45400E-0001   0.00000E+0000
   6.5570  3.45600E-0001   0.00000E+0000
   6.5590  3.55800E-0001   0.00000E+0000
   6.5610  3.53700E-0001   0.00000E+0000
   6.5630  3.59700E-0001   0.00000E+0000
   6.5660  3.51400E-0001   0.00000E+0000
   6.5680  3.55400E-0001   0.00000E+0000
   6.5700  3.57400E-0001   0.00000E+0000
   6.5720  3.50000E-0001   0.00000E+0000
   6.5740  3.56000E-0001   0.00000E+0000
   6.5770  3.57600E-0001   0.00000E+0000
   6.5800  3.59900E-0001   0.00000E+0000
   6.5830  3.61700E-0001   0.00000E+0000
   6.5850  3.67000E-0001   0.00000E+0000
   6.5860  3.66900E-0001   0.00000E+0000
   6.5900  3.65000E-0001   0.00000E+0000
   6.5910  3.64300E-0001   0.00000E+0000
   6.5950  3.69500E-0001   0.00000E+0000
   6.5960  3.73000E-0001   0.00000E+0000
   6.6000  3.59300E-0001   0.00000E+0000
   6.6010  3.89300E-0001   0.00000E+0000
   6.6030  3.85000E-0001   0.00000E+0000
   6.6050  3.76600E-0001   0.00000E+0000
   6.6070  3.75200E-0001   0.00000E+0000
   6.6100  3.70000E-0001   0.00000E+0000
   6.6120  3.78000E-0001   0.00000E+0000
   6.6140  3.75100E-0001   0.00000E+0000
   6.6170  3.73400E-0001   0.00000E+0000
   6.6190  3.74000E-0001   0.00000E+0000
   6.6210  3.83400E-0001   0.00000E+0000
   6.6230  3.79500E-0001   0.00000E+0000
   6.6260  3.83100E-0001   0.00000E+0000
   6.6280  3.82200E-0001   0.00000E+0000
   6.6300  3.85300E-0001   0.00000E+0000
   6.6310  3.86300E-0001   0.00000E+0000
   6.6340  3.90800E-0001   0.00000E+0000
   6.6350  3.76100E-0001   0.00000E+0000
   6.6370  3.89700E-0001   0.00000E+0000
   6.6400  3.85700E-0001   0.00000E+0000
   6.6420  3.89800E-0001   0.00000E+0000
   6.6450  3.83800E-0001   0.00000E+0000
   6.6490  3.75100E-0001   0.00000E+0000
   6.6510  3.88500E-0001   0.00000E+0000
   6.6530  3.78700E-0001   0.00000E+0000
   6.6550  3.84800E-0001   0.00000E+0000
   6.6590  3.85000E-0001   0.00000E+0000
   6.6620  3.83500E-0001   0.00000E+0000
   6.6650  3.87400E-0001   0.00000E+0000
   6.6660  3.85800E-0001   0.00000E+0000
   6.6690  3.87200E-0001   0.00000E+0000
   6.6700  3.93400E-0001   0.00000E+0000
   6.6730  3.90900E-0001   0.00000E+0000
   6.6740  3.97400E-0001   0.00000E+0000
   6.6780  3.89000E-0001   0.00000E+0000
   6.6790  3.89000E-0001   0.00000E+0000
   6.6810  3.96300E-0001   0.00000E+0000
   6.6830  3.96400E-0001   0.00000E+0000
   6.6860  3.93100E-0001   0.00000E+0000
   6.6890  3.93100E-0001   0.00000E+0000
   6.6910  3.97900E-0001   0.00000E+0000
   6.6940  4.02900E-0001   0.00000E+0000
   6.6970  3.99800E-0001   0.00000E+0000
   6.7000  3.99600E-0001   0.00000E+0000
   6.7010  3.96700E-0001   0.00000E+0000
   6.7040  3.94300E-0001   0.00000E+0000
   6.7080  3.95100E-0001   0.00000E+0000
   6.7100  3.97100E-0001   0.00000E+0000
   6.7130  3.96100E-0001   0.00000E+0000
   6.7140  3.90500E-0001   0.00000E+0000
   6.7170  3.98500E-0001   0.00000E+0000
   6.7200  3.92300E-0001   0.00000E+0000
   6.7220  3.95800E-0001   0.00000E+0000
   6.7240  4.01600E-0001   0.00000E+0000
   6.7260  3.97500E-0001   0.00000E+0000
   6.7290  4.13100E-0001   0.00000E+0000
   6.7310  4.10800E-0001   0.00000E+0000
   6.7350  4.04700E-0001   0.00000E+0000
   6.7360  4.08000E-0001   0.00000E+0000
   6.7390  4.14500E-0001   0.00000E+0000
   6.7420  4.22100E-0001   0.00000E+0000
   6.7450  4.14900E-0001   0.00000E+0000
   6.7460  3.99800E-0001   0.00000E+0000
   6.7500  4.06900E-0001   0.00000E+0000
   6.7530  4.20700E-0001   0.00000E+0000
   6.7570  4.13600E-0001   0.00000E+0000
   6.7580  4.18500E-0001   0.00000E+0000
   6.7610  4.15800E-0001   0.00000E+0000
   6.7630  4.18700E-0001   0.00000E+0000
   6.7670  4.17600E-0001   0.00000E+0000
   6.7690  4.02000E-0001   0.00000E+0000
   6.7720  4.01100E-0001   0.00000E+0000
   6.7750  4.24200E-0001   0.00000E+0000
   6.7760  4.19100E-0001   0.00000E+0000
   6.7790  4.20600E-0001   0.00000E+0000
   6.7830  4.17600E-0001   0.00000E+0000
   6.7860  4.18600E-0001   0.00000E+0000
   6.7880  4.20100E-0001   0.00000E+0000
   6.7910  4.24100E-0001   0.00000E+0000
   6.7940  4.37000E-0001   0.00000E+0000
   6.7960  4.26300E-0001   0.00000E+0000
   6.7980  4.18500E-0001   0.00000E+0000
   6.8000  4.06900E-0001   0.00000E+0000
   6.8050  4.26800E-0001   0.00000E+0000
   6.8080  4.30600E-0001   0.00000E+0000
   6.8090  4.29800E-0001   0.00000E+0000
   6.8110  4.38500E-0001   0.00000E+0000
   6.8130  4.48200E-0001   0.00000E+0000
   6.8160  4.29300E-0001   0.00000E+0000
   6.8190  4.40600E-0001   0.00000E+0000
   6.8200  4.32600E-0001   0.00000E+0000
   6.8220  4.27100E-0001   0.00000E+0000
   6.8250  4.21000E-0001   0.00000E+0000
   6.8270  4.17700E-0001   0.00000E+0000
   6.8310  4.20400E-0001   0.00000E+0000
   6.8320  4.21600E-0001   0.00000E+0000
   6.8350  4.31800E-0001   0.00000E+0000
   6.8370  4.30700E-0001   0.00000E+0000
   6.8390  4.26200E-0001   0.00000E+0000
   6.8420  4.20200E-0001   0.00000E+0000
   6.8460  4.20100E-0001   0.00000E+0000
   6.8490  4.21800E-0001   0.00000E+0000
   6.8500  4.39400E-0001   0.00000E+0000
   6.8530  4.38300E-0001   0.00000E+0000
   6.8550  4.45000E-0001   0.00000E+0000
   6.8570  4.27000E-0001   0.00000E+0000
   6.8600  4.16900E-0001   0.00000E+0000
   6.8620  4.28300E-0001   0.00000E+0000
   6.8650  4.30100E-0001   0.00000E+0000
   6.8670  4.25000E-0001   0.00000E+0000
   6.8700  4.37100E-0001   0.00000E+0000
   6.8720  4.39900E-0001   0.00000E+0000
   6.8740  4.36500E-0001   0.00000E+0000
   6.8770  4.33400E-0001   0.00000E+0000
   6.8790  4.38900E-0001   0.00000E+0000
   6.8810  4.36500E-0001   0.00000E+0000
   6.8840  4.35200E-0001   0.00000E+0000
   6.8870  4.42200E-0001   0.00000E+0000
   6.8890  4.36400E-0001   0.00000E+0000
   6.8930  4.35300E-0001   0.00000E+0000
   6.8950  4.39600E-0001   0.00000E+0000
   6.8960  4.46000E-0001   0.00000E+0000
   6.8990  4.63200E-0001   0.00000E+0000
   6.9010  4.66500E-0001   0.00000E+0000
   6.9050  4.50800E-0001   0.00000E+0000
   6.9080  4.54100E-0001   0.00000E+0000
   6.9100  4.65000E-0001   0.00000E+0000
   6.9110  4.66800E-0001   0.00000E+0000
   6.9150  4.59200E-0001   0.00000E+0000
   6.9160  4.51200E-0001   0.00000E+0000
   6.9180  4.45400E-0001   0.00000E+0000
   6.9200  4.46600E-0001   0.00000E+0000
   6.9220  4.59400E-0001   0.00000E+0000
   6.9250  4.56400E-0001   0.00000E+0000
   6.9270  4.49400E-0001   0.00000E+0000
   6.9300  4.51600E-0001   0.00000E+0000
   6.9320  4.58400E-0001   0.00000E+0000
   6.9360  4.63500E-0001   0.00000E+0000
   6.9380  4.54300E-0001   0.00000E+0000
   6.9410  4.86800E-0001   0.00000E+0000
   6.9430  4.70400E-0001   0.00000E+0000
   6.9460  4.56700E-0001   0.00000E+0000
   6.9480  4.42600E-0001   0.00000E+0000
   6.9490  4.44900E-0001   0.00000E+0000
   6.9510  4.56300E-0001   0.00000E+0000
   6.9550  4.50000E-0001   0.00000E+0000
   6.9560  4.50700E-0001   0.00000E+0000
   6.9590  4.61000E-0001   0.00000E+0000
   6.9610  4.49600E-0001   0.00000E+0000
   6.9640  4.52400E-0001   0.00000E+0000
   6.9650  4.56100E-0001   0.00000E+0000
   6.9680  4.53100E-0001   0.00000E+0000
   6.9700  4.41200E-0001   0.00000E+0000
   6.9730  4.57700E-0001   0.00000E+0000
   6.9750  4.62900E-0001   0.00000E+0000
   6.9760  4.54600E-0001   0.00000E+0000
   6.9800  4.49200E-0001   0.00000E+0000
   6.9820  4.34000E-0001   0.00000E+0000
   6.9840  4.26300E-0001   0.00000E+0000
   6.9870  4.48200E-0001   0.00000E+0000
   6.9890  4.48100E-0001   0.00000E+0000
   6.9910  4.49600E-0001   0.00000E+0000
   6.9930  4.66600E-0001   0.00000E+0000
   6.9970  4.80200E-0001   0.00000E+0000
   6.9980  4.54800E-0001   0.00000E+0000
   7.0020  4.55200E-0001   0.00000E+0000
   7.0030  4.58900E-0001   0.00000E+0000
   7.0070  4.66400E-0001   0.00000E+0000
   7.0100  4.73300E-0001   0.00000E+0000
   7.0110  4.75900E-0001   0.00000E+0000
   7.0120  4.75400E-0001   0.00000E+0000
   7.0170  4.63300E-0001   0.00000E+0000
   7.0180  4.73600E-0001   0.00000E+0000
   7.0200  4.86200E-0001   0.00000E+0000
   7.0220  4.85600E-0001   0.00000E+0000
   7.0230  4.80000E-0001   0.00000E+0000
   7.0250  4.68700E-0001   0.00000E+0000
   7.0280  4.95000E-0001   0.00000E+0000
   7.0300  4.86600E-0001   0.00000E+0000
   7.0340  4.93000E-0001   0.00000E+0000
   7.0370  5.04500E-0001   0.00000E+0000
   7.0390  5.18700E-0001   0.00000E+0000
   7.0420  5.18900E-0001   0.00000E+0000
   7.0440  5.20900E-0001   0.00000E+0000
   7.0460  5.10500E-0001   0.00000E+0000
   7.0480  5.06900E-0001   0.00000E+0000
   7.0510  5.13900E-0001   0.00000E+0000
   7.0530  5.28100E-0001   0.00000E+0000
   7.0560  5.24600E-0001   0.00000E+0000
   7.0580  5.32400E-0001   0.00000E+0000
   7.0600  5.45700E-0001   0.00000E+0000
   7.0630  5.49500E-0001   0.00000E+0000
   7.0650  5.52000E-0001   0.00000E+0000
   7.0660  5.43700E-0001   0.00000E+0000
   7.0690  5.63700E-0001   0.00000E+0000
   7.0720  5.81100E-0001   0.00000E+0000
   7.0730  5.74000E-0001   0.00000E+0000
   7.0760  5.66200E-0001   0.00000E+0000
   7.0790  5.64900E-0001   0.00000E+0000
   7.0810  5.69700E-0001   0.00000E+0000
   7.0830  5.88000E-0001   0.00000E+0000
   7.0850  5.97100E-0001   0.00000E+0000
   7.0870  6.14400E-0001   0.00000E+0000
   7.0900  6.04300E-0001   0.00000E+0000
   7.0930  6.14000E-0001   0.00000E+0000
   7.0950  6.37900E-0001   0.00000E+0000
   7.0990  6.36600E-0001   0.00000E+0000
   7.1010  6.60000E-0001   0.00000E+0000
