# Supplementary material for: Self-association of MreC as a regulatory signal in bacterial cell wall elongation
Source: Nat Commun. 2021 May 20;12:2987. doi: 10.1038/s41467-021-22957-9 (PMC8137920; doi:10.1038/s41467-021-22957-9)
Supplement: Supplementary file 4 — Source Data [file 41467_2021_22957_MOESM4_ESM.zip › Martins2-Source-Data/AUC_rawdata/E.coli/00118.RA3]

MREC FHEC 0,8 abs
R 3 20.0 20000 0027791 1.0810E11 281 1 
   5.8010 -3.99900E-0001   0.00000E+0000
   5.8030 -2.24200E-0001   0.00000E+0000
   5.8040 -1.92900E-0001   0.00000E+0000
   5.8050 -1.19300E-0001   0.00000E+0000
   5.8080 -1.67800E-0001   0.00000E+0000
   5.8100 -1.70600E-0001   0.00000E+0000
   5.8120 -2.00400E-0001   0.00000E+0000
   5.8140 -2.43800E-0001   0.00000E+0000
   5.8150 -1.88300E-0001   0.00000E+0000
   5.8160 -4.86200E-0001   0.00000E+0000
   5.8180 -4.89200E-0001   0.00000E+0000
   5.8210 -4.49500E-0001   0.00000E+0000
   5.8230 -5.88900E-0001   0.00000E+0000
   5.8240 -4.43200E-0001   0.00000E+0000
   5.8250 -2.80900E-0001   0.00000E+0000
   5.8270 -1.49200E-0001   0.00000E+0000
   5.8280 -1.15000E-0002   0.00000E+0000
   5.8300  9.83000E-0002   0.00000E+0000
   5.8320  1.60700E-0001   0.00000E+0000
   5.8340  1.38400E-0001   0.00000E+0000
   5.8350  1.04000E-0001   0.00000E+0000
   5.8360  1.08900E-0001   0.00000E+0000
   5.8390  1.07100E-0001   0.00000E+0000
   5.8420  9.70000E-0002   0.00000E+0000
   5.8430  8.02000E-0002   0.00000E+0000
   5.8440  8.13000E-0002   0.00000E+0000
   5.8460  1.06800E-0001   0.00000E+0000
   5.8480  1.10800E-0001   0.00000E+0000
   5.8490  8.57000E-0002   0.00000E+0000
   5.8520  9.30000E-0002   0.00000E+0000
   5.8530  7.14000E-0002   0.00000E+0000
   5.8540  3.06000E-0002   0.00000E+0000
   5.8550  1.06000E-0002   0.00000E+0000
   5.8580  3.05000E-0002   0.00000E+0000
   5.8590  3.95000E-0002   0.00000E+0000
   5.8610  1.68000E-0002   0.00000E+0000
   5.8620  1.58000E-0002   0.00000E+0000
   5.8640  4.07000E-0002   0.00000E+0000
   5.8660  3.72000E-0002   0.00000E+0000
   5.8680 -1.12000E-0002   0.00000E+0000
   5.8710 -4.89000E-0002   0.00000E+0000
   5.8730 -1.17000E-0002   0.00000E+0000
   5.8750  2.09000E-0002   0.00000E+0000
   5.8790  3.75000E-0002   0.00000E+0000
   5.8820  1.62000E-0002   0.00000E+0000
   5.8850  1.57000E-0002   0.00000E+0000
   5.8870  4.05000E-0002   0.00000E+0000
   5.8880  4.42000E-0002   0.00000E+0000
   5.8920  1.32000E-0002   0.00000E+0000
   5.8930  2.57000E-0002   0.00000E+0000
   5.8940  2.00000E-0002   0.00000E+0000
   5.8960 -3.90000E-0003   0.00000E+0000
   5.8990  4.34000E-0002   0.00000E+0000
   5.9000  4.22000E-0002   0.00000E+0000
   5.9020  2.31000E-0002   0.00000E+0000
   5.9060  1.35000E-0002   0.00000E+0000
   5.9090  1.62000E-0002   0.00000E+0000
   5.9100  2.02000E-0002   0.00000E+0000
   5.9130  2.43000E-0002   0.00000E+0000
   5.9150  2.66000E-0002   0.00000E+0000
   5.9160  2.12000E-0002   0.00000E+0000
   5.9180 -4.80000E-0003   0.00000E+0000
   5.9210  2.13000E-0002   0.00000E+0000
   5.9240  4.15000E-0002   0.00000E+0000
   5.9270  2.75000E-0002   0.00000E+0000
   5.9290  5.57000E-0002   0.00000E+0000
   5.9310  6.91000E-0002   0.00000E+0000
   5.9330  2.40000E-0002   0.00000E+0000
   5.9350  4.23000E-0002   0.00000E+0000
   5.9380  7.90000E-0002   0.00000E+0000
   5.9400  7.23000E-0002   0.00000E+0000
   5.9420  4.94000E-0002   0.00000E+0000
   5.9460  6.41000E-0002   0.00000E+0000
   5.9470  6.21000E-0002   0.00000E+0000
   5.9510  3.75000E-0002   0.00000E+0000
   5.9520  4.20000E-0002   0.00000E+0000
   5.9540  6.24000E-0002   0.00000E+0000
   5.9560  6.35000E-0002   0.00000E+0000
   5.9590  9.27000E-0002   0.00000E+0000
   5.9600  9.17000E-0002   0.00000E+0000
   5.9610  7.45000E-0002   0.00000E+0000
   5.9630  4.50000E-0002   0.00000E+0000
   5.9660  1.96000E-0002   0.00000E+0000
   5.9690  1.22000E-0002   0.00000E+0000
   5.9710  3.09000E-0002   0.00000E+0000
   5.9720  3.88000E-0002   0.00000E+0000
   5.9750  2.78000E-0002   0.00000E+0000
   5.9770  5.00000E-0002   0.00000E+0000
   5.9830 -8.91900E-0001   0.00000E+0000
   5.9860 -1.34910E+0000   0.00000E+0000
   5.9880 -1.51860E+0000   0.00000E+0000
   5.9900 -1.68320E+0000   0.00000E+0000
   5.9930 -1.94630E+0000   0.00000E+0000
   5.9970 -1.96620E+0000   0.00000E+0000
   5.9990 -1.88170E+0000   0.00000E+0000
   6.0020 -1.85750E+0000   0.00000E+0000
   6.0060 -1.71040E+0000   0.00000E+0000
   6.0080 -1.59650E+0000   0.00000E+0000
   6.0090 -1.48280E+0000   0.00000E+0000
   6.0140 -5.59400E-0001   0.00000E+0000
   6.0160 -1.19600E-0001   0.00000E+0000
   6.0180  1.55200E-0001   0.00000E+0000
   6.0210  1.22200E-0001   0.00000E+0000
   6.0230  1.55200E-0001   0.00000E+0000
   6.0250  1.08600E-0001   0.00000E+0000
   6.0280  1.13100E-0001   0.00000E+0000
   6.0300  1.35400E-0001   0.00000E+0000
   6.0320  1.39300E-0001   0.00000E+0000
   6.0340  1.79300E-0001   0.00000E+0000
   6.0370  1.51100E-0001   0.00000E+0000
   6.0390  9.05000E-0002   0.00000E+0000
   6.0410  1.02400E-0001   0.00000E+0000
   6.0430  1.23000E-0001   0.00000E+0000
   6.0440  1.32200E-0001   0.00000E+0000
   6.0470  1.05500E-0001   0.00000E+0000
   6.0480  1.03500E-0001   0.00000E+0000
   6.0520  1.12800E-0001   0.00000E+0000
   6.0550  1.22600E-0001   0.00000E+0000
   6.0560  1.16000E-0001   0.00000E+0000
   6.0570  1.11500E-0001   0.00000E+0000
   6.0580  1.15700E-0001   0.00000E+0000
   6.0620  1.07100E-0001   0.00000E+0000
   6.0640  1.25400E-0001   0.00000E+0000
   6.0680  1.09300E-0001   0.00000E+0000
   6.0690  1.01300E-0001   0.00000E+0000
   6.0720  9.78000E-0002   0.00000E+0000
   6.0730  1.12000E-0001   0.00000E+0000
   6.0770  1.59900E-0001   0.00000E+0000
   6.0780  1.53600E-0001   0.00000E+0000
   6.0800  1.18400E-0001   0.00000E+0000
   6.0830  1.04600E-0001   0.00000E+0000
   6.0850  1.10570E+0000   0.00000E+0000
   6.0900  1.33760E+0000   0.00000E+0000
   6.0920  1.39430E+0000   0.00000E+0000
   6.0940  1.49930E+0000   0.00000E+0000
   6.0960  1.85470E+0000   0.00000E+0000
   6.1000  2.07040E+0000   0.00000E+0000
   6.1010  2.03620E+0000   0.00000E+0000
   6.1050  1.97050E+0000   0.00000E+0000
   6.1060  1.92050E+0000   0.00000E+0000
   6.1090  1.88470E+0000   0.00000E+0000
   6.1110  1.83260E+0000   0.00000E+0000
   6.1130  1.74880E+0000   0.00000E+0000
   6.1150  1.33670E+0000   0.00000E+0000
   6.1190  9.66000E-0002   0.00000E+0000
   6.1240  9.78000E-0002   0.00000E+0000
   6.1260  1.28500E-0001   0.00000E+0000
   6.1280  1.16700E-0001   0.00000E+0000
   6.1310  1.12800E-0001   0.00000E+0000
   6.1330  1.02400E-0001   0.00000E+0000
   6.1350  1.04500E-0001   0.00000E+0000
   6.1370  9.99000E-0002   0.00000E+0000
   6.1400  1.02000E-0001   0.00000E+0000
   6.1440  9.27000E-0002   0.00000E+0000
   6.1450  1.02000E-0001   0.00000E+0000
   6.1490  1.00100E-0001   0.00000E+0000
   6.1510  1.00300E-0001   0.00000E+0000
   6.1530  1.00600E-0001   0.00000E+0000
   6.1560  1.10000E-0001   0.00000E+0000
   6.1590  1.07300E-0001   0.00000E+0000
   6.1610  1.08800E-0001   0.00000E+0000
   6.1620  1.04200E-0001   0.00000E+0000
   6.1660  1.04500E-0001   0.00000E+0000
   6.1680  1.17600E-0001   0.00000E+0000
   6.1690  1.14600E-0001   0.00000E+0000
   6.1700  1.06900E-0001   0.00000E+0000
   6.1750  1.07900E-0001   0.00000E+0000
   6.1770  1.12200E-0001   0.00000E+0000
   6.1800  1.21400E-0001   0.00000E+0000
   6.1810  1.18200E-0001   0.00000E+0000
   6.1830  1.19900E-0001   0.00000E+0000
   6.1880  1.20200E-0001   0.00000E+0000
   6.1890  1.18700E-0001   0.00000E+0000
   6.1920  1.25600E-0001   0.00000E+0000
   6.1930  1.18600E-0001   0.00000E+0000
   6.1950  1.25500E-0001   0.00000E+0000
   6.1970  1.22500E-0001   0.00000E+0000
   6.2000  1.25400E-0001   0.00000E+0000
   6.2020  1.26400E-0001   0.00000E+0000
   6.2060  1.27500E-0001   0.00000E+0000
   6.2080  1.26400E-0001   0.00000E+0000
   6.2100  1.31200E-0001   0.00000E+0000
   6.2110  1.33700E-0001   0.00000E+0000
   6.2150  1.35900E-0001   0.00000E+0000
   6.2180  1.36900E-0001   0.00000E+0000
   6.2200  1.39800E-0001   0.00000E+0000
   6.2220  1.44700E-0001   0.00000E+0000
   6.2250  1.41200E-0001   0.00000E+0000
   6.2300  1.65200E-0001   0.00000E+0000
   6.2310  1.18500E-0001   0.00000E+0000
   6.2340  9.35000E-0002   0.00000E+0000
   6.2380  1.78600E-0001   0.00000E+0000
   6.2410  1.63900E-0001   0.00000E+0000
   6.2430  1.62400E-0001   0.00000E+0000
   6.2450  1.66300E-0001   0.00000E+0000
   6.2480  1.67700E-0001   0.00000E+0000
   6.2500  1.59300E-0001   0.00000E+0000
   6.2520  1.63900E-0001   0.00000E+0000
   6.2540  1.55200E-0001   0.00000E+0000
   6.2560  1.66100E-0001   0.00000E+0000
   6.2590  1.75800E-0001   0.00000E+0000
   6.2610  1.68800E-0001   0.00000E+0000
   6.2640  1.74600E-0001   0.00000E+0000
   6.2660  1.82600E-0001   0.00000E+0000
   6.2680  1.89700E-0001   0.00000E+0000
   6.2710  1.74400E-0001   0.00000E+0000
   6.2730  1.76000E-0001   0.00000E+0000
   6.2750  1.78000E-0001   0.00000E+0000
   6.2780  1.86900E-0001   0.00000E+0000
   6.2800  1.88100E-0001   0.00000E+0000
   6.2820  1.84400E-0001   0.00000E+0000
   6.2840  1.81400E-0001   0.00000E+0000
   6.2860  1.94600E-0001   0.00000E+0000
   6.2890  1.98900E-0001   0.00000E+0000
   6.2920  1.91300E-0001   0.00000E+0000
   6.2930  1.90300E-0001   0.00000E+0000
   6.2960  2.00500E-0001   0.00000E+0000
   6.2970  2.06400E-0001   0.00000E+0000
   6.3000  2.02500E-0001   0.00000E+0000
   6.3030  2.04300E-0001   0.00000E+0000
   6.3050  2.05200E-0001   0.00000E+0000
   6.3070  2.04100E-0001   0.00000E+0000
   6.3090  2.18100E-0001   0.00000E+0000
   6.3120  2.16500E-0001   0.00000E+0000
   6.3140  2.06600E-0001   0.00000E+0000
   6.3180  2.09700E-0001   0.00000E+0000
   6.3190  2.14900E-0001   0.00000E+0000
   6.3230  2.15700E-0001   0.00000E+0000
   6.3260  2.39300E-0001   0.00000E+0000
   6.3280  2.46600E-0001   0.00000E+0000
   6.3310  1.68000E-0001   0.00000E+0000
   6.3330  1.99800E-0001   0.00000E+0000
   6.3350  2.21000E-0001   0.00000E+0000
   6.3370  2.46300E-0001   0.00000E+0000
   6.3390  2.46000E-0001   0.00000E+0000
   6.3410  2.45800E-0001   0.00000E+0000
   6.3450  2.47600E-0001   0.00000E+0000
   6.3470  2.54800E-0001   0.00000E+0000
   6.3510  2.53800E-0001   0.00000E+0000
   6.3530  2.50000E-0001   0.00000E+0000
   6.3550  2.44400E-0001   0.00000E+0000
   6.3570  2.44900E-0001   0.00000E+0000
   6.3590  2.55100E-0001   0.00000E+0000
   6.3620  2.56600E-0001   0.00000E+0000
   6.3640  2.56600E-0001   0.00000E+0000
   6.3670  2.62900E-0001   0.00000E+0000
   6.3700  2.60300E-0001   0.00000E+0000
   6.3740  2.70100E-0001   0.00000E+0000
   6.3780  2.67200E-0001   0.00000E+0000
   6.3810  2.73000E-0001   0.00000E+0000
   6.3820  2.68800E-0001   0.00000E+0000
   6.3870  2.83000E-0001   0.00000E+0000
   6.3890  2.79000E-0001   0.00000E+0000
   6.3920  2.80400E-0001   0.00000E+0000
   6.3930  2.83500E-0001   0.00000E+0000
   6.3950  2.87800E-0001   0.00000E+0000
   6.3980  2.89900E-0001   0.00000E+0000
   6.4000  2.86000E-0001   0.00000E+0000
   6.4030  2.96700E-0001   0.00000E+0000
   6.4050  2.88700E-0001   0.00000E+0000
   6.4080  2.88500E-0001   0.00000E+0000
   6.4100  2.95700E-0001   0.00000E+0000
   6.4110  2.93000E-0001   0.00000E+0000
   6.4120  2.97400E-0001   0.00000E+0000
   6.4150  2.93400E-0001   0.00000E+0000
   6.4170  2.89700E-0001   0.00000E+0000
   6.4210  3.02500E-0001   0.00000E+0000
   6.4230  3.02500E-0001   0.00000E+0000
   6.4260  3.03800E-0001   0.00000E+0000
   6.4300  3.02100E-0001   0.00000E+0000
   6.4320  3.07000E-0001   0.00000E+0000
   6.4360  3.07400E-0001   0.00000E+0000
   6.4380  3.12500E-0001   0.00000E+0000
   6.4400  3.12200E-0001   0.00000E+0000
   6.4430  3.11600E-0001   0.00000E+0000
   6.4440  3.18400E-0001   0.00000E+0000
   6.4470  3.15300E-0001   0.00000E+0000
   6.4490  3.11300E-0001   0.00000E+0000
   6.4530  3.16800E-0001   0.00000E+0000
   6.4540  3.21100E-0001   0.00000E+0000
   6.4560  3.23800E-0001   0.00000E+0000
   6.4580  3.17700E-0001   0.00000E+0000
   6.4610  3.21000E-0001   0.00000E+0000
   6.4620  3.11200E-0001   0.00000E+0000
   6.4660  3.22600E-0001   0.00000E+0000
   6.4670  3.24500E-0001   0.00000E+0000
   6.4700  3.17800E-0001   0.00000E+0000
   6.4720  3.20400E-0001   0.00000E+0000
   6.4750  3.28800E-0001   0.00000E+0000
   6.4780  3.45800E-0001   0.00000E+0000
   6.4790  3.62900E-0001   0.00000E+0000
   6.4810  3.29900E-0001   0.00000E+0000
   6.4860  3.39500E-0001   0.00000E+0000
   6.4880  3.26500E-0001   0.00000E+0000
   6.4900  3.36600E-0001   0.00000E+0000
   6.4930  3.32500E-0001   0.00000E+0000
   6.4950  3.38700E-0001   0.00000E+0000
   6.4970  3.34700E-0001   0.00000E+0000
   6.4990  3.37400E-0001   0.00000E+0000
   6.5020  3.39900E-0001   0.00000E+0000
   6.5040  3.43600E-0001   0.00000E+0000
   6.5060  3.46300E-0001   0.00000E+0000
   6.5080  3.40700E-0001   0.00000E+0000
   6.5110  3.46500E-0001   0.00000E+0000
   6.5120  3.57200E-0001   0.00000E+0000
   6.5140  3.32400E-0001   0.00000E+0000
   6.5160  3.11600E-0001   0.00000E+0000
   6.5200  3.40900E-0001   0.00000E+0000
   6.5220  3.58600E-0001   0.00000E+0000
   6.5240  3.51200E-0001   0.00000E+0000
   6.5260  3.55700E-0001   0.00000E+0000
   6.5290  3.48400E-0001   0.00000E+0000
   6.5310  3.43100E-0001   0.00000E+0000
   6.5330  3.43400E-0001   0.00000E+0000
   6.5360  3.54300E-0001   0.00000E+0000
   6.5380  3.51200E-0001   0.00000E+0000
   6.5400  3.64500E-0001   0.00000E+0000
   6.5430  3.60100E-0001   0.00000E+0000
   6.5450  3.54200E-0001   0.00000E+0000
   6.5480  3.47800E-0001   0.00000E+0000
   6.5500  3.64400E-0001   0.00000E+0000
   6.5520  3.77300E-0001   0.00000E+0000
   6.5540  3.52400E-0001   0.00000E+0000
   6.5570  3.55800E-0001   0.00000E+0000
   6.5600  3.57900E-0001   0.00000E+0000
   6.5620  3.55700E-0001   0.00000E+0000
   6.5650  3.62900E-0001   0.00000E+0000
   6.5670  3.64400E-0001   0.00000E+0000
   6.5690  3.59400E-0001   0.00000E+0000
   6.5710  3.66800E-0001   0.00000E+0000
   6.5740  3.60600E-0001   0.00000E+0000
   6.5770  3.61800E-0001   0.00000E+0000
   6.5780  3.59400E-0001   0.00000E+0000
   6.5790  3.63700E-0001   0.00000E+0000
   6.5830  3.67000E-0001   0.00000E+0000
   6.5840  3.66200E-0001   0.00000E+0000
   6.5860  3.69200E-0001   0.00000E+0000
   6.5890  3.69500E-0001   0.00000E+0000
   6.5910  3.68600E-0001   0.00000E+0000
   6.5940  3.83600E-0001   0.00000E+0000
   6.5960  3.73100E-0001   0.00000E+0000
   6.5980  3.63200E-0001   0.00000E+0000
   6.6000  3.83300E-0001   0.00000E+0000
   6.6020  3.97400E-0001   0.00000E+0000
   6.6030  3.99300E-0001   0.00000E+0000
   6.6050  3.85600E-0001   0.00000E+0000
   6.6070  3.78700E-0001   0.00000E+0000
   6.6120  3.87900E-0001   0.00000E+0000
   6.6140  3.81700E-0001   0.00000E+0000
   6.6160  3.78600E-0001   0.00000E+0000
   6.6170  3.84600E-0001   0.00000E+0000
   6.6190  3.79500E-0001   0.00000E+0000
   6.6210  3.91700E-0001   0.00000E+0000
   6.6240  3.82000E-0001   0.00000E+0000
   6.6260  3.88700E-0001   0.00000E+0000
   6.6280  3.91600E-0001   0.00000E+0000
   6.6300  3.95800E-0001   0.00000E+0000
   6.6340  3.97100E-0001   0.00000E+0000
   6.6360  3.86900E-0001   0.00000E+0000
   6.6390  3.96800E-0001   0.00000E+0000
   6.6400  3.99900E-0001   0.00000E+0000
   6.6430  3.89600E-0001   0.00000E+0000
   6.6450  3.85000E-0001   0.00000E+0000
   6.6480  3.82400E-0001   0.00000E+0000
   6.6510  3.93100E-0001   0.00000E+0000
   6.6530  3.89200E-0001   0.00000E+0000
   6.6550  3.92700E-0001   0.00000E+0000
   6.6570  3.88800E-0001   0.00000E+0000
   6.6600  3.89600E-0001   0.00000E+0000
   6.6620  3.92900E-0001   0.00000E+0000
   6.6660  3.92200E-0001   0.00000E+0000
   6.6670  3.94200E-0001   0.00000E+0000
   6.6690  4.00700E-0001   0.00000E+0000
   6.6700  3.95700E-0001   0.00000E+0000
   6.6740  3.97200E-0001   0.00000E+0000
   6.6770  3.95100E-0001   0.00000E+0000
   6.6780  3.88300E-0001   0.00000E+0000
   6.6800  4.04700E-0001   0.00000E+0000
   6.6830  3.98600E-0001   0.00000E+0000
   6.6850  4.02500E-0001   0.00000E+0000
   6.6860  4.01300E-0001   0.00000E+0000
   6.6890  3.96100E-0001   0.00000E+0000
   6.6920  4.07000E-0001   0.00000E+0000
   6.6940  4.04000E-0001   0.00000E+0000
   6.6960  4.05200E-0001   0.00000E+0000
   6.6980  4.09600E-0001   0.00000E+0000
   6.7010  3.96700E-0001   0.00000E+0000
   6.7030  3.93400E-0001   0.00000E+0000
   6.7050  3.95800E-0001   0.00000E+0000
   6.7070  3.99500E-0001   0.00000E+0000
   6.7100  3.98700E-0001   0.00000E+0000
   6.7140  3.99100E-0001   0.00000E+0000
   6.7160  4.03100E-0001   0.00000E+0000
   6.7190  3.99600E-0001   0.00000E+0000
   6.7230  4.05000E-0001   0.00000E+0000
   6.7240  4.07200E-0001   0.00000E+0000
   6.7260  4.05100E-0001   0.00000E+0000
   6.7300  4.14600E-0001   0.00000E+0000
   6.7320  4.11400E-0001   0.00000E+0000
   6.7350  4.15100E-0001   0.00000E+0000
   6.7360  4.09000E-0001   0.00000E+0000
   6.7400  4.15300E-0001   0.00000E+0000
   6.7410  4.22800E-0001   0.00000E+0000
   6.7430  4.19400E-0001   0.00000E+0000
   6.7450  4.15900E-0001   0.00000E+0000
   6.7490  4.06700E-0001   0.00000E+0000
   6.7510  4.25400E-0001   0.00000E+0000
   6.7550  4.28100E-0001   0.00000E+0000
   6.7580  4.19000E-0001   0.00000E+0000
   6.7590  4.13900E-0001   0.00000E+0000
   6.7630  4.27000E-0001   0.00000E+0000
   6.7670  4.22400E-0001   0.00000E+0000
   6.7690  4.04700E-0001   0.00000E+0000
   6.7700  3.97900E-0001   0.00000E+0000
   6.7720  4.08600E-0001   0.00000E+0000
   6.7750  4.30800E-0001   0.00000E+0000
   6.7800  4.26700E-0001   0.00000E+0000
   6.7810  4.21200E-0001   0.00000E+0000
   6.7840  4.26100E-0001   0.00000E+0000
   6.7880  4.25800E-0001   0.00000E+0000
   6.7910  4.30300E-0001   0.00000E+0000
   6.7930  4.36600E-0001   0.00000E+0000
   6.7960  4.31600E-0001   0.00000E+0000
   6.8000  4.19100E-0001   0.00000E+0000
   6.8010  4.14700E-0001   0.00000E+0000
   6.8020  4.22400E-0001   0.00000E+0000
   6.8050  4.33100E-0001   0.00000E+0000
   6.8070  4.31100E-0001   0.00000E+0000
   6.8100  4.26800E-0001   0.00000E+0000
   6.8120  4.50700E-0001   0.00000E+0000
   6.8160  4.25000E-0001   0.00000E+0000
   6.8190  4.37300E-0001   0.00000E+0000
   6.8240  4.18500E-0001   0.00000E+0000
   6.8260  4.23400E-0001   0.00000E+0000
   6.8280  4.20000E-0001   0.00000E+0000
   6.8300  4.27300E-0001   0.00000E+0000
   6.8330  4.30500E-0001   0.00000E+0000
   6.8350  4.36400E-0001   0.00000E+0000
   6.8370  4.35600E-0001   0.00000E+0000
   6.8400  4.25100E-0001   0.00000E+0000
   6.8420  4.31600E-0001   0.00000E+0000
   6.8440  4.21900E-0001   0.00000E+0000
   6.8470  4.24200E-0001   0.00000E+0000
   6.8490  4.41200E-0001   0.00000E+0000
   6.8510  4.40800E-0001   0.00000E+0000
   6.8550  4.52400E-0001   0.00000E+0000
   6.8570  4.39300E-0001   0.00000E+0000
   6.8580  4.30600E-0001   0.00000E+0000
   6.8620  4.30200E-0001   0.00000E+0000
   6.8630  4.26100E-0001   0.00000E+0000
   6.8670  4.33900E-0001   0.00000E+0000
   6.8690  4.38800E-0001   0.00000E+0000
   6.8720  4.49800E-0001   0.00000E+0000
   6.8740  4.40300E-0001   0.00000E+0000
   6.8790  4.43800E-0001   0.00000E+0000
   6.8810  4.42600E-0001   0.00000E+0000
   6.8830  4.43900E-0001   0.00000E+0000
   6.8860  4.47700E-0001   0.00000E+0000
   6.8880  4.48100E-0001   0.00000E+0000
   6.8900  4.45000E-0001   0.00000E+0000
   6.8930  4.37700E-0001   0.00000E+0000
   6.8950  4.37600E-0001   0.00000E+0000
   6.8980  4.66000E-0001   0.00000E+0000
   6.8990  4.68700E-0001   0.00000E+0000
   6.9030  4.72400E-0001   0.00000E+0000
   6.9050  4.69000E-0001   0.00000E+0000
   6.9070  4.57800E-0001   0.00000E+0000
   6.9090  4.64300E-0001   0.00000E+0000
   6.9120  4.67600E-0001   0.00000E+0000
   6.9130  4.59900E-0001   0.00000E+0000
   6.9160  4.56200E-0001   0.00000E+0000
   6.9180  4.46100E-0001   0.00000E+0000
   6.9210  4.48000E-0001   0.00000E+0000
   6.9240  4.63800E-0001   0.00000E+0000
   6.9270  4.47800E-0001   0.00000E+0000
   6.9290  4.59600E-0001   0.00000E+0000
   6.9320  4.57700E-0001   0.00000E+0000
   6.9340  4.70400E-0001   0.00000E+0000
   6.9360  4.62700E-0001   0.00000E+0000
   6.9380  4.75200E-0001   0.00000E+0000
   6.9410  4.87900E-0001   0.00000E+0000
   6.9430  4.73900E-0001   0.00000E+0000
   6.9450  4.67600E-0001   0.00000E+0000
   6.9470  4.44200E-0001   0.00000E+0000
   6.9490  4.48800E-0001   0.00000E+0000
   6.9520  4.53600E-0001   0.00000E+0000
   6.9540  4.53000E-0001   0.00000E+0000
   6.9560  4.54800E-0001   0.00000E+0000
   6.9590  4.63400E-0001   0.00000E+0000
   6.9610  4.55100E-0001   0.00000E+0000
   6.9630  4.62200E-0001   0.00000E+0000
   6.9670  4.64200E-0001   0.00000E+0000
   6.9680  4.52700E-0001   0.00000E+0000
   6.9700  4.43200E-0001   0.00000E+0000
   6.9730  4.59500E-0001   0.00000E+0000
   6.9760  4.62000E-0001   0.00000E+0000
   6.9790  4.56200E-0001   0.00000E+0000
   6.9800  4.42600E-0001   0.00000E+0000
   6.9840  4.29000E-0001   0.00000E+0000
   6.9860  4.44300E-0001   0.00000E+0000
   6.9890  4.42800E-0001   0.00000E+0000
   6.9920  4.36700E-0001   0.00000E+0000
   6.9930  4.62300E-0001   0.00000E+0000
   6.9960  4.78000E-0001   0.00000E+0000
   6.9980  4.83800E-0001   0.00000E+0000
   7.0010  4.51700E-0001   0.00000E+0000
   7.0030  4.58000E-0001   0.00000E+0000
   7.0050  4.70200E-0001   0.00000E+0000
   7.0080  4.75600E-0001   0.00000E+0000
   7.0100  4.79300E-0001   0.00000E+0000
   7.0110  4.70200E-0001   0.00000E+0000
   7.0140  4.88300E-0001   0.00000E+0000
   7.0170  4.62800E-0001   0.00000E+0000
   7.0180  4.72900E-0001   0.00000E+0000
   7.0210  4.83100E-0001   0.00000E+0000
   7.0250  4.61500E-0001   0.00000E+0000
   7.0270  4.80300E-0001   0.00000E+0000
   7.0300  4.95400E-0001   0.00000E+0000
   7.0320  4.94900E-0001   0.00000E+0000
   7.0370  4.91500E-0001   0.00000E+0000
   7.0390  5.14900E-0001   0.00000E+0000
   7.0420  5.25100E-0001   0.00000E+0000
   7.0440  5.20100E-0001   0.00000E+0000
   7.0460  5.10300E-0001   0.00000E+0000
   7.0480  5.10900E-0001   0.00000E+0000
   7.0500  5.12200E-0001   0.00000E+0000
   7.0530  5.20000E-0001   0.00000E+0000
   7.0550  5.38400E-0001   0.00000E+0000
   7.0580  5.22000E-0001   0.00000E+0000
   7.0600  5.43700E-0001   0.00000E+0000
   7.0620  5.43300E-0001   0.00000E+0000
   7.0650  5.41100E-0001   0.00000E+0000
   7.0660  5.46100E-0001   0.00000E+0000
   7.0690  5.46800E-0001   0.00000E+0000
   7.0720  5.72600E-0001   0.00000E+0000
   7.0750  5.64900E-0001   0.00000E+0000
   7.0780  5.63500E-0001   0.00000E+0000
   7.0800  5.60400E-0001   0.00000E+0000
   7.0830  5.61000E-0001   0.00000E+0000
   7.0850  5.99300E-0001   0.00000E+0000
   7.0870  5.98100E-0001   0.00000E+0000
   7.0900  6.07800E-0001   0.00000E+0000
   7.0920  5.94300E-0001   0.00000E+0000
   7.0940  6.10700E-0001   0.00000E+0000
   7.0960  6.16900E-0001   0.00000E+0000
   7.0990  6.27200E-0001   0.00000E+0000
   7.1030  6.54300E-0001   0.00000E+0000
