# Supplementary material for: Self-association of MreC as a regulatory signal in bacterial cell wall elongation
Source: Nat Commun. 2021 May 20;12:2987. doi: 10.1038/s41467-021-22957-9 (PMC8137920; doi:10.1038/s41467-021-22957-9)
Supplement: Supplementary file 4 — Source Data [file 41467_2021_22957_MOESM4_ESM.zip › Martins2-Source-Data/AUC_rawdata/E.coli/00285.RA3]

MREC FHEC 0,8 abs
R 3 20.0 20000 0062640 2.6100E11 281 1 
   5.8020 -3.37900E-0001   0.00000E+0000
   5.8040 -1.88400E-0001   0.00000E+0000
   5.8060 -1.94800E-0001   0.00000E+0000
   5.8080 -2.28600E-0001   0.00000E+0000
   5.8090 -1.99300E-0001   0.00000E+0000
   5.8100 -2.44200E-0001   0.00000E+0000
   5.8110 -1.89600E-0001   0.00000E+0000
   5.8120 -1.57500E-0001   0.00000E+0000
   5.8140 -2.31000E-0001   0.00000E+0000
   5.8150 -4.09200E-0001   0.00000E+0000
   5.8160 -3.69000E-0001   0.00000E+0000
   5.8190 -4.93600E-0001   0.00000E+0000
   5.8210 -5.60500E-0001   0.00000E+0000
   5.8230 -4.94200E-0001   0.00000E+0000
   5.8250 -2.51200E-0001   0.00000E+0000
   5.8270 -5.69000E-0002   0.00000E+0000
   5.8290  1.23400E-0001   0.00000E+0000
   5.8320  1.40000E-0001   0.00000E+0000
   5.8340  1.30600E-0001   0.00000E+0000
   5.8350  1.17900E-0001   0.00000E+0000
   5.8370  9.58000E-0002   0.00000E+0000
   5.8380  1.11100E-0001   0.00000E+0000
   5.8400  8.73000E-0002   0.00000E+0000
   5.8420  8.89000E-0002   0.00000E+0000
   5.8440  7.91000E-0002   0.00000E+0000
   5.8470  1.04300E-0001   0.00000E+0000
   5.8480  8.77000E-0002   0.00000E+0000
   5.8510  8.73000E-0002   0.00000E+0000
   5.8520  8.50000E-0002   0.00000E+0000
   5.8540  5.67000E-0002   0.00000E+0000
   5.8560  1.43000E-0002   0.00000E+0000
   5.8580  3.83000E-0002   0.00000E+0000
   5.8590  2.86000E-0002   0.00000E+0000
   5.8610  1.65000E-0002   0.00000E+0000
   5.8630  3.70000E-0002   0.00000E+0000
   5.8650  3.58000E-0002   0.00000E+0000
   5.8660  1.74000E-0002   0.00000E+0000
   5.8680 -1.95000E-0002   0.00000E+0000
   5.8720 -3.95000E-0002   0.00000E+0000
   5.8730  3.00000E-0003   0.00000E+0000
   5.8770  2.10000E-0002   0.00000E+0000
   5.8780  4.22000E-0002   0.00000E+0000
   5.8800  3.63000E-0002   0.00000E+0000
   5.8830  1.66000E-0002   0.00000E+0000
   5.8840  3.70000E-0003   0.00000E+0000
   5.8850  1.72000E-0002   0.00000E+0000
   5.8890  3.90000E-0002   0.00000E+0000
   5.8900  3.40000E-0002   0.00000E+0000
   5.8920  1.22000E-0002   0.00000E+0000
   5.8940  3.65000E-0002   0.00000E+0000
   5.8950  2.81000E-0002   0.00000E+0000
   5.8970  9.00000E-0004   0.00000E+0000
   5.8990  3.57000E-0002   0.00000E+0000
   5.9020  3.48000E-0002   0.00000E+0000
   5.9030  2.44000E-0002   0.00000E+0000
   5.9060  1.28000E-0002   0.00000E+0000
   5.9080  8.00000E-0003   0.00000E+0000
   5.9090  1.45000E-0002   0.00000E+0000
   5.9130  1.83000E-0002   0.00000E+0000
   5.9160  2.41000E-0002   0.00000E+0000
   5.9180  2.60000E-0002   0.00000E+0000
   5.9200  5.20000E-0003   0.00000E+0000
   5.9210 -2.60000E-0003   0.00000E+0000
   5.9240  3.76000E-0002   0.00000E+0000
   5.9270  2.34000E-0002   0.00000E+0000
   5.9280  5.81000E-0002   0.00000E+0000
   5.9300  7.57000E-0002   0.00000E+0000
   5.9340  7.28000E-0002   0.00000E+0000
   5.9360  3.50000E-0002   0.00000E+0000
   5.9380  4.88000E-0002   0.00000E+0000
   5.9400  7.03000E-0002   0.00000E+0000
   5.9420  6.78000E-0002   0.00000E+0000
   5.9430  6.77000E-0002   0.00000E+0000
   5.9470  7.00000E-0002   0.00000E+0000
   5.9480  6.37000E-0002   0.00000E+0000
   5.9500  5.63000E-0002   0.00000E+0000
   5.9520  3.61000E-0002   0.00000E+0000
   5.9540  4.49000E-0002   0.00000E+0000
   5.9560  5.42000E-0002   0.00000E+0000
   5.9580  8.11000E-0002   0.00000E+0000
   5.9610  9.06000E-0002   0.00000E+0000
   5.9620  7.71000E-0002   0.00000E+0000
   5.9650  3.95000E-0002   0.00000E+0000
   5.9680  1.91000E-0002   0.00000E+0000
   5.9700  2.17000E-0002   0.00000E+0000
   5.9730  4.46000E-0002   0.00000E+0000
   5.9750  2.76000E-0002   0.00000E+0000
   5.9770  2.91000E-0002   0.00000E+0000
   5.9780  7.52000E-0002   0.00000E+0000
   5.9820 -4.22000E-0001   0.00000E+0000
   5.9850 -1.00150E+0000   0.00000E+0000
   5.9860 -1.28920E+0000   0.00000E+0000
   5.9870 -1.33110E+0000   0.00000E+0000
   5.9890 -1.48620E+0000   0.00000E+0000
   5.9900 -1.64630E+0000   0.00000E+0000
   5.9930 -1.89560E+0000   0.00000E+0000
   5.9950 -1.97260E+0000   0.00000E+0000
   5.9980 -1.99080E+0000   0.00000E+0000
   6.0010 -1.89630E+0000   0.00000E+0000
   6.0020 -1.83710E+0000   0.00000E+0000
   6.0050 -1.76650E+0000   0.00000E+0000
   6.0070 -1.65650E+0000   0.00000E+0000
   6.0090 -1.56420E+0000   0.00000E+0000
   6.0110 -1.36960E+0000   0.00000E+0000
   6.0130 -7.80000E-0001   0.00000E+0000
   6.0160 -2.71500E-0001   0.00000E+0000
   6.0180  1.41400E-0001   0.00000E+0000
   6.0200  1.46800E-0001   0.00000E+0000
   6.0230  1.36700E-0001   0.00000E+0000
   6.0270  1.21700E-0001   0.00000E+0000
   6.0300  1.39500E-0001   0.00000E+0000
   6.0320  1.46600E-0001   0.00000E+0000
   6.0330  1.52900E-0001   0.00000E+0000
   6.0340  1.66000E-0001   0.00000E+0000
   6.0370  1.39400E-0001   0.00000E+0000
   6.0390  8.81000E-0002   0.00000E+0000
   6.0400  1.10200E-0001   0.00000E+0000
   6.0450  1.26300E-0001   0.00000E+0000
   6.0480  1.02200E-0001   0.00000E+0000
   6.0510  1.21500E-0001   0.00000E+0000
   6.0520  1.09600E-0001   0.00000E+0000
   6.0550  1.21000E-0001   0.00000E+0000
   6.0570  1.11200E-0001   0.00000E+0000
   6.0590  1.13000E-0001   0.00000E+0000
   6.0610  1.18700E-0001   0.00000E+0000
   6.0630  1.08200E-0001   0.00000E+0000
   6.0660  1.19000E-0001   0.00000E+0000
   6.0700  1.02100E-0001   0.00000E+0000
   6.0710  1.06200E-0001   0.00000E+0000
   6.0720  1.01300E-0001   0.00000E+0000
   6.0750  1.39500E-0001   0.00000E+0000
   6.0770  1.58800E-0001   0.00000E+0000
   6.0800  1.44000E-0001   0.00000E+0000
   6.0810  1.10100E-0001   0.00000E+0000
   6.0850  5.98800E-0001   0.00000E+0000
   6.0870  1.17520E+0000   0.00000E+0000
   6.0900  1.32560E+0000   0.00000E+0000
   6.0920  1.42410E+0000   0.00000E+0000
   6.0950  1.48950E+0000   0.00000E+0000
   6.0960  1.97250E+0000   0.00000E+0000
   6.1010  2.04420E+0000   0.00000E+0000
   6.1030  2.02790E+0000   0.00000E+0000
   6.1050  1.96250E+0000   0.00000E+0000
   6.1060  1.91850E+0000   0.00000E+0000
   6.1110  1.81470E+0000   0.00000E+0000
   6.1140  1.66530E+0000   0.00000E+0000
   6.1160  6.57900E-0001   0.00000E+0000
   6.1210  4.67000E-0002   0.00000E+0000
   6.1250  8.66000E-0002   0.00000E+0000
   6.1280  1.03300E-0001   0.00000E+0000
   6.1330  8.56000E-0002   0.00000E+0000
   6.1360  9.47000E-0002   0.00000E+0000
   6.1380  8.26000E-0002   0.00000E+0000
   6.1390  8.34000E-0002   0.00000E+0000
   6.1400  8.02000E-0002   0.00000E+0000
   6.1420  7.45000E-0002   0.00000E+0000
   6.1450  8.44000E-0002   0.00000E+0000
   6.1480  8.43000E-0002   0.00000E+0000
   6.1490  7.89000E-0002   0.00000E+0000
   6.1540  8.56000E-0002   0.00000E+0000
   6.1590  8.27000E-0002   0.00000E+0000
   6.1600  7.70000E-0002   0.00000E+0000
   6.1630  7.60000E-0002   0.00000E+0000
   6.1640  7.29000E-0002   0.00000E+0000
   6.1670  7.99000E-0002   0.00000E+0000
   6.1680  8.42000E-0002   0.00000E+0000
   6.1710  7.70000E-0002   0.00000E+0000
   6.1720  7.72000E-0002   0.00000E+0000
   6.1760  7.41000E-0002   0.00000E+0000
   6.1780  8.14000E-0002   0.00000E+0000
   6.1810  8.83000E-0002   0.00000E+0000
   6.1840  8.14000E-0002   0.00000E+0000
   6.1860  7.33000E-0002   0.00000E+0000
   6.1900  8.12000E-0002   0.00000E+0000
   6.1910  7.58000E-0002   0.00000E+0000
   6.1940  7.97000E-0002   0.00000E+0000
   6.1960  7.85000E-0002   0.00000E+0000
   6.1970  7.70000E-0002   0.00000E+0000
   6.2000  8.05000E-0002   0.00000E+0000
   6.2020  8.20000E-0002   0.00000E+0000
   6.2050  7.78000E-0002   0.00000E+0000
   6.2060  8.17000E-0002   0.00000E+0000
   6.2070  7.90000E-0002   0.00000E+0000
   6.2090  8.25000E-0002   0.00000E+0000
   6.2120  8.04000E-0002   0.00000E+0000
   6.2140  8.67000E-0002   0.00000E+0000
   6.2170  8.33000E-0002   0.00000E+0000
   6.2190  8.47000E-0002   0.00000E+0000
   6.2210  8.35000E-0002   0.00000E+0000
   6.2230  8.20000E-0002   0.00000E+0000
   6.2260  9.55000E-0002   0.00000E+0000
   6.2280  8.88000E-0002   0.00000E+0000
   6.2310  1.71000E-0002   0.00000E+0000
   6.2320  3.67000E-0002   0.00000E+0000
   6.2340  5.17000E-0002   0.00000E+0000
   6.2360  1.10000E-0001   0.00000E+0000
   6.2370  1.02700E-0001   0.00000E+0000
   6.2410  8.79000E-0002   0.00000E+0000
   6.2430  8.96000E-0002   0.00000E+0000
   6.2450  9.24000E-0002   0.00000E+0000
   6.2480  8.67000E-0002   0.00000E+0000
   6.2510  8.02000E-0002   0.00000E+0000
   6.2530  8.28000E-0002   0.00000E+0000
   6.2540  8.71000E-0002   0.00000E+0000
   6.2580  9.52000E-0002   0.00000E+0000
   6.2590  9.46000E-0002   0.00000E+0000
   6.2620  9.21000E-0002   0.00000E+0000
   6.2640  9.61000E-0002   0.00000E+0000
   6.2660  1.00200E-0001   0.00000E+0000
   6.2680  1.04300E-0001   0.00000E+0000
   6.2710  9.08000E-0002   0.00000E+0000
   6.2730  8.65000E-0002   0.00000E+0000
   6.2740  9.71000E-0002   0.00000E+0000
   6.2780  9.49000E-0002   0.00000E+0000
   6.2800  9.07000E-0002   0.00000E+0000
   6.2830  8.78000E-0002   0.00000E+0000
   6.2840  9.86000E-0002   0.00000E+0000
   6.2880  9.89000E-0002   0.00000E+0000
   6.2900  9.76000E-0002   0.00000E+0000
   6.2930  9.45000E-0002   0.00000E+0000
   6.2940  9.66000E-0002   0.00000E+0000
   6.2980  9.93000E-0002   0.00000E+0000
   6.2990  9.39000E-0002   0.00000E+0000
   6.3000  9.41000E-0002   0.00000E+0000
   6.3030  9.74000E-0002   0.00000E+0000
   6.3050  1.00500E-0001   0.00000E+0000
   6.3070  9.56000E-0002   0.00000E+0000
   6.3100  1.10300E-0001   0.00000E+0000
   6.3110  1.04200E-0001   0.00000E+0000
   6.3140  8.71000E-0002   0.00000E+0000
   6.3160  9.88000E-0002   0.00000E+0000
   6.3190  9.80000E-0002   0.00000E+0000
   6.3210  1.00700E-0001   0.00000E+0000
   6.3230  1.03500E-0001   0.00000E+0000
   6.3240  1.16500E-0001   0.00000E+0000
   6.3300  6.14000E-0002   0.00000E+0000
   6.3310  6.33000E-0002   0.00000E+0000
   6.3350  9.14000E-0002   0.00000E+0000
   6.3370  1.22000E-0001   0.00000E+0000
   6.3380  1.21700E-0001   0.00000E+0000
   6.3410  1.14000E-0001   0.00000E+0000
   6.3440  1.09300E-0001   0.00000E+0000
   6.3460  1.17300E-0001   0.00000E+0000
   6.3470  1.16800E-0001   0.00000E+0000
   6.3490  1.14200E-0001   0.00000E+0000
   6.3510  1.12000E-0001   0.00000E+0000
   6.3530  1.13200E-0001   0.00000E+0000
   6.3550  1.03200E-0001   0.00000E+0000
   6.3580  1.12000E-0001   0.00000E+0000
   6.3610  1.11100E-0001   0.00000E+0000
   6.3630  1.20800E-0001   0.00000E+0000
   6.3670  1.13800E-0001   0.00000E+0000
   6.3680  1.16300E-0001   0.00000E+0000
   6.3710  1.12500E-0001   0.00000E+0000
   6.3740  1.25200E-0001   0.00000E+0000
   6.3760  1.24900E-0001   0.00000E+0000
   6.3780  1.31100E-0001   0.00000E+0000
   6.3800  1.18200E-0001   0.00000E+0000
   6.3820  1.15400E-0001   0.00000E+0000
   6.3840  1.32900E-0001   0.00000E+0000
   6.3870  1.34300E-0001   0.00000E+0000
   6.3900  1.33000E-0001   0.00000E+0000
   6.3920  1.35400E-0001   0.00000E+0000
   6.3940  1.26200E-0001   0.00000E+0000
   6.3980  1.32200E-0001   0.00000E+0000
   6.3990  1.37800E-0001   0.00000E+0000
   6.4030  1.30300E-0001   0.00000E+0000
   6.4040  1.28300E-0001   0.00000E+0000
   6.4060  1.29300E-0001   0.00000E+0000
   6.4070  1.36000E-0001   0.00000E+0000
   6.4100  1.28300E-0001   0.00000E+0000
   6.4140  1.18700E-0001   0.00000E+0000
   6.4170  1.33900E-0001   0.00000E+0000
   6.4190  1.32800E-0001   0.00000E+0000
   6.4210  1.35400E-0001   0.00000E+0000
   6.4220  1.41300E-0001   0.00000E+0000
   6.4260  1.38200E-0001   0.00000E+0000
   6.4280  1.40600E-0001   0.00000E+0000
   6.4310  1.36400E-0001   0.00000E+0000
   6.4350  1.45000E-0001   0.00000E+0000
   6.4370  1.44900E-0001   0.00000E+0000
   6.4400  1.42500E-0001   0.00000E+0000
   6.4410  1.44100E-0001   0.00000E+0000
   6.4430  1.49000E-0001   0.00000E+0000
   6.4440  1.50300E-0001   0.00000E+0000
   6.4470  1.54500E-0001   0.00000E+0000
   6.4500  1.41200E-0001   0.00000E+0000
   6.4520  1.49900E-0001   0.00000E+0000
   6.4540  1.53500E-0001   0.00000E+0000
   6.4560  1.48400E-0001   0.00000E+0000
   6.4570  1.49000E-0001   0.00000E+0000
   6.4600  1.43300E-0001   0.00000E+0000
   6.4620  1.47700E-0001   0.00000E+0000
   6.4660  1.55900E-0001   0.00000E+0000
   6.4670  1.51700E-0001   0.00000E+0000
   6.4700  1.53500E-0001   0.00000E+0000
   6.4720  1.52400E-0001   0.00000E+0000
   6.4760  1.67200E-0001   0.00000E+0000
   6.4780  1.96900E-0001   0.00000E+0000
   6.4800  1.93000E-0001   0.00000E+0000
   6.4810  1.56400E-0001   0.00000E+0000
   6.4840  1.82400E-0001   0.00000E+0000
   6.4860  1.66000E-0001   0.00000E+0000
   6.4880  1.65500E-0001   0.00000E+0000
   6.4900  1.64000E-0001   0.00000E+0000
   6.4920  1.65400E-0001   0.00000E+0000
   6.4950  1.66600E-0001   0.00000E+0000
   6.4970  1.67100E-0001   0.00000E+0000
   6.4990  1.65200E-0001   0.00000E+0000
   6.5020  1.69200E-0001   0.00000E+0000
   6.5050  1.75200E-0001   0.00000E+0000
   6.5060  1.71200E-0001   0.00000E+0000
   6.5100  1.86200E-0001   0.00000E+0000
   6.5130  1.66000E-0001   0.00000E+0000
   6.5150  1.54500E-0001   0.00000E+0000
   6.5190  1.86500E-0001   0.00000E+0000
   6.5220  1.91800E-0001   0.00000E+0000
   6.5240  1.85500E-0001   0.00000E+0000
   6.5250  1.92600E-0001   0.00000E+0000
   6.5290  1.76100E-0001   0.00000E+0000
   6.5330  1.76600E-0001   0.00000E+0000
   6.5350  1.79700E-0001   0.00000E+0000
   6.5360  1.86100E-0001   0.00000E+0000
   6.5380  1.86000E-0001   0.00000E+0000
   6.5430  1.92700E-0001   0.00000E+0000
   6.5450  1.85700E-0001   0.00000E+0000
   6.5470  1.84700E-0001   0.00000E+0000
   6.5510  2.08200E-0001   0.00000E+0000
   6.5530  1.97000E-0001   0.00000E+0000
   6.5550  1.90200E-0001   0.00000E+0000
   6.5560  1.91300E-0001   0.00000E+0000
   6.5580  1.96300E-0001   0.00000E+0000
   6.5610  1.92500E-0001   0.00000E+0000
   6.5640  2.09100E-0001   0.00000E+0000
   6.5660  1.98100E-0001   0.00000E+0000
   6.5690  2.03400E-0001   0.00000E+0000
   6.5730  1.94500E-0001   0.00000E+0000
   6.5750  2.02500E-0001   0.00000E+0000
   6.5770  2.00800E-0001   0.00000E+0000
   6.5800  2.02400E-0001   0.00000E+0000
   6.5830  2.13600E-0001   0.00000E+0000
   6.5850  2.07900E-0001   0.00000E+0000
   6.5870  2.15300E-0001   0.00000E+0000
   6.5880  2.11800E-0001   0.00000E+0000
   6.5920  2.14800E-0001   0.00000E+0000
   6.5930  2.19500E-0001   0.00000E+0000
   6.5960  2.16700E-0001   0.00000E+0000
   6.5970  2.23700E-0001   0.00000E+0000
   6.6000  2.21700E-0001   0.00000E+0000
   6.6010  2.32600E-0001   0.00000E+0000
   6.6030  2.44800E-0001   0.00000E+0000
   6.6050  2.35600E-0001   0.00000E+0000
   6.6080  2.26900E-0001   0.00000E+0000
   6.6100  2.25100E-0001   0.00000E+0000
   6.6120  2.30700E-0001   0.00000E+0000
   6.6140  2.41300E-0001   0.00000E+0000
   6.6170  2.30000E-0001   0.00000E+0000
   6.6190  2.35200E-0001   0.00000E+0000
   6.6240  2.40100E-0001   0.00000E+0000
   6.6260  2.39300E-0001   0.00000E+0000
   6.6280  2.43300E-0001   0.00000E+0000
   6.6310  2.49800E-0001   0.00000E+0000
   6.6330  2.55100E-0001   0.00000E+0000
   6.6350  2.52100E-0001   0.00000E+0000
   6.6370  2.52300E-0001   0.00000E+0000
   6.6390  2.54200E-0001   0.00000E+0000
   6.6420  2.54400E-0001   0.00000E+0000
   6.6450  2.54300E-0001   0.00000E+0000
   6.6460  2.38900E-0001   0.00000E+0000
   6.6490  2.47200E-0001   0.00000E+0000
   6.6520  2.58600E-0001   0.00000E+0000
   6.6530  2.49700E-0001   0.00000E+0000
   6.6560  2.55200E-0001   0.00000E+0000
   6.6580  2.56700E-0001   0.00000E+0000
   6.6600  2.56300E-0001   0.00000E+0000
   6.6620  2.52700E-0001   0.00000E+0000
   6.6650  2.61500E-0001   0.00000E+0000
   6.6670  2.68000E-0001   0.00000E+0000
   6.6700  2.61600E-0001   0.00000E+0000
   6.6730  2.68700E-0001   0.00000E+0000
   6.6770  2.69100E-0001   0.00000E+0000
   6.6790  2.57500E-0001   0.00000E+0000
   6.6810  2.66300E-0001   0.00000E+0000
   6.6830  2.76400E-0001   0.00000E+0000
   6.6840  2.80400E-0001   0.00000E+0000
   6.6890  2.78300E-0001   0.00000E+0000
   6.6900  2.78200E-0001   0.00000E+0000
   6.6920  2.65600E-0001   0.00000E+0000
   6.6950  2.83900E-0001   0.00000E+0000
   6.6980  2.89400E-0001   0.00000E+0000
   6.7000  2.89100E-0001   0.00000E+0000
   6.7020  2.81400E-0001   0.00000E+0000
   6.7040  2.78000E-0001   0.00000E+0000
   6.7050  2.73100E-0001   0.00000E+0000
   6.7080  2.86100E-0001   0.00000E+0000
   6.7100  2.74300E-0001   0.00000E+0000
   6.7150  2.83300E-0001   0.00000E+0000
   6.7170  2.86500E-0001   0.00000E+0000
   6.7190  2.82700E-0001   0.00000E+0000
   6.7220  2.84500E-0001   0.00000E+0000
   6.7240  2.84800E-0001   0.00000E+0000
   6.7260  2.90900E-0001   0.00000E+0000
   6.7290  2.99500E-0001   0.00000E+0000
   6.7310  3.00100E-0001   0.00000E+0000
   6.7330  2.91000E-0001   0.00000E+0000
   6.7360  3.03500E-0001   0.00000E+0000
   6.7390  3.01500E-0001   0.00000E+0000
   6.7430  3.06500E-0001   0.00000E+0000
   6.7450  3.13000E-0001   0.00000E+0000
   6.7470  3.06000E-0001   0.00000E+0000
   6.7490  2.92800E-0001   0.00000E+0000
   6.7510  3.08600E-0001   0.00000E+0000
   6.7530  3.14700E-0001   0.00000E+0000
   6.7570  3.06700E-0001   0.00000E+0000
   6.7580  3.13200E-0001   0.00000E+0000
   6.7600  3.15900E-0001   0.00000E+0000
   6.7630  3.19700E-0001   0.00000E+0000
   6.7650  3.22500E-0001   0.00000E+0000
   6.7700  3.06200E-0001   0.00000E+0000
   6.7720  2.99400E-0001   0.00000E+0000
   6.7740  3.14800E-0001   0.00000E+0000
   6.7780  3.29600E-0001   0.00000E+0000
   6.7820  3.22400E-0001   0.00000E+0000
   6.7840  3.32000E-0001   0.00000E+0000
   6.7870  3.32700E-0001   0.00000E+0000
   6.7890  3.39400E-0001   0.00000E+0000
   6.7910  3.28900E-0001   0.00000E+0000
   6.7930  3.37900E-0001   0.00000E+0000
   6.7960  3.36300E-0001   0.00000E+0000
   6.7980  3.37900E-0001   0.00000E+0000
   6.8000  3.26700E-0001   0.00000E+0000
   6.8030  3.34300E-0001   0.00000E+0000
   6.8050  3.46000E-0001   0.00000E+0000
   6.8080  3.44600E-0001   0.00000E+0000
   6.8100  3.48000E-0001   0.00000E+0000
   6.8130  3.67400E-0001   0.00000E+0000
   6.8150  3.39100E-0001   0.00000E+0000
   6.8180  3.50500E-0001   0.00000E+0000
   6.8200  3.48800E-0001   0.00000E+0000
   6.8230  3.44200E-0001   0.00000E+0000
   6.8250  3.42100E-0001   0.00000E+0000
   6.8280  3.42300E-0001   0.00000E+0000
   6.8300  3.39700E-0001   0.00000E+0000
   6.8330  3.56200E-0001   0.00000E+0000
   6.8350  3.55100E-0001   0.00000E+0000
   6.8390  3.55400E-0001   0.00000E+0000
   6.8420  3.56700E-0001   0.00000E+0000
   6.8440  3.46000E-0001   0.00000E+0000
   6.8460  3.48700E-0001   0.00000E+0000
   6.8480  3.51100E-0001   0.00000E+0000
   6.8500  3.60400E-0001   0.00000E+0000
   6.8530  3.66200E-0001   0.00000E+0000
   6.8550  3.77700E-0001   0.00000E+0000
   6.8580  3.67200E-0001   0.00000E+0000
   6.8600  3.56800E-0001   0.00000E+0000
   6.8630  3.58500E-0001   0.00000E+0000
   6.8650  3.56000E-0001   0.00000E+0000
   6.8690  3.66000E-0001   0.00000E+0000
   6.8720  3.68900E-0001   0.00000E+0000
   6.8730  3.78100E-0001   0.00000E+0000
   6.8750  3.74700E-0001   0.00000E+0000
   6.8790  3.79300E-0001   0.00000E+0000
   6.8810  3.79800E-0001   0.00000E+0000
   6.8860  3.70000E-0001   0.00000E+0000
   6.8870  3.81600E-0001   0.00000E+0000
   6.8900  3.86600E-0001   0.00000E+0000
   6.8910  3.84700E-0001   0.00000E+0000
   6.8960  3.86200E-0001   0.00000E+0000
   6.8970  4.05500E-0001   0.00000E+0000
   6.9010  4.10000E-0001   0.00000E+0000
   6.9030  4.10100E-0001   0.00000E+0000
   6.9040  4.14500E-0001   0.00000E+0000
   6.9050  4.04900E-0001   0.00000E+0000
   6.9080  4.01900E-0001   0.00000E+0000
   6.9090  4.19900E-0001   0.00000E+0000
   6.9130  4.17400E-0001   0.00000E+0000
   6.9160  4.12400E-0001   0.00000E+0000
   6.9180  4.01100E-0001   0.00000E+0000
   6.9190  4.01200E-0001   0.00000E+0000
   6.9220  3.97500E-0001   0.00000E+0000
   6.9250  4.22200E-0001   0.00000E+0000
   6.9270  4.10900E-0001   0.00000E+0000
   6.9300  4.08000E-0001   0.00000E+0000
   6.9330  4.21600E-0001   0.00000E+0000
   6.9360  4.25300E-0001   0.00000E+0000
   6.9370  4.10000E-0001   0.00000E+0000
   6.9380  4.26000E-0001   0.00000E+0000
   6.9410  4.55400E-0001   0.00000E+0000
   6.9430  4.29100E-0001   0.00000E+0000
   6.9460  4.21400E-0001   0.00000E+0000
   6.9480  4.17400E-0001   0.00000E+0000
   6.9500  4.10000E-0001   0.00000E+0000
   6.9520  4.30700E-0001   0.00000E+0000
   6.9550  4.21600E-0001   0.00000E+0000
   6.9560  4.37600E-0001   0.00000E+0000
   6.9600  4.29000E-0001   0.00000E+0000
   6.9630  4.22400E-0001   0.00000E+0000
   6.9660  4.37000E-0001   0.00000E+0000
   6.9680  4.26800E-0001   0.00000E+0000
   6.9730  4.24200E-0001   0.00000E+0000
   6.9750  4.36300E-0001   0.00000E+0000
   6.9770  4.42900E-0001   0.00000E+0000
   6.9800  4.35000E-0001   0.00000E+0000
   6.9840  4.18300E-0001   0.00000E+0000
   6.9860  4.32400E-0001   0.00000E+0000
   6.9890  4.39800E-0001   0.00000E+0000
   6.9910  4.41700E-0001   0.00000E+0000
   6.9940  4.65900E-0001   0.00000E+0000
   6.9980  4.78300E-0001   0.00000E+0000
   7.0000  4.59100E-0001   0.00000E+0000
   7.0010  4.49000E-0001   0.00000E+0000
   7.0030  4.68700E-0001   0.00000E+0000
   7.0050  4.70600E-0001   0.00000E+0000
   7.0070  4.86000E-0001   0.00000E+0000
   7.0110  4.89800E-0001   0.00000E+0000
   7.0140  5.07900E-0001   0.00000E+0000
   7.0150  4.87700E-0001   0.00000E+0000
   7.0180  4.94800E-0001   0.00000E+0000
   7.0210  5.15900E-0001   0.00000E+0000
   7.0230  5.07300E-0001   0.00000E+0000
   7.0250  5.14900E-0001   0.00000E+0000
   7.0290  5.28300E-0001   0.00000E+0000
   7.0300  5.32900E-0001   0.00000E+0000
   7.0320  5.30200E-0001   0.00000E+0000
   7.0350  5.42300E-0001   0.00000E+0000
   7.0380  5.58500E-0001   0.00000E+0000
   7.0410  5.80800E-0001   0.00000E+0000
   7.0420  5.87300E-0001   0.00000E+0000
   7.0440  5.83200E-0001   0.00000E+0000
   7.0460  5.81600E-0001   0.00000E+0000
   7.0490  5.81100E-0001   0.00000E+0000
   7.0510  5.89300E-0001   0.00000E+0000
   7.0540  6.09700E-0001   0.00000E+0000
   7.0550  6.14700E-0001   0.00000E+0000
   7.0580  6.21600E-0001   0.00000E+0000
   7.0600  6.50600E-0001   0.00000E+0000
   7.0630  6.50700E-0001   0.00000E+0000
   7.0650  6.73900E-0001   0.00000E+0000
   7.0690  6.73200E-0001   0.00000E+0000
   7.0720  7.01500E-0001   0.00000E+0000
   7.0740  7.07600E-0001   0.00000E+0000
   7.0760  7.26100E-0001   0.00000E+0000
   7.0780  7.16200E-0001   0.00000E+0000
   7.0800  7.37000E-0001   0.00000E+0000
   7.0830  7.64700E-0001   0.00000E+0000
   7.0870  7.84700E-0001   0.00000E+0000
   7.0890  8.06000E-0001   0.00000E+0000
   7.0910  8.05900E-0001   0.00000E+0000
   7.0920  8.32900E-0001   0.00000E+0000
   7.0940  8.37800E-0001   0.00000E+0000
   7.0970  8.65600E-0001   0.00000E+0000
   7.0990  8.75700E-0001   0.00000E+0000
   7.1020  9.14300E-0001   0.00000E+0000
