# Supplementary material for: Self-association of MreC as a regulatory signal in bacterial cell wall elongation
Source: Nat Commun. 2021 May 20;12:2987. doi: 10.1038/s41467-021-22957-9 (PMC8137920; doi:10.1038/s41467-021-22957-9)
Supplement: Supplementary file 4 — Source Data [file 41467_2021_22957_MOESM4_ESM.zip › Martins2-Source-Data/AUC_rawdata/E.coli/00291.RA3]

MREC FHEC 0,8 abs
R 3 20.0 20000 0063898 2.6650E11 281 1 
   5.8020 -3.41100E-0001   0.00000E+0000
   5.8050 -2.30200E-0001   0.00000E+0000
   5.8070 -2.14900E-0001   0.00000E+0000
   5.8080 -1.41900E-0001   0.00000E+0000
   5.8100 -1.79400E-0001   0.00000E+0000
   5.8110 -1.53900E-0001   0.00000E+0000
   5.8120 -1.78100E-0001   0.00000E+0000
   5.8140 -2.50900E-0001   0.00000E+0000
   5.8160 -4.29400E-0001   0.00000E+0000
   5.8180 -4.94600E-0001   0.00000E+0000
   5.8190 -4.10800E-0001   0.00000E+0000
   5.8220 -5.70400E-0001   0.00000E+0000
   5.8230 -4.23000E-0001   0.00000E+0000
   5.8250 -3.54200E-0001   0.00000E+0000
   5.8260 -3.47000E-0002   0.00000E+0000
   5.8290  7.78000E-0002   0.00000E+0000
   5.8300  1.31400E-0001   0.00000E+0000
   5.8310  1.43800E-0001   0.00000E+0000
   5.8340  1.38700E-0001   0.00000E+0000
   5.8370  8.77000E-0002   0.00000E+0000
   5.8390  9.15000E-0002   0.00000E+0000
   5.8410  8.12000E-0002   0.00000E+0000
   5.8440  6.12000E-0002   0.00000E+0000
   5.8460  9.74000E-0002   0.00000E+0000
   5.8480  9.72000E-0002   0.00000E+0000
   5.8510  7.89000E-0002   0.00000E+0000
   5.8530  6.17000E-0002   0.00000E+0000
   5.8540  3.17000E-0002   0.00000E+0000
   5.8570  1.47000E-0002   0.00000E+0000
   5.8590  3.24000E-0002   0.00000E+0000
   5.8620  2.50000E-0002   0.00000E+0000
   5.8640  4.04000E-0002   0.00000E+0000
   5.8650  3.23000E-0002   0.00000E+0000
   5.8690 -5.30000E-0003   0.00000E+0000
   5.8720 -2.02000E-0002   0.00000E+0000
   5.8730 -4.00000E-0004   0.00000E+0000
   5.8750  9.50000E-0003   0.00000E+0000
   5.8760  4.65000E-0002   0.00000E+0000
   5.8780  3.36000E-0002   0.00000E+0000
   5.8800  3.15000E-0002   0.00000E+0000
   5.8830  1.04000E-0002   0.00000E+0000
   5.8840  1.52000E-0002   0.00000E+0000
   5.8870  3.16000E-0002   0.00000E+0000
   5.8880  4.88000E-0002   0.00000E+0000
   5.8920  1.43000E-0002   0.00000E+0000
   5.8960  1.08000E-0002   0.00000E+0000
   5.8990  4.35000E-0002   0.00000E+0000
   5.9010  2.99000E-0002   0.00000E+0000
   5.9040  1.95000E-0002   0.00000E+0000
   5.9050  8.70000E-0003   0.00000E+0000
   5.9060  9.50000E-0003   0.00000E+0000
   5.9100  1.53000E-0002   0.00000E+0000
   5.9110  1.59000E-0002   0.00000E+0000
   5.9150  2.40000E-0002   0.00000E+0000
   5.9160  2.51000E-0002   0.00000E+0000
   5.9180  2.11000E-0002   0.00000E+0000
   5.9210 -5.80000E-0003   0.00000E+0000
   5.9230  2.98000E-0002   0.00000E+0000
   5.9250  4.40000E-0002   0.00000E+0000
   5.9280  3.64000E-0002   0.00000E+0000
   5.9300  8.24000E-0002   0.00000E+0000
   5.9330  4.39000E-0002   0.00000E+0000
   5.9350  2.86000E-0002   0.00000E+0000
   5.9380  6.08000E-0002   0.00000E+0000
   5.9400  6.33000E-0002   0.00000E+0000
   5.9410  6.15000E-0002   0.00000E+0000
   5.9460  6.57000E-0002   0.00000E+0000
   5.9470  5.98000E-0002   0.00000E+0000
   5.9510  4.89000E-0002   0.00000E+0000
   5.9520  3.45000E-0002   0.00000E+0000
   5.9540  3.84000E-0002   0.00000E+0000
   5.9560  5.93000E-0002   0.00000E+0000
   5.9580  6.05000E-0002   0.00000E+0000
   5.9610  8.17000E-0002   0.00000E+0000
   5.9650  7.07000E-0002   0.00000E+0000
   5.9670  3.36000E-0002   0.00000E+0000
   5.9680  2.15000E-0002   0.00000E+0000
   5.9700  2.52000E-0002   0.00000E+0000
   5.9720  1.38000E-0002   0.00000E+0000
   5.9760  2.85000E-0002   0.00000E+0000
   5.9790  3.88000E-0002   0.00000E+0000
   5.9810 -1.07800E-0001   0.00000E+0000
   5.9830 -4.69100E-0001   0.00000E+0000
   5.9850 -1.09870E+0000   0.00000E+0000
   5.9860 -1.26810E+0000   0.00000E+0000
   5.9900 -1.60640E+0000   0.00000E+0000
   5.9910 -1.72440E+0000   0.00000E+0000
   5.9940 -1.98200E+0000   0.00000E+0000
   5.9950 -2.00040E+0000   0.00000E+0000
   5.9990 -1.95390E+0000   0.00000E+0000
   6.0010 -1.89180E+0000   0.00000E+0000
   6.0030 -1.80810E+0000   0.00000E+0000
   6.0040 -1.78030E+0000   0.00000E+0000
   6.0070 -1.70360E+0000   0.00000E+0000
   6.0110 -1.33220E+0000   0.00000E+0000
   6.0130 -1.00200E+0000   0.00000E+0000
   6.0150 -3.14300E-0001   0.00000E+0000
   6.0160 -3.16000E-0002   0.00000E+0000
   6.0180  1.63200E-0001   0.00000E+0000
   6.0200  1.32600E-0001   0.00000E+0000
   6.0230  1.47400E-0001   0.00000E+0000
   6.0250  1.05700E-0001   0.00000E+0000
   6.0280  1.35000E-0001   0.00000E+0000
   6.0300  1.37000E-0001   0.00000E+0000
   6.0320  1.45900E-0001   0.00000E+0000
   6.0330  1.64500E-0001   0.00000E+0000
   6.0360  1.28700E-0001   0.00000E+0000
   6.0390  1.00900E-0001   0.00000E+0000
   6.0410  9.80000E-0002   0.00000E+0000
   6.0420  1.09100E-0001   0.00000E+0000
   6.0460  1.18300E-0001   0.00000E+0000
   6.0480  1.00500E-0001   0.00000E+0000
   6.0500  1.11600E-0001   0.00000E+0000
   6.0510  1.22600E-0001   0.00000E+0000
   6.0530  1.17600E-0001   0.00000E+0000
   6.0550  1.15300E-0001   0.00000E+0000
   6.0580  1.16500E-0001   0.00000E+0000
   6.0590  1.13800E-0001   0.00000E+0000
   6.0620  1.13000E-0001   0.00000E+0000
   6.0640  1.22200E-0001   0.00000E+0000
   6.0660  1.10900E-0001   0.00000E+0000
   6.0690  1.06200E-0001   0.00000E+0000
   6.0710  9.83000E-0002   0.00000E+0000
   6.0750  1.39800E-0001   0.00000E+0000
   6.0760  1.58700E-0001   0.00000E+0000
   6.0780  1.46000E-0001   0.00000E+0000
   6.0800  9.10000E-0002   0.00000E+0000
   6.0840  5.65100E-0001   0.00000E+0000
   6.0870  1.21240E+0000   0.00000E+0000
   6.0890  1.37950E+0000   0.00000E+0000
   6.0920  1.45710E+0000   0.00000E+0000
   6.0930  1.61400E+0000   0.00000E+0000
   6.0980  1.96910E+0000   0.00000E+0000
   6.1010  2.07190E+0000   0.00000E+0000
   6.1030  2.01590E+0000   0.00000E+0000
   6.1050  1.97080E+0000   0.00000E+0000
   6.1070  1.91260E+0000   0.00000E+0000
   6.1100  1.83080E+0000   0.00000E+0000
   6.1140  1.59990E+0000   0.00000E+0000
   6.1170  6.74100E-0001   0.00000E+0000
   6.1210  5.62000E-0002   0.00000E+0000
   6.1230  5.63000E-0002   0.00000E+0000
   6.1260  1.07000E-0001   0.00000E+0000
   6.1300  1.00100E-0001   0.00000E+0000
   6.1320  8.86000E-0002   0.00000E+0000
   6.1350  9.31000E-0002   0.00000E+0000
   6.1380  8.22000E-0002   0.00000E+0000
   6.1390  7.47000E-0002   0.00000E+0000
   6.1420  7.39000E-0002   0.00000E+0000
   6.1450  8.58000E-0002   0.00000E+0000
   6.1490  7.95000E-0002   0.00000E+0000
   6.1500  7.74000E-0002   0.00000E+0000
   6.1520  7.58000E-0002   0.00000E+0000
   6.1530  8.25000E-0002   0.00000E+0000
   6.1560  8.26000E-0002   0.00000E+0000
   6.1570  8.33000E-0002   0.00000E+0000
   6.1610  8.08000E-0002   0.00000E+0000
   6.1640  7.68000E-0002   0.00000E+0000
   6.1660  8.24000E-0002   0.00000E+0000
   6.1670  8.37000E-0002   0.00000E+0000
   6.1700  8.24000E-0002   0.00000E+0000
   6.1720  7.70000E-0002   0.00000E+0000
   6.1730  8.06000E-0002   0.00000E+0000
   6.1770  7.95000E-0002   0.00000E+0000
   6.1780  8.26000E-0002   0.00000E+0000
   6.1820  8.34000E-0002   0.00000E+0000
   6.1830  8.13000E-0002   0.00000E+0000
   6.1870  7.98000E-0002   0.00000E+0000
   6.1910  7.90000E-0002   0.00000E+0000
   6.1940  7.58000E-0002   0.00000E+0000
   6.1950  7.98000E-0002   0.00000E+0000
   6.1960  7.76000E-0002   0.00000E+0000
   6.1990  7.98000E-0002   0.00000E+0000
   6.2030  7.80000E-0002   0.00000E+0000
   6.2060  8.19000E-0002   0.00000E+0000
   6.2070  8.41000E-0002   0.00000E+0000
   6.2090  7.93000E-0002   0.00000E+0000
   6.2120  8.10000E-0002   0.00000E+0000
   6.2140  8.60000E-0002   0.00000E+0000
   6.2160  8.19000E-0002   0.00000E+0000
   6.2190  8.13000E-0002   0.00000E+0000
   6.2230  8.73000E-0002   0.00000E+0000
   6.2250  8.71000E-0002   0.00000E+0000
   6.2280  1.02400E-0001   0.00000E+0000
   6.2320  1.69000E-0002   0.00000E+0000
   6.2340  5.92000E-0002   0.00000E+0000
   6.2370  1.10500E-0001   0.00000E+0000
   6.2380  9.97000E-0002   0.00000E+0000
   6.2410  9.03000E-0002   0.00000E+0000
   6.2420  9.30000E-0002   0.00000E+0000
   6.2440  9.11000E-0002   0.00000E+0000
   6.2480  9.52000E-0002   0.00000E+0000
   6.2500  8.48000E-0002   0.00000E+0000
   6.2520  7.78000E-0002   0.00000E+0000
   6.2530  9.03000E-0002   0.00000E+0000
   6.2550  9.66000E-0002   0.00000E+0000
   6.2570  9.56000E-0002   0.00000E+0000
   6.2610  8.98000E-0002   0.00000E+0000
   6.2620  9.20000E-0002   0.00000E+0000
   6.2640  9.38000E-0002   0.00000E+0000
   6.2670  1.00800E-0001   0.00000E+0000
   6.2680  9.51000E-0002   0.00000E+0000
   6.2710  8.74000E-0002   0.00000E+0000
   6.2720  8.32000E-0002   0.00000E+0000
   6.2740  8.20000E-0002   0.00000E+0000
   6.2760  9.03000E-0002   0.00000E+0000
   6.2800  9.02000E-0002   0.00000E+0000
   6.2830  8.63000E-0002   0.00000E+0000
   6.2840  8.61000E-0002   0.00000E+0000
   6.2850  9.58000E-0002   0.00000E+0000
   6.2860  9.72000E-0002   0.00000E+0000
   6.2900  9.20000E-0002   0.00000E+0000
   6.2920  9.37000E-0002   0.00000E+0000
   6.2930  9.21000E-0002   0.00000E+0000
   6.2960  9.95000E-0002   0.00000E+0000
   6.2980  9.84000E-0002   0.00000E+0000
   6.3000  9.05000E-0002   0.00000E+0000
   6.3030  1.00300E-0001   0.00000E+0000
   6.3050  9.42000E-0002   0.00000E+0000
   6.3070  9.65000E-0002   0.00000E+0000
   6.3090  1.04500E-0001   0.00000E+0000
   6.3120  9.74000E-0002   0.00000E+0000
   6.3130  9.26000E-0002   0.00000E+0000
   6.3160  9.35000E-0002   0.00000E+0000
   6.3190  9.72000E-0002   0.00000E+0000
   6.3220  9.93000E-0002   0.00000E+0000
   6.3230  9.88000E-0002   0.00000E+0000
   6.3260  1.15700E-0001   0.00000E+0000
   6.3280  7.90000E-0002   0.00000E+0000
   6.3300  5.35000E-0002   0.00000E+0000
   6.3330  7.99000E-0002   0.00000E+0000
   6.3360  1.24500E-0001   0.00000E+0000
   6.3390  1.19500E-0001   0.00000E+0000
   6.3410  1.10100E-0001   0.00000E+0000
   6.3420  1.13000E-0001   0.00000E+0000
   6.3440  1.10000E-0001   0.00000E+0000
   6.3470  1.22400E-0001   0.00000E+0000
   6.3500  1.11900E-0001   0.00000E+0000
   6.3540  1.10500E-0001   0.00000E+0000
   6.3550  1.02500E-0001   0.00000E+0000
   6.3570  1.08100E-0001   0.00000E+0000
   6.3620  1.10400E-0001   0.00000E+0000
   6.3640  1.11700E-0001   0.00000E+0000
   6.3660  1.18900E-0001   0.00000E+0000
   6.3670  1.21700E-0001   0.00000E+0000
   6.3690  1.05000E-0001   0.00000E+0000
   6.3720  1.19900E-0001   0.00000E+0000
   6.3750  1.16900E-0001   0.00000E+0000
   6.3760  1.30300E-0001   0.00000E+0000
   6.3790  1.16400E-0001   0.00000E+0000
   6.3810  1.16700E-0001   0.00000E+0000
   6.3850  1.28700E-0001   0.00000E+0000
   6.3890  1.25400E-0001   0.00000E+0000
   6.3900  1.33200E-0001   0.00000E+0000
   6.3940  1.27900E-0001   0.00000E+0000
   6.3950  1.23300E-0001   0.00000E+0000
   6.3970  1.33300E-0001   0.00000E+0000
   6.3980  1.27000E-0001   0.00000E+0000
   6.4010  1.37700E-0001   0.00000E+0000
   6.4030  1.28900E-0001   0.00000E+0000
   6.4050  1.27300E-0001   0.00000E+0000
   6.4070  1.31500E-0001   0.00000E+0000
   6.4100  1.31100E-0001   0.00000E+0000
   6.4120  1.24300E-0001   0.00000E+0000
   6.4140  1.24200E-0001   0.00000E+0000
   6.4190  1.35000E-0001   0.00000E+0000
   6.4200  1.35900E-0001   0.00000E+0000
   6.4240  1.41100E-0001   0.00000E+0000
   6.4280  1.35600E-0001   0.00000E+0000
   6.4320  1.44000E-0001   0.00000E+0000
   6.4350  1.36000E-0001   0.00000E+0000
   6.4370  1.40600E-0001   0.00000E+0000
   6.4380  1.40600E-0001   0.00000E+0000
   6.4420  1.44700E-0001   0.00000E+0000
   6.4440  1.48300E-0001   0.00000E+0000
   6.4470  1.46500E-0001   0.00000E+0000
   6.4490  1.43500E-0001   0.00000E+0000
   6.4520  1.39300E-0001   0.00000E+0000
   6.4570  1.48200E-0001   0.00000E+0000
   6.4590  1.42900E-0001   0.00000E+0000
   6.4630  1.49400E-0001   0.00000E+0000
   6.4660  1.56500E-0001   0.00000E+0000
   6.4680  1.44900E-0001   0.00000E+0000
   6.4700  1.49300E-0001   0.00000E+0000
   6.4720  1.55000E-0001   0.00000E+0000
   6.4740  1.61500E-0001   0.00000E+0000
   6.4760  1.93700E-0001   0.00000E+0000
   6.4790  1.84300E-0001   0.00000E+0000
   6.4810  1.59400E-0001   0.00000E+0000
   6.4830  1.71900E-0001   0.00000E+0000
   6.4850  1.54000E-0001   0.00000E+0000
   6.4870  1.64500E-0001   0.00000E+0000
   6.4900  1.59900E-0001   0.00000E+0000
   6.4930  1.68600E-0001   0.00000E+0000
   6.4950  1.61400E-0001   0.00000E+0000
   6.4990  1.59600E-0001   0.00000E+0000
   6.5010  1.66800E-0001   0.00000E+0000
   6.5030  1.62600E-0001   0.00000E+0000
   6.5050  1.73600E-0001   0.00000E+0000
   6.5070  1.69400E-0001   0.00000E+0000
   6.5080  1.79700E-0001   0.00000E+0000
   6.5120  1.73400E-0001   0.00000E+0000
   6.5130  1.48900E-0001   0.00000E+0000
   6.5150  1.53800E-0001   0.00000E+0000
   6.5170  1.68700E-0001   0.00000E+0000
   6.5210  1.86100E-0001   0.00000E+0000
   6.5240  1.82500E-0001   0.00000E+0000
   6.5260  1.85900E-0001   0.00000E+0000
   6.5270  1.73600E-0001   0.00000E+0000
   6.5310  1.79700E-0001   0.00000E+0000
   6.5340  1.81500E-0001   0.00000E+0000
   6.5370  1.80800E-0001   0.00000E+0000
   6.5400  1.97600E-0001   0.00000E+0000
   6.5410  1.94500E-0001   0.00000E+0000
   6.5430  1.82900E-0001   0.00000E+0000
   6.5470  1.82700E-0001   0.00000E+0000
   6.5500  2.05800E-0001   0.00000E+0000
   6.5520  1.91800E-0001   0.00000E+0000
   6.5540  1.88600E-0001   0.00000E+0000
   6.5570  1.87500E-0001   0.00000E+0000
   6.5590  1.92400E-0001   0.00000E+0000
   6.5610  1.93200E-0001   0.00000E+0000
   6.5620  2.02700E-0001   0.00000E+0000
   6.5650  1.92500E-0001   0.00000E+0000
   6.5680  2.02400E-0001   0.00000E+0000
   6.5700  1.99300E-0001   0.00000E+0000
   6.5720  1.91700E-0001   0.00000E+0000
   6.5750  2.04400E-0001   0.00000E+0000
   6.5770  1.98400E-0001   0.00000E+0000
   6.5790  2.01400E-0001   0.00000E+0000
   6.5810  2.07200E-0001   0.00000E+0000
   6.5830  2.12900E-0001   0.00000E+0000
   6.5860  2.12700E-0001   0.00000E+0000
   6.5900  2.09600E-0001   0.00000E+0000
   6.5910  2.06800E-0001   0.00000E+0000
   6.5930  2.15500E-0001   0.00000E+0000
   6.5950  2.21100E-0001   0.00000E+0000
   6.5980  2.05500E-0001   0.00000E+0000
   6.6020  2.41900E-0001   0.00000E+0000
   6.6030  2.32000E-0001   0.00000E+0000
   6.6050  2.20400E-0001   0.00000E+0000
   6.6070  2.20100E-0001   0.00000E+0000
   6.6100  2.26300E-0001   0.00000E+0000
   6.6120  2.27600E-0001   0.00000E+0000
   6.6140  2.29800E-0001   0.00000E+0000
   6.6170  2.30200E-0001   0.00000E+0000
   6.6190  2.27600E-0001   0.00000E+0000
   6.6210  2.37000E-0001   0.00000E+0000
   6.6240  2.27200E-0001   0.00000E+0000
   6.6260  2.41500E-0001   0.00000E+0000
   6.6280  2.42200E-0001   0.00000E+0000
   6.6300  2.42600E-0001   0.00000E+0000
   6.6330  2.51900E-0001   0.00000E+0000
   6.6360  2.41200E-0001   0.00000E+0000
   6.6380  2.43600E-0001   0.00000E+0000
   6.6390  2.44700E-0001   0.00000E+0000
   6.6420  2.49300E-0001   0.00000E+0000
   6.6450  2.53200E-0001   0.00000E+0000
   6.6480  2.40600E-0001   0.00000E+0000
   6.6510  2.50700E-0001   0.00000E+0000
   6.6530  2.45600E-0001   0.00000E+0000
   6.6550  2.45600E-0001   0.00000E+0000
   6.6570  2.52100E-0001   0.00000E+0000
   6.6580  2.53200E-0001   0.00000E+0000
   6.6610  2.55000E-0001   0.00000E+0000
   6.6640  2.57000E-0001   0.00000E+0000
   6.6670  2.54700E-0001   0.00000E+0000
   6.6690  2.58400E-0001   0.00000E+0000
   6.6710  2.66700E-0001   0.00000E+0000
   6.6730  2.61700E-0001   0.00000E+0000
   6.6760  2.59100E-0001   0.00000E+0000
   6.6790  2.59900E-0001   0.00000E+0000
   6.6810  2.67700E-0001   0.00000E+0000
   6.6830  2.70900E-0001   0.00000E+0000
   6.6850  2.72700E-0001   0.00000E+0000
   6.6870  2.72700E-0001   0.00000E+0000
   6.6890  2.60000E-0001   0.00000E+0000
   6.6920  2.79700E-0001   0.00000E+0000
   6.6950  2.87100E-0001   0.00000E+0000
   6.6980  2.75400E-0001   0.00000E+0000
   6.7000  2.74600E-0001   0.00000E+0000
   6.7030  2.75000E-0001   0.00000E+0000
   6.7050  2.66600E-0001   0.00000E+0000
   6.7070  2.77000E-0001   0.00000E+0000
   6.7080  2.72100E-0001   0.00000E+0000
   6.7120  2.82800E-0001   0.00000E+0000
   6.7130  2.80100E-0001   0.00000E+0000
   6.7170  2.80000E-0001   0.00000E+0000
   6.7200  2.77800E-0001   0.00000E+0000
   6.7240  2.87500E-0001   0.00000E+0000
   6.7260  2.83400E-0001   0.00000E+0000
   6.7280  2.99600E-0001   0.00000E+0000
   6.7310  2.93800E-0001   0.00000E+0000
   6.7340  2.95800E-0001   0.00000E+0000
   6.7360  2.94600E-0001   0.00000E+0000
   6.7380  2.99800E-0001   0.00000E+0000
   6.7390  2.99500E-0001   0.00000E+0000
   6.7420  3.11100E-0001   0.00000E+0000
   6.7450  3.04800E-0001   0.00000E+0000
   6.7470  2.97600E-0001   0.00000E+0000
   6.7490  3.02500E-0001   0.00000E+0000
   6.7520  3.17100E-0001   0.00000E+0000
   6.7540  3.10800E-0001   0.00000E+0000
   6.7570  3.18300E-0001   0.00000E+0000
   6.7580  3.15700E-0001   0.00000E+0000
   6.7620  3.22600E-0001   0.00000E+0000
   6.7640  3.22300E-0001   0.00000E+0000
   6.7650  3.07900E-0001   0.00000E+0000
   6.7700  2.92300E-0001   0.00000E+0000
   6.7720  3.12700E-0001   0.00000E+0000
   6.7750  3.24500E-0001   0.00000E+0000
   6.7770  3.26300E-0001   0.00000E+0000
   6.7790  3.27400E-0001   0.00000E+0000
   6.7820  3.24300E-0001   0.00000E+0000
   6.7840  3.27800E-0001   0.00000E+0000
   6.7860  3.31200E-0001   0.00000E+0000
   6.7890  3.25400E-0001   0.00000E+0000
   6.7920  3.39900E-0001   0.00000E+0000
   6.7930  3.36100E-0001   0.00000E+0000
   6.7980  3.34600E-0001   0.00000E+0000
   6.7990  3.21000E-0001   0.00000E+0000
   6.8010  3.30800E-0001   0.00000E+0000
   6.8030  3.40600E-0001   0.00000E+0000
   6.8070  3.38100E-0001   0.00000E+0000
   6.8080  3.47300E-0001   0.00000E+0000
   6.8110  3.52400E-0001   0.00000E+0000
   6.8130  3.46100E-0001   0.00000E+0000
   6.8150  3.49900E-0001   0.00000E+0000
   6.8190  3.54200E-0001   0.00000E+0000
   6.8220  3.35900E-0001   0.00000E+0000
   6.8250  3.34300E-0001   0.00000E+0000
   6.8290  3.37400E-0001   0.00000E+0000
   6.8310  3.53900E-0001   0.00000E+0000
   6.8320  3.48200E-0001   0.00000E+0000
   6.8360  3.58500E-0001   0.00000E+0000
   6.8380  3.45700E-0001   0.00000E+0000
   6.8410  3.50900E-0001   0.00000E+0000
   6.8430  3.48600E-0001   0.00000E+0000
   6.8450  3.41400E-0001   0.00000E+0000
   6.8480  3.63000E-0001   0.00000E+0000
   6.8510  3.61500E-0001   0.00000E+0000
   6.8520  3.70700E-0001   0.00000E+0000
   6.8540  3.75800E-0001   0.00000E+0000
   6.8560  3.55200E-0001   0.00000E+0000
   6.8600  3.54500E-0001   0.00000E+0000
   6.8630  3.59100E-0001   0.00000E+0000
   6.8650  3.57900E-0001   0.00000E+0000
   6.8680  3.66800E-0001   0.00000E+0000
   6.8710  3.68900E-0001   0.00000E+0000
   6.8720  3.77900E-0001   0.00000E+0000
   6.8730  3.70900E-0001   0.00000E+0000
   6.8770  3.78400E-0001   0.00000E+0000
   6.8810  3.74200E-0001   0.00000E+0000
   6.8820  3.82900E-0001   0.00000E+0000
   6.8850  3.79300E-0001   0.00000E+0000
   6.8870  3.77800E-0001   0.00000E+0000
   6.8900  3.83900E-0001   0.00000E+0000
   6.8920  3.80900E-0001   0.00000E+0000
   6.8940  3.80000E-0001   0.00000E+0000
   6.8960  3.92100E-0001   0.00000E+0000
   6.8990  4.08100E-0001   0.00000E+0000
   6.9010  4.10800E-0001   0.00000E+0000
   6.9030  4.11300E-0001   0.00000E+0000
   6.9050  4.02600E-0001   0.00000E+0000
   6.9080  4.10500E-0001   0.00000E+0000
   6.9100  4.14400E-0001   0.00000E+0000
   6.9120  4.12000E-0001   0.00000E+0000
   6.9140  4.11700E-0001   0.00000E+0000
   6.9160  4.00100E-0001   0.00000E+0000
   6.9200  4.01200E-0001   0.00000E+0000
   6.9220  4.11200E-0001   0.00000E+0000
   6.9250  4.15300E-0001   0.00000E+0000
   6.9270  4.04800E-0001   0.00000E+0000
   6.9290  4.12000E-0001   0.00000E+0000
   6.9320  4.18700E-0001   0.00000E+0000
   6.9340  4.17800E-0001   0.00000E+0000
   6.9380  4.16500E-0001   0.00000E+0000
   6.9400  4.37400E-0001   0.00000E+0000
   6.9430  4.45200E-0001   0.00000E+0000
   6.9440  4.40000E-0001   0.00000E+0000
   6.9460  4.18800E-0001   0.00000E+0000
   6.9480  4.10400E-0001   0.00000E+0000
   6.9510  4.17200E-0001   0.00000E+0000
   6.9530  4.30300E-0001   0.00000E+0000
   6.9550  4.12600E-0001   0.00000E+0000
   6.9560  4.23000E-0001   0.00000E+0000
   6.9600  4.36000E-0001   0.00000E+0000
   6.9630  4.14300E-0001   0.00000E+0000
   6.9640  4.33400E-0001   0.00000E+0000
   6.9670  4.38600E-0001   0.00000E+0000
   6.9690  4.21600E-0001   0.00000E+0000
   6.9720  4.34600E-0001   0.00000E+0000
   6.9740  4.41200E-0001   0.00000E+0000
   6.9770  4.35800E-0001   0.00000E+0000
   6.9790  4.41100E-0001   0.00000E+0000
   6.9820  4.18100E-0001   0.00000E+0000
   6.9840  4.22700E-0001   0.00000E+0000
   6.9860  4.36500E-0001   0.00000E+0000
   6.9890  4.37300E-0001   0.00000E+0000
   6.9910  4.54500E-0001   0.00000E+0000
   6.9930  4.72900E-0001   0.00000E+0000
   6.9960  4.77500E-0001   0.00000E+0000
   6.9990  4.55400E-0001   0.00000E+0000
   7.0000  4.56700E-0001   0.00000E+0000
   7.0030  4.69900E-0001   0.00000E+0000
   7.0050  4.80100E-0001   0.00000E+0000
   7.0080  4.81000E-0001   0.00000E+0000
   7.0100  4.93900E-0001   0.00000E+0000
   7.0130  4.93900E-0001   0.00000E+0000
   7.0170  4.92800E-0001   0.00000E+0000
   7.0200  5.15500E-0001   0.00000E+0000
   7.0230  5.18600E-0001   0.00000E+0000
   7.0250  5.13500E-0001   0.00000E+0000
   7.0280  5.29700E-0001   0.00000E+0000
   7.0300  5.29400E-0001   0.00000E+0000
   7.0310  5.30000E-0001   0.00000E+0000
   7.0350  5.50100E-0001   0.00000E+0000
   7.0380  5.66500E-0001   0.00000E+0000
   7.0400  5.81000E-0001   0.00000E+0000
   7.0410  5.90400E-0001   0.00000E+0000
   7.0450  5.87500E-0001   0.00000E+0000
   7.0460  5.90000E-0001   0.00000E+0000
   7.0480  5.88000E-0001   0.00000E+0000
   7.0490  6.00100E-0001   0.00000E+0000
   7.0520  6.02400E-0001   0.00000E+0000
   7.0540  6.10300E-0001   0.00000E+0000
   7.0570  6.22300E-0001   0.00000E+0000
   7.0600  6.39600E-0001   0.00000E+0000
   7.0640  6.67300E-0001   0.00000E+0000
   7.0660  6.78400E-0001   0.00000E+0000
   7.0690  6.83600E-0001   0.00000E+0000
   7.0720  7.17000E-0001   0.00000E+0000
   7.0740  7.24300E-0001   0.00000E+0000
   7.0770  7.29500E-0001   0.00000E+0000
   7.0800  7.33300E-0001   0.00000E+0000
   7.0820  7.54700E-0001   0.00000E+0000
   7.0840  7.93000E-0001   0.00000E+0000
   7.0870  8.08700E-0001   0.00000E+0000
   7.0920  8.17800E-0001   0.00000E+0000
   7.0930  8.33000E-0001   0.00000E+0000
   7.0960  8.54100E-0001   0.00000E+0000
   7.0970  8.88900E-0001   0.00000E+0000
   7.1000  8.93900E-0001   0.00000E+0000
