# Supplementary material for: Self-association of MreC as a regulatory signal in bacterial cell wall elongation
Source: Nat Commun. 2021 May 20;12:2987. doi: 10.1038/s41467-021-22957-9 (PMC8137920; doi:10.1038/s41467-021-22957-9)
Supplement: Supplementary file 4 — Source Data [file 41467_2021_22957_MOESM4_ESM.zip › Martins2-Source-Data/AUC_rawdata/E.coli/00246.RA3]

MREC FHEC 0,8 abs
R 3 20.0 20000 0054492 2.2520E11 281 1 
   5.8010 -3.40500E-0001   0.00000E+0000
   5.8040 -2.48400E-0001   0.00000E+0000
   5.8050 -3.36400E-0001   0.00000E+0000
   5.8060 -2.26900E-0001   0.00000E+0000
   5.8070 -2.75700E-0001   0.00000E+0000
   5.8080 -2.08500E-0001   0.00000E+0000
   5.8100 -1.70700E-0001   0.00000E+0000
   5.8110 -1.46900E-0001   0.00000E+0000
   5.8140 -1.43800E-0001   0.00000E+0000
   5.8160 -4.36400E-0001   0.00000E+0000
   5.8180 -5.18400E-0001   0.00000E+0000
   5.8210 -4.81000E-0001   0.00000E+0000
   5.8230 -5.45100E-0001   0.00000E+0000
   5.8250 -4.56300E-0001   0.00000E+0000
   5.8280 -1.76800E-0001   0.00000E+0000
   5.8300  1.03700E-0001   0.00000E+0000
   5.8320  1.50400E-0001   0.00000E+0000
   5.8330  1.75000E-0001   0.00000E+0000
   5.8350  1.62500E-0001   0.00000E+0000
   5.8370  1.05200E-0001   0.00000E+0000
   5.8390  9.99000E-0002   0.00000E+0000
   5.8410  9.71000E-0002   0.00000E+0000
   5.8420  9.95000E-0002   0.00000E+0000
   5.8450  8.46000E-0002   0.00000E+0000
   5.8460  1.08800E-0001   0.00000E+0000
   5.8480  9.15000E-0002   0.00000E+0000
   5.8510  9.02000E-0002   0.00000E+0000
   5.8530  6.32000E-0002   0.00000E+0000
   5.8550  3.76000E-0002   0.00000E+0000
   5.8580  2.03000E-0002   0.00000E+0000
   5.8600  4.16000E-0002   0.00000E+0000
   5.8620  1.44000E-0002   0.00000E+0000
   5.8630  2.73000E-0002   0.00000E+0000
   5.8650  3.04000E-0002   0.00000E+0000
   5.8660  3.66000E-0002   0.00000E+0000
   5.8690 -9.60000E-0003   0.00000E+0000
   5.8710 -4.86000E-0002   0.00000E+0000
   5.8730 -3.02000E-0002   0.00000E+0000
   5.8760  9.30000E-0003   0.00000E+0000
   5.8780  5.07000E-0002   0.00000E+0000
   5.8800  4.53000E-0002   0.00000E+0000
   5.8830  2.54000E-0002   0.00000E+0000
   5.8850  3.70000E-0003   0.00000E+0000
   5.8870  2.93000E-0002   0.00000E+0000
   5.8890  4.58000E-0002   0.00000E+0000
   5.8910  3.79000E-0002   0.00000E+0000
   5.8930  2.16000E-0002   0.00000E+0000
   5.8940  3.20000E-0002   0.00000E+0000
   5.8960  1.14000E-0002   0.00000E+0000
   5.8970  6.20000E-0003   0.00000E+0000
   5.9010  4.63000E-0002   0.00000E+0000
   5.9020  2.59000E-0002   0.00000E+0000
   5.9040  1.78000E-0002   0.00000E+0000
   5.9060  1.59000E-0002   0.00000E+0000
   5.9090  9.30000E-0003   0.00000E+0000
   5.9110  1.72000E-0002   0.00000E+0000
   5.9150  2.75000E-0002   0.00000E+0000
   5.9160  2.61000E-0002   0.00000E+0000
   5.9170  1.56000E-0002   0.00000E+0000
   5.9200  1.27000E-0002   0.00000E+0000
   5.9220 -5.10000E-0003   0.00000E+0000
   5.9250  4.31000E-0002   0.00000E+0000
   5.9280  3.08000E-0002   0.00000E+0000
   5.9300  6.54000E-0002   0.00000E+0000
   5.9330  7.44000E-0002   0.00000E+0000
   5.9340  6.31000E-0002   0.00000E+0000
   5.9370  2.30000E-0002   0.00000E+0000
   5.9380  4.74000E-0002   0.00000E+0000
   5.9400  7.67000E-0002   0.00000E+0000
   5.9420  7.02000E-0002   0.00000E+0000
   5.9440  5.29000E-0002   0.00000E+0000
   5.9450  7.19000E-0002   0.00000E+0000
   5.9470  5.56000E-0002   0.00000E+0000
   5.9490  6.21000E-0002   0.00000E+0000
   5.9520  5.06000E-0002   0.00000E+0000
   5.9540  3.46000E-0002   0.00000E+0000
   5.9580  5.72000E-0002   0.00000E+0000
   5.9600  6.69000E-0002   0.00000E+0000
   5.9610  9.77000E-0002   0.00000E+0000
   5.9650  4.09000E-0002   0.00000E+0000
   5.9670  2.35000E-0002   0.00000E+0000
   5.9700  2.31000E-0002   0.00000E+0000
   5.9730  4.43000E-0002   0.00000E+0000
   5.9760  2.03000E-0002   0.00000E+0000
   5.9770  5.26000E-0002   0.00000E+0000
   5.9790  5.40000E-0002   0.00000E+0000
   5.9820 -3.63300E-0001   0.00000E+0000
   5.9830 -8.87300E-0001   0.00000E+0000
   5.9860 -1.23480E+0000   0.00000E+0000
   5.9870 -1.38040E+0000   0.00000E+0000
   5.9900 -1.52410E+0000   0.00000E+0000
   5.9910 -1.67550E+0000   0.00000E+0000
   5.9920 -1.92360E+0000   0.00000E+0000
   5.9940 -1.97830E+0000   0.00000E+0000
   5.9970 -2.00160E+0000   0.00000E+0000
   5.9980 -1.96930E+0000   0.00000E+0000
   6.0020 -1.89520E+0000   0.00000E+0000
   6.0060 -1.73710E+0000   0.00000E+0000
   6.0070 -1.64600E+0000   0.00000E+0000
   6.0090 -1.51320E+0000   0.00000E+0000
   6.0110 -1.24430E+0000   0.00000E+0000
   6.0130 -8.45200E-0001   0.00000E+0000
   6.0160 -3.29500E-0001   0.00000E+0000
   6.0180  1.43100E-0001   0.00000E+0000
   6.0200  1.23900E-0001   0.00000E+0000
   6.0230  1.50500E-0001   0.00000E+0000
   6.0270  1.05700E-0001   0.00000E+0000
   6.0300  1.38800E-0001   0.00000E+0000
   6.0320  1.42200E-0001   0.00000E+0000
   6.0340  1.75600E-0001   0.00000E+0000
   6.0370  1.01000E-0001   0.00000E+0000
   6.0390  9.41000E-0002   0.00000E+0000
   6.0400  1.01600E-0001   0.00000E+0000
   6.0420  1.14900E-0001   0.00000E+0000
   6.0440  1.31300E-0001   0.00000E+0000
   6.0480  9.92000E-0002   0.00000E+0000
   6.0500  1.12500E-0001   0.00000E+0000
   6.0510  1.13000E-0001   0.00000E+0000
   6.0520  1.18000E-0001   0.00000E+0000
   6.0550  1.09000E-0001   0.00000E+0000
   6.0570  1.15400E-0001   0.00000E+0000
   6.0620  1.08400E-0001   0.00000E+0000
   6.0660  1.17500E-0001   0.00000E+0000
   6.0680  1.04000E-0001   0.00000E+0000
   6.0700  9.92000E-0002   0.00000E+0000
   6.0710  9.95000E-0002   0.00000E+0000
   6.0740  1.31300E-0001   0.00000E+0000
   6.0770  1.53600E-0001   0.00000E+0000
   6.0800  1.45700E-0001   0.00000E+0000
   6.0820  1.29800E-0001   0.00000E+0000
   6.0850  1.05790E+0000   0.00000E+0000
   6.0870  1.22650E+0000   0.00000E+0000
   6.0910  1.42220E+0000   0.00000E+0000
   6.0940  1.46440E+0000   0.00000E+0000
   6.0960  1.71490E+0000   0.00000E+0000
   6.0980  2.04350E+0000   0.00000E+0000
   6.1010  1.99620E+0000   0.00000E+0000
   6.1070  1.94650E+0000   0.00000E+0000
   6.1090  1.88290E+0000   0.00000E+0000
   6.1100  1.82820E+0000   0.00000E+0000
   6.1140  1.62890E+0000   0.00000E+0000
   6.1150  1.08080E+0000   0.00000E+0000
   6.1190  7.54000E-0002   0.00000E+0000
   6.1230  9.22000E-0002   0.00000E+0000
   6.1270  1.03000E-0001   0.00000E+0000
   6.1280  1.00800E-0001   0.00000E+0000
   6.1300  9.42000E-0002   0.00000E+0000
   6.1310  9.74000E-0002   0.00000E+0000
   6.1360  8.96000E-0002   0.00000E+0000
   6.1370  8.10000E-0002   0.00000E+0000
   6.1390  8.49000E-0002   0.00000E+0000
   6.1420  7.06000E-0002   0.00000E+0000
   6.1440  8.40000E-0002   0.00000E+0000
   6.1490  8.12000E-0002   0.00000E+0000
   6.1500  8.25000E-0002   0.00000E+0000
   6.1510  7.21000E-0002   0.00000E+0000
   6.1530  7.52000E-0002   0.00000E+0000
   6.1570  7.92000E-0002   0.00000E+0000
   6.1630  7.90000E-0002   0.00000E+0000
   6.1640  8.32000E-0002   0.00000E+0000
   6.1690  7.30000E-0002   0.00000E+0000
   6.1740  8.38000E-0002   0.00000E+0000
   6.1750  8.35000E-0002   0.00000E+0000
   6.1780  7.81000E-0002   0.00000E+0000
   6.1790  8.65000E-0002   0.00000E+0000
   6.1850  7.90000E-0002   0.00000E+0000
   6.1870  7.70000E-0002   0.00000E+0000
   6.1880  8.31000E-0002   0.00000E+0000
   6.1900  7.76000E-0002   0.00000E+0000
   6.1930  7.74000E-0002   0.00000E+0000
   6.1940  8.42000E-0002   0.00000E+0000
   6.1950  7.98000E-0002   0.00000E+0000
   6.2000  7.93000E-0002   0.00000E+0000
   6.2010  8.17000E-0002   0.00000E+0000
   6.2060  7.75000E-0002   0.00000E+0000
   6.2070  7.86000E-0002   0.00000E+0000
   6.2090  8.55000E-0002   0.00000E+0000
   6.2120  8.20000E-0002   0.00000E+0000
   6.2140  8.78000E-0002   0.00000E+0000
   6.2160  8.53000E-0002   0.00000E+0000
   6.2180  8.74000E-0002   0.00000E+0000
   6.2210  8.32000E-0002   0.00000E+0000
   6.2230  8.30000E-0002   0.00000E+0000
   6.2260  1.00800E-0001   0.00000E+0000
   6.2270  1.14700E-0001   0.00000E+0000
   6.2290  7.09000E-0002   0.00000E+0000
   6.2310  2.24000E-0002   0.00000E+0000
   6.2330  7.06000E-0002   0.00000E+0000
   6.2360  1.12900E-0001   0.00000E+0000
   6.2380  1.01300E-0001   0.00000E+0000
   6.2400  9.12000E-0002   0.00000E+0000
   6.2410  9.65000E-0002   0.00000E+0000
   6.2430  9.60000E-0002   0.00000E+0000
   6.2450  9.61000E-0002   0.00000E+0000
   6.2480  9.04000E-0002   0.00000E+0000
   6.2510  8.29000E-0002   0.00000E+0000
   6.2530  8.44000E-0002   0.00000E+0000
   6.2550  9.81000E-0002   0.00000E+0000
   6.2570  9.92000E-0002   0.00000E+0000
   6.2590  9.23000E-0002   0.00000E+0000
   6.2640  9.31000E-0002   0.00000E+0000
   6.2660  1.09600E-0001   0.00000E+0000
   6.2680  1.07000E-0001   0.00000E+0000
   6.2690  9.59000E-0002   0.00000E+0000
   6.2730  8.96000E-0002   0.00000E+0000
   6.2740  9.83000E-0002   0.00000E+0000
   6.2760  9.83000E-0002   0.00000E+0000
   6.2790  1.04500E-0001   0.00000E+0000
   6.2810  9.45000E-0002   0.00000E+0000
   6.2820  8.99000E-0002   0.00000E+0000
   6.2850  1.01100E-0001   0.00000E+0000
   6.2860  9.98000E-0002   0.00000E+0000
   6.2890  1.05500E-0001   0.00000E+0000
   6.2920  9.65000E-0002   0.00000E+0000
   6.2930  9.90000E-0002   0.00000E+0000
   6.2950  1.05300E-0001   0.00000E+0000
   6.2960  1.08200E-0001   0.00000E+0000
   6.2990  1.07200E-0001   0.00000E+0000
   6.3000  1.02700E-0001   0.00000E+0000
   6.3030  1.04600E-0001   0.00000E+0000
   6.3060  1.00900E-0001   0.00000E+0000
   6.3070  1.13300E-0001   0.00000E+0000
   6.3120  1.07000E-0001   0.00000E+0000
   6.3140  9.71000E-0002   0.00000E+0000
   6.3160  9.96000E-0002   0.00000E+0000
   6.3190  1.05100E-0001   0.00000E+0000
   6.3230  1.13900E-0001   0.00000E+0000
   6.3260  1.30800E-0001   0.00000E+0000
   6.3300  5.95000E-0002   0.00000E+0000
   6.3310  6.47000E-0002   0.00000E+0000
   6.3330  8.92000E-0002   0.00000E+0000
   6.3350  1.25800E-0001   0.00000E+0000
   6.3380  1.29400E-0001   0.00000E+0000
   6.3400  1.21800E-0001   0.00000E+0000
   6.3430  1.24000E-0001   0.00000E+0000
   6.3440  1.26000E-0001   0.00000E+0000
   6.3450  1.28700E-0001   0.00000E+0000
   6.3500  1.28100E-0001   0.00000E+0000
   6.3510  1.22800E-0001   0.00000E+0000
   6.3540  1.16400E-0001   0.00000E+0000
   6.3570  1.23300E-0001   0.00000E+0000
   6.3590  1.25900E-0001   0.00000E+0000
   6.3610  1.23800E-0001   0.00000E+0000
   6.3640  1.28400E-0001   0.00000E+0000
   6.3660  1.34100E-0001   0.00000E+0000
   6.3680  1.27400E-0001   0.00000E+0000
   6.3690  1.21200E-0001   0.00000E+0000
   6.3730  1.35100E-0001   0.00000E+0000
   6.3740  1.33800E-0001   0.00000E+0000
   6.3780  1.43800E-0001   0.00000E+0000
   6.3790  1.35100E-0001   0.00000E+0000
   6.3810  1.33600E-0001   0.00000E+0000
   6.3830  1.41700E-0001   0.00000E+0000
   6.3860  1.44600E-0001   0.00000E+0000
   6.3870  1.41900E-0001   0.00000E+0000
   6.3900  1.50300E-0001   0.00000E+0000
   6.3920  1.52600E-0001   0.00000E+0000
   6.3940  1.46100E-0001   0.00000E+0000
   6.3970  1.41200E-0001   0.00000E+0000
   6.3990  1.46600E-0001   0.00000E+0000
   6.4010  1.56800E-0001   0.00000E+0000
   6.4030  1.46700E-0001   0.00000E+0000
   6.4060  1.45800E-0001   0.00000E+0000
   6.4080  1.45500E-0001   0.00000E+0000
   6.4100  1.48200E-0001   0.00000E+0000
   6.4120  1.51900E-0001   0.00000E+0000
   6.4130  1.37800E-0001   0.00000E+0000
   6.4170  1.52300E-0001   0.00000E+0000
   6.4190  1.50600E-0001   0.00000E+0000
   6.4210  1.58100E-0001   0.00000E+0000
   6.4240  1.55300E-0001   0.00000E+0000
   6.4260  1.54100E-0001   0.00000E+0000
   6.4280  1.59900E-0001   0.00000E+0000
   6.4300  1.64500E-0001   0.00000E+0000
   6.4310  1.59600E-0001   0.00000E+0000
   6.4330  1.58800E-0001   0.00000E+0000
   6.4360  1.67000E-0001   0.00000E+0000
   6.4390  1.60100E-0001   0.00000E+0000
   6.4410  1.66300E-0001   0.00000E+0000
   6.4430  1.70400E-0001   0.00000E+0000
   6.4450  1.70800E-0001   0.00000E+0000
   6.4470  1.69300E-0001   0.00000E+0000
   6.4490  1.65000E-0001   0.00000E+0000
   6.4510  1.65700E-0001   0.00000E+0000
   6.4540  1.76700E-0001   0.00000E+0000
   6.4560  1.74100E-0001   0.00000E+0000
   6.4590  1.72600E-0001   0.00000E+0000
   6.4600  1.72400E-0001   0.00000E+0000
   6.4630  1.75500E-0001   0.00000E+0000
   6.4650  1.82200E-0001   0.00000E+0000
   6.4670  1.78100E-0001   0.00000E+0000
   6.4720  1.73900E-0001   0.00000E+0000
   6.4740  1.87700E-0001   0.00000E+0000
   6.4780  2.26700E-0001   0.00000E+0000
   6.4790  2.06000E-0001   0.00000E+0000
   6.4810  1.92300E-0001   0.00000E+0000
   6.4830  1.99200E-0001   0.00000E+0000
   6.4850  1.83500E-0001   0.00000E+0000
   6.4870  1.95100E-0001   0.00000E+0000
   6.4910  1.92000E-0001   0.00000E+0000
   6.4920  1.89200E-0001   0.00000E+0000
   6.4940  1.97900E-0001   0.00000E+0000
   6.4970  1.96000E-0001   0.00000E+0000
   6.4980  1.92300E-0001   0.00000E+0000
   6.5010  1.97900E-0001   0.00000E+0000
   6.5030  1.97900E-0001   0.00000E+0000
   6.5050  1.98700E-0001   0.00000E+0000
   6.5090  2.12100E-0001   0.00000E+0000
   6.5110  2.10500E-0001   0.00000E+0000
   6.5140  1.80500E-0001   0.00000E+0000
   6.5150  1.79100E-0001   0.00000E+0000
   6.5170  2.02700E-0001   0.00000E+0000
   6.5190  2.17100E-0001   0.00000E+0000
   6.5220  2.11500E-0001   0.00000E+0000
   6.5240  2.16300E-0001   0.00000E+0000
   6.5260  2.05200E-0001   0.00000E+0000
   6.5290  2.09400E-0001   0.00000E+0000
   6.5310  2.11000E-0001   0.00000E+0000
   6.5330  2.07400E-0001   0.00000E+0000
   6.5350  2.17600E-0001   0.00000E+0000
   6.5380  2.15000E-0001   0.00000E+0000
   6.5400  2.22000E-0001   0.00000E+0000
   6.5410  2.25500E-0001   0.00000E+0000
   6.5430  2.13500E-0001   0.00000E+0000
   6.5450  2.17500E-0001   0.00000E+0000
   6.5480  2.23300E-0001   0.00000E+0000
   6.5500  2.39000E-0001   0.00000E+0000
   6.5530  2.20700E-0001   0.00000E+0000
   6.5580  2.23200E-0001   0.00000E+0000
   6.5590  2.24800E-0001   0.00000E+0000
   6.5620  2.29900E-0001   0.00000E+0000
   6.5670  2.32400E-0001   0.00000E+0000
   6.5690  2.39800E-0001   0.00000E+0000
   6.5710  2.33400E-0001   0.00000E+0000
   6.5730  2.29200E-0001   0.00000E+0000
   6.5760  2.40900E-0001   0.00000E+0000
   6.5780  2.25900E-0001   0.00000E+0000
   6.5800  2.32100E-0001   0.00000E+0000
   6.5830  2.37700E-0001   0.00000E+0000
   6.5860  2.39300E-0001   0.00000E+0000
   6.5870  2.45900E-0001   0.00000E+0000
   6.5900  2.41400E-0001   0.00000E+0000
   6.5910  2.47100E-0001   0.00000E+0000
   6.5940  2.50200E-0001   0.00000E+0000
   6.5960  2.53000E-0001   0.00000E+0000
   6.5980  2.48600E-0001   0.00000E+0000
   6.6010  2.65700E-0001   0.00000E+0000
   6.6030  2.71400E-0001   0.00000E+0000
   6.6080  2.57000E-0001   0.00000E+0000
   6.6100  2.60400E-0001   0.00000E+0000
   6.6120  2.59800E-0001   0.00000E+0000
   6.6150  2.62000E-0001   0.00000E+0000
   6.6170  2.62900E-0001   0.00000E+0000
   6.6180  2.62600E-0001   0.00000E+0000
   6.6210  2.75000E-0001   0.00000E+0000
   6.6240  2.69000E-0001   0.00000E+0000
   6.6260  2.77300E-0001   0.00000E+0000
   6.6290  2.81500E-0001   0.00000E+0000
   6.6310  2.81700E-0001   0.00000E+0000
   6.6330  2.85900E-0001   0.00000E+0000
   6.6350  2.80000E-0001   0.00000E+0000
   6.6370  2.80100E-0001   0.00000E+0000
   6.6390  2.80400E-0001   0.00000E+0000
   6.6420  2.83800E-0001   0.00000E+0000
   6.6440  2.83900E-0001   0.00000E+0000
   6.6460  2.79000E-0001   0.00000E+0000
   6.6480  2.72900E-0001   0.00000E+0000
   6.6510  2.84400E-0001   0.00000E+0000
   6.6530  2.75100E-0001   0.00000E+0000
   6.6570  2.84200E-0001   0.00000E+0000
   6.6580  2.86100E-0001   0.00000E+0000
   6.6600  2.82100E-0001   0.00000E+0000
   6.6640  2.87000E-0001   0.00000E+0000
   6.6670  2.90500E-0001   0.00000E+0000
   6.6690  2.93800E-0001   0.00000E+0000
   6.6710  2.95400E-0001   0.00000E+0000
   6.6740  2.95600E-0001   0.00000E+0000
   6.6770  2.93100E-0001   0.00000E+0000
   6.6790  2.93900E-0001   0.00000E+0000
   6.6800  3.04600E-0001   0.00000E+0000
   6.6830  3.09600E-0001   0.00000E+0000
   6.6860  2.99100E-0001   0.00000E+0000
   6.6880  3.08300E-0001   0.00000E+0000
   6.6900  2.99000E-0001   0.00000E+0000
   6.6910  3.00700E-0001   0.00000E+0000
   6.6950  3.15400E-0001   0.00000E+0000
   6.6970  3.16300E-0001   0.00000E+0000
   6.7010  3.10500E-0001   0.00000E+0000
   6.7030  3.10700E-0001   0.00000E+0000
   6.7050  3.02300E-0001   0.00000E+0000
   6.7100  3.08500E-0001   0.00000E+0000
   6.7120  3.13200E-0001   0.00000E+0000
   6.7150  3.13000E-0001   0.00000E+0000
   6.7170  3.09300E-0001   0.00000E+0000
   6.7190  3.12200E-0001   0.00000E+0000
   6.7220  3.11500E-0001   0.00000E+0000
   6.7240  3.20500E-0001   0.00000E+0000
   6.7270  3.23500E-0001   0.00000E+0000
   6.7280  3.25000E-0001   0.00000E+0000
   6.7310  3.30700E-0001   0.00000E+0000
   6.7330  3.30800E-0001   0.00000E+0000
   6.7360  3.27600E-0001   0.00000E+0000
   6.7380  3.29100E-0001   0.00000E+0000
   6.7430  3.45200E-0001   0.00000E+0000
   6.7440  3.44000E-0001   0.00000E+0000
   6.7450  3.34200E-0001   0.00000E+0000
   6.7470  3.24200E-0001   0.00000E+0000
   6.7500  3.39500E-0001   0.00000E+0000
   6.7550  3.39200E-0001   0.00000E+0000
   6.7570  3.36200E-0001   0.00000E+0000
   6.7580  3.50800E-0001   0.00000E+0000
   6.7600  3.51400E-0001   0.00000E+0000
   6.7640  3.42100E-0001   0.00000E+0000
   6.7670  3.34000E-0001   0.00000E+0000
   6.7690  3.20600E-0001   0.00000E+0000
   6.7700  3.30200E-0001   0.00000E+0000
   6.7730  3.39300E-0001   0.00000E+0000
   6.7750  3.50700E-0001   0.00000E+0000
   6.7770  3.49500E-0001   0.00000E+0000
   6.7810  3.56000E-0001   0.00000E+0000
   6.7830  3.46800E-0001   0.00000E+0000
   6.7860  3.54100E-0001   0.00000E+0000
   6.7880  3.53800E-0001   0.00000E+0000
   6.7900  3.54300E-0001   0.00000E+0000
   6.7930  3.72600E-0001   0.00000E+0000
   6.7960  3.61400E-0001   0.00000E+0000
   6.7990  3.40900E-0001   0.00000E+0000
   6.8020  3.67100E-0001   0.00000E+0000
   6.8040  3.71600E-0001   0.00000E+0000
   6.8070  3.71500E-0001   0.00000E+0000
   6.8100  3.82500E-0001   0.00000E+0000
   6.8130  3.88600E-0001   0.00000E+0000
   6.8140  3.65900E-0001   0.00000E+0000
   6.8160  3.74900E-0001   0.00000E+0000
   6.8190  3.67100E-0001   0.00000E+0000
   6.8220  3.57400E-0001   0.00000E+0000
   6.8260  3.66000E-0001   0.00000E+0000
   6.8280  3.56000E-0001   0.00000E+0000
   6.8300  3.71200E-0001   0.00000E+0000
   6.8320  3.70200E-0001   0.00000E+0000
   6.8350  3.70100E-0001   0.00000E+0000
   6.8370  3.80000E-0001   0.00000E+0000
   6.8390  3.70600E-0001   0.00000E+0000
   6.8410  3.74800E-0001   0.00000E+0000
   6.8440  3.66400E-0001   0.00000E+0000
   6.8460  3.70700E-0001   0.00000E+0000
   6.8480  3.78700E-0001   0.00000E+0000
   6.8510  3.84500E-0001   0.00000E+0000
   6.8550  3.95800E-0001   0.00000E+0000
   6.8580  3.79300E-0001   0.00000E+0000
   6.8600  3.68700E-0001   0.00000E+0000
   6.8620  3.69600E-0001   0.00000E+0000
   6.8660  3.75900E-0001   0.00000E+0000
   6.8690  3.82400E-0001   0.00000E+0000
   6.8700  3.91600E-0001   0.00000E+0000
   6.8720  3.93700E-0001   0.00000E+0000
   6.8740  3.87300E-0001   0.00000E+0000
   6.8770  3.91300E-0001   0.00000E+0000
   6.8790  3.91800E-0001   0.00000E+0000
   6.8840  3.89200E-0001   0.00000E+0000
   6.8860  4.01200E-0001   0.00000E+0000
   6.8870  3.95900E-0001   0.00000E+0000
   6.8910  3.90800E-0001   0.00000E+0000
   6.8930  3.90300E-0001   0.00000E+0000
   6.8940  3.97100E-0001   0.00000E+0000
   6.8960  4.12800E-0001   0.00000E+0000
   6.8990  4.23300E-0001   0.00000E+0000
   6.9010  4.28500E-0001   0.00000E+0000
   6.9030  4.24000E-0001   0.00000E+0000
   6.9060  4.08000E-0001   0.00000E+0000
   6.9080  4.21800E-0001   0.00000E+0000
   6.9110  4.16700E-0001   0.00000E+0000
   6.9130  4.20200E-0001   0.00000E+0000
   6.9170  4.10700E-0001   0.00000E+0000
   6.9180  4.07700E-0001   0.00000E+0000
   6.9210  4.09800E-0001   0.00000E+0000
   6.9240 -2.31590E+0000   0.00000E+0000
   6.9260  4.13900E-0001   0.00000E+0000
   6.9280  4.08700E-0001   0.00000E+0000
   6.9300  4.19800E-0001   0.00000E+0000
   6.9320  4.29300E-0001   0.00000E+0000
   6.9340  4.34200E-0001   0.00000E+0000
   6.9370  4.29500E-0001   0.00000E+0000
   6.9390  4.53700E-0001   0.00000E+0000
   6.9430  4.54200E-0001   0.00000E+0000
   6.9450  4.34500E-0001   0.00000E+0000
   6.9480  4.16300E-0001   0.00000E+0000
   6.9490  4.26500E-0001   0.00000E+0000
   6.9500  4.29800E-0001   0.00000E+0000
   6.9550  4.32600E-0001   0.00000E+0000
   6.9590  4.38300E-0001   0.00000E+0000
   6.9600  4.29500E-0001   0.00000E+0000
   6.9610  4.22300E-0001   0.00000E+0000
   6.9650  4.44100E-0001   0.00000E+0000
   6.9670  4.25600E-0001   0.00000E+0000
   6.9700  4.23500E-0001   0.00000E+0000
   6.9720  4.31700E-0001   0.00000E+0000
   6.9750  4.33400E-0001   0.00000E+0000
   6.9770  4.38300E-0001   0.00000E+0000
   6.9790  4.35600E-0001   0.00000E+0000
   6.9800  4.26700E-0001   0.00000E+0000
   6.9820  4.15400E-0001   0.00000E+0000
   6.9870  4.35400E-0001   0.00000E+0000
   6.9880  4.43400E-0001   0.00000E+0000
   6.9910  4.41900E-0001   0.00000E+0000
   6.9930  4.62200E-0001   0.00000E+0000
   6.9960  4.81600E-0001   0.00000E+0000
   6.9980  4.67800E-0001   0.00000E+0000
   7.0000  4.46900E-0001   0.00000E+0000
   7.0030  4.50800E-0001   0.00000E+0000
   7.0050  4.68000E-0001   0.00000E+0000
   7.0060  4.71800E-0001   0.00000E+0000
   7.0090  4.79400E-0001   0.00000E+0000
   7.0120  4.93600E-0001   0.00000E+0000
   7.0150  4.84800E-0001   0.00000E+0000
   7.0170  4.75000E-0001   0.00000E+0000
   7.0180  4.92800E-0001   0.00000E+0000
   7.0220  5.02000E-0001   0.00000E+0000
   7.0240  4.87900E-0001   0.00000E+0000
   7.0270  5.17300E-0001   0.00000E+0000
   7.0290  5.29200E-0001   0.00000E+0000
   7.0320  5.05600E-0001   0.00000E+0000
   7.0350  5.31400E-0001   0.00000E+0000
   7.0390  5.51000E-0001   0.00000E+0000
   7.0400  5.49600E-0001   0.00000E+0000
   7.0420  5.64100E-0001   0.00000E+0000
   7.0460  5.54000E-0001   0.00000E+0000
   7.0480  5.66000E-0001   0.00000E+0000
   7.0490  5.58900E-0001   0.00000E+0000
   7.0510  5.73500E-0001   0.00000E+0000
   7.0550  5.85300E-0001   0.00000E+0000
   7.0570  5.83600E-0001   0.00000E+0000
   7.0600  6.13800E-0001   0.00000E+0000
   7.0620  6.31200E-0001   0.00000E+0000
   7.0650  6.28300E-0001   0.00000E+0000
   7.0660  6.36000E-0001   0.00000E+0000
   7.0690  6.58300E-0001   0.00000E+0000
   7.0720  6.60500E-0001   0.00000E+0000
   7.0750  6.78800E-0001   0.00000E+0000
   7.0770  6.78200E-0001   0.00000E+0000
   7.0790  6.75700E-0001   0.00000E+0000
   7.0800  7.00000E-0001   0.00000E+0000
   7.0840  7.17400E-0001   0.00000E+0000
   7.0850  7.42000E-0001   0.00000E+0000
   7.0870  7.49900E-0001   0.00000E+0000
   7.0900  7.56400E-0001   0.00000E+0000
   7.0920  7.79700E-0001   0.00000E+0000
   7.0950  7.81900E-0001   0.00000E+0000
   7.0970  8.09200E-0001   0.00000E+0000
   7.1000  8.36300E-0001   0.00000E+0000
