# Supplementary material for: Self-association of MreC as a regulatory signal in bacterial cell wall elongation
Source: Nat Commun. 2021 May 20;12:2987. doi: 10.1038/s41467-021-22957-9 (PMC8137920; doi:10.1038/s41467-021-22957-9)
Supplement: Supplementary file 4 — Source Data [file 41467_2021_22957_MOESM4_ESM.zip › Martins2-Source-Data/AUC_rawdata/E.coli/00252.RA3]

MREC FHEC 0,8 abs
R 3 20.0 20000 0055740 2.3070E11 281 1 
   5.8000 -3.93500E-0001   0.00000E+0000
   5.8030 -3.16000E-0001   0.00000E+0000
   5.8050 -2.95000E-0001   0.00000E+0000
   5.8060 -2.38200E-0001   0.00000E+0000
   5.8070 -2.21400E-0001   0.00000E+0000
   5.8100 -1.53700E-0001   0.00000E+0000
   5.8120 -1.43800E-0001   0.00000E+0000
   5.8140 -1.55100E-0001   0.00000E+0000
   5.8150 -2.63600E-0001   0.00000E+0000
   5.8180 -4.27900E-0001   0.00000E+0000
   5.8210 -6.34100E-0001   0.00000E+0000
   5.8230 -4.53600E-0001   0.00000E+0000
   5.8250 -3.74200E-0001   0.00000E+0000
   5.8280 -2.28400E-0001   0.00000E+0000
   5.8300 -2.56000E-0002   0.00000E+0000
   5.8310  8.07000E-0002   0.00000E+0000
   5.8320  1.39600E-0001   0.00000E+0000
   5.8340  1.65200E-0001   0.00000E+0000
   5.8350  1.56700E-0001   0.00000E+0000
   5.8370  1.38600E-0001   0.00000E+0000
   5.8410  1.29600E-0001   0.00000E+0000
   5.8440  1.03200E-0001   0.00000E+0000
   5.8460  8.86000E-0002   0.00000E+0000
   5.8480  1.01900E-0001   0.00000E+0000
   5.8490  9.64000E-0002   0.00000E+0000
   5.8530  8.75000E-0002   0.00000E+0000
   5.8550  5.50000E-0002   0.00000E+0000
   5.8590  2.77000E-0002   0.00000E+0000
   5.8610  3.36000E-0002   0.00000E+0000
   5.8620  2.19000E-0002   0.00000E+0000
   5.8650  2.51000E-0002   0.00000E+0000
   5.8660  4.35000E-0002   0.00000E+0000
   5.8680  3.13000E-0002   0.00000E+0000
   5.8710 -3.00000E-0002   0.00000E+0000
   5.8730 -3.01000E-0002   0.00000E+0000
   5.8750  2.00000E-0004   0.00000E+0000
   5.8780  3.56000E-0002   0.00000E+0000
   5.8800  3.61000E-0002   0.00000E+0000
   5.8830  3.26000E-0002   0.00000E+0000
   5.8850  1.93000E-0002   0.00000E+0000
   5.8870  1.36000E-0002   0.00000E+0000
   5.8900  4.56000E-0002   0.00000E+0000
   5.8940  2.22000E-0002   0.00000E+0000
   5.8960  4.80000E-0002   0.00000E+0000
   5.8970  1.62000E-0002   0.00000E+0000
   5.8990  7.20000E-0003   0.00000E+0000
   5.9010  3.67000E-0002   0.00000E+0000
   5.9030  2.69000E-0002   0.00000E+0000
   5.9060  1.26000E-0002   0.00000E+0000
   5.9080  1.21000E-0002   0.00000E+0000
   5.9090  3.40000E-0003   0.00000E+0000
   5.9110  1.72000E-0002   0.00000E+0000
   5.9150  2.19000E-0002   0.00000E+0000
   5.9160  2.52000E-0002   0.00000E+0000
   5.9180  2.62000E-0002   0.00000E+0000
   5.9200  2.65000E-0002   0.00000E+0000
   5.9220 -3.30000E-0003   0.00000E+0000
   5.9230  2.53000E-0002   0.00000E+0000
   5.9270  4.81000E-0002   0.00000E+0000
   5.9290  2.52000E-0002   0.00000E+0000
   5.9310  7.36000E-0002   0.00000E+0000
   5.9320  7.77000E-0002   0.00000E+0000
   5.9350  4.11000E-0002   0.00000E+0000
   5.9360  3.42000E-0002   0.00000E+0000
   5.9390  4.17000E-0002   0.00000E+0000
   5.9400  6.58000E-0002   0.00000E+0000
   5.9420  6.79000E-0002   0.00000E+0000
   5.9440  6.19000E-0002   0.00000E+0000
   5.9470  7.17000E-0002   0.00000E+0000
   5.9500  6.24000E-0002   0.00000E+0000
   5.9520  4.91000E-0002   0.00000E+0000
   5.9540  3.74000E-0002   0.00000E+0000
   5.9560  5.50000E-0002   0.00000E+0000
   5.9580  5.64000E-0002   0.00000E+0000
   5.9590  7.64000E-0002   0.00000E+0000
   5.9610  1.04000E-0001   0.00000E+0000
   5.9650  8.33000E-0002   0.00000E+0000
   5.9670  4.89000E-0002   0.00000E+0000
   5.9680  2.71000E-0002   0.00000E+0000
   5.9700  1.89000E-0002   0.00000E+0000
   5.9730  2.10000E-0002   0.00000E+0000
   5.9770  3.47000E-0002   0.00000E+0000
   5.9780 -4.80000E-0003   0.00000E+0000
   5.9820 -6.76400E-0001   0.00000E+0000
   5.9840 -1.00090E+0000   0.00000E+0000
   5.9870 -1.34670E+0000   0.00000E+0000
   5.9880 -1.51470E+0000   0.00000E+0000
   5.9910 -1.64600E+0000   0.00000E+0000
   5.9930 -1.97060E+0000   0.00000E+0000
   5.9950 -1.96900E+0000   0.00000E+0000
   5.9970 -1.99660E+0000   0.00000E+0000
   5.9990 -1.95640E+0000   0.00000E+0000
   6.0010 -1.87400E+0000   0.00000E+0000
   6.0020 -1.83000E+0000   0.00000E+0000
   6.0060 -1.70630E+0000   0.00000E+0000
   6.0080 -1.63540E+0000   0.00000E+0000
   6.0090 -1.50020E+0000   0.00000E+0000
   6.0110 -1.29250E+0000   0.00000E+0000
   6.0140 -6.65000E-0001   0.00000E+0000
   6.0160 -1.24500E-0001   0.00000E+0000
   6.0190  1.62000E-0001   0.00000E+0000
   6.0210  1.30100E-0001   0.00000E+0000
   6.0220  1.47200E-0001   0.00000E+0000
   6.0250  1.18400E-0001   0.00000E+0000
   6.0280  1.12500E-0001   0.00000E+0000
   6.0300  1.38100E-0001   0.00000E+0000
   6.0320  1.40700E-0001   0.00000E+0000
   6.0340  1.69500E-0001   0.00000E+0000
   6.0360  1.48700E-0001   0.00000E+0000
   6.0370  9.61000E-0002   0.00000E+0000
   6.0410  9.51000E-0002   0.00000E+0000
   6.0430  1.15600E-0001   0.00000E+0000
   6.0440  1.27000E-0001   0.00000E+0000
   6.0460  1.10700E-0001   0.00000E+0000
   6.0480  1.01800E-0001   0.00000E+0000
   6.0500  1.16200E-0001   0.00000E+0000
   6.0520  1.12100E-0001   0.00000E+0000
   6.0550  1.05800E-0001   0.00000E+0000
   6.0570  1.14600E-0001   0.00000E+0000
   6.0600  1.16300E-0001   0.00000E+0000
   6.0630  1.09300E-0001   0.00000E+0000
   6.0640  1.22000E-0001   0.00000E+0000
   6.0650  1.07600E-0001   0.00000E+0000
   6.0690  1.05900E-0001   0.00000E+0000
   6.0710  9.58000E-0002   0.00000E+0000
   6.0730  1.10400E-0001   0.00000E+0000
   6.0750  1.47900E-0001   0.00000E+0000
   6.0780  1.50700E-0001   0.00000E+0000
   6.0810  1.43100E-0001   0.00000E+0000
   6.0820  9.40000E-0002   0.00000E+0000
   6.0850  2.59500E-0001   0.00000E+0000
   6.0870  1.14320E+0000   0.00000E+0000
   6.0890  1.34860E+0000   0.00000E+0000
   6.0920  1.40100E+0000   0.00000E+0000
   6.0940  1.45870E+0000   0.00000E+0000
   6.0960  1.53500E+0000   0.00000E+0000
   6.0990  2.03740E+0000   0.00000E+0000
   6.1010  2.04810E+0000   0.00000E+0000
   6.1050  1.97580E+0000   0.00000E+0000
   6.1090  1.88330E+0000   0.00000E+0000
   6.1100  1.83750E+0000   0.00000E+0000
   6.1120  1.71550E+0000   0.00000E+0000
   6.1130  1.30790E+0000   0.00000E+0000
   6.1190  2.71600E-0001   0.00000E+0000
   6.1230  5.59000E-0002   0.00000E+0000
   6.1260  8.35000E-0002   0.00000E+0000
   6.1300  9.91000E-0002   0.00000E+0000
   6.1320  9.29000E-0002   0.00000E+0000
   6.1350  8.69000E-0002   0.00000E+0000
   6.1360  8.13000E-0002   0.00000E+0000
   6.1390  8.31000E-0002   0.00000E+0000
   6.1400  7.50000E-0002   0.00000E+0000
   6.1430  7.41000E-0002   0.00000E+0000
   6.1440  7.46000E-0002   0.00000E+0000
   6.1460  8.48000E-0002   0.00000E+0000
   6.1470  8.00000E-0002   0.00000E+0000
   6.1510  7.56000E-0002   0.00000E+0000
   6.1530  7.49000E-0002   0.00000E+0000
   6.1560  8.00000E-0002   0.00000E+0000
   6.1580  8.18000E-0002   0.00000E+0000
   6.1610  8.11000E-0002   0.00000E+0000
   6.1640  7.96000E-0002   0.00000E+0000
   6.1670  8.38000E-0002   0.00000E+0000
   6.1710  7.94000E-0002   0.00000E+0000
   6.1720  8.28000E-0002   0.00000E+0000
   6.1750  7.57000E-0002   0.00000E+0000
   6.1760  7.96000E-0002   0.00000E+0000
   6.1790  8.09000E-0002   0.00000E+0000
   6.1800  8.38000E-0002   0.00000E+0000
   6.1830  7.88000E-0002   0.00000E+0000
   6.1850  7.70000E-0002   0.00000E+0000
   6.1880  7.85000E-0002   0.00000E+0000
   6.1900  7.15000E-0002   0.00000E+0000
   6.1930  7.89000E-0002   0.00000E+0000
   6.1940  8.02000E-0002   0.00000E+0000
   6.1960  8.05000E-0002   0.00000E+0000
   6.1970  7.88000E-0002   0.00000E+0000
   6.2000  7.70000E-0002   0.00000E+0000
   6.2030  8.12000E-0002   0.00000E+0000
   6.2060  8.10000E-0002   0.00000E+0000
   6.2090  7.95000E-0002   0.00000E+0000
   6.2110  8.48000E-0002   0.00000E+0000
   6.2150  8.84000E-0002   0.00000E+0000
   6.2160  8.60000E-0002   0.00000E+0000
   6.2190  8.35000E-0002   0.00000E+0000
   6.2210  8.43000E-0002   0.00000E+0000
   6.2250  8.15000E-0002   0.00000E+0000
   6.2270  1.14000E-0001   0.00000E+0000
   6.2300  7.38000E-0002   0.00000E+0000
   6.2330  2.39000E-0002   0.00000E+0000
   6.2340  5.16000E-0002   0.00000E+0000
   6.2370  1.03000E-0001   0.00000E+0000
   6.2390  1.13700E-0001   0.00000E+0000
   6.2400  9.96000E-0002   0.00000E+0000
   6.2430  9.52000E-0002   0.00000E+0000
   6.2450  9.59000E-0002   0.00000E+0000
   6.2470  8.96000E-0002   0.00000E+0000
   6.2500  9.17000E-0002   0.00000E+0000
   6.2520  8.32000E-0002   0.00000E+0000
   6.2540  8.65000E-0002   0.00000E+0000
   6.2550  9.94000E-0002   0.00000E+0000
   6.2590  9.92000E-0002   0.00000E+0000
   6.2610  8.93000E-0002   0.00000E+0000
   6.2640  9.60000E-0002   0.00000E+0000
   6.2650  1.04400E-0001   0.00000E+0000
   6.2680  1.04400E-0001   0.00000E+0000
   6.2710  9.26000E-0002   0.00000E+0000
   6.2730  9.36000E-0002   0.00000E+0000
   6.2780  1.03700E-0001   0.00000E+0000
   6.2800  9.98000E-0002   0.00000E+0000
   6.2820  8.98000E-0002   0.00000E+0000
   6.2840  8.94000E-0002   0.00000E+0000
   6.2850  8.84000E-0002   0.00000E+0000
   6.2890  1.01600E-0001   0.00000E+0000
   6.2910  9.77000E-0002   0.00000E+0000
   6.2930  1.00800E-0001   0.00000E+0000
   6.2950  1.00000E-0001   0.00000E+0000
   6.2980  1.05600E-0001   0.00000E+0000
   6.3000  1.04200E-0001   0.00000E+0000
   6.3020  1.02100E-0001   0.00000E+0000
   6.3050  1.03800E-0001   0.00000E+0000
   6.3070  9.97000E-0002   0.00000E+0000
   6.3090  1.15500E-0001   0.00000E+0000
   6.3120  1.10500E-0001   0.00000E+0000
   6.3150  9.93000E-0002   0.00000E+0000
   6.3180  1.03700E-0001   0.00000E+0000
   6.3190  1.10400E-0001   0.00000E+0000
   6.3210  1.06900E-0001   0.00000E+0000
   6.3230  1.08000E-0001   0.00000E+0000
   6.3260  1.28200E-0001   0.00000E+0000
   6.3270  1.19400E-0001   0.00000E+0000
   6.3300  5.46000E-0002   0.00000E+0000
   6.3320  6.94000E-0002   0.00000E+0000
   6.3340  8.42000E-0002   0.00000E+0000
   6.3360  1.28500E-0001   0.00000E+0000
   6.3400  1.21300E-0001   0.00000E+0000
   6.3410  1.25400E-0001   0.00000E+0000
   6.3430  1.18200E-0001   0.00000E+0000
   6.3450  1.20800E-0001   0.00000E+0000
   6.3480  1.31100E-0001   0.00000E+0000
   6.3510  1.19100E-0001   0.00000E+0000
   6.3530  1.20500E-0001   0.00000E+0000
   6.3560  1.12600E-0001   0.00000E+0000
   6.3570  1.22400E-0001   0.00000E+0000
   6.3610  1.25400E-0001   0.00000E+0000
   6.3620  1.27300E-0001   0.00000E+0000
   6.3660  1.27600E-0001   0.00000E+0000
   6.3670  1.32600E-0001   0.00000E+0000
   6.3690  1.26600E-0001   0.00000E+0000
   6.3730  1.32700E-0001   0.00000E+0000
   6.3750  1.30100E-0001   0.00000E+0000
   6.3780  1.35300E-0001   0.00000E+0000
   6.3790  1.40500E-0001   0.00000E+0000
   6.3820  1.28700E-0001   0.00000E+0000
   6.3860  1.44700E-0001   0.00000E+0000
   6.3880  1.38900E-0001   0.00000E+0000
   6.3920  1.39400E-0001   0.00000E+0000
   6.3930  1.44400E-0001   0.00000E+0000
   6.3950  1.43300E-0001   0.00000E+0000
   6.3990  1.46300E-0001   0.00000E+0000
   6.4010  1.50800E-0001   0.00000E+0000
   6.4040  1.42300E-0001   0.00000E+0000
   6.4050  1.38300E-0001   0.00000E+0000
   6.4080  1.45100E-0001   0.00000E+0000
   6.4100  1.46900E-0001   0.00000E+0000
   6.4140  1.45500E-0001   0.00000E+0000
   6.4150  1.40700E-0001   0.00000E+0000
   6.4180  1.46000E-0001   0.00000E+0000
   6.4190  1.51500E-0001   0.00000E+0000
   6.4230  1.50600E-0001   0.00000E+0000
   6.4240  1.52800E-0001   0.00000E+0000
   6.4260  1.53900E-0001   0.00000E+0000
   6.4280  1.54800E-0001   0.00000E+0000
   6.4300  1.53800E-0001   0.00000E+0000
   6.4330  1.54300E-0001   0.00000E+0000
   6.4350  1.51600E-0001   0.00000E+0000
   6.4360  1.61500E-0001   0.00000E+0000
   6.4400  1.56400E-0001   0.00000E+0000
   6.4410  1.55300E-0001   0.00000E+0000
   6.4440  1.63100E-0001   0.00000E+0000
   6.4480  1.60600E-0001   0.00000E+0000
   6.4510  1.60400E-0001   0.00000E+0000
   6.4540  1.70300E-0001   0.00000E+0000
   6.4550  1.76800E-0001   0.00000E+0000
   6.4580  1.62800E-0001   0.00000E+0000
   6.4590  1.68500E-0001   0.00000E+0000
   6.4620  1.65000E-0001   0.00000E+0000
   6.4640  1.70300E-0001   0.00000E+0000
   6.4670  1.76700E-0001   0.00000E+0000
   6.4700  1.68200E-0001   0.00000E+0000
   6.4730  1.65200E-0001   0.00000E+0000
   6.4740  1.82300E-0001   0.00000E+0000
   6.4780  2.07900E-0001   0.00000E+0000
   6.4790  2.22900E-0001   0.00000E+0000
   6.4810  1.97100E-0001   0.00000E+0000
   6.4830  1.88400E-0001   0.00000E+0000
   6.4850  1.98400E-0001   0.00000E+0000
   6.4860  1.79100E-0001   0.00000E+0000
   6.4900  1.85200E-0001   0.00000E+0000
   6.4920  1.86300E-0001   0.00000E+0000
   6.4940  1.87300E-0001   0.00000E+0000
   6.4970  1.94300E-0001   0.00000E+0000
   6.5000  1.98200E-0001   0.00000E+0000
   6.5030  1.94800E-0001   0.00000E+0000
   6.5060  1.90400E-0001   0.00000E+0000
   6.5080  1.99700E-0001   0.00000E+0000
   6.5100  2.07700E-0001   0.00000E+0000
   6.5120  1.97100E-0001   0.00000E+0000
   6.5150  1.85900E-0001   0.00000E+0000
   6.5170  1.82600E-0001   0.00000E+0000
   6.5220  2.09700E-0001   0.00000E+0000
   6.5230  2.10200E-0001   0.00000E+0000
   6.5260  2.04600E-0001   0.00000E+0000
   6.5280  2.00000E-0001   0.00000E+0000
   6.5310  1.97600E-0001   0.00000E+0000
   6.5320  2.02600E-0001   0.00000E+0000
   6.5360  2.14200E-0001   0.00000E+0000
   6.5380  2.06700E-0001   0.00000E+0000
   6.5390  2.12900E-0001   0.00000E+0000
   6.5400  2.25900E-0001   0.00000E+0000
   6.5420  2.14700E-0001   0.00000E+0000
   6.5450  2.12100E-0001   0.00000E+0000
   6.5470  2.08400E-0001   0.00000E+0000
   6.5500  2.36300E-0001   0.00000E+0000
   6.5520  2.15200E-0001   0.00000E+0000
   6.5540  2.13100E-0001   0.00000E+0000
   6.5570  2.15000E-0001   0.00000E+0000
   6.5590  2.22800E-0001   0.00000E+0000
   6.5620  2.25600E-0001   0.00000E+0000
   6.5640  2.26300E-0001   0.00000E+0000
   6.5660  2.26300E-0001   0.00000E+0000
   6.5700  2.29100E-0001   0.00000E+0000
   6.5720  2.27700E-0001   0.00000E+0000
   6.5750  2.28900E-0001   0.00000E+0000
   6.5770  2.30600E-0001   0.00000E+0000
   6.5790  2.25300E-0001   0.00000E+0000
   6.5810  2.31400E-0001   0.00000E+0000
   6.5840  2.41200E-0001   0.00000E+0000
   6.5850  2.39200E-0001   0.00000E+0000
   6.5880  2.41300E-0001   0.00000E+0000
   6.5890  2.37600E-0001   0.00000E+0000
   6.5920  2.43500E-0001   0.00000E+0000
   6.5940  2.50800E-0001   0.00000E+0000
   6.5960  2.46900E-0001   0.00000E+0000
   6.5980  2.41500E-0001   0.00000E+0000
   6.6010  2.71700E-0001   0.00000E+0000
   6.6030  2.68700E-0001   0.00000E+0000
   6.6050  2.51000E-0001   0.00000E+0000
   6.6070  2.54400E-0001   0.00000E+0000
   6.6100  2.53900E-0001   0.00000E+0000
   6.6120  2.55200E-0001   0.00000E+0000
   6.6150  2.60200E-0001   0.00000E+0000
   6.6170  2.63500E-0001   0.00000E+0000
   6.6190  2.59000E-0001   0.00000E+0000
   6.6210  2.66600E-0001   0.00000E+0000
   6.6240  2.57100E-0001   0.00000E+0000
   6.6260  2.67600E-0001   0.00000E+0000
   6.6280  2.73800E-0001   0.00000E+0000
   6.6300  2.74400E-0001   0.00000E+0000
   6.6330  2.79000E-0001   0.00000E+0000
   6.6350  2.69600E-0001   0.00000E+0000
   6.6380  2.77200E-0001   0.00000E+0000
   6.6390  2.77500E-0001   0.00000E+0000
   6.6410  2.72600E-0001   0.00000E+0000
   6.6440  2.83300E-0001   0.00000E+0000
   6.6480  2.73500E-0001   0.00000E+0000
   6.6500  2.72900E-0001   0.00000E+0000
   6.6530  2.72800E-0001   0.00000E+0000
   6.6570  2.79300E-0001   0.00000E+0000
   6.6580  2.80900E-0001   0.00000E+0000
   6.6620  2.79700E-0001   0.00000E+0000
   6.6630  2.80400E-0001   0.00000E+0000
   6.6640  2.76800E-0001   0.00000E+0000
   6.6680  2.87500E-0001   0.00000E+0000
   6.6690  2.85300E-0001   0.00000E+0000
   6.6720  2.91300E-0001   0.00000E+0000
   6.6760  2.90800E-0001   0.00000E+0000
   6.6770  2.85600E-0001   0.00000E+0000
   6.6810  2.94100E-0001   0.00000E+0000
   6.6830  2.98300E-0001   0.00000E+0000
   6.6840  2.99500E-0001   0.00000E+0000
   6.6870  2.97600E-0001   0.00000E+0000
   6.6890  2.99300E-0001   0.00000E+0000
   6.6920  2.95300E-0001   0.00000E+0000
   6.6930  3.13800E-0001   0.00000E+0000
   6.6970  3.13800E-0001   0.00000E+0000
   6.7000  3.07100E-0001   0.00000E+0000
   6.7010  2.96800E-0001   0.00000E+0000
   6.7060  3.02900E-0001   0.00000E+0000
   6.7080  3.00600E-0001   0.00000E+0000
   6.7110  3.02700E-0001   0.00000E+0000
   6.7120  3.06000E-0001   0.00000E+0000
   6.7150  3.08400E-0001   0.00000E+0000
   6.7170  3.10400E-0001   0.00000E+0000
   6.7200  3.07800E-0001   0.00000E+0000
   6.7240  3.11800E-0001   0.00000E+0000
   6.7260  3.19900E-0001   0.00000E+0000
   6.7280  3.23300E-0001   0.00000E+0000
   6.7320  3.16500E-0001   0.00000E+0000
   6.7340  3.26400E-0001   0.00000E+0000
   6.7380  3.23700E-0001   0.00000E+0000
   6.7390  3.25500E-0001   0.00000E+0000
   6.7410  3.29600E-0001   0.00000E+0000
   6.7430  3.42400E-0001   0.00000E+0000
   6.7450  3.23100E-0001   0.00000E+0000
   6.7490  3.20700E-0001   0.00000E+0000
   6.7510  3.38100E-0001   0.00000E+0000
   6.7540  3.34300E-0001   0.00000E+0000
   6.7560  3.29200E-0001   0.00000E+0000
   6.7600  3.40700E-0001   0.00000E+0000
   6.7610  3.42500E-0001   0.00000E+0000
   6.7630  3.41000E-0001   0.00000E+0000
   6.7660  3.41400E-0001   0.00000E+0000
   6.7690  3.19300E-0001   0.00000E+0000
   6.7720  3.32200E-0001   0.00000E+0000
   6.7740  3.47700E-0001   0.00000E+0000
   6.7770  3.50800E-0001   0.00000E+0000
   6.7790  3.45700E-0001   0.00000E+0000
   6.7810  3.46100E-0001   0.00000E+0000
   6.7840  3.49300E-0001   0.00000E+0000
   6.7860  3.49600E-0001   0.00000E+0000
   6.7880  3.54300E-0001   0.00000E+0000
   6.7890  3.52900E-0001   0.00000E+0000
   6.7930  3.54800E-0001   0.00000E+0000
   6.7950  3.57900E-0001   0.00000E+0000
   6.7980  3.38200E-0001   0.00000E+0000
   6.8020  3.53100E-0001   0.00000E+0000
   6.8040  3.67400E-0001   0.00000E+0000
   6.8060  3.63300E-0001   0.00000E+0000
   6.8090  3.66500E-0001   0.00000E+0000
   6.8120  3.89000E-0001   0.00000E+0000
   6.8140  3.54800E-0001   0.00000E+0000
   6.8170  3.75100E-0001   0.00000E+0000
   6.8190  3.74800E-0001   0.00000E+0000
   6.8230  3.59600E-0001   0.00000E+0000
   6.8240  3.55800E-0001   0.00000E+0000
   6.8260  3.59000E-0001   0.00000E+0000
   6.8290  3.53800E-0001   0.00000E+0000
   6.8310  3.64500E-0001   0.00000E+0000
   6.8340  3.74300E-0001   0.00000E+0000
   6.8350  3.72400E-0001   0.00000E+0000
   6.8390  3.75700E-0001   0.00000E+0000
   6.8410  3.64300E-0001   0.00000E+0000
   6.8430  3.64400E-0001   0.00000E+0000
   6.8450  3.60800E-0001   0.00000E+0000
   6.8480  3.66900E-0001   0.00000E+0000
   6.8510  3.81300E-0001   0.00000E+0000
   6.8520  3.88800E-0001   0.00000E+0000
   6.8560  3.83500E-0001   0.00000E+0000
   6.8580  3.70000E-0001   0.00000E+0000
   6.8600  3.62300E-0001   0.00000E+0000
   6.8620  3.79900E-0001   0.00000E+0000
   6.8660  3.73100E-0001   0.00000E+0000
   6.8680  3.77700E-0001   0.00000E+0000
   6.8700  3.81300E-0001   0.00000E+0000
   6.8720  3.97100E-0001   0.00000E+0000
   6.8740  3.83400E-0001   0.00000E+0000
   6.8760  3.91100E-0001   0.00000E+0000
   6.8790  3.85300E-0001   0.00000E+0000
   6.8810  3.95300E-0001   0.00000E+0000
   6.8830  3.97300E-0001   0.00000E+0000
   6.8860  3.88600E-0001   0.00000E+0000
   6.8870  3.98100E-0001   0.00000E+0000
   6.8900  3.92500E-0001   0.00000E+0000
   6.8920  3.88000E-0001   0.00000E+0000
   6.8950  3.92200E-0001   0.00000E+0000
   6.8970  4.12400E-0001   0.00000E+0000
   6.8990  4.27400E-0001   0.00000E+0000
   6.9030  4.19000E-0001   0.00000E+0000
   6.9050  4.15300E-0001   0.00000E+0000
   6.9080  4.20000E-0001   0.00000E+0000
   6.9110  4.24600E-0001   0.00000E+0000
   6.9130  4.20900E-0001   0.00000E+0000
   6.9150  4.15600E-0001   0.00000E+0000
   6.9180  4.09200E-0001   0.00000E+0000
   6.9200  4.15300E-0001   0.00000E+0000
   6.9220  4.15100E-0001   0.00000E+0000
   6.9240  4.32500E-0001   0.00000E+0000
   6.9270  4.11300E-0001   0.00000E+0000
   6.9290  4.11600E-0001   0.00000E+0000
   6.9320  4.23200E-0001   0.00000E+0000
   6.9360  4.18200E-0001   0.00000E+0000
   6.9390  4.39300E-0001   0.00000E+0000
   6.9410  4.56100E-0001   0.00000E+0000
   6.9430  4.48900E-0001   0.00000E+0000
   6.9460  4.35500E-0001   0.00000E+0000
   6.9480  4.16100E-0001   0.00000E+0000
   6.9490  4.22000E-0001   0.00000E+0000
   6.9510  4.26000E-0001   0.00000E+0000
   6.9550  4.25700E-0001   0.00000E+0000
   6.9590  4.40300E-0001   0.00000E+0000
   6.9610  4.25400E-0001   0.00000E+0000
   6.9630  4.20400E-0001   0.00000E+0000
   6.9650  4.46600E-0001   0.00000E+0000
   6.9680  4.30100E-0001   0.00000E+0000
   6.9720  4.29900E-0001   0.00000E+0000
   6.9730  4.41900E-0001   0.00000E+0000
   6.9750  4.37000E-0001   0.00000E+0000
   6.9780  4.44700E-0001   0.00000E+0000
   6.9820  4.14100E-0001   0.00000E+0000
   6.9840  4.23400E-0001   0.00000E+0000
   6.9860  4.31900E-0001   0.00000E+0000
   6.9890  4.31600E-0001   0.00000E+0000
   6.9930  4.68000E-0001   0.00000E+0000
   6.9960  4.81700E-0001   0.00000E+0000
   6.9980  4.63200E-0001   0.00000E+0000
   7.0000  4.58500E-0001   0.00000E+0000
   7.0030  4.57300E-0001   0.00000E+0000
   7.0050  4.60600E-0001   0.00000E+0000
   7.0080  4.81500E-0001   0.00000E+0000
   7.0110  4.97600E-0001   0.00000E+0000
   7.0140  4.90300E-0001   0.00000E+0000
   7.0170  4.87900E-0001   0.00000E+0000
   7.0180  4.98900E-0001   0.00000E+0000
   7.0220  5.09600E-0001   0.00000E+0000
   7.0250  4.89500E-0001   0.00000E+0000
   7.0280  5.22200E-0001   0.00000E+0000
   7.0300  5.26200E-0001   0.00000E+0000
   7.0320  5.24300E-0001   0.00000E+0000
   7.0340  5.23500E-0001   0.00000E+0000
   7.0370  5.44600E-0001   0.00000E+0000
   7.0390  5.53200E-0001   0.00000E+0000
   7.0410  5.63800E-0001   0.00000E+0000
   7.0440  5.77100E-0001   0.00000E+0000
   7.0470  5.58100E-0001   0.00000E+0000
   7.0490  5.71500E-0001   0.00000E+0000
   7.0530  5.82100E-0001   0.00000E+0000
   7.0550  6.00700E-0001   0.00000E+0000
   7.0570  5.92600E-0001   0.00000E+0000
   7.0600  6.20200E-0001   0.00000E+0000
   7.0620  6.27700E-0001   0.00000E+0000
   7.0650  6.31300E-0001   0.00000E+0000
   7.0660  6.42700E-0001   0.00000E+0000
   7.0700  6.59200E-0001   0.00000E+0000
   7.0730  6.75100E-0001   0.00000E+0000
   7.0760  6.82300E-0001   0.00000E+0000
   7.0780  6.85400E-0001   0.00000E+0000
   7.0790  6.85600E-0001   0.00000E+0000
   7.0830  7.17000E-0001   0.00000E+0000
   7.0850  7.39000E-0001   0.00000E+0000
   7.0870  7.59900E-0001   0.00000E+0000
   7.0890  7.65300E-0001   0.00000E+0000
   7.0930  7.69100E-0001   0.00000E+0000
   7.0940  7.91500E-0001   0.00000E+0000
   7.0960  8.17500E-0001   0.00000E+0000
   7.0990  8.42900E-0001   0.00000E+0000
   7.1010  8.53400E-0001   0.00000E+0000
