# Supplementary material for: Self-association of MreC as a regulatory signal in bacterial cell wall elongation
Source: Nat Commun. 2021 May 20;12:2987. doi: 10.1038/s41467-021-22957-9 (PMC8137920; doi:10.1038/s41467-021-22957-9)
Supplement: Supplementary file 4 — Source Data [file 41467_2021_22957_MOESM4_ESM.zip › Martins2-Source-Data/AUC_rawdata/E.coli/00087.RA3]

MREC FHEC 0,8 abs
R 3 20.0 20000 0021312 7.9690E10 281 1 
   5.8000 -4.62400E-0001   0.00000E+0000
   5.8040 -2.66000E-0001   0.00000E+0000
   5.8050 -1.81600E-0001   0.00000E+0000
   5.8060 -2.27000E-0001   0.00000E+0000
   5.8100 -1.88200E-0001   0.00000E+0000
   5.8110 -1.55000E-0001   0.00000E+0000
   5.8130 -1.98100E-0001   0.00000E+0000
   5.8140 -2.02000E-0001   0.00000E+0000
   5.8150 -2.32300E-0001   0.00000E+0000
   5.8160 -4.35400E-0001   0.00000E+0000
   5.8180 -5.10600E-0001   0.00000E+0000
   5.8210 -4.68400E-0001   0.00000E+0000
   5.8220 -5.21400E-0001   0.00000E+0000
   5.8250 -4.42300E-0001   0.00000E+0000
   5.8270 -1.26200E-0001   0.00000E+0000
   5.8280 -5.42000E-0002   0.00000E+0000
   5.8300  1.15500E-0001   0.00000E+0000
   5.8330  1.65600E-0001   0.00000E+0000
   5.8340  1.42900E-0001   0.00000E+0000
   5.8350  1.16900E-0001   0.00000E+0000
   5.8390  1.07800E-0001   0.00000E+0000
   5.8410  9.61000E-0002   0.00000E+0000
   5.8430  8.64000E-0002   0.00000E+0000
   5.8450  7.50000E-0002   0.00000E+0000
   5.8460  9.98000E-0002   0.00000E+0000
   5.8490  9.46000E-0002   0.00000E+0000
   5.8510  9.64000E-0002   0.00000E+0000
   5.8530  7.67000E-0002   0.00000E+0000
   5.8560  1.88000E-0002   0.00000E+0000
   5.8570  4.03000E-0002   0.00000E+0000
   5.8590  3.30000E-0002   0.00000E+0000
   5.8610  1.76000E-0002   0.00000E+0000
   5.8620  2.61000E-0002   0.00000E+0000
   5.8650  4.20000E-0002   0.00000E+0000
   5.8660  4.13000E-0002   0.00000E+0000
   5.8680  4.10000E-0003   0.00000E+0000
   5.8700 -4.77000E-0002   0.00000E+0000
   5.8720 -2.53000E-0002   0.00000E+0000
   5.8730  5.80000E-0003   0.00000E+0000
   5.8750  1.08000E-0002   0.00000E+0000
   5.8770  2.69000E-0002   0.00000E+0000
   5.8780  5.68000E-0002   0.00000E+0000
   5.8800  3.75000E-0002   0.00000E+0000
   5.8830  3.67000E-0002   0.00000E+0000
   5.8840  1.53000E-0002   0.00000E+0000
   5.8850  1.29000E-0002   0.00000E+0000
   5.8870  1.20000E-0002   0.00000E+0000
   5.8900  3.81000E-0002   0.00000E+0000
   5.8920  1.36000E-0002   0.00000E+0000
   5.8940  4.11000E-0002   0.00000E+0000
   5.8960  1.81000E-0002   0.00000E+0000
   5.8970  1.59000E-0002   0.00000E+0000
   5.9000  4.42000E-0002   0.00000E+0000
   5.9010  3.69000E-0002   0.00000E+0000
   5.9040  2.22000E-0002   0.00000E+0000
   5.9080  1.68000E-0002   0.00000E+0000
   5.9090  1.86000E-0002   0.00000E+0000
   5.9120  2.43000E-0002   0.00000E+0000
   5.9140  1.96000E-0002   0.00000E+0000
   5.9160  2.48000E-0002   0.00000E+0000
   5.9180  1.69000E-0002   0.00000E+0000
   5.9200 -9.40000E-0003   0.00000E+0000
   5.9220  2.06000E-0002   0.00000E+0000
   5.9240  4.35000E-0002   0.00000E+0000
   5.9250  2.71000E-0002   0.00000E+0000
   5.9280  3.09000E-0002   0.00000E+0000
   5.9290  7.35000E-0002   0.00000E+0000
   5.9320  5.37000E-0002   0.00000E+0000
   5.9360  3.20000E-0002   0.00000E+0000
   5.9370  5.13000E-0002   0.00000E+0000
   5.9390  7.82000E-0002   0.00000E+0000
   5.9400  7.78000E-0002   0.00000E+0000
   5.9430  5.53000E-0002   0.00000E+0000
   5.9450  7.38000E-0002   0.00000E+0000
   5.9470  6.43000E-0002   0.00000E+0000
   5.9490  6.48000E-0002   0.00000E+0000
   5.9510  4.59000E-0002   0.00000E+0000
   5.9520  4.25000E-0002   0.00000E+0000
   5.9540  5.52000E-0002   0.00000E+0000
   5.9560  5.81000E-0002   0.00000E+0000
   5.9590  8.57000E-0002   0.00000E+0000
   5.9610  8.24000E-0002   0.00000E+0000
   5.9630  5.76000E-0002   0.00000E+0000
   5.9650  3.08000E-0002   0.00000E+0000
   5.9680  2.34000E-0002   0.00000E+0000
   5.9700  1.70000E-0002   0.00000E+0000
   5.9720  2.85000E-0002   0.00000E+0000
   5.9730  3.38000E-0002   0.00000E+0000
   5.9740  1.90000E-0002   0.00000E+0000
   5.9770  6.49000E-0002   0.00000E+0000
   5.9790 -3.46900E-0001   0.00000E+0000
   5.9820 -8.77600E-0001   0.00000E+0000
   5.9830 -1.12800E+0000   0.00000E+0000
   5.9840 -1.25540E+0000   0.00000E+0000
   5.9870 -1.37720E+0000   0.00000E+0000
   5.9890 -1.47210E+0000   0.00000E+0000
   5.9910 -1.75690E+0000   0.00000E+0000
   5.9930 -1.89880E+0000   0.00000E+0000
   5.9950 -1.98430E+0000   0.00000E+0000
   5.9970 -1.98920E+0000   0.00000E+0000
   6.0010 -1.87020E+0000   0.00000E+0000
   6.0030 -1.85590E+0000   0.00000E+0000
   6.0050 -1.77420E+0000   0.00000E+0000
   6.0070 -1.70550E+0000   0.00000E+0000
   6.0090 -1.53220E+0000   0.00000E+0000
   6.0110 -1.25240E+0000   0.00000E+0000
   6.0130 -7.69200E-0001   0.00000E+0000
   6.0140 -4.12800E-0001   0.00000E+0000
   6.0180  1.16900E-0001   0.00000E+0000
   6.0200  1.51800E-0001   0.00000E+0000
   6.0230  1.44100E-0001   0.00000E+0000
   6.0240  1.47300E-0001   0.00000E+0000
   6.0260  1.19900E-0001   0.00000E+0000
   6.0270  1.18100E-0001   0.00000E+0000
   6.0290  1.48900E-0001   0.00000E+0000
   6.0330  1.55500E-0001   0.00000E+0000
   6.0350  1.73000E-0001   0.00000E+0000
   6.0390  1.24800E-0001   0.00000E+0000
   6.0410  9.46000E-0002   0.00000E+0000
   6.0440  1.25800E-0001   0.00000E+0000
   6.0460  1.23900E-0001   0.00000E+0000
   6.0480  1.01100E-0001   0.00000E+0000
   6.0510  1.16000E-0001   0.00000E+0000
   6.0520  1.16300E-0001   0.00000E+0000
   6.0560  1.14900E-0001   0.00000E+0000
   6.0570  1.16100E-0001   0.00000E+0000
   6.0590  1.16800E-0001   0.00000E+0000
   6.0610  1.11700E-0001   0.00000E+0000
   6.0630  1.17100E-0001   0.00000E+0000
   6.0640  1.25800E-0001   0.00000E+0000
   6.0680  1.12500E-0001   0.00000E+0000
   6.0700  1.04400E-0001   0.00000E+0000
   6.0730  1.14900E-0001   0.00000E+0000
   6.0760  1.54100E-0001   0.00000E+0000
   6.0780  1.55500E-0001   0.00000E+0000
   6.0830  9.93000E-0002   0.00000E+0000
   6.0870  1.28990E+0000   0.00000E+0000
   6.0920  1.37460E+0000   0.00000E+0000
   6.0940  1.51560E+0000   0.00000E+0000
   6.0960  2.03520E+0000   0.00000E+0000
   6.1010  2.04760E+0000   0.00000E+0000
   6.1030  2.03840E+0000   0.00000E+0000
   6.1080  1.88010E+0000   0.00000E+0000
   6.1100  1.79290E+0000   0.00000E+0000
   6.1130  1.69810E+0000   0.00000E+0000
   6.1140  1.66090E+0000   0.00000E+0000
   6.1170  1.21270E+0000   0.00000E+0000
   6.1190  7.03000E-0002   0.00000E+0000
   6.1260  1.40600E-0001   0.00000E+0000
   6.1270  1.45800E-0001   0.00000E+0000
   6.1280  1.31100E-0001   0.00000E+0000
   6.1310  1.23300E-0001   0.00000E+0000
   6.1330  1.20900E-0001   0.00000E+0000
   6.1350  1.23400E-0001   0.00000E+0000
   6.1370  1.18100E-0001   0.00000E+0000
   6.1380  1.21300E-0001   0.00000E+0000
   6.1420  1.11200E-0001   0.00000E+0000
   6.1440  1.26200E-0001   0.00000E+0000
   6.1480  1.21900E-0001   0.00000E+0000
   6.1490  1.26500E-0001   0.00000E+0000
   6.1520  1.21900E-0001   0.00000E+0000
   6.1530  1.24000E-0001   0.00000E+0000
   6.1560  1.30300E-0001   0.00000E+0000
   6.1570  1.27900E-0001   0.00000E+0000
   6.1610  1.32400E-0001   0.00000E+0000
   6.1630  1.29000E-0001   0.00000E+0000
   6.1650  1.36400E-0001   0.00000E+0000
   6.1670  1.39500E-0001   0.00000E+0000
   6.1680  1.44200E-0001   0.00000E+0000
   6.1690  1.41700E-0001   0.00000E+0000
   6.1740  1.40700E-0001   0.00000E+0000
   6.1760  1.44000E-0001   0.00000E+0000
   6.1800  1.47500E-0001   0.00000E+0000
   6.1830  1.43700E-0001   0.00000E+0000
   6.1850  1.46500E-0001   0.00000E+0000
   6.1860  1.51500E-0001   0.00000E+0000
   6.1870  1.47200E-0001   0.00000E+0000
   6.1900  1.55800E-0001   0.00000E+0000
   6.1940  1.53000E-0001   0.00000E+0000
   6.1950  1.60000E-0001   0.00000E+0000
   6.1970  1.56600E-0001   0.00000E+0000
   6.1990  1.57900E-0001   0.00000E+0000
   6.2010  1.62100E-0001   0.00000E+0000
   6.2060  1.62900E-0001   0.00000E+0000
   6.2070  1.66300E-0001   0.00000E+0000
   6.2100  1.74700E-0001   0.00000E+0000
   6.2140  1.77400E-0001   0.00000E+0000
   6.2150  1.80100E-0001   0.00000E+0000
   6.2180  1.79400E-0001   0.00000E+0000
   6.2190  1.79400E-0001   0.00000E+0000
   6.2200  1.84500E-0001   0.00000E+0000
   6.2230  1.81700E-0001   0.00000E+0000
   6.2280  2.13800E-0001   0.00000E+0000
   6.2300  1.32800E-0001   0.00000E+0000
   6.2320  1.31000E-0001   0.00000E+0000
   6.2340  1.68900E-0001   0.00000E+0000
   6.2370  2.18500E-0001   0.00000E+0000
   6.2380  2.15800E-0001   0.00000E+0000
   6.2410  2.09300E-0001   0.00000E+0000
   6.2430  2.06100E-0001   0.00000E+0000
   6.2440  2.12800E-0001   0.00000E+0000
   6.2490  2.11600E-0001   0.00000E+0000
   6.2500  2.07400E-0001   0.00000E+0000
   6.2550  2.13800E-0001   0.00000E+0000
   6.2580  2.23100E-0001   0.00000E+0000
   6.2610  2.23300E-0001   0.00000E+0000
   6.2640  2.35500E-0001   0.00000E+0000
   6.2680  2.34700E-0001   0.00000E+0000
   6.2690  2.29800E-0001   0.00000E+0000
   6.2710  2.28900E-0001   0.00000E+0000
   6.2730  2.30500E-0001   0.00000E+0000
   6.2740  2.35000E-0001   0.00000E+0000
   6.2790  2.39000E-0001   0.00000E+0000
   6.2800  2.39400E-0001   0.00000E+0000
   6.2810  2.28500E-0001   0.00000E+0000
   6.2840  2.46500E-0001   0.00000E+0000
   6.2850  2.43600E-0001   0.00000E+0000
   6.2900  2.54600E-0001   0.00000E+0000
   6.2920  2.51000E-0001   0.00000E+0000
   6.2930  2.52100E-0001   0.00000E+0000
   6.2990  2.60900E-0001   0.00000E+0000
   6.3010  2.63200E-0001   0.00000E+0000
   6.3020  2.62500E-0001   0.00000E+0000
   6.3050  2.63700E-0001   0.00000E+0000
   6.3080  2.61700E-0001   0.00000E+0000
   6.3100  2.74000E-0001   0.00000E+0000
   6.3120  2.64900E-0001   0.00000E+0000
   6.3140  2.64800E-0001   0.00000E+0000
   6.3160  2.67900E-0001   0.00000E+0000
   6.3180  2.75100E-0001   0.00000E+0000
   6.3210  2.75500E-0001   0.00000E+0000
   6.3230  2.91100E-0001   0.00000E+0000
   6.3260  3.03400E-0001   0.00000E+0000
   6.3280  2.62000E-0001   0.00000E+0000
   6.3300  2.31700E-0001   0.00000E+0000
   6.3320  2.53800E-0001   0.00000E+0000
   6.3330  2.62300E-0001   0.00000E+0000
   6.3360  3.12400E-0001   0.00000E+0000
   6.3390  3.03500E-0001   0.00000E+0000
   6.3420  2.97400E-0001   0.00000E+0000
   6.3430  3.05000E-0001   0.00000E+0000
   6.3450  3.09300E-0001   0.00000E+0000
   6.3460  3.11900E-0001   0.00000E+0000
   6.3500  3.04900E-0001   0.00000E+0000
   6.3520  3.05900E-0001   0.00000E+0000
   6.3550  3.04200E-0001   0.00000E+0000
   6.3590  3.05100E-0001   0.00000E+0000
   6.3610  3.15900E-0001   0.00000E+0000
   6.3640  3.15200E-0001   0.00000E+0000
   6.3660  3.24500E-0001   0.00000E+0000
   6.3690  3.15500E-0001   0.00000E+0000
   6.3710  3.32900E-0001   0.00000E+0000
   6.3730  3.23700E-0001   0.00000E+0000
   6.3780  3.40000E-0001   0.00000E+0000
   6.3790  3.29600E-0001   0.00000E+0000
   6.3810  3.21800E-0001   0.00000E+0000
   6.3830  3.30500E-0001   0.00000E+0000
   6.3850  3.44200E-0001   0.00000E+0000
   6.3870  3.40600E-0001   0.00000E+0000
   6.3880  3.43100E-0001   0.00000E+0000
   6.3920  3.42900E-0001   0.00000E+0000
   6.3930  3.34200E-0001   0.00000E+0000
   6.3970  3.37500E-0001   0.00000E+0000
   6.4000  3.45400E-0001   0.00000E+0000
   6.4030  3.41700E-0001   0.00000E+0000
   6.4050  3.42200E-0001   0.00000E+0000
   6.4070  3.40400E-0001   0.00000E+0000
   6.4100  3.42900E-0001   0.00000E+0000
   6.4140  3.34800E-0001   0.00000E+0000
   6.4160  3.41100E-0001   0.00000E+0000
   6.4180  3.45000E-0001   0.00000E+0000
   6.4210  3.50300E-0001   0.00000E+0000
   6.4230  3.52900E-0001   0.00000E+0000
   6.4260  3.44800E-0001   0.00000E+0000
   6.4280  3.52000E-0001   0.00000E+0000
   6.4290  3.54200E-0001   0.00000E+0000
   6.4300  3.54200E-0001   0.00000E+0000
   6.4330  3.59300E-0001   0.00000E+0000
   6.4350  3.59300E-0001   0.00000E+0000
   6.4380  3.55200E-0001   0.00000E+0000
   6.4400  3.62700E-0001   0.00000E+0000
   6.4420  3.61800E-0001   0.00000E+0000
   6.4430  3.62100E-0001   0.00000E+0000
   6.4470  3.58500E-0001   0.00000E+0000
   6.4490  3.61500E-0001   0.00000E+0000
   6.4510  3.57400E-0001   0.00000E+0000
   6.4530  3.65500E-0001   0.00000E+0000
   6.4570  3.58100E-0001   0.00000E+0000
   6.4580  3.65300E-0001   0.00000E+0000
   6.4600  3.68600E-0001   0.00000E+0000
   6.4620  3.63200E-0001   0.00000E+0000
   6.4650  3.73200E-0001   0.00000E+0000
   6.4670  3.67700E-0001   0.00000E+0000
   6.4700  3.62000E-0001   0.00000E+0000
   6.4710  3.67500E-0001   0.00000E+0000
   6.4740  3.74100E-0001   0.00000E+0000
   6.4750  3.83500E-0001   0.00000E+0000
   6.4790  4.17200E-0001   0.00000E+0000
   6.4810  3.89200E-0001   0.00000E+0000
   6.4830  3.96400E-0001   0.00000E+0000
   6.4860  3.74300E-0001   0.00000E+0000
   6.4880  3.80400E-0001   0.00000E+0000
   6.4920  3.79100E-0001   0.00000E+0000
   6.4930  3.79000E-0001   0.00000E+0000
   6.4950  3.80200E-0001   0.00000E+0000
   6.4960  3.78100E-0001   0.00000E+0000
   6.5000  3.80900E-0001   0.00000E+0000
   6.5010  3.80200E-0001   0.00000E+0000
   6.5050  3.83900E-0001   0.00000E+0000
   6.5100  3.99500E-0001   0.00000E+0000
   6.5120  3.79600E-0001   0.00000E+0000
   6.5150  3.60900E-0001   0.00000E+0000
   6.5180  3.96200E-0001   0.00000E+0000
   6.5200  3.97400E-0001   0.00000E+0000
   6.5230  3.95400E-0001   0.00000E+0000
   6.5240  4.01300E-0001   0.00000E+0000
   6.5260  3.88600E-0001   0.00000E+0000
   6.5290  3.83800E-0001   0.00000E+0000
   6.5310  3.89100E-0001   0.00000E+0000
   6.5330  3.90700E-0001   0.00000E+0000
   6.5350  3.92500E-0001   0.00000E+0000
   6.5380  3.93900E-0001   0.00000E+0000
   6.5400  4.02500E-0001   0.00000E+0000
   6.5420  3.93800E-0001   0.00000E+0000
   6.5450  3.90900E-0001   0.00000E+0000
   6.5460  3.93100E-0001   0.00000E+0000
   6.5490  3.99400E-0001   0.00000E+0000
   6.5520  4.08700E-0001   0.00000E+0000
   6.5540  3.95100E-0001   0.00000E+0000
   6.5570  3.93600E-0001   0.00000E+0000
   6.5590  3.96300E-0001   0.00000E+0000
   6.5600  3.90300E-0001   0.00000E+0000
   6.5640  4.04800E-0001   0.00000E+0000
   6.5650  3.96000E-0001   0.00000E+0000
   6.5690  4.00300E-0001   0.00000E+0000
   6.5700  4.00700E-0001   0.00000E+0000
   6.5720  3.91500E-0001   0.00000E+0000
   6.5750  4.04500E-0001   0.00000E+0000
   6.5770  4.06500E-0001   0.00000E+0000
   6.5810  4.04200E-0001   0.00000E+0000
   6.5830  4.11000E-0001   0.00000E+0000
   6.5840  4.05800E-0001   0.00000E+0000
   6.5860  4.10700E-0001   0.00000E+0000
   6.5890  4.08100E-0001   0.00000E+0000
   6.5910  4.05300E-0001   0.00000E+0000
   6.5950  4.10100E-0001   0.00000E+0000
   6.5960  4.08100E-0001   0.00000E+0000
   6.5980  4.03200E-0001   0.00000E+0000
   6.6000  4.24200E-0001   0.00000E+0000
   6.6030  4.27300E-0001   0.00000E+0000
   6.6050  4.14000E-0001   0.00000E+0000
   6.6070  4.11400E-0001   0.00000E+0000
   6.6100  4.14100E-0001   0.00000E+0000
   6.6120  4.18300E-0001   0.00000E+0000
   6.6140  4.18600E-0001   0.00000E+0000
   6.6170  4.20200E-0001   0.00000E+0000
   6.6190  4.19400E-0001   0.00000E+0000
   6.6210  4.14700E-0001   0.00000E+0000
   6.6220  4.24300E-0001   0.00000E+0000
   6.6250  4.16500E-0001   0.00000E+0000
   6.6270  4.30600E-0001   0.00000E+0000
   6.6300  4.23000E-0001   0.00000E+0000
   6.6310  4.35200E-0001   0.00000E+0000
   6.6340  4.26400E-0001   0.00000E+0000
   6.6350  4.24900E-0001   0.00000E+0000
   6.6380  4.25900E-0001   0.00000E+0000
   6.6390  4.31700E-0001   0.00000E+0000
   6.6410  4.24400E-0001   0.00000E+0000
   6.6450  4.24400E-0001   0.00000E+0000
   6.6480  4.18900E-0001   0.00000E+0000
   6.6510  4.22700E-0001   0.00000E+0000
   6.6530  4.23100E-0001   0.00000E+0000
   6.6550  4.22700E-0001   0.00000E+0000
   6.6570  4.23600E-0001   0.00000E+0000
   6.6590  4.23500E-0001   0.00000E+0000
   6.6600  4.22600E-0001   0.00000E+0000
   6.6640  4.28300E-0001   0.00000E+0000
   6.6660  4.26300E-0001   0.00000E+0000
   6.6690  4.25700E-0001   0.00000E+0000
   6.6710  4.32600E-0001   0.00000E+0000
   6.6730  4.24900E-0001   0.00000E+0000
   6.6760  4.26200E-0001   0.00000E+0000
   6.6770  4.24200E-0001   0.00000E+0000
   6.6790  4.32800E-0001   0.00000E+0000
   6.6810  4.34600E-0001   0.00000E+0000
   6.6840  4.34900E-0001   0.00000E+0000
   6.6860  4.37100E-0001   0.00000E+0000
   6.6890  4.26700E-0001   0.00000E+0000
   6.6920  4.35100E-0001   0.00000E+0000
   6.6940  4.41200E-0001   0.00000E+0000
   6.6960  4.39500E-0001   0.00000E+0000
   6.6990  4.32900E-0001   0.00000E+0000
   6.7010  4.33800E-0001   0.00000E+0000
   6.7030  4.24200E-0001   0.00000E+0000
   6.7050  4.30800E-0001   0.00000E+0000
   6.7090  4.29800E-0001   0.00000E+0000
   6.7110  4.36300E-0001   0.00000E+0000
   6.7130  4.25900E-0001   0.00000E+0000
   6.7150  4.30900E-0001   0.00000E+0000
   6.7170  4.23700E-0001   0.00000E+0000
   6.7210  4.37900E-0001   0.00000E+0000
   6.7220  4.31200E-0001   0.00000E+0000
   6.7260  4.44600E-0001   0.00000E+0000
   6.7290  4.32300E-0001   0.00000E+0000
   6.7310  4.44700E-0001   0.00000E+0000
   6.7320  4.43000E-0001   0.00000E+0000
   6.7340  4.40600E-0001   0.00000E+0000
   6.7360  4.36700E-0001   0.00000E+0000
   6.7390  4.41400E-0001   0.00000E+0000
   6.7420  4.57700E-0001   0.00000E+0000
   6.7440  4.45700E-0001   0.00000E+0000
   6.7470  4.30500E-0001   0.00000E+0000
   6.7490  4.50000E-0001   0.00000E+0000
   6.7530  4.47300E-0001   0.00000E+0000
   6.7570  4.46700E-0001   0.00000E+0000
   6.7590  4.57300E-0001   0.00000E+0000
   6.7620  4.55400E-0001   0.00000E+0000
   6.7640  4.59400E-0001   0.00000E+0000
   6.7670  4.38600E-0001   0.00000E+0000
   6.7700  4.31100E-0001   0.00000E+0000
   6.7730  4.42000E-0001   0.00000E+0000
   6.7750  4.52300E-0001   0.00000E+0000
   6.7770  4.59500E-0001   0.00000E+0000
   6.7800  4.54200E-0001   0.00000E+0000
   6.7820  4.52200E-0001   0.00000E+0000
   6.7840  4.51200E-0001   0.00000E+0000
   6.7860  4.55100E-0001   0.00000E+0000
   6.7880  4.47600E-0001   0.00000E+0000
   6.7910  4.64500E-0001   0.00000E+0000
   6.7940  4.58000E-0001   0.00000E+0000
   6.7980  4.48800E-0001   0.00000E+0000
   6.8030  4.53000E-0001   0.00000E+0000
   6.8050  4.60200E-0001   0.00000E+0000
   6.8070  4.60900E-0001   0.00000E+0000
   6.8100  4.59700E-0001   0.00000E+0000
   6.8120  4.81500E-0001   0.00000E+0000
   6.8140  4.45400E-0001   0.00000E+0000
   6.8170  4.58500E-0001   0.00000E+0000
   6.8200  4.58000E-0001   0.00000E+0000
   6.8220  4.47200E-0001   0.00000E+0000
   6.8240  4.43700E-0001   0.00000E+0000
   6.8260  4.48900E-0001   0.00000E+0000
   6.8280  4.48400E-0001   0.00000E+0000
   6.8300  4.58400E-0001   0.00000E+0000
   6.8330  4.56000E-0001   0.00000E+0000
   6.8370  4.61100E-0001   0.00000E+0000
   6.8390  4.61100E-0001   0.00000E+0000
   6.8430  4.48800E-0001   0.00000E+0000
   6.8450  4.48300E-0001   0.00000E+0000
   6.8480  4.43100E-0001   0.00000E+0000
   6.8490  4.46400E-0001   0.00000E+0000
   6.8510  4.60400E-0001   0.00000E+0000
   6.8540  4.64500E-0001   0.00000E+0000
   6.8560  4.68900E-0001   0.00000E+0000
   6.8580  4.49900E-0001   0.00000E+0000
   6.8610  4.47700E-0001   0.00000E+0000
   6.8630  4.48300E-0001   0.00000E+0000
   6.8650  4.48800E-0001   0.00000E+0000
   6.8680  4.52900E-0001   0.00000E+0000
   6.8700  4.56400E-0001   0.00000E+0000
   6.8720  4.63300E-0001   0.00000E+0000
   6.8740  4.60900E-0001   0.00000E+0000
   6.8760  4.65200E-0001   0.00000E+0000
   6.8790  4.60800E-0001   0.00000E+0000
   6.8810  4.53300E-0001   0.00000E+0000
   6.8830  4.63400E-0001   0.00000E+0000
   6.8860  4.49600E-0001   0.00000E+0000
   6.8870  4.66200E-0001   0.00000E+0000
   6.8910  4.60100E-0001   0.00000E+0000
   6.8930  4.62900E-0001   0.00000E+0000
   6.8950  4.61700E-0001   0.00000E+0000
   6.8970  4.72700E-0001   0.00000E+0000
   6.9000  4.87000E-0001   0.00000E+0000
   6.9040  4.80200E-0001   0.00000E+0000
   6.9060  4.71100E-0001   0.00000E+0000
   6.9080  4.82000E-0001   0.00000E+0000
   6.9100  4.87400E-0001   0.00000E+0000
   6.9130  4.85600E-0001   0.00000E+0000
   6.9150  4.67200E-0001   0.00000E+0000
   6.9180  4.65000E-0001   0.00000E+0000
   6.9200  4.71800E-0001   0.00000E+0000
   6.9220  4.69900E-0001   0.00000E+0000
   6.9240  4.76400E-0001   0.00000E+0000
   6.9260  4.71400E-0001   0.00000E+0000
   6.9290  4.64000E-0001   0.00000E+0000
   6.9300  4.64800E-0001   0.00000E+0000
   6.9340  4.83700E-0001   0.00000E+0000
   6.9360  4.74400E-0001   0.00000E+0000
   6.9380  4.64500E-0001   0.00000E+0000
   6.9400  5.13600E-0001   0.00000E+0000
   6.9420  4.90600E-0001   0.00000E+0000
   6.9460  4.75400E-0001   0.00000E+0000
   6.9490  4.61600E-0001   0.00000E+0000
   6.9510  4.64900E-0001   0.00000E+0000
   6.9520  4.65200E-0001   0.00000E+0000
   6.9550  4.69200E-0001   0.00000E+0000
   6.9560  4.75100E-0001   0.00000E+0000
   6.9600  4.71600E-0001   0.00000E+0000
   6.9630  4.58100E-0001   0.00000E+0000
   6.9650  4.72900E-0001   0.00000E+0000
   6.9660  4.66500E-0001   0.00000E+0000
   6.9680  4.57800E-0001   0.00000E+0000
   6.9710  4.55900E-0001   0.00000E+0000
   6.9750  4.78600E-0001   0.00000E+0000
   6.9770  4.69800E-0001   0.00000E+0000
   6.9780  4.68600E-0001   0.00000E+0000
   6.9800  4.54000E-0001   0.00000E+0000
   6.9820  4.38100E-0001   0.00000E+0000
   6.9860  4.59000E-0001   0.00000E+0000
   6.9880  4.52100E-0001   0.00000E+0000
   6.9900  4.53200E-0001   0.00000E+0000
   6.9910  4.66900E-0001   0.00000E+0000
   6.9960  4.88400E-0001   0.00000E+0000
   6.9980  4.74500E-0001   0.00000E+0000
   7.0010  4.62500E-0001   0.00000E+0000
   7.0030  4.59400E-0001   0.00000E+0000
   7.0050  4.63300E-0001   0.00000E+0000
   7.0080  4.75200E-0001   0.00000E+0000
   7.0110  4.82500E-0001   0.00000E+0000
   7.0130  4.84600E-0001   0.00000E+0000
   7.0150  4.70400E-0001   0.00000E+0000
   7.0170  4.74500E-0001   0.00000E+0000
   7.0180  4.88500E-0001   0.00000E+0000
   7.0230  4.80400E-0001   0.00000E+0000
   7.0250  4.72300E-0001   0.00000E+0000
   7.0280  4.88200E-0001   0.00000E+0000
   7.0290  4.95000E-0001   0.00000E+0000
   7.0320  4.86100E-0001   0.00000E+0000
   7.0340  4.84600E-0001   0.00000E+0000
   7.0350  4.90400E-0001   0.00000E+0000
   7.0370  5.13400E-0001   0.00000E+0000
   7.0410  5.27700E-0001   0.00000E+0000
   7.0450  5.07500E-0001   0.00000E+0000
   7.0480  4.97000E-0001   0.00000E+0000
   7.0510  5.04500E-0001   0.00000E+0000
   7.0530  5.14400E-0001   0.00000E+0000
   7.0540  5.13700E-0001   0.00000E+0000
   7.0560  5.10300E-0001   0.00000E+0000
   7.0600  5.20000E-0001   0.00000E+0000
   7.0620  5.38700E-0001   0.00000E+0000
   7.0650  5.31200E-0001   0.00000E+0000
   7.0680  5.25800E-0001   0.00000E+0000
   7.0720  5.50300E-0001   0.00000E+0000
   7.0730  5.39900E-0001   0.00000E+0000
   7.0760  5.48200E-0001   0.00000E+0000
   7.0770  5.30700E-0001   0.00000E+0000
   7.0800  5.30500E-0001   0.00000E+0000
   7.0830  5.56100E-0001   0.00000E+0000
   7.0860  5.81500E-0001   0.00000E+0000
   7.0890  5.78600E-0001   0.00000E+0000
   7.0900  5.71100E-0001   0.00000E+0000
   7.0920  5.71200E-0001   0.00000E+0000
   7.0960  5.90800E-0001   0.00000E+0000
   7.0990  6.02700E-0001   0.00000E+0000
   7.1010  6.05000E-0001   0.00000E+0000
