# Supplementary material for: Self-association of MreC as a regulatory signal in bacterial cell wall elongation
Source: Nat Commun. 2021 May 20;12:2987. doi: 10.1038/s41467-021-22957-9 (PMC8137920; doi:10.1038/s41467-021-22957-9)
Supplement: Supplementary file 4 — Source Data [file 41467_2021_22957_MOESM4_ESM.zip › Martins2-Source-Data/AUC_rawdata/E.coli/00093.RA3]

MREC FHEC 0,8 abs
R 3 20.0 20000 0022563 8.5180E10 281 1 
   5.8010 -1.59700E-0001   0.00000E+0000
   5.8040 -2.55800E-0001   0.00000E+0000
   5.8050 -8.75000E-0002   0.00000E+0000
   5.8060 -2.45200E-0001   0.00000E+0000
   5.8080 -2.12000E-0001   0.00000E+0000
   5.8100 -2.02900E-0001   0.00000E+0000
   5.8120 -1.13900E-0001   0.00000E+0000
   5.8140 -1.78800E-0001   0.00000E+0000
   5.8150 -1.95600E-0001   0.00000E+0000
   5.8160 -1.81200E-0001   0.00000E+0000
   5.8190 -5.15400E-0001   0.00000E+0000
   5.8220 -6.25300E-0001   0.00000E+0000
   5.8230 -5.53600E-0001   0.00000E+0000
   5.8250 -5.11800E-0001   0.00000E+0000
   5.8270 -3.85700E-0001   0.00000E+0000
   5.8280 -2.09600E-0001   0.00000E+0000
   5.8300 -6.08000E-0002   0.00000E+0000
   5.8330  1.33400E-0001   0.00000E+0000
   5.8370  1.30500E-0001   0.00000E+0000
   5.8390  1.14100E-0001   0.00000E+0000
   5.8440  9.06000E-0002   0.00000E+0000
   5.8460  7.92000E-0002   0.00000E+0000
   5.8480  1.05400E-0001   0.00000E+0000
   5.8490  1.08000E-0001   0.00000E+0000
   5.8510  8.51000E-0002   0.00000E+0000
   5.8530  1.00000E-0001   0.00000E+0000
   5.8550  8.83000E-0002   0.00000E+0000
   5.8570  4.97000E-0002   0.00000E+0000
   5.8590  3.14000E-0002   0.00000E+0000
   5.8620  3.20000E-0002   0.00000E+0000
   5.8650  1.62000E-0002   0.00000E+0000
   5.8660  3.68000E-0002   0.00000E+0000
   5.8690  2.65000E-0002   0.00000E+0000
   5.8710 -5.00000E-0004   0.00000E+0000
   5.8720 -3.53000E-0002   0.00000E+0000
   5.8730 -4.81000E-0002   0.00000E+0000
   5.8750 -3.60000E-0003   0.00000E+0000
   5.8770  1.30000E-0003   0.00000E+0000
   5.8780  2.46000E-0002   0.00000E+0000
   5.8800  5.43000E-0002   0.00000E+0000
   5.8820  4.00000E-0002   0.00000E+0000
   5.8830  3.62000E-0002   0.00000E+0000
   5.8850  1.56000E-0002   0.00000E+0000
   5.8870  5.10000E-0003   0.00000E+0000
   5.8900  3.60000E-0002   0.00000E+0000
   5.8920  2.27000E-0002   0.00000E+0000
   5.8940  1.54000E-0002   0.00000E+0000
   5.8960  3.89000E-0002   0.00000E+0000
   5.8970  2.69000E-0002   0.00000E+0000
   5.8990  1.03000E-0002   0.00000E+0000
   5.9010  4.74000E-0002   0.00000E+0000
   5.9040  3.48000E-0002   0.00000E+0000
   5.9060  2.33000E-0002   0.00000E+0000
   5.9080  1.72000E-0002   0.00000E+0000
   5.9100  6.20000E-0003   0.00000E+0000
   5.9110  1.65000E-0002   0.00000E+0000
   5.9150  2.14000E-0002   0.00000E+0000
   5.9170  2.16000E-0002   0.00000E+0000
   5.9200  2.75000E-0002   0.00000E+0000
   5.9210 -1.40000E-0003   0.00000E+0000
   5.9240  8.40000E-0003   0.00000E+0000
   5.9250  1.63000E-0002   0.00000E+0000
   5.9260  4.77000E-0002   0.00000E+0000
   5.9280  2.02000E-0002   0.00000E+0000
   5.9290  3.36000E-0002   0.00000E+0000
   5.9310  7.17000E-0002   0.00000E+0000
   5.9340  7.18000E-0002   0.00000E+0000
   5.9380  2.89000E-0002   0.00000E+0000
   5.9400  3.78000E-0002   0.00000E+0000
   5.9420  7.35000E-0002   0.00000E+0000
   5.9450  6.28000E-0002   0.00000E+0000
   5.9470  6.29000E-0002   0.00000E+0000
   5.9490  6.67000E-0002   0.00000E+0000
   5.9510  4.03000E-0002   0.00000E+0000
   5.9540  4.72000E-0002   0.00000E+0000
   5.9570  5.50000E-0002   0.00000E+0000
   5.9590  7.81000E-0002   0.00000E+0000
   5.9610  9.07000E-0002   0.00000E+0000
   5.9630  7.83000E-0002   0.00000E+0000
   5.9660  3.45000E-0002   0.00000E+0000
   5.9680  1.83000E-0002   0.00000E+0000
   5.9700  2.42000E-0002   0.00000E+0000
   5.9710  1.17000E-0002   0.00000E+0000
   5.9740  4.09000E-0002   0.00000E+0000
   5.9770  2.06000E-0002   0.00000E+0000
   5.9790  6.54000E-0002   0.00000E+0000
   5.9800 -3.94000E-0002   0.00000E+0000
   5.9820 -5.33400E-0001   0.00000E+0000
   5.9830 -9.36100E-0001   0.00000E+0000
   5.9860 -1.27980E+0000   0.00000E+0000
   5.9880 -1.37490E+0000   0.00000E+0000
   5.9910 -1.58600E+0000   0.00000E+0000
   5.9930 -1.69670E+0000   0.00000E+0000
   5.9950 -1.99630E+0000   0.00000E+0000
   5.9970 -2.00660E+0000   0.00000E+0000
   6.0010 -1.93910E+0000   0.00000E+0000
   6.0020 -1.87680E+0000   0.00000E+0000
   6.0050 -1.84830E+0000   0.00000E+0000
   6.0060 -1.77310E+0000   0.00000E+0000
   6.0070 -1.64860E+0000   0.00000E+0000
   6.0100 -1.53820E+0000   0.00000E+0000
   6.0130 -1.17170E+0000   0.00000E+0000
   6.0140 -6.62600E-0001   0.00000E+0000
   6.0180 -1.95200E-0001   0.00000E+0000
   6.0190  5.07000E-0002   0.00000E+0000
   6.0220  1.31200E-0001   0.00000E+0000
   6.0230  1.27100E-0001   0.00000E+0000
   6.0250  1.52100E-0001   0.00000E+0000
   6.0280  1.24900E-0001   0.00000E+0000
   6.0290  1.08800E-0001   0.00000E+0000
   6.0300  1.43900E-0001   0.00000E+0000
   6.0340  1.45700E-0001   0.00000E+0000
   6.0370  1.67500E-0001   0.00000E+0000
   6.0390  1.50600E-0001   0.00000E+0000
   6.0400  9.63000E-0002   0.00000E+0000
   6.0440  1.02500E-0001   0.00000E+0000
   6.0450  1.17200E-0001   0.00000E+0000
   6.0470  1.33100E-0001   0.00000E+0000
   6.0500  1.02800E-0001   0.00000E+0000
   6.0510  1.19000E-0001   0.00000E+0000
   6.0530  1.15600E-0001   0.00000E+0000
   6.0570  1.19900E-0001   0.00000E+0000
   6.0600  1.21900E-0001   0.00000E+0000
   6.0620  1.10200E-0001   0.00000E+0000
   6.0650  1.18300E-0001   0.00000E+0000
   6.0670  1.16000E-0001   0.00000E+0000
   6.0700  1.02600E-0001   0.00000E+0000
   6.0730  1.02100E-0001   0.00000E+0000
   6.0750  1.05600E-0001   0.00000E+0000
   6.0780  1.55600E-0001   0.00000E+0000
   6.0800  1.52500E-0001   0.00000E+0000
   6.0820  1.40100E-0001   0.00000E+0000
   6.0840  1.36300E-0001   0.00000E+0000
   6.0870  1.11970E+0000   0.00000E+0000
   6.0890  1.30300E+0000   0.00000E+0000
   6.0940  1.46910E+0000   0.00000E+0000
   6.0960  2.08370E+0000   0.00000E+0000
   6.1010  2.04340E+0000   0.00000E+0000
   6.1020  2.01670E+0000   0.00000E+0000
   6.1060  1.95420E+0000   0.00000E+0000
   6.1080  1.89580E+0000   0.00000E+0000
   6.1120  1.79920E+0000   0.00000E+0000
   6.1130  1.64560E+0000   0.00000E+0000
   6.1150  1.53980E+0000   0.00000E+0000
   6.1170  9.04800E-0001   0.00000E+0000
   6.1210  1.02900E-0001   0.00000E+0000
   6.1250  6.82000E-0002   0.00000E+0000
   6.1280  1.35200E-0001   0.00000E+0000
   6.1300  1.23300E-0001   0.00000E+0000
   6.1330  1.21500E-0001   0.00000E+0000
   6.1360  1.18900E-0001   0.00000E+0000
   6.1370  1.11100E-0001   0.00000E+0000
   6.1390  1.18000E-0001   0.00000E+0000
   6.1420  1.11000E-0001   0.00000E+0000
   6.1430  1.11800E-0001   0.00000E+0000
   6.1440  1.14000E-0001   0.00000E+0000
   6.1480  1.25100E-0001   0.00000E+0000
   6.1500  1.11800E-0001   0.00000E+0000
   6.1530  1.16400E-0001   0.00000E+0000
   6.1550  1.19300E-0001   0.00000E+0000
   6.1570  1.26100E-0001   0.00000E+0000
   6.1600  1.24900E-0001   0.00000E+0000
   6.1650  1.23300E-0001   0.00000E+0000
   6.1660  1.34500E-0001   0.00000E+0000
   6.1700  1.29900E-0001   0.00000E+0000
   6.1730  1.32300E-0001   0.00000E+0000
   6.1770  1.36200E-0001   0.00000E+0000
   6.1810  1.41900E-0001   0.00000E+0000
   6.1820  1.44000E-0001   0.00000E+0000
   6.1840  1.39000E-0001   0.00000E+0000
   6.1870  1.46100E-0001   0.00000E+0000
   6.1920  1.45500E-0001   0.00000E+0000
   6.1940  1.48600E-0001   0.00000E+0000
   6.1980  1.54300E-0001   0.00000E+0000
   6.2000  1.53000E-0001   0.00000E+0000
   6.2030  1.60100E-0001   0.00000E+0000
   6.2050  1.56500E-0001   0.00000E+0000
   6.2070  1.61300E-0001   0.00000E+0000
   6.2090  1.63300E-0001   0.00000E+0000
   6.2110  1.61800E-0001   0.00000E+0000
   6.2130  1.68400E-0001   0.00000E+0000
   6.2160  1.73100E-0001   0.00000E+0000
   6.2180  1.69600E-0001   0.00000E+0000
   6.2210  1.76300E-0001   0.00000E+0000
   6.2240  1.72300E-0001   0.00000E+0000
   6.2250  1.82400E-0001   0.00000E+0000
   6.2280  2.03900E-0001   0.00000E+0000
   6.2290  1.72300E-0001   0.00000E+0000
   6.2310  1.23400E-0001   0.00000E+0000
   6.2340  1.79700E-0001   0.00000E+0000
   6.2360  2.12800E-0001   0.00000E+0000
   6.2380  2.06400E-0001   0.00000E+0000
   6.2400  1.93400E-0001   0.00000E+0000
   6.2430  1.96400E-0001   0.00000E+0000
   6.2450  2.04400E-0001   0.00000E+0000
   6.2490  2.04500E-0001   0.00000E+0000
   6.2500  1.93100E-0001   0.00000E+0000
   6.2520  1.90500E-0001   0.00000E+0000
   6.2550  2.04900E-0001   0.00000E+0000
   6.2580  2.15100E-0001   0.00000E+0000
   6.2610  2.13100E-0001   0.00000E+0000
   6.2640  2.23600E-0001   0.00000E+0000
   6.2670  2.28400E-0001   0.00000E+0000
   6.2680  2.21500E-0001   0.00000E+0000
   6.2700  2.15400E-0001   0.00000E+0000
   6.2740  2.17000E-0001   0.00000E+0000
   6.2770  2.32200E-0001   0.00000E+0000
   6.2790  2.31200E-0001   0.00000E+0000
   6.2810  2.29700E-0001   0.00000E+0000
   6.2850  2.30400E-0001   0.00000E+0000
   6.2860  2.39200E-0001   0.00000E+0000
   6.2900  2.39200E-0001   0.00000E+0000
   6.2920  2.30200E-0001   0.00000E+0000
   6.2940  2.40400E-0001   0.00000E+0000
   6.2970  2.43900E-0001   0.00000E+0000
   6.2990  2.47200E-0001   0.00000E+0000
   6.3000  2.47500E-0001   0.00000E+0000
   6.3020  2.53500E-0001   0.00000E+0000
   6.3040  2.52200E-0001   0.00000E+0000
   6.3070  2.45400E-0001   0.00000E+0000
   6.3090  2.68400E-0001   0.00000E+0000
   6.3130  2.58700E-0001   0.00000E+0000
   6.3140  2.50700E-0001   0.00000E+0000
   6.3160  2.53400E-0001   0.00000E+0000
   6.3190  2.62300E-0001   0.00000E+0000
   6.3210  2.63300E-0001   0.00000E+0000
   6.3240  2.65600E-0001   0.00000E+0000
   6.3260  2.84800E-0001   0.00000E+0000
   6.3290  2.69400E-0001   0.00000E+0000
   6.3300  2.18900E-0001   0.00000E+0000
   6.3330  2.35000E-0001   0.00000E+0000
   6.3350  2.51100E-0001   0.00000E+0000
   6.3360  2.94300E-0001   0.00000E+0000
   6.3390  2.94000E-0001   0.00000E+0000
   6.3410  2.86700E-0001   0.00000E+0000
   6.3430  2.95500E-0001   0.00000E+0000
   6.3460  2.99400E-0001   0.00000E+0000
   6.3480  2.98300E-0001   0.00000E+0000
   6.3500  2.93800E-0001   0.00000E+0000
   6.3510  2.94700E-0001   0.00000E+0000
   6.3520  2.93400E-0001   0.00000E+0000
   6.3550  2.95000E-0001   0.00000E+0000
   6.3570  3.00500E-0001   0.00000E+0000
   6.3590  2.95600E-0001   0.00000E+0000
   6.3620  3.04200E-0001   0.00000E+0000
   6.3640  3.05600E-0001   0.00000E+0000
   6.3670  3.10600E-0001   0.00000E+0000
   6.3690  3.01400E-0001   0.00000E+0000
   6.3710  3.06800E-0001   0.00000E+0000
   6.3730  3.11300E-0001   0.00000E+0000
   6.3750  3.13000E-0001   0.00000E+0000
   6.3780  3.22100E-0001   0.00000E+0000
   6.3800  3.16900E-0001   0.00000E+0000
   6.3820  3.17000E-0001   0.00000E+0000
   6.3850  3.22400E-0001   0.00000E+0000
   6.3860  3.30900E-0001   0.00000E+0000
   6.3900  3.22100E-0001   0.00000E+0000
   6.3920  3.31600E-0001   0.00000E+0000
   6.3940  3.23400E-0001   0.00000E+0000
   6.3970  3.22300E-0001   0.00000E+0000
   6.3990  3.30200E-0001   0.00000E+0000
   6.4020  3.37300E-0001   0.00000E+0000
   6.4030  3.24700E-0001   0.00000E+0000
   6.4050  3.27000E-0001   0.00000E+0000
   6.4090  3.33400E-0001   0.00000E+0000
   6.4100  3.36900E-0001   0.00000E+0000
   6.4120  3.30900E-0001   0.00000E+0000
   6.4140  3.32600E-0001   0.00000E+0000
   6.4170  3.29800E-0001   0.00000E+0000
   6.4200  3.38000E-0001   0.00000E+0000
   6.4220  3.33500E-0001   0.00000E+0000
   6.4230  3.39600E-0001   0.00000E+0000
   6.4260  3.39200E-0001   0.00000E+0000
   6.4280  3.40400E-0001   0.00000E+0000
   6.4310  3.47200E-0001   0.00000E+0000
   6.4330  3.47900E-0001   0.00000E+0000
   6.4350  3.43900E-0001   0.00000E+0000
   6.4390  3.50000E-0001   0.00000E+0000
   6.4420  3.41700E-0001   0.00000E+0000
   6.4430  3.49600E-0001   0.00000E+0000
   6.4450  3.56100E-0001   0.00000E+0000
   6.4490  3.49200E-0001   0.00000E+0000
   6.4530  3.44600E-0001   0.00000E+0000
   6.4540  3.57600E-0001   0.00000E+0000
   6.4570  3.51700E-0001   0.00000E+0000
   6.4590  3.49100E-0001   0.00000E+0000
   6.4600  3.55600E-0001   0.00000E+0000
   6.4610  3.53000E-0001   0.00000E+0000
   6.4650  3.55700E-0001   0.00000E+0000
   6.4670  3.54100E-0001   0.00000E+0000
   6.4690  3.50900E-0001   0.00000E+0000
   6.4710  3.57200E-0001   0.00000E+0000
   6.4740  3.62100E-0001   0.00000E+0000
   6.4770  3.75400E-0001   0.00000E+0000
   6.4780  4.12000E-0001   0.00000E+0000
   6.4810  3.85600E-0001   0.00000E+0000
   6.4830  3.67700E-0001   0.00000E+0000
   6.4860  3.82000E-0001   0.00000E+0000
   6.4870  3.66400E-0001   0.00000E+0000
   6.4900  3.70100E-0001   0.00000E+0000
   6.4920  3.72600E-0001   0.00000E+0000
   6.4940  3.68600E-0001   0.00000E+0000
   6.4970  3.70400E-0001   0.00000E+0000
   6.5000  3.66500E-0001   0.00000E+0000
   6.5010  3.71000E-0001   0.00000E+0000
   6.5030  3.72400E-0001   0.00000E+0000
   6.5070  3.74600E-0001   0.00000E+0000
   6.5090  3.81600E-0001   0.00000E+0000
   6.5100  3.86700E-0001   0.00000E+0000
   6.5120  3.83700E-0001   0.00000E+0000
   6.5150  3.53500E-0001   0.00000E+0000
   6.5170  3.63500E-0001   0.00000E+0000
   6.5190  3.85700E-0001   0.00000E+0000
   6.5210  3.89200E-0001   0.00000E+0000
   6.5220  3.87300E-0001   0.00000E+0000
   6.5250  3.87600E-0001   0.00000E+0000
   6.5280  3.81000E-0001   0.00000E+0000
   6.5310  3.76300E-0001   0.00000E+0000
   6.5320  3.74500E-0001   0.00000E+0000
   6.5330  3.83000E-0001   0.00000E+0000
   6.5360  3.85000E-0001   0.00000E+0000
   6.5380  3.83900E-0001   0.00000E+0000
   6.5430  3.97400E-0001   0.00000E+0000
   6.5450  3.85000E-0001   0.00000E+0000
   6.5470  3.85700E-0001   0.00000E+0000
   6.5480  3.76700E-0001   0.00000E+0000
   6.5500  3.97200E-0001   0.00000E+0000
   6.5520  3.93100E-0001   0.00000E+0000
   6.5570  3.81800E-0001   0.00000E+0000
   6.5590  3.88600E-0001   0.00000E+0000
   6.5610  3.93100E-0001   0.00000E+0000
   6.5640  3.98700E-0001   0.00000E+0000
   6.5660  4.00100E-0001   0.00000E+0000
   6.5690  3.94000E-0001   0.00000E+0000
   6.5710  3.91200E-0001   0.00000E+0000
   6.5720  3.91200E-0001   0.00000E+0000
   6.5750  3.85500E-0001   0.00000E+0000
   6.5760  3.95700E-0001   0.00000E+0000
   6.5790  3.90200E-0001   0.00000E+0000
   6.5820  3.91100E-0001   0.00000E+0000
   6.5840  4.04500E-0001   0.00000E+0000
   6.5860  4.02500E-0001   0.00000E+0000
   6.5880  3.98200E-0001   0.00000E+0000
   6.5910  3.95600E-0001   0.00000E+0000
   6.5950  4.03400E-0001   0.00000E+0000
   6.5970  4.02800E-0001   0.00000E+0000
   6.6000  4.06100E-0001   0.00000E+0000
   6.6020  4.23900E-0001   0.00000E+0000
   6.6030  4.22300E-0001   0.00000E+0000
   6.6050  4.12000E-0001   0.00000E+0000
   6.6070  4.07700E-0001   0.00000E+0000
   6.6100  4.04800E-0001   0.00000E+0000
   6.6120  4.13500E-0001   0.00000E+0000
   6.6150  4.11800E-0001   0.00000E+0000
   6.6170  4.09600E-0001   0.00000E+0000
   6.6190  4.10600E-0001   0.00000E+0000
   6.6210  4.15300E-0001   0.00000E+0000
   6.6220  4.06100E-0001   0.00000E+0000
   6.6260  4.13000E-0001   0.00000E+0000
   6.6280  4.19000E-0001   0.00000E+0000
   6.6310  4.19000E-0001   0.00000E+0000
   6.6320  4.23000E-0001   0.00000E+0000
   6.6340  4.12700E-0001   0.00000E+0000
   6.6370  4.19700E-0001   0.00000E+0000
   6.6390  4.27400E-0001   0.00000E+0000
   6.6420  4.22200E-0001   0.00000E+0000
   6.6440  4.23200E-0001   0.00000E+0000
   6.6460  4.12700E-0001   0.00000E+0000
   6.6490  4.09700E-0001   0.00000E+0000
   6.6510  4.20300E-0001   0.00000E+0000
   6.6530  4.16100E-0001   0.00000E+0000
   6.6560  4.17400E-0001   0.00000E+0000
   6.6580  4.19400E-0001   0.00000E+0000
   6.6610  4.18300E-0001   0.00000E+0000
   6.6620  4.20800E-0001   0.00000E+0000
   6.6640  4.24800E-0001   0.00000E+0000
   6.6670  4.17400E-0001   0.00000E+0000
   6.6690  4.23700E-0001   0.00000E+0000
   6.6720  4.23700E-0001   0.00000E+0000
   6.6730  4.24600E-0001   0.00000E+0000
   6.6750  4.22800E-0001   0.00000E+0000
   6.6790  4.15500E-0001   0.00000E+0000
   6.6810  4.31200E-0001   0.00000E+0000
   6.6830  4.25800E-0001   0.00000E+0000
   6.6860  4.22600E-0001   0.00000E+0000
   6.6880  4.24900E-0001   0.00000E+0000
   6.6900  4.18700E-0001   0.00000E+0000
   6.6920  4.28300E-0001   0.00000E+0000
   6.6940  4.39000E-0001   0.00000E+0000
   6.6970  4.36100E-0001   0.00000E+0000
   6.7010  4.25700E-0001   0.00000E+0000
   6.7040  4.23300E-0001   0.00000E+0000
   6.7070  4.28500E-0001   0.00000E+0000
   6.7080  4.23800E-0001   0.00000E+0000
   6.7100  4.25900E-0001   0.00000E+0000
   6.7130  4.30300E-0001   0.00000E+0000
   6.7140  4.19000E-0001   0.00000E+0000
   6.7170  4.30000E-0001   0.00000E+0000
   6.7200  4.27000E-0001   0.00000E+0000
   6.7210  4.23300E-0001   0.00000E+0000
   6.7230  4.31500E-0001   0.00000E+0000
   6.7260  4.30900E-0001   0.00000E+0000
   6.7270  4.33000E-0001   0.00000E+0000
   6.7310  4.36400E-0001   0.00000E+0000
   6.7330  4.40400E-0001   0.00000E+0000
   6.7350  4.34500E-0001   0.00000E+0000
   6.7380  4.41200E-0001   0.00000E+0000
   6.7430  4.54900E-0001   0.00000E+0000
   6.7450  4.42300E-0001   0.00000E+0000
   6.7460  4.25900E-0001   0.00000E+0000
   6.7480  4.24300E-0001   0.00000E+0000
   6.7500  4.41400E-0001   0.00000E+0000
   6.7540  4.40800E-0001   0.00000E+0000
   6.7570  4.53500E-0001   0.00000E+0000
   6.7590  4.43400E-0001   0.00000E+0000
   6.7600  4.51500E-0001   0.00000E+0000
   6.7630  4.50400E-0001   0.00000E+0000
   6.7650  4.42800E-0001   0.00000E+0000
   6.7680  4.22700E-0001   0.00000E+0000
   6.7700  4.27200E-0001   0.00000E+0000
   6.7730  4.40500E-0001   0.00000E+0000
   6.7740  4.56900E-0001   0.00000E+0000
   6.7770  4.45300E-0001   0.00000E+0000
   6.7790  4.42700E-0001   0.00000E+0000
   6.7840  4.46000E-0001   0.00000E+0000
   6.7860  4.50800E-0001   0.00000E+0000
   6.7880  4.45200E-0001   0.00000E+0000
   6.7910  4.46800E-0001   0.00000E+0000
   6.7930  4.54900E-0001   0.00000E+0000
   6.7960  4.51300E-0001   0.00000E+0000
   6.7980  4.35000E-0001   0.00000E+0000
   6.8020  4.51500E-0001   0.00000E+0000
   6.8040  4.57600E-0001   0.00000E+0000
   6.8070  4.48700E-0001   0.00000E+0000
   6.8110  4.67600E-0001   0.00000E+0000
   6.8130  4.69600E-0001   0.00000E+0000
   6.8150  4.46300E-0001   0.00000E+0000
   6.8170  4.55000E-0001   0.00000E+0000
   6.8200  4.58800E-0001   0.00000E+0000
   6.8220  4.38100E-0001   0.00000E+0000
   6.8250  4.40400E-0001   0.00000E+0000
   6.8270  4.39600E-0001   0.00000E+0000
   6.8290  4.54100E-0001   0.00000E+0000
   6.8320  4.57900E-0001   0.00000E+0000
   6.8350  4.51300E-0001   0.00000E+0000
   6.8380  4.49800E-0001   0.00000E+0000
   6.8410  4.44600E-0001   0.00000E+0000
   6.8430  4.44600E-0001   0.00000E+0000
   6.8440  4.40100E-0001   0.00000E+0000
   6.8460  4.48900E-0001   0.00000E+0000
   6.8500  4.51300E-0001   0.00000E+0000
   6.8530  4.63000E-0001   0.00000E+0000
   6.8550  4.63400E-0001   0.00000E+0000
   6.8580  4.43600E-0001   0.00000E+0000
   6.8600  4.39200E-0001   0.00000E+0000
   6.8620  4.43400E-0001   0.00000E+0000
   6.8650  4.46600E-0001   0.00000E+0000
   6.8670  4.48300E-0001   0.00000E+0000
   6.8690  4.56400E-0001   0.00000E+0000
   6.8710  4.59300E-0001   0.00000E+0000
   6.8740  4.53400E-0001   0.00000E+0000
   6.8760  4.57500E-0001   0.00000E+0000
   6.8800  4.51900E-0001   0.00000E+0000
   6.8820  4.59800E-0001   0.00000E+0000
   6.8840  4.55600E-0001   0.00000E+0000
   6.8870  4.59200E-0001   0.00000E+0000
   6.8900  4.60500E-0001   0.00000E+0000
   6.8920  4.50300E-0001   0.00000E+0000
   6.8930  4.54300E-0001   0.00000E+0000
   6.8950  4.63500E-0001   0.00000E+0000
   6.8990  4.82600E-0001   0.00000E+0000
   6.9010  4.89500E-0001   0.00000E+0000
   6.9040  4.84800E-0001   0.00000E+0000
   6.9050  4.75200E-0001   0.00000E+0000
   6.9080  4.72200E-0001   0.00000E+0000
   6.9100  4.81500E-0001   0.00000E+0000
   6.9130  4.75900E-0001   0.00000E+0000
   6.9160  4.66100E-0001   0.00000E+0000
   6.9180  4.63500E-0001   0.00000E+0000
   6.9190  4.69300E-0001   0.00000E+0000
   6.9200  4.65800E-0001   0.00000E+0000
   6.9240  4.80100E-0001   0.00000E+0000
   6.9270  4.56200E-0001   0.00000E+0000
   6.9300  4.71100E-0001   0.00000E+0000
   6.9320  4.76400E-0001   0.00000E+0000
   6.9340  4.84300E-0001   0.00000E+0000
   6.9350  4.80800E-0001   0.00000E+0000
   6.9380  4.76700E-0001   0.00000E+0000
   6.9410  5.08600E-0001   0.00000E+0000
   6.9430  4.77400E-0001   0.00000E+0000
   6.9450  4.75900E-0001   0.00000E+0000
   6.9480  4.50800E-0001   0.00000E+0000
   6.9500  4.61700E-0001   0.00000E+0000
   6.9530  4.66100E-0001   0.00000E+0000
   6.9550  4.57900E-0001   0.00000E+0000
   6.9560  4.74300E-0001   0.00000E+0000
   6.9590  4.63100E-0001   0.00000E+0000
   6.9620  4.49500E-0001   0.00000E+0000
   6.9630  4.68300E-0001   0.00000E+0000
   6.9650  4.65700E-0001   0.00000E+0000
   6.9680  4.65500E-0001   0.00000E+0000
   6.9700  4.51900E-0001   0.00000E+0000
   6.9730  4.65000E-0001   0.00000E+0000
   6.9750  4.67500E-0001   0.00000E+0000
   6.9770  4.49100E-0001   0.00000E+0000
   6.9800  4.49100E-0001   0.00000E+0000
   6.9830  4.30200E-0001   0.00000E+0000
   6.9840  4.48400E-0001   0.00000E+0000
   6.9850  4.51900E-0001   0.00000E+0000
   6.9890  4.49200E-0001   0.00000E+0000
   6.9910  4.63000E-0001   0.00000E+0000
   6.9950  4.87300E-0001   0.00000E+0000
   6.9980  4.80100E-0001   0.00000E+0000
   6.9990  4.52400E-0001   0.00000E+0000
   7.0010  4.55000E-0001   0.00000E+0000
   7.0040  4.65700E-0001   0.00000E+0000
   7.0080  4.65900E-0001   0.00000E+0000
   7.0100  4.74700E-0001   0.00000E+0000
   7.0120  4.81800E-0001   0.00000E+0000
   7.0140  4.82100E-0001   0.00000E+0000
   7.0170  4.67800E-0001   0.00000E+0000
   7.0180  4.76100E-0001   0.00000E+0000
   7.0190  4.92500E-0001   0.00000E+0000
   7.0230  4.87600E-0001   0.00000E+0000
   7.0240  4.84900E-0001   0.00000E+0000
   7.0300  4.95500E-0001   0.00000E+0000
   7.0320  4.83200E-0001   0.00000E+0000
   7.0370  4.89700E-0001   0.00000E+0000
   7.0390  5.08900E-0001   0.00000E+0000
   7.0420  5.20800E-0001   0.00000E+0000
   7.0450  5.02000E-0001   0.00000E+0000
   7.0460  4.86500E-0001   0.00000E+0000
   7.0490  5.05700E-0001   0.00000E+0000
   7.0520  5.09800E-0001   0.00000E+0000
   7.0540  5.20900E-0001   0.00000E+0000
   7.0570  5.12500E-0001   0.00000E+0000
   7.0600  5.26400E-0001   0.00000E+0000
   7.0620  5.31900E-0001   0.00000E+0000
   7.0650  5.37000E-0001   0.00000E+0000
   7.0660  5.24300E-0001   0.00000E+0000
   7.0690  5.27200E-0001   0.00000E+0000
   7.0700  5.46900E-0001   0.00000E+0000
   7.0720  5.58200E-0001   0.00000E+0000
   7.0760  5.57500E-0001   0.00000E+0000
   7.0780  5.43200E-0001   0.00000E+0000
   7.0800  5.39800E-0001   0.00000E+0000
   7.0830  5.59000E-0001   0.00000E+0000
   7.0860  5.70600E-0001   0.00000E+0000
   7.0880  5.77100E-0001   0.00000E+0000
   7.0900  5.73100E-0001   0.00000E+0000
   7.0920  5.76800E-0001   0.00000E+0000
   7.0950  5.87100E-0001   0.00000E+0000
   7.0980  5.94300E-0001   0.00000E+0000
   7.0990  6.14100E-0001   0.00000E+0000
   7.1020  6.07000E-0001   0.00000E+0000
