# Supplementary material for: Self-association of MreC as a regulatory signal in bacterial cell wall elongation
Source: Nat Commun. 2021 May 20;12:2987. doi: 10.1038/s41467-021-22957-9 (PMC8137920; doi:10.1038/s41467-021-22957-9)
Supplement: Supplementary file 4 — Source Data [file 41467_2021_22957_MOESM4_ESM.zip › Martins2-Source-Data/AUC_rawdata/E.coli/00044.RA3]

MREC FHEC 0,8 abs
R 3 20.0 20000 0012337 4.0320E10 281 1 
   5.8010 -5.33500E-0001   0.00000E+0000
   5.8030 -4.28000E-0001   0.00000E+0000
   5.8040 -2.61400E-0001   0.00000E+0000
   5.8050 -3.03100E-0001   0.00000E+0000
   5.8060 -2.15200E-0001   0.00000E+0000
   5.8070 -2.85900E-0001   0.00000E+0000
   5.8080 -1.96100E-0001   0.00000E+0000
   5.8090 -2.15100E-0001   0.00000E+0000
   5.8100 -2.27700E-0001   0.00000E+0000
   5.8110 -2.29800E-0001   0.00000E+0000
   5.8130 -1.84400E-0001   0.00000E+0000
   5.8140 -1.74500E-0001   0.00000E+0000
   5.8160 -2.07600E-0001   0.00000E+0000
   5.8180 -2.41400E-0001   0.00000E+0000
   5.8210 -6.80800E-0001   0.00000E+0000
   5.8250 -5.90600E-0001   0.00000E+0000
   5.8280 -2.54700E-0001   0.00000E+0000
   5.8300  3.31000E-0002   0.00000E+0000
   5.8340  1.67000E-0001   0.00000E+0000
   5.8350  1.54400E-0001   0.00000E+0000
   5.8390  8.33000E-0002   0.00000E+0000
   5.8420  8.33000E-0002   0.00000E+0000
   5.8440  8.50000E-0002   0.00000E+0000
   5.8460  7.93000E-0002   0.00000E+0000
   5.8480  9.40000E-0002   0.00000E+0000
   5.8510  9.05000E-0002   0.00000E+0000
   5.8530  9.53000E-0002   0.00000E+0000
   5.8540  8.18000E-0002   0.00000E+0000
   5.8560  5.61000E-0002   0.00000E+0000
   5.8580  2.03000E-0002   0.00000E+0000
   5.8590  2.12000E-0002   0.00000E+0000
   5.8600  5.45000E-0002   0.00000E+0000
   5.8620  2.45000E-0002   0.00000E+0000
   5.8650  1.79000E-0002   0.00000E+0000
   5.8670  3.57000E-0002   0.00000E+0000
   5.8700  2.61000E-0002   0.00000E+0000
   5.8710 -7.50000E-0003   0.00000E+0000
   5.8720 -3.32000E-0002   0.00000E+0000
   5.8730 -3.66000E-0002   0.00000E+0000
   5.8750  2.00000E-0004   0.00000E+0000
   5.8780  1.57000E-0002   0.00000E+0000
   5.8800  5.54000E-0002   0.00000E+0000
   5.8820  4.11000E-0002   0.00000E+0000
   5.8830  2.50000E-0002   0.00000E+0000
   5.8850  1.32000E-0002   0.00000E+0000
   5.8890  3.31000E-0002   0.00000E+0000
   5.8900  3.87000E-0002   0.00000E+0000
   5.8920  5.20000E-0002   0.00000E+0000
   5.8960  3.62000E-0002   0.00000E+0000
   5.8990  1.64000E-0002   0.00000E+0000
   5.9000  1.48000E-0002   0.00000E+0000
   5.9010  4.07000E-0002   0.00000E+0000
   5.9030  5.10000E-0002   0.00000E+0000
   5.9040  3.30000E-0002   0.00000E+0000
   5.9060  1.68000E-0002   0.00000E+0000
   5.9080  1.31000E-0002   0.00000E+0000
   5.9110  2.09000E-0002   0.00000E+0000
   5.9130  1.76000E-0002   0.00000E+0000
   5.9150  3.45000E-0002   0.00000E+0000
   5.9170  1.79000E-0002   0.00000E+0000
   5.9200  2.36000E-0002   0.00000E+0000
   5.9220 -8.60000E-0003   0.00000E+0000
   5.9240  2.95000E-0002   0.00000E+0000
   5.9270  3.96000E-0002   0.00000E+0000
   5.9290  2.45000E-0002   0.00000E+0000
   5.9300  4.07000E-0002   0.00000E+0000
   5.9310  8.00000E-0002   0.00000E+0000
   5.9340  6.92000E-0002   0.00000E+0000
   5.9370  2.25000E-0002   0.00000E+0000
   5.9380  3.97000E-0002   0.00000E+0000
   5.9410  8.66000E-0002   0.00000E+0000
   5.9430  5.93000E-0002   0.00000E+0000
   5.9450  6.03000E-0002   0.00000E+0000
   5.9460  8.20000E-0002   0.00000E+0000
   5.9510  6.20000E-0002   0.00000E+0000
   5.9540  5.47000E-0002   0.00000E+0000
   5.9560  5.55000E-0002   0.00000E+0000
   5.9580  6.32000E-0002   0.00000E+0000
   5.9600  9.60000E-0002   0.00000E+0000
   5.9630  7.99000E-0002   0.00000E+0000
   5.9640  6.29000E-0002   0.00000E+0000
   5.9660  3.67000E-0002   0.00000E+0000
   5.9680  1.98000E-0002   0.00000E+0000
   5.9700  2.50000E-0002   0.00000E+0000
   5.9730  7.50000E-0003   0.00000E+0000
   5.9740  3.89000E-0002   0.00000E+0000
   5.9770  3.01000E-0002   0.00000E+0000
   5.9820 -1.71000E-0001   0.00000E+0000
   5.9840 -9.71500E-0001   0.00000E+0000
   5.9860 -1.19100E+0000   0.00000E+0000
   5.9870 -1.32390E+0000   0.00000E+0000
   5.9900 -1.44190E+0000   0.00000E+0000
   5.9950 -1.94140E+0000   0.00000E+0000
   5.9960 -1.95160E+0000   0.00000E+0000
   5.9990 -2.00060E+0000   0.00000E+0000
   6.0020 -1.88490E+0000   0.00000E+0000
   6.0030 -1.89210E+0000   0.00000E+0000
   6.0040 -1.86500E+0000   0.00000E+0000
   6.0060 -1.73280E+0000   0.00000E+0000
   6.0090 -1.62740E+0000   0.00000E+0000
   6.0110 -1.42990E+0000   0.00000E+0000
   6.0130 -1.22430E+0000   0.00000E+0000
   6.0140 -7.72500E-0001   0.00000E+0000
   6.0160 -3.67900E-0001   0.00000E+0000
   6.0180  1.32000E-0001   0.00000E+0000
   6.0200  1.47600E-0001   0.00000E+0000
   6.0230  1.39000E-0001   0.00000E+0000
   6.0250  1.49800E-0001   0.00000E+0000
   6.0270  1.15100E-0001   0.00000E+0000
   6.0300  1.45200E-0001   0.00000E+0000
   6.0320  1.44100E-0001   0.00000E+0000
   6.0340  1.54400E-0001   0.00000E+0000
   6.0370  1.73900E-0001   0.00000E+0000
   6.0390  1.13800E-0001   0.00000E+0000
   6.0410  9.33000E-0002   0.00000E+0000
   6.0440  1.08600E-0001   0.00000E+0000
   6.0450  1.36400E-0001   0.00000E+0000
   6.0470  1.26000E-0001   0.00000E+0000
   6.0500  1.08200E-0001   0.00000E+0000
   6.0510  1.19800E-0001   0.00000E+0000
   6.0560  1.15500E-0001   0.00000E+0000
   6.0580  1.18300E-0001   0.00000E+0000
   6.0610  1.22500E-0001   0.00000E+0000
   6.0620  1.15600E-0001   0.00000E+0000
   6.0630  1.14800E-0001   0.00000E+0000
   6.0660  1.20100E-0001   0.00000E+0000
   6.0690  1.11000E-0001   0.00000E+0000
   6.0720  9.87000E-0002   0.00000E+0000
   6.0730  1.03100E-0001   0.00000E+0000
   6.0760  1.29200E-0001   0.00000E+0000
   6.0790  1.57000E-0001   0.00000E+0000
   6.0820  1.24900E-0001   0.00000E+0000
   6.0850  5.51400E-0001   0.00000E+0000
   6.0870  1.23080E+0000   0.00000E+0000
   6.0890  1.40910E+0000   0.00000E+0000
   6.0940  1.45370E+0000   0.00000E+0000
   6.0980  2.04130E+0000   0.00000E+0000
   6.1010  2.05550E+0000   0.00000E+0000
   6.1020  2.05920E+0000   0.00000E+0000
   6.1060  1.92160E+0000   0.00000E+0000
   6.1080  1.90220E+0000   0.00000E+0000
   6.1110  1.85070E+0000   0.00000E+0000
   6.1130  1.67200E+0000   0.00000E+0000
   6.1160  1.18030E+0000   0.00000E+0000
   6.1190  1.19400E-0001   0.00000E+0000
   6.1250  1.90300E-0001   0.00000E+0000
   6.1280  1.81800E-0001   0.00000E+0000
   6.1320  1.81200E-0001   0.00000E+0000
   6.1330  1.73600E-0001   0.00000E+0000
   6.1360  1.78500E-0001   0.00000E+0000
   6.1390  1.83100E-0001   0.00000E+0000
   6.1420  1.73100E-0001   0.00000E+0000
   6.1440  1.76400E-0001   0.00000E+0000
   6.1470  1.96700E-0001   0.00000E+0000
   6.1490  1.86200E-0001   0.00000E+0000
   6.1520  1.88200E-0001   0.00000E+0000
   6.1540  1.97900E-0001   0.00000E+0000
   6.1560  2.03500E-0001   0.00000E+0000
   6.1580  2.07300E-0001   0.00000E+0000
   6.1610  2.09200E-0001   0.00000E+0000
   6.1630  2.02400E-0001   0.00000E+0000
   6.1650  2.08900E-0001   0.00000E+0000
   6.1660  2.19500E-0001   0.00000E+0000
   6.1680  2.25200E-0001   0.00000E+0000
   6.1700  2.23100E-0001   0.00000E+0000
   6.1720  2.25900E-0001   0.00000E+0000
   6.1750  2.27300E-0001   0.00000E+0000
   6.1770  2.33000E-0001   0.00000E+0000
   6.1810  2.42700E-0001   0.00000E+0000
   6.1840  2.41900E-0001   0.00000E+0000
   6.1860  2.39300E-0001   0.00000E+0000
   6.1890  2.48100E-0001   0.00000E+0000
   6.1910  2.49300E-0001   0.00000E+0000
   6.1940  2.48000E-0001   0.00000E+0000
   6.1950  2.53400E-0001   0.00000E+0000
   6.1970  2.55700E-0001   0.00000E+0000
   6.1990  2.61900E-0001   0.00000E+0000
   6.2020  2.62400E-0001   0.00000E+0000
   6.2040  2.66400E-0001   0.00000E+0000
   6.2060  2.65100E-0001   0.00000E+0000
   6.2080  2.71900E-0001   0.00000E+0000
   6.2090  2.76800E-0001   0.00000E+0000
   6.2110  2.72400E-0001   0.00000E+0000
   6.2140  2.86900E-0001   0.00000E+0000
   6.2180  2.90900E-0001   0.00000E+0000
   6.2200  2.91600E-0001   0.00000E+0000
   6.2210  2.92500E-0001   0.00000E+0000
   6.2250  3.02500E-0001   0.00000E+0000
   6.2260  3.24800E-0001   0.00000E+0000
   6.2300  2.92100E-0001   0.00000E+0000
   6.2310  2.45000E-0001   0.00000E+0000
   6.2340  2.74700E-0001   0.00000E+0000
   6.2390  3.37700E-0001   0.00000E+0000
   6.2400  3.24600E-0001   0.00000E+0000
   6.2430  3.22400E-0001   0.00000E+0000
   6.2470  3.32100E-0001   0.00000E+0000
   6.2480  3.31900E-0001   0.00000E+0000
   6.2520  3.22700E-0001   0.00000E+0000
   6.2550  3.38400E-0001   0.00000E+0000
   6.2580  3.42400E-0001   0.00000E+0000
   6.2610  3.42700E-0001   0.00000E+0000
   6.2620  3.36500E-0001   0.00000E+0000
   6.2640  3.38300E-0001   0.00000E+0000
   6.2660  3.58800E-0001   0.00000E+0000
   6.2690  3.52900E-0001   0.00000E+0000
   6.2710  3.43800E-0001   0.00000E+0000
   6.2730  3.39400E-0001   0.00000E+0000
   6.2740  3.53800E-0001   0.00000E+0000
   6.2780  3.56700E-0001   0.00000E+0000
   6.2790  3.49300E-0001   0.00000E+0000
   6.2820  3.49200E-0001   0.00000E+0000
   6.2840  3.47500E-0001   0.00000E+0000
   6.2860  3.63400E-0001   0.00000E+0000
   6.2880  3.66600E-0001   0.00000E+0000
   6.2910  3.62000E-0001   0.00000E+0000
   6.2930  3.60600E-0001   0.00000E+0000
   6.2950  3.66200E-0001   0.00000E+0000
   6.2990  3.72200E-0001   0.00000E+0000
   6.3000  3.67500E-0001   0.00000E+0000
   6.3010  3.71200E-0001   0.00000E+0000
   6.3030  3.74800E-0001   0.00000E+0000
   6.3040  3.78800E-0001   0.00000E+0000
   6.3090  3.83000E-0001   0.00000E+0000
   6.3110  3.89100E-0001   0.00000E+0000
   6.3120  3.77500E-0001   0.00000E+0000
   6.3140  3.72900E-0001   0.00000E+0000
   6.3160  3.84100E-0001   0.00000E+0000
   6.3180  3.86400E-0001   0.00000E+0000
   6.3220  3.95800E-0001   0.00000E+0000
   6.3230  3.95300E-0001   0.00000E+0000
   6.3260  4.10200E-0001   0.00000E+0000
   6.3280  4.01600E-0001   0.00000E+0000
   6.3310  3.51800E-0001   0.00000E+0000
   6.3330  3.71400E-0001   0.00000E+0000
   6.3350  3.98600E-0001   0.00000E+0000
   6.3370  4.17800E-0001   0.00000E+0000
   6.3400  4.17100E-0001   0.00000E+0000
   6.3420  4.05400E-0001   0.00000E+0000
   6.3430  4.14900E-0001   0.00000E+0000
   6.3460  4.18500E-0001   0.00000E+0000
   6.3480  4.20800E-0001   0.00000E+0000
   6.3510  4.10300E-0001   0.00000E+0000
   6.3530  4.15400E-0001   0.00000E+0000
   6.3550  4.05900E-0001   0.00000E+0000
   6.3570  4.10700E-0001   0.00000E+0000
   6.3590  4.17000E-0001   0.00000E+0000
   6.3620  4.15100E-0001   0.00000E+0000
   6.3630  4.16200E-0001   0.00000E+0000
   6.3650  4.19400E-0001   0.00000E+0000
   6.3670  4.23500E-0001   0.00000E+0000
   6.3700  4.21500E-0001   0.00000E+0000
   6.3730  4.21800E-0001   0.00000E+0000
   6.3750  4.27800E-0001   0.00000E+0000
   6.3800  4.29300E-0001   0.00000E+0000
   6.3820  4.25900E-0001   0.00000E+0000
   6.3840  4.32400E-0001   0.00000E+0000
   6.3850  4.35700E-0001   0.00000E+0000
   6.3870  4.46200E-0001   0.00000E+0000
   6.3890  4.34900E-0001   0.00000E+0000
   6.3940  4.40300E-0001   0.00000E+0000
   6.3950  4.32900E-0001   0.00000E+0000
   6.3970  4.35000E-0001   0.00000E+0000
   6.3980  4.34400E-0001   0.00000E+0000
   6.4020  4.41700E-0001   0.00000E+0000
   6.4040  4.33800E-0001   0.00000E+0000
   6.4050  4.46200E-0001   0.00000E+0000
   6.4070  4.42600E-0001   0.00000E+0000
   6.4090  4.39900E-0001   0.00000E+0000
   6.4100  4.41600E-0001   0.00000E+0000
   6.4120  4.37500E-0001   0.00000E+0000
   6.4150  4.25400E-0001   0.00000E+0000
   6.4170  4.47100E-0001   0.00000E+0000
   6.4210  4.47300E-0001   0.00000E+0000
   6.4230  4.40000E-0001   0.00000E+0000
   6.4240  4.43100E-0001   0.00000E+0000
   6.4270  4.44900E-0001   0.00000E+0000
   6.4290  4.47900E-0001   0.00000E+0000
   6.4330  4.50300E-0001   0.00000E+0000
   6.4350  4.47700E-0001   0.00000E+0000
   6.4370  4.46200E-0001   0.00000E+0000
   6.4400  4.43700E-0001   0.00000E+0000
   6.4410  4.44200E-0001   0.00000E+0000
   6.4440  4.56700E-0001   0.00000E+0000
   6.4460  4.54200E-0001   0.00000E+0000
   6.4470  4.49500E-0001   0.00000E+0000
   6.4490  4.46800E-0001   0.00000E+0000
   6.4510  4.37300E-0001   0.00000E+0000
   6.4540  4.51400E-0001   0.00000E+0000
   6.4570  4.56400E-0001   0.00000E+0000
   6.4580  4.43100E-0001   0.00000E+0000
   6.4600  4.42900E-0001   0.00000E+0000
   6.4620  4.53200E-0001   0.00000E+0000
   6.4650  4.48200E-0001   0.00000E+0000
   6.4670  4.51500E-0001   0.00000E+0000
   6.4690  4.46900E-0001   0.00000E+0000
   6.4710  4.46300E-0001   0.00000E+0000
   6.4740  4.50100E-0001   0.00000E+0000
   6.4760  4.61300E-0001   0.00000E+0000
   6.4790  4.96400E-0001   0.00000E+0000
   6.4810  4.98800E-0001   0.00000E+0000
   6.4820  4.52100E-0001   0.00000E+0000
   6.4860  4.74600E-0001   0.00000E+0000
   6.4880  4.43800E-0001   0.00000E+0000
   6.4900  4.57700E-0001   0.00000E+0000
   6.4930  4.49800E-0001   0.00000E+0000
   6.4950  4.55700E-0001   0.00000E+0000
   6.4970  4.52800E-0001   0.00000E+0000
   6.4980  4.43400E-0001   0.00000E+0000
   6.5010  4.64300E-0001   0.00000E+0000
   6.5030  4.58200E-0001   0.00000E+0000
   6.5050  4.54900E-0001   0.00000E+0000
   6.5060  4.61100E-0001   0.00000E+0000
   6.5080  4.58900E-0001   0.00000E+0000
   6.5120  4.64400E-0001   0.00000E+0000
   6.5130  4.50900E-0001   0.00000E+0000
   6.5150  4.30700E-0001   0.00000E+0000
   6.5180  4.36800E-0001   0.00000E+0000
   6.5200  4.64700E-0001   0.00000E+0000
   6.5230  4.64400E-0001   0.00000E+0000
   6.5240  4.69000E-0001   0.00000E+0000
   6.5270  4.52800E-0001   0.00000E+0000
   6.5280  4.55400E-0001   0.00000E+0000
   6.5310  4.59400E-0001   0.00000E+0000
   6.5340  4.58900E-0001   0.00000E+0000
   6.5380  4.61100E-0001   0.00000E+0000
   6.5400  4.72700E-0001   0.00000E+0000
   6.5420  4.60900E-0001   0.00000E+0000
   6.5450  4.64300E-0001   0.00000E+0000
   6.5480  4.62100E-0001   0.00000E+0000
   6.5500  4.64200E-0001   0.00000E+0000
   6.5520  4.70700E-0001   0.00000E+0000
   6.5550  4.58300E-0001   0.00000E+0000
   6.5570  4.50200E-0001   0.00000E+0000
   6.5590  4.64200E-0001   0.00000E+0000
   6.5610  4.65400E-0001   0.00000E+0000
   6.5640  4.67100E-0001   0.00000E+0000
   6.5660  4.69700E-0001   0.00000E+0000
   6.5690  4.69200E-0001   0.00000E+0000
   6.5710  4.64700E-0001   0.00000E+0000
   6.5720  4.65300E-0001   0.00000E+0000
   6.5750  4.58100E-0001   0.00000E+0000
   6.5760  4.65100E-0001   0.00000E+0000
   6.5790  4.63600E-0001   0.00000E+0000
   6.5810  4.60400E-0001   0.00000E+0000
   6.5840  4.67800E-0001   0.00000E+0000
   6.5870  4.71900E-0001   0.00000E+0000
   6.5890  4.69900E-0001   0.00000E+0000
   6.5910  4.76900E-0001   0.00000E+0000
   6.5930  4.60800E-0001   0.00000E+0000
   6.5950  4.68600E-0001   0.00000E+0000
   6.5980  4.60800E-0001   0.00000E+0000
   6.6000  4.64800E-0001   0.00000E+0000
   6.6020  5.02400E-0001   0.00000E+0000
   6.6050  4.84100E-0001   0.00000E+0000
   6.6080  4.75200E-0001   0.00000E+0000
   6.6120  4.79200E-0001   0.00000E+0000
   6.6140  4.75700E-0001   0.00000E+0000
   6.6170  4.75400E-0001   0.00000E+0000
   6.6190  4.84300E-0001   0.00000E+0000
   6.6220  4.85900E-0001   0.00000E+0000
   6.6250  4.70900E-0001   0.00000E+0000
   6.6270  4.84900E-0001   0.00000E+0000
   6.6280  4.85900E-0001   0.00000E+0000
   6.6320  4.94600E-0001   0.00000E+0000
   6.6340  4.83900E-0001   0.00000E+0000
   6.6370  4.83200E-0001   0.00000E+0000
   6.6390  4.92000E-0001   0.00000E+0000
   6.6410  4.92500E-0001   0.00000E+0000
   6.6440  4.85700E-0001   0.00000E+0000
   6.6460  4.84300E-0001   0.00000E+0000
   6.6480  4.76800E-0001   0.00000E+0000
   6.6510  4.85900E-0001   0.00000E+0000
   6.6530  4.78600E-0001   0.00000E+0000
   6.6550  4.80800E-0001   0.00000E+0000
   6.6570  4.82600E-0001   0.00000E+0000
   6.6590  4.85900E-0001   0.00000E+0000
   6.6620  4.83200E-0001   0.00000E+0000
   6.6650  4.90100E-0001   0.00000E+0000
   6.6680  4.97500E-0001   0.00000E+0000
   6.6690  4.90600E-0001   0.00000E+0000
   6.6700  4.86500E-0001   0.00000E+0000
   6.6740  4.99400E-0001   0.00000E+0000
   6.6760  4.91300E-0001   0.00000E+0000
   6.6780  4.95200E-0001   0.00000E+0000
   6.6830  5.00700E-0001   0.00000E+0000
   6.6840  4.99600E-0001   0.00000E+0000
   6.6870  4.98100E-0001   0.00000E+0000
   6.6880  4.88900E-0001   0.00000E+0000
   6.6910  4.90300E-0001   0.00000E+0000
   6.6930  5.05800E-0001   0.00000E+0000
   6.6960  5.04500E-0001   0.00000E+0000
   6.6990  4.98500E-0001   0.00000E+0000
   6.7010  4.96700E-0001   0.00000E+0000
   6.7030  4.92700E-0001   0.00000E+0000
   6.7040  4.97100E-0001   0.00000E+0000
   6.7070  4.97200E-0001   0.00000E+0000
   6.7100  4.96200E-0001   0.00000E+0000
   6.7120  5.03500E-0001   0.00000E+0000
   6.7140  4.98100E-0001   0.00000E+0000
   6.7170  5.05000E-0001   0.00000E+0000
   6.7190  4.90700E-0001   0.00000E+0000
   6.7220  4.96000E-0001   0.00000E+0000
   6.7240  4.98100E-0001   0.00000E+0000
   6.7260  5.07800E-0001   0.00000E+0000
   6.7290  5.10100E-0001   0.00000E+0000
   6.7310  5.07400E-0001   0.00000E+0000
   6.7340  5.11300E-0001   0.00000E+0000
   6.7360  5.13400E-0001   0.00000E+0000
   6.7380  5.16700E-0001   0.00000E+0000
   6.7390  5.13100E-0001   0.00000E+0000
   6.7430  5.25300E-0001   0.00000E+0000
   6.7450  5.13200E-0001   0.00000E+0000
   6.7490  5.05100E-0001   0.00000E+0000
   6.7520  5.23400E-0001   0.00000E+0000
   6.7550  5.13000E-0001   0.00000E+0000
   6.7570  5.13300E-0001   0.00000E+0000
   6.7600  5.19800E-0001   0.00000E+0000
   6.7620  5.19300E-0001   0.00000E+0000
   6.7630  5.25900E-0001   0.00000E+0000
   6.7670  5.10100E-0001   0.00000E+0000
   6.7700  5.15100E-0001   0.00000E+0000
   6.7750  5.30900E-0001   0.00000E+0000
   6.7790  5.31900E-0001   0.00000E+0000
   6.7800  5.23900E-0001   0.00000E+0000
   6.7830  5.22500E-0001   0.00000E+0000
   6.7850  5.30400E-0001   0.00000E+0000
   6.7880  5.29100E-0001   0.00000E+0000
   6.7910  5.34400E-0001   0.00000E+0000
   6.7940  5.44400E-0001   0.00000E+0000
   6.7960  5.33400E-0001   0.00000E+0000
   6.8000  5.18900E-0001   0.00000E+0000
   6.8020  5.32100E-0001   0.00000E+0000
   6.8050  5.42300E-0001   0.00000E+0000
   6.8060  5.34300E-0001   0.00000E+0000
   6.8090  5.40300E-0001   0.00000E+0000
   6.8110  5.58900E-0001   0.00000E+0000
   6.8130  5.33200E-0001   0.00000E+0000
   6.8160  5.40100E-0001   0.00000E+0000
   6.8190  5.39900E-0001   0.00000E+0000
   6.8220  5.26000E-0001   0.00000E+0000
   6.8250  5.25000E-0001   0.00000E+0000
   6.8280  5.29400E-0001   0.00000E+0000
   6.8300  5.41500E-0001   0.00000E+0000
   6.8320  5.43900E-0001   0.00000E+0000
   6.8350  5.41100E-0001   0.00000E+0000
   6.8360  5.42600E-0001   0.00000E+0000
   6.8390  5.29800E-0001   0.00000E+0000
   6.8410  5.38300E-0001   0.00000E+0000
   6.8440  5.33300E-0001   0.00000E+0000
   6.8480  5.42700E-0001   0.00000E+0000
   6.8500  5.46300E-0001   0.00000E+0000
   6.8530  5.50800E-0001   0.00000E+0000
   6.8550  5.49600E-0001   0.00000E+0000
   6.8560  5.41800E-0001   0.00000E+0000
   6.8580  5.31700E-0001   0.00000E+0000
   6.8600  5.35300E-0001   0.00000E+0000
   6.8640  5.34300E-0001   0.00000E+0000
   6.8660  5.37200E-0001   0.00000E+0000
   6.8690  5.42700E-0001   0.00000E+0000
   6.8700  5.44600E-0001   0.00000E+0000
   6.8740  5.49800E-0001   0.00000E+0000
   6.8750  5.44000E-0001   0.00000E+0000
   6.8790  5.52900E-0001   0.00000E+0000
   6.8810  5.43800E-0001   0.00000E+0000
   6.8840  5.55000E-0001   0.00000E+0000
   6.8860  5.45300E-0001   0.00000E+0000
   6.8880  5.50900E-0001   0.00000E+0000
   6.8910  5.47500E-0001   0.00000E+0000
   6.8930  5.50100E-0001   0.00000E+0000
   6.8950  5.52900E-0001   0.00000E+0000
   6.8980  5.62900E-0001   0.00000E+0000
   6.9000  5.67900E-0001   0.00000E+0000
   6.9030  5.75500E-0001   0.00000E+0000
   6.9050  5.64400E-0001   0.00000E+0000
   6.9060  5.71700E-0001   0.00000E+0000
   6.9080  5.61900E-0001   0.00000E+0000
   6.9120  5.63800E-0001   0.00000E+0000
   6.9140  5.56000E-0001   0.00000E+0000
   6.9160  5.59000E-0001   0.00000E+0000
   6.9180  5.50800E-0001   0.00000E+0000
   6.9210  5.55500E-0001   0.00000E+0000
   6.9240  5.66500E-0001   0.00000E+0000
   6.9270  5.46500E-0001   0.00000E+0000
   6.9290  5.51300E-0001   0.00000E+0000
   6.9320  5.54500E-0001   0.00000E+0000
   6.9330  5.64800E-0001   0.00000E+0000
   6.9360  5.54400E-0001   0.00000E+0000
   6.9380  5.63900E-0001   0.00000E+0000
   6.9410  5.94100E-0001   0.00000E+0000
   6.9420  5.72800E-0001   0.00000E+0000
   6.9450  5.65800E-0001   0.00000E+0000
   6.9470  5.50800E-0001   0.00000E+0000
   6.9500  5.45300E-0001   0.00000E+0000
   6.9510  5.62700E-0001   0.00000E+0000
   6.9530  5.56400E-0001   0.00000E+0000
   6.9560  5.51900E-0001   0.00000E+0000
   6.9580  5.69900E-0001   0.00000E+0000
   6.9610  5.59600E-0001   0.00000E+0000
   6.9630  5.41500E-0001   0.00000E+0000
   6.9650  5.57800E-0001   0.00000E+0000
   6.9670  5.52300E-0001   0.00000E+0000
   6.9700  5.46100E-0001   0.00000E+0000
   6.9730  5.51100E-0001   0.00000E+0000
   6.9750  5.53300E-0001   0.00000E+0000
   6.9770  5.50200E-0001   0.00000E+0000
   6.9800  5.45100E-0001   0.00000E+0000
   6.9820  5.20400E-0001   0.00000E+0000
   6.9850  5.40300E-0001   0.00000E+0000
   6.9880  5.40100E-0001   0.00000E+0000
   6.9890  5.37100E-0001   0.00000E+0000
   6.9910  5.38400E-0001   0.00000E+0000
   6.9930  5.51100E-0001   0.00000E+0000
   6.9960  5.70100E-0001   0.00000E+0000
   6.9980  5.49800E-0001   0.00000E+0000
   7.0010  5.47800E-0001   0.00000E+0000
   7.0030  5.45000E-0001   0.00000E+0000
   7.0050  5.47100E-0001   0.00000E+0000
   7.0080  5.58400E-0001   0.00000E+0000
   7.0110  5.74200E-0001   0.00000E+0000
   7.0150  5.61300E-0001   0.00000E+0000
   7.0170  5.47800E-0001   0.00000E+0000
   7.0180  5.62000E-0001   0.00000E+0000
   7.0220  5.64200E-0001   0.00000E+0000
   7.0250  5.52800E-0001   0.00000E+0000
   7.0280  5.72700E-0001   0.00000E+0000
   7.0300  5.71000E-0001   0.00000E+0000
   7.0320  5.60800E-0001   0.00000E+0000
   7.0340  5.55100E-0001   0.00000E+0000
   7.0370  5.68700E-0001   0.00000E+0000
   7.0390  5.78200E-0001   0.00000E+0000
   7.0420  6.03000E-0001   0.00000E+0000
   7.0440  5.89500E-0001   0.00000E+0000
   7.0460  5.76200E-0001   0.00000E+0000
   7.0480  5.60600E-0001   0.00000E+0000
   7.0510  5.76200E-0001   0.00000E+0000
   7.0530  5.76800E-0001   0.00000E+0000
   7.0540  5.94200E-0001   0.00000E+0000
   7.0560  5.81700E-0001   0.00000E+0000
   7.0580  5.82900E-0001   0.00000E+0000
   7.0610  5.96000E-0001   0.00000E+0000
   7.0640  6.02800E-0001   0.00000E+0000
   7.0660  5.92000E-0001   0.00000E+0000
   7.0680  5.88400E-0001   0.00000E+0000
   7.0710  6.11900E-0001   0.00000E+0000
   7.0730  6.06000E-0001   0.00000E+0000
   7.0760  5.92900E-0001   0.00000E+0000
   7.0780  5.85700E-0001   0.00000E+0000
   7.0800  6.00100E-0001   0.00000E+0000
   7.0840  6.18800E-0001   0.00000E+0000
   7.0860  6.02300E-0001   0.00000E+0000
   7.0870  6.10100E-0001   0.00000E+0000
   7.0900  6.16400E-0001   0.00000E+0000
   7.0930  6.01300E-0001   0.00000E+0000
   7.0960  6.16000E-0001   0.00000E+0000
   7.0990  6.33300E-0001   0.00000E+0000
   7.1000  6.31400E-0001   0.00000E+0000
