# Supplementary material for: Self-association of MreC as a regulatory signal in bacterial cell wall elongation
Source: Nat Commun. 2021 May 20;12:2987. doi: 10.1038/s41467-021-22957-9 (PMC8137920; doi:10.1038/s41467-021-22957-9)
Supplement: Supplementary file 4 — Source Data [file 41467_2021_22957_MOESM4_ESM.zip › Martins2-Source-Data/AUC_rawdata/E.coli/00050.RA3]

MREC FHEC 0,8 abs
R 3 20.0 20000 0013595 4.5840E10 281 1 
   5.8000 -3.25800E-0001   0.00000E+0000
   5.8030 -3.38400E-0001   0.00000E+0000
   5.8040 -2.92100E-0001   0.00000E+0000
   5.8060 -1.96100E-0001   0.00000E+0000
   5.8070 -2.57900E-0001   0.00000E+0000
   5.8100 -1.60200E-0001   0.00000E+0000
   5.8110 -1.37500E-0001   0.00000E+0000
   5.8130 -1.46900E-0001   0.00000E+0000
   5.8140 -2.54000E-0001   0.00000E+0000
   5.8160 -3.18500E-0001   0.00000E+0000
   5.8180 -4.66300E-0001   0.00000E+0000
   5.8190 -4.84200E-0001   0.00000E+0000
   5.8210 -4.60900E-0001   0.00000E+0000
   5.8230 -5.61200E-0001   0.00000E+0000
   5.8250 -4.30500E-0001   0.00000E+0000
   5.8280 -1.52500E-0001   0.00000E+0000
   5.8300  7.05000E-0002   0.00000E+0000
   5.8320  1.75700E-0001   0.00000E+0000
   5.8340  1.85600E-0001   0.00000E+0000
   5.8350  1.47500E-0001   0.00000E+0000
   5.8370  1.13500E-0001   0.00000E+0000
   5.8390  1.06100E-0001   0.00000E+0000
   5.8410  1.13300E-0001   0.00000E+0000
   5.8420  9.52000E-0002   0.00000E+0000
   5.8430  1.02600E-0001   0.00000E+0000
   5.8440  6.14000E-0002   0.00000E+0000
   5.8480  1.06700E-0001   0.00000E+0000
   5.8490  9.69000E-0002   0.00000E+0000
   5.8510  9.77000E-0002   0.00000E+0000
   5.8530  9.71000E-0002   0.00000E+0000
   5.8560  5.88000E-0002   0.00000E+0000
   5.8570  2.91000E-0002   0.00000E+0000
   5.8580  2.17000E-0002   0.00000E+0000
   5.8590  4.10000E-0002   0.00000E+0000
   5.8610  3.14000E-0002   0.00000E+0000
   5.8650  3.53000E-0002   0.00000E+0000
   5.8660  4.58000E-0002   0.00000E+0000
   5.8670  3.39000E-0002   0.00000E+0000
   5.8680  2.81000E-0002   0.00000E+0000
   5.8720 -3.76000E-0002   0.00000E+0000
   5.8730 -6.10000E-0003   0.00000E+0000
   5.8760  8.60000E-0003   0.00000E+0000
   5.8790  5.25000E-0002   0.00000E+0000
   5.8810  4.16000E-0002   0.00000E+0000
   5.8830  3.91000E-0002   0.00000E+0000
   5.8850  1.70000E-0003   0.00000E+0000
   5.8910  4.16000E-0002   0.00000E+0000
   5.8930  2.25000E-0002   0.00000E+0000
   5.8940  2.90000E-0002   0.00000E+0000
   5.8990  6.60000E-0003   0.00000E+0000
   5.9010  4.17000E-0002   0.00000E+0000
   5.9020  4.60000E-0002   0.00000E+0000
   5.9040  3.22000E-0002   0.00000E+0000
   5.9060  2.15000E-0002   0.00000E+0000
   5.9080  1.26000E-0002   0.00000E+0000
   5.9110  1.66000E-0002   0.00000E+0000
   5.9130  2.32000E-0002   0.00000E+0000
   5.9140  2.20000E-0002   0.00000E+0000
   5.9150  2.85000E-0002   0.00000E+0000
   5.9170  2.28000E-0002   0.00000E+0000
   5.9200  3.20000E-0003   0.00000E+0000
   5.9230  9.10000E-0003   0.00000E+0000
   5.9240  3.37000E-0002   0.00000E+0000
   5.9280  2.65000E-0002   0.00000E+0000
   5.9310  6.93000E-0002   0.00000E+0000
   5.9320  5.41000E-0002   0.00000E+0000
   5.9370  3.19000E-0002   0.00000E+0000
   5.9380  6.05000E-0002   0.00000E+0000
   5.9400  8.93000E-0002   0.00000E+0000
   5.9420  7.87000E-0002   0.00000E+0000
   5.9460  6.12000E-0002   0.00000E+0000
   5.9470  8.39000E-0002   0.00000E+0000
   5.9490  6.84000E-0002   0.00000E+0000
   5.9500  7.19000E-0002   0.00000E+0000
   5.9520  4.35000E-0002   0.00000E+0000
   5.9530  4.32000E-0002   0.00000E+0000
   5.9550  6.32000E-0002   0.00000E+0000
   5.9560  6.00000E-0002   0.00000E+0000
   5.9590  9.29000E-0002   0.00000E+0000
   5.9610  9.17000E-0002   0.00000E+0000
   5.9630  8.83000E-0002   0.00000E+0000
   5.9650  5.94000E-0002   0.00000E+0000
   5.9680  1.84000E-0002   0.00000E+0000
   5.9700  2.00000E-0002   0.00000E+0000
   5.9720  1.50000E-0002   0.00000E+0000
   5.9750  3.89000E-0002   0.00000E+0000
   5.9770  4.58000E-0002   0.00000E+0000
   5.9790  5.30000E-0003   0.00000E+0000
   5.9820 -5.26900E-0001   0.00000E+0000
   5.9830 -7.59400E-0001   0.00000E+0000
   5.9860 -1.17120E+0000   0.00000E+0000
   5.9890 -1.41710E+0000   0.00000E+0000
   5.9930 -1.83740E+0000   0.00000E+0000
   5.9950 -1.98460E+0000   0.00000E+0000
   5.9980 -1.98980E+0000   0.00000E+0000
   5.9990 -1.97440E+0000   0.00000E+0000
   6.0020 -1.84070E+0000   0.00000E+0000
   6.0030 -1.87380E+0000   0.00000E+0000
   6.0050 -1.80690E+0000   0.00000E+0000
   6.0060 -1.73800E+0000   0.00000E+0000
   6.0090 -1.60640E+0000   0.00000E+0000
   6.0110 -1.44050E+0000   0.00000E+0000
   6.0140 -9.70700E-0001   0.00000E+0000
   6.0150 -5.96700E-0001   0.00000E+0000
   6.0160 -9.78000E-0002   0.00000E+0000
   6.0190  8.29000E-0002   0.00000E+0000
   6.0230  1.18400E-0001   0.00000E+0000
   6.0240  1.52800E-0001   0.00000E+0000
   6.0270  1.42700E-0001   0.00000E+0000
   6.0290  1.21900E-0001   0.00000E+0000
   6.0320  1.52400E-0001   0.00000E+0000
   6.0340  1.59500E-0001   0.00000E+0000
   6.0390  1.68400E-0001   0.00000E+0000
   6.0400  1.01000E-0001   0.00000E+0000
   6.0410  9.67000E-0002   0.00000E+0000
   6.0440  9.90000E-0002   0.00000E+0000
   6.0450  1.21300E-0001   0.00000E+0000
   6.0480  1.20500E-0001   0.00000E+0000
   6.0500  1.09600E-0001   0.00000E+0000
   6.0520  1.17800E-0001   0.00000E+0000
   6.0550  1.23400E-0001   0.00000E+0000
   6.0570  1.13800E-0001   0.00000E+0000
   6.0590  1.25400E-0001   0.00000E+0000
   6.0630  1.16500E-0001   0.00000E+0000
   6.0640  1.18500E-0001   0.00000E+0000
   6.0690  1.20700E-0001   0.00000E+0000
   6.0700  1.04400E-0001   0.00000E+0000
   6.0730  1.04600E-0001   0.00000E+0000
   6.0750  1.12000E-0001   0.00000E+0000
   6.0780  1.48100E-0001   0.00000E+0000
   6.0810  1.73300E-0001   0.00000E+0000
   6.0820  1.54900E-0001   0.00000E+0000
   6.0850  1.23800E-0001   0.00000E+0000
   6.0870  9.49500E-0001   0.00000E+0000
   6.0880  1.15980E+0000   0.00000E+0000
   6.0920  1.39530E+0000   0.00000E+0000
   6.0940  1.46540E+0000   0.00000E+0000
   6.0960  1.73930E+0000   0.00000E+0000
   6.0980  2.02450E+0000   0.00000E+0000
   6.1010  2.06110E+0000   0.00000E+0000
   6.1020  2.03590E+0000   0.00000E+0000
   6.1060  1.94830E+0000   0.00000E+0000
   6.1110  1.89690E+0000   0.00000E+0000
   6.1130  1.81830E+0000   0.00000E+0000
   6.1170  1.28780E+0000   0.00000E+0000
   6.1210  2.70800E-0001   0.00000E+0000
   6.1240  1.14900E-0001   0.00000E+0000
   6.1290  1.80900E-0001   0.00000E+0000
   6.1300  1.69800E-0001   0.00000E+0000
   6.1330  1.72800E-0001   0.00000E+0000
   6.1340  1.71400E-0001   0.00000E+0000
   6.1370  1.67800E-0001   0.00000E+0000
   6.1380  1.66600E-0001   0.00000E+0000
   6.1400  1.68400E-0001   0.00000E+0000
   6.1420  1.67500E-0001   0.00000E+0000
   6.1440  1.68900E-0001   0.00000E+0000
   6.1470  1.74000E-0001   0.00000E+0000
   6.1490  1.75200E-0001   0.00000E+0000
   6.1500  1.75200E-0001   0.00000E+0000
   6.1530  1.73200E-0001   0.00000E+0000
   6.1560  1.85100E-0001   0.00000E+0000
   6.1580  1.92000E-0001   0.00000E+0000
   6.1630  1.89800E-0001   0.00000E+0000
   6.1660  1.92900E-0001   0.00000E+0000
   6.1680  2.08500E-0001   0.00000E+0000
   6.1690  2.07400E-0001   0.00000E+0000
   6.1720  2.05900E-0001   0.00000E+0000
   6.1750  2.08100E-0001   0.00000E+0000
   6.1780  2.09800E-0001   0.00000E+0000
   6.1790  2.16700E-0001   0.00000E+0000
   6.1810  2.19400E-0001   0.00000E+0000
   6.1830  2.20500E-0001   0.00000E+0000
   6.1860  2.20200E-0001   0.00000E+0000
   6.1880  2.21800E-0001   0.00000E+0000
   6.1920  2.29600E-0001   0.00000E+0000
   6.1940  2.31800E-0001   0.00000E+0000
   6.1950  2.30100E-0001   0.00000E+0000
   6.1970  2.39400E-0001   0.00000E+0000
   6.2000  2.34700E-0001   0.00000E+0000
   6.2030  2.39400E-0001   0.00000E+0000
   6.2040  2.45100E-0001   0.00000E+0000
   6.2070  2.45100E-0001   0.00000E+0000
   6.2090  2.55300E-0001   0.00000E+0000
   6.2110  2.53300E-0001   0.00000E+0000
   6.2130  2.62400E-0001   0.00000E+0000
   6.2180  2.66500E-0001   0.00000E+0000
   6.2200  2.69300E-0001   0.00000E+0000
   6.2220  2.70400E-0001   0.00000E+0000
   6.2230  2.69500E-0001   0.00000E+0000
   6.2280  2.92600E-0001   0.00000E+0000
   6.2290  3.09300E-0001   0.00000E+0000
   6.2300  2.89400E-0001   0.00000E+0000
   6.2310  2.51600E-0001   0.00000E+0000
   6.2340  2.33300E-0001   0.00000E+0000
   6.2370  3.09600E-0001   0.00000E+0000
   6.2390  3.21400E-0001   0.00000E+0000
   6.2400  3.17000E-0001   0.00000E+0000
   6.2430  2.98500E-0001   0.00000E+0000
   6.2450  3.04700E-0001   0.00000E+0000
   6.2480  3.05600E-0001   0.00000E+0000
   6.2500  3.10500E-0001   0.00000E+0000
   6.2520  3.07800E-0001   0.00000E+0000
   6.2560  3.15700E-0001   0.00000E+0000
   6.2570  3.31300E-0001   0.00000E+0000
   6.2610  3.17900E-0001   0.00000E+0000
   6.2630  3.23000E-0001   0.00000E+0000
   6.2660  3.23500E-0001   0.00000E+0000
   6.2680  3.34700E-0001   0.00000E+0000
   6.2710  3.29700E-0001   0.00000E+0000
   6.2730  3.28600E-0001   0.00000E+0000
   6.2740  3.28600E-0001   0.00000E+0000
   6.2780  3.37600E-0001   0.00000E+0000
   6.2790  3.38300E-0001   0.00000E+0000
   6.2820  3.31000E-0001   0.00000E+0000
   6.2840  3.26400E-0001   0.00000E+0000
   6.2850  3.35800E-0001   0.00000E+0000
   6.2890  3.45800E-0001   0.00000E+0000
   6.2920  3.48300E-0001   0.00000E+0000
   6.2930  3.47600E-0001   0.00000E+0000
   6.2970  3.49900E-0001   0.00000E+0000
   6.2980  3.57200E-0001   0.00000E+0000
   6.3000  3.56400E-0001   0.00000E+0000
   6.3030  3.51800E-0001   0.00000E+0000
   6.3050  3.53000E-0001   0.00000E+0000
   6.3090  3.56600E-0001   0.00000E+0000
   6.3110  3.60900E-0001   0.00000E+0000
   6.3120  3.66100E-0001   0.00000E+0000
   6.3170  3.59600E-0001   0.00000E+0000
   6.3210  3.68000E-0001   0.00000E+0000
   6.3230  3.69500E-0001   0.00000E+0000
   6.3270  3.86900E-0001   0.00000E+0000
   6.3300  3.41600E-0001   0.00000E+0000
   6.3320  3.25400E-0001   0.00000E+0000
   6.3330  3.36000E-0001   0.00000E+0000
   6.3360  3.71300E-0001   0.00000E+0000
   6.3370  4.04700E-0001   0.00000E+0000
   6.3400  3.93300E-0001   0.00000E+0000
   6.3420  3.88600E-0001   0.00000E+0000
   6.3440  3.90600E-0001   0.00000E+0000
   6.3460  3.97100E-0001   0.00000E+0000
   6.3480  3.99500E-0001   0.00000E+0000
   6.3510  3.98300E-0001   0.00000E+0000
   6.3530  3.96700E-0001   0.00000E+0000
   6.3550  3.95700E-0001   0.00000E+0000
   6.3570  3.90500E-0001   0.00000E+0000
   6.3590  3.94200E-0001   0.00000E+0000
   6.3620  3.97800E-0001   0.00000E+0000
   6.3650  4.01800E-0001   0.00000E+0000
   6.3660  4.02900E-0001   0.00000E+0000
   6.3690  4.06600E-0001   0.00000E+0000
   6.3710  4.01800E-0001   0.00000E+0000
   6.3730  4.13300E-0001   0.00000E+0000
   6.3760  4.02200E-0001   0.00000E+0000
   6.3780  4.11200E-0001   0.00000E+0000
   6.3800  4.15600E-0001   0.00000E+0000
   6.3820  4.07800E-0001   0.00000E+0000
   6.3840  4.18800E-0001   0.00000E+0000
   6.3860  4.25400E-0001   0.00000E+0000
   6.3890  4.17900E-0001   0.00000E+0000
   6.3920  4.28000E-0001   0.00000E+0000
   6.3930  4.20800E-0001   0.00000E+0000
   6.3940  4.12900E-0001   0.00000E+0000
   6.3970  4.24000E-0001   0.00000E+0000
   6.3990  4.23200E-0001   0.00000E+0000
   6.4020  4.31000E-0001   0.00000E+0000
   6.4030  4.17700E-0001   0.00000E+0000
   6.4050  4.23100E-0001   0.00000E+0000
   6.4070  4.22700E-0001   0.00000E+0000
   6.4110  4.25400E-0001   0.00000E+0000
   6.4160  4.18500E-0001   0.00000E+0000
   6.4170  4.33200E-0001   0.00000E+0000
   6.4210  4.29300E-0001   0.00000E+0000
   6.4240  4.36800E-0001   0.00000E+0000
   6.4260  4.31500E-0001   0.00000E+0000
   6.4280  4.36200E-0001   0.00000E+0000
   6.4300  4.27900E-0001   0.00000E+0000
   6.4330  4.29500E-0001   0.00000E+0000
   6.4350  4.25800E-0001   0.00000E+0000
   6.4360  4.39200E-0001   0.00000E+0000
   6.4380  4.33500E-0001   0.00000E+0000
   6.4410  4.32500E-0001   0.00000E+0000
   6.4430  4.35800E-0001   0.00000E+0000
   6.4470  4.41600E-0001   0.00000E+0000
   6.4480  4.32800E-0001   0.00000E+0000
   6.4520  4.30800E-0001   0.00000E+0000
   6.4530  4.45300E-0001   0.00000E+0000
   6.4560  4.50200E-0001   0.00000E+0000
   6.4590  4.32000E-0001   0.00000E+0000
   6.4620  4.36600E-0001   0.00000E+0000
   6.4660  4.42700E-0001   0.00000E+0000
   6.4670  4.38900E-0001   0.00000E+0000
   6.4700  4.29500E-0001   0.00000E+0000
   6.4710  4.36100E-0001   0.00000E+0000
   6.4730  4.46800E-0001   0.00000E+0000
   6.4770  4.63900E-0001   0.00000E+0000
   6.4780  4.82800E-0001   0.00000E+0000
   6.4810  4.47500E-0001   0.00000E+0000
   6.4830  4.51800E-0001   0.00000E+0000
   6.4850  4.51100E-0001   0.00000E+0000
   6.4870  4.39500E-0001   0.00000E+0000
   6.4900  4.54700E-0001   0.00000E+0000
   6.4950  4.36100E-0001   0.00000E+0000
   6.4970  4.49900E-0001   0.00000E+0000
   6.5000  4.36200E-0001   0.00000E+0000
   6.5020  4.39600E-0001   0.00000E+0000
   6.5040  4.48000E-0001   0.00000E+0000
   6.5070  4.55800E-0001   0.00000E+0000
   6.5090  4.62300E-0001   0.00000E+0000
   6.5120  4.44400E-0001   0.00000E+0000
   6.5140  4.12400E-0001   0.00000E+0000
   6.5170  4.45200E-0001   0.00000E+0000
   6.5210  4.53200E-0001   0.00000E+0000
   6.5240  4.59300E-0001   0.00000E+0000
   6.5260  4.45100E-0001   0.00000E+0000
   6.5270  4.40800E-0001   0.00000E+0000
   6.5290  4.44400E-0001   0.00000E+0000
   6.5310  4.46200E-0001   0.00000E+0000
   6.5360  4.50200E-0001   0.00000E+0000
   6.5380  4.54700E-0001   0.00000E+0000
   6.5410  4.53200E-0001   0.00000E+0000
   6.5430  4.57900E-0001   0.00000E+0000
   6.5440  4.53500E-0001   0.00000E+0000
   6.5470  4.47400E-0001   0.00000E+0000
   6.5500  4.55800E-0001   0.00000E+0000
   6.5520  4.62200E-0001   0.00000E+0000
   6.5570  4.42800E-0001   0.00000E+0000
   6.5590  4.50700E-0001   0.00000E+0000
   6.5610  4.54600E-0001   0.00000E+0000
   6.5640  4.55500E-0001   0.00000E+0000
   6.5660  4.47600E-0001   0.00000E+0000
   6.5690  4.52400E-0001   0.00000E+0000
   6.5710  4.55400E-0001   0.00000E+0000
   6.5740  4.50500E-0001   0.00000E+0000
   6.5770  4.55100E-0001   0.00000E+0000
   6.5790  4.48700E-0001   0.00000E+0000
   6.5820  4.53400E-0001   0.00000E+0000
   6.5830  4.58800E-0001   0.00000E+0000
   6.5840  4.56000E-0001   0.00000E+0000
   6.5870  4.60700E-0001   0.00000E+0000
   6.5880  4.55400E-0001   0.00000E+0000
   6.5910  4.54800E-0001   0.00000E+0000
   6.5930  4.55000E-0001   0.00000E+0000
   6.5950  4.64600E-0001   0.00000E+0000
   6.5980  4.58100E-0001   0.00000E+0000
   6.6010  4.78100E-0001   0.00000E+0000
   6.6030  4.82600E-0001   0.00000E+0000
   6.6050  4.70500E-0001   0.00000E+0000
   6.6070  4.59600E-0001   0.00000E+0000
   6.6100  4.60000E-0001   0.00000E+0000
   6.6120  4.67800E-0001   0.00000E+0000
   6.6150  4.68400E-0001   0.00000E+0000
   6.6170  4.59200E-0001   0.00000E+0000
   6.6190  4.66600E-0001   0.00000E+0000
   6.6240  4.57200E-0001   0.00000E+0000
   6.6260  4.74700E-0001   0.00000E+0000
   6.6290  4.71700E-0001   0.00000E+0000
   6.6310  4.69700E-0001   0.00000E+0000
   6.6330  4.77000E-0001   0.00000E+0000
   6.6350  4.68900E-0001   0.00000E+0000
   6.6360  4.63900E-0001   0.00000E+0000
   6.6400  4.74500E-0001   0.00000E+0000
   6.6430  4.73500E-0001   0.00000E+0000
   6.6460  4.77700E-0001   0.00000E+0000
   6.6490  4.61700E-0001   0.00000E+0000
   6.6500  4.63900E-0001   0.00000E+0000
   6.6530  4.72600E-0001   0.00000E+0000
   6.6550  4.66300E-0001   0.00000E+0000
   6.6570  4.75500E-0001   0.00000E+0000
   6.6600  4.63500E-0001   0.00000E+0000
   6.6620  4.66800E-0001   0.00000E+0000
   6.6660  4.67900E-0001   0.00000E+0000
   6.6720  4.78400E-0001   0.00000E+0000
   6.6760  4.72700E-0001   0.00000E+0000
   6.6770  4.67900E-0001   0.00000E+0000
   6.6800  4.74100E-0001   0.00000E+0000
   6.6810  4.83900E-0001   0.00000E+0000
   6.6840  4.82000E-0001   0.00000E+0000
   6.6860  4.76000E-0001   0.00000E+0000
   6.6880  4.78800E-0001   0.00000E+0000
   6.6900  4.72900E-0001   0.00000E+0000
   6.6930  4.85400E-0001   0.00000E+0000
   6.6950  4.82100E-0001   0.00000E+0000
   6.6970  4.89200E-0001   0.00000E+0000
   6.7010  4.72600E-0001   0.00000E+0000
   6.7050  4.65100E-0001   0.00000E+0000
   6.7080  4.83300E-0001   0.00000E+0000
   6.7100  4.82000E-0001   0.00000E+0000
   6.7120  4.73700E-0001   0.00000E+0000
   6.7150  4.77500E-0001   0.00000E+0000
   6.7170  4.76600E-0001   0.00000E+0000
   6.7200  4.73200E-0001   0.00000E+0000
   6.7220  4.81900E-0001   0.00000E+0000
   6.7240  4.78600E-0001   0.00000E+0000
   6.7260  4.86300E-0001   0.00000E+0000
   6.7280  4.92600E-0001   0.00000E+0000
   6.7310  4.83200E-0001   0.00000E+0000
   6.7350  4.91600E-0001   0.00000E+0000
   6.7380  4.89600E-0001   0.00000E+0000
   6.7410  4.95200E-0001   0.00000E+0000
   6.7430  4.96000E-0001   0.00000E+0000
   6.7460  4.82500E-0001   0.00000E+0000
   6.7500  4.93700E-0001   0.00000E+0000
   6.7510  5.04100E-0001   0.00000E+0000
   6.7550  4.94100E-0001   0.00000E+0000
   6.7580  4.93200E-0001   0.00000E+0000
   6.7590  4.97500E-0001   0.00000E+0000
   6.7610  5.03700E-0001   0.00000E+0000
   6.7630  4.92500E-0001   0.00000E+0000
   6.7680  4.91200E-0001   0.00000E+0000
   6.7700  4.62900E-0001   0.00000E+0000
   6.7720  4.92200E-0001   0.00000E+0000
   6.7740  5.11900E-0001   0.00000E+0000
   6.7760  5.02400E-0001   0.00000E+0000
   6.7790  5.03900E-0001   0.00000E+0000
   6.7810  4.95200E-0001   0.00000E+0000
   6.7830  4.98200E-0001   0.00000E+0000
   6.7870  5.05400E-0001   0.00000E+0000
   6.7880  4.98600E-0001   0.00000E+0000
   6.7900  5.01600E-0001   0.00000E+0000
   6.7930  5.13100E-0001   0.00000E+0000
   6.7960  5.06700E-0001   0.00000E+0000
   6.7980  4.99400E-0001   0.00000E+0000
   6.8010  4.91500E-0001   0.00000E+0000
   6.8030  5.00100E-0001   0.00000E+0000
   6.8050  5.07400E-0001   0.00000E+0000
   6.8080  5.09600E-0001   0.00000E+0000
   6.8110  5.26800E-0001   0.00000E+0000
   6.8140  5.28200E-0001   0.00000E+0000
   6.8150  5.13000E-0001   0.00000E+0000
   6.8190  5.16700E-0001   0.00000E+0000
   6.8210  5.05700E-0001   0.00000E+0000
   6.8240  5.01000E-0001   0.00000E+0000
   6.8260  5.01600E-0001   0.00000E+0000
   6.8290  5.02600E-0001   0.00000E+0000
   6.8320  5.15800E-0001   0.00000E+0000
   6.8370  5.16600E-0001   0.00000E+0000
   6.8400  5.04900E-0001   0.00000E+0000
   6.8410  5.03700E-0001   0.00000E+0000
   6.8440  5.02400E-0001   0.00000E+0000
   6.8480  5.01100E-0001   0.00000E+0000
   6.8510  5.17800E-0001   0.00000E+0000
   6.8540  5.16400E-0001   0.00000E+0000
   6.8560  5.26300E-0001   0.00000E+0000
   6.8580  5.06300E-0001   0.00000E+0000
   6.8600  5.04500E-0001   0.00000E+0000
   6.8630  5.01200E-0001   0.00000E+0000
   6.8650  5.05300E-0001   0.00000E+0000
   6.8680  5.14400E-0001   0.00000E+0000
   6.8720  5.14300E-0001   0.00000E+0000
   6.8750  5.24500E-0001   0.00000E+0000
   6.8770  5.24700E-0001   0.00000E+0000
   6.8790  5.24900E-0001   0.00000E+0000
   6.8810  5.15600E-0001   0.00000E+0000
   6.8840  5.26300E-0001   0.00000E+0000
   6.8860  5.18100E-0001   0.00000E+0000
   6.8890  5.25500E-0001   0.00000E+0000
   6.8900  5.31400E-0001   0.00000E+0000
   6.8930  5.22600E-0001   0.00000E+0000
   6.8950  5.30200E-0001   0.00000E+0000
   6.8990  5.45100E-0001   0.00000E+0000
   6.9020  5.50600E-0001   0.00000E+0000
   6.9040  5.41900E-0001   0.00000E+0000
   6.9070  5.44600E-0001   0.00000E+0000
   6.9090  5.48400E-0001   0.00000E+0000
   6.9120  5.48800E-0001   0.00000E+0000
   6.9150  5.42700E-0001   0.00000E+0000
   6.9180  5.31700E-0001   0.00000E+0000
   6.9200  5.38100E-0001   0.00000E+0000
   6.9220  5.45500E-0001   0.00000E+0000
   6.9260  5.43500E-0001   0.00000E+0000
   6.9270  5.32400E-0001   0.00000E+0000
   6.9280  5.32700E-0001   0.00000E+0000
   6.9320  5.42100E-0001   0.00000E+0000
   6.9340  5.57000E-0001   0.00000E+0000
   6.9370  5.30200E-0001   0.00000E+0000
   6.9390  5.48500E-0001   0.00000E+0000
   6.9420  5.59100E-0001   0.00000E+0000
   6.9440  5.46900E-0001   0.00000E+0000
   6.9470  5.35500E-0001   0.00000E+0000
   6.9490  5.19400E-0001   0.00000E+0000
   6.9520  5.30400E-0001   0.00000E+0000
   6.9540  5.37400E-0001   0.00000E+0000
   6.9570  5.34700E-0001   0.00000E+0000
   6.9590  5.47800E-0001   0.00000E+0000
   6.9610  5.29200E-0001   0.00000E+0000
   6.9630  5.29700E-0001   0.00000E+0000
   6.9650  5.40800E-0001   0.00000E+0000
   6.9690  5.25800E-0001   0.00000E+0000
   6.9720  5.28600E-0001   0.00000E+0000
   6.9750  5.44300E-0001   0.00000E+0000
   6.9770  5.34100E-0001   0.00000E+0000
   6.9800  5.26200E-0001   0.00000E+0000
   6.9840  5.06500E-0001   0.00000E+0000
   6.9860  5.28400E-0001   0.00000E+0000
   6.9880  5.21100E-0001   0.00000E+0000
   6.9890  5.19700E-0001   0.00000E+0000
   6.9910  5.19000E-0001   0.00000E+0000
   6.9930  5.31900E-0001   0.00000E+0000
   6.9960  5.50200E-0001   0.00000E+0000
   6.9980  5.30500E-0001   0.00000E+0000
   7.0000  5.18200E-0001   0.00000E+0000
   7.0030  5.30500E-0001   0.00000E+0000
   7.0060  5.33600E-0001   0.00000E+0000
   7.0100  5.43000E-0001   0.00000E+0000
   7.0110  5.47300E-0001   0.00000E+0000
   7.0130  5.54700E-0001   0.00000E+0000
   7.0160  5.33900E-0001   0.00000E+0000
   7.0180  5.39300E-0001   0.00000E+0000
   7.0210  5.58600E-0001   0.00000E+0000
   7.0230  5.46600E-0001   0.00000E+0000
   7.0250  5.42300E-0001   0.00000E+0000
   7.0280  5.52900E-0001   0.00000E+0000
   7.0300  5.51200E-0001   0.00000E+0000
   7.0340  5.50400E-0001   0.00000E+0000
   7.0370  5.61700E-0001   0.00000E+0000
   7.0390  5.68500E-0001   0.00000E+0000
   7.0410  5.88000E-0001   0.00000E+0000
   7.0440  5.62600E-0001   0.00000E+0000
   7.0460  5.54800E-0001   0.00000E+0000
   7.0480  5.58900E-0001   0.00000E+0000
   7.0490  5.53200E-0001   0.00000E+0000
   7.0530  5.62000E-0001   0.00000E+0000
   7.0550  5.66500E-0001   0.00000E+0000
   7.0580  5.59200E-0001   0.00000E+0000
   7.0600  5.83100E-0001   0.00000E+0000
   7.0620  5.76300E-0001   0.00000E+0000
   7.0640  5.78800E-0001   0.00000E+0000
   7.0660  5.65800E-0001   0.00000E+0000
   7.0710  5.89100E-0001   0.00000E+0000
   7.0730  5.82200E-0001   0.00000E+0000
   7.0760  5.85200E-0001   0.00000E+0000
   7.0800  5.71600E-0001   0.00000E+0000
   7.0820  5.76600E-0001   0.00000E+0000
   7.0830  5.92700E-0001   0.00000E+0000
   7.0850  6.01800E-0001   0.00000E+0000
   7.0890  5.93300E-0001   0.00000E+0000
   7.0910  5.88900E-0001   0.00000E+0000
   7.0930  5.85100E-0001   0.00000E+0000
   7.0950  6.04600E-0001   0.00000E+0000
   7.0970  6.12700E-0001   0.00000E+0000
   7.0990  6.17700E-0001   0.00000E+0000
   7.1010  6.20800E-0001   0.00000E+0000
