# Supplementary material for: Self-association of MreC as a regulatory signal in bacterial cell wall elongation
Source: Nat Commun. 2021 May 20;12:2987. doi: 10.1038/s41467-021-22957-9 (PMC8137920; doi:10.1038/s41467-021-22957-9)
Supplement: Supplementary file 4 — Source Data [file 41467_2021_22957_MOESM4_ESM.zip › Martins2-Source-Data/AUC_rawdata/E.coli/00078.RA3]

MREC FHEC 0,8 abs
R 3 20.0 20000 0019439 7.1470E10 281 1 
   5.8010 -4.80700E-0001   0.00000E+0000
   5.8030 -3.60000E-0001   0.00000E+0000
   5.8040 -1.53500E-0001   0.00000E+0000
   5.8060 -2.64600E-0001   0.00000E+0000
   5.8070 -2.19600E-0001   0.00000E+0000
   5.8090 -1.64500E-0001   0.00000E+0000
   5.8100 -1.82400E-0001   0.00000E+0000
   5.8110 -1.32900E-0001   0.00000E+0000
   5.8130 -2.16000E-0001   0.00000E+0000
   5.8140 -1.53300E-0001   0.00000E+0000
   5.8160 -1.94600E-0001   0.00000E+0000
   5.8170 -2.90900E-0001   0.00000E+0000
   5.8200 -5.29100E-0001   0.00000E+0000
   5.8210 -4.91400E-0001   0.00000E+0000
   5.8220 -5.06100E-0001   0.00000E+0000
   5.8230 -5.25200E-0001   0.00000E+0000
   5.8250 -5.45200E-0001   0.00000E+0000
   5.8280 -2.71200E-0001   0.00000E+0000
   5.8300 -7.55000E-0002   0.00000E+0000
   5.8320  8.09000E-0002   0.00000E+0000
   5.8340  1.56800E-0001   0.00000E+0000
   5.8350  1.50500E-0001   0.00000E+0000
   5.8390  1.05000E-0001   0.00000E+0000
   5.8410  9.23000E-0002   0.00000E+0000
   5.8440  9.00000E-0002   0.00000E+0000
   5.8460  5.99000E-0002   0.00000E+0000
   5.8480  1.11800E-0001   0.00000E+0000
   5.8510  8.84000E-0002   0.00000E+0000
   5.8540  8.69000E-0002   0.00000E+0000
   5.8550  7.36000E-0002   0.00000E+0000
   5.8560  4.48000E-0002   0.00000E+0000
   5.8580  2.30000E-0002   0.00000E+0000
   5.8590  2.88000E-0002   0.00000E+0000
   5.8630  1.92000E-0002   0.00000E+0000
   5.8650  2.46000E-0002   0.00000E+0000
   5.8660  3.39000E-0002   0.00000E+0000
   5.8670  4.26000E-0002   0.00000E+0000
   5.8680  2.95000E-0002   0.00000E+0000
   5.8710 -1.80000E-0003   0.00000E+0000
   5.8730 -4.01000E-0002   0.00000E+0000
   5.8770 -2.00000E-0004   0.00000E+0000
   5.8780  7.70000E-0003   0.00000E+0000
   5.8800  4.57000E-0002   0.00000E+0000
   5.8820  4.49000E-0002   0.00000E+0000
   5.8830  3.76000E-0002   0.00000E+0000
   5.8840  2.14000E-0002   0.00000E+0000
   5.8870  1.39000E-0002   0.00000E+0000
   5.8890  2.43000E-0002   0.00000E+0000
   5.8920  4.19000E-0002   0.00000E+0000
   5.8960  3.97000E-0002   0.00000E+0000
   5.8990  1.02000E-0002   0.00000E+0000
   5.9010  2.88000E-0002   0.00000E+0000
   5.9060  3.02000E-0002   0.00000E+0000
   5.9070  1.77000E-0002   0.00000E+0000
   5.9090  1.73000E-0002   0.00000E+0000
   5.9100  1.40000E-0002   0.00000E+0000
   5.9130  2.03000E-0002   0.00000E+0000
   5.9150  2.73000E-0002   0.00000E+0000
   5.9160  2.14000E-0002   0.00000E+0000
   5.9170  2.16000E-0002   0.00000E+0000
   5.9210  2.73000E-0002   0.00000E+0000
   5.9230 -6.70000E-0003   0.00000E+0000
   5.9250  2.15000E-0002   0.00000E+0000
   5.9270  4.62000E-0002   0.00000E+0000
   5.9280  3.32000E-0002   0.00000E+0000
   5.9300  6.79000E-0002   0.00000E+0000
   5.9330  7.42000E-0002   0.00000E+0000
   5.9350  3.21000E-0002   0.00000E+0000
   5.9390  2.80000E-0002   0.00000E+0000
   5.9400  6.67000E-0002   0.00000E+0000
   5.9430  6.63000E-0002   0.00000E+0000
   5.9460  6.31000E-0002   0.00000E+0000
   5.9470  7.35000E-0002   0.00000E+0000
   5.9490  6.56000E-0002   0.00000E+0000
   5.9510  6.02000E-0002   0.00000E+0000
   5.9530  4.21000E-0002   0.00000E+0000
   5.9540  5.20000E-0002   0.00000E+0000
   5.9560  6.22000E-0002   0.00000E+0000
   5.9600  7.25000E-0002   0.00000E+0000
   5.9620  9.50000E-0002   0.00000E+0000
   5.9650  7.61000E-0002   0.00000E+0000
   5.9680  3.17000E-0002   0.00000E+0000
   5.9690  2.04000E-0002   0.00000E+0000
   5.9720  1.96000E-0002   0.00000E+0000
   5.9740  2.75000E-0002   0.00000E+0000
   5.9770  3.08000E-0002   0.00000E+0000
   5.9790  6.02000E-0002   0.00000E+0000
   5.9810 -1.50100E-0001   0.00000E+0000
   5.9830 -7.00800E-0001   0.00000E+0000
   5.9840 -1.03780E+0000   0.00000E+0000
   5.9880 -1.33170E+0000   0.00000E+0000
   5.9900 -1.47800E+0000   0.00000E+0000
   5.9920 -1.67220E+0000   0.00000E+0000
   5.9930 -1.81430E+0000   0.00000E+0000
   5.9960 -1.93840E+0000   0.00000E+0000
   5.9980 -1.97190E+0000   0.00000E+0000
   6.0010 -1.94080E+0000   0.00000E+0000
   6.0040 -1.82920E+0000   0.00000E+0000
   6.0060 -1.82790E+0000   0.00000E+0000
   6.0090 -1.64770E+0000   0.00000E+0000
   6.0110 -1.48450E+0000   0.00000E+0000
   6.0130 -1.21440E+0000   0.00000E+0000
   6.0160 -6.63800E-0001   0.00000E+0000
   6.0190 -1.96300E-0001   0.00000E+0000
   6.0200  1.25300E-0001   0.00000E+0000
   6.0230  1.29300E-0001   0.00000E+0000
   6.0250  1.47500E-0001   0.00000E+0000
   6.0270  1.20800E-0001   0.00000E+0000
   6.0300  1.40800E-0001   0.00000E+0000
   6.0320  1.44000E-0001   0.00000E+0000
   6.0350  1.59900E-0001   0.00000E+0000
   6.0370  1.66100E-0001   0.00000E+0000
   6.0400  1.12000E-0001   0.00000E+0000
   6.0420  8.91000E-0002   0.00000E+0000
   6.0450  1.25800E-0001   0.00000E+0000
   6.0480  1.30100E-0001   0.00000E+0000
   6.0500  1.06300E-0001   0.00000E+0000
   6.0510  1.04700E-0001   0.00000E+0000
   6.0520  1.23700E-0001   0.00000E+0000
   6.0540  1.10000E-0001   0.00000E+0000
   6.0570  1.20700E-0001   0.00000E+0000
   6.0590  1.11500E-0001   0.00000E+0000
   6.0620  1.18600E-0001   0.00000E+0000
   6.0640  1.16400E-0001   0.00000E+0000
   6.0650  1.25200E-0001   0.00000E+0000
   6.0680  1.23000E-0001   0.00000E+0000
   6.0710  1.08000E-0001   0.00000E+0000
   6.0730  1.04000E-0001   0.00000E+0000
   6.0750  1.02100E-0001   0.00000E+0000
   6.0780  1.59700E-0001   0.00000E+0000
   6.0800  1.53600E-0001   0.00000E+0000
   6.0820  1.05000E-0001   0.00000E+0000
   6.0850  9.03800E-0001   0.00000E+0000
   6.0890  1.19040E+0000   0.00000E+0000
   6.0920  1.35470E+0000   0.00000E+0000
   6.0940  1.40690E+0000   0.00000E+0000
   6.0960  1.50330E+0000   0.00000E+0000
   6.0990  2.01160E+0000   0.00000E+0000
   6.1010  2.05770E+0000   0.00000E+0000
   6.1040  2.02460E+0000   0.00000E+0000
   6.1060  2.00400E+0000   0.00000E+0000
   6.1080  1.89090E+0000   0.00000E+0000
   6.1110  1.83750E+0000   0.00000E+0000
   6.1130  1.72520E+0000   0.00000E+0000
   6.1150  1.62720E+0000   0.00000E+0000
   6.1180  1.28270E+0000   0.00000E+0000
   6.1190  3.90300E-0001   0.00000E+0000
   6.1250  6.98000E-0002   0.00000E+0000
   6.1280  1.44100E-0001   0.00000E+0000
   6.1290  1.37700E-0001   0.00000E+0000
   6.1320  1.33800E-0001   0.00000E+0000
   6.1350  1.30200E-0001   0.00000E+0000
   6.1360  1.34200E-0001   0.00000E+0000
   6.1390  1.26100E-0001   0.00000E+0000
   6.1400  1.27500E-0001   0.00000E+0000
   6.1420  1.18100E-0001   0.00000E+0000
   6.1450  1.21300E-0001   0.00000E+0000
   6.1470  1.34600E-0001   0.00000E+0000
   6.1490  1.33100E-0001   0.00000E+0000
   6.1510  1.29200E-0001   0.00000E+0000
   6.1540  1.32100E-0001   0.00000E+0000
   6.1560  1.36200E-0001   0.00000E+0000
   6.1590  1.45300E-0001   0.00000E+0000
   6.1610  1.44200E-0001   0.00000E+0000
   6.1630  1.34700E-0001   0.00000E+0000
   6.1640  1.40300E-0001   0.00000E+0000
   6.1670  1.44700E-0001   0.00000E+0000
   6.1680  1.56400E-0001   0.00000E+0000
   6.1710  1.50700E-0001   0.00000E+0000
   6.1750  1.53600E-0001   0.00000E+0000
   6.1760  1.54800E-0001   0.00000E+0000
   6.1770  1.56500E-0001   0.00000E+0000
   6.1800  1.66400E-0001   0.00000E+0000
   6.1810  1.60800E-0001   0.00000E+0000
   6.1850  1.59600E-0001   0.00000E+0000
   6.1860  1.61300E-0001   0.00000E+0000
   6.1900  1.68700E-0001   0.00000E+0000
   6.1940  1.70200E-0001   0.00000E+0000
   6.1950  1.71600E-0001   0.00000E+0000
   6.1990  1.72000E-0001   0.00000E+0000
   6.2040  1.81400E-0001   0.00000E+0000
   6.2060  1.79100E-0001   0.00000E+0000
   6.2080  1.86800E-0001   0.00000E+0000
   6.2110  1.85800E-0001   0.00000E+0000
   6.2130  1.95100E-0001   0.00000E+0000
   6.2150  1.94600E-0001   0.00000E+0000
   6.2170  1.89800E-0001   0.00000E+0000
   6.2190  1.97000E-0001   0.00000E+0000
   6.2230  2.03400E-0001   0.00000E+0000
   6.2250  2.07200E-0001   0.00000E+0000
   6.2270  2.35500E-0001   0.00000E+0000
   6.2300  2.13900E-0001   0.00000E+0000
   6.2330  1.50100E-0001   0.00000E+0000
   6.2360  2.07500E-0001   0.00000E+0000
   6.2380  2.41600E-0001   0.00000E+0000
   6.2410  2.25000E-0001   0.00000E+0000
   6.2430  2.22400E-0001   0.00000E+0000
   6.2470  2.29900E-0001   0.00000E+0000
   6.2490  2.33700E-0001   0.00000E+0000
   6.2520  2.26000E-0001   0.00000E+0000
   6.2540  2.30500E-0001   0.00000E+0000
   6.2570  2.38900E-0001   0.00000E+0000
   6.2610  2.50200E-0001   0.00000E+0000
   6.2620  2.49500E-0001   0.00000E+0000
   6.2640  2.46500E-0001   0.00000E+0000
   6.2660  2.62100E-0001   0.00000E+0000
   6.2680  2.62200E-0001   0.00000E+0000
   6.2690  2.51400E-0001   0.00000E+0000
   6.2730  2.46400E-0001   0.00000E+0000
   6.2750  2.57300E-0001   0.00000E+0000
   6.2780  2.63400E-0001   0.00000E+0000
   6.2790  2.62400E-0001   0.00000E+0000
   6.2820  2.54300E-0001   0.00000E+0000
   6.2860  2.74000E-0001   0.00000E+0000
   6.2880  2.69000E-0001   0.00000E+0000
   6.2910  2.65800E-0001   0.00000E+0000
   6.2930  2.76300E-0001   0.00000E+0000
   6.2960  2.80800E-0001   0.00000E+0000
   6.2990  2.78200E-0001   0.00000E+0000
   6.3000  2.79700E-0001   0.00000E+0000
   6.3040  2.82400E-0001   0.00000E+0000
   6.3050  2.82000E-0001   0.00000E+0000
   6.3090  2.91900E-0001   0.00000E+0000
   6.3110  2.86100E-0001   0.00000E+0000
   6.3140  2.84300E-0001   0.00000E+0000
   6.3160  2.95700E-0001   0.00000E+0000
   6.3180  2.94200E-0001   0.00000E+0000
   6.3210  2.94100E-0001   0.00000E+0000
   6.3220  2.97100E-0001   0.00000E+0000
   6.3250  3.20200E-0001   0.00000E+0000
   6.3280  3.03300E-0001   0.00000E+0000
   6.3300  2.63600E-0001   0.00000E+0000
   6.3330  2.75000E-0001   0.00000E+0000
   6.3350  3.24200E-0001   0.00000E+0000
   6.3370  3.32400E-0001   0.00000E+0000
   6.3400  3.24400E-0001   0.00000E+0000
   6.3420  3.17900E-0001   0.00000E+0000
   6.3430  3.25500E-0001   0.00000E+0000
   6.3450  3.34400E-0001   0.00000E+0000
   6.3480  3.29500E-0001   0.00000E+0000
   6.3500  3.25300E-0001   0.00000E+0000
   6.3530  3.23800E-0001   0.00000E+0000
   6.3570  3.22900E-0001   0.00000E+0000
   6.3590  3.28700E-0001   0.00000E+0000
   6.3620  3.29700E-0001   0.00000E+0000
   6.3640  3.37100E-0001   0.00000E+0000
   6.3670  3.36100E-0001   0.00000E+0000
   6.3680  3.26800E-0001   0.00000E+0000
   6.3710  3.36800E-0001   0.00000E+0000
   6.3750  3.44300E-0001   0.00000E+0000
   6.3780  3.49500E-0001   0.00000E+0000
   6.3790  3.46800E-0001   0.00000E+0000
   6.3810  3.39100E-0001   0.00000E+0000
   6.3850  3.51200E-0001   0.00000E+0000
   6.3880  3.54400E-0001   0.00000E+0000
   6.3890  3.50400E-0001   0.00000E+0000
   6.3920  3.54000E-0001   0.00000E+0000
   6.3940  3.53200E-0001   0.00000E+0000
   6.3970  3.52800E-0001   0.00000E+0000
   6.3980  3.57900E-0001   0.00000E+0000
   6.4010  3.60900E-0001   0.00000E+0000
   6.4020  3.63100E-0001   0.00000E+0000
   6.4050  3.49900E-0001   0.00000E+0000
   6.4080  3.57000E-0001   0.00000E+0000
   6.4100  3.60600E-0001   0.00000E+0000
   6.4120  3.55300E-0001   0.00000E+0000
   6.4140  3.57800E-0001   0.00000E+0000
   6.4180  3.65600E-0001   0.00000E+0000
   6.4190  3.61000E-0001   0.00000E+0000
   6.4220  3.65000E-0001   0.00000E+0000
   6.4250  3.66400E-0001   0.00000E+0000
   6.4260  3.63900E-0001   0.00000E+0000
   6.4280  3.66100E-0001   0.00000E+0000
   6.4310  3.63300E-0001   0.00000E+0000
   6.4330  3.70600E-0001   0.00000E+0000
   6.4350  3.75300E-0001   0.00000E+0000
   6.4380  3.80300E-0001   0.00000E+0000
   6.4390  3.72500E-0001   0.00000E+0000
   6.4420  3.78800E-0001   0.00000E+0000
   6.4450  3.80500E-0001   0.00000E+0000
   6.4470  3.82900E-0001   0.00000E+0000
   6.4510  3.71700E-0001   0.00000E+0000
   6.4520  3.76600E-0001   0.00000E+0000
   6.4540  3.86900E-0001   0.00000E+0000
   6.4550  3.89600E-0001   0.00000E+0000
   6.4590  3.75600E-0001   0.00000E+0000
   6.4600  3.79800E-0001   0.00000E+0000
   6.4630  3.81700E-0001   0.00000E+0000
   6.4660  3.83400E-0001   0.00000E+0000
   6.4680  3.89600E-0001   0.00000E+0000
   6.4690  3.85600E-0001   0.00000E+0000
   6.4710  3.79900E-0001   0.00000E+0000
   6.4740  3.83600E-0001   0.00000E+0000
   6.4760  3.96100E-0001   0.00000E+0000
   6.4790  4.25600E-0001   0.00000E+0000
   6.4810  4.33100E-0001   0.00000E+0000
   6.4840  4.00700E-0001   0.00000E+0000
   6.4860  3.95500E-0001   0.00000E+0000
   6.4900  3.98800E-0001   0.00000E+0000
   6.4930  3.96300E-0001   0.00000E+0000
   6.4950  3.98500E-0001   0.00000E+0000
   6.4970  3.93400E-0001   0.00000E+0000
   6.4980  3.91900E-0001   0.00000E+0000
   6.5000  3.81500E-0001   0.00000E+0000
   6.5020  3.92200E-0001   0.00000E+0000
   6.5030  3.93600E-0001   0.00000E+0000
   6.5090  4.01100E-0001   0.00000E+0000
   6.5120  3.98100E-0001   0.00000E+0000
   6.5140  3.84600E-0001   0.00000E+0000
   6.5170  3.77400E-0001   0.00000E+0000
   6.5210  4.05000E-0001   0.00000E+0000
   6.5220  4.07300E-0001   0.00000E+0000
   6.5260  4.11600E-0001   0.00000E+0000
   6.5270  4.08900E-0001   0.00000E+0000
   6.5290  4.02200E-0001   0.00000E+0000
   6.5310  4.02900E-0001   0.00000E+0000
   6.5330  3.98600E-0001   0.00000E+0000
   6.5360  4.08500E-0001   0.00000E+0000
   6.5410  4.12100E-0001   0.00000E+0000
   6.5440  4.04900E-0001   0.00000E+0000
   6.5460  4.05300E-0001   0.00000E+0000
   6.5500  4.08500E-0001   0.00000E+0000
   6.5520  4.18900E-0001   0.00000E+0000
   6.5530  4.16500E-0001   0.00000E+0000
   6.5540  4.04000E-0001   0.00000E+0000
   6.5570  4.10600E-0001   0.00000E+0000
   6.5590  4.08500E-0001   0.00000E+0000
   6.5610  4.16600E-0001   0.00000E+0000
   6.5640  4.19800E-0001   0.00000E+0000
   6.5650  4.18000E-0001   0.00000E+0000
   6.5660  4.19900E-0001   0.00000E+0000
   6.5700  4.17900E-0001   0.00000E+0000
   6.5720  3.98900E-0001   0.00000E+0000
   6.5760  4.16600E-0001   0.00000E+0000
   6.5790  4.10000E-0001   0.00000E+0000
   6.5810  4.12900E-0001   0.00000E+0000
   6.5830  4.20500E-0001   0.00000E+0000
   6.5860  4.17100E-0001   0.00000E+0000
   6.5880  4.19900E-0001   0.00000E+0000
   6.5910  4.13900E-0001   0.00000E+0000
   6.5950  4.24000E-0001   0.00000E+0000
   6.5980  4.18900E-0001   0.00000E+0000
   6.6020  4.40900E-0001   0.00000E+0000
   6.6050  4.34800E-0001   0.00000E+0000
   6.6070  4.24600E-0001   0.00000E+0000
   6.6100  4.26500E-0001   0.00000E+0000
   6.6110  4.25300E-0001   0.00000E+0000
   6.6120  4.24100E-0001   0.00000E+0000
   6.6150  4.32400E-0001   0.00000E+0000
   6.6170  4.33400E-0001   0.00000E+0000
   6.6190  4.33600E-0001   0.00000E+0000
   6.6220  4.31600E-0001   0.00000E+0000
   6.6240  4.25700E-0001   0.00000E+0000
   6.6260  4.26700E-0001   0.00000E+0000
   6.6270  4.35800E-0001   0.00000E+0000
   6.6300  4.36900E-0001   0.00000E+0000
   6.6330  4.47900E-0001   0.00000E+0000
   6.6350  4.32900E-0001   0.00000E+0000
   6.6380  4.39800E-0001   0.00000E+0000
   6.6400  4.36500E-0001   0.00000E+0000
   6.6420  4.39900E-0001   0.00000E+0000
   6.6450  4.41900E-0001   0.00000E+0000
   6.6460  4.25600E-0001   0.00000E+0000
   6.6490  4.29600E-0001   0.00000E+0000
   6.6510  4.37800E-0001   0.00000E+0000
   6.6530  4.22700E-0001   0.00000E+0000
   6.6560  4.36400E-0001   0.00000E+0000
   6.6580  4.34500E-0001   0.00000E+0000
   6.6600  4.28800E-0001   0.00000E+0000
   6.6640  4.44800E-0001   0.00000E+0000
   6.6660  4.37900E-0001   0.00000E+0000
   6.6690  4.44800E-0001   0.00000E+0000
   6.6700  4.39200E-0001   0.00000E+0000
   6.6730  4.37300E-0001   0.00000E+0000
   6.6760  4.34800E-0001   0.00000E+0000
   6.6790  4.32900E-0001   0.00000E+0000
   6.6810  4.42800E-0001   0.00000E+0000
   6.6840  4.48100E-0001   0.00000E+0000
   6.6860  4.42600E-0001   0.00000E+0000
   6.6890  4.41500E-0001   0.00000E+0000
   6.6910  4.42700E-0001   0.00000E+0000
   6.6940  4.46700E-0001   0.00000E+0000
   6.6960  4.47000E-0001   0.00000E+0000
   6.6980  4.51500E-0001   0.00000E+0000
   6.7010  4.37600E-0001   0.00000E+0000
   6.7030  4.41400E-0001   0.00000E+0000
   6.7060  4.35900E-0001   0.00000E+0000
   6.7080  4.43100E-0001   0.00000E+0000
   6.7100  4.44300E-0001   0.00000E+0000
   6.7120  4.43700E-0001   0.00000E+0000
   6.7130  4.45200E-0001   0.00000E+0000
   6.7170  4.51700E-0001   0.00000E+0000
   6.7200  4.43900E-0001   0.00000E+0000
   6.7220  4.41700E-0001   0.00000E+0000
   6.7250  4.49700E-0001   0.00000E+0000
   6.7270  4.49700E-0001   0.00000E+0000
   6.7290  4.52000E-0001   0.00000E+0000
   6.7310  4.48900E-0001   0.00000E+0000
   6.7350  4.48700E-0001   0.00000E+0000
   6.7360  4.48200E-0001   0.00000E+0000
   6.7410  4.56700E-0001   0.00000E+0000
   6.7430  4.61200E-0001   0.00000E+0000
   6.7440  4.63200E-0001   0.00000E+0000
   6.7450  4.59300E-0001   0.00000E+0000
   6.7460  4.41600E-0001   0.00000E+0000
   6.7510  4.56700E-0001   0.00000E+0000
   6.7530  4.62700E-0001   0.00000E+0000
   6.7560  4.55100E-0001   0.00000E+0000
   6.7580  4.56300E-0001   0.00000E+0000
   6.7600  4.57300E-0001   0.00000E+0000
   6.7620  4.65700E-0001   0.00000E+0000
   6.7650  4.48300E-0001   0.00000E+0000
   6.7680  4.35200E-0001   0.00000E+0000
   6.7700  4.35100E-0001   0.00000E+0000
   6.7720  4.56000E-0001   0.00000E+0000
   6.7770  4.68200E-0001   0.00000E+0000
   6.7790  4.60900E-0001   0.00000E+0000
   6.7810  4.55800E-0001   0.00000E+0000
   6.7840  4.54800E-0001   0.00000E+0000
   6.7860  4.57900E-0001   0.00000E+0000
   6.7890  4.57100E-0001   0.00000E+0000
   6.7910  4.69700E-0001   0.00000E+0000
   6.7940  4.63000E-0001   0.00000E+0000
   6.7970  4.56000E-0001   0.00000E+0000
   6.8000  4.40900E-0001   0.00000E+0000
   6.8010  4.51700E-0001   0.00000E+0000
   6.8020  4.62900E-0001   0.00000E+0000
   6.8060  4.66500E-0001   0.00000E+0000
   6.8090  4.68700E-0001   0.00000E+0000
   6.8110  4.77400E-0001   0.00000E+0000
   6.8130  4.72700E-0001   0.00000E+0000
   6.8140  4.58200E-0001   0.00000E+0000
   6.8170  4.67300E-0001   0.00000E+0000
   6.8210  4.71000E-0001   0.00000E+0000
   6.8220  4.51000E-0001   0.00000E+0000
   6.8250  4.59400E-0001   0.00000E+0000
   6.8290  4.49100E-0001   0.00000E+0000
   6.8310  4.58300E-0001   0.00000E+0000
   6.8350  4.61300E-0001   0.00000E+0000
   6.8370  4.61900E-0001   0.00000E+0000
   6.8390  4.61100E-0001   0.00000E+0000
   6.8410  4.51100E-0001   0.00000E+0000
   6.8430  4.48900E-0001   0.00000E+0000
   6.8460  4.52900E-0001   0.00000E+0000
   6.8480  4.61300E-0001   0.00000E+0000
   6.8500  4.61900E-0001   0.00000E+0000
   6.8530  4.64200E-0001   0.00000E+0000
   6.8560  4.72900E-0001   0.00000E+0000
   6.8580  4.54700E-0001   0.00000E+0000
   6.8600  4.45600E-0001   0.00000E+0000
   6.8630  4.55700E-0001   0.00000E+0000
   6.8650  4.56600E-0001   0.00000E+0000
   6.8700  4.62600E-0001   0.00000E+0000
   6.8720  4.66400E-0001   0.00000E+0000
   6.8750  4.65200E-0001   0.00000E+0000
   6.8790  4.68000E-0001   0.00000E+0000
   6.8810  4.61600E-0001   0.00000E+0000
   6.8860  4.63200E-0001   0.00000E+0000
   6.8890  4.79300E-0001   0.00000E+0000
   6.8900  4.58400E-0001   0.00000E+0000
   6.8930  4.64400E-0001   0.00000E+0000
   6.8960  4.77000E-0001   0.00000E+0000
   6.8970  4.92900E-0001   0.00000E+0000
   6.8990  4.90500E-0001   0.00000E+0000
   6.9020  4.93500E-0001   0.00000E+0000
   6.9040  4.86500E-0001   0.00000E+0000
   6.9060  4.81900E-0001   0.00000E+0000
   6.9090  4.93400E-0001   0.00000E+0000
   6.9110  4.90700E-0001   0.00000E+0000
   6.9130  4.80100E-0001   0.00000E+0000
   6.9150  4.78000E-0001   0.00000E+0000
   6.9170  4.68800E-0001   0.00000E+0000
   6.9200  4.72200E-0001   0.00000E+0000
   6.9220  4.75700E-0001   0.00000E+0000
   6.9250  4.71700E-0001   0.00000E+0000
   6.9270  4.67500E-0001   0.00000E+0000
   6.9290  4.76300E-0001   0.00000E+0000
   6.9320  4.89800E-0001   0.00000E+0000
   6.9360  4.83100E-0001   0.00000E+0000
   6.9380  4.96000E-0001   0.00000E+0000
   6.9390  5.04100E-0001   0.00000E+0000
   6.9430  4.87400E-0001   0.00000E+0000
   6.9480  4.72600E-0001   0.00000E+0000
   6.9490  4.67600E-0001   0.00000E+0000
   6.9500  4.72300E-0001   0.00000E+0000
   6.9520  4.64600E-0001   0.00000E+0000
   6.9550  4.69700E-0001   0.00000E+0000
   6.9580  4.91600E-0001   0.00000E+0000
   6.9600  4.76700E-0001   0.00000E+0000
   6.9610  4.75300E-0001   0.00000E+0000
   6.9670  4.74200E-0001   0.00000E+0000
   6.9680  4.78100E-0001   0.00000E+0000
   6.9700  4.56700E-0001   0.00000E+0000
   6.9720  4.65800E-0001   0.00000E+0000
   6.9740  4.82800E-0001   0.00000E+0000
   6.9770  4.78400E-0001   0.00000E+0000
   6.9790  4.64500E-0001   0.00000E+0000
   6.9820  4.49600E-0001   0.00000E+0000
   6.9840  4.53600E-0001   0.00000E+0000
   6.9870  4.60900E-0001   0.00000E+0000
   6.9890  4.52800E-0001   0.00000E+0000
   6.9920  4.68700E-0001   0.00000E+0000
   6.9950  4.91200E-0001   0.00000E+0000
   6.9980  4.86100E-0001   0.00000E+0000
   6.9990  4.64000E-0001   0.00000E+0000
   7.0000  4.63200E-0001   0.00000E+0000
   7.0030  4.68400E-0001   0.00000E+0000
   7.0060  4.70600E-0001   0.00000E+0000
   7.0080  4.80000E-0001   0.00000E+0000
   7.0130  4.91300E-0001   0.00000E+0000
   7.0140  4.75700E-0001   0.00000E+0000
   7.0170  4.82400E-0001   0.00000E+0000
   7.0190  5.02800E-0001   0.00000E+0000
   7.0230  4.80400E-0001   0.00000E+0000
   7.0250  4.82400E-0001   0.00000E+0000
   7.0280  4.97200E-0001   0.00000E+0000
   7.0300  4.86800E-0001   0.00000E+0000
   7.0330  4.94700E-0001   0.00000E+0000
   7.0370  4.98800E-0001   0.00000E+0000
   7.0390  5.13200E-0001   0.00000E+0000
   7.0420  5.13200E-0001   0.00000E+0000
   7.0440  5.12700E-0001   0.00000E+0000
   7.0460  5.08500E-0001   0.00000E+0000
   7.0470  5.04900E-0001   0.00000E+0000
   7.0480  5.00300E-0001   0.00000E+0000
   7.0510  5.11900E-0001   0.00000E+0000
   7.0540  5.16600E-0001   0.00000E+0000
   7.0580  5.05600E-0001   0.00000E+0000
   7.0600  5.27400E-0001   0.00000E+0000
   7.0630  5.33700E-0001   0.00000E+0000
   7.0650  5.28900E-0001   0.00000E+0000
   7.0670  5.15600E-0001   0.00000E+0000
   7.0690  5.44900E-0001   0.00000E+0000
   7.0720  5.59100E-0001   0.00000E+0000
   7.0730  5.41300E-0001   0.00000E+0000
   7.0770  5.38900E-0001   0.00000E+0000
   7.0800  5.35500E-0001   0.00000E+0000
   7.0840  5.50200E-0001   0.00000E+0000
   7.0870  5.78200E-0001   0.00000E+0000
   7.0900  5.57500E-0001   0.00000E+0000
   7.0920  5.64900E-0001   0.00000E+0000
   7.0960  5.85300E-0001   0.00000E+0000
   7.0980  5.91200E-0001   0.00000E+0000
   7.1010  5.88600E-0001   0.00000E+0000
