# Supplementary material for: Self-association of MreC as a regulatory signal in bacterial cell wall elongation
Source: Nat Commun. 2021 May 20;12:2987. doi: 10.1038/s41467-021-22957-9 (PMC8137920; doi:10.1038/s41467-021-22957-9)
Supplement: Supplementary file 4 — Source Data [file 41467_2021_22957_MOESM4_ESM.zip › Martins2-Source-Data/AUC_rawdata/E.coli/00054.RA3]

MREC FHEC 0,8 abs
R 3 20.0 20000 0014428 4.9490E10 281 1 
   5.8000 -3.49100E-0001   0.00000E+0000
   5.8030 -2.25300E-0001   0.00000E+0000
   5.8040 -1.98200E-0001   0.00000E+0000
   5.8050 -2.35400E-0001   0.00000E+0000
   5.8060 -2.00000E-0001   0.00000E+0000
   5.8080 -1.94000E-0001   0.00000E+0000
   5.8090 -1.89800E-0001   0.00000E+0000
   5.8100 -1.42200E-0001   0.00000E+0000
   5.8110 -2.00900E-0001   0.00000E+0000
   5.8120 -1.87200E-0001   0.00000E+0000
   5.8130 -1.55400E-0001   0.00000E+0000
   5.8150 -3.01100E-0001   0.00000E+0000
   5.8160 -2.85500E-0001   0.00000E+0000
   5.8170 -4.09800E-0001   0.00000E+0000
   5.8180 -4.30900E-0001   0.00000E+0000
   5.8210 -6.56800E-0001   0.00000E+0000
   5.8230 -4.97100E-0001   0.00000E+0000
   5.8250 -3.92700E-0001   0.00000E+0000
   5.8260 -1.25300E-0001   0.00000E+0000
   5.8280  2.98000E-0002   0.00000E+0000
   5.8300  1.00800E-0001   0.00000E+0000
   5.8320  1.64800E-0001   0.00000E+0000
   5.8340  1.70500E-0001   0.00000E+0000
   5.8350  9.71000E-0002   0.00000E+0000
   5.8390  1.00700E-0001   0.00000E+0000
   5.8410  7.49000E-0002   0.00000E+0000
   5.8440  7.53000E-0002   0.00000E+0000
   5.8460  9.20000E-0002   0.00000E+0000
   5.8490  9.16000E-0002   0.00000E+0000
   5.8500  9.86000E-0002   0.00000E+0000
   5.8510  8.98000E-0002   0.00000E+0000
   5.8530  9.31000E-0002   0.00000E+0000
   5.8540  3.11000E-0002   0.00000E+0000
   5.8580  3.06000E-0002   0.00000E+0000
   5.8590  3.75000E-0002   0.00000E+0000
   5.8610  1.15000E-0002   0.00000E+0000
   5.8620  2.47000E-0002   0.00000E+0000
   5.8640  4.47000E-0002   0.00000E+0000
   5.8650  4.32000E-0002   0.00000E+0000
   5.8670  2.14000E-0002   0.00000E+0000
   5.8690 -3.96000E-0002   0.00000E+0000
   5.8720 -2.41000E-0002   0.00000E+0000
   5.8730  3.00000E-0004   0.00000E+0000
   5.8750  5.80000E-0003   0.00000E+0000
   5.8760  3.52000E-0002   0.00000E+0000
   5.8780  4.49000E-0002   0.00000E+0000
   5.8790  3.72000E-0002   0.00000E+0000
   5.8820  2.56000E-0002   0.00000E+0000
   5.8840  4.80000E-0003   0.00000E+0000
   5.8870  2.36000E-0002   0.00000E+0000
   5.8900  4.70000E-0002   0.00000E+0000
   5.8920  1.93000E-0002   0.00000E+0000
   5.8940  4.25000E-0002   0.00000E+0000
   5.8960  7.90000E-0003   0.00000E+0000
   5.8990  4.22000E-0002   0.00000E+0000
   5.9010  4.05000E-0002   0.00000E+0000
   5.9050  1.71000E-0002   0.00000E+0000
   5.9060  1.67000E-0002   0.00000E+0000
   5.9080  7.60000E-0003   0.00000E+0000
   5.9100  2.09000E-0002   0.00000E+0000
   5.9130  2.49000E-0002   0.00000E+0000
   5.9150  1.97000E-0002   0.00000E+0000
   5.9170  2.12000E-0002   0.00000E+0000
   5.9200  9.70000E-0003   0.00000E+0000
   5.9210 -8.30000E-0003   0.00000E+0000
   5.9220  3.03000E-0002   0.00000E+0000
   5.9260  3.20000E-0002   0.00000E+0000
   5.9270  2.53000E-0002   0.00000E+0000
   5.9280  6.26000E-0002   0.00000E+0000
   5.9310  7.42000E-0002   0.00000E+0000
   5.9330  5.12000E-0002   0.00000E+0000
   5.9350  2.21000E-0002   0.00000E+0000
   5.9370  7.02000E-0002   0.00000E+0000
   5.9390  6.34000E-0002   0.00000E+0000
   5.9420  5.93000E-0002   0.00000E+0000
   5.9440  8.15000E-0002   0.00000E+0000
   5.9460  6.29000E-0002   0.00000E+0000
   5.9470  6.77000E-0002   0.00000E+0000
   5.9490  4.50000E-0002   0.00000E+0000
   5.9510  4.60000E-0002   0.00000E+0000
   5.9530  6.06000E-0002   0.00000E+0000
   5.9540  5.74000E-0002   0.00000E+0000
   5.9560  7.00000E-0002   0.00000E+0000
   5.9580  1.04300E-0001   0.00000E+0000
   5.9610  8.39000E-0002   0.00000E+0000
   5.9630  6.40000E-0002   0.00000E+0000
   5.9640  3.23000E-0002   0.00000E+0000
   5.9690  1.28000E-0002   0.00000E+0000
   5.9720  2.70000E-0002   0.00000E+0000
   5.9750  2.93000E-0002   0.00000E+0000
   5.9770  6.12000E-0002   0.00000E+0000
   5.9800 -3.26600E-0001   0.00000E+0000
   5.9820 -1.02550E+0000   0.00000E+0000
   5.9830 -1.20980E+0000   0.00000E+0000
   5.9860 -1.37080E+0000   0.00000E+0000
   5.9890 -1.64570E+0000   0.00000E+0000
   5.9910 -1.77910E+0000   0.00000E+0000
   5.9930 -1.94130E+0000   0.00000E+0000
   5.9950 -2.00480E+0000   0.00000E+0000
   5.9980 -1.90590E+0000   0.00000E+0000
   6.0010 -1.87930E+0000   0.00000E+0000
   6.0020 -1.81310E+0000   0.00000E+0000
   6.0050 -1.75920E+0000   0.00000E+0000
   6.0070 -1.57010E+0000   0.00000E+0000
   6.0090 -1.35700E+0000   0.00000E+0000
   6.0110 -1.12050E+0000   0.00000E+0000
   6.0140 -4.28400E-0001   0.00000E+0000
   6.0160 -9.60000E-0002   0.00000E+0000
   6.0180  1.42300E-0001   0.00000E+0000
   6.0200  1.25100E-0001   0.00000E+0000
   6.0210  1.30400E-0001   0.00000E+0000
   6.0230  1.46100E-0001   0.00000E+0000
   6.0250  1.14400E-0001   0.00000E+0000
   6.0270  1.51100E-0001   0.00000E+0000
   6.0300  1.48300E-0001   0.00000E+0000
   6.0330  1.57100E-0001   0.00000E+0000
   6.0350  1.73000E-0001   0.00000E+0000
   6.0370  1.20400E-0001   0.00000E+0000
   6.0390  9.69000E-0002   0.00000E+0000
   6.0410  9.24000E-0002   0.00000E+0000
   6.0430  1.22000E-0001   0.00000E+0000
   6.0450  1.30000E-0001   0.00000E+0000
   6.0470  1.08400E-0001   0.00000E+0000
   6.0490  1.10900E-0001   0.00000E+0000
   6.0510  1.18600E-0001   0.00000E+0000
   6.0530  1.17900E-0001   0.00000E+0000
   6.0560  1.25400E-0001   0.00000E+0000
   6.0570  1.14900E-0001   0.00000E+0000
   6.0590  1.19800E-0001   0.00000E+0000
   6.0630  1.18100E-0001   0.00000E+0000
   6.0640  1.22700E-0001   0.00000E+0000
   6.0660  1.11800E-0001   0.00000E+0000
   6.0690  1.10300E-0001   0.00000E+0000
   6.0710  9.87000E-0002   0.00000E+0000
   6.0740  1.44500E-0001   0.00000E+0000
   6.0780  1.64400E-0001   0.00000E+0000
   6.0790  1.55100E-0001   0.00000E+0000
   6.0800  1.03700E-0001   0.00000E+0000
   6.0840  1.06590E+0000   0.00000E+0000
   6.0870  1.30140E+0000   0.00000E+0000
   6.0890  1.36570E+0000   0.00000E+0000
   6.0920  1.46760E+0000   0.00000E+0000
   6.0940  1.56070E+0000   0.00000E+0000
   6.0970  2.08060E+0000   0.00000E+0000
   6.1010  2.06210E+0000   0.00000E+0000
   6.1030  2.02120E+0000   0.00000E+0000
   6.1060  1.94260E+0000   0.00000E+0000
   6.1070  1.88450E+0000   0.00000E+0000
   6.1110  1.82140E+0000   0.00000E+0000
   6.1130  1.64510E+0000   0.00000E+0000
   6.1140  1.53190E+0000   0.00000E+0000
   6.1190  2.68700E-0001   0.00000E+0000
   6.1230  1.01300E-0001   0.00000E+0000
   6.1240  1.71500E-0001   0.00000E+0000
   6.1290  1.65300E-0001   0.00000E+0000
   6.1300  1.66800E-0001   0.00000E+0000
   6.1340  1.62000E-0001   0.00000E+0000
   6.1350  1.62000E-0001   0.00000E+0000
   6.1370  1.60700E-0001   0.00000E+0000
   6.1400  1.56400E-0001   0.00000E+0000
   6.1430  1.59400E-0001   0.00000E+0000
   6.1450  1.66800E-0001   0.00000E+0000
   6.1480  1.70600E-0001   0.00000E+0000
   6.1490  1.64100E-0001   0.00000E+0000
   6.1500  1.73400E-0001   0.00000E+0000
   6.1530  1.70800E-0001   0.00000E+0000
   6.1540  1.76400E-0001   0.00000E+0000
   6.1580  1.82300E-0001   0.00000E+0000
   6.1600  1.83400E-0001   0.00000E+0000
   6.1610  1.79600E-0001   0.00000E+0000
   6.1640  1.83100E-0001   0.00000E+0000
   6.1650  1.91000E-0001   0.00000E+0000
   6.1680  1.98100E-0001   0.00000E+0000
   6.1710  1.94000E-0001   0.00000E+0000
   6.1740  2.01600E-0001   0.00000E+0000
   6.1760  2.04500E-0001   0.00000E+0000
   6.1790  2.11000E-0001   0.00000E+0000
   6.1810  2.09200E-0001   0.00000E+0000
   6.1830  2.11800E-0001   0.00000E+0000
   6.1860  2.16900E-0001   0.00000E+0000
   6.1900  2.16600E-0001   0.00000E+0000
   6.1930  2.21100E-0001   0.00000E+0000
   6.1950  2.24000E-0001   0.00000E+0000
   6.1970  2.21800E-0001   0.00000E+0000
   6.1990  2.29500E-0001   0.00000E+0000
   6.2020  2.34700E-0001   0.00000E+0000
   6.2030  2.27100E-0001   0.00000E+0000
   6.2070  2.35900E-0001   0.00000E+0000
   6.2090  2.44300E-0001   0.00000E+0000
   6.2110  2.43100E-0001   0.00000E+0000
   6.2160  2.49900E-0001   0.00000E+0000
   6.2200  2.51700E-0001   0.00000E+0000
   6.2220  2.58900E-0001   0.00000E+0000
   6.2230  2.69600E-0001   0.00000E+0000
   6.2270  2.98400E-0001   0.00000E+0000
   6.2300  2.78100E-0001   0.00000E+0000
   6.2310  1.98400E-0001   0.00000E+0000
   6.2340  2.15400E-0001   0.00000E+0000
   6.2370  2.83800E-0001   0.00000E+0000
   6.2380  3.05500E-0001   0.00000E+0000
   6.2410  2.91800E-0001   0.00000E+0000
   6.2430  2.80800E-0001   0.00000E+0000
   6.2450  2.99000E-0001   0.00000E+0000
   6.2480  2.97700E-0001   0.00000E+0000
   6.2500  2.90300E-0001   0.00000E+0000
   6.2510  2.93400E-0001   0.00000E+0000
   6.2540  2.96800E-0001   0.00000E+0000
   6.2570  3.08300E-0001   0.00000E+0000
   6.2590  3.11200E-0001   0.00000E+0000
   6.2610  3.03900E-0001   0.00000E+0000
   6.2640  3.09600E-0001   0.00000E+0000
   6.2660  3.29400E-0001   0.00000E+0000
   6.2680  3.19500E-0001   0.00000E+0000
   6.2710  3.09500E-0001   0.00000E+0000
   6.2730  3.04500E-0001   0.00000E+0000
   6.2760  3.23000E-0001   0.00000E+0000
   6.2780  3.23000E-0001   0.00000E+0000
   6.2800  3.20700E-0001   0.00000E+0000
   6.2820  3.19900E-0001   0.00000E+0000
   6.2850  3.29600E-0001   0.00000E+0000
   6.2860  3.28800E-0001   0.00000E+0000
   6.2890  3.35800E-0001   0.00000E+0000
   6.2920  3.28500E-0001   0.00000E+0000
   6.2950  3.40000E-0001   0.00000E+0000
   6.2980  3.44600E-0001   0.00000E+0000
   6.3000  3.48300E-0001   0.00000E+0000
   6.3020  3.38900E-0001   0.00000E+0000
   6.3070  3.45700E-0001   0.00000E+0000
   6.3090  3.64300E-0001   0.00000E+0000
   6.3120  3.51600E-0001   0.00000E+0000
   6.3140  3.44800E-0001   0.00000E+0000
   6.3160  3.46700E-0001   0.00000E+0000
   6.3190  3.55000E-0001   0.00000E+0000
   6.3210  3.54600E-0001   0.00000E+0000
   6.3250  3.61400E-0001   0.00000E+0000
   6.3300  3.10800E-0001   0.00000E+0000
   6.3310  3.14100E-0001   0.00000E+0000
   6.3340  3.35300E-0001   0.00000E+0000
   6.3350  3.59000E-0001   0.00000E+0000
   6.3370  3.84900E-0001   0.00000E+0000
   6.3390  3.86400E-0001   0.00000E+0000
   6.3420  3.75600E-0001   0.00000E+0000
   6.3430  3.75100E-0001   0.00000E+0000
   6.3460  3.86700E-0001   0.00000E+0000
   6.3480  3.85400E-0001   0.00000E+0000
   6.3510  3.82500E-0001   0.00000E+0000
   6.3530  3.78800E-0001   0.00000E+0000
   6.3550  3.75500E-0001   0.00000E+0000
   6.3570  3.78400E-0001   0.00000E+0000
   6.3600  3.84100E-0001   0.00000E+0000
   6.3620  3.85600E-0001   0.00000E+0000
   6.3640  3.87300E-0001   0.00000E+0000
   6.3690  3.94200E-0001   0.00000E+0000
   6.3730  3.96600E-0001   0.00000E+0000
   6.3750  3.97700E-0001   0.00000E+0000
   6.3780  4.04500E-0001   0.00000E+0000
   6.3790  4.03400E-0001   0.00000E+0000
   6.3820  3.99500E-0001   0.00000E+0000
   6.3830  4.08100E-0001   0.00000E+0000
   6.3870  4.13200E-0001   0.00000E+0000
   6.3890  4.06600E-0001   0.00000E+0000
   6.3920  4.16200E-0001   0.00000E+0000
   6.3950  4.13200E-0001   0.00000E+0000
   6.3960  4.11600E-0001   0.00000E+0000
   6.3980  4.06900E-0001   0.00000E+0000
   6.4000  4.20800E-0001   0.00000E+0000
   6.4030  4.10200E-0001   0.00000E+0000
   6.4050  4.17600E-0001   0.00000E+0000
   6.4080  4.15500E-0001   0.00000E+0000
   6.4100  4.14000E-0001   0.00000E+0000
   6.4120  4.14400E-0001   0.00000E+0000
   6.4140  4.17200E-0001   0.00000E+0000
   6.4150  4.05400E-0001   0.00000E+0000
   6.4190  4.19000E-0001   0.00000E+0000
   6.4240  4.21000E-0001   0.00000E+0000
   6.4260  4.19200E-0001   0.00000E+0000
   6.4280  4.16600E-0001   0.00000E+0000
   6.4290  4.24700E-0001   0.00000E+0000
   6.4330  4.23600E-0001   0.00000E+0000
   6.4350  4.25000E-0001   0.00000E+0000
   6.4380  4.29700E-0001   0.00000E+0000
   6.4400  4.28300E-0001   0.00000E+0000
   6.4410  4.22400E-0001   0.00000E+0000
   6.4420  4.24600E-0001   0.00000E+0000
   6.4460  4.37800E-0001   0.00000E+0000
   6.4480  4.34000E-0001   0.00000E+0000
   6.4520  4.15300E-0001   0.00000E+0000
   6.4530  4.27400E-0001   0.00000E+0000
   6.4560  4.35100E-0001   0.00000E+0000
   6.4570  4.31100E-0001   0.00000E+0000
   6.4600  4.28200E-0001   0.00000E+0000
   6.4610  4.25700E-0001   0.00000E+0000
   6.4650  4.37800E-0001   0.00000E+0000
   6.4660  4.34400E-0001   0.00000E+0000
   6.4690  4.22800E-0001   0.00000E+0000
   6.4700  4.30000E-0001   0.00000E+0000
   6.4720  4.26500E-0001   0.00000E+0000
   6.4740  4.42100E-0001   0.00000E+0000
   6.4770  4.66400E-0001   0.00000E+0000
   6.4790  4.62900E-0001   0.00000E+0000
   6.4830  4.36300E-0001   0.00000E+0000
   6.4850  4.42400E-0001   0.00000E+0000
   6.4880  4.34000E-0001   0.00000E+0000
   6.4910  4.39800E-0001   0.00000E+0000
   6.4950  4.32500E-0001   0.00000E+0000
   6.4970  4.36800E-0001   0.00000E+0000
   6.4990  4.33300E-0001   0.00000E+0000
   6.5010  4.42000E-0001   0.00000E+0000
   6.5040  4.39400E-0001   0.00000E+0000
   6.5070  4.49400E-0001   0.00000E+0000
   6.5090  4.49900E-0001   0.00000E+0000
   6.5100  4.54300E-0001   0.00000E+0000
   6.5120  4.43000E-0001   0.00000E+0000
   6.5170  4.24700E-0001   0.00000E+0000
   6.5200  4.46800E-0001   0.00000E+0000
   6.5240  4.47800E-0001   0.00000E+0000
   6.5260  4.52900E-0001   0.00000E+0000
   6.5270  4.48600E-0001   0.00000E+0000
   6.5280  4.40000E-0001   0.00000E+0000
   6.5310  4.44600E-0001   0.00000E+0000
   6.5340  4.43600E-0001   0.00000E+0000
   6.5380  4.41600E-0001   0.00000E+0000
   6.5400  4.51300E-0001   0.00000E+0000
   6.5430  4.58800E-0001   0.00000E+0000
   6.5470  4.40700E-0001   0.00000E+0000
   6.5490  4.42500E-0001   0.00000E+0000
   6.5500  4.61500E-0001   0.00000E+0000
   6.5530  4.48800E-0001   0.00000E+0000
   6.5550  4.43000E-0001   0.00000E+0000
   6.5560  4.38600E-0001   0.00000E+0000
   6.5590  4.43900E-0001   0.00000E+0000
   6.5610  4.52600E-0001   0.00000E+0000
   6.5640  4.52600E-0001   0.00000E+0000
   6.5670  4.47000E-0001   0.00000E+0000
   6.5690  4.49700E-0001   0.00000E+0000
   6.5710  4.47700E-0001   0.00000E+0000
   6.5740  4.34500E-0001   0.00000E+0000
   6.5760  4.48300E-0001   0.00000E+0000
   6.5790  4.41700E-0001   0.00000E+0000
   6.5800  4.44700E-0001   0.00000E+0000
   6.5830  4.46800E-0001   0.00000E+0000
   6.5840  4.49100E-0001   0.00000E+0000
   6.5870  4.52100E-0001   0.00000E+0000
   6.5890  4.41300E-0001   0.00000E+0000
   6.5930  4.44200E-0001   0.00000E+0000
   6.5950  4.37800E-0001   0.00000E+0000
   6.5960  4.55100E-0001   0.00000E+0000
   6.5980  4.50500E-0001   0.00000E+0000
   6.6000  4.62600E-0001   0.00000E+0000
   6.6030  4.73300E-0001   0.00000E+0000
   6.6050  4.70000E-0001   0.00000E+0000
   6.6070  4.59900E-0001   0.00000E+0000
   6.6090  4.53400E-0001   0.00000E+0000
   6.6110  4.57800E-0001   0.00000E+0000
   6.6120  4.59200E-0001   0.00000E+0000
   6.6160  4.62500E-0001   0.00000E+0000
   6.6180  4.58900E-0001   0.00000E+0000
   6.6210  4.66800E-0001   0.00000E+0000
   6.6240  4.58300E-0001   0.00000E+0000
   6.6280  4.65700E-0001   0.00000E+0000
   6.6310  4.69000E-0001   0.00000E+0000
   6.6330  4.78100E-0001   0.00000E+0000
   6.6370  4.62800E-0001   0.00000E+0000
   6.6390  4.67900E-0001   0.00000E+0000
   6.6410  4.74700E-0001   0.00000E+0000
   6.6440  4.66800E-0001   0.00000E+0000
   6.6460  4.70600E-0001   0.00000E+0000
   6.6480  4.61200E-0001   0.00000E+0000
   6.6510  4.69300E-0001   0.00000E+0000
   6.6530  4.53300E-0001   0.00000E+0000
   6.6550  4.58800E-0001   0.00000E+0000
   6.6570  4.71300E-0001   0.00000E+0000
   6.6590  4.62800E-0001   0.00000E+0000
   6.6620  4.59400E-0001   0.00000E+0000
   6.6630  4.60200E-0001   0.00000E+0000
   6.6660  4.74400E-0001   0.00000E+0000
   6.6690  4.69200E-0001   0.00000E+0000
   6.6720  4.62700E-0001   0.00000E+0000
   6.6730  4.64800E-0001   0.00000E+0000
   6.6760  4.64100E-0001   0.00000E+0000
   6.6790  4.68200E-0001   0.00000E+0000
   6.6830  4.71500E-0001   0.00000E+0000
   6.6840  4.62800E-0001   0.00000E+0000
   6.6870  4.73000E-0001   0.00000E+0000
   6.6880  4.70700E-0001   0.00000E+0000
   6.6900  4.58100E-0001   0.00000E+0000
   6.6940  4.81300E-0001   0.00000E+0000
   6.6970  4.77600E-0001   0.00000E+0000
   6.7000  4.78700E-0001   0.00000E+0000
   6.7030  4.74100E-0001   0.00000E+0000
   6.7040  4.64200E-0001   0.00000E+0000
   6.7080  4.70100E-0001   0.00000E+0000
   6.7090  4.63200E-0001   0.00000E+0000
   6.7100  4.68800E-0001   0.00000E+0000
   6.7120  4.64500E-0001   0.00000E+0000
   6.7140  4.74200E-0001   0.00000E+0000
   6.7170  4.71600E-0001   0.00000E+0000
   6.7200  4.66900E-0001   0.00000E+0000
   6.7220  4.75300E-0001   0.00000E+0000
   6.7260  4.77400E-0001   0.00000E+0000
   6.7270  4.75000E-0001   0.00000E+0000
   6.7290  4.75900E-0001   0.00000E+0000
   6.7320  4.80500E-0001   0.00000E+0000
   6.7350  4.81600E-0001   0.00000E+0000
   6.7380  4.80900E-0001   0.00000E+0000
   6.7400  4.87400E-0001   0.00000E+0000
   6.7430  4.90500E-0001   0.00000E+0000
   6.7450  4.76500E-0001   0.00000E+0000
   6.7460  4.70200E-0001   0.00000E+0000
   6.7510  4.88500E-0001   0.00000E+0000
   6.7520  4.83900E-0001   0.00000E+0000
   6.7560  4.87200E-0001   0.00000E+0000
   6.7570  4.86700E-0001   0.00000E+0000
   6.7610  4.88300E-0001   0.00000E+0000
   6.7630  4.91400E-0001   0.00000E+0000
   6.7650  4.81200E-0001   0.00000E+0000
   6.7680  4.71800E-0001   0.00000E+0000
   6.7700  4.59400E-0001   0.00000E+0000
   6.7730  4.70700E-0001   0.00000E+0000
   6.7750  4.92900E-0001   0.00000E+0000
   6.7770  4.93500E-0001   0.00000E+0000
   6.7800  4.93100E-0001   0.00000E+0000
   6.7820  4.91800E-0001   0.00000E+0000
   6.7840  4.90600E-0001   0.00000E+0000
   6.7870  4.90500E-0001   0.00000E+0000
   6.7890  4.90700E-0001   0.00000E+0000
   6.7910  5.03500E-0001   0.00000E+0000
   6.7930  4.97800E-0001   0.00000E+0000
   6.7960  4.88400E-0001   0.00000E+0000
   6.7980  4.79400E-0001   0.00000E+0000
   6.8000  4.85900E-0001   0.00000E+0000
   6.8020  4.95100E-0001   0.00000E+0000
   6.8050  4.99900E-0001   0.00000E+0000
   6.8080  5.02300E-0001   0.00000E+0000
   6.8090  5.08000E-0001   0.00000E+0000
   6.8120  5.15600E-0001   0.00000E+0000
   6.8130  5.11100E-0001   0.00000E+0000
   6.8150  5.01400E-0001   0.00000E+0000
   6.8190  4.96700E-0001   0.00000E+0000
   6.8200  4.87200E-0001   0.00000E+0000
   6.8230  4.81900E-0001   0.00000E+0000
   6.8250  4.85900E-0001   0.00000E+0000
   6.8270  4.86100E-0001   0.00000E+0000
   6.8300  4.96800E-0001   0.00000E+0000
   6.8340  4.94600E-0001   0.00000E+0000
   6.8360  5.03500E-0001   0.00000E+0000
   6.8390  4.95800E-0001   0.00000E+0000
   6.8410  4.87500E-0001   0.00000E+0000
   6.8430  4.81500E-0001   0.00000E+0000
   6.8440  4.92400E-0001   0.00000E+0000
   6.8490  5.09800E-0001   0.00000E+0000
   6.8510  4.89100E-0001   0.00000E+0000
   6.8530  5.16900E-0001   0.00000E+0000
   6.8560  4.99100E-0001   0.00000E+0000
   6.8580  4.92900E-0001   0.00000E+0000
   6.8610  4.82600E-0001   0.00000E+0000
   6.8630  4.94600E-0001   0.00000E+0000
   6.8650  5.01100E-0001   0.00000E+0000
   6.8670  4.92800E-0001   0.00000E+0000
   6.8700  5.05800E-0001   0.00000E+0000
   6.8720  5.07000E-0001   0.00000E+0000
   6.8750  5.06500E-0001   0.00000E+0000
   6.8790  5.10200E-0001   0.00000E+0000
   6.8810  4.97100E-0001   0.00000E+0000
   6.8830  5.12000E-0001   0.00000E+0000
   6.8860  5.01700E-0001   0.00000E+0000
   6.8890  5.19900E-0001   0.00000E+0000
   6.8930  5.02400E-0001   0.00000E+0000
   6.8940  5.06700E-0001   0.00000E+0000
   6.8970  5.15700E-0001   0.00000E+0000
   6.8990  5.26600E-0001   0.00000E+0000
   6.9010  5.36100E-0001   0.00000E+0000
   6.9040  5.35700E-0001   0.00000E+0000
   6.9060  5.18800E-0001   0.00000E+0000
   6.9080  5.26700E-0001   0.00000E+0000
   6.9110  5.37500E-0001   0.00000E+0000
   6.9130  5.28300E-0001   0.00000E+0000
   6.9150  5.22800E-0001   0.00000E+0000
   6.9180  5.22000E-0001   0.00000E+0000
   6.9210  5.19100E-0001   0.00000E+0000
   6.9220  5.28000E-0001   0.00000E+0000
   6.9240  5.37800E-0001   0.00000E+0000
   6.9270  5.17500E-0001   0.00000E+0000
   6.9290  5.18900E-0001   0.00000E+0000
   6.9320  5.24100E-0001   0.00000E+0000
   6.9340  5.35300E-0001   0.00000E+0000
   6.9360  5.23300E-0001   0.00000E+0000
   6.9390  5.37900E-0001   0.00000E+0000
   6.9430  5.50700E-0001   0.00000E+0000
   6.9470  5.15400E-0001   0.00000E+0000
   6.9500  5.16200E-0001   0.00000E+0000
   6.9520  5.27200E-0001   0.00000E+0000
   6.9530  5.23900E-0001   0.00000E+0000
   6.9560  5.17000E-0001   0.00000E+0000
   6.9570  5.35400E-0001   0.00000E+0000
   6.9590  5.22000E-0001   0.00000E+0000
   6.9610  5.15600E-0001   0.00000E+0000
   6.9640  5.17500E-0001   0.00000E+0000
   6.9670  5.12000E-0001   0.00000E+0000
   6.9700  5.08800E-0001   0.00000E+0000
   6.9730  5.19600E-0001   0.00000E+0000
   6.9750  5.16100E-0001   0.00000E+0000
   6.9770  5.11600E-0001   0.00000E+0000
   6.9800  5.06100E-0001   0.00000E+0000
   6.9840  4.93700E-0001   0.00000E+0000
   6.9870  5.11000E-0001   0.00000E+0000
   6.9890  5.00000E-0001   0.00000E+0000
   6.9900  4.97900E-0001   0.00000E+0000
   6.9910  5.04500E-0001   0.00000E+0000
   6.9940  5.26100E-0001   0.00000E+0000
   6.9970  5.39000E-0001   0.00000E+0000
   7.0000  5.03000E-0001   0.00000E+0000
   7.0010  5.08100E-0001   0.00000E+0000
   7.0050  5.17700E-0001   0.00000E+0000
   7.0070  5.14200E-0001   0.00000E+0000
   7.0100  5.39500E-0001   0.00000E+0000
   7.0110  5.39000E-0001   0.00000E+0000
   7.0140  5.29800E-0001   0.00000E+0000
   7.0160  5.19500E-0001   0.00000E+0000
   7.0180  5.26400E-0001   0.00000E+0000
   7.0210  5.44400E-0001   0.00000E+0000
   7.0230  5.36600E-0001   0.00000E+0000
   7.0250  5.26900E-0001   0.00000E+0000
   7.0280  5.37200E-0001   0.00000E+0000
   7.0290  5.35600E-0001   0.00000E+0000
   7.0330  5.35500E-0001   0.00000E+0000
   7.0350  5.35200E-0001   0.00000E+0000
   7.0390  5.55400E-0001   0.00000E+0000
   7.0410  5.62000E-0001   0.00000E+0000
   7.0430  5.71300E-0001   0.00000E+0000
   7.0460  5.51100E-0001   0.00000E+0000
   7.0480  5.42500E-0001   0.00000E+0000
   7.0490  5.48400E-0001   0.00000E+0000
   7.0510  5.53800E-0001   0.00000E+0000
   7.0530  5.51900E-0001   0.00000E+0000
   7.0580  5.52100E-0001   0.00000E+0000
   7.0610  5.62400E-0001   0.00000E+0000
   7.0630  5.64200E-0001   0.00000E+0000
   7.0660  5.66700E-0001   0.00000E+0000
   7.0690  5.65000E-0001   0.00000E+0000
   7.0720  5.88900E-0001   0.00000E+0000
   7.0730  5.80700E-0001   0.00000E+0000
   7.0770  5.75600E-0001   0.00000E+0000
   7.0800  5.65500E-0001   0.00000E+0000
   7.0810  5.69700E-0001   0.00000E+0000
   7.0850  5.97600E-0001   0.00000E+0000
   7.0870  5.93300E-0001   0.00000E+0000
   7.0890  5.89800E-0001   0.00000E+0000
   7.0910  5.86800E-0001   0.00000E+0000
   7.0940  5.90300E-0001   0.00000E+0000
   7.0950  5.96000E-0001   0.00000E+0000
   7.0990  6.10900E-0001   0.00000E+0000
   7.1010  6.07600E-0001   0.00000E+0000
