# Supplementary material for: Self-association of MreC as a regulatory signal in bacterial cell wall elongation
Source: Nat Commun. 2021 May 20;12:2987. doi: 10.1038/s41467-021-22957-9 (PMC8137920; doi:10.1038/s41467-021-22957-9)
Supplement: Supplementary file 4 — Source Data [file 41467_2021_22957_MOESM4_ESM.zip › Martins2-Source-Data/AUC_rawdata/E.coli/00040.RA3]

MREC FHEC 0,8 abs
R 3 20.1 20000 0011504 3.6670E10 281 1 
   5.8010 -4.18600E-0001   0.00000E+0000
   5.8070 -1.73300E-0001   0.00000E+0000
   5.8090 -2.55200E-0001   0.00000E+0000
   5.8100 -1.59100E-0001   0.00000E+0000
   5.8120 -2.30400E-0001   0.00000E+0000
   5.8130 -2.01800E-0001   0.00000E+0000
   5.8160 -3.98600E-0001   0.00000E+0000
   5.8180 -4.66400E-0001   0.00000E+0000
   5.8210 -7.74100E-0001   0.00000E+0000
   5.8250 -5.33200E-0001   0.00000E+0000
   5.8280 -1.77700E-0001   0.00000E+0000
   5.8290  8.24000E-0002   0.00000E+0000
   5.8300  1.38700E-0001   0.00000E+0000
   5.8330  1.45600E-0001   0.00000E+0000
   5.8350  1.25800E-0001   0.00000E+0000
   5.8360  1.09000E-0001   0.00000E+0000
   5.8390  9.32000E-0002   0.00000E+0000
   5.8410  9.33000E-0002   0.00000E+0000
   5.8420  8.39000E-0002   0.00000E+0000
   5.8460  8.95000E-0002   0.00000E+0000
   5.8480  9.81000E-0002   0.00000E+0000
   5.8490  9.02000E-0002   0.00000E+0000
   5.8510  8.54000E-0002   0.00000E+0000
   5.8530  7.79000E-0002   0.00000E+0000
   5.8550  4.01000E-0002   0.00000E+0000
   5.8560  1.91000E-0002   0.00000E+0000
   5.8590  4.39000E-0002   0.00000E+0000
   5.8600  1.99000E-0002   0.00000E+0000
   5.8630  2.46000E-0002   0.00000E+0000
   5.8650  4.17000E-0002   0.00000E+0000
   5.8660  3.50000E-0002   0.00000E+0000
   5.8670  1.58000E-0002   0.00000E+0000
   5.8700 -1.70000E-0002   0.00000E+0000
   5.8720 -4.20000E-0002   0.00000E+0000
   5.8760  3.90000E-0003   0.00000E+0000
   5.8780  5.03000E-0002   0.00000E+0000
   5.8800  4.53000E-0002   0.00000E+0000
   5.8820  3.59000E-0002   0.00000E+0000
   5.8830  2.71000E-0002   0.00000E+0000
   5.8850  9.10000E-0003   0.00000E+0000
   5.8870  2.32000E-0002   0.00000E+0000
   5.8890  4.38000E-0002   0.00000E+0000
   5.8910  4.46000E-0002   0.00000E+0000
   5.8940  2.47000E-0002   0.00000E+0000
   5.8990  8.80000E-0003   0.00000E+0000
   5.9020  4.04000E-0002   0.00000E+0000
   5.9030  2.47000E-0002   0.00000E+0000
   5.9060  1.84000E-0002   0.00000E+0000
   5.9080  2.09000E-0002   0.00000E+0000
   5.9100  1.72000E-0002   0.00000E+0000
   5.9130  2.22000E-0002   0.00000E+0000
   5.9150  2.84000E-0002   0.00000E+0000
   5.9180  2.70000E-0002   0.00000E+0000
   5.9200  2.39000E-0002   0.00000E+0000
   5.9210  5.90000E-0003   0.00000E+0000
   5.9230  4.37000E-0002   0.00000E+0000
   5.9270  3.45000E-0002   0.00000E+0000
   5.9280  2.46000E-0002   0.00000E+0000
   5.9290  6.01000E-0002   0.00000E+0000
   5.9310  7.53000E-0002   0.00000E+0000
   5.9320  6.28000E-0002   0.00000E+0000
   5.9350  3.86000E-0002   0.00000E+0000
   5.9370  3.90000E-0002   0.00000E+0000
   5.9420  7.51000E-0002   0.00000E+0000
   5.9440  5.75000E-0002   0.00000E+0000
   5.9470  7.59000E-0002   0.00000E+0000
   5.9510  5.77000E-0002   0.00000E+0000
   5.9520  4.20000E-0002   0.00000E+0000
   5.9540  6.14000E-0002   0.00000E+0000
   5.9580  6.36000E-0002   0.00000E+0000
   5.9600  1.00300E-0001   0.00000E+0000
   5.9630  8.27000E-0002   0.00000E+0000
   5.9640  7.21000E-0002   0.00000E+0000
   5.9670  2.53000E-0002   0.00000E+0000
   5.9680  1.58000E-0002   0.00000E+0000
   5.9720  6.10000E-0003   0.00000E+0000
   5.9750  2.30000E-0002   0.00000E+0000
   5.9770  6.32000E-0002   0.00000E+0000
   5.9790 -1.89700E-0001   0.00000E+0000
   5.9810 -6.35700E-0001   0.00000E+0000
   5.9830 -9.91300E-0001   0.00000E+0000
   5.9840 -1.16000E+0000   0.00000E+0000
   5.9860 -1.32000E+0000   0.00000E+0000
   5.9890 -1.40860E+0000   0.00000E+0000
   5.9910 -1.57840E+0000   0.00000E+0000
   5.9930 -1.83740E+0000   0.00000E+0000
   5.9950 -1.97340E+0000   0.00000E+0000
   5.9990 -1.96060E+0000   0.00000E+0000
   6.0010 -1.89010E+0000   0.00000E+0000
   6.0020 -1.84510E+0000   0.00000E+0000
   6.0050 -1.77760E+0000   0.00000E+0000
   6.0060 -1.68590E+0000   0.00000E+0000
   6.0090 -1.60970E+0000   0.00000E+0000
   6.0110 -1.49390E+0000   0.00000E+0000
   6.0130 -1.07070E+0000   0.00000E+0000
   6.0150 -5.18500E-0001   0.00000E+0000
   6.0180  1.40000E-0003   0.00000E+0000
   6.0200  1.42500E-0001   0.00000E+0000
   6.0210  1.27600E-0001   0.00000E+0000
   6.0230  1.40100E-0001   0.00000E+0000
   6.0270  1.27300E-0001   0.00000E+0000
   6.0320  1.45400E-0001   0.00000E+0000
   6.0350  1.57000E-0001   0.00000E+0000
   6.0370  1.82100E-0001   0.00000E+0000
   6.0390  1.20700E-0001   0.00000E+0000
   6.0440  1.04200E-0001   0.00000E+0000
   6.0480  1.28200E-0001   0.00000E+0000
   6.0490  1.16600E-0001   0.00000E+0000
   6.0510  1.17000E-0001   0.00000E+0000
   6.0530  1.20900E-0001   0.00000E+0000
   6.0560  1.19700E-0001   0.00000E+0000
   6.0570  1.16300E-0001   0.00000E+0000
   6.0590  1.19300E-0001   0.00000E+0000
   6.0620  1.11700E-0001   0.00000E+0000
   6.0640  1.15800E-0001   0.00000E+0000
   6.0670  1.25200E-0001   0.00000E+0000
   6.0690  1.07000E-0001   0.00000E+0000
   6.0710  9.96000E-0002   0.00000E+0000
   6.0730  9.87000E-0002   0.00000E+0000
   6.0760  1.17200E-0001   0.00000E+0000
   6.0780  1.63800E-0001   0.00000E+0000
   6.0800  1.59300E-0001   0.00000E+0000
   6.0830  1.11900E-0001   0.00000E+0000
   6.0850  1.09580E+0000   0.00000E+0000
   6.0890  1.34520E+0000   0.00000E+0000
   6.0940  1.48860E+0000   0.00000E+0000
   6.0960  1.79730E+0000   0.00000E+0000
   6.0990  2.08950E+0000   0.00000E+0000
   6.1030  2.04370E+0000   0.00000E+0000
   6.1060  2.00680E+0000   0.00000E+0000
   6.1080  1.98210E+0000   0.00000E+0000
   6.1110  1.88500E+0000   0.00000E+0000
   6.1120  1.84100E+0000   0.00000E+0000
   6.1130  1.72180E+0000   0.00000E+0000
   6.1160  1.48310E+0000   0.00000E+0000
   6.1190  3.16600E-0001   0.00000E+0000
   6.1240  1.27000E-0001   0.00000E+0000
   6.1260  2.01300E-0001   0.00000E+0000
   6.1280  1.92900E-0001   0.00000E+0000
   6.1310  1.91100E-0001   0.00000E+0000
   6.1330  1.91300E-0001   0.00000E+0000
   6.1350  1.84000E-0001   0.00000E+0000
   6.1380  1.88000E-0001   0.00000E+0000
   6.1400  1.89400E-0001   0.00000E+0000
   6.1420  1.82400E-0001   0.00000E+0000
   6.1450  1.88000E-0001   0.00000E+0000
   6.1470  2.00000E-0001   0.00000E+0000
   6.1500  1.96500E-0001   0.00000E+0000
   6.1540  2.07900E-0001   0.00000E+0000
   6.1560  2.12800E-0001   0.00000E+0000
   6.1580  2.15200E-0001   0.00000E+0000
   6.1610  2.19900E-0001   0.00000E+0000
   6.1630  2.22600E-0001   0.00000E+0000
   6.1660  2.29500E-0001   0.00000E+0000
   6.1680  2.37300E-0001   0.00000E+0000
   6.1720  2.32300E-0001   0.00000E+0000
   6.1730  2.41600E-0001   0.00000E+0000
   6.1750  2.35800E-0001   0.00000E+0000
   6.1760  2.44600E-0001   0.00000E+0000
   6.1770  2.47300E-0001   0.00000E+0000
   6.1790  2.47500E-0001   0.00000E+0000
   6.1820  2.51700E-0001   0.00000E+0000
   6.1860  2.55300E-0001   0.00000E+0000
   6.1880  2.59500E-0001   0.00000E+0000
   6.1900  2.59600E-0001   0.00000E+0000
   6.1910  2.56600E-0001   0.00000E+0000
   6.1950  2.67900E-0001   0.00000E+0000
   6.1970  2.71700E-0001   0.00000E+0000
   6.2010  2.81800E-0001   0.00000E+0000
   6.2020  2.80100E-0001   0.00000E+0000
   6.2060  2.78100E-0001   0.00000E+0000
   6.2070  2.88000E-0001   0.00000E+0000
   6.2090  2.90600E-0001   0.00000E+0000
   6.2110  2.91300E-0001   0.00000E+0000
   6.2140  3.02600E-0001   0.00000E+0000
   6.2160  3.03400E-0001   0.00000E+0000
   6.2180  3.01800E-0001   0.00000E+0000
   6.2200  3.04200E-0001   0.00000E+0000
   6.2230  3.08900E-0001   0.00000E+0000
   6.2250  3.15900E-0001   0.00000E+0000
   6.2270  3.40800E-0001   0.00000E+0000
   6.2310  2.51900E-0001   0.00000E+0000
   6.2360  3.35300E-0001   0.00000E+0000
   6.2390  3.40400E-0001   0.00000E+0000
   6.2410  3.33600E-0001   0.00000E+0000
   6.2430  3.37800E-0001   0.00000E+0000
   6.2470  3.43800E-0001   0.00000E+0000
   6.2480  3.31500E-0001   0.00000E+0000
   6.2510  3.32600E-0001   0.00000E+0000
   6.2540  3.48300E-0001   0.00000E+0000
   6.2570  3.57300E-0001   0.00000E+0000
   6.2590  3.51000E-0001   0.00000E+0000
   6.2610  3.55900E-0001   0.00000E+0000
   6.2650  3.56400E-0001   0.00000E+0000
   6.2680  3.71800E-0001   0.00000E+0000
   6.2690  3.58100E-0001   0.00000E+0000
   6.2720  3.59200E-0001   0.00000E+0000
   6.2730  3.56500E-0001   0.00000E+0000
   6.2740  3.67900E-0001   0.00000E+0000
   6.2770  3.72100E-0001   0.00000E+0000
   6.2790  3.71100E-0001   0.00000E+0000
   6.2810  3.67700E-0001   0.00000E+0000
   6.2850  3.77000E-0001   0.00000E+0000
   6.2860  3.86500E-0001   0.00000E+0000
   6.2890  3.73900E-0001   0.00000E+0000
   6.2910  3.74500E-0001   0.00000E+0000
   6.2950  3.84200E-0001   0.00000E+0000
   6.2970  3.88300E-0001   0.00000E+0000
   6.3000  3.84600E-0001   0.00000E+0000
   6.3020  3.88900E-0001   0.00000E+0000
   6.3070  3.95300E-0001   0.00000E+0000
   6.3090  4.01000E-0001   0.00000E+0000
   6.3110  3.97300E-0001   0.00000E+0000
   6.3120  3.89100E-0001   0.00000E+0000
   6.3160  4.02100E-0001   0.00000E+0000
   6.3170  4.04000E-0001   0.00000E+0000
   6.3200  4.00900E-0001   0.00000E+0000
   6.3210  3.96700E-0001   0.00000E+0000
   6.3230  4.18500E-0001   0.00000E+0000
   6.3250  4.23900E-0001   0.00000E+0000
   6.3280  3.70500E-0001   0.00000E+0000
   6.3300  3.67500E-0001   0.00000E+0000
   6.3320  3.78200E-0001   0.00000E+0000
   6.3360  4.39800E-0001   0.00000E+0000
   6.3410  4.27000E-0001   0.00000E+0000
   6.3420  4.20500E-0001   0.00000E+0000
   6.3460  4.30800E-0001   0.00000E+0000
   6.3480  4.29100E-0001   0.00000E+0000
   6.3500  4.26900E-0001   0.00000E+0000
   6.3550  4.23300E-0001   0.00000E+0000
   6.3590  4.28500E-0001   0.00000E+0000
   6.3620  4.33000E-0001   0.00000E+0000
   6.3640  4.34600E-0001   0.00000E+0000
   6.3680  4.38400E-0001   0.00000E+0000
   6.3690  4.31800E-0001   0.00000E+0000
   6.3710  4.32400E-0001   0.00000E+0000
   6.3730  4.44000E-0001   0.00000E+0000
   6.3760  4.36100E-0001   0.00000E+0000
   6.3780  4.40200E-0001   0.00000E+0000
   6.3800  4.35800E-0001   0.00000E+0000
   6.3830  4.44400E-0001   0.00000E+0000
   6.3850  4.52800E-0001   0.00000E+0000
   6.3870  4.48900E-0001   0.00000E+0000
   6.3880  4.56300E-0001   0.00000E+0000
   6.3930  4.50900E-0001   0.00000E+0000
   6.3960  4.38800E-0001   0.00000E+0000
   6.3980  4.46000E-0001   0.00000E+0000
   6.4000  4.58500E-0001   0.00000E+0000
   6.4020  4.53500E-0001   0.00000E+0000
   6.4040  4.38700E-0001   0.00000E+0000
   6.4060  4.48700E-0001   0.00000E+0000
   6.4080  4.53200E-0001   0.00000E+0000
   6.4110  4.51700E-0001   0.00000E+0000
   6.4120  4.43800E-0001   0.00000E+0000
   6.4160  4.42800E-0001   0.00000E+0000
   6.4170  4.53500E-0001   0.00000E+0000
   6.4190  4.46900E-0001   0.00000E+0000
   6.4210  4.51500E-0001   0.00000E+0000
   6.4230  4.55400E-0001   0.00000E+0000
   6.4260  4.46700E-0001   0.00000E+0000
   6.4280  4.52700E-0001   0.00000E+0000
   6.4290  4.49800E-0001   0.00000E+0000
   6.4310  4.50100E-0001   0.00000E+0000
   6.4330  4.52500E-0001   0.00000E+0000
   6.4370  4.52900E-0001   0.00000E+0000
   6.4380  4.52300E-0001   0.00000E+0000
   6.4410  4.56700E-0001   0.00000E+0000
   6.4430  4.59000E-0001   0.00000E+0000
   6.4450  4.60700E-0001   0.00000E+0000
   6.4470  4.61000E-0001   0.00000E+0000
   6.4490  4.42600E-0001   0.00000E+0000
   6.4510  4.51100E-0001   0.00000E+0000
   6.4560  4.61400E-0001   0.00000E+0000
   6.4570  4.52600E-0001   0.00000E+0000
   6.4600  4.56100E-0001   0.00000E+0000
   6.4630  4.57100E-0001   0.00000E+0000
   6.4670  4.54800E-0001   0.00000E+0000
   6.4680  4.60000E-0001   0.00000E+0000
   6.4720  4.57700E-0001   0.00000E+0000
   6.4740  4.65000E-0001   0.00000E+0000
   6.4760  4.71900E-0001   0.00000E+0000
   6.4800  4.83300E-0001   0.00000E+0000
   6.4810  4.66200E-0001   0.00000E+0000
   6.4840  4.76200E-0001   0.00000E+0000
   6.4880  4.68300E-0001   0.00000E+0000
   6.4890  4.58000E-0001   0.00000E+0000
   6.4910  4.60200E-0001   0.00000E+0000
   6.4930  4.59400E-0001   0.00000E+0000
   6.4970  4.60900E-0001   0.00000E+0000
   6.5020  4.62100E-0001   0.00000E+0000
   6.5030  4.66500E-0001   0.00000E+0000
   6.5070  4.60300E-0001   0.00000E+0000
   6.5090  4.73000E-0001   0.00000E+0000
   6.5100  4.77200E-0001   0.00000E+0000
   6.5120  4.64100E-0001   0.00000E+0000
   6.5150  4.35600E-0001   0.00000E+0000
   6.5170  4.51200E-0001   0.00000E+0000
   6.5190  4.69700E-0001   0.00000E+0000
   6.5200  4.75100E-0001   0.00000E+0000
   6.5240  4.70600E-0001   0.00000E+0000
   6.5250  4.80300E-0001   0.00000E+0000
   6.5260  4.59800E-0001   0.00000E+0000
   6.5290  4.60400E-0001   0.00000E+0000
   6.5310  4.60600E-0001   0.00000E+0000
   6.5340  4.60300E-0001   0.00000E+0000
   6.5360  4.66800E-0001   0.00000E+0000
   6.5380  4.73400E-0001   0.00000E+0000
   6.5430  4.77300E-0001   0.00000E+0000
   6.5460  4.55300E-0001   0.00000E+0000
   6.5470  4.60100E-0001   0.00000E+0000
   6.5500  4.76000E-0001   0.00000E+0000
   6.5550  4.64600E-0001   0.00000E+0000
   6.5570  4.67700E-0001   0.00000E+0000
   6.5610  4.74100E-0001   0.00000E+0000
   6.5620  4.69100E-0001   0.00000E+0000
   6.5650  4.75900E-0001   0.00000E+0000
   6.5660  4.70400E-0001   0.00000E+0000
   6.5670  4.74300E-0001   0.00000E+0000
   6.5690  4.80500E-0001   0.00000E+0000
   6.5730  4.73600E-0001   0.00000E+0000
   6.5750  4.69100E-0001   0.00000E+0000
   6.5760  4.74500E-0001   0.00000E+0000
   6.5770  4.72200E-0001   0.00000E+0000
   6.5810  4.67000E-0001   0.00000E+0000
   6.5830  4.78500E-0001   0.00000E+0000
   6.5860  4.77500E-0001   0.00000E+0000
   6.5880  4.79600E-0001   0.00000E+0000
   6.5910  4.78800E-0001   0.00000E+0000
   6.5940  4.80900E-0001   0.00000E+0000
   6.5960  4.77000E-0001   0.00000E+0000
   6.6010  4.83300E-0001   0.00000E+0000
   6.6030  5.03900E-0001   0.00000E+0000
   6.6060  5.00300E-0001   0.00000E+0000
   6.6080  4.80900E-0001   0.00000E+0000
   6.6100  4.81800E-0001   0.00000E+0000
   6.6120  4.89800E-0001   0.00000E+0000
   6.6140  4.92100E-0001   0.00000E+0000
   6.6170  4.88000E-0001   0.00000E+0000
   6.6190  4.93700E-0001   0.00000E+0000
   6.6210  5.00100E-0001   0.00000E+0000
   6.6240  4.90600E-0001   0.00000E+0000
   6.6260  4.92900E-0001   0.00000E+0000
   6.6290  4.97200E-0001   0.00000E+0000
   6.6310  5.02000E-0001   0.00000E+0000
   6.6350  5.07800E-0001   0.00000E+0000
   6.6380  4.98200E-0001   0.00000E+0000
   6.6430  5.06100E-0001   0.00000E+0000
   6.6460  5.00400E-0001   0.00000E+0000
   6.6480  4.90300E-0001   0.00000E+0000
   6.6500  5.05400E-0001   0.00000E+0000
   6.6530  5.00400E-0001   0.00000E+0000
   6.6560  5.04500E-0001   0.00000E+0000
   6.6580  4.96500E-0001   0.00000E+0000
   6.6600  5.00700E-0001   0.00000E+0000
   6.6630  5.04300E-0001   0.00000E+0000
   6.6640  5.01900E-0001   0.00000E+0000
   6.6670  4.99100E-0001   0.00000E+0000
   6.6690  5.11600E-0001   0.00000E+0000
   6.6710  5.12600E-0001   0.00000E+0000
   6.6740  5.09300E-0001   0.00000E+0000
   6.6760  5.07000E-0001   0.00000E+0000
   6.6770  5.02900E-0001   0.00000E+0000
   6.6790  5.05600E-0001   0.00000E+0000
   6.6800  5.14500E-0001   0.00000E+0000
   6.6830  5.11500E-0001   0.00000E+0000
   6.6860  5.19400E-0001   0.00000E+0000
   6.6880  5.20900E-0001   0.00000E+0000
   6.6920  5.12900E-0001   0.00000E+0000
   6.6940  5.20600E-0001   0.00000E+0000
   6.6970  5.22000E-0001   0.00000E+0000
   6.6980  5.25800E-0001   0.00000E+0000
   6.7010  5.22200E-0001   0.00000E+0000
   6.7030  5.20200E-0001   0.00000E+0000
   6.7070  5.12900E-0001   0.00000E+0000
   6.7080  5.16100E-0001   0.00000E+0000
   6.7100  5.13300E-0001   0.00000E+0000
   6.7130  5.13800E-0001   0.00000E+0000
   6.7150  5.16000E-0001   0.00000E+0000
   6.7170  5.21000E-0001   0.00000E+0000
   6.7220  5.18500E-0001   0.00000E+0000
   6.7240  5.23500E-0001   0.00000E+0000
   6.7260  5.23800E-0001   0.00000E+0000
   6.7280  5.20500E-0001   0.00000E+0000
   6.7290  5.31400E-0001   0.00000E+0000
   6.7310  5.28600E-0001   0.00000E+0000
   6.7360  5.25700E-0001   0.00000E+0000
   6.7380  5.31400E-0001   0.00000E+0000
   6.7410  5.36400E-0001   0.00000E+0000
   6.7430  5.45300E-0001   0.00000E+0000
   6.7450  5.34300E-0001   0.00000E+0000
   6.7480  5.25000E-0001   0.00000E+0000
   6.7510  5.36700E-0001   0.00000E+0000
   6.7570  5.37300E-0001   0.00000E+0000
   6.7580  5.42800E-0001   0.00000E+0000
   6.7620  5.38400E-0001   0.00000E+0000
   6.7630  5.40100E-0001   0.00000E+0000
   6.7660  5.44200E-0001   0.00000E+0000
   6.7670  5.33000E-0001   0.00000E+0000
   6.7700  5.18600E-0001   0.00000E+0000
   6.7730  5.32700E-0001   0.00000E+0000
   6.7750  5.41600E-0001   0.00000E+0000
   6.7770  5.60200E-0001   0.00000E+0000
   6.7800  5.49400E-0001   0.00000E+0000
   6.7820  5.49000E-0001   0.00000E+0000
   6.7860  5.45500E-0001   0.00000E+0000
   6.7870  5.53000E-0001   0.00000E+0000
   6.7910  5.46000E-0001   0.00000E+0000
   6.7920  5.58300E-0001   0.00000E+0000
   6.7960  5.47800E-0001   0.00000E+0000
   6.7980  5.55100E-0001   0.00000E+0000
   6.8030  5.37300E-0001   0.00000E+0000
   6.8050  5.54500E-0001   0.00000E+0000
   6.8070  5.57200E-0001   0.00000E+0000
   6.8080  5.64700E-0001   0.00000E+0000
   6.8120  5.67600E-0001   0.00000E+0000
   6.8140  5.54400E-0001   0.00000E+0000
   6.8170  5.55700E-0001   0.00000E+0000
   6.8190  5.55700E-0001   0.00000E+0000
   6.8230  5.54600E-0001   0.00000E+0000
   6.8280  5.42100E-0001   0.00000E+0000
   6.8310  5.45500E-0001   0.00000E+0000
   6.8320  5.49300E-0001   0.00000E+0000
   6.8350  5.49900E-0001   0.00000E+0000
   6.8370  5.52800E-0001   0.00000E+0000
   6.8390  5.49900E-0001   0.00000E+0000
   6.8420  5.41600E-0001   0.00000E+0000
   6.8460  5.39000E-0001   0.00000E+0000
   6.8490  5.43600E-0001   0.00000E+0000
   6.8510  5.59600E-0001   0.00000E+0000
   6.8530  5.53000E-0001   0.00000E+0000
   6.8550  5.70700E-0001   0.00000E+0000
   6.8590  5.46900E-0001   0.00000E+0000
   6.8600  5.43200E-0001   0.00000E+0000
   6.8640  5.50600E-0001   0.00000E+0000
   6.8660  5.46000E-0001   0.00000E+0000
   6.8690  5.50300E-0001   0.00000E+0000
   6.8740  5.62500E-0001   0.00000E+0000
   6.8760  5.59200E-0001   0.00000E+0000
   6.8790  5.62700E-0001   0.00000E+0000
   6.8810  5.51800E-0001   0.00000E+0000
   6.8830  5.58200E-0001   0.00000E+0000
   6.8840  5.57600E-0001   0.00000E+0000
   6.8900  5.65700E-0001   0.00000E+0000
   6.8930  5.67900E-0001   0.00000E+0000
   6.8940  5.62300E-0001   0.00000E+0000
   6.8970  5.55300E-0001   0.00000E+0000
   6.8990  5.85700E-0001   0.00000E+0000
   6.9010  5.84500E-0001   0.00000E+0000
   6.9050  5.91200E-0001   0.00000E+0000
   6.9060  5.84100E-0001   0.00000E+0000
   6.9080  5.87400E-0001   0.00000E+0000
   6.9100  5.90100E-0001   0.00000E+0000
   6.9130  5.73100E-0001   0.00000E+0000
   6.9150  5.75900E-0001   0.00000E+0000
   6.9180  5.67300E-0001   0.00000E+0000
   6.9190  5.73800E-0001   0.00000E+0000
   6.9230  5.71300E-0001   0.00000E+0000
   6.9250  5.81000E-0001   0.00000E+0000
   6.9270  5.68600E-0001   0.00000E+0000
   6.9290  5.60000E-0001   0.00000E+0000
   6.9310  5.78500E-0001   0.00000E+0000
   6.9350  5.99000E-0001   0.00000E+0000
   6.9400  5.82600E-0001   0.00000E+0000
   6.9410  6.14000E-0001   0.00000E+0000
   6.9450  5.87300E-0001   0.00000E+0000
   6.9470  5.59700E-0001   0.00000E+0000
   6.9490  5.59900E-0001   0.00000E+0000
   6.9520  5.71900E-0001   0.00000E+0000
   6.9550  5.67800E-0001   0.00000E+0000
   6.9560  5.67300E-0001   0.00000E+0000
   6.9590  5.82300E-0001   0.00000E+0000
   6.9610  5.59500E-0001   0.00000E+0000
   6.9630  5.68500E-0001   0.00000E+0000
   6.9680  5.67800E-0001   0.00000E+0000
   6.9690  5.61500E-0001   0.00000E+0000
   6.9720  5.62400E-0001   0.00000E+0000
   6.9730  5.64100E-0001   0.00000E+0000
   6.9750  5.76800E-0001   0.00000E+0000
   6.9770  5.63400E-0001   0.00000E+0000
   6.9800  5.61300E-0001   0.00000E+0000
   6.9820  5.43800E-0001   0.00000E+0000
   6.9850  5.47900E-0001   0.00000E+0000
   6.9870  5.53900E-0001   0.00000E+0000
   6.9910  5.51600E-0001   0.00000E+0000
   6.9930  5.79800E-0001   0.00000E+0000
   6.9960  5.84100E-0001   0.00000E+0000
   6.9980  5.76500E-0001   0.00000E+0000
   7.0000  5.54600E-0001   0.00000E+0000
   7.0030  5.67400E-0001   0.00000E+0000
   7.0050  5.69400E-0001   0.00000E+0000
   7.0090  5.74500E-0001   0.00000E+0000
   7.0100  5.77400E-0001   0.00000E+0000
   7.0110  5.83200E-0001   0.00000E+0000
   7.0140  5.84500E-0001   0.00000E+0000
   7.0160  5.71900E-0001   0.00000E+0000
   7.0180  5.93200E-0001   0.00000E+0000
   7.0210  5.98300E-0001   0.00000E+0000
   7.0230  5.81900E-0001   0.00000E+0000
   7.0270  5.84200E-0001   0.00000E+0000
   7.0280  5.98500E-0001   0.00000E+0000
   7.0300  5.97800E-0001   0.00000E+0000
   7.0320  5.83000E-0001   0.00000E+0000
   7.0350  5.99300E-0001   0.00000E+0000
   7.0390  6.01700E-0001   0.00000E+0000
   7.0410  6.12800E-0001   0.00000E+0000
   7.0420  6.14300E-0001   0.00000E+0000
   7.0440  6.05900E-0001   0.00000E+0000
   7.0480  5.98100E-0001   0.00000E+0000
   7.0490  6.03300E-0001   0.00000E+0000
   7.0530  6.08400E-0001   0.00000E+0000
   7.0540  6.18400E-0001   0.00000E+0000
   7.0580  6.10100E-0001   0.00000E+0000
   7.0590  6.11800E-0001   0.00000E+0000
   7.0620  6.22000E-0001   0.00000E+0000
   7.0650  6.38400E-0001   0.00000E+0000
   7.0680  6.23100E-0001   0.00000E+0000
   7.0690  6.27700E-0001   0.00000E+0000
   7.0720  6.44700E-0001   0.00000E+0000
   7.0750  6.38800E-0001   0.00000E+0000
   7.0780  6.18800E-0001   0.00000E+0000
   7.0830  6.28500E-0001   0.00000E+0000
   7.0850  6.48500E-0001   0.00000E+0000
   7.0870  6.50200E-0001   0.00000E+0000
   7.0900  6.37100E-0001   0.00000E+0000
   7.0920  6.33600E-0001   0.00000E+0000
   7.0950  6.45500E-0001   0.00000E+0000
   7.0980  6.53300E-0001   0.00000E+0000
   7.1010  6.67200E-0001   0.00000E+0000
