# Supplementary material for: Self-association of MreC as a regulatory signal in bacterial cell wall elongation
Source: Nat Commun. 2021 May 20;12:2987. doi: 10.1038/s41467-021-22957-9 (PMC8137920; doi:10.1038/s41467-021-22957-9)
Supplement: Supplementary file 4 — Source Data [file 41467_2021_22957_MOESM4_ESM.zip › Martins2-Source-Data/AUC_rawdata/E.coli/00068.RA3]

MREC FHEC 0,8 abs
R 3 20.0 20000 0017348 6.2300E10 281 1 
   5.8000 -4.14700E-0001   0.00000E+0000
   5.8040 -1.57400E-0001   0.00000E+0000
   5.8050 -2.09900E-0001   0.00000E+0000
   5.8060 -1.81100E-0001   0.00000E+0000
   5.8100 -1.78800E-0001   0.00000E+0000
   5.8110 -1.75300E-0001   0.00000E+0000
   5.8120 -1.61200E-0001   0.00000E+0000
   5.8140 -1.93500E-0001   0.00000E+0000
   5.8160 -2.49500E-0001   0.00000E+0000
   5.8180 -3.48100E-0001   0.00000E+0000
   5.8200 -5.62700E-0001   0.00000E+0000
   5.8210 -4.51000E-0001   0.00000E+0000
   5.8230 -5.95700E-0001   0.00000E+0000
   5.8240 -4.83700E-0001   0.00000E+0000
   5.8250 -2.18600E-0001   0.00000E+0000
   5.8280 -6.04000E-0002   0.00000E+0000
   5.8300  1.12900E-0001   0.00000E+0000
   5.8320  1.44000E-0001   0.00000E+0000
   5.8340  1.31600E-0001   0.00000E+0000
   5.8370  1.30400E-0001   0.00000E+0000
   5.8390  1.08500E-0001   0.00000E+0000
   5.8420  7.87000E-0002   0.00000E+0000
   5.8430  9.55000E-0002   0.00000E+0000
   5.8460  9.37000E-0002   0.00000E+0000
   5.8470  1.10300E-0001   0.00000E+0000
   5.8490  1.12500E-0001   0.00000E+0000
   5.8510  9.51000E-0002   0.00000E+0000
   5.8530  8.67000E-0002   0.00000E+0000
   5.8540  5.84000E-0002   0.00000E+0000
   5.8550  4.28000E-0002   0.00000E+0000
   5.8590  2.93000E-0002   0.00000E+0000
   5.8610  1.92000E-0002   0.00000E+0000
   5.8620  1.94000E-0002   0.00000E+0000
   5.8650  3.55000E-0002   0.00000E+0000
   5.8660  3.24000E-0002   0.00000E+0000
   5.8680  9.50000E-0003   0.00000E+0000
   5.8720 -4.54000E-0002   0.00000E+0000
   5.8740  1.32000E-0002   0.00000E+0000
   5.8750  1.61000E-0002   0.00000E+0000
   5.8780  4.88000E-0002   0.00000E+0000
   5.8800  4.32000E-0002   0.00000E+0000
   5.8830  2.05000E-0002   0.00000E+0000
   5.8850  1.07000E-0002   0.00000E+0000
   5.8870  2.75000E-0002   0.00000E+0000
   5.8890  4.64000E-0002   0.00000E+0000
   5.8900  3.10000E-0002   0.00000E+0000
   5.8940  2.65000E-0002   0.00000E+0000
   5.8950  2.95000E-0002   0.00000E+0000
   5.8970  3.40000E-0003   0.00000E+0000
   5.8990  2.49000E-0002   0.00000E+0000
   5.9010  5.13000E-0002   0.00000E+0000
   5.9050  2.23000E-0002   0.00000E+0000
   5.9080  2.12000E-0002   0.00000E+0000
   5.9110  2.35000E-0002   0.00000E+0000
   5.9130  2.70000E-0002   0.00000E+0000
   5.9150  1.60000E-0002   0.00000E+0000
   5.9160  2.30000E-0002   0.00000E+0000
   5.9200  5.10000E-0003   0.00000E+0000
   5.9210  1.35000E-0002   0.00000E+0000
   5.9240  4.68000E-0002   0.00000E+0000
   5.9270  2.16000E-0002   0.00000E+0000
   5.9280  5.75000E-0002   0.00000E+0000
   5.9310  7.62000E-0002   0.00000E+0000
   5.9320  4.55000E-0002   0.00000E+0000
   5.9360  3.07000E-0002   0.00000E+0000
   5.9380  7.19000E-0002   0.00000E+0000
   5.9400  8.37000E-0002   0.00000E+0000
   5.9420  5.96000E-0002   0.00000E+0000
   5.9460  7.44000E-0002   0.00000E+0000
   5.9480  6.33000E-0002   0.00000E+0000
   5.9490  6.74000E-0002   0.00000E+0000
   5.9510  3.76000E-0002   0.00000E+0000
   5.9520  5.36000E-0002   0.00000E+0000
   5.9540  6.30000E-0002   0.00000E+0000
   5.9560  6.19000E-0002   0.00000E+0000
   5.9590  1.02400E-0001   0.00000E+0000
   5.9610  8.45000E-0002   0.00000E+0000
   5.9630  8.11000E-0002   0.00000E+0000
   5.9660  1.66000E-0002   0.00000E+0000
   5.9680  2.36000E-0002   0.00000E+0000
   5.9710  1.77000E-0002   0.00000E+0000
   5.9720  2.99000E-0002   0.00000E+0000
   5.9750  2.91000E-0002   0.00000E+0000
   5.9780  6.85000E-0002   0.00000E+0000
   5.9800 -4.28800E-0001   0.00000E+0000
   5.9820 -9.13000E-0001   0.00000E+0000
   5.9830 -1.23300E+0000   0.00000E+0000
   5.9860 -1.31950E+0000   0.00000E+0000
   5.9880 -1.51770E+0000   0.00000E+0000
   5.9900 -1.60290E+0000   0.00000E+0000
   5.9930 -1.91120E+0000   0.00000E+0000
   5.9970 -1.98800E+0000   0.00000E+0000
   5.9990 -1.90330E+0000   0.00000E+0000
   6.0010 -1.83180E+0000   0.00000E+0000
   6.0020 -1.78110E+0000   0.00000E+0000
   6.0060 -1.71520E+0000   0.00000E+0000
   6.0090 -1.53110E+0000   0.00000E+0000
   6.0110 -1.37210E+0000   0.00000E+0000
   6.0140 -6.94100E-0001   0.00000E+0000
   6.0180  1.38400E-0001   0.00000E+0000
   6.0220  1.43800E-0001   0.00000E+0000
   6.0230  1.52600E-0001   0.00000E+0000
   6.0260  1.11600E-0001   0.00000E+0000
   6.0270  1.38000E-0001   0.00000E+0000
   6.0300  1.44100E-0001   0.00000E+0000
   6.0310  1.54900E-0001   0.00000E+0000
   6.0350  1.69800E-0001   0.00000E+0000
   6.0360  1.43300E-0001   0.00000E+0000
   6.0390  9.40000E-0002   0.00000E+0000
   6.0410  9.36000E-0002   0.00000E+0000
   6.0440  1.30200E-0001   0.00000E+0000
   6.0460  1.16500E-0001   0.00000E+0000
   6.0490  1.05700E-0001   0.00000E+0000
   6.0510  1.15300E-0001   0.00000E+0000
   6.0520  1.26000E-0001   0.00000E+0000
   6.0570  1.14400E-0001   0.00000E+0000
   6.0600  1.13800E-0001   0.00000E+0000
   6.0620  1.11700E-0001   0.00000E+0000
   6.0640  1.23300E-0001   0.00000E+0000
   6.0660  1.15300E-0001   0.00000E+0000
   6.0700  1.05200E-0001   0.00000E+0000
   6.0730  1.21600E-0001   0.00000E+0000
   6.0760  1.53900E-0001   0.00000E+0000
   6.0780  1.55400E-0001   0.00000E+0000
   6.0820  1.22100E-0001   0.00000E+0000
   6.0830  1.78800E-0001   0.00000E+0000
   6.0840  1.12010E+0000   0.00000E+0000
   6.0890  1.33760E+0000   0.00000E+0000
   6.0920  1.44560E+0000   0.00000E+0000
   6.0940  1.50580E+0000   0.00000E+0000
   6.0960  1.77070E+0000   0.00000E+0000
   6.0990  2.07640E+0000   0.00000E+0000
   6.1010  2.01740E+0000   0.00000E+0000
   6.1050  1.95670E+0000   0.00000E+0000
   6.1060  1.91100E+0000   0.00000E+0000
   6.1070  1.82990E+0000   0.00000E+0000
   6.1100  1.82880E+0000   0.00000E+0000
   6.1130  1.69270E+0000   0.00000E+0000
   6.1140  1.47190E+0000   0.00000E+0000
   6.1170  3.07100E-0001   0.00000E+0000
   6.1230  1.17100E-0001   0.00000E+0000
   6.1260  1.57000E-0001   0.00000E+0000
   6.1280  1.52500E-0001   0.00000E+0000
   6.1320  1.51000E-0001   0.00000E+0000
   6.1350  1.45000E-0001   0.00000E+0000
   6.1360  1.32800E-0001   0.00000E+0000
   6.1400  1.41000E-0001   0.00000E+0000
   6.1420  1.36200E-0001   0.00000E+0000
   6.1450  1.33100E-0001   0.00000E+0000
   6.1470  1.47500E-0001   0.00000E+0000
   6.1490  1.46200E-0001   0.00000E+0000
   6.1510  1.46500E-0001   0.00000E+0000
   6.1540  1.49000E-0001   0.00000E+0000
   6.1570  1.54900E-0001   0.00000E+0000
   6.1580  1.58300E-0001   0.00000E+0000
   6.1600  1.53100E-0001   0.00000E+0000
   6.1610  1.58000E-0001   0.00000E+0000
   6.1650  1.58300E-0001   0.00000E+0000
   6.1680  1.67300E-0001   0.00000E+0000
   6.1700  1.67200E-0001   0.00000E+0000
   6.1710  1.64600E-0001   0.00000E+0000
   6.1750  1.73400E-0001   0.00000E+0000
   6.1760  1.69200E-0001   0.00000E+0000
   6.1790  1.75800E-0001   0.00000E+0000
   6.1810  1.75000E-0001   0.00000E+0000
   6.1830  1.83100E-0001   0.00000E+0000
   6.1850  1.79400E-0001   0.00000E+0000
   6.1880  1.88300E-0001   0.00000E+0000
   6.1900  1.86500E-0001   0.00000E+0000
   6.1930  1.87700E-0001   0.00000E+0000
   6.1950  1.84900E-0001   0.00000E+0000
   6.1980  1.94500E-0001   0.00000E+0000
   6.2020  1.96800E-0001   0.00000E+0000
   6.2030  1.97700E-0001   0.00000E+0000
   6.2060  2.02900E-0001   0.00000E+0000
   6.2090  2.07300E-0001   0.00000E+0000
   6.2110  2.07000E-0001   0.00000E+0000
   6.2140  2.11700E-0001   0.00000E+0000
   6.2150  2.14000E-0001   0.00000E+0000
   6.2190  2.22300E-0001   0.00000E+0000
   6.2210  2.16500E-0001   0.00000E+0000
   6.2230  2.23600E-0001   0.00000E+0000
   6.2270  2.55900E-0001   0.00000E+0000
   6.2310  1.73700E-0001   0.00000E+0000
   6.2340  2.23600E-0001   0.00000E+0000
   6.2370  2.64500E-0001   0.00000E+0000
   6.2380  2.61700E-0001   0.00000E+0000
   6.2410  2.46800E-0001   0.00000E+0000
   6.2450  2.52300E-0001   0.00000E+0000
   6.2470  2.59300E-0001   0.00000E+0000
   6.2520  2.45500E-0001   0.00000E+0000
   6.2550  2.63100E-0001   0.00000E+0000
   6.2590  2.71700E-0001   0.00000E+0000
   6.2640  2.80900E-0001   0.00000E+0000
   6.2660  2.78500E-0001   0.00000E+0000
   6.2680  2.89600E-0001   0.00000E+0000
   6.2710  2.70600E-0001   0.00000E+0000
   6.2740  2.77300E-0001   0.00000E+0000
   6.2770  2.85800E-0001   0.00000E+0000
   6.2800  2.83800E-0001   0.00000E+0000
   6.2820  2.78000E-0001   0.00000E+0000
   6.2830  2.80900E-0001   0.00000E+0000
   6.2860  2.95300E-0001   0.00000E+0000
   6.2890  2.98800E-0001   0.00000E+0000
   6.2930  2.92200E-0001   0.00000E+0000
   6.2960  2.96400E-0001   0.00000E+0000
   6.2990  3.04000E-0001   0.00000E+0000
   6.3000  3.08400E-0001   0.00000E+0000
   6.3050  3.11600E-0001   0.00000E+0000
   6.3060  3.01400E-0001   0.00000E+0000
   6.3090  3.19400E-0001   0.00000E+0000
   6.3110  3.13700E-0001   0.00000E+0000
   6.3140  3.04900E-0001   0.00000E+0000
   6.3170  3.12500E-0001   0.00000E+0000
   6.3180  3.24900E-0001   0.00000E+0000
   6.3210  3.14300E-0001   0.00000E+0000
   6.3260  3.31700E-0001   0.00000E+0000
   6.3270  3.34400E-0001   0.00000E+0000
   6.3310  2.87500E-0001   0.00000E+0000
   6.3320  2.98700E-0001   0.00000E+0000
   6.3350  3.39800E-0001   0.00000E+0000
   6.3360  3.59100E-0001   0.00000E+0000
   6.3400  3.51400E-0001   0.00000E+0000
   6.3410  3.44500E-0001   0.00000E+0000
   6.3440  3.45000E-0001   0.00000E+0000
   6.3450  3.53100E-0001   0.00000E+0000
   6.3480  3.54700E-0001   0.00000E+0000
   6.3510  3.44600E-0001   0.00000E+0000
   6.3530  3.47000E-0001   0.00000E+0000
   6.3560  3.34900E-0001   0.00000E+0000
   6.3570  3.46200E-0001   0.00000E+0000
   6.3590  3.46300E-0001   0.00000E+0000
   6.3620  3.47300E-0001   0.00000E+0000
   6.3630  3.50900E-0001   0.00000E+0000
   6.3660  3.55700E-0001   0.00000E+0000
   6.3680  3.59400E-0001   0.00000E+0000
   6.3690  3.49500E-0001   0.00000E+0000
   6.3730  3.66600E-0001   0.00000E+0000
   6.3750  3.57000E-0001   0.00000E+0000
   6.3780  3.72100E-0001   0.00000E+0000
   6.3790  3.58400E-0001   0.00000E+0000
   6.3820  3.66900E-0001   0.00000E+0000
   6.3840  3.69600E-0001   0.00000E+0000
   6.3870  3.72700E-0001   0.00000E+0000
   6.3890  3.67100E-0001   0.00000E+0000
   6.3920  3.85300E-0001   0.00000E+0000
   6.3930  3.75000E-0001   0.00000E+0000
   6.3960  3.68200E-0001   0.00000E+0000
   6.3980  3.78100E-0001   0.00000E+0000
   6.3990  3.76600E-0001   0.00000E+0000
   6.4010  3.83400E-0001   0.00000E+0000
   6.4040  3.74200E-0001   0.00000E+0000
   6.4060  3.76300E-0001   0.00000E+0000
   6.4080  3.77600E-0001   0.00000E+0000
   6.4100  3.82300E-0001   0.00000E+0000
   6.4120  3.75400E-0001   0.00000E+0000
   6.4160  3.74100E-0001   0.00000E+0000
   6.4180  3.89800E-0001   0.00000E+0000
   6.4220  3.88400E-0001   0.00000E+0000
   6.4240  3.88500E-0001   0.00000E+0000
   6.4260  3.82100E-0001   0.00000E+0000
   6.4280  3.92600E-0001   0.00000E+0000
   6.4310  3.89400E-0001   0.00000E+0000
   6.4320  3.92300E-0001   0.00000E+0000
   6.4350  3.92600E-0001   0.00000E+0000
   6.4360  3.94600E-0001   0.00000E+0000
   6.4400  3.93300E-0001   0.00000E+0000
   6.4410  3.90100E-0001   0.00000E+0000
   6.4450  4.04200E-0001   0.00000E+0000
   6.4490  3.92600E-0001   0.00000E+0000
   6.4520  3.89200E-0001   0.00000E+0000
   6.4540  4.04500E-0001   0.00000E+0000
   6.4570  4.06200E-0001   0.00000E+0000
   6.4590  3.92100E-0001   0.00000E+0000
   6.4600  4.01300E-0001   0.00000E+0000
   6.4630  3.97500E-0001   0.00000E+0000
   6.4650  4.02900E-0001   0.00000E+0000
   6.4670  4.00300E-0001   0.00000E+0000
   6.4700  4.00100E-0001   0.00000E+0000
   6.4720  4.02300E-0001   0.00000E+0000
   6.4740  4.09300E-0001   0.00000E+0000
   6.4760  4.38200E-0001   0.00000E+0000
   6.4780  4.44900E-0001   0.00000E+0000
   6.4810  4.14400E-0001   0.00000E+0000
   6.4830  4.28400E-0001   0.00000E+0000
   6.4850  4.02100E-0001   0.00000E+0000
   6.4880  4.07500E-0001   0.00000E+0000
   6.4900  4.09400E-0001   0.00000E+0000
   6.4920  4.12300E-0001   0.00000E+0000
   6.4950  4.17800E-0001   0.00000E+0000
   6.4970  4.08500E-0001   0.00000E+0000
   6.4990  4.13700E-0001   0.00000E+0000
   6.5020  4.18500E-0001   0.00000E+0000
   6.5030  4.14700E-0001   0.00000E+0000
   6.5060  4.13100E-0001   0.00000E+0000
   6.5080  4.21400E-0001   0.00000E+0000
   6.5100  4.29900E-0001   0.00000E+0000
   6.5140  3.91800E-0001   0.00000E+0000
   6.5170  4.07200E-0001   0.00000E+0000
   6.5190  4.27600E-0001   0.00000E+0000
   6.5220  4.23400E-0001   0.00000E+0000
   6.5240  4.19500E-0001   0.00000E+0000
   6.5260  4.15900E-0001   0.00000E+0000
   6.5280  4.20400E-0001   0.00000E+0000
   6.5290  4.16800E-0001   0.00000E+0000
   6.5330  4.21200E-0001   0.00000E+0000
   6.5340  4.25600E-0001   0.00000E+0000
   6.5380  4.21700E-0001   0.00000E+0000
   6.5400  4.38000E-0001   0.00000E+0000
   6.5420  4.18500E-0001   0.00000E+0000
   6.5450  4.17100E-0001   0.00000E+0000
   6.5470  4.24600E-0001   0.00000E+0000
   6.5500  4.45100E-0001   0.00000E+0000
   6.5520  4.34900E-0001   0.00000E+0000
   6.5550  4.22300E-0001   0.00000E+0000
   6.5570  4.23400E-0001   0.00000E+0000
   6.5590  4.27600E-0001   0.00000E+0000
   6.5610  4.28300E-0001   0.00000E+0000
   6.5630  4.30300E-0001   0.00000E+0000
   6.5650  4.28400E-0001   0.00000E+0000
   6.5690  4.31800E-0001   0.00000E+0000
   6.5710  4.29400E-0001   0.00000E+0000
   6.5730  4.29200E-0001   0.00000E+0000
   6.5750  4.33400E-0001   0.00000E+0000
   6.5770  4.33300E-0001   0.00000E+0000
   6.5790  4.23200E-0001   0.00000E+0000
   6.5820  4.44300E-0001   0.00000E+0000
   6.5840  4.28100E-0001   0.00000E+0000
   6.5860  4.30700E-0001   0.00000E+0000
   6.5880  4.34700E-0001   0.00000E+0000
   6.5910  4.35100E-0001   0.00000E+0000
   6.5920  4.39600E-0001   0.00000E+0000
   6.5950  4.41500E-0001   0.00000E+0000
   6.5970  4.28300E-0001   0.00000E+0000
   6.6000  4.48200E-0001   0.00000E+0000
   6.6020  4.55300E-0001   0.00000E+0000
   6.6040  4.49000E-0001   0.00000E+0000
   6.6070  4.37300E-0001   0.00000E+0000
   6.6080  4.32100E-0001   0.00000E+0000
   6.6100  4.38100E-0001   0.00000E+0000
   6.6140  4.41300E-0001   0.00000E+0000
   6.6170  4.38700E-0001   0.00000E+0000
   6.6190  4.42300E-0001   0.00000E+0000
   6.6210  4.48500E-0001   0.00000E+0000
   6.6240  4.45100E-0001   0.00000E+0000
   6.6260  4.51200E-0001   0.00000E+0000
   6.6310  4.56400E-0001   0.00000E+0000
   6.6340  4.40600E-0001   0.00000E+0000
   6.6380  4.52700E-0001   0.00000E+0000
   6.6390  4.56200E-0001   0.00000E+0000
   6.6430  4.51700E-0001   0.00000E+0000
   6.6450  4.48100E-0001   0.00000E+0000
   6.6460  4.31400E-0001   0.00000E+0000
   6.6490  4.47900E-0001   0.00000E+0000
   6.6510  4.42400E-0001   0.00000E+0000
   6.6530  4.44700E-0001   0.00000E+0000
   6.6560  4.48900E-0001   0.00000E+0000
   6.6580  4.50200E-0001   0.00000E+0000
   6.6600  4.46100E-0001   0.00000E+0000
   6.6640  4.51000E-0001   0.00000E+0000
   6.6660  4.52200E-0001   0.00000E+0000
   6.6690  4.55300E-0001   0.00000E+0000
   6.6710  4.53400E-0001   0.00000E+0000
   6.6730  4.51200E-0001   0.00000E+0000
   6.6760  4.47400E-0001   0.00000E+0000
   6.6790  4.58300E-0001   0.00000E+0000
   6.6810  4.53700E-0001   0.00000E+0000
   6.6830  4.54400E-0001   0.00000E+0000
   6.6850  4.50400E-0001   0.00000E+0000
   6.6870  4.56700E-0001   0.00000E+0000
   6.6900  4.45100E-0001   0.00000E+0000
   6.6920  4.58500E-0001   0.00000E+0000
   6.6930  4.61500E-0001   0.00000E+0000
   6.6960  4.65200E-0001   0.00000E+0000
   6.6980  4.49500E-0001   0.00000E+0000
   6.7010  4.50600E-0001   0.00000E+0000
   6.7030  4.48200E-0001   0.00000E+0000
   6.7050  4.54700E-0001   0.00000E+0000
   6.7070  4.45300E-0001   0.00000E+0000
   6.7100  4.50200E-0001   0.00000E+0000
   6.7120  4.57900E-0001   0.00000E+0000
   6.7150  4.47800E-0001   0.00000E+0000
   6.7170  4.45300E-0001   0.00000E+0000
   6.7200  4.49300E-0001   0.00000E+0000
   6.7230  4.59300E-0001   0.00000E+0000
   6.7260  4.55900E-0001   0.00000E+0000
   6.7280  4.56600E-0001   0.00000E+0000
   6.7300  4.56000E-0001   0.00000E+0000
   6.7320  4.62900E-0001   0.00000E+0000
   6.7360  4.59700E-0001   0.00000E+0000
   6.7380  4.62200E-0001   0.00000E+0000
   6.7400  4.70000E-0001   0.00000E+0000
   6.7430  4.78200E-0001   0.00000E+0000
   6.7450  4.57300E-0001   0.00000E+0000
   6.7460  4.49200E-0001   0.00000E+0000
   6.7500  4.70200E-0001   0.00000E+0000
   6.7510  4.65400E-0001   0.00000E+0000
   6.7540  4.66500E-0001   0.00000E+0000
   6.7570  4.61000E-0001   0.00000E+0000
   6.7580  4.64700E-0001   0.00000E+0000
   6.7590  4.67900E-0001   0.00000E+0000
   6.7640  4.80400E-0001   0.00000E+0000
   6.7650  4.70700E-0001   0.00000E+0000
   6.7680  4.47000E-0001   0.00000E+0000
   6.7700  4.46500E-0001   0.00000E+0000
   6.7720  4.61300E-0001   0.00000E+0000
   6.7750  4.72800E-0001   0.00000E+0000
   6.7770  4.68600E-0001   0.00000E+0000
   6.7810  4.70100E-0001   0.00000E+0000
   6.7840  4.63400E-0001   0.00000E+0000
   6.7860  4.67000E-0001   0.00000E+0000
   6.7900  4.62600E-0001   0.00000E+0000
   6.7930  4.74700E-0001   0.00000E+0000
   6.7960  4.71600E-0001   0.00000E+0000
   6.7980  4.66000E-0001   0.00000E+0000
   6.8020  4.65000E-0001   0.00000E+0000
   6.8050  4.77800E-0001   0.00000E+0000
   6.8080  4.72400E-0001   0.00000E+0000
   6.8100  4.69000E-0001   0.00000E+0000
   6.8130  4.96400E-0001   0.00000E+0000
   6.8140  4.67700E-0001   0.00000E+0000
   6.8170  4.70400E-0001   0.00000E+0000
   6.8200  4.80800E-0001   0.00000E+0000
   6.8220  4.54900E-0001   0.00000E+0000
   6.8260  4.68600E-0001   0.00000E+0000
   6.8290  4.65900E-0001   0.00000E+0000
   6.8310  4.75800E-0001   0.00000E+0000
   6.8340  4.70800E-0001   0.00000E+0000
   6.8370  4.68800E-0001   0.00000E+0000
   6.8390  4.65200E-0001   0.00000E+0000
   6.8410  4.59300E-0001   0.00000E+0000
   6.8440  4.53700E-0001   0.00000E+0000
   6.8460  4.64000E-0001   0.00000E+0000
   6.8480  4.74600E-0001   0.00000E+0000
   6.8510  4.73500E-0001   0.00000E+0000
   6.8530  4.77500E-0001   0.00000E+0000
   6.8560  4.90400E-0001   0.00000E+0000
   6.8580  4.63600E-0001   0.00000E+0000
   6.8610  4.63000E-0001   0.00000E+0000
   6.8630  4.64300E-0001   0.00000E+0000
   6.8650  4.68800E-0001   0.00000E+0000
   6.8670  4.65000E-0001   0.00000E+0000
   6.8680  4.69400E-0001   0.00000E+0000
   6.8720  4.79700E-0001   0.00000E+0000
   6.8740  4.64200E-0001   0.00000E+0000
   6.8790  4.74200E-0001   0.00000E+0000
   6.8810  4.64300E-0001   0.00000E+0000
   6.8830  4.80300E-0001   0.00000E+0000
   6.8860  4.69700E-0001   0.00000E+0000
   6.8880  4.84100E-0001   0.00000E+0000
   6.8920  4.73900E-0001   0.00000E+0000
   6.8940  4.78000E-0001   0.00000E+0000
   6.8970  4.79300E-0001   0.00000E+0000
   6.8980  4.99300E-0001   0.00000E+0000
   6.9010  5.05000E-0001   0.00000E+0000
   6.9030  5.03500E-0001   0.00000E+0000
   6.9050  4.97200E-0001   0.00000E+0000
   6.9080  4.94600E-0001   0.00000E+0000
   6.9100  5.06400E-0001   0.00000E+0000
   6.9130  5.01800E-0001   0.00000E+0000
   6.9150  4.90000E-0001   0.00000E+0000
   6.9180  4.85900E-0001   0.00000E+0000
   6.9210  4.82200E-0001   0.00000E+0000
   6.9230  4.98200E-0001   0.00000E+0000
   6.9270  4.85300E-0001   0.00000E+0000
   6.9290  4.84500E-0001   0.00000E+0000
   6.9310  4.93000E-0001   0.00000E+0000
   6.9330  5.01000E-0001   0.00000E+0000
   6.9370  4.80200E-0001   0.00000E+0000
   6.9380  5.04000E-0001   0.00000E+0000
   6.9410  5.14600E-0001   0.00000E+0000
   6.9430  5.09200E-0001   0.00000E+0000
   6.9450  4.94100E-0001   0.00000E+0000
   6.9480  4.73100E-0001   0.00000E+0000
   6.9490  4.74300E-0001   0.00000E+0000
   6.9510  4.91300E-0001   0.00000E+0000
   6.9550  4.86400E-0001   0.00000E+0000
   6.9570  4.85400E-0001   0.00000E+0000
   6.9580  4.89700E-0001   0.00000E+0000
   6.9610  4.81300E-0001   0.00000E+0000
   6.9640  4.80700E-0001   0.00000E+0000
   6.9660  4.80600E-0001   0.00000E+0000
   6.9690  4.72500E-0001   0.00000E+0000
   6.9700  4.72100E-0001   0.00000E+0000
   6.9730  4.79700E-0001   0.00000E+0000
   6.9750  4.92400E-0001   0.00000E+0000
   6.9790  4.83000E-0001   0.00000E+0000
   6.9820  4.66700E-0001   0.00000E+0000
   6.9840  4.61100E-0001   0.00000E+0000
   6.9870  4.66300E-0001   0.00000E+0000
   6.9890  4.70300E-0001   0.00000E+0000
   6.9920  4.79300E-0001   0.00000E+0000
   6.9940  4.93600E-0001   0.00000E+0000
   6.9980  4.95500E-0001   0.00000E+0000
   7.0000  4.63000E-0001   0.00000E+0000
   7.0020  4.77400E-0001   0.00000E+0000
   7.0030  4.79100E-0001   0.00000E+0000
   7.0070  4.84800E-0001   0.00000E+0000
   7.0090  4.90600E-0001   0.00000E+0000
   7.0110  4.98800E-0001   0.00000E+0000
   7.0140  4.97800E-0001   0.00000E+0000
   7.0170  4.79200E-0001   0.00000E+0000
   7.0180  4.93100E-0001   0.00000E+0000
   7.0210  5.05500E-0001   0.00000E+0000
   7.0250  4.82000E-0001   0.00000E+0000
   7.0280  5.05200E-0001   0.00000E+0000
   7.0300  5.01700E-0001   0.00000E+0000
   7.0320  4.92300E-0001   0.00000E+0000
   7.0370  5.00200E-0001   0.00000E+0000
   7.0390  5.17700E-0001   0.00000E+0000
   7.0410  5.23700E-0001   0.00000E+0000
   7.0440  5.22300E-0001   0.00000E+0000
   7.0460  5.06800E-0001   0.00000E+0000
   7.0490  5.14300E-0001   0.00000E+0000
   7.0510  5.16500E-0001   0.00000E+0000
   7.0530  5.25600E-0001   0.00000E+0000
   7.0560  5.23300E-0001   0.00000E+0000
   7.0580  5.27300E-0001   0.00000E+0000
   7.0600  5.28300E-0001   0.00000E+0000
   7.0620  5.37500E-0001   0.00000E+0000
   7.0650  5.38800E-0001   0.00000E+0000
   7.0660  5.35300E-0001   0.00000E+0000
   7.0690  5.42900E-0001   0.00000E+0000
   7.0730  5.54900E-0001   0.00000E+0000
   7.0740  5.47600E-0001   0.00000E+0000
   7.0770  5.41600E-0001   0.00000E+0000
   7.0800  5.41400E-0001   0.00000E+0000
   7.0830  5.47300E-0001   0.00000E+0000
   7.0850  5.64800E-0001   0.00000E+0000
   7.0870  5.68200E-0001   0.00000E+0000
   7.0900  5.69400E-0001   0.00000E+0000
   7.0920  5.59800E-0001   0.00000E+0000
   7.0940  5.66500E-0001   0.00000E+0000
   7.0960  5.78400E-0001   0.00000E+0000
   7.0990  5.87600E-0001   0.00000E+0000
   7.1000  5.89500E-0001   0.00000E+0000
