# Supplementary material for: Self-association of MreC as a regulatory signal in bacterial cell wall elongation
Source: Nat Commun. 2021 May 20;12:2987. doi: 10.1038/s41467-021-22957-9 (PMC8137920; doi:10.1038/s41467-021-22957-9)
Supplement: Supplementary file 4 — Source Data [file 41467_2021_22957_MOESM4_ESM.zip › Martins2-Source-Data/AUC_rawdata/E.coli/00097.RA3]

MREC FHEC 0,8 abs
R 3 20.1 20000 0023398 8.8830E10 281 1 
   5.7990 -4.55000E-0001   0.00000E+0000
   5.8030 -3.51300E-0001   0.00000E+0000
   5.8040 -2.48100E-0001   0.00000E+0000
   5.8050 -2.17200E-0001   0.00000E+0000
   5.8070 -1.89000E-0001   0.00000E+0000
   5.8080 -1.88700E-0001   0.00000E+0000
   5.8100 -2.19100E-0001   0.00000E+0000
   5.8110 -1.51100E-0001   0.00000E+0000
   5.8150 -2.16600E-0001   0.00000E+0000
   5.8160 -2.67200E-0001   0.00000E+0000
   5.8170 -3.07900E-0001   0.00000E+0000
   5.8180 -3.54100E-0001   0.00000E+0000
   5.8210 -5.00800E-0001   0.00000E+0000
   5.8220 -5.77500E-0001   0.00000E+0000
   5.8230 -4.82100E-0001   0.00000E+0000
   5.8270 -4.23000E-0001   0.00000E+0000
   5.8300 -4.98000E-0002   0.00000E+0000
   5.8320  1.39000E-0001   0.00000E+0000
   5.8330  1.63300E-0001   0.00000E+0000
   5.8340  1.53400E-0001   0.00000E+0000
   5.8370  1.17900E-0001   0.00000E+0000
   5.8390  1.09100E-0001   0.00000E+0000
   5.8400  1.23900E-0001   0.00000E+0000
   5.8410  1.02000E-0001   0.00000E+0000
   5.8440  9.11000E-0002   0.00000E+0000
   5.8480  1.03400E-0001   0.00000E+0000
   5.8490  1.00900E-0001   0.00000E+0000
   5.8510  8.60000E-0002   0.00000E+0000
   5.8530  9.00000E-0002   0.00000E+0000
   5.8540  7.67000E-0002   0.00000E+0000
   5.8550  5.26000E-0002   0.00000E+0000
   5.8570  1.78000E-0002   0.00000E+0000
   5.8580  2.19000E-0002   0.00000E+0000
   5.8590  3.11000E-0002   0.00000E+0000
   5.8620  1.62000E-0002   0.00000E+0000
   5.8640  2.31000E-0002   0.00000E+0000
   5.8650  4.07000E-0002   0.00000E+0000
   5.8670  3.38000E-0002   0.00000E+0000
   5.8700 -8.00000E-0004   0.00000E+0000
   5.8710 -3.60000E-0002   0.00000E+0000
   5.8730 -3.50000E-0002   0.00000E+0000
   5.8760  3.00000E-0003   0.00000E+0000
   5.8780  3.49000E-0002   0.00000E+0000
   5.8800  4.14000E-0002   0.00000E+0000
   5.8830  4.29000E-0002   0.00000E+0000
   5.8850  1.38000E-0002   0.00000E+0000
   5.8870  1.02000E-0002   0.00000E+0000
   5.8890  3.13000E-0002   0.00000E+0000
   5.8920  3.79000E-0002   0.00000E+0000
   5.8940  2.02000E-0002   0.00000E+0000
   5.8970  2.40000E-0002   0.00000E+0000
   5.9000  1.57000E-0002   0.00000E+0000
   5.9020  5.28000E-0002   0.00000E+0000
   5.9040  3.03000E-0002   0.00000E+0000
   5.9060  1.15000E-0002   0.00000E+0000
   5.9080  1.58000E-0002   0.00000E+0000
   5.9100  1.52000E-0002   0.00000E+0000
   5.9130  1.75000E-0002   0.00000E+0000
   5.9150  2.32000E-0002   0.00000E+0000
   5.9170  2.13000E-0002   0.00000E+0000
   5.9190  2.61000E-0002   0.00000E+0000
   5.9200  1.03000E-0002   0.00000E+0000
   5.9230 -4.70000E-0003   0.00000E+0000
   5.9250  3.09000E-0002   0.00000E+0000
   5.9270  4.56000E-0002   0.00000E+0000
   5.9290  2.36000E-0002   0.00000E+0000
   5.9310  7.60000E-0002   0.00000E+0000
   5.9330  7.54000E-0002   0.00000E+0000
   5.9340  5.76000E-0002   0.00000E+0000
   5.9350  2.90000E-0002   0.00000E+0000
   5.9380  3.55000E-0002   0.00000E+0000
   5.9400  7.64000E-0002   0.00000E+0000
   5.9440  5.89000E-0002   0.00000E+0000
   5.9460  6.20000E-0002   0.00000E+0000
   5.9470  7.67000E-0002   0.00000E+0000
   5.9490  4.82000E-0002   0.00000E+0000
   5.9510  3.50000E-0002   0.00000E+0000
   5.9520  5.54000E-0002   0.00000E+0000
   5.9540  6.25000E-0002   0.00000E+0000
   5.9580  6.85000E-0002   0.00000E+0000
   5.9590  1.01600E-0001   0.00000E+0000
   5.9600  8.64000E-0002   0.00000E+0000
   5.9630  6.73000E-0002   0.00000E+0000
   5.9650  3.10000E-0002   0.00000E+0000
   5.9680  2.32000E-0002   0.00000E+0000
   5.9700  1.53000E-0002   0.00000E+0000
   5.9720  2.59000E-0002   0.00000E+0000
   5.9730  3.38000E-0002   0.00000E+0000
   5.9740  3.24000E-0002   0.00000E+0000
   5.9780  5.54000E-0002   0.00000E+0000
   5.9800 -4.75000E-0001   0.00000E+0000
   5.9820 -9.08100E-0001   0.00000E+0000
   5.9860 -1.17210E+0000   0.00000E+0000
   5.9890 -1.51040E+0000   0.00000E+0000
   5.9910 -1.70410E+0000   0.00000E+0000
   5.9930 -1.92710E+0000   0.00000E+0000
   5.9950 -2.00450E+0000   0.00000E+0000
   5.9980 -1.94550E+0000   0.00000E+0000
   6.0010 -1.87920E+0000   0.00000E+0000
   6.0030 -1.86040E+0000   0.00000E+0000
   6.0050 -1.79790E+0000   0.00000E+0000
   6.0070 -1.65190E+0000   0.00000E+0000
   6.0090 -1.52760E+0000   0.00000E+0000
   6.0120 -9.76800E-0001   0.00000E+0000
   6.0140 -3.94000E-0001   0.00000E+0000
   6.0170  8.68000E-0002   0.00000E+0000
   6.0180  1.59300E-0001   0.00000E+0000
   6.0210  1.18800E-0001   0.00000E+0000
   6.0230  1.52600E-0001   0.00000E+0000
   6.0250  1.33000E-0001   0.00000E+0000
   6.0270  1.16300E-0001   0.00000E+0000
   6.0300  1.48700E-0001   0.00000E+0000
   6.0320  1.36800E-0001   0.00000E+0000
   6.0340  1.55800E-0001   0.00000E+0000
   6.0350  1.67000E-0001   0.00000E+0000
   6.0380  1.11400E-0001   0.00000E+0000
   6.0390  9.20000E-0002   0.00000E+0000
   6.0410  1.07800E-0001   0.00000E+0000
   6.0450  1.27200E-0001   0.00000E+0000
   6.0460  1.16900E-0001   0.00000E+0000
   6.0490  1.03400E-0001   0.00000E+0000
   6.0510  1.21700E-0001   0.00000E+0000
   6.0530  1.10500E-0001   0.00000E+0000
   6.0550  1.20300E-0001   0.00000E+0000
   6.0570  1.14500E-0001   0.00000E+0000
   6.0590  1.21300E-0001   0.00000E+0000
   6.0620  1.08900E-0001   0.00000E+0000
   6.0640  1.10800E-0001   0.00000E+0000
   6.0660  1.22400E-0001   0.00000E+0000
   6.0680  1.05900E-0001   0.00000E+0000
   6.0710  1.02000E-0001   0.00000E+0000
   6.0730  9.61000E-0002   0.00000E+0000
   6.0760  1.28400E-0001   0.00000E+0000
   6.0780  1.60000E-0001   0.00000E+0000
   6.0800  1.44600E-0001   0.00000E+0000
   6.0820  9.88000E-0002   0.00000E+0000
   6.0850  3.45300E-0001   0.00000E+0000
   6.0900  1.37090E+0000   0.00000E+0000
   6.0920  1.44060E+0000   0.00000E+0000
   6.0930  1.47480E+0000   0.00000E+0000
   6.0960  1.72480E+0000   0.00000E+0000
   6.0990  2.04030E+0000   0.00000E+0000
   6.1020  2.03060E+0000   0.00000E+0000
   6.1050  1.97530E+0000   0.00000E+0000
   6.1070  1.93290E+0000   0.00000E+0000
   6.1080  1.85090E+0000   0.00000E+0000
   6.1110  1.77410E+0000   0.00000E+0000
   6.1140  1.49830E+0000   0.00000E+0000
   6.1180  6.22800E-0001   0.00000E+0000
   6.1210  2.76300E-0001   0.00000E+0000
   6.1240  8.59000E-0002   0.00000E+0000
   6.1260  1.40700E-0001   0.00000E+0000
   6.1280  1.20600E-0001   0.00000E+0000
   6.1300  1.23000E-0001   0.00000E+0000
   6.1330  1.14700E-0001   0.00000E+0000
   6.1350  1.16000E-0001   0.00000E+0000
   6.1370  1.11900E-0001   0.00000E+0000
   6.1380  1.08700E-0001   0.00000E+0000
   6.1420  1.09300E-0001   0.00000E+0000
   6.1440  1.07800E-0001   0.00000E+0000
   6.1470  1.20700E-0001   0.00000E+0000
   6.1480  1.17100E-0001   0.00000E+0000
   6.1500  1.15800E-0001   0.00000E+0000
   6.1510  1.15500E-0001   0.00000E+0000
   6.1540  1.15500E-0001   0.00000E+0000
   6.1560  1.21700E-0001   0.00000E+0000
   6.1580  1.23900E-0001   0.00000E+0000
   6.1610  1.23700E-0001   0.00000E+0000
   6.1630  1.19600E-0001   0.00000E+0000
   6.1650  1.22200E-0001   0.00000E+0000
   6.1670  1.32800E-0001   0.00000E+0000
   6.1700  1.30200E-0001   0.00000E+0000
   6.1720  1.24600E-0001   0.00000E+0000
   6.1750  1.30300E-0001   0.00000E+0000
   6.1760  1.33400E-0001   0.00000E+0000
   6.1780  1.32700E-0001   0.00000E+0000
   6.1810  1.36200E-0001   0.00000E+0000
   6.1830  1.35900E-0001   0.00000E+0000
   6.1850  1.33200E-0001   0.00000E+0000
   6.1870  1.37000E-0001   0.00000E+0000
   6.1900  1.42600E-0001   0.00000E+0000
   6.1930  1.40800E-0001   0.00000E+0000
   6.1940  1.39100E-0001   0.00000E+0000
   6.1950  1.42400E-0001   0.00000E+0000
   6.1970  1.46500E-0001   0.00000E+0000
   6.1990  1.43600E-0001   0.00000E+0000
   6.2020  1.55100E-0001   0.00000E+0000
   6.2040  1.54900E-0001   0.00000E+0000
   6.2070  1.50300E-0001   0.00000E+0000
   6.2090  1.54400E-0001   0.00000E+0000
   6.2110  1.56600E-0001   0.00000E+0000
   6.2130  1.57500E-0001   0.00000E+0000
   6.2160  1.64100E-0001   0.00000E+0000
   6.2180  1.63700E-0001   0.00000E+0000
   6.2190  1.70400E-0001   0.00000E+0000
   6.2230  1.70000E-0001   0.00000E+0000
   6.2250  1.71800E-0001   0.00000E+0000
   6.2260  1.87200E-0001   0.00000E+0000
   6.2300  1.85600E-0001   0.00000E+0000
   6.2310  1.05700E-0001   0.00000E+0000
   6.2340  1.26700E-0001   0.00000E+0000
   6.2360  1.79100E-0001   0.00000E+0000
   6.2380  2.08200E-0001   0.00000E+0000
   6.2430  1.88300E-0001   0.00000E+0000
   6.2450  1.95500E-0001   0.00000E+0000
   6.2470  1.96500E-0001   0.00000E+0000
   6.2500  1.85500E-0001   0.00000E+0000
   6.2520  1.91400E-0001   0.00000E+0000
   6.2550  2.03300E-0001   0.00000E+0000
   6.2570  2.09100E-0001   0.00000E+0000
   6.2610  2.08100E-0001   0.00000E+0000
   6.2630  2.08300E-0001   0.00000E+0000
   6.2660  2.09700E-0001   0.00000E+0000
   6.2690  2.06800E-0001   0.00000E+0000
   6.2720  2.06800E-0001   0.00000E+0000
   6.2740  2.15700E-0001   0.00000E+0000
   6.2760  2.17500E-0001   0.00000E+0000
   6.2790  2.21200E-0001   0.00000E+0000
   6.2800  2.21500E-0001   0.00000E+0000
   6.2830  2.12900E-0001   0.00000E+0000
   6.2850  2.17100E-0001   0.00000E+0000
   6.2870  2.31700E-0001   0.00000E+0000
   6.2890  2.32500E-0001   0.00000E+0000
   6.2920  2.26500E-0001   0.00000E+0000
   6.2930  2.27100E-0001   0.00000E+0000
   6.2950  2.26400E-0001   0.00000E+0000
   6.2990  2.42400E-0001   0.00000E+0000
   6.3020  2.41300E-0001   0.00000E+0000
   6.3050  2.42300E-0001   0.00000E+0000
   6.3090  2.48500E-0001   0.00000E+0000
   6.3110  2.60400E-0001   0.00000E+0000
   6.3130  2.47000E-0001   0.00000E+0000
   6.3140  2.41500E-0001   0.00000E+0000
   6.3190  2.51600E-0001   0.00000E+0000
   6.3200  2.54100E-0001   0.00000E+0000
   6.3230  2.54000E-0001   0.00000E+0000
   6.3240  2.61600E-0001   0.00000E+0000
   6.3280  2.82800E-0001   0.00000E+0000
   6.3290  2.18100E-0001   0.00000E+0000
   6.3320  2.20200E-0001   0.00000E+0000
   6.3350  2.39100E-0001   0.00000E+0000
   6.3360  2.76200E-0001   0.00000E+0000
   6.3370  2.88400E-0001   0.00000E+0000
   6.3400  2.87400E-0001   0.00000E+0000
   6.3430  2.78900E-0001   0.00000E+0000
   6.3450  2.86800E-0001   0.00000E+0000
   6.3460  2.91500E-0001   0.00000E+0000
   6.3480  2.92200E-0001   0.00000E+0000
   6.3500  2.88800E-0001   0.00000E+0000
   6.3540  2.87800E-0001   0.00000E+0000
   6.3550  2.84900E-0001   0.00000E+0000
   6.3570  2.92700E-0001   0.00000E+0000
   6.3600  2.87600E-0001   0.00000E+0000
   6.3640  2.94500E-0001   0.00000E+0000
   6.3660  2.98400E-0001   0.00000E+0000
   6.3690  2.90200E-0001   0.00000E+0000
   6.3730  3.00400E-0001   0.00000E+0000
   6.3740  3.16000E-0001   0.00000E+0000
   6.3770  3.05800E-0001   0.00000E+0000
   6.3780  3.14600E-0001   0.00000E+0000
   6.3800  3.04300E-0001   0.00000E+0000
   6.3820  2.99800E-0001   0.00000E+0000
   6.3840  3.17800E-0001   0.00000E+0000
   6.3860  3.20700E-0001   0.00000E+0000
   6.3890  3.14400E-0001   0.00000E+0000
   6.3920  3.28700E-0001   0.00000E+0000
   6.3930  3.18000E-0001   0.00000E+0000
   6.3950  3.19700E-0001   0.00000E+0000
   6.3980  3.18600E-0001   0.00000E+0000
   6.4000  3.22800E-0001   0.00000E+0000
   6.4030  3.30800E-0001   0.00000E+0000
   6.4050  3.18200E-0001   0.00000E+0000
   6.4070  3.23000E-0001   0.00000E+0000
   6.4080  3.22500E-0001   0.00000E+0000
   6.4120  3.21600E-0001   0.00000E+0000
   6.4140  3.24000E-0001   0.00000E+0000
   6.4160  3.22200E-0001   0.00000E+0000
   6.4190  3.30000E-0001   0.00000E+0000
   6.4210  3.28800E-0001   0.00000E+0000
   6.4230  3.32500E-0001   0.00000E+0000
   6.4260  3.32600E-0001   0.00000E+0000
   6.4280  3.37200E-0001   0.00000E+0000
   6.4300  3.34300E-0001   0.00000E+0000
   6.4320  3.38500E-0001   0.00000E+0000
   6.4350  3.35000E-0001   0.00000E+0000
   6.4360  3.43300E-0001   0.00000E+0000
   6.4400  3.41800E-0001   0.00000E+0000
   6.4440  3.42900E-0001   0.00000E+0000
   6.4470  3.55700E-0001   0.00000E+0000
   6.4480  3.41700E-0001   0.00000E+0000
   6.4510  3.43300E-0001   0.00000E+0000
   6.4550  3.60400E-0001   0.00000E+0000
   6.4580  3.43200E-0001   0.00000E+0000
   6.4600  3.47600E-0001   0.00000E+0000
   6.4620  3.48500E-0001   0.00000E+0000
   6.4650  3.53600E-0001   0.00000E+0000
   6.4670  3.56200E-0001   0.00000E+0000
   6.4680  3.51600E-0001   0.00000E+0000
   6.4700  3.52200E-0001   0.00000E+0000
   6.4720  3.58900E-0001   0.00000E+0000
   6.4760  3.74600E-0001   0.00000E+0000
   6.4780  4.02600E-0001   0.00000E+0000
   6.4810  3.64600E-0001   0.00000E+0000
   6.4830  3.69700E-0001   0.00000E+0000
   6.4840  3.77400E-0001   0.00000E+0000
   6.4860  3.60700E-0001   0.00000E+0000
   6.4880  3.66000E-0001   0.00000E+0000
   6.4900  3.60600E-0001   0.00000E+0000
   6.4920  3.59900E-0001   0.00000E+0000
   6.4950  3.71800E-0001   0.00000E+0000
   6.4970  3.64200E-0001   0.00000E+0000
   6.5000  3.65400E-0001   0.00000E+0000
   6.5030  3.66200E-0001   0.00000E+0000
   6.5070  3.70100E-0001   0.00000E+0000
   6.5090  3.78000E-0001   0.00000E+0000
   6.5130  3.47400E-0001   0.00000E+0000
   6.5150  3.46600E-0001   0.00000E+0000
   6.5170  3.62900E-0001   0.00000E+0000
   6.5190  3.79500E-0001   0.00000E+0000
   6.5210  3.85100E-0001   0.00000E+0000
   6.5230  3.82500E-0001   0.00000E+0000
   6.5260  3.80700E-0001   0.00000E+0000
   6.5280  3.70600E-0001   0.00000E+0000
   6.5290  3.72300E-0001   0.00000E+0000
   6.5310  3.68800E-0001   0.00000E+0000
   6.5340  3.78700E-0001   0.00000E+0000
   6.5360  3.78300E-0001   0.00000E+0000
   6.5380  3.81800E-0001   0.00000E+0000
   6.5400  3.90500E-0001   0.00000E+0000
   6.5420  3.79500E-0001   0.00000E+0000
   6.5450  3.72600E-0001   0.00000E+0000
   6.5480  3.76100E-0001   0.00000E+0000
   6.5500  3.99200E-0001   0.00000E+0000
   6.5520  3.94200E-0001   0.00000E+0000
   6.5540  3.74900E-0001   0.00000E+0000
   6.5570  3.73500E-0001   0.00000E+0000
   6.5590  3.88300E-0001   0.00000E+0000
   6.5610  3.90300E-0001   0.00000E+0000
   6.5640  3.93800E-0001   0.00000E+0000
   6.5650  3.85800E-0001   0.00000E+0000
   6.5690  3.91000E-0001   0.00000E+0000
   6.5710  3.88600E-0001   0.00000E+0000
   6.5730  3.84500E-0001   0.00000E+0000
   6.5750  3.84700E-0001   0.00000E+0000
   6.5770  3.84000E-0001   0.00000E+0000
   6.5790  3.85900E-0001   0.00000E+0000
   6.5810  3.87600E-0001   0.00000E+0000
   6.5830  3.99800E-0001   0.00000E+0000
   6.5840  3.93900E-0001   0.00000E+0000
   6.5880  3.91600E-0001   0.00000E+0000
   6.5900  3.94300E-0001   0.00000E+0000
   6.5930  3.89600E-0001   0.00000E+0000
   6.5960  3.93700E-0001   0.00000E+0000
   6.5980  3.86900E-0001   0.00000E+0000
   6.6010  4.16900E-0001   0.00000E+0000
   6.6030  4.20400E-0001   0.00000E+0000
   6.6050  4.02000E-0001   0.00000E+0000
   6.6070  3.98400E-0001   0.00000E+0000
   6.6100  3.99500E-0001   0.00000E+0000
   6.6120  4.10000E-0001   0.00000E+0000
   6.6160  4.06600E-0001   0.00000E+0000
   6.6170  3.99700E-0001   0.00000E+0000
   6.6210  4.08900E-0001   0.00000E+0000
   6.6220  4.03900E-0001   0.00000E+0000
   6.6240  4.02400E-0001   0.00000E+0000
   6.6260  4.06200E-0001   0.00000E+0000
   6.6280  4.13700E-0001   0.00000E+0000
   6.6310  4.18800E-0001   0.00000E+0000
   6.6330  4.21100E-0001   0.00000E+0000
   6.6350  4.13200E-0001   0.00000E+0000
   6.6390  4.14500E-0001   0.00000E+0000
   6.6400  4.19900E-0001   0.00000E+0000
   6.6420  4.18300E-0001   0.00000E+0000
   6.6440  4.14200E-0001   0.00000E+0000
   6.6460  4.05100E-0001   0.00000E+0000
   6.6490  4.15200E-0001   0.00000E+0000
   6.6510  4.09700E-0001   0.00000E+0000
   6.6550  4.10700E-0001   0.00000E+0000
   6.6570  4.14000E-0001   0.00000E+0000
   6.6600  4.08900E-0001   0.00000E+0000
   6.6620  4.12400E-0001   0.00000E+0000
   6.6650  4.20200E-0001   0.00000E+0000
   6.6670  4.18500E-0001   0.00000E+0000
   6.6690  4.20200E-0001   0.00000E+0000
   6.6720  4.12200E-0001   0.00000E+0000
   6.6740  4.23300E-0001   0.00000E+0000
   6.6760  4.11600E-0001   0.00000E+0000
   6.6780  4.14800E-0001   0.00000E+0000
   6.6810  4.24700E-0001   0.00000E+0000
   6.6830  4.27200E-0001   0.00000E+0000
   6.6860  4.23500E-0001   0.00000E+0000
   6.6880  4.21900E-0001   0.00000E+0000
   6.6900  4.23600E-0001   0.00000E+0000
   6.6920  4.31000E-0001   0.00000E+0000
   6.6950  4.28000E-0001   0.00000E+0000
   6.6970  4.25200E-0001   0.00000E+0000
   6.7000  4.20200E-0001   0.00000E+0000
   6.7030  4.21300E-0001   0.00000E+0000
   6.7040  4.17600E-0001   0.00000E+0000
   6.7080  4.14900E-0001   0.00000E+0000
   6.7110  4.15800E-0001   0.00000E+0000
   6.7120  4.23700E-0001   0.00000E+0000
   6.7150  4.22100E-0001   0.00000E+0000
   6.7170  4.22900E-0001   0.00000E+0000
   6.7190  4.24400E-0001   0.00000E+0000
   6.7220  4.29900E-0001   0.00000E+0000
   6.7240  4.25100E-0001   0.00000E+0000
   6.7260  4.32400E-0001   0.00000E+0000
   6.7280  4.29800E-0001   0.00000E+0000
   6.7290  4.30900E-0001   0.00000E+0000
   6.7320  4.31700E-0001   0.00000E+0000
   6.7360  4.34900E-0001   0.00000E+0000
   6.7380  4.36700E-0001   0.00000E+0000
   6.7400  4.34400E-0001   0.00000E+0000
   6.7430  4.42700E-0001   0.00000E+0000
   6.7450  4.35100E-0001   0.00000E+0000
   6.7480  4.20200E-0001   0.00000E+0000
   6.7500  4.39400E-0001   0.00000E+0000
   6.7530  4.38400E-0001   0.00000E+0000
   6.7550  4.39500E-0001   0.00000E+0000
   6.7570  4.41900E-0001   0.00000E+0000
   6.7600  4.39700E-0001   0.00000E+0000
   6.7620  4.41900E-0001   0.00000E+0000
   6.7660  4.47000E-0001   0.00000E+0000
   6.7690  4.08900E-0001   0.00000E+0000
   6.7700  4.23900E-0001   0.00000E+0000
   6.7720  4.31400E-0001   0.00000E+0000
   6.7750  4.50900E-0001   0.00000E+0000
   6.7770  4.46400E-0001   0.00000E+0000
   6.7790  4.42600E-0001   0.00000E+0000
   6.7810  4.46600E-0001   0.00000E+0000
   6.7860  4.44600E-0001   0.00000E+0000
   6.7880  4.54000E-0001   0.00000E+0000
   6.7900  4.39300E-0001   0.00000E+0000
   6.7910  4.60900E-0001   0.00000E+0000
   6.7930  4.44500E-0001   0.00000E+0000
   6.7960  4.43000E-0001   0.00000E+0000
   6.8000  4.31400E-0001   0.00000E+0000
   6.8030  4.49600E-0001   0.00000E+0000
   6.8050  4.51700E-0001   0.00000E+0000
   6.8060  4.51000E-0001   0.00000E+0000
   6.8100  4.46000E-0001   0.00000E+0000
   6.8120  4.71900E-0001   0.00000E+0000
   6.8140  4.51400E-0001   0.00000E+0000
   6.8170  4.53300E-0001   0.00000E+0000
   6.8200  4.52800E-0001   0.00000E+0000
   6.8240  4.33400E-0001   0.00000E+0000
   6.8270  4.40200E-0001   0.00000E+0000
   6.8290  4.42100E-0001   0.00000E+0000
   6.8320  4.48400E-0001   0.00000E+0000
   6.8340  4.46100E-0001   0.00000E+0000
   6.8370  4.47300E-0001   0.00000E+0000
   6.8380  4.38300E-0001   0.00000E+0000
   6.8410  4.41400E-0001   0.00000E+0000
   6.8430  4.40800E-0001   0.00000E+0000
   6.8440  4.35000E-0001   0.00000E+0000
   6.8470  4.39300E-0001   0.00000E+0000
   6.8490  4.51500E-0001   0.00000E+0000
   6.8530  4.57600E-0001   0.00000E+0000
   6.8560  4.63800E-0001   0.00000E+0000
   6.8580  4.44400E-0001   0.00000E+0000
   6.8610  4.43500E-0001   0.00000E+0000
   6.8630  4.46200E-0001   0.00000E+0000
   6.8650  4.42100E-0001   0.00000E+0000
   6.8690  4.48600E-0001   0.00000E+0000
   6.8720  4.55400E-0001   0.00000E+0000
   6.8750  4.51600E-0001   0.00000E+0000
   6.8770  4.57000E-0001   0.00000E+0000
   6.8810  4.51900E-0001   0.00000E+0000
   6.8830  4.59700E-0001   0.00000E+0000
   6.8860  4.46600E-0001   0.00000E+0000
   6.8870  4.56100E-0001   0.00000E+0000
   6.8900  4.64900E-0001   0.00000E+0000
   6.8920  4.44500E-0001   0.00000E+0000
   6.8940  4.50700E-0001   0.00000E+0000
   6.8970  4.63400E-0001   0.00000E+0000
   6.8980  4.82000E-0001   0.00000E+0000
   6.9010  4.82300E-0001   0.00000E+0000
   6.9040  4.78500E-0001   0.00000E+0000
   6.9060  4.74200E-0001   0.00000E+0000
   6.9080  4.75000E-0001   0.00000E+0000
   6.9110  4.86000E-0001   0.00000E+0000
   6.9130  4.70300E-0001   0.00000E+0000
   6.9160  4.67200E-0001   0.00000E+0000
   6.9180  4.63200E-0001   0.00000E+0000
   6.9200  4.67400E-0001   0.00000E+0000
   6.9240  4.71800E-0001   0.00000E+0000
   6.9250  4.79100E-0001   0.00000E+0000
   6.9270  4.57800E-0001   0.00000E+0000
   6.9300  4.70000E-0001   0.00000E+0000
   6.9320  4.76500E-0001   0.00000E+0000
   6.9350  4.81200E-0001   0.00000E+0000
   6.9360  4.63000E-0001   0.00000E+0000
   6.9380  4.69100E-0001   0.00000E+0000
   6.9410  5.04500E-0001   0.00000E+0000
   6.9430  4.87900E-0001   0.00000E+0000
   6.9460  4.72200E-0001   0.00000E+0000
   6.9470  4.50400E-0001   0.00000E+0000
   6.9490  4.63600E-0001   0.00000E+0000
   6.9530  4.66200E-0001   0.00000E+0000
   6.9550  4.58700E-0001   0.00000E+0000
   6.9560  4.78100E-0001   0.00000E+0000
   6.9590  4.72800E-0001   0.00000E+0000
   6.9610  4.55700E-0001   0.00000E+0000
   6.9650  4.74400E-0001   0.00000E+0000
   6.9680  4.60400E-0001   0.00000E+0000
   6.9700  4.51100E-0001   0.00000E+0000
   6.9720  4.52700E-0001   0.00000E+0000
   6.9730  4.66800E-0001   0.00000E+0000
   6.9760  4.52000E-0001   0.00000E+0000
   6.9790  4.59600E-0001   0.00000E+0000
   6.9820  4.32900E-0001   0.00000E+0000
   6.9860  4.46200E-0001   0.00000E+0000
   6.9880  4.49200E-0001   0.00000E+0000
   6.9910  4.45800E-0001   0.00000E+0000
   6.9930  4.78100E-0001   0.00000E+0000
   6.9960  4.84100E-0001   0.00000E+0000
   6.9980  4.86300E-0001   0.00000E+0000
   7.0000  4.49700E-0001   0.00000E+0000
   7.0030  4.53900E-0001   0.00000E+0000
   7.0050  4.61700E-0001   0.00000E+0000
   7.0070  4.72500E-0001   0.00000E+0000
   7.0090  4.72300E-0001   0.00000E+0000
   7.0130  4.76300E-0001   0.00000E+0000
   7.0160  4.67600E-0001   0.00000E+0000
   7.0180  4.76600E-0001   0.00000E+0000
   7.0210  4.86200E-0001   0.00000E+0000
   7.0220  4.63000E-0001   0.00000E+0000
   7.0270  4.75800E-0001   0.00000E+0000
   7.0280  4.96300E-0001   0.00000E+0000
   7.0300  4.82100E-0001   0.00000E+0000
   7.0340  4.86500E-0001   0.00000E+0000
   7.0370  4.87700E-0001   0.00000E+0000
   7.0390  5.07000E-0001   0.00000E+0000
   7.0430  5.06800E-0001   0.00000E+0000
   7.0440  5.07700E-0001   0.00000E+0000
   7.0480  4.98000E-0001   0.00000E+0000
   7.0510  5.05800E-0001   0.00000E+0000
   7.0530  5.06800E-0001   0.00000E+0000
   7.0550  5.09400E-0001   0.00000E+0000
   7.0580  5.08700E-0001   0.00000E+0000
   7.0600  5.27800E-0001   0.00000E+0000
   7.0620  5.34400E-0001   0.00000E+0000
   7.0650  5.35200E-0001   0.00000E+0000
   7.0670  5.19300E-0001   0.00000E+0000
   7.0700  5.45800E-0001   0.00000E+0000
   7.0720  5.62700E-0001   0.00000E+0000
   7.0750  5.53300E-0001   0.00000E+0000
   7.0770  5.50100E-0001   0.00000E+0000
   7.0800  5.40500E-0001   0.00000E+0000
   7.0830  5.66600E-0001   0.00000E+0000
   7.0850  5.67200E-0001   0.00000E+0000
   7.0860  5.79900E-0001   0.00000E+0000
   7.0870  5.81500E-0001   0.00000E+0000
   7.0920  5.74700E-0001   0.00000E+0000
   7.0940  5.88900E-0001   0.00000E+0000
   7.0970  6.00000E-0001   0.00000E+0000
   7.1000  6.10800E-0001   0.00000E+0000
