# Supplementary material for: Self-association of MreC as a regulatory signal in bacterial cell wall elongation
Source: Nat Commun. 2021 May 20;12:2987. doi: 10.1038/s41467-021-22957-9 (PMC8137920; doi:10.1038/s41467-021-22957-9)
Supplement: Supplementary file 4 — Source Data [file 41467_2021_22957_MOESM4_ESM.zip › Martins2-Source-Data/AUC_rawdata/E.coli/00083.RA3]

MREC FHEC 0,8 abs
R 3 20.0 20000 0020478 7.6030E10 281 1 
   5.8010 -4.61300E-0001   0.00000E+0000
   5.8050 -2.13300E-0001   0.00000E+0000
   5.8070 -2.68500E-0001   0.00000E+0000
   5.8100 -1.08300E-0001   0.00000E+0000
   5.8110 -1.96000E-0001   0.00000E+0000
   5.8140 -1.65800E-0001   0.00000E+0000
   5.8150 -2.07800E-0001   0.00000E+0000
   5.8160 -3.02900E-0001   0.00000E+0000
   5.8170 -3.05300E-0001   0.00000E+0000
   5.8210 -6.79500E-0001   0.00000E+0000
   5.8230 -6.04200E-0001   0.00000E+0000
   5.8250 -4.64600E-0001   0.00000E+0000
   5.8280 -3.05700E-0001   0.00000E+0000
   5.8300 -7.34000E-0002   0.00000E+0000
   5.8320  9.01000E-0002   0.00000E+0000
   5.8340  1.53200E-0001   0.00000E+0000
   5.8370  1.29800E-0001   0.00000E+0000
   5.8390  1.02000E-0001   0.00000E+0000
   5.8420  1.00100E-0001   0.00000E+0000
   5.8440  8.26000E-0002   0.00000E+0000
   5.8460  7.64000E-0002   0.00000E+0000
   5.8470  9.41000E-0002   0.00000E+0000
   5.8510  9.89000E-0002   0.00000E+0000
   5.8530  8.05000E-0002   0.00000E+0000
   5.8550  6.72000E-0002   0.00000E+0000
   5.8560  4.41000E-0002   0.00000E+0000
   5.8570  1.24000E-0002   0.00000E+0000
   5.8610  3.84000E-0002   0.00000E+0000
   5.8630  2.23000E-0002   0.00000E+0000
   5.8640  4.24000E-0002   0.00000E+0000
   5.8660  3.59000E-0002   0.00000E+0000
   5.8690  2.14000E-0002   0.00000E+0000
   5.8720 -4.12000E-0002   0.00000E+0000
   5.8730 -4.54000E-0002   0.00000E+0000
   5.8750  8.40000E-0003   0.00000E+0000
   5.8780  1.92000E-0002   0.00000E+0000
   5.8800  5.10000E-0002   0.00000E+0000
   5.8830  3.86000E-0002   0.00000E+0000
   5.8850  2.90000E-0003   0.00000E+0000
   5.8870  1.83000E-0002   0.00000E+0000
   5.8900  4.62000E-0002   0.00000E+0000
   5.8920  3.13000E-0002   0.00000E+0000
   5.8950  1.28000E-0002   0.00000E+0000
   5.8980  1.10000E-0002   0.00000E+0000
   5.8990  7.70000E-0003   0.00000E+0000
   5.9010  4.51000E-0002   0.00000E+0000
   5.9030  3.54000E-0002   0.00000E+0000
   5.9060  2.28000E-0002   0.00000E+0000
   5.9080  1.57000E-0002   0.00000E+0000
   5.9100  1.75000E-0002   0.00000E+0000
   5.9120  2.46000E-0002   0.00000E+0000
   5.9130  2.43000E-0002   0.00000E+0000
   5.9150  2.36000E-0002   0.00000E+0000
   5.9170  1.66000E-0002   0.00000E+0000
   5.9190  1.96000E-0002   0.00000E+0000
   5.9210 -1.05000E-0002   0.00000E+0000
   5.9230  2.08000E-0002   0.00000E+0000
   5.9260  4.75000E-0002   0.00000E+0000
   5.9280  3.98000E-0002   0.00000E+0000
   5.9310  7.52000E-0002   0.00000E+0000
   5.9330  7.01000E-0002   0.00000E+0000
   5.9340  2.91000E-0002   0.00000E+0000
   5.9370  3.45000E-0002   0.00000E+0000
   5.9380  6.32000E-0002   0.00000E+0000
   5.9400  8.28000E-0002   0.00000E+0000
   5.9430  6.11000E-0002   0.00000E+0000
   5.9440  7.71000E-0002   0.00000E+0000
   5.9470  6.11000E-0002   0.00000E+0000
   5.9510  6.16000E-0002   0.00000E+0000
   5.9530  5.57000E-0002   0.00000E+0000
   5.9540  6.35000E-0002   0.00000E+0000
   5.9580  6.41000E-0002   0.00000E+0000
   5.9600  1.05300E-0001   0.00000E+0000
   5.9630  8.51000E-0002   0.00000E+0000
   5.9650  5.57000E-0002   0.00000E+0000
   5.9660  2.50000E-0002   0.00000E+0000
   5.9680  2.71000E-0002   0.00000E+0000
   5.9700  1.37000E-0002   0.00000E+0000
   5.9730  3.36000E-0002   0.00000E+0000
   5.9750  3.09000E-0002   0.00000E+0000
   5.9770  5.14000E-0002   0.00000E+0000
   5.9790 -3.80000E-0002   0.00000E+0000
   5.9810 -4.62600E-0001   0.00000E+0000
   5.9830 -9.41500E-0001   0.00000E+0000
   5.9840 -1.14480E+0000   0.00000E+0000
   5.9870 -1.36470E+0000   0.00000E+0000
   5.9890 -1.45860E+0000   0.00000E+0000
   5.9910 -1.65590E+0000   0.00000E+0000
   5.9930 -1.88240E+0000   0.00000E+0000
   5.9950 -1.99710E+0000   0.00000E+0000
   5.9980 -1.97290E+0000   0.00000E+0000
   6.0010 -1.86790E+0000   0.00000E+0000
   6.0020 -1.86390E+0000   0.00000E+0000
   6.0040 -1.77370E+0000   0.00000E+0000
   6.0060 -1.69690E+0000   0.00000E+0000
   6.0090 -1.55970E+0000   0.00000E+0000
   6.0110 -1.40840E+0000   0.00000E+0000
   6.0130 -1.00460E+0000   0.00000E+0000
   6.0140 -5.48500E-0001   0.00000E+0000
   6.0170  9.70000E-0003   0.00000E+0000
   6.0180  1.52900E-0001   0.00000E+0000
   6.0200  1.31900E-0001   0.00000E+0000
   6.0220  1.40500E-0001   0.00000E+0000
   6.0250  1.41100E-0001   0.00000E+0000
   6.0280  1.10000E-0001   0.00000E+0000
   6.0290  1.31900E-0001   0.00000E+0000
   6.0300  1.40600E-0001   0.00000E+0000
   6.0320  1.44900E-0001   0.00000E+0000
   6.0330  1.72500E-0001   0.00000E+0000
   6.0370  1.48200E-0001   0.00000E+0000
   6.0390  9.13000E-0002   0.00000E+0000
   6.0410  9.84000E-0002   0.00000E+0000
   6.0440  1.28300E-0001   0.00000E+0000
   6.0450  1.23300E-0001   0.00000E+0000
   6.0490  1.09200E-0001   0.00000E+0000
   6.0510  1.15500E-0001   0.00000E+0000
   6.0520  1.13000E-0001   0.00000E+0000
   6.0550  1.20900E-0001   0.00000E+0000
   6.0570  1.13400E-0001   0.00000E+0000
   6.0590  1.17100E-0001   0.00000E+0000
   6.0620  1.11300E-0001   0.00000E+0000
   6.0640  1.30100E-0001   0.00000E+0000
   6.0670  1.13300E-0001   0.00000E+0000
   6.0690  1.00600E-0001   0.00000E+0000
   6.0710  9.95000E-0002   0.00000E+0000
   6.0730  9.72000E-0002   0.00000E+0000
   6.0750  1.28200E-0001   0.00000E+0000
   6.0770  1.60300E-0001   0.00000E+0000
   6.0790  1.52600E-0001   0.00000E+0000
   6.0810  1.39000E-0001   0.00000E+0000
   6.0820  1.80000E-0001   0.00000E+0000
   6.0850  9.28600E-0001   0.00000E+0000
   6.0870  1.22120E+0000   0.00000E+0000
   6.0900  1.42070E+0000   0.00000E+0000
   6.0930  1.47500E+0000   0.00000E+0000
   6.0960  2.00020E+0000   0.00000E+0000
   6.1010  2.05740E+0000   0.00000E+0000
   6.1030  2.01910E+0000   0.00000E+0000
   6.1050  1.95280E+0000   0.00000E+0000
   6.1070  1.89550E+0000   0.00000E+0000
   6.1100  1.79810E+0000   0.00000E+0000
   6.1110  1.72750E+0000   0.00000E+0000
   6.1140  1.51450E+0000   0.00000E+0000
   6.1150  5.85000E-0001   0.00000E+0000
   6.1210  8.25000E-0002   0.00000E+0000
   6.1230  7.98000E-0002   0.00000E+0000
   6.1260  1.37800E-0001   0.00000E+0000
   6.1280  1.28400E-0001   0.00000E+0000
   6.1300  1.35400E-0001   0.00000E+0000
   6.1310  1.31600E-0001   0.00000E+0000
   6.1330  1.29200E-0001   0.00000E+0000
   6.1350  1.25400E-0001   0.00000E+0000
   6.1370  1.27200E-0001   0.00000E+0000
   6.1400  1.13700E-0001   0.00000E+0000
   6.1420  1.13400E-0001   0.00000E+0000
   6.1440  1.26800E-0001   0.00000E+0000
   6.1470  1.30200E-0001   0.00000E+0000
   6.1490  1.22900E-0001   0.00000E+0000
   6.1500  1.25000E-0001   0.00000E+0000
   6.1550  1.31900E-0001   0.00000E+0000
   6.1560  1.33400E-0001   0.00000E+0000
   6.1590  1.37500E-0001   0.00000E+0000
   6.1610  1.40800E-0001   0.00000E+0000
   6.1630  1.35500E-0001   0.00000E+0000
   6.1640  1.36500E-0001   0.00000E+0000
   6.1670  1.46200E-0001   0.00000E+0000
   6.1690  1.43100E-0001   0.00000E+0000
   6.1710  1.50800E-0001   0.00000E+0000
   6.1740  1.44800E-0001   0.00000E+0000
   6.1760  1.51800E-0001   0.00000E+0000
   6.1780  1.56700E-0001   0.00000E+0000
   6.1790  1.55300E-0001   0.00000E+0000
   6.1810  1.59500E-0001   0.00000E+0000
   6.1840  1.56300E-0001   0.00000E+0000
   6.1850  1.55900E-0001   0.00000E+0000
   6.1880  1.59000E-0001   0.00000E+0000
   6.1920  1.61000E-0001   0.00000E+0000
   6.1940  1.65300E-0001   0.00000E+0000
   6.1950  1.66100E-0001   0.00000E+0000
   6.1990  1.61700E-0001   0.00000E+0000
   6.2020  1.71000E-0001   0.00000E+0000
   6.2050  1.70800E-0001   0.00000E+0000
   6.2060  1.71700E-0001   0.00000E+0000
   6.2090  1.80800E-0001   0.00000E+0000
   6.2110  1.78800E-0001   0.00000E+0000
   6.2150  1.85700E-0001   0.00000E+0000
   6.2160  1.83600E-0001   0.00000E+0000
   6.2190  1.87700E-0001   0.00000E+0000
   6.2210  1.91400E-0001   0.00000E+0000
   6.2230  1.86500E-0001   0.00000E+0000
   6.2250  2.08200E-0001   0.00000E+0000
   6.2260  2.24000E-0001   0.00000E+0000
   6.2300  1.73200E-0001   0.00000E+0000
   6.2310  1.37700E-0001   0.00000E+0000
   6.2340  1.50800E-0001   0.00000E+0000
   6.2370  2.32100E-0001   0.00000E+0000
   6.2400  2.20600E-0001   0.00000E+0000
   6.2410  2.13100E-0001   0.00000E+0000
   6.2430  2.18700E-0001   0.00000E+0000
   6.2460  2.23900E-0001   0.00000E+0000
   6.2490  2.24700E-0001   0.00000E+0000
   6.2520  2.26300E-0001   0.00000E+0000
   6.2560  2.30600E-0001   0.00000E+0000
   6.2570  2.33600E-0001   0.00000E+0000
   6.2590  2.40400E-0001   0.00000E+0000
   6.2620  2.37700E-0001   0.00000E+0000
   6.2640  2.41900E-0001   0.00000E+0000
   6.2660  2.48700E-0001   0.00000E+0000
   6.2680  2.40100E-0001   0.00000E+0000
   6.2700  2.38100E-0001   0.00000E+0000
   6.2730  2.40200E-0001   0.00000E+0000
   6.2760  2.47800E-0001   0.00000E+0000
   6.2780  2.46900E-0001   0.00000E+0000
   6.2800  2.45100E-0001   0.00000E+0000
   6.2820  2.38500E-0001   0.00000E+0000
   6.2840  2.50300E-0001   0.00000E+0000
   6.2860  2.62000E-0001   0.00000E+0000
   6.2890  2.62100E-0001   0.00000E+0000
   6.2920  2.57600E-0001   0.00000E+0000
   6.2930  2.62100E-0001   0.00000E+0000
   6.2960  2.72800E-0001   0.00000E+0000
   6.2980  2.75700E-0001   0.00000E+0000
   6.3000  2.67400E-0001   0.00000E+0000
   6.3040  2.73700E-0001   0.00000E+0000
   6.3050  2.68000E-0001   0.00000E+0000
   6.3070  2.70800E-0001   0.00000E+0000
   6.3090  2.84600E-0001   0.00000E+0000
   6.3100  2.92500E-0001   0.00000E+0000
   6.3140  2.71700E-0001   0.00000E+0000
   6.3160  2.80500E-0001   0.00000E+0000
   6.3190  2.84400E-0001   0.00000E+0000
   6.3210  2.85600E-0001   0.00000E+0000
   6.3230  2.89400E-0001   0.00000E+0000
   6.3270  3.03200E-0001   0.00000E+0000
   6.3280  2.74700E-0001   0.00000E+0000
   6.3310  2.40800E-0001   0.00000E+0000
   6.3330  2.56300E-0001   0.00000E+0000
   6.3350  3.10400E-0001   0.00000E+0000
   6.3360  3.12600E-0001   0.00000E+0000
   6.3390  3.16500E-0001   0.00000E+0000
   6.3420  3.14600E-0001   0.00000E+0000
   6.3440  3.12100E-0001   0.00000E+0000
   6.3460  3.25300E-0001   0.00000E+0000
   6.3480  3.25400E-0001   0.00000E+0000
   6.3500  3.13700E-0001   0.00000E+0000
   6.3520  3.16100E-0001   0.00000E+0000
   6.3550  3.06600E-0001   0.00000E+0000
   6.3570  3.20100E-0001   0.00000E+0000
   6.3600  3.20000E-0001   0.00000E+0000
   6.3610  3.19300E-0001   0.00000E+0000
   6.3640  3.24600E-0001   0.00000E+0000
   6.3660  3.18300E-0001   0.00000E+0000
   6.3670  3.30000E-0001   0.00000E+0000
   6.3690  3.27900E-0001   0.00000E+0000
   6.3710  3.41200E-0001   0.00000E+0000
   6.3750  3.30000E-0001   0.00000E+0000
   6.3780  3.36500E-0001   0.00000E+0000
   6.3800  3.31300E-0001   0.00000E+0000
   6.3820  3.33900E-0001   0.00000E+0000
   6.3850  3.46400E-0001   0.00000E+0000
   6.3890  3.40600E-0001   0.00000E+0000
   6.3910  3.48000E-0001   0.00000E+0000
   6.3930  3.43400E-0001   0.00000E+0000
   6.3960  3.46700E-0001   0.00000E+0000
   6.3970  3.44500E-0001   0.00000E+0000
   6.4010  3.49900E-0001   0.00000E+0000
   6.4030  3.44200E-0001   0.00000E+0000
   6.4060  3.42300E-0001   0.00000E+0000
   6.4080  3.48200E-0001   0.00000E+0000
   6.4100  3.54700E-0001   0.00000E+0000
   6.4120  3.51500E-0001   0.00000E+0000
   6.4140  3.45800E-0001   0.00000E+0000
   6.4170  3.59100E-0001   0.00000E+0000
   6.4190  3.56900E-0001   0.00000E+0000
   6.4220  3.57900E-0001   0.00000E+0000
   6.4240  3.57200E-0001   0.00000E+0000
   6.4260  3.55900E-0001   0.00000E+0000
   6.4280  3.56000E-0001   0.00000E+0000
   6.4310  3.56200E-0001   0.00000E+0000
   6.4350  3.65300E-0001   0.00000E+0000
   6.4370  3.65400E-0001   0.00000E+0000
   6.4400  3.58900E-0001   0.00000E+0000
   6.4430  3.68800E-0001   0.00000E+0000
   6.4470  3.69800E-0001   0.00000E+0000
   6.4490  3.64900E-0001   0.00000E+0000
   6.4510  3.58700E-0001   0.00000E+0000
   6.4540  3.72400E-0001   0.00000E+0000
   6.4550  3.80900E-0001   0.00000E+0000
   6.4580  3.66100E-0001   0.00000E+0000
   6.4610  3.71000E-0001   0.00000E+0000
   6.4630  3.70000E-0001   0.00000E+0000
   6.4640  3.76100E-0001   0.00000E+0000
   6.4670  3.75600E-0001   0.00000E+0000
   6.4680  3.73500E-0001   0.00000E+0000
   6.4720  3.76000E-0001   0.00000E+0000
   6.4740  3.74000E-0001   0.00000E+0000
   6.4760  3.88300E-0001   0.00000E+0000
   6.4790  4.13500E-0001   0.00000E+0000
   6.4810  4.25500E-0001   0.00000E+0000
   6.4830  3.91300E-0001   0.00000E+0000
   6.4850  4.00800E-0001   0.00000E+0000
   6.4870  3.82300E-0001   0.00000E+0000
   6.4900  3.88100E-0001   0.00000E+0000
   6.4930  3.84000E-0001   0.00000E+0000
   6.4950  3.81300E-0001   0.00000E+0000
   6.4970  3.90200E-0001   0.00000E+0000
   6.4990  3.81100E-0001   0.00000E+0000
   6.5020  3.86600E-0001   0.00000E+0000
   6.5060  3.86900E-0001   0.00000E+0000
   6.5070  3.84400E-0001   0.00000E+0000
   6.5090  3.88200E-0001   0.00000E+0000
   6.5110  3.98100E-0001   0.00000E+0000
   6.5130  4.06000E-0001   0.00000E+0000
   6.5150  3.90800E-0001   0.00000E+0000
   6.5180  3.78400E-0001   0.00000E+0000
   6.5210  3.88900E-0001   0.00000E+0000
   6.5220  4.05800E-0001   0.00000E+0000
   6.5240  3.98900E-0001   0.00000E+0000
   6.5270  4.02000E-0001   0.00000E+0000
   6.5300  3.89700E-0001   0.00000E+0000
   6.5330  3.92800E-0001   0.00000E+0000
   6.5360  3.97200E-0001   0.00000E+0000
   6.5380  3.97000E-0001   0.00000E+0000
   6.5400  4.02000E-0001   0.00000E+0000
   6.5410  4.11700E-0001   0.00000E+0000
   6.5450  4.04200E-0001   0.00000E+0000
   6.5470  3.90200E-0001   0.00000E+0000
   6.5500  4.00500E-0001   0.00000E+0000
   6.5510  4.15800E-0001   0.00000E+0000
   6.5540  3.98300E-0001   0.00000E+0000
   6.5560  3.97100E-0001   0.00000E+0000
   6.5590  3.99100E-0001   0.00000E+0000
   6.5600  3.99500E-0001   0.00000E+0000
   6.5620  4.11600E-0001   0.00000E+0000
   6.5640  4.19100E-0001   0.00000E+0000
   6.5670  4.03800E-0001   0.00000E+0000
   6.5690  4.10000E-0001   0.00000E+0000
   6.5710  4.08200E-0001   0.00000E+0000
   6.5730  3.97800E-0001   0.00000E+0000
   6.5760  4.10400E-0001   0.00000E+0000
   6.5770  4.06200E-0001   0.00000E+0000
   6.5790  4.03500E-0001   0.00000E+0000
   6.5810  4.04400E-0001   0.00000E+0000
   6.5840  4.12000E-0001   0.00000E+0000
   6.5850  4.17400E-0001   0.00000E+0000
   6.5890  4.14600E-0001   0.00000E+0000
   6.5910  4.12100E-0001   0.00000E+0000
   6.5940  4.10500E-0001   0.00000E+0000
   6.5960  4.14300E-0001   0.00000E+0000
   6.6000  4.20100E-0001   0.00000E+0000
   6.6030  4.34200E-0001   0.00000E+0000
   6.6040  4.30700E-0001   0.00000E+0000
   6.6060  4.30200E-0001   0.00000E+0000
   6.6080  4.13000E-0001   0.00000E+0000
   6.6100  4.18100E-0001   0.00000E+0000
   6.6120  4.19000E-0001   0.00000E+0000
   6.6140  4.24800E-0001   0.00000E+0000
   6.6170  4.20500E-0001   0.00000E+0000
   6.6190  4.24500E-0001   0.00000E+0000
   6.6210  4.27400E-0001   0.00000E+0000
   6.6230  4.16700E-0001   0.00000E+0000
   6.6250  4.28000E-0001   0.00000E+0000
   6.6270  4.34000E-0001   0.00000E+0000
   6.6290  4.27500E-0001   0.00000E+0000
   6.6330  4.33000E-0001   0.00000E+0000
   6.6340  4.27000E-0001   0.00000E+0000
   6.6360  4.30300E-0001   0.00000E+0000
   6.6390  4.34400E-0001   0.00000E+0000
   6.6410  4.31600E-0001   0.00000E+0000
   6.6430  4.37100E-0001   0.00000E+0000
   6.6460  4.22000E-0001   0.00000E+0000
   6.6480  4.22600E-0001   0.00000E+0000
   6.6530  4.30700E-0001   0.00000E+0000
   6.6560  4.31200E-0001   0.00000E+0000
   6.6570  4.28300E-0001   0.00000E+0000
   6.6600  4.29900E-0001   0.00000E+0000
   6.6620  4.35600E-0001   0.00000E+0000
   6.6640  4.27700E-0001   0.00000E+0000
   6.6670  4.31100E-0001   0.00000E+0000
   6.6700  4.35800E-0001   0.00000E+0000
   6.6730  4.37000E-0001   0.00000E+0000
   6.6760  4.33800E-0001   0.00000E+0000
   6.6770  4.31500E-0001   0.00000E+0000
   6.6810  4.34900E-0001   0.00000E+0000
   6.6830  4.39000E-0001   0.00000E+0000
   6.6860  4.34700E-0001   0.00000E+0000
   6.6880  4.38600E-0001   0.00000E+0000
   6.6910  4.31800E-0001   0.00000E+0000
   6.6920  4.50000E-0001   0.00000E+0000
   6.6950  4.47100E-0001   0.00000E+0000
   6.6970  4.40900E-0001   0.00000E+0000
   6.7000  4.33500E-0001   0.00000E+0000
   6.7030  4.37300E-0001   0.00000E+0000
   6.7050  4.35100E-0001   0.00000E+0000
   6.7080  4.33200E-0001   0.00000E+0000
   6.7100  4.39300E-0001   0.00000E+0000
   6.7120  4.43500E-0001   0.00000E+0000
   6.7140  4.38000E-0001   0.00000E+0000
   6.7170  4.39600E-0001   0.00000E+0000
   6.7190  4.32800E-0001   0.00000E+0000
   6.7220  4.29600E-0001   0.00000E+0000
   6.7240  4.48500E-0001   0.00000E+0000
   6.7270  4.46200E-0001   0.00000E+0000
   6.7290  4.45700E-0001   0.00000E+0000
   6.7310  4.39800E-0001   0.00000E+0000
   6.7330  4.48400E-0001   0.00000E+0000
   6.7360  4.48500E-0001   0.00000E+0000
   6.7400  4.50600E-0001   0.00000E+0000
   6.7430  4.61800E-0001   0.00000E+0000
   6.7450  4.49500E-0001   0.00000E+0000
   6.7460  4.41900E-0001   0.00000E+0000
   6.7500  4.42800E-0001   0.00000E+0000
   6.7520  4.52100E-0001   0.00000E+0000
   6.7540  4.53200E-0001   0.00000E+0000
   6.7570  4.59300E-0001   0.00000E+0000
   6.7580  4.45800E-0001   0.00000E+0000
   6.7620  4.57100E-0001   0.00000E+0000
   6.7630  4.59300E-0001   0.00000E+0000
   6.7660  4.46100E-0001   0.00000E+0000
   6.7670  4.30400E-0001   0.00000E+0000
   6.7700  4.28000E-0001   0.00000E+0000
   6.7720  4.36300E-0001   0.00000E+0000
   6.7750  4.59800E-0001   0.00000E+0000
   6.7770  4.51500E-0001   0.00000E+0000
   6.7790  4.55600E-0001   0.00000E+0000
   6.7820  4.58000E-0001   0.00000E+0000
   6.7840  4.62800E-0001   0.00000E+0000
   6.7880  4.57300E-0001   0.00000E+0000
   6.7910  4.64100E-0001   0.00000E+0000
   6.7930  4.65700E-0001   0.00000E+0000
   6.7950  4.58500E-0001   0.00000E+0000
   6.7980  4.50800E-0001   0.00000E+0000
   6.7990  4.46100E-0001   0.00000E+0000
   6.8010  4.58800E-0001   0.00000E+0000
   6.8050  4.62600E-0001   0.00000E+0000
   6.8060  4.60200E-0001   0.00000E+0000
   6.8090  4.63500E-0001   0.00000E+0000
   6.8120  4.88700E-0001   0.00000E+0000
   6.8140  4.49800E-0001   0.00000E+0000
   6.8170  4.68900E-0001   0.00000E+0000
   6.8190  4.54400E-0001   0.00000E+0000
   6.8210  4.51000E-0001   0.00000E+0000
   6.8240  4.45500E-0001   0.00000E+0000
   6.8260  4.48200E-0001   0.00000E+0000
   6.8280  4.46400E-0001   0.00000E+0000
   6.8300  4.60100E-0001   0.00000E+0000
   6.8340  4.56000E-0001   0.00000E+0000
   6.8370  4.59700E-0001   0.00000E+0000
   6.8390  4.46100E-0001   0.00000E+0000
   6.8420  4.56600E-0001   0.00000E+0000
   6.8440  4.41000E-0001   0.00000E+0000
   6.8460  4.53600E-0001   0.00000E+0000
   6.8490  4.61800E-0001   0.00000E+0000
   6.8510  4.62900E-0001   0.00000E+0000
   6.8530  4.67200E-0001   0.00000E+0000
   6.8560  4.66400E-0001   0.00000E+0000
   6.8580  4.45300E-0001   0.00000E+0000
   6.8600  4.48800E-0001   0.00000E+0000
   6.8620  4.55400E-0001   0.00000E+0000
   6.8650  4.51400E-0001   0.00000E+0000
   6.8670  4.54000E-0001   0.00000E+0000
   6.8700  4.60900E-0001   0.00000E+0000
   6.8720  4.64000E-0001   0.00000E+0000
   6.8740  4.66600E-0001   0.00000E+0000
   6.8770  4.65400E-0001   0.00000E+0000
   6.8810  4.53200E-0001   0.00000E+0000
   6.8830  4.61900E-0001   0.00000E+0000
   6.8860  4.54000E-0001   0.00000E+0000
   6.8880  4.75400E-0001   0.00000E+0000
   6.8900  4.64500E-0001   0.00000E+0000
   6.8930  4.62600E-0001   0.00000E+0000
   6.8950  4.71100E-0001   0.00000E+0000
   6.8990  4.90700E-0001   0.00000E+0000
   6.9030  4.84100E-0001   0.00000E+0000
   6.9050  4.67500E-0001   0.00000E+0000
   6.9070  4.77200E-0001   0.00000E+0000
   6.9100  4.87300E-0001   0.00000E+0000
   6.9120  4.88600E-0001   0.00000E+0000
   6.9140  4.76800E-0001   0.00000E+0000
   6.9170  4.65500E-0001   0.00000E+0000
   6.9200  4.76700E-0001   0.00000E+0000
   6.9220  4.63000E-0001   0.00000E+0000
   6.9240  4.86700E-0001   0.00000E+0000
   6.9250  4.76300E-0001   0.00000E+0000
   6.9290  4.66700E-0001   0.00000E+0000
   6.9310  4.65900E-0001   0.00000E+0000
   6.9340  4.85400E-0001   0.00000E+0000
   6.9360  4.64700E-0001   0.00000E+0000
   6.9390  4.84300E-0001   0.00000E+0000
   6.9410  5.05900E-0001   0.00000E+0000
   6.9430  4.92700E-0001   0.00000E+0000
   6.9460  4.65400E-0001   0.00000E+0000
   6.9480  4.62800E-0001   0.00000E+0000
   6.9510  4.68400E-0001   0.00000E+0000
   6.9530  4.68700E-0001   0.00000E+0000
   6.9560  4.65500E-0001   0.00000E+0000
   6.9580  4.78600E-0001   0.00000E+0000
   6.9610  4.64200E-0001   0.00000E+0000
   6.9630  4.65200E-0001   0.00000E+0000
   6.9660  4.71400E-0001   0.00000E+0000
   6.9680  4.59100E-0001   0.00000E+0000
   6.9690  4.59200E-0001   0.00000E+0000
   6.9710  4.63600E-0001   0.00000E+0000
   6.9740  4.71300E-0001   0.00000E+0000
   6.9760  4.62500E-0001   0.00000E+0000
   6.9790  4.63500E-0001   0.00000E+0000
   6.9800  4.53300E-0001   0.00000E+0000
   6.9820  4.39300E-0001   0.00000E+0000
   6.9860  4.57700E-0001   0.00000E+0000
   6.9890  4.56000E-0001   0.00000E+0000
   6.9920  4.58300E-0001   0.00000E+0000
   6.9930  4.78000E-0001   0.00000E+0000
   6.9960  4.89000E-0001   0.00000E+0000
   6.9980  4.62100E-0001   0.00000E+0000
   7.0010  4.63400E-0001   0.00000E+0000
   7.0030  4.69000E-0001   0.00000E+0000
   7.0050  4.64700E-0001   0.00000E+0000
   7.0070  4.75000E-0001   0.00000E+0000
   7.0100  4.73400E-0001   0.00000E+0000
   7.0130  4.87100E-0001   0.00000E+0000
   7.0140  4.67000E-0001   0.00000E+0000
   7.0170  4.64800E-0001   0.00000E+0000
   7.0180  4.85000E-0001   0.00000E+0000
   7.0210  4.86000E-0001   0.00000E+0000
   7.0230  4.66400E-0001   0.00000E+0000
   7.0260  4.77800E-0001   0.00000E+0000
   7.0290  5.04300E-0001   0.00000E+0000
   7.0300  4.83600E-0001   0.00000E+0000
   7.0340  4.91300E-0001   0.00000E+0000
   7.0370  4.96200E-0001   0.00000E+0000
   7.0380  5.10300E-0001   0.00000E+0000
   7.0420  5.18800E-0001   0.00000E+0000
   7.0450  5.05900E-0001   0.00000E+0000
   7.0470  4.89400E-0001   0.00000E+0000
   7.0510  5.06500E-0001   0.00000E+0000
   7.0530  5.15700E-0001   0.00000E+0000
   7.0550  5.15800E-0001   0.00000E+0000
   7.0580  5.15900E-0001   0.00000E+0000
   7.0600  5.24600E-0001   0.00000E+0000
   7.0610  5.30100E-0001   0.00000E+0000
   7.0630  5.29400E-0001   0.00000E+0000
   7.0660  5.26300E-0001   0.00000E+0000
   7.0670  5.24500E-0001   0.00000E+0000
   7.0720  5.51200E-0001   0.00000E+0000
   7.0730  5.42200E-0001   0.00000E+0000
   7.0760  5.47900E-0001   0.00000E+0000
   7.0800  5.34200E-0001   0.00000E+0000
   7.0830  5.50100E-0001   0.00000E+0000
   7.0850  5.69200E-0001   0.00000E+0000
   7.0880  5.79100E-0001   0.00000E+0000
   7.0900  5.64400E-0001   0.00000E+0000
   7.0940  5.72000E-0001   0.00000E+0000
   7.0960  5.85200E-0001   0.00000E+0000
   7.1000  5.93500E-0001   0.00000E+0000
