# Supplementary material for: Self-association of MreC as a regulatory signal in bacterial cell wall elongation
Source: Nat Commun. 2021 May 20;12:2987. doi: 10.1038/s41467-021-22957-9 (PMC8137920; doi:10.1038/s41467-021-22957-9)
Supplement: Supplementary file 4 — Source Data [file 41467_2021_22957_MOESM4_ESM.zip › Martins2-Source-Data/AUC_rawdata/E.coli/00256.RA3]

MREC FHEC 0,8 abs
R 3 20.1 20000 0056576 2.3430E11 281 1 
   5.8000 -3.47200E-0001   0.00000E+0000
   5.8030 -2.72300E-0001   0.00000E+0000
   5.8040 -1.89400E-0001   0.00000E+0000
   5.8060 -2.13000E-0001   0.00000E+0000
   5.8070 -2.18900E-0001   0.00000E+0000
   5.8090 -1.88400E-0001   0.00000E+0000
   5.8100 -1.97800E-0001   0.00000E+0000
   5.8110 -1.31000E-0001   0.00000E+0000
   5.8120 -1.21000E-0001   0.00000E+0000
   5.8140 -1.99200E-0001   0.00000E+0000
   5.8160 -2.48800E-0001   0.00000E+0000
   5.8180 -4.50200E-0001   0.00000E+0000
   5.8190 -3.76700E-0001   0.00000E+0000
   5.8200 -3.66600E-0001   0.00000E+0000
   5.8210 -4.26900E-0001   0.00000E+0000
   5.8220 -4.93200E-0001   0.00000E+0000
   5.8240 -6.22800E-0001   0.00000E+0000
   5.8250 -3.55300E-0001   0.00000E+0000
   5.8280 -2.64100E-0001   0.00000E+0000
   5.8300 -7.31000E-0002   0.00000E+0000
   5.8320  3.68000E-0002   0.00000E+0000
   5.8330  1.32900E-0001   0.00000E+0000
   5.8350  1.50100E-0001   0.00000E+0000
   5.8370  1.56800E-0001   0.00000E+0000
   5.8380  1.00200E-0001   0.00000E+0000
   5.8390  1.26000E-0001   0.00000E+0000
   5.8400  1.21600E-0001   0.00000E+0000
   5.8410  1.06400E-0001   0.00000E+0000
   5.8440  9.00000E-0002   0.00000E+0000
   5.8460  9.76000E-0002   0.00000E+0000
   5.8490  9.68000E-0002   0.00000E+0000
   5.8500  9.36000E-0002   0.00000E+0000
   5.8510  8.53000E-0002   0.00000E+0000
   5.8530  8.81000E-0002   0.00000E+0000
   5.8540  7.76000E-0002   0.00000E+0000
   5.8560  3.72000E-0002   0.00000E+0000
   5.8570  9.60000E-0003   0.00000E+0000
   5.8590  4.33000E-0002   0.00000E+0000
   5.8620  4.44000E-0002   0.00000E+0000
   5.8650  1.50000E-0002   0.00000E+0000
   5.8660  3.43000E-0002   0.00000E+0000
   5.8670  3.64000E-0002   0.00000E+0000
   5.8700 -1.60000E-0003   0.00000E+0000
   5.8710 -5.16000E-0002   0.00000E+0000
   5.8740 -2.85000E-0002   0.00000E+0000
   5.8750  7.20000E-0003   0.00000E+0000
   5.8780  1.04000E-0002   0.00000E+0000
   5.8800  4.08000E-0002   0.00000E+0000
   5.8820  3.82000E-0002   0.00000E+0000
   5.8860  9.30000E-0003   0.00000E+0000
   5.8870  1.09000E-0002   0.00000E+0000
   5.8880  2.61000E-0002   0.00000E+0000
   5.8910  4.59000E-0002   0.00000E+0000
   5.8920  3.17000E-0002   0.00000E+0000
   5.8930  1.36000E-0002   0.00000E+0000
   5.8950  3.41000E-0002   0.00000E+0000
   5.8970  2.37000E-0002   0.00000E+0000
   5.8990  1.10000E-0002   0.00000E+0000
   5.9010  4.17000E-0002   0.00000E+0000
   5.9020  4.42000E-0002   0.00000E+0000
   5.9030  3.01000E-0002   0.00000E+0000
   5.9060  1.34000E-0002   0.00000E+0000
   5.9080  1.17000E-0002   0.00000E+0000
   5.9110  1.89000E-0002   0.00000E+0000
   5.9130  1.73000E-0002   0.00000E+0000
   5.9150  2.20000E-0002   0.00000E+0000
   5.9170  2.38000E-0002   0.00000E+0000
   5.9200  2.71000E-0002   0.00000E+0000
   5.9230 -1.37000E-0002   0.00000E+0000
   5.9240  2.32000E-0002   0.00000E+0000
   5.9270  1.99000E-0002   0.00000E+0000
   5.9300  5.52000E-0002   0.00000E+0000
   5.9320  6.80000E-0002   0.00000E+0000
   5.9330  7.12000E-0002   0.00000E+0000
   5.9350  3.63000E-0002   0.00000E+0000
   5.9390  3.79000E-0002   0.00000E+0000
   5.9400  5.69000E-0002   0.00000E+0000
   5.9430  5.76000E-0002   0.00000E+0000
   5.9440  6.28000E-0002   0.00000E+0000
   5.9470  6.10000E-0002   0.00000E+0000
   5.9490  5.91000E-0002   0.00000E+0000
   5.9500  5.72000E-0002   0.00000E+0000
   5.9510  4.21000E-0002   0.00000E+0000
   5.9520  3.75000E-0002   0.00000E+0000
   5.9540  5.97000E-0002   0.00000E+0000
   5.9570  6.12000E-0002   0.00000E+0000
   5.9580  9.48000E-0002   0.00000E+0000
   5.9610  8.45000E-0002   0.00000E+0000
   5.9630  6.76000E-0002   0.00000E+0000
   5.9660  3.02000E-0002   0.00000E+0000
   5.9680  2.02000E-0002   0.00000E+0000
   5.9710  1.53000E-0002   0.00000E+0000
   5.9730  4.59000E-0002   0.00000E+0000
   5.9750  3.34000E-0002   0.00000E+0000
   5.9790  7.20000E-0002   0.00000E+0000
   5.9810 -1.66800E-0001   0.00000E+0000
   5.9830 -7.65200E-0001   0.00000E+0000
   5.9840 -1.07730E+0000   0.00000E+0000
   5.9870 -1.30770E+0000   0.00000E+0000
   5.9890 -1.40510E+0000   0.00000E+0000
   5.9910 -1.54210E+0000   0.00000E+0000
   5.9930 -1.71640E+0000   0.00000E+0000
   5.9950 -1.98960E+0000   0.00000E+0000
   5.9970 -1.97860E+0000   0.00000E+0000
   6.0000 -1.93280E+0000   0.00000E+0000
   6.0020 -1.91350E+0000   0.00000E+0000
   6.0040 -1.86140E+0000   0.00000E+0000
   6.0060 -1.68710E+0000   0.00000E+0000
   6.0090 -1.60330E+0000   0.00000E+0000
   6.0120 -1.33290E+0000   0.00000E+0000
   6.0140 -9.64500E-0001   0.00000E+0000
   6.0160 -3.55400E-0001   0.00000E+0000
   6.0190  3.66000E-0002   0.00000E+0000
   6.0220  1.41600E-0001   0.00000E+0000
   6.0250  1.51200E-0001   0.00000E+0000
   6.0270  1.08400E-0001   0.00000E+0000
   6.0300  1.31800E-0001   0.00000E+0000
   6.0320  1.37100E-0001   0.00000E+0000
   6.0340  1.46600E-0001   0.00000E+0000
   6.0360  1.67500E-0001   0.00000E+0000
   6.0390  1.23900E-0001   0.00000E+0000
   6.0410  9.63000E-0002   0.00000E+0000
   6.0430  1.08700E-0001   0.00000E+0000
   6.0450  1.29200E-0001   0.00000E+0000
   6.0480  1.15900E-0001   0.00000E+0000
   6.0510  1.21400E-0001   0.00000E+0000
   6.0550  1.10400E-0001   0.00000E+0000
   6.0560  1.19200E-0001   0.00000E+0000
   6.0570  1.17400E-0001   0.00000E+0000
   6.0590  1.21300E-0001   0.00000E+0000
   6.0640  1.07200E-0001   0.00000E+0000
   6.0660  1.13700E-0001   0.00000E+0000
   6.0690  1.04200E-0001   0.00000E+0000
   6.0710  1.03500E-0001   0.00000E+0000
   6.0730  9.60000E-0002   0.00000E+0000
   6.0760  1.10200E-0001   0.00000E+0000
   6.0780  1.54200E-0001   0.00000E+0000
   6.0800  1.44300E-0001   0.00000E+0000
   6.0830  1.14300E-0001   0.00000E+0000
   6.0860  5.65700E-0001   0.00000E+0000
   6.0870  1.10370E+0000   0.00000E+0000
   6.0900  1.23400E+0000   0.00000E+0000
   6.0940  1.41810E+0000   0.00000E+0000
   6.0960  1.47890E+0000   0.00000E+0000
   6.0980  1.70340E+0000   0.00000E+0000
   6.1010  2.06030E+0000   0.00000E+0000
   6.1050  2.00130E+0000   0.00000E+0000
   6.1070  1.94140E+0000   0.00000E+0000
   6.1100  1.88000E+0000   0.00000E+0000
   6.1130  1.77620E+0000   0.00000E+0000
   6.1170  1.35300E+0000   0.00000E+0000
   6.1210  1.23000E-0001   0.00000E+0000
   6.1260  4.43000E-0002   0.00000E+0000
   6.1300  1.00600E-0001   0.00000E+0000
   6.1330  9.89000E-0002   0.00000E+0000
   6.1350  8.84000E-0002   0.00000E+0000
   6.1360  9.25000E-0002   0.00000E+0000
   6.1390  8.43000E-0002   0.00000E+0000
   6.1400  8.15000E-0002   0.00000E+0000
   6.1440  6.87000E-0002   0.00000E+0000
   6.1470  7.45000E-0002   0.00000E+0000
   6.1490  8.14000E-0002   0.00000E+0000
   6.1510  7.79000E-0002   0.00000E+0000
   6.1530  7.09000E-0002   0.00000E+0000
   6.1560  7.71000E-0002   0.00000E+0000
   6.1570  8.20000E-0002   0.00000E+0000
   6.1610  8.04000E-0002   0.00000E+0000
   6.1630  8.14000E-0002   0.00000E+0000
   6.1640  8.12000E-0002   0.00000E+0000
   6.1670  7.74000E-0002   0.00000E+0000
   6.1700  8.45000E-0002   0.00000E+0000
   6.1720  7.89000E-0002   0.00000E+0000
   6.1750  8.06000E-0002   0.00000E+0000
   6.1760  7.91000E-0002   0.00000E+0000
   6.1790  8.25000E-0002   0.00000E+0000
   6.1800  8.15000E-0002   0.00000E+0000
   6.1830  8.11000E-0002   0.00000E+0000
   6.1850  7.55000E-0002   0.00000E+0000
   6.1880  7.66000E-0002   0.00000E+0000
   6.1900  7.95000E-0002   0.00000E+0000
   6.1940  7.76000E-0002   0.00000E+0000
   6.1970  7.88000E-0002   0.00000E+0000
   6.1990  7.77000E-0002   0.00000E+0000
   6.2020  7.80000E-0002   0.00000E+0000
   6.2040  7.96000E-0002   0.00000E+0000
   6.2060  7.75000E-0002   0.00000E+0000
   6.2090  7.93000E-0002   0.00000E+0000
   6.2110  8.10000E-0002   0.00000E+0000
   6.2150  8.35000E-0002   0.00000E+0000
   6.2170  8.30000E-0002   0.00000E+0000
   6.2200  7.98000E-0002   0.00000E+0000
   6.2210  8.56000E-0002   0.00000E+0000
   6.2250  8.49000E-0002   0.00000E+0000
   6.2280  9.62000E-0002   0.00000E+0000
   6.2300  1.15000E-0001   0.00000E+0000
   6.2320  4.87000E-0002   0.00000E+0000
   6.2340  1.70000E-0002   0.00000E+0000
   6.2360  6.14000E-0002   0.00000E+0000
   6.2380  1.09100E-0001   0.00000E+0000
   6.2410  1.09200E-0001   0.00000E+0000
   6.2420  9.47000E-0002   0.00000E+0000
   6.2450  9.28000E-0002   0.00000E+0000
   6.2470  9.35000E-0002   0.00000E+0000
   6.2500  9.81000E-0002   0.00000E+0000
   6.2520  8.83000E-0002   0.00000E+0000
   6.2540  8.37000E-0002   0.00000E+0000
   6.2570  9.61000E-0002   0.00000E+0000
   6.2590  9.51000E-0002   0.00000E+0000
   6.2610  9.46000E-0002   0.00000E+0000
   6.2640  9.36000E-0002   0.00000E+0000
   6.2660  9.43000E-0002   0.00000E+0000
   6.2680  9.83000E-0002   0.00000E+0000
   6.2700  1.02500E-0001   0.00000E+0000
   6.2730  8.93000E-0002   0.00000E+0000
   6.2740  8.49000E-0002   0.00000E+0000
   6.2770  9.13000E-0002   0.00000E+0000
   6.2790  9.85000E-0002   0.00000E+0000
   6.2820  9.56000E-0002   0.00000E+0000
   6.2840  9.02000E-0002   0.00000E+0000
   6.2860  9.42000E-0002   0.00000E+0000
   6.2880  9.83000E-0002   0.00000E+0000
   6.2910  9.59000E-0002   0.00000E+0000
   6.2940  9.61000E-0002   0.00000E+0000
   6.2960  9.70000E-0002   0.00000E+0000
   6.3000  9.83000E-0002   0.00000E+0000
   6.3010  1.03100E-0001   0.00000E+0000
   6.3020  9.75000E-0002   0.00000E+0000
   6.3040  9.81000E-0002   0.00000E+0000
   6.3070  1.07000E-0001   0.00000E+0000
   6.3100  1.01200E-0001   0.00000E+0000
   6.3120  1.11800E-0001   0.00000E+0000
   6.3140  1.09700E-0001   0.00000E+0000
   6.3170  9.42000E-0002   0.00000E+0000
   6.3190  1.03500E-0001   0.00000E+0000
   6.3210  9.76000E-0002   0.00000E+0000
   6.3220  1.02600E-0001   0.00000E+0000
   6.3260  1.06700E-0001   0.00000E+0000
   6.3280  1.19500E-0001   0.00000E+0000
   6.3300  9.85000E-0002   0.00000E+0000
   6.3330  4.88000E-0002   0.00000E+0000
   6.3350  7.17000E-0002   0.00000E+0000
   6.3360  8.47000E-0002   0.00000E+0000
   6.3390  1.31800E-0001   0.00000E+0000
   6.3420  1.29100E-0001   0.00000E+0000
   6.3430  1.23000E-0001   0.00000E+0000
   6.3450  1.13400E-0001   0.00000E+0000
   6.3480  1.18300E-0001   0.00000E+0000
   6.3500  1.32300E-0001   0.00000E+0000
   6.3530  1.21600E-0001   0.00000E+0000
   6.3550  1.20500E-0001   0.00000E+0000
   6.3570  1.14300E-0001   0.00000E+0000
   6.3590  1.13100E-0001   0.00000E+0000
   6.3610  1.24300E-0001   0.00000E+0000
   6.3620  1.13000E-0001   0.00000E+0000
   6.3660  1.25800E-0001   0.00000E+0000
   6.3680  1.24500E-0001   0.00000E+0000
   6.3720  1.25800E-0001   0.00000E+0000
   6.3730  1.20500E-0001   0.00000E+0000
   6.3760  1.36500E-0001   0.00000E+0000
   6.3780  1.31700E-0001   0.00000E+0000
   6.3800  1.35300E-0001   0.00000E+0000
   6.3810  1.40100E-0001   0.00000E+0000
   6.3830  1.23400E-0001   0.00000E+0000
   6.3850  1.37300E-0001   0.00000E+0000
   6.3870  1.46000E-0001   0.00000E+0000
   6.3880  1.37400E-0001   0.00000E+0000
   6.3920  1.41500E-0001   0.00000E+0000
   6.3940  1.47100E-0001   0.00000E+0000
   6.3960  1.37600E-0001   0.00000E+0000
   6.3980  1.32000E-0001   0.00000E+0000
   6.4010  1.44200E-0001   0.00000E+0000
   6.4030  1.45900E-0001   0.00000E+0000
   6.4050  1.42000E-0001   0.00000E+0000
   6.4060  1.40700E-0001   0.00000E+0000
   6.4100  1.41500E-0001   0.00000E+0000
   6.4120  1.48200E-0001   0.00000E+0000
   6.4150  1.40200E-0001   0.00000E+0000
   6.4170  1.34600E-0001   0.00000E+0000
   6.4190  1.44700E-0001   0.00000E+0000
   6.4210  1.53700E-0001   0.00000E+0000
   6.4240  1.43500E-0001   0.00000E+0000
   6.4260  1.52100E-0001   0.00000E+0000
   6.4280  1.48700E-0001   0.00000E+0000
   6.4310  1.48500E-0001   0.00000E+0000
   6.4330  1.51700E-0001   0.00000E+0000
   6.4350  1.61900E-0001   0.00000E+0000
   6.4360  1.55100E-0001   0.00000E+0000
   6.4390  1.60300E-0001   0.00000E+0000
   6.4410  1.58300E-0001   0.00000E+0000
   6.4420  1.58800E-0001   0.00000E+0000
   6.4460  1.66900E-0001   0.00000E+0000
   6.4470  1.66900E-0001   0.00000E+0000
   6.4510  1.65400E-0001   0.00000E+0000
   6.4550  1.61000E-0001   0.00000E+0000
   6.4570  1.74300E-0001   0.00000E+0000
   6.4600  1.57500E-0001   0.00000E+0000
   6.4630  1.67000E-0001   0.00000E+0000
   6.4650  1.62600E-0001   0.00000E+0000
   6.4690  1.73200E-0001   0.00000E+0000
   6.4710  1.68000E-0001   0.00000E+0000
   6.4730  1.65900E-0001   0.00000E+0000
   6.4740  1.67700E-0001   0.00000E+0000
   6.4770  1.80400E-0001   0.00000E+0000
   6.4790  2.06400E-0001   0.00000E+0000
   6.4810  2.16900E-0001   0.00000E+0000
   6.4840  1.78800E-0001   0.00000E+0000
   6.4870  1.92400E-0001   0.00000E+0000
   6.4880  1.92900E-0001   0.00000E+0000
   6.4900  1.77000E-0001   0.00000E+0000
   6.4920  1.81400E-0001   0.00000E+0000
   6.4950  1.80600E-0001   0.00000E+0000
   6.4970  1.81100E-0001   0.00000E+0000
   6.4990  1.84800E-0001   0.00000E+0000
   6.5020  1.81600E-0001   0.00000E+0000
   6.5040  1.89500E-0001   0.00000E+0000
   6.5050  1.87900E-0001   0.00000E+0000
   6.5080  1.91700E-0001   0.00000E+0000
   6.5100  1.89700E-0001   0.00000E+0000
   6.5130  2.06800E-0001   0.00000E+0000
   6.5150  1.92000E-0001   0.00000E+0000
   6.5180  1.61400E-0001   0.00000E+0000
   6.5190  1.78000E-0001   0.00000E+0000
   6.5220  2.00100E-0001   0.00000E+0000
   6.5250  2.04900E-0001   0.00000E+0000
   6.5270  2.10100E-0001   0.00000E+0000
   6.5290  2.00900E-0001   0.00000E+0000
   6.5310  2.02300E-0001   0.00000E+0000
   6.5340  2.00100E-0001   0.00000E+0000
   6.5360  2.05000E-0001   0.00000E+0000
   6.5400  2.07100E-0001   0.00000E+0000
   6.5410  2.10800E-0001   0.00000E+0000
   6.5430  2.22400E-0001   0.00000E+0000
   6.5450  2.11500E-0001   0.00000E+0000
   6.5470  2.11300E-0001   0.00000E+0000
   6.5500  2.12600E-0001   0.00000E+0000
   6.5520  2.25200E-0001   0.00000E+0000
   6.5540  2.11100E-0001   0.00000E+0000
   6.5580  2.10200E-0001   0.00000E+0000
   6.5600  2.13900E-0001   0.00000E+0000
   6.5620  2.24500E-0001   0.00000E+0000
   6.5640  2.20100E-0001   0.00000E+0000
   6.5660  2.27500E-0001   0.00000E+0000
   6.5690  2.28000E-0001   0.00000E+0000
   6.5710  2.25100E-0001   0.00000E+0000
   6.5740  2.20000E-0001   0.00000E+0000
   6.5760  2.21400E-0001   0.00000E+0000
   6.5770  2.31900E-0001   0.00000E+0000
   6.5800  2.25100E-0001   0.00000E+0000
   6.5810  2.20400E-0001   0.00000E+0000
   6.5840  2.40700E-0001   0.00000E+0000
   6.5850  2.29500E-0001   0.00000E+0000
   6.5890  2.36100E-0001   0.00000E+0000
   6.5910  2.35400E-0001   0.00000E+0000
   6.5920  2.39200E-0001   0.00000E+0000
   6.5940  2.43000E-0001   0.00000E+0000
   6.5960  2.46600E-0001   0.00000E+0000
   6.5980  2.36700E-0001   0.00000E+0000
   6.6000  2.45200E-0001   0.00000E+0000
   6.6030  2.66800E-0001   0.00000E+0000
   6.6050  2.57500E-0001   0.00000E+0000
   6.6080  2.50700E-0001   0.00000E+0000
   6.6100  2.54100E-0001   0.00000E+0000
   6.6130  2.54400E-0001   0.00000E+0000
   6.6170  2.56900E-0001   0.00000E+0000
   6.6190  2.58800E-0001   0.00000E+0000
   6.6210  2.52900E-0001   0.00000E+0000
   6.6240  2.61700E-0001   0.00000E+0000
   6.6260  2.58300E-0001   0.00000E+0000
   6.6280  2.67900E-0001   0.00000E+0000
   6.6310  2.67400E-0001   0.00000E+0000
   6.6330  2.72400E-0001   0.00000E+0000
   6.6350  2.69400E-0001   0.00000E+0000
   6.6380  2.65500E-0001   0.00000E+0000
   6.6390  2.73000E-0001   0.00000E+0000
   6.6400  2.83500E-0001   0.00000E+0000
   6.6450  2.73700E-0001   0.00000E+0000
   6.6460  2.66500E-0001   0.00000E+0000
   6.6490  2.73900E-0001   0.00000E+0000
   6.6520  2.75200E-0001   0.00000E+0000
   6.6530  2.77800E-0001   0.00000E+0000
   6.6570  2.79100E-0001   0.00000E+0000
   6.6600  2.75800E-0001   0.00000E+0000
   6.6620  2.81300E-0001   0.00000E+0000
   6.6670  2.82700E-0001   0.00000E+0000
   6.6690  2.80100E-0001   0.00000E+0000
   6.6720  2.88500E-0001   0.00000E+0000
   6.6740  2.85100E-0001   0.00000E+0000
   6.6760  2.89200E-0001   0.00000E+0000
   6.6790  2.86200E-0001   0.00000E+0000
   6.6810  2.91200E-0001   0.00000E+0000
   6.6830  2.91400E-0001   0.00000E+0000
   6.6860  2.94800E-0001   0.00000E+0000
   6.6880  2.90200E-0001   0.00000E+0000
   6.6890  3.00200E-0001   0.00000E+0000
   6.6910  2.91900E-0001   0.00000E+0000
   6.6920  2.99900E-0001   0.00000E+0000
   6.6960  3.07200E-0001   0.00000E+0000
   6.6980  3.07400E-0001   0.00000E+0000
   6.7010  2.93600E-0001   0.00000E+0000
   6.7040  3.00900E-0001   0.00000E+0000
   6.7070  2.97600E-0001   0.00000E+0000
   6.7080  3.00100E-0001   0.00000E+0000
   6.7110  2.98600E-0001   0.00000E+0000
   6.7140  3.11800E-0001   0.00000E+0000
   6.7170  3.09200E-0001   0.00000E+0000
   6.7200  3.05700E-0001   0.00000E+0000
   6.7210  3.01000E-0001   0.00000E+0000
   6.7240  3.14800E-0001   0.00000E+0000
   6.7260  3.12200E-0001   0.00000E+0000
   6.7290  3.15000E-0001   0.00000E+0000
   6.7310  3.20400E-0001   0.00000E+0000
   6.7330  3.13300E-0001   0.00000E+0000
   6.7360  3.23400E-0001   0.00000E+0000
   6.7380  3.27800E-0001   0.00000E+0000
   6.7400  3.19100E-0001   0.00000E+0000
   6.7430  3.34300E-0001   0.00000E+0000
   6.7450  3.31500E-0001   0.00000E+0000
   6.7490  3.14600E-0001   0.00000E+0000
   6.7510  3.27300E-0001   0.00000E+0000
   6.7540  3.30900E-0001   0.00000E+0000
   6.7570  3.34300E-0001   0.00000E+0000
   6.7580  3.33700E-0001   0.00000E+0000
   6.7630  3.42400E-0001   0.00000E+0000
   6.7660  3.38000E-0001   0.00000E+0000
   6.7670  3.36300E-0001   0.00000E+0000
   6.7690  3.23400E-0001   0.00000E+0000
   6.7720  3.23200E-0001   0.00000E+0000
   6.7750  3.41400E-0001   0.00000E+0000
   6.7770  3.52600E-0001   0.00000E+0000
   6.7790  3.45700E-0001   0.00000E+0000
   6.7810  3.48500E-0001   0.00000E+0000
   6.7840  3.42800E-0001   0.00000E+0000
   6.7860  3.46500E-0001   0.00000E+0000
   6.7890  3.51000E-0001   0.00000E+0000
   6.7910  3.55500E-0001   0.00000E+0000
   6.7930  3.63000E-0001   0.00000E+0000
   6.7950  3.53300E-0001   0.00000E+0000
   6.7980  3.46000E-0001   0.00000E+0000
   6.8010  3.49600E-0001   0.00000E+0000
   6.8030  3.60900E-0001   0.00000E+0000
   6.8060  3.64300E-0001   0.00000E+0000
   6.8100  3.59900E-0001   0.00000E+0000
   6.8120  3.81100E-0001   0.00000E+0000
   6.8130  3.57100E-0001   0.00000E+0000
   6.8170  3.68000E-0001   0.00000E+0000
   6.8190  3.66000E-0001   0.00000E+0000
   6.8210  3.59300E-0001   0.00000E+0000
   6.8240  3.48300E-0001   0.00000E+0000
   6.8260  3.53400E-0001   0.00000E+0000
   6.8290  3.61700E-0001   0.00000E+0000
   6.8320  3.75800E-0001   0.00000E+0000
   6.8340  3.70100E-0001   0.00000E+0000
   6.8360  3.76100E-0001   0.00000E+0000
   6.8390  3.68700E-0001   0.00000E+0000
   6.8410  3.63300E-0001   0.00000E+0000
   6.8420  3.62300E-0001   0.00000E+0000
   6.8440  3.60200E-0001   0.00000E+0000
   6.8480  3.69800E-0001   0.00000E+0000
   6.8510  3.73300E-0001   0.00000E+0000
   6.8530  3.81900E-0001   0.00000E+0000
   6.8550  3.90300E-0001   0.00000E+0000
   6.8580  3.76100E-0001   0.00000E+0000
   6.8600  3.64900E-0001   0.00000E+0000
   6.8630  3.73600E-0001   0.00000E+0000
   6.8650  3.69700E-0001   0.00000E+0000
   6.8680  3.78800E-0001   0.00000E+0000
   6.8690  3.83000E-0001   0.00000E+0000
   6.8730  3.91600E-0001   0.00000E+0000
   6.8760  3.83500E-0001   0.00000E+0000
   6.8780  3.88200E-0001   0.00000E+0000
   6.8790  3.93300E-0001   0.00000E+0000
   6.8810  3.82700E-0001   0.00000E+0000
   6.8830  3.92500E-0001   0.00000E+0000
   6.8860  3.90300E-0001   0.00000E+0000
   6.8890  4.03100E-0001   0.00000E+0000
   6.8910  3.89300E-0001   0.00000E+0000
   6.8930  3.85600E-0001   0.00000E+0000
   6.8950  3.93500E-0001   0.00000E+0000
   6.8980  4.17200E-0001   0.00000E+0000
   6.9020  4.18200E-0001   0.00000E+0000
   6.9040  4.14600E-0001   0.00000E+0000
   6.9060  4.11300E-0001   0.00000E+0000
   6.9090  4.13700E-0001   0.00000E+0000
   6.9100  4.24100E-0001   0.00000E+0000
   6.9130  4.19100E-0001   0.00000E+0000
   6.9160  4.08500E-0001   0.00000E+0000
   6.9180  4.09200E-0001   0.00000E+0000
   6.9220  4.06300E-0001   0.00000E+0000
   6.9230  4.22600E-0001   0.00000E+0000
   6.9250  4.28900E-0001   0.00000E+0000
   6.9280  4.00400E-0001   0.00000E+0000
   6.9300  4.24100E-0001   0.00000E+0000
   6.9310  4.23800E-0001   0.00000E+0000
   6.9350  4.24300E-0001   0.00000E+0000
   6.9370  4.17900E-0001   0.00000E+0000
   6.9390  4.37500E-0001   0.00000E+0000
   6.9410  4.54100E-0001   0.00000E+0000
   6.9430  4.36100E-0001   0.00000E+0000
   6.9450  4.39600E-0001   0.00000E+0000
   6.9490  4.14800E-0001   0.00000E+0000
   6.9530  4.31100E-0001   0.00000E+0000
   6.9550  4.29600E-0001   0.00000E+0000
   6.9590  4.37300E-0001   0.00000E+0000
   6.9610  4.25800E-0001   0.00000E+0000
   6.9650  4.35700E-0001   0.00000E+0000
   6.9670  4.31700E-0001   0.00000E+0000
   6.9680  4.27000E-0001   0.00000E+0000
   6.9720  4.33200E-0001   0.00000E+0000
   6.9750  4.42900E-0001   0.00000E+0000
   6.9770  4.42300E-0001   0.00000E+0000
   6.9790  4.38800E-0001   0.00000E+0000
   6.9820  4.28100E-0001   0.00000E+0000
   6.9830  4.16700E-0001   0.00000E+0000
   6.9860  4.33200E-0001   0.00000E+0000
   6.9890  4.37200E-0001   0.00000E+0000
   6.9900  4.38300E-0001   0.00000E+0000
   6.9930  4.74700E-0001   0.00000E+0000
   6.9960  4.79400E-0001   0.00000E+0000
   6.9990  4.54400E-0001   0.00000E+0000
   7.0000  4.54900E-0001   0.00000E+0000
   7.0030  4.63100E-0001   0.00000E+0000
   7.0050  4.64800E-0001   0.00000E+0000
   7.0060  4.75000E-0001   0.00000E+0000
   7.0110  4.86000E-0001   0.00000E+0000
   7.0140  4.87100E-0001   0.00000E+0000
   7.0160  4.81000E-0001   0.00000E+0000
   7.0180  4.85100E-0001   0.00000E+0000
   7.0210  5.07300E-0001   0.00000E+0000
   7.0230  5.07400E-0001   0.00000E+0000
   7.0250  4.91800E-0001   0.00000E+0000
   7.0280  5.10000E-0001   0.00000E+0000
   7.0300  5.27300E-0001   0.00000E+0000
   7.0320  5.17700E-0001   0.00000E+0000
   7.0350  5.33600E-0001   0.00000E+0000
   7.0370  5.40200E-0001   0.00000E+0000
   7.0390  5.50700E-0001   0.00000E+0000
   7.0420  5.64700E-0001   0.00000E+0000
   7.0440  5.67800E-0001   0.00000E+0000
   7.0460  5.68500E-0001   0.00000E+0000
   7.0470  5.71700E-0001   0.00000E+0000
   7.0510  5.78700E-0001   0.00000E+0000
   7.0540  6.01300E-0001   0.00000E+0000
   7.0560  5.90100E-0001   0.00000E+0000
   7.0600  6.22200E-0001   0.00000E+0000
   7.0620  6.32200E-0001   0.00000E+0000
   7.0650  6.32800E-0001   0.00000E+0000
   7.0660  6.40300E-0001   0.00000E+0000
   7.0690  6.47800E-0001   0.00000E+0000
   7.0710  6.76300E-0001   0.00000E+0000
   7.0730  6.84300E-0001   0.00000E+0000
   7.0760  6.93600E-0001   0.00000E+0000
   7.0790  6.88100E-0001   0.00000E+0000
   7.0800  7.00800E-0001   0.00000E+0000
   7.0830  7.25500E-0001   0.00000E+0000
   7.0850  7.54300E-0001   0.00000E+0000
   7.0870  7.61500E-0001   0.00000E+0000
   7.0910  7.75200E-0001   0.00000E+0000
   7.0940  7.94600E-0001   0.00000E+0000
   7.0960  8.12000E-0001   0.00000E+0000
   7.0990  8.38100E-0001   0.00000E+0000
   7.1030  8.70600E-0001   0.00000E+0000
