# Supplementary material for: Self-association of MreC as a regulatory signal in bacterial cell wall elongation
Source: Nat Commun. 2021 May 20;12:2987. doi: 10.1038/s41467-021-22957-9 (PMC8137920; doi:10.1038/s41467-021-22957-9)
Supplement: Supplementary file 4 — Source Data [file 41467_2021_22957_MOESM4_ESM.zip › Martins2-Source-Data/AUC_rawdata/E.coli/00242.RA3]

MREC FHEC 0,8 abs
R 3 20.0 20000 0053651 2.2150E11 280 1 
   5.8000 -3.32100E-0001   0.00000E+0000
   5.8030 -2.58600E-0001   0.00000E+0000
   5.8040 -3.04900E-0001   0.00000E+0000
   5.8070 -2.49000E-0001   0.00000E+0000
   5.8100 -1.68900E-0001   0.00000E+0000
   5.8110 -1.21500E-0001   0.00000E+0000
   5.8130 -1.60700E-0001   0.00000E+0000
   5.8140 -1.34300E-0001   0.00000E+0000
   5.8160 -6.01400E-0001   0.00000E+0000
   5.8200 -5.26200E-0001   0.00000E+0000
   5.8210 -4.55900E-0001   0.00000E+0000
   5.8220 -5.08300E-0001   0.00000E+0000
   5.8230 -5.10800E-0001   0.00000E+0000
   5.8250 -4.37900E-0001   0.00000E+0000
   5.8280 -7.08000E-0002   0.00000E+0000
   5.8300  8.16000E-0002   0.00000E+0000
   5.8310  1.27500E-0001   0.00000E+0000
   5.8320  1.59800E-0001   0.00000E+0000
   5.8340  1.34200E-0001   0.00000E+0000
   5.8370  1.16800E-0001   0.00000E+0000
   5.8390  8.54000E-0002   0.00000E+0000
   5.8410  9.50000E-0002   0.00000E+0000
   5.8430  8.87000E-0002   0.00000E+0000
   5.8440  7.78000E-0002   0.00000E+0000
   5.8460  8.82000E-0002   0.00000E+0000
   5.8490  1.00400E-0001   0.00000E+0000
   5.8500  8.15000E-0002   0.00000E+0000
   5.8510  8.39000E-0002   0.00000E+0000
   5.8530  6.29000E-0002   0.00000E+0000
   5.8550  1.69000E-0002   0.00000E+0000
   5.8580  1.77000E-0002   0.00000E+0000
   5.8590  3.79000E-0002   0.00000E+0000
   5.8620  1.97000E-0002   0.00000E+0000
   5.8650  4.39000E-0002   0.00000E+0000
   5.8670  3.17000E-0002   0.00000E+0000
   5.8680 -1.83000E-0002   0.00000E+0000
   5.8710 -4.70000E-0002   0.00000E+0000
   5.8720 -2.41000E-0002   0.00000E+0000
   5.8730 -1.45000E-0002   0.00000E+0000
   5.8750  8.40000E-0003   0.00000E+0000
   5.8770  3.68000E-0002   0.00000E+0000
   5.8790  3.68000E-0002   0.00000E+0000
   5.8800  3.65000E-0002   0.00000E+0000
   5.8820  3.10000E-0003   0.00000E+0000
   5.8850  1.27000E-0002   0.00000E+0000
   5.8870  3.26000E-0002   0.00000E+0000
   5.8880  3.62000E-0002   0.00000E+0000
   5.8900  4.08000E-0002   0.00000E+0000
   5.8920  1.16000E-0002   0.00000E+0000
   5.8960  2.86000E-0002   0.00000E+0000
   5.8970  1.17000E-0002   0.00000E+0000
   5.8980  8.50000E-0003   0.00000E+0000
   5.9010  2.68000E-0002   0.00000E+0000
   5.9040  2.03000E-0002   0.00000E+0000
   5.9050  1.15000E-0002   0.00000E+0000
   5.9070  1.24000E-0002   0.00000E+0000
   5.9100  1.74000E-0002   0.00000E+0000
   5.9110  1.88000E-0002   0.00000E+0000
   5.9130  3.07000E-0002   0.00000E+0000
   5.9160  2.77000E-0002   0.00000E+0000
   5.9190  4.50000E-0003   0.00000E+0000
   5.9210 -1.11000E-0002   0.00000E+0000
   5.9240  3.81000E-0002   0.00000E+0000
   5.9270  2.44000E-0002   0.00000E+0000
   5.9280  6.33000E-0002   0.00000E+0000
   5.9310  7.58000E-0002   0.00000E+0000
   5.9330  4.35000E-0002   0.00000E+0000
   5.9360  2.64000E-0002   0.00000E+0000
   5.9370  5.40000E-0002   0.00000E+0000
   5.9390  8.15000E-0002   0.00000E+0000
   5.9400  6.04000E-0002   0.00000E+0000
   5.9430  5.03000E-0002   0.00000E+0000
   5.9470  5.58000E-0002   0.00000E+0000
   5.9500  4.92000E-0002   0.00000E+0000
   5.9510  3.12000E-0002   0.00000E+0000
   5.9540  5.90000E-0002   0.00000E+0000
   5.9580  6.75000E-0002   0.00000E+0000
   5.9590  9.37000E-0002   0.00000E+0000
   5.9610  9.01000E-0002   0.00000E+0000
   5.9630  8.09000E-0002   0.00000E+0000
   5.9640  4.47000E-0002   0.00000E+0000
   5.9660  3.37000E-0002   0.00000E+0000
   5.9680  2.84000E-0002   0.00000E+0000
   5.9700  1.65000E-0002   0.00000E+0000
   5.9730  4.77000E-0002   0.00000E+0000
   5.9750  2.87000E-0002   0.00000E+0000
   5.9760  4.34000E-0002   0.00000E+0000
   5.9780  8.30000E-0002   0.00000E+0000
   5.9820 -5.35600E-0001   0.00000E+0000
   5.9830 -1.03170E+0000   0.00000E+0000
   5.9860 -1.31410E+0000   0.00000E+0000
   5.9890 -1.40090E+0000   0.00000E+0000
   5.9900 -1.57810E+0000   0.00000E+0000
   5.9930 -1.94200E+0000   0.00000E+0000
   5.9950 -2.00830E+0000   0.00000E+0000
   5.9970 -1.93250E+0000   0.00000E+0000
   6.0000 -1.88160E+0000   0.00000E+0000
   6.0020 -1.83940E+0000   0.00000E+0000
   6.0040 -1.79790E+0000   0.00000E+0000
   6.0060 -1.68020E+0000   0.00000E+0000
   6.0090 -1.51900E+0000   0.00000E+0000
   6.0110 -1.23440E+0000   0.00000E+0000
   6.0130 -9.23100E-0001   0.00000E+0000
   6.0140 -3.73700E-0001   0.00000E+0000
   6.0160 -9.57000E-0002   0.00000E+0000
   6.0180  1.66200E-0001   0.00000E+0000
   6.0200  1.26300E-0001   0.00000E+0000
   6.0230  1.53800E-0001   0.00000E+0000
   6.0250  1.29900E-0001   0.00000E+0000
   6.0280  1.14300E-0001   0.00000E+0000
   6.0300  1.41400E-0001   0.00000E+0000
   6.0320  1.46000E-0001   0.00000E+0000
   6.0340  1.68900E-0001   0.00000E+0000
   6.0370  1.14600E-0001   0.00000E+0000
   6.0390  9.27000E-0002   0.00000E+0000
   6.0400  9.84000E-0002   0.00000E+0000
   6.0410  1.19900E-0001   0.00000E+0000
   6.0450  1.26800E-0001   0.00000E+0000
   6.0460  1.07200E-0001   0.00000E+0000
   6.0480  1.04500E-0001   0.00000E+0000
   6.0500  1.11100E-0001   0.00000E+0000
   6.0520  1.18400E-0001   0.00000E+0000
   6.0550  1.12200E-0001   0.00000E+0000
   6.0570  1.13600E-0001   0.00000E+0000
   6.0590  1.09200E-0001   0.00000E+0000
   6.0620  1.07400E-0001   0.00000E+0000
   6.0640  1.17400E-0001   0.00000E+0000
   6.0660  1.07600E-0001   0.00000E+0000
   6.0680  1.00700E-0001   0.00000E+0000
   6.0710  1.01600E-0001   0.00000E+0000
   6.0730  1.31700E-0001   0.00000E+0000
   6.0750  1.51500E-0001   0.00000E+0000
   6.0780  1.43400E-0001   0.00000E+0000
   6.0800  8.72000E-0002   0.00000E+0000
   6.0850  6.25900E-0001   0.00000E+0000
   6.0870  1.19450E+0000   0.00000E+0000
   6.0890  1.39860E+0000   0.00000E+0000
   6.0920  1.45100E+0000   0.00000E+0000
   6.0950  1.70890E+0000   0.00000E+0000
   6.0970  2.01380E+0000   0.00000E+0000
   6.1010  2.03220E+0000   0.00000E+0000
   6.1030  1.95380E+0000   0.00000E+0000
   6.1060  1.93980E+0000   0.00000E+0000
   6.1080  1.88160E+0000   0.00000E+0000
   6.1100  1.81040E+0000   0.00000E+0000
   6.1110  1.69420E+0000   0.00000E+0000
   6.1140  1.50790E+0000   0.00000E+0000
   6.1160  1.02320E+0000   0.00000E+0000
   6.1190  6.35000E-0002   0.00000E+0000
   6.1230  8.30000E-0002   0.00000E+0000
   6.1260  1.15000E-0001   0.00000E+0000
   6.1300  9.46000E-0002   0.00000E+0000
   6.1320  8.90000E-0002   0.00000E+0000
   6.1350  9.42000E-0002   0.00000E+0000
   6.1370  8.41000E-0002   0.00000E+0000
   6.1380  8.50000E-0002   0.00000E+0000
   6.1400  6.74000E-0002   0.00000E+0000
   6.1440  7.79000E-0002   0.00000E+0000
   6.1450  7.89000E-0002   0.00000E+0000
   6.1490  8.02000E-0002   0.00000E+0000
   6.1510  7.56000E-0002   0.00000E+0000
   6.1540  7.76000E-0002   0.00000E+0000
   6.1560  7.84000E-0002   0.00000E+0000
   6.1590  8.00000E-0002   0.00000E+0000
   6.1600  8.24000E-0002   0.00000E+0000
   6.1630  7.78000E-0002   0.00000E+0000
   6.1660  7.49000E-0002   0.00000E+0000
   6.1690  8.47000E-0002   0.00000E+0000
   6.1710  7.85000E-0002   0.00000E+0000
   6.1730  7.96000E-0002   0.00000E+0000
   6.1760  7.69000E-0002   0.00000E+0000
   6.1780  7.79000E-0002   0.00000E+0000
   6.1800  8.49000E-0002   0.00000E+0000
   6.1820  7.80000E-0002   0.00000E+0000
   6.1850  7.64000E-0002   0.00000E+0000
   6.1870  8.22000E-0002   0.00000E+0000
   6.1900  8.06000E-0002   0.00000E+0000
   6.1940  7.50000E-0002   0.00000E+0000
   6.1950  7.49000E-0002   0.00000E+0000
   6.1970  7.88000E-0002   0.00000E+0000
   6.1990  7.76000E-0002   0.00000E+0000
   6.2000  8.13000E-0002   0.00000E+0000
   6.2050  8.09000E-0002   0.00000E+0000
   6.2070  7.94000E-0002   0.00000E+0000
   6.2090  8.08000E-0002   0.00000E+0000
   6.2120  7.92000E-0002   0.00000E+0000
   6.2140  8.32000E-0002   0.00000E+0000
   6.2160  8.57000E-0002   0.00000E+0000
   6.2190  8.21000E-0002   0.00000E+0000
   6.2220  9.02000E-0002   0.00000E+0000
   6.2240  9.13000E-0002   0.00000E+0000
   6.2250  1.11500E-0001   0.00000E+0000
   6.2290  4.30000E-0002   0.00000E+0000
   6.2310  2.18000E-0002   0.00000E+0000
   6.2340  9.94000E-0002   0.00000E+0000
   6.2360  1.17900E-0001   0.00000E+0000
   6.2390  1.01400E-0001   0.00000E+0000
   6.2410  9.33000E-0002   0.00000E+0000
   6.2430  9.49000E-0002   0.00000E+0000
   6.2470  9.85000E-0002   0.00000E+0000
   6.2490  9.30000E-0002   0.00000E+0000
   6.2500  8.66000E-0002   0.00000E+0000
   6.2520  8.65000E-0002   0.00000E+0000
   6.2540  9.36000E-0002   0.00000E+0000
   6.2560  9.48000E-0002   0.00000E+0000
   6.2590  9.74000E-0002   0.00000E+0000
   6.2610  9.44000E-0002   0.00000E+0000
   6.2630  9.99000E-0002   0.00000E+0000
   6.2660  1.02500E-0001   0.00000E+0000
   6.2680  1.06200E-0001   0.00000E+0000
   6.2690  9.69000E-0002   0.00000E+0000
   6.2730  8.68000E-0002   0.00000E+0000
   6.2790  1.01200E-0001   0.00000E+0000
   6.2800  9.84000E-0002   0.00000E+0000
   6.2820  8.62000E-0002   0.00000E+0000
   6.2830  8.89000E-0002   0.00000E+0000
   6.2840  9.72000E-0002   0.00000E+0000
   6.2880  1.03700E-0001   0.00000E+0000
   6.2910  9.44000E-0002   0.00000E+0000
   6.2920  1.00800E-0001   0.00000E+0000
   6.2940  1.00600E-0001   0.00000E+0000
   6.2950  1.08100E-0001   0.00000E+0000
   6.2990  1.06900E-0001   0.00000E+0000
   6.3000  1.07600E-0001   0.00000E+0000
   6.3030  1.04200E-0001   0.00000E+0000
   6.3050  1.04300E-0001   0.00000E+0000
   6.3080  1.07200E-0001   0.00000E+0000
   6.3090  1.20100E-0001   0.00000E+0000
   6.3120  1.08100E-0001   0.00000E+0000
   6.3140  1.00400E-0001   0.00000E+0000
   6.3160  1.05300E-0001   0.00000E+0000
   6.3170  1.06500E-0001   0.00000E+0000
   6.3210  1.10400E-0001   0.00000E+0000
   6.3230  1.11100E-0001   0.00000E+0000
   6.3260  1.30700E-0001   0.00000E+0000
   6.3280  1.10100E-0001   0.00000E+0000
   6.3300  6.33000E-0002   0.00000E+0000
   6.3330  8.01000E-0002   0.00000E+0000
   6.3350  1.08000E-0001   0.00000E+0000
   6.3390  1.30500E-0001   0.00000E+0000
   6.3410  1.22700E-0001   0.00000E+0000
   6.3430  1.32300E-0001   0.00000E+0000
   6.3460  1.35100E-0001   0.00000E+0000
   6.3480  1.34700E-0001   0.00000E+0000
   6.3500  1.25600E-0001   0.00000E+0000
   6.3520  1.25100E-0001   0.00000E+0000
   6.3530  1.18100E-0001   0.00000E+0000
   6.3550  1.13800E-0001   0.00000E+0000
   6.3570  1.32500E-0001   0.00000E+0000
   6.3600  1.26600E-0001   0.00000E+0000
   6.3620  1.31000E-0001   0.00000E+0000
   6.3650  1.30900E-0001   0.00000E+0000
   6.3660  1.36900E-0001   0.00000E+0000
   6.3680  1.28600E-0001   0.00000E+0000
   6.3690  1.25700E-0001   0.00000E+0000
   6.3730  1.38200E-0001   0.00000E+0000
   6.3760  1.39800E-0001   0.00000E+0000
   6.3780  1.46300E-0001   0.00000E+0000
   6.3830  1.35800E-0001   0.00000E+0000
   6.3870  1.49300E-0001   0.00000E+0000
   6.3930  1.52300E-0001   0.00000E+0000
   6.3940  1.49200E-0001   0.00000E+0000
   6.3970  1.42300E-0001   0.00000E+0000
   6.3980  1.54200E-0001   0.00000E+0000
   6.4000  1.54600E-0001   0.00000E+0000
   6.4020  1.45300E-0001   0.00000E+0000
   6.4050  1.43500E-0001   0.00000E+0000
   6.4070  1.56200E-0001   0.00000E+0000
   6.4100  1.54800E-0001   0.00000E+0000
   6.4120  1.49300E-0001   0.00000E+0000
   6.4160  1.59800E-0001   0.00000E+0000
   6.4180  1.60200E-0001   0.00000E+0000
   6.4210  1.61700E-0001   0.00000E+0000
   6.4230  1.57600E-0001   0.00000E+0000
   6.4260  1.51200E-0001   0.00000E+0000
   6.4280  1.62800E-0001   0.00000E+0000
   6.4310  1.64200E-0001   0.00000E+0000
   6.4350  1.66500E-0001   0.00000E+0000
   6.4360  1.66000E-0001   0.00000E+0000
   6.4400  1.72600E-0001   0.00000E+0000
   6.4410  1.68300E-0001   0.00000E+0000
   6.4450  1.70200E-0001   0.00000E+0000
   6.4460  1.74400E-0001   0.00000E+0000
   6.4480  1.69500E-0001   0.00000E+0000
   6.4500  1.69600E-0001   0.00000E+0000
   6.4540  1.74000E-0001   0.00000E+0000
   6.4570  1.76200E-0001   0.00000E+0000
   6.4590  1.77600E-0001   0.00000E+0000
   6.4600  1.79300E-0001   0.00000E+0000
   6.4610  1.84000E-0001   0.00000E+0000
   6.4660  1.73500E-0001   0.00000E+0000
   6.4670  1.74900E-0001   0.00000E+0000
   6.4700  1.81000E-0001   0.00000E+0000
   6.4720  1.84200E-0001   0.00000E+0000
   6.4740  1.98000E-0001   0.00000E+0000
   6.4760  2.16700E-0001   0.00000E+0000
   6.4780  1.93100E-0001   0.00000E+0000
   6.4810  2.02600E-0001   0.00000E+0000
   6.4830  2.05300E-0001   0.00000E+0000
   6.4840  1.89800E-0001   0.00000E+0000
   6.4880  1.95100E-0001   0.00000E+0000
   6.4900  1.91400E-0001   0.00000E+0000
   6.4930  1.91400E-0001   0.00000E+0000
   6.4950  1.95200E-0001   0.00000E+0000
   6.4970  1.92900E-0001   0.00000E+0000
   6.4980  1.97000E-0001   0.00000E+0000
   6.5010  1.97400E-0001   0.00000E+0000
   6.5030  2.01800E-0001   0.00000E+0000
   6.5060  2.03300E-0001   0.00000E+0000
   6.5070  2.06400E-0001   0.00000E+0000
   6.5100  2.16200E-0001   0.00000E+0000
   6.5120  1.91700E-0001   0.00000E+0000
   6.5130  1.83800E-0001   0.00000E+0000
   6.5150  1.84400E-0001   0.00000E+0000
   6.5170  2.14700E-0001   0.00000E+0000
   6.5200  2.23500E-0001   0.00000E+0000
   6.5240  2.15800E-0001   0.00000E+0000
   6.5260  2.12000E-0001   0.00000E+0000
   6.5280  2.06900E-0001   0.00000E+0000
   6.5300  2.16200E-0001   0.00000E+0000
   6.5330  2.15300E-0001   0.00000E+0000
   6.5360  2.18000E-0001   0.00000E+0000
   6.5390  2.22300E-0001   0.00000E+0000
   6.5400  2.27000E-0001   0.00000E+0000
   6.5430  2.25900E-0001   0.00000E+0000
   6.5460  2.14200E-0001   0.00000E+0000
   6.5490  2.38700E-0001   0.00000E+0000
   6.5520  2.27100E-0001   0.00000E+0000
   6.5540  2.21800E-0001   0.00000E+0000
   6.5560  2.27200E-0001   0.00000E+0000
   6.5570  2.28400E-0001   0.00000E+0000
   6.5590  2.34600E-0001   0.00000E+0000
   6.5620  2.42300E-0001   0.00000E+0000
   6.5650  2.39900E-0001   0.00000E+0000
   6.5680  2.40000E-0001   0.00000E+0000
   6.5700  2.37100E-0001   0.00000E+0000
   6.5740  2.33700E-0001   0.00000E+0000
   6.5760  2.42500E-0001   0.00000E+0000
   6.5780  2.34900E-0001   0.00000E+0000
   6.5790  2.37900E-0001   0.00000E+0000
   6.5830  2.47000E-0001   0.00000E+0000
   6.5840  2.47900E-0001   0.00000E+0000
   6.5880  2.45900E-0001   0.00000E+0000
   6.5910  2.48500E-0001   0.00000E+0000
   6.5920  2.54700E-0001   0.00000E+0000
   6.5930  2.56200E-0001   0.00000E+0000
   6.5960  2.53500E-0001   0.00000E+0000
   6.5980  2.56100E-0001   0.00000E+0000
   6.6010  2.75700E-0001   0.00000E+0000
   6.6030  2.74700E-0001   0.00000E+0000
   6.6050  2.58300E-0001   0.00000E+0000
   6.6080  2.61100E-0001   0.00000E+0000
   6.6100  2.59300E-0001   0.00000E+0000
   6.6110  2.69000E-0001   0.00000E+0000
   6.6120  2.72200E-0001   0.00000E+0000
   6.6150  2.64200E-0001   0.00000E+0000
   6.6170  2.68200E-0001   0.00000E+0000
   6.6190  2.74100E-0001   0.00000E+0000
   6.6210  2.74400E-0001   0.00000E+0000
   6.6240  2.69600E-0001   0.00000E+0000
   6.6260  2.82800E-0001   0.00000E+0000
   6.6280  2.81300E-0001   0.00000E+0000
   6.6310  2.89300E-0001   0.00000E+0000
   6.6340  2.75000E-0001   0.00000E+0000
   6.6360  2.91200E-0001   0.00000E+0000
   6.6390  2.85500E-0001   0.00000E+0000
   6.6400  2.90000E-0001   0.00000E+0000
   6.6440  2.92400E-0001   0.00000E+0000
   6.6460  2.77400E-0001   0.00000E+0000
   6.6490  2.81700E-0001   0.00000E+0000
   6.6510  2.83900E-0001   0.00000E+0000
   6.6530  2.85700E-0001   0.00000E+0000
   6.6560  2.89300E-0001   0.00000E+0000
   6.6580  2.90500E-0001   0.00000E+0000
   6.6590  2.86000E-0001   0.00000E+0000
   6.6620  2.83100E-0001   0.00000E+0000
   6.6650  2.91600E-0001   0.00000E+0000
   6.6690  2.98800E-0001   0.00000E+0000
   6.6710  2.95800E-0001   0.00000E+0000
   6.6730  2.98000E-0001   0.00000E+0000
   6.6760  2.93500E-0001   0.00000E+0000
   6.6780  2.96000E-0001   0.00000E+0000
   6.6790  3.02000E-0001   0.00000E+0000
   6.6830  3.14700E-0001   0.00000E+0000
   6.6850  3.10500E-0001   0.00000E+0000
   6.6880  3.12000E-0001   0.00000E+0000
   6.6890  2.99000E-0001   0.00000E+0000
   6.6910  3.13600E-0001   0.00000E+0000
   6.6950  3.14800E-0001   0.00000E+0000
   6.6980  3.14000E-0001   0.00000E+0000
   6.7000  3.12200E-0001   0.00000E+0000
   6.7010  3.20000E-0001   0.00000E+0000
   6.7040  3.12300E-0001   0.00000E+0000
   6.7070  3.11100E-0001   0.00000E+0000
   6.7090  3.19100E-0001   0.00000E+0000
   6.7100  3.12000E-0001   0.00000E+0000
   6.7120  3.21000E-0001   0.00000E+0000
   6.7150  3.13900E-0001   0.00000E+0000
   6.7170  3.09900E-0001   0.00000E+0000
   6.7190  3.14800E-0001   0.00000E+0000
   6.7240  3.24700E-0001   0.00000E+0000
   6.7250  3.24600E-0001   0.00000E+0000
   6.7280  3.33200E-0001   0.00000E+0000
   6.7290  3.30300E-0001   0.00000E+0000
   6.7320  3.33200E-0001   0.00000E+0000
   6.7350  3.31800E-0001   0.00000E+0000
   6.7380  3.36800E-0001   0.00000E+0000
   6.7390  3.39700E-0001   0.00000E+0000
   6.7420  3.46100E-0001   0.00000E+0000
   6.7450  3.29200E-0001   0.00000E+0000
   6.7470  3.21000E-0001   0.00000E+0000
   6.7500  3.38100E-0001   0.00000E+0000
   6.7530  3.40100E-0001   0.00000E+0000
   6.7550  3.42400E-0001   0.00000E+0000
   6.7570  3.47000E-0001   0.00000E+0000
   6.7580  3.48300E-0001   0.00000E+0000
   6.7600  3.53800E-0001   0.00000E+0000
   6.7630  3.50600E-0001   0.00000E+0000
   6.7650  3.46700E-0001   0.00000E+0000
   6.7680  3.29700E-0001   0.00000E+0000
   6.7730  3.41900E-0001   0.00000E+0000
   6.7760  3.57600E-0001   0.00000E+0000
   6.7770  3.54400E-0001   0.00000E+0000
   6.7810  3.57800E-0001   0.00000E+0000
   6.7840  3.50200E-0001   0.00000E+0000
   6.7860  3.60500E-0001   0.00000E+0000
   6.7880  3.55400E-0001   0.00000E+0000
   6.7910  3.65900E-0001   0.00000E+0000
   6.7930  3.63700E-0001   0.00000E+0000
   6.7940  3.53500E-0001   0.00000E+0000
   6.7960  3.59100E-0001   0.00000E+0000
   6.8000  3.44300E-0001   0.00000E+0000
   6.8020  3.57500E-0001   0.00000E+0000
   6.8050  3.74200E-0001   0.00000E+0000
   6.8070  3.72200E-0001   0.00000E+0000
   6.8090  3.68600E-0001   0.00000E+0000
   6.8120  3.92800E-0001   0.00000E+0000
   6.8140  3.62600E-0001   0.00000E+0000
   6.8170  3.71900E-0001   0.00000E+0000
   6.8190  3.74400E-0001   0.00000E+0000
   6.8200  3.59900E-0001   0.00000E+0000
   6.8230  3.62500E-0001   0.00000E+0000
   6.8260  3.74900E-0001   0.00000E+0000
   6.8300  3.71900E-0001   0.00000E+0000
   6.8310  3.76400E-0001   0.00000E+0000
   6.8340  3.80200E-0001   0.00000E+0000
   6.8370  3.73500E-0001   0.00000E+0000
   6.8390  3.71100E-0001   0.00000E+0000
   6.8410  3.67500E-0001   0.00000E+0000
   6.8440  3.64000E-0001   0.00000E+0000
   6.8480  3.74500E-0001   0.00000E+0000
   6.8510  3.79200E-0001   0.00000E+0000
   6.8530  3.91400E-0001   0.00000E+0000
   6.8550  3.96900E-0001   0.00000E+0000
   6.8560  3.76400E-0001   0.00000E+0000
   6.8590  3.68000E-0001   0.00000E+0000
   6.8600  3.78100E-0001   0.00000E+0000
   6.8640  3.75600E-0001   0.00000E+0000
   6.8670  3.79200E-0001   0.00000E+0000
   6.8700  3.86500E-0001   0.00000E+0000
   6.8720  3.94500E-0001   0.00000E+0000
   6.8740  3.87100E-0001   0.00000E+0000
   6.8760  3.99300E-0001   0.00000E+0000
   6.8790  3.94000E-0001   0.00000E+0000
   6.8820  4.04300E-0001   0.00000E+0000
   6.8850  3.92300E-0001   0.00000E+0000
   6.8870  3.96900E-0001   0.00000E+0000
   6.8890  4.05100E-0001   0.00000E+0000
   6.8930  3.91200E-0001   0.00000E+0000
   6.8950  3.93800E-0001   0.00000E+0000
   6.8970  4.18800E-0001   0.00000E+0000
   6.8990  4.21500E-0001   0.00000E+0000
   6.9010  4.32500E-0001   0.00000E+0000
   6.9040  4.17600E-0001   0.00000E+0000
   6.9060  4.11800E-0001   0.00000E+0000
   6.9080  4.22300E-0001   0.00000E+0000
   6.9100  4.21700E-0001   0.00000E+0000
   6.9110  4.26300E-0001   0.00000E+0000
   6.9120  4.17900E-0001   0.00000E+0000
   6.9150  4.14700E-0001   0.00000E+0000
   6.9180  4.08300E-0001   0.00000E+0000
   6.9220  4.14900E-0001   0.00000E+0000
   6.9240  4.28100E-0001   0.00000E+0000
   6.9260  4.15600E-0001   0.00000E+0000
   6.9290  4.25600E-0001   0.00000E+0000
   6.9320  4.21600E-0001   0.00000E+0000
   6.9340  4.42400E-0001   0.00000E+0000
   6.9370  4.19500E-0001   0.00000E+0000
   6.9390  4.56900E-0001   0.00000E+0000
   6.9410  4.49800E-0001   0.00000E+0000
   6.9450  4.36000E-0001   0.00000E+0000
   6.9470  4.16200E-0001   0.00000E+0000
   6.9490  4.26100E-0001   0.00000E+0000
   6.9520  4.24500E-0001   0.00000E+0000
   6.9550  4.23300E-0001   0.00000E+0000
   6.9560  4.31400E-0001   0.00000E+0000
   6.9590  4.40500E-0001   0.00000E+0000
   6.9610  4.25600E-0001   0.00000E+0000
   6.9630  4.25400E-0001   0.00000E+0000
   6.9670  4.36900E-0001   0.00000E+0000
   6.9690  4.21900E-0001   0.00000E+0000
   6.9720  4.33600E-0001   0.00000E+0000
   6.9750  4.53600E-0001   0.00000E+0000
   6.9760  4.44500E-0001   0.00000E+0000
   6.9790  4.33400E-0001   0.00000E+0000
   6.9820  4.14800E-0001   0.00000E+0000
   6.9850  4.38100E-0001   0.00000E+0000
   6.9860  4.29900E-0001   0.00000E+0000
   6.9870  4.36900E-0001   0.00000E+0000
   6.9910  4.40100E-0001   0.00000E+0000
   6.9940  4.66200E-0001   0.00000E+0000
   6.9950  4.71500E-0001   0.00000E+0000
   6.9980  4.61600E-0001   0.00000E+0000
   7.0000  4.61900E-0001   0.00000E+0000
   7.0030  4.63300E-0001   0.00000E+0000
   7.0050  4.62800E-0001   0.00000E+0000
   7.0070  4.70000E-0001   0.00000E+0000
   7.0100  4.79900E-0001   0.00000E+0000
   7.0110  4.83500E-0001   0.00000E+0000
   7.0150  4.82700E-0001   0.00000E+0000
   7.0180  4.83200E-0001   0.00000E+0000
   7.0200  5.08500E-0001   0.00000E+0000
   7.0230  4.98600E-0001   0.00000E+0000
   7.0250  5.04100E-0001   0.00000E+0000
   7.0280  5.18500E-0001   0.00000E+0000
   7.0300  5.14900E-0001   0.00000E+0000
   7.0340  5.19400E-0001   0.00000E+0000
   7.0380  5.35900E-0001   0.00000E+0000
   7.0390  5.61400E-0001   0.00000E+0000
   7.0420  5.66200E-0001   0.00000E+0000
   7.0440  5.54500E-0001   0.00000E+0000
   7.0480  5.57800E-0001   0.00000E+0000
   7.0500  5.72400E-0001   0.00000E+0000
   7.0530  5.77500E-0001   0.00000E+0000
   7.0540  5.81800E-0001   0.00000E+0000
   7.0560  5.86100E-0001   0.00000E+0000
   7.0580  5.97600E-0001   0.00000E+0000
   7.0600  6.10100E-0001   0.00000E+0000
   7.0620  6.19400E-0001   0.00000E+0000
   7.0640  6.33000E-0001   0.00000E+0000
   7.0660  6.30000E-0001   0.00000E+0000
   7.0690  6.45100E-0001   0.00000E+0000
   7.0720  6.66800E-0001   0.00000E+0000
   7.0730  6.69000E-0001   0.00000E+0000
   7.0770  6.66300E-0001   0.00000E+0000
   7.0790  6.83300E-0001   0.00000E+0000
   7.0820  7.00100E-0001   0.00000E+0000
   7.0850  7.41500E-0001   0.00000E+0000
   7.0870  7.36700E-0001   0.00000E+0000
   7.0890  7.50700E-0001   0.00000E+0000
   7.0920  7.73600E-0001   0.00000E+0000
   7.0960  7.89100E-0001   0.00000E+0000
   7.0970  7.96000E-0001   0.00000E+0000
   7.1000  8.38400E-0001   0.00000E+0000
