# Supplementary material for: Self-association of MreC as a regulatory signal in bacterial cell wall elongation
Source: Nat Commun. 2021 May 20;12:2987. doi: 10.1038/s41467-021-22957-9 (PMC8137920; doi:10.1038/s41467-021-22957-9)
Supplement: Supplementary file 4 — Source Data [file 41467_2021_22957_MOESM4_ESM.zip › Martins2-Source-Data/AUC_rawdata/E.coli/00295.RA3]

MREC FHEC 0,8 abs
R 3 20.1 20000 0064736 2.7020E11 281 1 
   5.8010 -5.98100E-0001   0.00000E+0000
   5.8070 -2.01000E-0001   0.00000E+0000
   5.8080 -1.89300E-0001   0.00000E+0000
   5.8100 -1.66800E-0001   0.00000E+0000
   5.8110 -2.79000E-0001   0.00000E+0000
   5.8120 -2.56500E-0001   0.00000E+0000
   5.8150 -3.34100E-0001   0.00000E+0000
   5.8170 -3.74300E-0001   0.00000E+0000
   5.8180 -4.41200E-0001   0.00000E+0000
   5.8210 -6.49000E-0001   0.00000E+0000
   5.8230 -6.03700E-0001   0.00000E+0000
   5.8240 -4.94000E-0001   0.00000E+0000
   5.8250 -5.37300E-0001   0.00000E+0000
   5.8280 -1.22000E-0001   0.00000E+0000
   5.8300  6.82000E-0002   0.00000E+0000
   5.8320  1.27800E-0001   0.00000E+0000
   5.8340  1.36500E-0001   0.00000E+0000
   5.8350  1.43400E-0001   0.00000E+0000
   5.8370  1.07400E-0001   0.00000E+0000
   5.8380  9.30000E-0002   0.00000E+0000
   5.8390  7.94000E-0002   0.00000E+0000
   5.8420  9.58000E-0002   0.00000E+0000
   5.8440  6.96000E-0002   0.00000E+0000
   5.8460  7.98000E-0002   0.00000E+0000
   5.8490  8.99000E-0002   0.00000E+0000
   5.8520  8.07000E-0002   0.00000E+0000
   5.8530  6.96000E-0002   0.00000E+0000
   5.8560  3.00000E-0002   0.00000E+0000
   5.8580  8.90000E-0003   0.00000E+0000
   5.8590  3.17000E-0002   0.00000E+0000
   5.8610  2.38000E-0002   0.00000E+0000
   5.8640  2.13000E-0002   0.00000E+0000
   5.8650  3.54000E-0002   0.00000E+0000
   5.8670  3.16000E-0002   0.00000E+0000
   5.8700 -3.60000E-0002   0.00000E+0000
   5.8710 -5.39000E-0002   0.00000E+0000
   5.8730 -9.70000E-0003   0.00000E+0000
   5.8760  1.00000E-0003   0.00000E+0000
   5.8780  2.68000E-0002   0.00000E+0000
   5.8800  3.59000E-0002   0.00000E+0000
   5.8830  1.96000E-0002   0.00000E+0000
   5.8850  6.80000E-0003   0.00000E+0000
   5.8870  1.95000E-0002   0.00000E+0000
   5.8890  4.37000E-0002   0.00000E+0000
   5.8920  2.18000E-0002   0.00000E+0000
   5.8940  2.29000E-0002   0.00000E+0000
   5.8950  2.43000E-0002   0.00000E+0000
   5.8990  1.43000E-0002   0.00000E+0000
   5.9000  4.87000E-0002   0.00000E+0000
   5.9030  1.99000E-0002   0.00000E+0000
   5.9060  1.87000E-0002   0.00000E+0000
   5.9070  2.01000E-0002   0.00000E+0000
   5.9080  1.21000E-0002   0.00000E+0000
   5.9100  1.68000E-0002   0.00000E+0000
   5.9120  1.64000E-0002   0.00000E+0000
   5.9130  2.33000E-0002   0.00000E+0000
   5.9160  2.49000E-0002   0.00000E+0000
   5.9190  1.77000E-0002   0.00000E+0000
   5.9210 -9.60000E-0003   0.00000E+0000
   5.9230  1.81000E-0002   0.00000E+0000
   5.9260  2.10000E-0002   0.00000E+0000
   5.9280  4.34000E-0002   0.00000E+0000
   5.9310  7.74000E-0002   0.00000E+0000
   5.9340  3.67000E-0002   0.00000E+0000
   5.9350  2.86000E-0002   0.00000E+0000
   5.9380  5.02000E-0002   0.00000E+0000
   5.9390  7.57000E-0002   0.00000E+0000
   5.9420  5.25000E-0002   0.00000E+0000
   5.9430  6.92000E-0002   0.00000E+0000
   5.9470  6.28000E-0002   0.00000E+0000
   5.9510  4.32000E-0002   0.00000E+0000
   5.9520  3.77000E-0002   0.00000E+0000
   5.9540  5.87000E-0002   0.00000E+0000
   5.9560  5.48000E-0002   0.00000E+0000
   5.9580  8.69000E-0002   0.00000E+0000
   5.9610  9.38000E-0002   0.00000E+0000
   5.9630  8.52000E-0002   0.00000E+0000
   5.9660  2.73000E-0002   0.00000E+0000
   5.9680  1.97000E-0002   0.00000E+0000
   5.9700  1.86000E-0002   0.00000E+0000
   5.9720  3.85000E-0002   0.00000E+0000
   5.9750  2.88000E-0002   0.00000E+0000
   5.9770  2.73000E-0002   0.00000E+0000
   5.9790  8.51000E-0002   0.00000E+0000
   5.9800 -2.00000E-0004   0.00000E+0000
   5.9820 -7.44500E-0001   0.00000E+0000
   5.9850 -1.10820E+0000   0.00000E+0000
   5.9870 -1.33850E+0000   0.00000E+0000
   5.9890 -1.46350E+0000   0.00000E+0000
   5.9900 -1.63050E+0000   0.00000E+0000
   5.9930 -1.89120E+0000   0.00000E+0000
   5.9950 -1.96700E+0000   0.00000E+0000
   5.9970 -2.01460E+0000   0.00000E+0000
   6.0000 -1.89670E+0000   0.00000E+0000
   6.0020 -1.85640E+0000   0.00000E+0000
   6.0040 -1.74240E+0000   0.00000E+0000
   6.0060 -1.70520E+0000   0.00000E+0000
   6.0090 -1.59210E+0000   0.00000E+0000
   6.0110 -1.48090E+0000   0.00000E+0000
   6.0130 -8.58000E-0001   0.00000E+0000
   6.0160 -4.21500E-0001   0.00000E+0000
   6.0180  8.80000E-0002   0.00000E+0000
   6.0210  1.22200E-0001   0.00000E+0000
   6.0230  1.46100E-0001   0.00000E+0000
   6.0250  1.30400E-0001   0.00000E+0000
   6.0290  1.40600E-0001   0.00000E+0000
   6.0310  1.32400E-0001   0.00000E+0000
   6.0340  1.62800E-0001   0.00000E+0000
   6.0360  1.05000E-0001   0.00000E+0000
   6.0390  9.42000E-0002   0.00000E+0000
   6.0410  1.06900E-0001   0.00000E+0000
   6.0440  1.29300E-0001   0.00000E+0000
   6.0460  1.07900E-0001   0.00000E+0000
   6.0490  9.88000E-0002   0.00000E+0000
   6.0510  1.21200E-0001   0.00000E+0000
   6.0520  1.05100E-0001   0.00000E+0000
   6.0550  1.17300E-0001   0.00000E+0000
   6.0570  1.14400E-0001   0.00000E+0000
   6.0590  1.11100E-0001   0.00000E+0000
   6.0620  1.10300E-0001   0.00000E+0000
   6.0630  1.18100E-0001   0.00000E+0000
   6.0640  1.17000E-0001   0.00000E+0000
   6.0680  1.04700E-0001   0.00000E+0000
   6.0690  1.05800E-0001   0.00000E+0000
   6.0710  9.58000E-0002   0.00000E+0000
   6.0740  1.11400E-0001   0.00000E+0000
   6.0750  1.48200E-0001   0.00000E+0000
   6.0780  1.48100E-0001   0.00000E+0000
   6.0810  1.11800E-0001   0.00000E+0000
   6.0840  2.88200E-0001   0.00000E+0000
   6.0850  1.17690E+0000   0.00000E+0000
   6.0890  1.37300E+0000   0.00000E+0000
   6.0920  1.44220E+0000   0.00000E+0000
   6.0950  1.70970E+0000   0.00000E+0000
   6.0980  2.04220E+0000   0.00000E+0000
   6.1010  2.03940E+0000   0.00000E+0000
   6.1030  1.96310E+0000   0.00000E+0000
   6.1050  1.94170E+0000   0.00000E+0000
   6.1090  1.84840E+0000   0.00000E+0000
   6.1120  1.77120E+0000   0.00000E+0000
   6.1140  1.66610E+0000   0.00000E+0000
   6.1180  3.51700E-0001   0.00000E+0000
   6.1210  5.16000E-0002   0.00000E+0000
   6.1250  1.09000E-0001   0.00000E+0000
   6.1270  1.01000E-0001   0.00000E+0000
   6.1290  1.02000E-0001   0.00000E+0000
   6.1300  9.39000E-0002   0.00000E+0000
   6.1340  8.95000E-0002   0.00000E+0000
   6.1370  8.64000E-0002   0.00000E+0000
   6.1380  8.23000E-0002   0.00000E+0000
   6.1430  7.56000E-0002   0.00000E+0000
   6.1450  8.57000E-0002   0.00000E+0000
   6.1490  8.17000E-0002   0.00000E+0000
   6.1520  7.86000E-0002   0.00000E+0000
   6.1530  8.14000E-0002   0.00000E+0000
   6.1570  7.89000E-0002   0.00000E+0000
   6.1580  7.90000E-0002   0.00000E+0000
   6.1620  8.05000E-0002   0.00000E+0000
   6.1640  7.60000E-0002   0.00000E+0000
   6.1660  7.59000E-0002   0.00000E+0000
   6.1710  7.66000E-0002   0.00000E+0000
   6.1740  7.23000E-0002   0.00000E+0000
   6.1750  8.00000E-0002   0.00000E+0000
   6.1790  8.06000E-0002   0.00000E+0000
   6.1800  8.63000E-0002   0.00000E+0000
   6.1810  8.29000E-0002   0.00000E+0000
   6.1840  8.58000E-0002   0.00000E+0000
   6.1870  7.55000E-0002   0.00000E+0000
   6.1880  7.85000E-0002   0.00000E+0000
   6.1920  7.85000E-0002   0.00000E+0000
   6.1950  7.97000E-0002   0.00000E+0000
   6.1970  7.86000E-0002   0.00000E+0000
   6.2010  8.50000E-0002   0.00000E+0000
   6.2030  7.87000E-0002   0.00000E+0000
   6.2060  7.85000E-0002   0.00000E+0000
   6.2070  7.91000E-0002   0.00000E+0000
   6.2100  8.41000E-0002   0.00000E+0000
   6.2130  8.33000E-0002   0.00000E+0000
   6.2150  8.12000E-0002   0.00000E+0000
   6.2160  7.96000E-0002   0.00000E+0000
   6.2180  8.51000E-0002   0.00000E+0000
   6.2220  8.42000E-0002   0.00000E+0000
   6.2230  8.23000E-0002   0.00000E+0000
   6.2250  1.01500E-0001   0.00000E+0000
   6.2270  1.12900E-0001   0.00000E+0000
   6.2290  5.07000E-0002   0.00000E+0000
   6.2310  2.06000E-0002   0.00000E+0000
   6.2340  8.19000E-0002   0.00000E+0000
   6.2360  1.10500E-0001   0.00000E+0000
   6.2390  9.48000E-0002   0.00000E+0000
   6.2410  8.71000E-0002   0.00000E+0000
   6.2430  9.77000E-0002   0.00000E+0000
   6.2440  9.12000E-0002   0.00000E+0000
   6.2490  8.71000E-0002   0.00000E+0000
   6.2500  7.68000E-0002   0.00000E+0000
   6.2520  8.49000E-0002   0.00000E+0000
   6.2560  9.42000E-0002   0.00000E+0000
   6.2580  9.95000E-0002   0.00000E+0000
   6.2600  9.67000E-0002   0.00000E+0000
   6.2620  8.97000E-0002   0.00000E+0000
   6.2670  1.00900E-0001   0.00000E+0000
   6.2680  9.34000E-0002   0.00000E+0000
   6.2710  8.65000E-0002   0.00000E+0000
   6.2750  9.30000E-0002   0.00000E+0000
   6.2760  9.29000E-0002   0.00000E+0000
   6.2780  8.88000E-0002   0.00000E+0000
   6.2800  8.47000E-0002   0.00000E+0000
   6.2830  8.11000E-0002   0.00000E+0000
   6.2850  8.97000E-0002   0.00000E+0000
   6.2880  9.45000E-0002   0.00000E+0000
   6.2890  9.45000E-0002   0.00000E+0000
   6.2920  9.07000E-0002   0.00000E+0000
   6.2940  9.39000E-0002   0.00000E+0000
   6.2960  1.03300E-0001   0.00000E+0000
   6.2990  9.83000E-0002   0.00000E+0000
   6.3000  9.46000E-0002   0.00000E+0000
   6.3020  9.35000E-0002   0.00000E+0000
   6.3050  9.14000E-0002   0.00000E+0000
   6.3080  9.51000E-0002   0.00000E+0000
   6.3110  1.06200E-0001   0.00000E+0000
   6.3130  9.46000E-0002   0.00000E+0000
   6.3150  8.90000E-0002   0.00000E+0000
   6.3160  9.06000E-0002   0.00000E+0000
   6.3190  9.58000E-0002   0.00000E+0000
   6.3210  1.00700E-0001   0.00000E+0000
   6.3230  9.75000E-0002   0.00000E+0000
   6.3260  1.16500E-0001   0.00000E+0000
   6.3290  7.15000E-0002   0.00000E+0000
   6.3310  5.66000E-0002   0.00000E+0000
   6.3330  6.89000E-0002   0.00000E+0000
   6.3360  1.18800E-0001   0.00000E+0000
   6.3380  1.14000E-0001   0.00000E+0000
   6.3410  1.04700E-0001   0.00000E+0000
   6.3430  1.08000E-0001   0.00000E+0000
   6.3470  1.16300E-0001   0.00000E+0000
   6.3480  1.12700E-0001   0.00000E+0000
   6.3500  1.05900E-0001   0.00000E+0000
   6.3520  1.15600E-0001   0.00000E+0000
   6.3550  1.05500E-0001   0.00000E+0000
   6.3600  1.11500E-0001   0.00000E+0000
   6.3610  1.11800E-0001   0.00000E+0000
   6.3640  1.10700E-0001   0.00000E+0000
   6.3670  1.14800E-0001   0.00000E+0000
   6.3690  1.07700E-0001   0.00000E+0000
   6.3710  1.16500E-0001   0.00000E+0000
   6.3730  1.20500E-0001   0.00000E+0000
   6.3760  1.16300E-0001   0.00000E+0000
   6.3780  1.27400E-0001   0.00000E+0000
   6.3800  1.08700E-0001   0.00000E+0000
   6.3830  1.27100E-0001   0.00000E+0000
   6.3850  1.25400E-0001   0.00000E+0000
   6.3870  1.20400E-0001   0.00000E+0000
   6.3900  1.27500E-0001   0.00000E+0000
   6.3920  1.28500E-0001   0.00000E+0000
   6.3950  1.20300E-0001   0.00000E+0000
   6.3960  1.19300E-0001   0.00000E+0000
   6.3990  1.26500E-0001   0.00000E+0000
   6.4000  1.33700E-0001   0.00000E+0000
   6.4040  1.29200E-0001   0.00000E+0000
   6.4050  1.23500E-0001   0.00000E+0000
   6.4070  1.22900E-0001   0.00000E+0000
   6.4090  1.25500E-0001   0.00000E+0000
   6.4120  1.26500E-0001   0.00000E+0000
   6.4140  1.23800E-0001   0.00000E+0000
   6.4170  1.23500E-0001   0.00000E+0000
   6.4200  1.34100E-0001   0.00000E+0000
   6.4210  1.34200E-0001   0.00000E+0000
   6.4240  1.39900E-0001   0.00000E+0000
   6.4260  1.31900E-0001   0.00000E+0000
   6.4280  1.41100E-0001   0.00000E+0000
   6.4310  1.38900E-0001   0.00000E+0000
   6.4330  1.32100E-0001   0.00000E+0000
   6.4360  1.41500E-0001   0.00000E+0000
   6.4380  1.39300E-0001   0.00000E+0000
   6.4400  1.41700E-0001   0.00000E+0000
   6.4420  1.45800E-0001   0.00000E+0000
   6.4450  1.47300E-0001   0.00000E+0000
   6.4480  1.41600E-0001   0.00000E+0000
   6.4500  1.37000E-0001   0.00000E+0000
   6.4520  1.40500E-0001   0.00000E+0000
   6.4540  1.50200E-0001   0.00000E+0000
   6.4570  1.46000E-0001   0.00000E+0000
   6.4590  1.44300E-0001   0.00000E+0000
   6.4610  1.44400E-0001   0.00000E+0000
   6.4630  1.47100E-0001   0.00000E+0000
   6.4660  1.49000E-0001   0.00000E+0000
   6.4680  1.49000E-0001   0.00000E+0000
   6.4700  1.46200E-0001   0.00000E+0000
   6.4740  1.57300E-0001   0.00000E+0000
   6.4760  1.71200E-0001   0.00000E+0000
   6.4780  2.00200E-0001   0.00000E+0000
   6.4790  1.78100E-0001   0.00000E+0000
   6.4830  1.64800E-0001   0.00000E+0000
   6.4840  1.66500E-0001   0.00000E+0000
   6.4870  1.55300E-0001   0.00000E+0000
   6.4880  1.58100E-0001   0.00000E+0000
   6.4920  1.53200E-0001   0.00000E+0000
   6.4930  1.59000E-0001   0.00000E+0000
   6.4940  1.65600E-0001   0.00000E+0000
   6.4970  1.62500E-0001   0.00000E+0000
   6.4980  1.59200E-0001   0.00000E+0000
   6.5000  1.66500E-0001   0.00000E+0000
   6.5060  1.69600E-0001   0.00000E+0000
   6.5080  1.69300E-0001   0.00000E+0000
   6.5100  1.83000E-0001   0.00000E+0000
   6.5110  1.74300E-0001   0.00000E+0000
   6.5130  1.53500E-0001   0.00000E+0000
   6.5150  1.42900E-0001   0.00000E+0000
   6.5170  1.64500E-0001   0.00000E+0000
   6.5190  1.78500E-0001   0.00000E+0000
   6.5220  1.89900E-0001   0.00000E+0000
   6.5250  1.83400E-0001   0.00000E+0000
   6.5270  1.80200E-0001   0.00000E+0000
   6.5310  1.77000E-0001   0.00000E+0000
   6.5360  1.80500E-0001   0.00000E+0000
   6.5380  1.87000E-0001   0.00000E+0000
   6.5400  1.95100E-0001   0.00000E+0000
   6.5430  1.87700E-0001   0.00000E+0000
   6.5450  1.79800E-0001   0.00000E+0000
   6.5470  1.76500E-0001   0.00000E+0000
   6.5500  1.93900E-0001   0.00000E+0000
   6.5520  1.95000E-0001   0.00000E+0000
   6.5540  1.86400E-0001   0.00000E+0000
   6.5570  1.83900E-0001   0.00000E+0000
   6.5590  1.90500E-0001   0.00000E+0000
   6.5610  1.89600E-0001   0.00000E+0000
   6.5640  1.99000E-0001   0.00000E+0000
   6.5650  1.92400E-0001   0.00000E+0000
   6.5670  1.96300E-0001   0.00000E+0000
   6.5710  1.97600E-0001   0.00000E+0000
   6.5730  1.97700E-0001   0.00000E+0000
   6.5760  1.95400E-0001   0.00000E+0000
   6.5780  1.96800E-0001   0.00000E+0000
   6.5810  1.99400E-0001   0.00000E+0000
   6.5830  2.13100E-0001   0.00000E+0000
   6.5840  2.05200E-0001   0.00000E+0000
   6.5870  2.05700E-0001   0.00000E+0000
   6.5910  2.04700E-0001   0.00000E+0000
   6.5930  2.04500E-0001   0.00000E+0000
   6.5960  2.17200E-0001   0.00000E+0000
   6.5980  2.09100E-0001   0.00000E+0000
   6.6000  2.12000E-0001   0.00000E+0000
   6.6040  2.27200E-0001   0.00000E+0000
   6.6050  2.16500E-0001   0.00000E+0000
   6.6080  2.20600E-0001   0.00000E+0000
   6.6100  2.22800E-0001   0.00000E+0000
   6.6120  2.26100E-0001   0.00000E+0000
   6.6140  2.27700E-0001   0.00000E+0000
   6.6170  2.24800E-0001   0.00000E+0000
   6.6190  2.25600E-0001   0.00000E+0000
   6.6220  2.32900E-0001   0.00000E+0000
   6.6230  2.33500E-0001   0.00000E+0000
   6.6260  2.29500E-0001   0.00000E+0000
   6.6280  2.39100E-0001   0.00000E+0000
   6.6310  2.34700E-0001   0.00000E+0000
   6.6350  2.41000E-0001   0.00000E+0000
   6.6380  2.37100E-0001   0.00000E+0000
   6.6400  2.49000E-0001   0.00000E+0000
   6.6430  2.50000E-0001   0.00000E+0000
   6.6460  2.38800E-0001   0.00000E+0000
   6.6490  2.44200E-0001   0.00000E+0000
   6.6520  2.49000E-0001   0.00000E+0000
   6.6530  2.38500E-0001   0.00000E+0000
   6.6550  2.47100E-0001   0.00000E+0000
   6.6570  2.52100E-0001   0.00000E+0000
   6.6600  2.46800E-0001   0.00000E+0000
   6.6620  2.53900E-0001   0.00000E+0000
   6.6650  2.61500E-0001   0.00000E+0000
   6.6670  2.53800E-0001   0.00000E+0000
   6.6690  2.57800E-0001   0.00000E+0000
   6.6710  2.58300E-0001   0.00000E+0000
   6.6740  2.64200E-0001   0.00000E+0000
   6.6760  2.61000E-0001   0.00000E+0000
   6.6790  2.54500E-0001   0.00000E+0000
   6.6810  2.64700E-0001   0.00000E+0000
   6.6830  2.75900E-0001   0.00000E+0000
   6.6850  2.68100E-0001   0.00000E+0000
   6.6880  2.68100E-0001   0.00000E+0000
   6.6910  2.65300E-0001   0.00000E+0000
   6.6940  2.75100E-0001   0.00000E+0000
   6.6960  2.80600E-0001   0.00000E+0000
   6.7000  2.65900E-0001   0.00000E+0000
   6.7030  2.73500E-0001   0.00000E+0000
   6.7050  2.72400E-0001   0.00000E+0000
   6.7070  2.70100E-0001   0.00000E+0000
   6.7100  2.77700E-0001   0.00000E+0000
   6.7120  2.78300E-0001   0.00000E+0000
   6.7150  2.72300E-0001   0.00000E+0000
   6.7170  2.76700E-0001   0.00000E+0000
   6.7190  2.74100E-0001   0.00000E+0000
   6.7220  2.76800E-0001   0.00000E+0000
   6.7240  2.82600E-0001   0.00000E+0000
   6.7260  2.86600E-0001   0.00000E+0000
   6.7280  2.90100E-0001   0.00000E+0000
   6.7310  2.93200E-0001   0.00000E+0000
   6.7330  2.90900E-0001   0.00000E+0000
   6.7350  2.95300E-0001   0.00000E+0000
   6.7370  2.94200E-0001   0.00000E+0000
   6.7390  2.99400E-0001   0.00000E+0000
   6.7420  3.07100E-0001   0.00000E+0000
   6.7450  3.03100E-0001   0.00000E+0000
   6.7470  2.91200E-0001   0.00000E+0000
   6.7500  2.89800E-0001   0.00000E+0000
   6.7510  3.04500E-0001   0.00000E+0000
   6.7550  3.04600E-0001   0.00000E+0000
   6.7560  3.08800E-0001   0.00000E+0000
   6.7590  3.09000E-0001   0.00000E+0000
   6.7630  3.16700E-0001   0.00000E+0000
   6.7670  3.06600E-0001   0.00000E+0000
   6.7690  2.95600E-0001   0.00000E+0000
   6.7720  2.96400E-0001   0.00000E+0000
   6.7740  3.15400E-0001   0.00000E+0000
   6.7770  3.21800E-0001   0.00000E+0000
   6.7790  3.23400E-0001   0.00000E+0000
   6.7820  3.24600E-0001   0.00000E+0000
   6.7830  3.21700E-0001   0.00000E+0000
   6.7860  3.27000E-0001   0.00000E+0000
   6.7890  3.23500E-0001   0.00000E+0000
   6.7910  3.38700E-0001   0.00000E+0000
   6.7940  3.31400E-0001   0.00000E+0000
   6.7960  3.28600E-0001   0.00000E+0000
   6.8000  3.10200E-0001   0.00000E+0000
   6.8010  3.27300E-0001   0.00000E+0000
   6.8050  3.33400E-0001   0.00000E+0000
   6.8060  3.37000E-0001   0.00000E+0000
   6.8090  3.44300E-0001   0.00000E+0000
   6.8110  3.67700E-0001   0.00000E+0000
   6.8130  3.43400E-0001   0.00000E+0000
   6.8150  3.36300E-0001   0.00000E+0000
   6.8170  3.41700E-0001   0.00000E+0000
   6.8200  3.44900E-0001   0.00000E+0000
   6.8220  3.29500E-0001   0.00000E+0000
   6.8250  3.33700E-0001   0.00000E+0000
   6.8270  3.37000E-0001   0.00000E+0000
   6.8300  3.45600E-0001   0.00000E+0000
   6.8330  3.56300E-0001   0.00000E+0000
   6.8360  3.52000E-0001   0.00000E+0000
   6.8380  3.45900E-0001   0.00000E+0000
   6.8410  3.48000E-0001   0.00000E+0000
   6.8450  3.43200E-0001   0.00000E+0000
   6.8470  3.62600E-0001   0.00000E+0000
   6.8510  3.59800E-0001   0.00000E+0000
   6.8530  3.72500E-0001   0.00000E+0000
   6.8550  3.73000E-0001   0.00000E+0000
   6.8570  3.58700E-0001   0.00000E+0000
   6.8580  3.44700E-0001   0.00000E+0000
   6.8620  3.59400E-0001   0.00000E+0000
   6.8650  3.53300E-0001   0.00000E+0000
   6.8660  3.58100E-0001   0.00000E+0000
   6.8690  3.63200E-0001   0.00000E+0000
   6.8720  3.75900E-0001   0.00000E+0000
   6.8750  3.72000E-0001   0.00000E+0000
   6.8790  3.72000E-0001   0.00000E+0000
   6.8800  3.69900E-0001   0.00000E+0000
   6.8820  3.69500E-0001   0.00000E+0000
   6.8850  3.75100E-0001   0.00000E+0000
   6.8880  3.88500E-0001   0.00000E+0000
   6.8900  3.77400E-0001   0.00000E+0000
   6.8930  3.83500E-0001   0.00000E+0000
   6.8950  3.91800E-0001   0.00000E+0000
   6.8970  3.96200E-0001   0.00000E+0000
   6.8990  4.14800E-0001   0.00000E+0000
   6.9010  4.12800E-0001   0.00000E+0000
   6.9060  3.93200E-0001   0.00000E+0000
   6.9080  4.04900E-0001   0.00000E+0000
   6.9110  4.17300E-0001   0.00000E+0000
   6.9120  4.02300E-0001   0.00000E+0000
   6.9140  4.04400E-0001   0.00000E+0000
   6.9150  4.06200E-0001   0.00000E+0000
   6.9190  3.92600E-0001   0.00000E+0000
   6.9220  4.01400E-0001   0.00000E+0000
   6.9240  4.20200E-0001   0.00000E+0000
   6.9270  3.98300E-0001   0.00000E+0000
   6.9290  4.16000E-0001   0.00000E+0000
   6.9320  4.19000E-0001   0.00000E+0000
   6.9360  4.12700E-0001   0.00000E+0000
   6.9380  4.14500E-0001   0.00000E+0000
   6.9400  4.49500E-0001   0.00000E+0000
   6.9420  4.39500E-0001   0.00000E+0000
   6.9440  4.29900E-0001   0.00000E+0000
   6.9460  4.20000E-0001   0.00000E+0000
   6.9490  4.15100E-0001   0.00000E+0000
   6.9500  4.22100E-0001   0.00000E+0000
   6.9530  4.18100E-0001   0.00000E+0000
   6.9550  4.23400E-0001   0.00000E+0000
   6.9580  4.36900E-0001   0.00000E+0000
   6.9600  4.20700E-0001   0.00000E+0000
   6.9620  4.20200E-0001   0.00000E+0000
   6.9650  4.38300E-0001   0.00000E+0000
   6.9670  4.26100E-0001   0.00000E+0000
   6.9690  4.19800E-0001   0.00000E+0000
   6.9710  4.31000E-0001   0.00000E+0000
   6.9740  4.45000E-0001   0.00000E+0000
   6.9750  4.40400E-0001   0.00000E+0000
   6.9790  4.35000E-0001   0.00000E+0000
   6.9800  4.30700E-0001   0.00000E+0000
   6.9840  4.23300E-0001   0.00000E+0000
   6.9850  4.31900E-0001   0.00000E+0000
   6.9890  4.34300E-0001   0.00000E+0000
   6.9920  4.54000E-0001   0.00000E+0000
   6.9930  4.68400E-0001   0.00000E+0000
   6.9960  4.76700E-0001   0.00000E+0000
   6.9990  4.58800E-0001   0.00000E+0000
   7.0010  4.65100E-0001   0.00000E+0000
   7.0030  4.73600E-0001   0.00000E+0000
   7.0060  4.83300E-0001   0.00000E+0000
   7.0080  4.89100E-0001   0.00000E+0000
   7.0100  5.01300E-0001   0.00000E+0000
   7.0130  5.02600E-0001   0.00000E+0000
   7.0160  4.91700E-0001   0.00000E+0000
   7.0170  4.93200E-0001   0.00000E+0000
   7.0190  5.07100E-0001   0.00000E+0000
   7.0220  5.18300E-0001   0.00000E+0000
   7.0230  5.07300E-0001   0.00000E+0000
   7.0260  5.32900E-0001   0.00000E+0000
   7.0290  5.37800E-0001   0.00000E+0000
   7.0310  5.30000E-0001   0.00000E+0000
   7.0320  5.27200E-0001   0.00000E+0000
   7.0350  5.44800E-0001   0.00000E+0000
   7.0370  5.58500E-0001   0.00000E+0000
   7.0410  5.89200E-0001   0.00000E+0000
   7.0430  5.92800E-0001   0.00000E+0000
   7.0460  5.83400E-0001   0.00000E+0000
   7.0490  5.90500E-0001   0.00000E+0000
   7.0510  5.89500E-0001   0.00000E+0000
   7.0530  6.17400E-0001   0.00000E+0000
   7.0550  6.20100E-0001   0.00000E+0000
   7.0570  6.23300E-0001   0.00000E+0000
   7.0600  6.43400E-0001   0.00000E+0000
   7.0610  6.50500E-0001   0.00000E+0000
   7.0630  6.70800E-0001   0.00000E+0000
   7.0670  6.72200E-0001   0.00000E+0000
   7.0690  6.93100E-0001   0.00000E+0000
   7.0710  7.16000E-0001   0.00000E+0000
   7.0720  7.19800E-0001   0.00000E+0000
   7.0750  7.25400E-0001   0.00000E+0000
   7.0770  7.34500E-0001   0.00000E+0000
   7.0800  7.38200E-0001   0.00000E+0000
   7.0840  7.87900E-0001   0.00000E+0000
   7.0860  8.07300E-0001   0.00000E+0000
   7.0890  8.12400E-0001   0.00000E+0000
   7.0900  8.21500E-0001   0.00000E+0000
   7.0930  8.41300E-0001   0.00000E+0000
   7.0960  8.69300E-0001   0.00000E+0000
   7.0990  8.92600E-0001   0.00000E+0000
   7.1010  9.28700E-0001   0.00000E+0000
