# Supplementary material for: Self-association of MreC as a regulatory signal in bacterial cell wall elongation
Source: Nat Commun. 2021 May 20;12:2987. doi: 10.1038/s41467-021-22957-9 (PMC8137920; doi:10.1038/s41467-021-22957-9)
Supplement: Supplementary file 4 — Source Data [file 41467_2021_22957_MOESM4_ESM.zip › Martins2-Source-Data/AUC_rawdata/E.coli/00281.RA3]

MREC FHEC 0,8 abs
R 3 20.0 20000 0061799 2.5730E11 281 1 
   5.8000 -4.69000E-0001   0.00000E+0000
   5.8010 -2.77700E-0001   0.00000E+0000
   5.8030 -2.63400E-0001   0.00000E+0000
   5.8040 -2.89200E-0001   0.00000E+0000
   5.8050 -1.77500E-0001   0.00000E+0000
   5.8070 -2.25600E-0001   0.00000E+0000
   5.8080 -1.34000E-0001   0.00000E+0000
   5.8100 -8.69000E-0002   0.00000E+0000
   5.8110 -1.42800E-0001   0.00000E+0000
   5.8120 -8.58000E-0002   0.00000E+0000
   5.8130 -1.77300E-0001   0.00000E+0000
   5.8150 -2.46800E-0001   0.00000E+0000
   5.8160 -3.85400E-0001   0.00000E+0000
   5.8170 -4.08600E-0001   0.00000E+0000
   5.8200 -4.27500E-0001   0.00000E+0000
   5.8230 -5.04200E-0001   0.00000E+0000
   5.8240 -4.54200E-0001   0.00000E+0000
   5.8250 -3.23300E-0001   0.00000E+0000
   5.8270 -2.82100E-0001   0.00000E+0000
   5.8280 -5.77000E-0002   0.00000E+0000
   5.8300  6.66000E-0002   0.00000E+0000
   5.8310  1.68200E-0001   0.00000E+0000
   5.8340  1.41200E-0001   0.00000E+0000
   5.8360  1.23500E-0001   0.00000E+0000
   5.8390  8.93000E-0002   0.00000E+0000
   5.8410  8.52000E-0002   0.00000E+0000
   5.8440  7.81000E-0002   0.00000E+0000
   5.8460  8.68000E-0002   0.00000E+0000
   5.8480  9.39000E-0002   0.00000E+0000
   5.8510  6.69000E-0002   0.00000E+0000
   5.8530  7.89000E-0002   0.00000E+0000
   5.8550  3.02000E-0002   0.00000E+0000
   5.8570  9.10000E-0003   0.00000E+0000
   5.8580  4.90000E-0002   0.00000E+0000
   5.8590  3.32000E-0002   0.00000E+0000
   5.8610  1.98000E-0002   0.00000E+0000
   5.8620  2.22000E-0002   0.00000E+0000
   5.8640  4.30000E-0002   0.00000E+0000
   5.8680 -3.54000E-0002   0.00000E+0000
   5.8710 -5.34000E-0002   0.00000E+0000
   5.8720 -1.03000E-0002   0.00000E+0000
   5.8730  2.70000E-0003   0.00000E+0000
   5.8750  1.20000E-0003   0.00000E+0000
   5.8770  4.47000E-0002   0.00000E+0000
   5.8780  3.39000E-0002   0.00000E+0000
   5.8830  9.50000E-0003   0.00000E+0000
   5.8850  9.50000E-0003   0.00000E+0000
   5.8870  2.76000E-0002   0.00000E+0000
   5.8890  4.47000E-0002   0.00000E+0000
   5.8920  2.17000E-0002   0.00000E+0000
   5.8940  3.35000E-0002   0.00000E+0000
   5.8960  5.20000E-0003   0.00000E+0000
   5.8980  3.62000E-0002   0.00000E+0000
   5.9010  4.39000E-0002   0.00000E+0000
   5.9030  1.55000E-0002   0.00000E+0000
   5.9040  1.51000E-0002   0.00000E+0000
   5.9060  1.03000E-0002   0.00000E+0000
   5.9070  1.40000E-0002   0.00000E+0000
   5.9100  2.52000E-0002   0.00000E+0000
   5.9120  2.55000E-0002   0.00000E+0000
   5.9140  2.25000E-0002   0.00000E+0000
   5.9160  2.27000E-0002   0.00000E+0000
   5.9180 -7.50000E-0003   0.00000E+0000
   5.9200  3.74000E-0002   0.00000E+0000
   5.9240  3.88000E-0002   0.00000E+0000
   5.9250  4.41000E-0002   0.00000E+0000
   5.9280  8.58000E-0002   0.00000E+0000
   5.9310  7.13000E-0002   0.00000E+0000
   5.9320  4.27000E-0002   0.00000E+0000
   5.9330  3.30000E-0002   0.00000E+0000
   5.9360  3.83000E-0002   0.00000E+0000
   5.9380  7.78000E-0002   0.00000E+0000
   5.9390  6.21000E-0002   0.00000E+0000
   5.9420  6.78000E-0002   0.00000E+0000
   5.9440  6.77000E-0002   0.00000E+0000
   5.9460  6.51000E-0002   0.00000E+0000
   5.9470  5.49000E-0002   0.00000E+0000
   5.9490  3.60000E-0002   0.00000E+0000
   5.9510  4.63000E-0002   0.00000E+0000
   5.9540  5.81000E-0002   0.00000E+0000
   5.9580  7.80000E-0002   0.00000E+0000
   5.9600  9.03000E-0002   0.00000E+0000
   5.9610  8.76000E-0002   0.00000E+0000
   5.9650  2.77000E-0002   0.00000E+0000
   5.9680  2.00000E-0002   0.00000E+0000
   5.9700  1.95000E-0002   0.00000E+0000
   5.9740  2.59000E-0002   0.00000E+0000
   5.9760  2.21000E-0002   0.00000E+0000
   5.9790 -5.27000E-0002   0.00000E+0000
   5.9820 -7.40300E-0001   0.00000E+0000
   5.9830 -1.17790E+0000   0.00000E+0000
   5.9850 -1.26760E+0000   0.00000E+0000
   5.9860 -1.36970E+0000   0.00000E+0000
   5.9890 -1.41270E+0000   0.00000E+0000
   5.9910 -1.69820E+0000   0.00000E+0000
   5.9930 -1.88940E+0000   0.00000E+0000
   5.9950 -1.97360E+0000   0.00000E+0000
   5.9980 -1.95100E+0000   0.00000E+0000
   5.9990 -2.00260E+0000   0.00000E+0000
   6.0020 -1.81510E+0000   0.00000E+0000
   6.0040 -1.78120E+0000   0.00000E+0000
   6.0060 -1.68450E+0000   0.00000E+0000
   6.0080 -1.67360E+0000   0.00000E+0000
   6.0090 -1.42790E+0000   0.00000E+0000
   6.0110 -1.20760E+0000   0.00000E+0000
   6.0140 -3.53600E-0001   0.00000E+0000
   6.0160 -2.41000E-0002   0.00000E+0000
   6.0180  1.51900E-0001   0.00000E+0000
   6.0200  1.36100E-0001   0.00000E+0000
   6.0230  1.32300E-0001   0.00000E+0000
   6.0250  1.08500E-0001   0.00000E+0000
   6.0270  1.14000E-0001   0.00000E+0000
   6.0310  1.35000E-0001   0.00000E+0000
   6.0320  1.77200E-0001   0.00000E+0000
   6.0340  1.42200E-0001   0.00000E+0000
   6.0370  9.68000E-0002   0.00000E+0000
   6.0400  1.00400E-0001   0.00000E+0000
   6.0410  1.17300E-0001   0.00000E+0000
   6.0440  1.26400E-0001   0.00000E+0000
   6.0460  1.00600E-0001   0.00000E+0000
   6.0480  1.16200E-0001   0.00000E+0000
   6.0520  1.11000E-0001   0.00000E+0000
   6.0540  1.09200E-0001   0.00000E+0000
   6.0570  1.19500E-0001   0.00000E+0000
   6.0590  1.07100E-0001   0.00000E+0000
   6.0620  1.12700E-0001   0.00000E+0000
   6.0640  1.13700E-0001   0.00000E+0000
   6.0690  9.92000E-0002   0.00000E+0000
   6.0710  1.04900E-0001   0.00000E+0000
   6.0730  1.39400E-0001   0.00000E+0000
   6.0760  1.55500E-0001   0.00000E+0000
   6.0790  1.30200E-0001   0.00000E+0000
   6.0820  1.29900E-0001   0.00000E+0000
   6.0850  8.59000E-0001   0.00000E+0000
   6.0870  1.19440E+0000   0.00000E+0000
   6.0920  1.41080E+0000   0.00000E+0000
   6.0940  1.65100E+0000   0.00000E+0000
   6.0960  2.01310E+0000   0.00000E+0000
   6.0990  2.02760E+0000   0.00000E+0000
   6.1010  2.03130E+0000   0.00000E+0000
   6.1050  1.94470E+0000   0.00000E+0000
   6.1090  1.84640E+0000   0.00000E+0000
   6.1120  1.71670E+0000   0.00000E+0000
   6.1140  1.51740E+0000   0.00000E+0000
   6.1170  8.45400E-0001   0.00000E+0000
   6.1210  1.20400E-0001   0.00000E+0000
   6.1260  1.11600E-0001   0.00000E+0000
   6.1280  1.01100E-0001   0.00000E+0000
   6.1300  9.70000E-0002   0.00000E+0000
   6.1310  9.61000E-0002   0.00000E+0000
   6.1350  8.59000E-0002   0.00000E+0000
   6.1360  7.95000E-0002   0.00000E+0000
   6.1390  7.70000E-0002   0.00000E+0000
   6.1400  7.13000E-0002   0.00000E+0000
   6.1450  8.16000E-0002   0.00000E+0000
   6.1470  8.51000E-0002   0.00000E+0000
   6.1490  7.65000E-0002   0.00000E+0000
   6.1520  7.28000E-0002   0.00000E+0000
   6.1560  8.31000E-0002   0.00000E+0000
   6.1590  8.17000E-0002   0.00000E+0000
   6.1630  7.93000E-0002   0.00000E+0000
   6.1650  7.91000E-0002   0.00000E+0000
   6.1660  8.12000E-0002   0.00000E+0000
   6.1700  7.84000E-0002   0.00000E+0000
   6.1740  7.59000E-0002   0.00000E+0000
   6.1750  8.57000E-0002   0.00000E+0000
   6.1780  7.89000E-0002   0.00000E+0000
   6.1790  7.68000E-0002   0.00000E+0000
   6.1830  8.25000E-0002   0.00000E+0000
   6.1880  8.10000E-0002   0.00000E+0000
   6.1900  7.30000E-0002   0.00000E+0000
   6.1920  8.00000E-0002   0.00000E+0000
   6.1930  7.71000E-0002   0.00000E+0000
   6.1950  8.12000E-0002   0.00000E+0000
   6.1970  7.60000E-0002   0.00000E+0000
   6.2020  7.74000E-0002   0.00000E+0000
   6.2050  8.19000E-0002   0.00000E+0000
   6.2070  7.64000E-0002   0.00000E+0000
   6.2080  7.64000E-0002   0.00000E+0000
   6.2130  8.05000E-0002   0.00000E+0000
   6.2150  8.75000E-0002   0.00000E+0000
   6.2180  7.82000E-0002   0.00000E+0000
   6.2230  8.01000E-0002   0.00000E+0000
   6.2250  8.88000E-0002   0.00000E+0000
   6.2270  1.14400E-0001   0.00000E+0000
   6.2300  9.00000E-0002   0.00000E+0000
   6.2310  3.48000E-0002   0.00000E+0000
   6.2330  5.14000E-0002   0.00000E+0000
   6.2370  1.05900E-0001   0.00000E+0000
   6.2420  8.91000E-0002   0.00000E+0000
   6.2450  9.53000E-0002   0.00000E+0000
   6.2470  9.32000E-0002   0.00000E+0000
   6.2490  8.68000E-0002   0.00000E+0000
   6.2500  8.35000E-0002   0.00000E+0000
   6.2520  8.26000E-0002   0.00000E+0000
   6.2540  8.61000E-0002   0.00000E+0000
   6.2570  9.63000E-0002   0.00000E+0000
   6.2620  8.74000E-0002   0.00000E+0000
   6.2640  9.14000E-0002   0.00000E+0000
   6.2660  9.45000E-0002   0.00000E+0000
   6.2700  8.75000E-0002   0.00000E+0000
   6.2710  9.29000E-0002   0.00000E+0000
   6.2750  8.79000E-0002   0.00000E+0000
   6.2780  9.68000E-0002   0.00000E+0000
   6.2800  9.45000E-0002   0.00000E+0000
   6.2830  8.69000E-0002   0.00000E+0000
   6.2860  9.37000E-0002   0.00000E+0000
   6.2890  9.61000E-0002   0.00000E+0000
   6.2910  9.34000E-0002   0.00000E+0000
   6.2920  8.78000E-0002   0.00000E+0000
   6.2930  9.41000E-0002   0.00000E+0000
   6.2960  9.82000E-0002   0.00000E+0000
   6.2980  1.02100E-0001   0.00000E+0000
   6.2990  9.67000E-0002   0.00000E+0000
   6.3020  9.47000E-0002   0.00000E+0000
   6.3050  9.80000E-0002   0.00000E+0000
   6.3070  9.47000E-0002   0.00000E+0000
   6.3090  8.90000E-0002   0.00000E+0000
   6.3100  1.09900E-0001   0.00000E+0000
   6.3140  9.28000E-0002   0.00000E+0000
   6.3160  9.08000E-0002   0.00000E+0000
   6.3180  9.95000E-0002   0.00000E+0000
   6.3210  9.78000E-0002   0.00000E+0000
   6.3230  9.82000E-0002   0.00000E+0000
   6.3240  1.01500E-0001   0.00000E+0000
   6.3280  1.14300E-0001   0.00000E+0000
   6.3300  5.33000E-0002   0.00000E+0000
   6.3330  6.69000E-0002   0.00000E+0000
   6.3340  6.79000E-0002   0.00000E+0000
   6.3360  1.03600E-0001   0.00000E+0000
   6.3370  1.25400E-0001   0.00000E+0000
   6.3420  1.14900E-0001   0.00000E+0000
   6.3430  1.15400E-0001   0.00000E+0000
   6.3450  1.11600E-0001   0.00000E+0000
   6.3480  1.16000E-0001   0.00000E+0000
   6.3500  1.12800E-0001   0.00000E+0000
   6.3520  1.12100E-0001   0.00000E+0000
   6.3530  1.14100E-0001   0.00000E+0000
   6.3550  1.09800E-0001   0.00000E+0000
   6.3580  1.08500E-0001   0.00000E+0000
   6.3590  1.18500E-0001   0.00000E+0000
   6.3610  1.06000E-0001   0.00000E+0000
   6.3640  1.08200E-0001   0.00000E+0000
   6.3670  1.16700E-0001   0.00000E+0000
   6.3690  1.17900E-0001   0.00000E+0000
   6.3710  1.14000E-0001   0.00000E+0000
   6.3740  1.24900E-0001   0.00000E+0000
   6.3780  1.21400E-0001   0.00000E+0000
   6.3810  1.28400E-0001   0.00000E+0000
   6.3830  1.18900E-0001   0.00000E+0000
   6.3850  1.26100E-0001   0.00000E+0000
   6.3860  1.27100E-0001   0.00000E+0000
   6.3890  1.31500E-0001   0.00000E+0000
   6.3910  1.27600E-0001   0.00000E+0000
   6.3940  1.38600E-0001   0.00000E+0000
   6.3960  1.27200E-0001   0.00000E+0000
   6.3980  1.35200E-0001   0.00000E+0000
   6.4000  1.36600E-0001   0.00000E+0000
   6.4030  1.38400E-0001   0.00000E+0000
   6.4040  1.31900E-0001   0.00000E+0000
   6.4050  1.33900E-0001   0.00000E+0000
   6.4080  1.34100E-0001   0.00000E+0000
   6.4100  1.36800E-0001   0.00000E+0000
   6.4120  1.36600E-0001   0.00000E+0000
   6.4160  1.26600E-0001   0.00000E+0000
   6.4190  1.35000E-0001   0.00000E+0000
   6.4210  1.35300E-0001   0.00000E+0000
   6.4230  1.37600E-0001   0.00000E+0000
   6.4250  1.41400E-0001   0.00000E+0000
   6.4280  1.42600E-0001   0.00000E+0000
   6.4310  1.40700E-0001   0.00000E+0000
   6.4330  1.43500E-0001   0.00000E+0000
   6.4350  1.41600E-0001   0.00000E+0000
   6.4370  1.46900E-0001   0.00000E+0000
   6.4400  1.47400E-0001   0.00000E+0000
   6.4440  1.51700E-0001   0.00000E+0000
   6.4470  1.50700E-0001   0.00000E+0000
   6.4500  1.49500E-0001   0.00000E+0000
   6.4510  1.43600E-0001   0.00000E+0000
   6.4540  1.45200E-0001   0.00000E+0000
   6.4550  1.50600E-0001   0.00000E+0000
   6.4580  1.50200E-0001   0.00000E+0000
   6.4600  1.45900E-0001   0.00000E+0000
   6.4620  1.49800E-0001   0.00000E+0000
   6.4650  1.55700E-0001   0.00000E+0000
   6.4670  1.55000E-0001   0.00000E+0000
   6.4690  1.55500E-0001   0.00000E+0000
   6.4710  1.53600E-0001   0.00000E+0000
   6.4740  1.59600E-0001   0.00000E+0000
   6.4760  1.64400E-0001   0.00000E+0000
   6.4780  1.81000E-0001   0.00000E+0000
   6.4810  2.03600E-0001   0.00000E+0000
   6.4860  1.75200E-0001   0.00000E+0000
   6.4870  1.68500E-0001   0.00000E+0000
   6.4900  1.66800E-0001   0.00000E+0000
   6.4920  1.69300E-0001   0.00000E+0000
   6.4950  1.64700E-0001   0.00000E+0000
   6.4990  1.71600E-0001   0.00000E+0000
   6.5010  1.62500E-0001   0.00000E+0000
   6.5030  1.74100E-0001   0.00000E+0000
   6.5060  1.74100E-0001   0.00000E+0000
   6.5080  1.76900E-0001   0.00000E+0000
   6.5120  1.89200E-0001   0.00000E+0000
   6.5160  1.70200E-0001   0.00000E+0000
   6.5170  1.48500E-0001   0.00000E+0000
   6.5190  1.73200E-0001   0.00000E+0000
   6.5220  1.95600E-0001   0.00000E+0000
   6.5250  1.90400E-0001   0.00000E+0000
   6.5260  1.86000E-0001   0.00000E+0000
   6.5290  1.77700E-0001   0.00000E+0000
   6.5310  1.89000E-0001   0.00000E+0000
   6.5340  1.82100E-0001   0.00000E+0000
   6.5370  1.84500E-0001   0.00000E+0000
   6.5380  1.90800E-0001   0.00000E+0000
   6.5410  1.96100E-0001   0.00000E+0000
   6.5440  1.96400E-0001   0.00000E+0000
   6.5470  1.89000E-0001   0.00000E+0000
   6.5500  1.84700E-0001   0.00000E+0000
   6.5520  2.08400E-0001   0.00000E+0000
   6.5530  1.98000E-0001   0.00000E+0000
   6.5550  1.89400E-0001   0.00000E+0000
   6.5590  1.96300E-0001   0.00000E+0000
   6.5610  2.00100E-0001   0.00000E+0000
   6.5630  2.01600E-0001   0.00000E+0000
   6.5640  2.08300E-0001   0.00000E+0000
   6.5670  2.04500E-0001   0.00000E+0000
   6.5700  2.09500E-0001   0.00000E+0000
   6.5720  2.03900E-0001   0.00000E+0000
   6.5750  2.04800E-0001   0.00000E+0000
   6.5770  2.10000E-0001   0.00000E+0000
   6.5790  2.05700E-0001   0.00000E+0000
   6.5830  2.13200E-0001   0.00000E+0000
   6.5850  2.18900E-0001   0.00000E+0000
   6.5860  2.15700E-0001   0.00000E+0000
   6.5880  2.14900E-0001   0.00000E+0000
   6.5900  2.20300E-0001   0.00000E+0000
   6.5920  2.14500E-0001   0.00000E+0000
   6.5940  2.23800E-0001   0.00000E+0000
   6.5960  2.27900E-0001   0.00000E+0000
   6.5980  2.18500E-0001   0.00000E+0000
   6.6000  2.28400E-0001   0.00000E+0000
   6.6030  2.47400E-0001   0.00000E+0000
   6.6050  2.47400E-0001   0.00000E+0000
   6.6060  2.30100E-0001   0.00000E+0000
   6.6090  2.28600E-0001   0.00000E+0000
   6.6120  2.25100E-0001   0.00000E+0000
   6.6140  2.38400E-0001   0.00000E+0000
   6.6170  2.37800E-0001   0.00000E+0000
   6.6190  2.34700E-0001   0.00000E+0000
   6.6220  2.40200E-0001   0.00000E+0000
   6.6240  2.39800E-0001   0.00000E+0000
   6.6260  2.41900E-0001   0.00000E+0000
   6.6280  2.50600E-0001   0.00000E+0000
   6.6310  2.53100E-0001   0.00000E+0000
   6.6330  2.63900E-0001   0.00000E+0000
   6.6360  2.50300E-0001   0.00000E+0000
   6.6380  2.51300E-0001   0.00000E+0000
   6.6400  2.56700E-0001   0.00000E+0000
   6.6410  2.59900E-0001   0.00000E+0000
   6.6450  2.61600E-0001   0.00000E+0000
   6.6460  2.43700E-0001   0.00000E+0000
   6.6490  2.46200E-0001   0.00000E+0000
   6.6520  2.55000E-0001   0.00000E+0000
   6.6530  2.53300E-0001   0.00000E+0000
   6.6550  2.55200E-0001   0.00000E+0000
   6.6570  2.56100E-0001   0.00000E+0000
   6.6600  2.57200E-0001   0.00000E+0000
   6.6620  2.67200E-0001   0.00000E+0000
   6.6650  2.62900E-0001   0.00000E+0000
   6.6670  2.65300E-0001   0.00000E+0000
   6.6690  2.69300E-0001   0.00000E+0000
   6.6720  2.73400E-0001   0.00000E+0000
   6.6760  2.75800E-0001   0.00000E+0000
   6.6770  2.67600E-0001   0.00000E+0000
   6.6810  2.75400E-0001   0.00000E+0000
   6.6830  2.80200E-0001   0.00000E+0000
   6.6840  2.87400E-0001   0.00000E+0000
   6.6870  2.80600E-0001   0.00000E+0000
   6.6890  2.82900E-0001   0.00000E+0000
   6.6900  2.78100E-0001   0.00000E+0000
   6.6940  2.82500E-0001   0.00000E+0000
   6.6960  2.85800E-0001   0.00000E+0000
   6.6980  2.82900E-0001   0.00000E+0000
   6.7010  2.84900E-0001   0.00000E+0000
   6.7020  2.83200E-0001   0.00000E+0000
   6.7050  2.81000E-0001   0.00000E+0000
   6.7080  2.82600E-0001   0.00000E+0000
   6.7090  2.78800E-0001   0.00000E+0000
   6.7110  2.77600E-0001   0.00000E+0000
   6.7140  2.87000E-0001   0.00000E+0000
   6.7170  2.92000E-0001   0.00000E+0000
   6.7200  2.85500E-0001   0.00000E+0000
   6.7220  2.82300E-0001   0.00000E+0000
   6.7240  2.95100E-0001   0.00000E+0000
   6.7260  2.96800E-0001   0.00000E+0000
   6.7290  3.02200E-0001   0.00000E+0000
   6.7310  3.04600E-0001   0.00000E+0000
   6.7330  2.98600E-0001   0.00000E+0000
   6.7360  3.05400E-0001   0.00000E+0000
   6.7370  3.05500E-0001   0.00000E+0000
   6.7420  3.02900E-0001   0.00000E+0000
   6.7450  3.13100E-0001   0.00000E+0000
   6.7480  3.11200E-0001   0.00000E+0000
   6.7490  3.00400E-0001   0.00000E+0000
   6.7500  3.08400E-0001   0.00000E+0000
   6.7520  3.19600E-0001   0.00000E+0000
   6.7550  3.18800E-0001   0.00000E+0000
   6.7570  3.22500E-0001   0.00000E+0000
   6.7590  3.19800E-0001   0.00000E+0000
   6.7630  3.26100E-0001   0.00000E+0000
   6.7660  3.21800E-0001   0.00000E+0000
   6.7680  3.14600E-0001   0.00000E+0000
   6.7690  3.02400E-0001   0.00000E+0000
   6.7720  3.23100E-0001   0.00000E+0000
   6.7750  3.31100E-0001   0.00000E+0000
   6.7790  3.33200E-0001   0.00000E+0000
   6.7800  3.31700E-0001   0.00000E+0000
   6.7820  3.30000E-0001   0.00000E+0000
   6.7840  3.32600E-0001   0.00000E+0000
   6.7850  3.39000E-0001   0.00000E+0000
   6.7900  3.36200E-0001   0.00000E+0000
   6.7930  3.44500E-0001   0.00000E+0000
   6.7940  3.38100E-0001   0.00000E+0000
   6.7980  3.23900E-0001   0.00000E+0000
   6.7990  3.33800E-0001   0.00000E+0000
   6.8020  3.50300E-0001   0.00000E+0000
   6.8050  3.45500E-0001   0.00000E+0000
   6.8070  3.45200E-0001   0.00000E+0000
   6.8080  3.54400E-0001   0.00000E+0000
   6.8120  3.68700E-0001   0.00000E+0000
   6.8130  3.44300E-0001   0.00000E+0000
   6.8160  3.54900E-0001   0.00000E+0000
   6.8200  3.60300E-0001   0.00000E+0000
   6.8220  3.37400E-0001   0.00000E+0000
   6.8230  3.40800E-0001   0.00000E+0000
   6.8250  3.47900E-0001   0.00000E+0000
   6.8270  3.34200E-0001   0.00000E+0000
   6.8320  3.63000E-0001   0.00000E+0000
   6.8340  3.61500E-0001   0.00000E+0000
   6.8360  3.58700E-0001   0.00000E+0000
   6.8380  3.56100E-0001   0.00000E+0000
   6.8410  3.45300E-0001   0.00000E+0000
   6.8430  3.48300E-0001   0.00000E+0000
   6.8460  3.56500E-0001   0.00000E+0000
   6.8480  3.73600E-0001   0.00000E+0000
   6.8500  3.68200E-0001   0.00000E+0000
   6.8530  3.77000E-0001   0.00000E+0000
   6.8550  3.77900E-0001   0.00000E+0000
   6.8580  3.58400E-0001   0.00000E+0000
   6.8600  3.60800E-0001   0.00000E+0000
   6.8650  3.58200E-0001   0.00000E+0000
   6.8670  3.67200E-0001   0.00000E+0000
   6.8690  3.70700E-0001   0.00000E+0000
   6.8700  3.79600E-0001   0.00000E+0000
   6.8730  3.77900E-0001   0.00000E+0000
   6.8760  3.81900E-0001   0.00000E+0000
   6.8790  3.79900E-0001   0.00000E+0000
   6.8810  3.69400E-0001   0.00000E+0000
   6.8820  3.85000E-0001   0.00000E+0000
   6.8860  3.73900E-0001   0.00000E+0000
   6.8870  3.84800E-0001   0.00000E+0000
   6.8900  3.86000E-0001   0.00000E+0000
   6.8920  3.76300E-0001   0.00000E+0000
   6.8940  3.88200E-0001   0.00000E+0000
   6.8970  4.01400E-0001   0.00000E+0000
   6.8990  4.20100E-0001   0.00000E+0000
   6.9030  4.08400E-0001   0.00000E+0000
   6.9070  4.05500E-0001   0.00000E+0000
   6.9090  4.21600E-0001   0.00000E+0000
   6.9120  4.13100E-0001   0.00000E+0000
   6.9170  4.05300E-0001   0.00000E+0000
   6.9180  4.02600E-0001   0.00000E+0000
   6.9200  4.01900E-0001   0.00000E+0000
   6.9230  4.14400E-0001   0.00000E+0000
   6.9250  4.20100E-0001   0.00000E+0000
   6.9270  4.04100E-0001   0.00000E+0000
   6.9290  4.10800E-0001   0.00000E+0000
   6.9310  4.12600E-0001   0.00000E+0000
   6.9340  4.31400E-0001   0.00000E+0000
   6.9370  4.10800E-0001   0.00000E+0000
   6.9390  4.27700E-0001   0.00000E+0000
   6.9410  4.49800E-0001   0.00000E+0000
   6.9440  4.33800E-0001   0.00000E+0000
   6.9460  4.19800E-0001   0.00000E+0000
   6.9480  4.17600E-0001   0.00000E+0000
   6.9510  4.18700E-0001   0.00000E+0000
   6.9520  4.21400E-0001   0.00000E+0000
   6.9560  4.26600E-0001   0.00000E+0000
   6.9590  4.38800E-0001   0.00000E+0000
   6.9610  4.14800E-0001   0.00000E+0000
   6.9630  4.30100E-0001   0.00000E+0000
   6.9670  4.34900E-0001   0.00000E+0000
   6.9690  4.24100E-0001   0.00000E+0000
   6.9710  4.32100E-0001   0.00000E+0000
   6.9750  4.45100E-0001   0.00000E+0000
   6.9770  4.49400E-0001   0.00000E+0000
   6.9800  4.34700E-0001   0.00000E+0000
   6.9830  4.21000E-0001   0.00000E+0000
   6.9850  4.30700E-0001   0.00000E+0000
   6.9870  4.41800E-0001   0.00000E+0000
   6.9890  4.43300E-0001   0.00000E+0000
   6.9920  4.52100E-0001   0.00000E+0000
   6.9940  4.63800E-0001   0.00000E+0000
   6.9970  4.76800E-0001   0.00000E+0000
   6.9980  4.58200E-0001   0.00000E+0000
   7.0000  4.53600E-0001   0.00000E+0000
   7.0030  4.66900E-0001   0.00000E+0000
   7.0050  4.71400E-0001   0.00000E+0000
   7.0070  4.84300E-0001   0.00000E+0000
   7.0110  4.93900E-0001   0.00000E+0000
   7.0140  4.95100E-0001   0.00000E+0000
   7.0170  4.95400E-0001   0.00000E+0000
   7.0180  5.15000E-0001   0.00000E+0000
   7.0220  5.12500E-0001   0.00000E+0000
   7.0250  4.97500E-0001   0.00000E+0000
   7.0280  5.25700E-0001   0.00000E+0000
   7.0300  5.37200E-0001   0.00000E+0000
   7.0320  5.33100E-0001   0.00000E+0000
   7.0350  5.40500E-0001   0.00000E+0000
   7.0370  5.45000E-0001   0.00000E+0000
   7.0390  5.72500E-0001   0.00000E+0000
   7.0410  5.85500E-0001   0.00000E+0000
   7.0440  5.78700E-0001   0.00000E+0000
   7.0460  5.80300E-0001   0.00000E+0000
   7.0480  5.81400E-0001   0.00000E+0000
   7.0490  5.80500E-0001   0.00000E+0000
   7.0510  6.06300E-0001   0.00000E+0000
   7.0530  6.11300E-0001   0.00000E+0000
   7.0580  6.18500E-0001   0.00000E+0000
   7.0600  6.40800E-0001   0.00000E+0000
   7.0630  6.48800E-0001   0.00000E+0000
   7.0650  6.55700E-0001   0.00000E+0000
   7.0670  6.58700E-0001   0.00000E+0000
   7.0710  6.91900E-0001   0.00000E+0000
   7.0740  7.07500E-0001   0.00000E+0000
   7.0760  7.16100E-0001   0.00000E+0000
   7.0780  7.09900E-0001   0.00000E+0000
   7.0800  7.30900E-0001   0.00000E+0000
   7.0820  7.55800E-0001   0.00000E+0000
   7.0850  7.82700E-0001   0.00000E+0000
   7.0890  8.00000E-0001   0.00000E+0000
   7.0920  8.20500E-0001   0.00000E+0000
   7.0940  8.34700E-0001   0.00000E+0000
   7.0960  8.36400E-0001   0.00000E+0000
   7.0970  8.73100E-0001   0.00000E+0000
   7.0990  8.79300E-0001   0.00000E+0000
   7.1010  8.90200E-0001   0.00000E+0000
