# Supplementary material for: Self-association of MreC as a regulatory signal in bacterial cell wall elongation
Source: Nat Commun. 2021 May 20;12:2987. doi: 10.1038/s41467-021-22957-9 (PMC8137920; doi:10.1038/s41467-021-22957-9)
Supplement: Supplementary file 4 — Source Data [file 41467_2021_22957_MOESM4_ESM.zip › Martins2-Source-Data/AUC_rawdata/E.coli/00120.RA3]

MREC FHEC 0,8 abs
R 3 20.0 20000 0028208 1.0990E11 281 1 
   5.8000 -4.59800E-0001   0.00000E+0000
   5.8010 -1.59400E-0001   0.00000E+0000
   5.8030 -2.32200E-0001   0.00000E+0000
   5.8050 -2.00600E-0001   0.00000E+0000
   5.8070 -2.05400E-0001   0.00000E+0000
   5.8100 -1.52900E-0001   0.00000E+0000
   5.8110 -1.90800E-0001   0.00000E+0000
   5.8130 -1.91400E-0001   0.00000E+0000
   5.8140 -1.84000E-0001   0.00000E+0000
   5.8160 -3.62500E-0001   0.00000E+0000
   5.8180 -4.77200E-0001   0.00000E+0000
   5.8200 -6.73200E-0001   0.00000E+0000
   5.8230 -5.55600E-0001   0.00000E+0000
   5.8250 -3.95100E-0001   0.00000E+0000
   5.8260 -2.68600E-0001   0.00000E+0000
   5.8280 -1.05000E-0002   0.00000E+0000
   5.8300  1.42300E-0001   0.00000E+0000
   5.8320  1.64000E-0001   0.00000E+0000
   5.8340  1.42900E-0001   0.00000E+0000
   5.8370  1.05200E-0001   0.00000E+0000
   5.8390  1.19100E-0001   0.00000E+0000
   5.8400  7.23000E-0002   0.00000E+0000
   5.8420  1.06100E-0001   0.00000E+0000
   5.8430  7.28000E-0002   0.00000E+0000
   5.8460  1.04800E-0001   0.00000E+0000
   5.8480  9.23000E-0002   0.00000E+0000
   5.8500  8.81000E-0002   0.00000E+0000
   5.8510  8.24000E-0002   0.00000E+0000
   5.8530  8.02000E-0002   0.00000E+0000
   5.8540  4.74000E-0002   0.00000E+0000
   5.8550  2.30000E-0002   0.00000E+0000
   5.8570  4.14000E-0002   0.00000E+0000
   5.8600  2.42000E-0002   0.00000E+0000
   5.8620  2.74000E-0002   0.00000E+0000
   5.8640  3.37000E-0002   0.00000E+0000
   5.8660  2.97000E-0002   0.00000E+0000
   5.8670  5.50000E-0003   0.00000E+0000
   5.8700 -4.54000E-0002   0.00000E+0000
   5.8720 -1.64000E-0002   0.00000E+0000
   5.8740  7.40000E-0003   0.00000E+0000
   5.8760  1.86000E-0002   0.00000E+0000
   5.8770  5.09000E-0002   0.00000E+0000
   5.8780  3.70000E-0002   0.00000E+0000
   5.8810  3.18000E-0002   0.00000E+0000
   5.8830  1.33000E-0002   0.00000E+0000
   5.8850  2.05000E-0002   0.00000E+0000
   5.8870  3.94000E-0002   0.00000E+0000
   5.8900  4.11000E-0002   0.00000E+0000
   5.8920  2.05000E-0002   0.00000E+0000
   5.8950  3.36000E-0002   0.00000E+0000
   5.8960  8.90000E-0003   0.00000E+0000
   5.8970  2.80000E-0003   0.00000E+0000
   5.8990  3.79000E-0002   0.00000E+0000
   5.9010  3.32000E-0002   0.00000E+0000
   5.9040  2.47000E-0002   0.00000E+0000
   5.9060  1.27000E-0002   0.00000E+0000
   5.9080  1.84000E-0002   0.00000E+0000
   5.9100  2.02000E-0002   0.00000E+0000
   5.9110  2.24000E-0002   0.00000E+0000
   5.9150  2.19000E-0002   0.00000E+0000
   5.9170  1.68000E-0002   0.00000E+0000
   5.9200 -2.30000E-0003   0.00000E+0000
   5.9230  3.58000E-0002   0.00000E+0000
   5.9250  2.17000E-0002   0.00000E+0000
   5.9260  2.18000E-0002   0.00000E+0000
   5.9270  3.52000E-0002   0.00000E+0000
   5.9300  7.30000E-0002   0.00000E+0000
   5.9320  4.60000E-0002   0.00000E+0000
   5.9350  2.90000E-0002   0.00000E+0000
   5.9370  5.13000E-0002   0.00000E+0000
   5.9390  8.34000E-0002   0.00000E+0000
   5.9400  6.39000E-0002   0.00000E+0000
   5.9420  5.47000E-0002   0.00000E+0000
   5.9440  7.07000E-0002   0.00000E+0000
   5.9460  6.37000E-0002   0.00000E+0000
   5.9480  4.80000E-0002   0.00000E+0000
   5.9500  4.07000E-0002   0.00000E+0000
   5.9510  5.93000E-0002   0.00000E+0000
   5.9540  5.98000E-0002   0.00000E+0000
   5.9560  7.52000E-0002   0.00000E+0000
   5.9590  9.29000E-0002   0.00000E+0000
   5.9610  8.84000E-0002   0.00000E+0000
   5.9630  6.15000E-0002   0.00000E+0000
   5.9650  2.15000E-0002   0.00000E+0000
   5.9680  2.07000E-0002   0.00000E+0000
   5.9700  1.22000E-0002   0.00000E+0000
   5.9720  3.57000E-0002   0.00000E+0000
   5.9750  2.33000E-0002   0.00000E+0000
   5.9800 -2.53600E-0001   0.00000E+0000
   5.9820 -8.01700E-0001   0.00000E+0000
   5.9850 -1.16880E+0000   0.00000E+0000
   5.9860 -1.37590E+0000   0.00000E+0000
   5.9890 -1.52120E+0000   0.00000E+0000
   5.9900 -1.74490E+0000   0.00000E+0000
   5.9930 -1.96720E+0000   0.00000E+0000
   5.9950 -1.94820E+0000   0.00000E+0000
   5.9970 -1.89840E+0000   0.00000E+0000
   6.0010 -1.91070E+0000   0.00000E+0000
   6.0030 -1.81840E+0000   0.00000E+0000
   6.0060 -1.75380E+0000   0.00000E+0000
   6.0080 -1.60890E+0000   0.00000E+0000
   6.0090 -1.54870E+0000   0.00000E+0000
   6.0130 -9.52500E-0001   0.00000E+0000
   6.0140 -4.59100E-0001   0.00000E+0000
   6.0160 -9.00000E-0003   0.00000E+0000
   6.0180  1.28600E-0001   0.00000E+0000
   6.0210  1.41300E-0001   0.00000E+0000
   6.0230  1.39600E-0001   0.00000E+0000
   6.0250  1.08000E-0001   0.00000E+0000
   6.0270  1.33700E-0001   0.00000E+0000
   6.0300  1.35400E-0001   0.00000E+0000
   6.0320  1.48400E-0001   0.00000E+0000
   6.0340  1.63000E-0001   0.00000E+0000
   6.0380  1.17900E-0001   0.00000E+0000
   6.0390  9.50000E-0002   0.00000E+0000
   6.0410  9.98000E-0002   0.00000E+0000
   6.0420  1.15900E-0001   0.00000E+0000
   6.0440  1.27300E-0001   0.00000E+0000
   6.0460  1.07900E-0001   0.00000E+0000
   6.0490  1.14500E-0001   0.00000E+0000
   6.0520  1.12900E-0001   0.00000E+0000
   6.0550  1.13100E-0001   0.00000E+0000
   6.0570  1.13900E-0001   0.00000E+0000
   6.0590  1.12600E-0001   0.00000E+0000
   6.0630  1.12900E-0001   0.00000E+0000
   6.0640  1.19000E-0001   0.00000E+0000
   6.0660  1.07700E-0001   0.00000E+0000
   6.0680  1.11500E-0001   0.00000E+0000
   6.0720  9.88000E-0002   0.00000E+0000
   6.0730  1.33200E-0001   0.00000E+0000
   6.0760  1.60700E-0001   0.00000E+0000
   6.0780  1.59000E-0001   0.00000E+0000
   6.0800  1.41300E-0001   0.00000E+0000
   6.0820  1.15100E-0001   0.00000E+0000
   6.0850  1.15470E+0000   0.00000E+0000
   6.0890  1.28290E+0000   0.00000E+0000
   6.0920  1.40940E+0000   0.00000E+0000
   6.0930  1.45460E+0000   0.00000E+0000
   6.0960  1.86330E+0000   0.00000E+0000
   6.0990  2.01010E+0000   0.00000E+0000
   6.1010  2.07130E+0000   0.00000E+0000
   6.1050  1.96350E+0000   0.00000E+0000
   6.1070  1.88250E+0000   0.00000E+0000
   6.1110  1.79790E+0000   0.00000E+0000
   6.1140  1.57100E+0000   0.00000E+0000
   6.1170  6.76100E-0001   0.00000E+0000
   6.1210  8.17000E-0002   0.00000E+0000
   6.1260  1.18800E-0001   0.00000E+0000
   6.1270  1.16700E-0001   0.00000E+0000
   6.1290  1.15600E-0001   0.00000E+0000
   6.1310  1.04800E-0001   0.00000E+0000
   6.1330  1.06800E-0001   0.00000E+0000
   6.1350  1.07600E-0001   0.00000E+0000
   6.1400  9.84000E-0002   0.00000E+0000
   6.1420  8.91000E-0002   0.00000E+0000
   6.1440  9.24000E-0002   0.00000E+0000
   6.1470  1.05500E-0001   0.00000E+0000
   6.1490  9.85000E-0002   0.00000E+0000
   6.1510  9.77000E-0002   0.00000E+0000
   6.1540  1.03200E-0001   0.00000E+0000
   6.1560  1.09400E-0001   0.00000E+0000
   6.1570  1.09300E-0001   0.00000E+0000
   6.1620  1.05300E-0001   0.00000E+0000
   6.1650  1.00600E-0001   0.00000E+0000
   6.1670  1.19200E-0001   0.00000E+0000
   6.1720  1.09500E-0001   0.00000E+0000
   6.1740  1.11000E-0001   0.00000E+0000
   6.1750  1.14100E-0001   0.00000E+0000
   6.1760  1.18000E-0001   0.00000E+0000
   6.1800  1.15600E-0001   0.00000E+0000
   6.1810  1.14200E-0001   0.00000E+0000
   6.1830  1.20100E-0001   0.00000E+0000
   6.1850  1.17800E-0001   0.00000E+0000
   6.1880  1.14000E-0001   0.00000E+0000
   6.1890  1.13700E-0001   0.00000E+0000
   6.1930  1.23300E-0001   0.00000E+0000
   6.1950  1.20000E-0001   0.00000E+0000
   6.1970  1.20400E-0001   0.00000E+0000
   6.2000  1.22300E-0001   0.00000E+0000
   6.2020  1.26000E-0001   0.00000E+0000
   6.2060  1.23500E-0001   0.00000E+0000
   6.2070  1.28400E-0001   0.00000E+0000
   6.2100  1.36000E-0001   0.00000E+0000
   6.2110  1.34100E-0001   0.00000E+0000
   6.2140  1.35200E-0001   0.00000E+0000
   6.2160  1.40500E-0001   0.00000E+0000
   6.2190  1.39600E-0001   0.00000E+0000
   6.2230  1.44200E-0001   0.00000E+0000
   6.2250  1.51800E-0001   0.00000E+0000
   6.2280  1.71300E-0001   0.00000E+0000
   6.2300  1.62600E-0001   0.00000E+0000
   6.2340  8.15000E-0002   0.00000E+0000
   6.2360  1.17100E-0001   0.00000E+0000
   6.2380  1.74100E-0001   0.00000E+0000
   6.2400  1.56500E-0001   0.00000E+0000
   6.2430  1.59300E-0001   0.00000E+0000
   6.2450  1.62800E-0001   0.00000E+0000
   6.2470  1.63700E-0001   0.00000E+0000
   6.2490  1.57400E-0001   0.00000E+0000
   6.2500  1.56000E-0001   0.00000E+0000
   6.2540  1.56700E-0001   0.00000E+0000
   6.2570  1.72200E-0001   0.00000E+0000
   6.2590  1.72300E-0001   0.00000E+0000
   6.2610  1.73100E-0001   0.00000E+0000
   6.2640  1.76400E-0001   0.00000E+0000
   6.2660  1.81300E-0001   0.00000E+0000
   6.2680  1.86000E-0001   0.00000E+0000
   6.2730  1.76700E-0001   0.00000E+0000
   6.2740  1.78300E-0001   0.00000E+0000
   6.2770  1.87600E-0001   0.00000E+0000
   6.2810  1.84400E-0001   0.00000E+0000
   6.2830  1.82100E-0001   0.00000E+0000
   6.2860  1.92500E-0001   0.00000E+0000
   6.2890  1.95700E-0001   0.00000E+0000
   6.2910  1.93900E-0001   0.00000E+0000
   6.2930  1.88900E-0001   0.00000E+0000
   6.2950  1.97000E-0001   0.00000E+0000
   6.2980  2.02700E-0001   0.00000E+0000
   6.3000  1.98700E-0001   0.00000E+0000
   6.3030  1.99100E-0001   0.00000E+0000
   6.3050  2.08500E-0001   0.00000E+0000
   6.3090  2.03400E-0001   0.00000E+0000
   6.3110  2.17200E-0001   0.00000E+0000
   6.3130  2.07600E-0001   0.00000E+0000
   6.3140  2.05800E-0001   0.00000E+0000
   6.3170  2.05300E-0001   0.00000E+0000
   6.3190  2.12700E-0001   0.00000E+0000
   6.3210  2.10400E-0001   0.00000E+0000
   6.3230  2.12800E-0001   0.00000E+0000
   6.3260  2.28400E-0001   0.00000E+0000
   6.3280  2.39900E-0001   0.00000E+0000
   6.3300  1.74200E-0001   0.00000E+0000
   6.3310  1.72700E-0001   0.00000E+0000
   6.3360  2.15800E-0001   0.00000E+0000
   6.3380  2.50300E-0001   0.00000E+0000
   6.3390  2.46300E-0001   0.00000E+0000
   6.3420  2.40500E-0001   0.00000E+0000
   6.3440  2.37800E-0001   0.00000E+0000
   6.3480  2.47000E-0001   0.00000E+0000
   6.3510  2.46000E-0001   0.00000E+0000
   6.3530  2.47800E-0001   0.00000E+0000
   6.3560  2.41900E-0001   0.00000E+0000
   6.3570  2.40600E-0001   0.00000E+0000
   6.3600  2.53600E-0001   0.00000E+0000
   6.3620  2.47800E-0001   0.00000E+0000
   6.3650  2.56100E-0001   0.00000E+0000
   6.3670  2.65900E-0001   0.00000E+0000
   6.3720  2.53000E-0001   0.00000E+0000
   6.3750  2.63600E-0001   0.00000E+0000
   6.3760  2.60600E-0001   0.00000E+0000
   6.3780  2.75400E-0001   0.00000E+0000
   6.3810  2.66300E-0001   0.00000E+0000
   6.3830  2.68200E-0001   0.00000E+0000
   6.3850  2.69400E-0001   0.00000E+0000
   6.3870  2.82200E-0001   0.00000E+0000
   6.3890  2.77900E-0001   0.00000E+0000
   6.3920  2.79900E-0001   0.00000E+0000
   6.3940  2.92300E-0001   0.00000E+0000
   6.3980  2.79800E-0001   0.00000E+0000
   6.3990  2.82000E-0001   0.00000E+0000
   6.4000  2.89100E-0001   0.00000E+0000
   6.4030  2.98500E-0001   0.00000E+0000
   6.4050  2.85900E-0001   0.00000E+0000
   6.4070  2.90000E-0001   0.00000E+0000
   6.4100  2.89300E-0001   0.00000E+0000
   6.4120  2.85800E-0001   0.00000E+0000
   6.4150  2.89700E-0001   0.00000E+0000
   6.4170  2.82400E-0001   0.00000E+0000
   6.4210  2.93700E-0001   0.00000E+0000
   6.4230  2.92400E-0001   0.00000E+0000
   6.4240  2.95400E-0001   0.00000E+0000
   6.4260  3.03100E-0001   0.00000E+0000
   6.4280  2.96000E-0001   0.00000E+0000
   6.4300  3.04200E-0001   0.00000E+0000
   6.4330  3.05000E-0001   0.00000E+0000
   6.4350  3.06200E-0001   0.00000E+0000
   6.4400  3.08400E-0001   0.00000E+0000
   6.4430  3.10500E-0001   0.00000E+0000
   6.4460  3.15800E-0001   0.00000E+0000
   6.4480  3.17700E-0001   0.00000E+0000
   6.4510  3.10800E-0001   0.00000E+0000
   6.4520  3.05300E-0001   0.00000E+0000
   6.4550  3.23800E-0001   0.00000E+0000
   6.4560  3.16400E-0001   0.00000E+0000
   6.4600  3.07600E-0001   0.00000E+0000
   6.4620  3.11300E-0001   0.00000E+0000
   6.4650  3.14500E-0001   0.00000E+0000
   6.4670  3.17300E-0001   0.00000E+0000
   6.4700  3.15900E-0001   0.00000E+0000
   6.4720  3.14000E-0001   0.00000E+0000
   6.4740  3.19200E-0001   0.00000E+0000
   6.4760  3.32000E-0001   0.00000E+0000
   6.4790  3.35100E-0001   0.00000E+0000
   6.4810  3.69100E-0001   0.00000E+0000
   6.4830  3.29400E-0001   0.00000E+0000
   6.4850  3.40700E-0001   0.00000E+0000
   6.4860  3.42300E-0001   0.00000E+0000
   6.4900  3.34600E-0001   0.00000E+0000
   6.4920  3.33600E-0001   0.00000E+0000
   6.4950  3.31300E-0001   0.00000E+0000
   6.4970  3.31200E-0001   0.00000E+0000
   6.4990  3.37100E-0001   0.00000E+0000
   6.5000  3.25100E-0001   0.00000E+0000
   6.5030  3.31500E-0001   0.00000E+0000
   6.5060  3.39300E-0001   0.00000E+0000
   6.5080  3.40100E-0001   0.00000E+0000
   6.5100  3.41000E-0001   0.00000E+0000
   6.5130  3.46300E-0001   0.00000E+0000
   6.5150  3.24000E-0001   0.00000E+0000
   6.5170  3.09000E-0001   0.00000E+0000
   6.5200  3.30200E-0001   0.00000E+0000
   6.5220  3.50500E-0001   0.00000E+0000
   6.5240  3.49900E-0001   0.00000E+0000
   6.5270  3.52400E-0001   0.00000E+0000
   6.5290  3.40100E-0001   0.00000E+0000
   6.5310  3.47200E-0001   0.00000E+0000
   6.5330  3.46700E-0001   0.00000E+0000
   6.5360  3.44100E-0001   0.00000E+0000
   6.5400  3.53200E-0001   0.00000E+0000
   6.5420  3.58900E-0001   0.00000E+0000
   6.5450  3.52700E-0001   0.00000E+0000
   6.5470  3.45200E-0001   0.00000E+0000
   6.5480  3.46900E-0001   0.00000E+0000
   6.5500  3.46000E-0001   0.00000E+0000
   6.5520  3.69400E-0001   0.00000E+0000
   6.5540  3.49800E-0001   0.00000E+0000
   6.5570  3.51400E-0001   0.00000E+0000
   6.5600  3.53700E-0001   0.00000E+0000
   6.5640  3.54400E-0001   0.00000E+0000
   6.5660  3.61400E-0001   0.00000E+0000
   6.5670  3.61000E-0001   0.00000E+0000
   6.5710  3.60900E-0001   0.00000E+0000
   6.5720  3.60700E-0001   0.00000E+0000
   6.5750  3.58700E-0001   0.00000E+0000
   6.5780  3.66100E-0001   0.00000E+0000
   6.5800  3.59500E-0001   0.00000E+0000
   6.5820  3.61800E-0001   0.00000E+0000
   6.5840  3.64200E-0001   0.00000E+0000
   6.5860  3.65000E-0001   0.00000E+0000
   6.5880  3.71800E-0001   0.00000E+0000
   6.5910  3.73600E-0001   0.00000E+0000
   6.5930  3.66700E-0001   0.00000E+0000
   6.5950  3.67100E-0001   0.00000E+0000
   6.5980  3.73000E-0001   0.00000E+0000
   6.6000  3.74600E-0001   0.00000E+0000
   6.6030  3.94700E-0001   0.00000E+0000
   6.6070  3.76100E-0001   0.00000E+0000
   6.6090  3.74300E-0001   0.00000E+0000
   6.6120  3.75300E-0001   0.00000E+0000
   6.6150  3.82000E-0001   0.00000E+0000
   6.6170  3.81100E-0001   0.00000E+0000
   6.6190  3.79200E-0001   0.00000E+0000
   6.6220  3.86500E-0001   0.00000E+0000
   6.6240  3.86300E-0001   0.00000E+0000
   6.6260  3.83800E-0001   0.00000E+0000
   6.6290  3.86800E-0001   0.00000E+0000
   6.6310  3.89700E-0001   0.00000E+0000
   6.6330  4.01000E-0001   0.00000E+0000
   6.6340  3.83200E-0001   0.00000E+0000
   6.6380  3.83100E-0001   0.00000E+0000
   6.6390  3.92300E-0001   0.00000E+0000
   6.6420  3.92200E-0001   0.00000E+0000
   6.6450  3.91500E-0001   0.00000E+0000
   6.6460  3.88200E-0001   0.00000E+0000
   6.6490  3.84200E-0001   0.00000E+0000
   6.6510  3.88800E-0001   0.00000E+0000
   6.6530  3.88100E-0001   0.00000E+0000
   6.6570  3.83300E-0001   0.00000E+0000
   6.6580  3.94600E-0001   0.00000E+0000
   6.6620  3.92300E-0001   0.00000E+0000
   6.6640  3.88800E-0001   0.00000E+0000
   6.6670  3.93900E-0001   0.00000E+0000
   6.6700  4.00100E-0001   0.00000E+0000
   6.6730  3.99500E-0001   0.00000E+0000
   6.6760  3.87700E-0001   0.00000E+0000
   6.6790  3.96900E-0001   0.00000E+0000
   6.6810  4.01200E-0001   0.00000E+0000
   6.6830  4.00600E-0001   0.00000E+0000
   6.6850  4.01600E-0001   0.00000E+0000
   6.6870  4.03100E-0001   0.00000E+0000
   6.6900  3.95900E-0001   0.00000E+0000
   6.6930  4.08500E-0001   0.00000E+0000
   6.6940  4.08700E-0001   0.00000E+0000
   6.6960  4.06900E-0001   0.00000E+0000
   6.6980  4.10500E-0001   0.00000E+0000
   6.7010  3.99500E-0001   0.00000E+0000
   6.7040  3.99600E-0001   0.00000E+0000
   6.7060  4.00400E-0001   0.00000E+0000
   6.7080  3.97900E-0001   0.00000E+0000
   6.7120  4.02100E-0001   0.00000E+0000
   6.7150  3.96800E-0001   0.00000E+0000
   6.7170  4.04500E-0001   0.00000E+0000
   6.7190  4.03800E-0001   0.00000E+0000
   6.7220  4.01700E-0001   0.00000E+0000
   6.7230  4.01500E-0001   0.00000E+0000
   6.7260  4.04900E-0001   0.00000E+0000
   6.7310  4.12900E-0001   0.00000E+0000
   6.7330  4.05900E-0001   0.00000E+0000
   6.7350  4.12100E-0001   0.00000E+0000
   6.7360  4.10200E-0001   0.00000E+0000
   6.7380  4.14900E-0001   0.00000E+0000
   6.7400  4.15200E-0001   0.00000E+0000
   6.7430  4.21900E-0001   0.00000E+0000
   6.7450  4.12400E-0001   0.00000E+0000
   6.7480  4.02200E-0001   0.00000E+0000
   6.7490  4.15800E-0001   0.00000E+0000
   6.7510  4.27900E-0001   0.00000E+0000
   6.7540  4.19700E-0001   0.00000E+0000
   6.7570  4.22700E-0001   0.00000E+0000
   6.7610  4.24000E-0001   0.00000E+0000
   6.7630  4.22400E-0001   0.00000E+0000
   6.7650  4.22500E-0001   0.00000E+0000
   6.7680  4.02300E-0001   0.00000E+0000
   6.7720  4.12100E-0001   0.00000E+0000
   6.7740  4.22200E-0001   0.00000E+0000
   6.7770  4.25200E-0001   0.00000E+0000
   6.7800  4.30200E-0001   0.00000E+0000
   6.7810  4.24600E-0001   0.00000E+0000
   6.7840  4.18100E-0001   0.00000E+0000
   6.7860  4.27500E-0001   0.00000E+0000
   6.7880  4.21000E-0001   0.00000E+0000
   6.7910  4.35200E-0001   0.00000E+0000
   6.7930  4.36200E-0001   0.00000E+0000
   6.7950  4.28300E-0001   0.00000E+0000
   6.7970  4.28600E-0001   0.00000E+0000
   6.8000  4.11700E-0001   0.00000E+0000
   6.8020  4.37900E-0001   0.00000E+0000
   6.8040  4.35300E-0001   0.00000E+0000
   6.8060  4.22500E-0001   0.00000E+0000
   6.8080  4.32800E-0001   0.00000E+0000
   6.8120  4.49800E-0001   0.00000E+0000
   6.8150  4.28800E-0001   0.00000E+0000
   6.8170  4.32700E-0001   0.00000E+0000
   6.8200  4.33100E-0001   0.00000E+0000
   6.8220  4.17300E-0001   0.00000E+0000
   6.8250  4.20500E-0001   0.00000E+0000
   6.8270  4.21300E-0001   0.00000E+0000
   6.8310  4.32300E-0001   0.00000E+0000
   6.8320  4.33200E-0001   0.00000E+0000
   6.8350  4.38000E-0001   0.00000E+0000
   6.8370  4.28000E-0001   0.00000E+0000
   6.8400  4.21300E-0001   0.00000E+0000
   6.8430  4.24800E-0001   0.00000E+0000
   6.8440  4.26400E-0001   0.00000E+0000
   6.8470  4.26200E-0001   0.00000E+0000
   6.8500  4.41300E-0001   0.00000E+0000
   6.8520  4.42000E-0001   0.00000E+0000
   6.8530  4.41600E-0001   0.00000E+0000
   6.8580  4.32700E-0001   0.00000E+0000
   6.8610  4.21700E-0001   0.00000E+0000
   6.8620  4.27800E-0001   0.00000E+0000
   6.8650  4.21100E-0001   0.00000E+0000
   6.8670  4.28600E-0001   0.00000E+0000
   6.8700  4.37400E-0001   0.00000E+0000
   6.8720  4.40100E-0001   0.00000E+0000
   6.8750  4.29300E-0001   0.00000E+0000
   6.8770  4.43500E-0001   0.00000E+0000
   6.8790  4.43300E-0001   0.00000E+0000
   6.8810  4.40000E-0001   0.00000E+0000
   6.8830  4.41800E-0001   0.00000E+0000
   6.8870  4.42500E-0001   0.00000E+0000
   6.8880  4.50600E-0001   0.00000E+0000
   6.8930  4.38000E-0001   0.00000E+0000
   6.8940  4.38100E-0001   0.00000E+0000
   6.8960  4.40200E-0001   0.00000E+0000
   6.8970  4.63400E-0001   0.00000E+0000
   6.9010  4.61900E-0001   0.00000E+0000
   6.9030  4.66100E-0001   0.00000E+0000
   6.9050  4.60600E-0001   0.00000E+0000
   6.9060  4.50800E-0001   0.00000E+0000
   6.9090  4.62200E-0001   0.00000E+0000
   6.9130  4.61600E-0001   0.00000E+0000
   6.9160  4.57900E-0001   0.00000E+0000
   6.9180  4.44200E-0001   0.00000E+0000
   6.9200  4.59900E-0001   0.00000E+0000
   6.9230  4.65800E-0001   0.00000E+0000
   6.9260  4.60000E-0001   0.00000E+0000
   6.9280  4.42700E-0001   0.00000E+0000
   6.9290  4.54000E-0001   0.00000E+0000
   6.9320  4.53000E-0001   0.00000E+0000
   6.9340  4.74500E-0001   0.00000E+0000
   6.9360  4.54600E-0001   0.00000E+0000
   6.9400  4.77100E-0001   0.00000E+0000
   6.9410  4.91000E-0001   0.00000E+0000
   6.9450  4.67100E-0001   0.00000E+0000
   6.9480  4.52700E-0001   0.00000E+0000
   6.9490  4.46100E-0001   0.00000E+0000
   6.9520  4.52700E-0001   0.00000E+0000
   6.9570  4.60200E-0001   0.00000E+0000
   6.9600  4.64300E-0001   0.00000E+0000
   6.9630  4.44000E-0001   0.00000E+0000
   6.9640  4.51500E-0001   0.00000E+0000
   6.9670  4.57800E-0001   0.00000E+0000
   6.9700  4.45600E-0001   0.00000E+0000
   6.9730  4.45700E-0001   0.00000E+0000
   6.9750  4.53300E-0001   0.00000E+0000
   6.9770  4.52400E-0001   0.00000E+0000
   6.9790  4.55200E-0001   0.00000E+0000
   6.9820  4.27700E-0001   0.00000E+0000
   6.9840  4.35800E-0001   0.00000E+0000
   6.9860  4.46800E-0001   0.00000E+0000
   6.9890  4.43900E-0001   0.00000E+0000
   6.9910  4.38000E-0001   0.00000E+0000
   6.9930  4.70400E-0001   0.00000E+0000
   6.9960  4.80200E-0001   0.00000E+0000
   6.9980  4.72400E-0001   0.00000E+0000
   7.0000  4.55200E-0001   0.00000E+0000
   7.0040  4.61100E-0001   0.00000E+0000
   7.0070  4.57800E-0001   0.00000E+0000
   7.0080  4.65700E-0001   0.00000E+0000
   7.0120  4.78800E-0001   0.00000E+0000
   7.0170  4.72800E-0001   0.00000E+0000
   7.0180  4.68600E-0001   0.00000E+0000
   7.0210  4.85600E-0001   0.00000E+0000
   7.0220  4.82400E-0001   0.00000E+0000
   7.0250  4.71500E-0001   0.00000E+0000
   7.0270  4.83100E-0001   0.00000E+0000
   7.0300  4.91400E-0001   0.00000E+0000
   7.0320  4.91100E-0001   0.00000E+0000
   7.0350  4.82100E-0001   0.00000E+0000
   7.0370  4.92200E-0001   0.00000E+0000
   7.0400  5.00600E-0001   0.00000E+0000
   7.0410  5.21500E-0001   0.00000E+0000
   7.0440  5.23200E-0001   0.00000E+0000
   7.0460  5.03000E-0001   0.00000E+0000
   7.0480  5.03900E-0001   0.00000E+0000
   7.0510  5.00800E-0001   0.00000E+0000
   7.0530  5.23500E-0001   0.00000E+0000
   7.0560  5.19200E-0001   0.00000E+0000
   7.0600  5.30600E-0001   0.00000E+0000
   7.0640  5.41300E-0001   0.00000E+0000
   7.0690  5.42800E-0001   0.00000E+0000
   7.0720  5.78900E-0001   0.00000E+0000
   7.0730  5.69300E-0001   0.00000E+0000
   7.0760  5.69200E-0001   0.00000E+0000
   7.0790  5.54200E-0001   0.00000E+0000
   7.0830  5.75100E-0001   0.00000E+0000
   7.0850  6.03700E-0001   0.00000E+0000
   7.0880  6.04500E-0001   0.00000E+0000
   7.0900  6.07600E-0001   0.00000E+0000
   7.0920  6.04700E-0001   0.00000E+0000
   7.0950  6.15400E-0001   0.00000E+0000
   7.0970  6.28500E-0001   0.00000E+0000
   7.0990  6.39800E-0001   0.00000E+0000
   7.1010  6.44700E-0001   0.00000E+0000
