# Supplementary material for: Self-association of MreC as a regulatory signal in bacterial cell wall elongation
Source: Nat Commun. 2021 May 20;12:2987. doi: 10.1038/s41467-021-22957-9 (PMC8137920; doi:10.1038/s41467-021-22957-9)
Supplement: Supplementary file 4 — Source Data [file 41467_2021_22957_MOESM4_ESM.zip › Martins2-Source-Data/AUC_rawdata/E.coli/00134.RA3]

MREC FHEC 0,8 abs
R 3 20.1 20000 0031135 1.2270E11 281 1 
   5.8000 -3.74100E-0001   0.00000E+0000
   5.8040 -1.67100E-0001   0.00000E+0000
   5.8070 -1.94300E-0001   0.00000E+0000
   5.8100 -1.83300E-0001   0.00000E+0000
   5.8130 -1.46200E-0001   0.00000E+0000
   5.8140 -2.00000E-0001   0.00000E+0000
   5.8160 -3.18500E-0001   0.00000E+0000
   5.8180 -3.95000E-0001   0.00000E+0000
   5.8200 -5.46200E-0001   0.00000E+0000
   5.8210 -5.62900E-0001   0.00000E+0000
   5.8240 -3.96200E-0001   0.00000E+0000
   5.8250 -2.81900E-0001   0.00000E+0000
   5.8270 -9.92000E-0002   0.00000E+0000
   5.8280 -3.11000E-0002   0.00000E+0000
   5.8290  1.17400E-0001   0.00000E+0000
   5.8320  1.46300E-0001   0.00000E+0000
   5.8330  1.37400E-0001   0.00000E+0000
   5.8340  1.47000E-0001   0.00000E+0000
   5.8350  1.29100E-0001   0.00000E+0000
   5.8370  8.90000E-0002   0.00000E+0000
   5.8390  1.11600E-0001   0.00000E+0000
   5.8410  8.64000E-0002   0.00000E+0000
   5.8430  9.96000E-0002   0.00000E+0000
   5.8440  9.20000E-0002   0.00000E+0000
   5.8460  1.16300E-0001   0.00000E+0000
   5.8480  9.79000E-0002   0.00000E+0000
   5.8510  9.66000E-0002   0.00000E+0000
   5.8530  6.18000E-0002   0.00000E+0000
   5.8550  2.87000E-0002   0.00000E+0000
   5.8570  3.80000E-0002   0.00000E+0000
   5.8590  4.07000E-0002   0.00000E+0000
   5.8610  1.38000E-0002   0.00000E+0000
   5.8620  2.02000E-0002   0.00000E+0000
   5.8650  4.44000E-0002   0.00000E+0000
   5.8670  1.90000E-0002   0.00000E+0000
   5.8690 -2.63000E-0002   0.00000E+0000
   5.8710 -4.26000E-0002   0.00000E+0000
   5.8730 -5.30000E-0003   0.00000E+0000
   5.8770  6.70000E-0003   0.00000E+0000
   5.8800  3.74000E-0002   0.00000E+0000
   5.8810  3.06000E-0002   0.00000E+0000
   5.8840  1.51000E-0002   0.00000E+0000
   5.8850  2.29000E-0002   0.00000E+0000
   5.8870  3.96000E-0002   0.00000E+0000
   5.8890  4.60000E-0002   0.00000E+0000
   5.8920  1.33000E-0002   0.00000E+0000
   5.8940  2.69000E-0002   0.00000E+0000
   5.8960 -1.30000E-0003   0.00000E+0000
   5.8990  4.58000E-0002   0.00000E+0000
   5.9030  2.48000E-0002   0.00000E+0000
   5.9060  7.80000E-0003   0.00000E+0000
   5.9080  1.41000E-0002   0.00000E+0000
   5.9100  8.10000E-0003   0.00000E+0000
   5.9130  2.09000E-0002   0.00000E+0000
   5.9150  2.04000E-0002   0.00000E+0000
   5.9160  1.34000E-0002   0.00000E+0000
   5.9180 -1.11000E-0002   0.00000E+0000
   5.9230  3.07000E-0002   0.00000E+0000
   5.9240  2.54000E-0002   0.00000E+0000
   5.9270  4.13000E-0002   0.00000E+0000
   5.9280  5.52000E-0002   0.00000E+0000
   5.9300  7.56000E-0002   0.00000E+0000
   5.9310  6.85000E-0002   0.00000E+0000
   5.9340  2.80000E-0002   0.00000E+0000
   5.9350  3.58000E-0002   0.00000E+0000
   5.9380  7.59000E-0002   0.00000E+0000
   5.9390  7.89000E-0002   0.00000E+0000
   5.9420  5.50000E-0002   0.00000E+0000
   5.9440  7.75000E-0002   0.00000E+0000
   5.9460  6.02000E-0002   0.00000E+0000
   5.9500  4.34000E-0002   0.00000E+0000
   5.9510  4.07000E-0002   0.00000E+0000
   5.9540  5.43000E-0002   0.00000E+0000
   5.9580  7.71000E-0002   0.00000E+0000
   5.9590  9.23000E-0002   0.00000E+0000
   5.9610  8.81000E-0002   0.00000E+0000
   5.9630  3.24000E-0002   0.00000E+0000
   5.9670  1.63000E-0002   0.00000E+0000
   5.9700  1.44000E-0002   0.00000E+0000
   5.9750  2.71000E-0002   0.00000E+0000
   5.9770  3.09000E-0002   0.00000E+0000
   5.9800 -5.57200E-0001   0.00000E+0000
   5.9830 -1.17080E+0000   0.00000E+0000
   5.9850 -1.28350E+0000   0.00000E+0000
   5.9880 -1.44570E+0000   0.00000E+0000
   5.9890 -1.56320E+0000   0.00000E+0000
   5.9900 -1.86650E+0000   0.00000E+0000
   5.9920 -1.94080E+0000   0.00000E+0000
   5.9950 -1.98350E+0000   0.00000E+0000
   6.0010 -1.89520E+0000   0.00000E+0000
   6.0020 -1.85000E+0000   0.00000E+0000
   6.0040 -1.78470E+0000   0.00000E+0000
   6.0060 -1.66060E+0000   0.00000E+0000
   6.0070 -1.54460E+0000   0.00000E+0000
   6.0110 -1.19920E+0000   0.00000E+0000
   6.0130 -7.72500E-0001   0.00000E+0000
   6.0140 -1.74000E-0001   0.00000E+0000
   6.0160  2.01000E-0002   0.00000E+0000
   6.0180  1.51200E-0001   0.00000E+0000
   6.0230  1.49500E-0001   0.00000E+0000
   6.0250  1.13000E-0001   0.00000E+0000
   6.0280  1.36800E-0001   0.00000E+0000
   6.0300  1.43500E-0001   0.00000E+0000
   6.0320  1.62300E-0001   0.00000E+0000
   6.0340  1.73400E-0001   0.00000E+0000
   6.0370  1.17000E-0001   0.00000E+0000
   6.0380  9.59000E-0002   0.00000E+0000
   6.0400  9.43000E-0002   0.00000E+0000
   6.0410  1.16900E-0001   0.00000E+0000
   6.0460  1.19300E-0001   0.00000E+0000
   6.0470  9.87000E-0002   0.00000E+0000
   6.0500  1.12300E-0001   0.00000E+0000
   6.0510  1.19800E-0001   0.00000E+0000
   6.0520  1.18600E-0001   0.00000E+0000
   6.0560  1.13300E-0001   0.00000E+0000
   6.0570  1.19100E-0001   0.00000E+0000
   6.0590  1.19800E-0001   0.00000E+0000
   6.0620  1.03500E-0001   0.00000E+0000
   6.0640  1.20100E-0001   0.00000E+0000
   6.0660  1.17300E-0001   0.00000E+0000
   6.0700  9.54000E-0002   0.00000E+0000
   6.0730  9.94000E-0002   0.00000E+0000
   6.0760  1.50300E-0001   0.00000E+0000
   6.0780  1.57100E-0001   0.00000E+0000
   6.0810  1.40700E-0001   0.00000E+0000
   6.0820  1.27000E-0001   0.00000E+0000
   6.0850  1.05520E+0000   0.00000E+0000
   6.0880  1.27450E+0000   0.00000E+0000
   6.0900  1.35550E+0000   0.00000E+0000
   6.0920  1.47610E+0000   0.00000E+0000
   6.0940  1.67230E+0000   0.00000E+0000
   6.0990  2.02770E+0000   0.00000E+0000
   6.1000  2.04300E+0000   0.00000E+0000
   6.1030  1.99830E+0000   0.00000E+0000
   6.1050  1.93620E+0000   0.00000E+0000
   6.1070  1.93030E+0000   0.00000E+0000
   6.1110  1.83010E+0000   0.00000E+0000
   6.1140  1.54710E+0000   0.00000E+0000
   6.1180  7.16800E-0001   0.00000E+0000
   6.1220  4.95000E-0002   0.00000E+0000
   6.1250  1.16300E-0001   0.00000E+0000
   6.1280  1.04900E-0001   0.00000E+0000
   6.1300  1.11500E-0001   0.00000E+0000
   6.1330  1.02800E-0001   0.00000E+0000
   6.1360  8.98000E-0002   0.00000E+0000
   6.1390  9.86000E-0002   0.00000E+0000
   6.1420  8.29000E-0002   0.00000E+0000
   6.1440  8.93000E-0002   0.00000E+0000
   6.1470  9.83000E-0002   0.00000E+0000
   6.1490  8.95000E-0002   0.00000E+0000
   6.1500  9.18000E-0002   0.00000E+0000
   6.1530  9.39000E-0002   0.00000E+0000
   6.1550  9.68000E-0002   0.00000E+0000
   6.1570  1.03000E-0001   0.00000E+0000
   6.1590  9.91000E-0002   0.00000E+0000
   6.1620  9.71000E-0002   0.00000E+0000
   6.1630  9.71000E-0002   0.00000E+0000
   6.1660  1.01300E-0001   0.00000E+0000
   6.1670  1.11400E-0001   0.00000E+0000
   6.1710  1.03300E-0001   0.00000E+0000
   6.1720  1.06900E-0001   0.00000E+0000
   6.1750  9.90000E-0002   0.00000E+0000
   6.1760  1.06100E-0001   0.00000E+0000
   6.1800  1.10600E-0001   0.00000E+0000
   6.1830  1.05900E-0001   0.00000E+0000
   6.1870  1.08300E-0001   0.00000E+0000
   6.1880  1.07000E-0001   0.00000E+0000
   6.1910  1.08000E-0001   0.00000E+0000
   6.1920  1.09100E-0001   0.00000E+0000
   6.1950  1.07500E-0001   0.00000E+0000
   6.1970  1.10800E-0001   0.00000E+0000
   6.1990  1.15800E-0001   0.00000E+0000
   6.2020  1.15100E-0001   0.00000E+0000
   6.2040  1.21300E-0001   0.00000E+0000
   6.2060  1.13700E-0001   0.00000E+0000
   6.2080  1.17300E-0001   0.00000E+0000
   6.2110  1.22300E-0001   0.00000E+0000
   6.2130  1.20100E-0001   0.00000E+0000
   6.2160  1.24200E-0001   0.00000E+0000
   6.2180  1.24500E-0001   0.00000E+0000
   6.2210  1.25400E-0001   0.00000E+0000
   6.2240  1.31100E-0001   0.00000E+0000
   6.2250  1.55200E-0001   0.00000E+0000
   6.2290  1.30200E-0001   0.00000E+0000
   6.2310  7.43000E-0002   0.00000E+0000
   6.2340  7.88000E-0002   0.00000E+0000
   6.2360  1.64100E-0001   0.00000E+0000
   6.2380  1.57800E-0001   0.00000E+0000
   6.2430  1.45200E-0001   0.00000E+0000
   6.2450  1.44500E-0001   0.00000E+0000
   6.2470  1.47400E-0001   0.00000E+0000
   6.2500  1.41200E-0001   0.00000E+0000
   6.2520  1.37200E-0001   0.00000E+0000
   6.2550  1.43000E-0001   0.00000E+0000
   6.2570  1.56800E-0001   0.00000E+0000
   6.2590  1.63300E-0001   0.00000E+0000
   6.2620  1.54300E-0001   0.00000E+0000
   6.2640  1.53200E-0001   0.00000E+0000
   6.2670  1.68800E-0001   0.00000E+0000
   6.2680  1.58000E-0001   0.00000E+0000
   6.2720  1.55000E-0001   0.00000E+0000
   6.2730  1.56000E-0001   0.00000E+0000
   6.2760  1.66200E-0001   0.00000E+0000
   6.2790  1.71500E-0001   0.00000E+0000
   6.2820  1.55400E-0001   0.00000E+0000
   6.2840  1.63000E-0001   0.00000E+0000
   6.2860  1.74100E-0001   0.00000E+0000
   6.2910  1.66100E-0001   0.00000E+0000
   6.2920  1.60700E-0001   0.00000E+0000
   6.2950  1.77100E-0001   0.00000E+0000
   6.2960  1.79400E-0001   0.00000E+0000
   6.3000  1.75600E-0001   0.00000E+0000
   6.3030  1.83600E-0001   0.00000E+0000
   6.3050  1.83900E-0001   0.00000E+0000
   6.3070  1.85200E-0001   0.00000E+0000
   6.3090  1.98600E-0001   0.00000E+0000
   6.3130  1.84300E-0001   0.00000E+0000
   6.3140  1.77100E-0001   0.00000E+0000
   6.3180  1.82600E-0001   0.00000E+0000
   6.3210  1.92300E-0001   0.00000E+0000
   6.3230  1.95100E-0001   0.00000E+0000
   6.3270  2.17800E-0001   0.00000E+0000
   6.3300  1.58700E-0001   0.00000E+0000
   6.3320  1.62100E-0001   0.00000E+0000
   6.3350  1.71800E-0001   0.00000E+0000
   6.3360  2.17100E-0001   0.00000E+0000
   6.3390  2.23200E-0001   0.00000E+0000
   6.3420  2.12900E-0001   0.00000E+0000
   6.3440  2.20500E-0001   0.00000E+0000
   6.3460  2.27100E-0001   0.00000E+0000
   6.3480  2.29600E-0001   0.00000E+0000
   6.3500  2.17500E-0001   0.00000E+0000
   6.3530  2.20400E-0001   0.00000E+0000
   6.3550  2.23100E-0001   0.00000E+0000
   6.3580  2.25100E-0001   0.00000E+0000
   6.3590  2.22000E-0001   0.00000E+0000
   6.3620  2.25100E-0001   0.00000E+0000
   6.3660  2.33800E-0001   0.00000E+0000
   6.3670  2.35700E-0001   0.00000E+0000
   6.3710  2.34200E-0001   0.00000E+0000
   6.3730  2.45400E-0001   0.00000E+0000
   6.3750  2.38900E-0001   0.00000E+0000
   6.3770  2.47100E-0001   0.00000E+0000
   6.3800  2.39000E-0001   0.00000E+0000
   6.3830  2.43400E-0001   0.00000E+0000
   6.3850  2.55800E-0001   0.00000E+0000
   6.3870  2.63400E-0001   0.00000E+0000
   6.3880  2.48100E-0001   0.00000E+0000
   6.3920  2.61300E-0001   0.00000E+0000
   6.3940  2.56000E-0001   0.00000E+0000
   6.3970  2.55400E-0001   0.00000E+0000
   6.3990  2.61900E-0001   0.00000E+0000
   6.4000  2.66900E-0001   0.00000E+0000
   6.4020  2.64600E-0001   0.00000E+0000
   6.4050  2.61400E-0001   0.00000E+0000
   6.4070  2.62100E-0001   0.00000E+0000
   6.4080  2.64700E-0001   0.00000E+0000
   6.4110  2.70400E-0001   0.00000E+0000
   6.4120  2.68300E-0001   0.00000E+0000
   6.4160  2.57700E-0001   0.00000E+0000
   6.4190  2.72900E-0001   0.00000E+0000
   6.4210  2.69300E-0001   0.00000E+0000
   6.4260  2.79300E-0001   0.00000E+0000
   6.4280  2.77100E-0001   0.00000E+0000
   6.4300  2.79500E-0001   0.00000E+0000
   6.4320  2.82700E-0001   0.00000E+0000
   6.4350  2.87500E-0001   0.00000E+0000
   6.4370  2.89300E-0001   0.00000E+0000
   6.4400  2.87500E-0001   0.00000E+0000
   6.4410  2.84400E-0001   0.00000E+0000
   6.4440  2.89800E-0001   0.00000E+0000
   6.4450  2.91100E-0001   0.00000E+0000
   6.4480  2.92300E-0001   0.00000E+0000
   6.4510  2.88900E-0001   0.00000E+0000
   6.4520  2.91000E-0001   0.00000E+0000
   6.4530  2.97900E-0001   0.00000E+0000
   6.4560  3.02600E-0001   0.00000E+0000
   6.4580  2.87100E-0001   0.00000E+0000
   6.4600  2.95300E-0001   0.00000E+0000
   6.4610  2.92800E-0001   0.00000E+0000
   6.4640  2.98300E-0001   0.00000E+0000
   6.4650  3.08100E-0001   0.00000E+0000
   6.4690  2.96600E-0001   0.00000E+0000
   6.4720  2.96600E-0001   0.00000E+0000
   6.4760  3.08500E-0001   0.00000E+0000
   6.4780  3.38600E-0001   0.00000E+0000
   6.4790  3.43100E-0001   0.00000E+0000
   6.4810  3.26100E-0001   0.00000E+0000
   6.4850  3.17000E-0001   0.00000E+0000
   6.4860  3.22500E-0001   0.00000E+0000
   6.4880  3.11000E-0001   0.00000E+0000
   6.4900  3.16000E-0001   0.00000E+0000
   6.4920  3.09100E-0001   0.00000E+0000
   6.4940  3.11100E-0001   0.00000E+0000
   6.4950  3.15100E-0001   0.00000E+0000
   6.4970  3.10900E-0001   0.00000E+0000
   6.5000  3.12200E-0001   0.00000E+0000
   6.5020  3.22600E-0001   0.00000E+0000
   6.5050  3.21500E-0001   0.00000E+0000
   6.5060  3.20900E-0001   0.00000E+0000
   6.5080  3.27900E-0001   0.00000E+0000
   6.5100  3.33100E-0001   0.00000E+0000
   6.5130  3.12700E-0001   0.00000E+0000
   6.5150  2.97100E-0001   0.00000E+0000
   6.5170  3.19600E-0001   0.00000E+0000
   6.5190  3.32200E-0001   0.00000E+0000
   6.5220  3.33100E-0001   0.00000E+0000
   6.5240  3.38300E-0001   0.00000E+0000
   6.5270  3.30300E-0001   0.00000E+0000
   6.5290  3.26600E-0001   0.00000E+0000
   6.5330  3.26500E-0001   0.00000E+0000
   6.5340  3.33100E-0001   0.00000E+0000
   6.5360  3.31300E-0001   0.00000E+0000
   6.5380  3.37700E-0001   0.00000E+0000
   6.5400  3.46400E-0001   0.00000E+0000
   6.5430  3.34000E-0001   0.00000E+0000
   6.5450  3.33100E-0001   0.00000E+0000
   6.5480  3.26800E-0001   0.00000E+0000
   6.5490  3.44200E-0001   0.00000E+0000
   6.5500  3.54200E-0001   0.00000E+0000
   6.5520  3.37000E-0001   0.00000E+0000
   6.5530  3.30400E-0001   0.00000E+0000
   6.5570  3.37300E-0001   0.00000E+0000
   6.5590  3.37000E-0001   0.00000E+0000
   6.5610  3.45800E-0001   0.00000E+0000
   6.5640  3.48400E-0001   0.00000E+0000
   6.5650  3.44300E-0001   0.00000E+0000
   6.5680  3.55300E-0001   0.00000E+0000
   6.5690  3.45400E-0001   0.00000E+0000
   6.5720  3.39700E-0001   0.00000E+0000
   6.5750  3.45200E-0001   0.00000E+0000
   6.5770  3.46000E-0001   0.00000E+0000
   6.5790  3.41500E-0001   0.00000E+0000
   6.5810  3.56000E-0001   0.00000E+0000
   6.5830  3.54100E-0001   0.00000E+0000
   6.5840  3.52700E-0001   0.00000E+0000
   6.5880  3.54400E-0001   0.00000E+0000
   6.5900  3.53400E-0001   0.00000E+0000
   6.5910  3.51200E-0001   0.00000E+0000
   6.5930  3.57300E-0001   0.00000E+0000
   6.5950  3.57700E-0001   0.00000E+0000
   6.5980  3.50900E-0001   0.00000E+0000
   6.6010  3.70500E-0001   0.00000E+0000
   6.6030  3.79000E-0001   0.00000E+0000
   6.6050  3.69000E-0001   0.00000E+0000
   6.6070  3.56900E-0001   0.00000E+0000
   6.6080  3.60900E-0001   0.00000E+0000
   6.6120  3.72200E-0001   0.00000E+0000
   6.6140  3.72800E-0001   0.00000E+0000
   6.6170  3.58400E-0001   0.00000E+0000
   6.6210  3.75200E-0001   0.00000E+0000
   6.6240  3.60600E-0001   0.00000E+0000
   6.6260  3.76700E-0001   0.00000E+0000
   6.6270  3.76600E-0001   0.00000E+0000
   6.6310  3.74500E-0001   0.00000E+0000
   6.6360  3.70500E-0001   0.00000E+0000
   6.6390  3.75900E-0001   0.00000E+0000
   6.6420  3.80800E-0001   0.00000E+0000
   6.6440  3.71000E-0001   0.00000E+0000
   6.6470  3.71900E-0001   0.00000E+0000
   6.6490  3.77300E-0001   0.00000E+0000
   6.6510  3.77500E-0001   0.00000E+0000
   6.6530  3.74600E-0001   0.00000E+0000
   6.6550  3.71800E-0001   0.00000E+0000
   6.6570  3.77700E-0001   0.00000E+0000
   6.6600  3.80400E-0001   0.00000E+0000
   6.6620  3.79700E-0001   0.00000E+0000
   6.6640  3.78100E-0001   0.00000E+0000
   6.6680  3.81700E-0001   0.00000E+0000
   6.6690  3.84200E-0001   0.00000E+0000
   6.6730  3.83000E-0001   0.00000E+0000
   6.6760  3.78000E-0001   0.00000E+0000
   6.6780  3.85200E-0001   0.00000E+0000
   6.6800  3.87200E-0001   0.00000E+0000
   6.6830  3.91400E-0001   0.00000E+0000
   6.6850  3.88000E-0001   0.00000E+0000
   6.6880  3.89300E-0001   0.00000E+0000
   6.6890  3.79200E-0001   0.00000E+0000
   6.6920  3.89500E-0001   0.00000E+0000
   6.6940  3.93200E-0001   0.00000E+0000
   6.6980  3.87100E-0001   0.00000E+0000
   6.7000  3.89600E-0001   0.00000E+0000
   6.7030  3.80800E-0001   0.00000E+0000
   6.7040  3.83500E-0001   0.00000E+0000
   6.7070  3.88800E-0001   0.00000E+0000
   6.7080  3.82200E-0001   0.00000E+0000
   6.7120  3.88500E-0001   0.00000E+0000
   6.7140  3.84500E-0001   0.00000E+0000
   6.7170  3.88300E-0001   0.00000E+0000
   6.7200  3.81800E-0001   0.00000E+0000
   6.7220  3.88700E-0001   0.00000E+0000
   6.7240  3.92000E-0001   0.00000E+0000
   6.7260  3.97600E-0001   0.00000E+0000
   6.7290  3.99900E-0001   0.00000E+0000
   6.7310  3.97900E-0001   0.00000E+0000
   6.7330  4.00800E-0001   0.00000E+0000
   6.7360  4.02600E-0001   0.00000E+0000
   6.7400  4.00900E-0001   0.00000E+0000
   6.7430  4.14900E-0001   0.00000E+0000
   6.7460  3.96200E-0001   0.00000E+0000
   6.7480  3.83200E-0001   0.00000E+0000
   6.7520  4.11200E-0001   0.00000E+0000
   6.7570  4.06300E-0001   0.00000E+0000
   6.7590  4.07400E-0001   0.00000E+0000
   6.7620  4.14200E-0001   0.00000E+0000
   6.7640  4.07900E-0001   0.00000E+0000
   6.7670  4.02100E-0001   0.00000E+0000
   6.7700  3.77800E-0001   0.00000E+0000
   6.7720  4.02500E-0001   0.00000E+0000
   6.7750  4.09200E-0001   0.00000E+0000
   6.7790  4.14200E-0001   0.00000E+0000
   6.7820  4.11000E-0001   0.00000E+0000
   6.7870  4.13800E-0001   0.00000E+0000
   6.7910  4.26100E-0001   0.00000E+0000
   6.7940  4.17900E-0001   0.00000E+0000
   6.7960  4.17700E-0001   0.00000E+0000
   6.8010  4.03500E-0001   0.00000E+0000
   6.8050  4.26100E-0001   0.00000E+0000
   6.8070  4.22100E-0001   0.00000E+0000
   6.8090  4.40000E-0001   0.00000E+0000
   6.8120  4.38000E-0001   0.00000E+0000
   6.8140  4.17300E-0001   0.00000E+0000
   6.8170  4.25700E-0001   0.00000E+0000
   6.8200  4.22000E-0001   0.00000E+0000
   6.8210  4.12300E-0001   0.00000E+0000
   6.8260  4.14500E-0001   0.00000E+0000
   6.8270  4.16700E-0001   0.00000E+0000
   6.8300  4.19900E-0001   0.00000E+0000
   6.8320  4.22600E-0001   0.00000E+0000
   6.8360  4.27500E-0001   0.00000E+0000
   6.8370  4.20000E-0001   0.00000E+0000
   6.8390  4.16800E-0001   0.00000E+0000
   6.8420  4.12400E-0001   0.00000E+0000
   6.8440  4.12200E-0001   0.00000E+0000
   6.8480  4.30500E-0001   0.00000E+0000
   6.8500  4.32700E-0001   0.00000E+0000
   6.8530  4.35800E-0001   0.00000E+0000
   6.8550  4.30800E-0001   0.00000E+0000
   6.8580  4.19900E-0001   0.00000E+0000
   6.8630  4.13000E-0001   0.00000E+0000
   6.8670  4.17700E-0001   0.00000E+0000
   6.8690  4.17700E-0001   0.00000E+0000
   6.8720  4.29400E-0001   0.00000E+0000
   6.8740  4.23900E-0001   0.00000E+0000
   6.8760  4.40000E-0001   0.00000E+0000
   6.8820  4.30000E-0001   0.00000E+0000
   6.8860  4.31900E-0001   0.00000E+0000
   6.8880  4.38100E-0001   0.00000E+0000
   6.8910  4.31300E-0001   0.00000E+0000
   6.8930  4.26400E-0001   0.00000E+0000
   6.8970  4.37900E-0001   0.00000E+0000
   6.8980  4.57900E-0001   0.00000E+0000
   6.8990  4.65700E-0001   0.00000E+0000
   6.9010  4.59100E-0001   0.00000E+0000
   6.9050  4.50600E-0001   0.00000E+0000
   6.9060  4.46000E-0001   0.00000E+0000
   6.9100  4.68200E-0001   0.00000E+0000
   6.9110  4.54300E-0001   0.00000E+0000
   6.9160  4.45600E-0001   0.00000E+0000
   6.9170  4.47400E-0001   0.00000E+0000
   6.9200  4.40000E-0001   0.00000E+0000
   6.9230  4.60000E-0001   0.00000E+0000
   6.9240  4.49300E-0001   0.00000E+0000
   6.9290  4.44700E-0001   0.00000E+0000
   6.9310  4.46200E-0001   0.00000E+0000
   6.9330  4.53700E-0001   0.00000E+0000
   6.9360  4.52400E-0001   0.00000E+0000
   6.9370  4.47200E-0001   0.00000E+0000
   6.9410  4.84800E-0001   0.00000E+0000
   6.9430  4.74200E-0001   0.00000E+0000
   6.9450  4.56600E-0001   0.00000E+0000
   6.9480  4.43700E-0001   0.00000E+0000
   6.9500  4.38900E-0001   0.00000E+0000
   6.9520  4.56600E-0001   0.00000E+0000
   6.9550  4.41600E-0001   0.00000E+0000
   6.9570  4.51000E-0001   0.00000E+0000
   6.9590  4.55000E-0001   0.00000E+0000
   6.9640  4.43800E-0001   0.00000E+0000
   6.9680  4.45800E-0001   0.00000E+0000
   6.9700  4.40100E-0001   0.00000E+0000
   6.9730  4.51400E-0001   0.00000E+0000
   6.9750  4.60600E-0001   0.00000E+0000
   6.9770  4.47500E-0001   0.00000E+0000
   6.9800  4.40700E-0001   0.00000E+0000
   6.9820  4.22700E-0001   0.00000E+0000
   6.9870  4.32800E-0001   0.00000E+0000
   6.9890  4.40100E-0001   0.00000E+0000
   6.9910  4.40200E-0001   0.00000E+0000
   6.9920  4.46300E-0001   0.00000E+0000
   6.9960  4.78600E-0001   0.00000E+0000
   6.9980  4.72100E-0001   0.00000E+0000
   6.9990  4.42300E-0001   0.00000E+0000
   7.0000  4.41200E-0001   0.00000E+0000
   7.0030  4.51100E-0001   0.00000E+0000
   7.0060  4.60100E-0001   0.00000E+0000
   7.0100  4.73400E-0001   0.00000E+0000
   7.0130  4.81500E-0001   0.00000E+0000
   7.0150  4.76000E-0001   0.00000E+0000
   7.0180  4.72100E-0001   0.00000E+0000
   7.0210  4.96900E-0001   0.00000E+0000
   7.0230  4.78200E-0001   0.00000E+0000
   7.0250  4.82800E-0001   0.00000E+0000
   7.0280  4.97600E-0001   0.00000E+0000
   7.0320  4.81100E-0001   0.00000E+0000
   7.0340  4.95600E-0001   0.00000E+0000
   7.0370  4.96200E-0001   0.00000E+0000
   7.0390  5.15200E-0001   0.00000E+0000
   7.0420  5.23500E-0001   0.00000E+0000
   7.0440  5.26900E-0001   0.00000E+0000
   7.0460  5.17600E-0001   0.00000E+0000
   7.0490  5.05900E-0001   0.00000E+0000
   7.0510  5.11200E-0001   0.00000E+0000
   7.0530  5.25300E-0001   0.00000E+0000
   7.0560  5.26700E-0001   0.00000E+0000
   7.0580  5.25100E-0001   0.00000E+0000
   7.0600  5.44800E-0001   0.00000E+0000
   7.0620  5.48500E-0001   0.00000E+0000
   7.0650  5.58100E-0001   0.00000E+0000
   7.0680  5.53600E-0001   0.00000E+0000
   7.0720  5.81800E-0001   0.00000E+0000
   7.0740  5.76900E-0001   0.00000E+0000
   7.0760  5.80900E-0001   0.00000E+0000
   7.0770  5.66900E-0001   0.00000E+0000
   7.0800  5.75200E-0001   0.00000E+0000
   7.0830  5.91300E-0001   0.00000E+0000
   7.0850  6.12400E-0001   0.00000E+0000
   7.0870  6.14200E-0001   0.00000E+0000
   7.0900  6.19300E-0001   0.00000E+0000
   7.0920  6.27600E-0001   0.00000E+0000
   7.0940  6.42200E-0001   0.00000E+0000
   7.0960  6.43100E-0001   0.00000E+0000
   7.0990  6.54400E-0001   0.00000E+0000
   7.1010  6.77200E-0001   0.00000E+0000
