# Supplementary material for: Self-association of MreC as a regulatory signal in bacterial cell wall elongation
Source: Nat Commun. 2021 May 20;12:2987. doi: 10.1038/s41467-021-22957-9 (PMC8137920; doi:10.1038/s41467-021-22957-9)
Supplement: Supplementary file 4 — Source Data [file 41467_2021_22957_MOESM4_ESM.zip › Martins2-Source-Data/AUC_rawdata/E.coli/00108.RA3]

MREC FHEC 0,8 abs
R 3 20.0 20000 0025697 9.8920E10 281 1 
   5.8000 -4.99500E-0001   0.00000E+0000
   5.8030 -2.45600E-0001   0.00000E+0000
   5.8060 -2.36700E-0001   0.00000E+0000
   5.8080 -1.86300E-0001   0.00000E+0000
   5.8100 -1.25200E-0001   0.00000E+0000
   5.8110 -1.13300E-0001   0.00000E+0000
   5.8140 -2.03800E-0001   0.00000E+0000
   5.8160 -3.54800E-0001   0.00000E+0000
   5.8170 -5.07700E-0001   0.00000E+0000
   5.8200 -5.04000E-0001   0.00000E+0000
   5.8210 -6.18000E-0001   0.00000E+0000
   5.8230 -4.83900E-0001   0.00000E+0000
   5.8250 -4.10500E-0001   0.00000E+0000
   5.8290  5.27000E-0002   0.00000E+0000
   5.8300  1.29300E-0001   0.00000E+0000
   5.8330  1.60400E-0001   0.00000E+0000
   5.8360  1.15300E-0001   0.00000E+0000
   5.8370  9.94000E-0002   0.00000E+0000
   5.8390  9.43000E-0002   0.00000E+0000
   5.8410  8.58000E-0002   0.00000E+0000
   5.8440  7.57000E-0002   0.00000E+0000
   5.8470  1.05700E-0001   0.00000E+0000
   5.8480  9.21000E-0002   0.00000E+0000
   5.8510  9.74000E-0002   0.00000E+0000
   5.8520  8.25000E-0002   0.00000E+0000
   5.8540  6.03000E-0002   0.00000E+0000
   5.8580  3.37000E-0002   0.00000E+0000
   5.8590  3.77000E-0002   0.00000E+0000
   5.8610  9.70000E-0003   0.00000E+0000
   5.8650  2.94000E-0002   0.00000E+0000
   5.8660  1.36000E-0002   0.00000E+0000
   5.8690 -1.45000E-0002   0.00000E+0000
   5.8720 -3.30000E-0002   0.00000E+0000
   5.8730  7.30000E-0003   0.00000E+0000
   5.8760  6.90000E-0003   0.00000E+0000
   5.8770  3.79000E-0002   0.00000E+0000
   5.8780  4.57000E-0002   0.00000E+0000
   5.8810  3.58000E-0002   0.00000E+0000
   5.8830  1.19000E-0002   0.00000E+0000
   5.8860  2.14000E-0002   0.00000E+0000
   5.8870  3.86000E-0002   0.00000E+0000
   5.8900  4.14000E-0002   0.00000E+0000
   5.8920  1.81000E-0002   0.00000E+0000
   5.8940  3.56000E-0002   0.00000E+0000
   5.8960  1.60000E-0002   0.00000E+0000
   5.8980  1.19000E-0002   0.00000E+0000
   5.9000  4.06000E-0002   0.00000E+0000
   5.9020  2.40000E-0002   0.00000E+0000
   5.9030  2.00000E-0002   0.00000E+0000
   5.9060  6.60000E-0003   0.00000E+0000
   5.9080  1.02000E-0002   0.00000E+0000
   5.9090  1.56000E-0002   0.00000E+0000
   5.9120  1.95000E-0002   0.00000E+0000
   5.9150  2.13000E-0002   0.00000E+0000
   5.9170  2.35000E-0002   0.00000E+0000
   5.9200  3.50000E-0003   0.00000E+0000
   5.9230  1.99000E-0002   0.00000E+0000
   5.9250  4.36000E-0002   0.00000E+0000
   5.9280  2.56000E-0002   0.00000E+0000
   5.9300  5.64000E-0002   0.00000E+0000
   5.9310  8.28000E-0002   0.00000E+0000
   5.9320  6.76000E-0002   0.00000E+0000
   5.9340  3.89000E-0002   0.00000E+0000
   5.9350  2.38000E-0002   0.00000E+0000
   5.9390  7.23000E-0002   0.00000E+0000
   5.9400  7.64000E-0002   0.00000E+0000
   5.9440  6.15000E-0002   0.00000E+0000
   5.9460  7.62000E-0002   0.00000E+0000
   5.9470  6.77000E-0002   0.00000E+0000
   5.9490  6.09000E-0002   0.00000E+0000
   5.9510  3.51000E-0002   0.00000E+0000
   5.9520  3.89000E-0002   0.00000E+0000
   5.9540  5.56000E-0002   0.00000E+0000
   5.9570  5.32000E-0002   0.00000E+0000
   5.9600  8.34000E-0002   0.00000E+0000
   5.9610  9.20000E-0002   0.00000E+0000
   5.9630  7.95000E-0002   0.00000E+0000
   5.9660  2.42000E-0002   0.00000E+0000
   5.9680  1.89000E-0002   0.00000E+0000
   5.9700  1.33000E-0002   0.00000E+0000
   5.9730  3.36000E-0002   0.00000E+0000
   5.9750  2.59000E-0002   0.00000E+0000
   5.9780  7.39000E-0002   0.00000E+0000
   5.9800 -4.97600E-0001   0.00000E+0000
   5.9820 -8.96800E-0001   0.00000E+0000
   5.9840 -1.21260E+0000   0.00000E+0000
   5.9860 -1.30150E+0000   0.00000E+0000
   5.9890 -1.48730E+0000   0.00000E+0000
   5.9920 -1.64860E+0000   0.00000E+0000
   5.9940 -1.91160E+0000   0.00000E+0000
   5.9950 -1.95570E+0000   0.00000E+0000
   5.9970 -1.95410E+0000   0.00000E+0000
   5.9980 -1.93790E+0000   0.00000E+0000
   6.0020 -1.88090E+0000   0.00000E+0000
   6.0060 -1.75720E+0000   0.00000E+0000
   6.0090 -1.57670E+0000   0.00000E+0000
   6.0110 -1.42880E+0000   0.00000E+0000
   6.0130 -1.14290E+0000   0.00000E+0000
   6.0140 -9.08300E-0001   0.00000E+0000
   6.0180  5.41000E-0002   0.00000E+0000
   6.0200  1.53200E-0001   0.00000E+0000
   6.0230  1.45100E-0001   0.00000E+0000
   6.0250  1.44400E-0001   0.00000E+0000
   6.0270  1.05700E-0001   0.00000E+0000
   6.0300  1.43000E-0001   0.00000E+0000
   6.0320  1.47500E-0001   0.00000E+0000
   6.0360  1.75000E-0001   0.00000E+0000
   6.0390  1.14000E-0001   0.00000E+0000
   6.0410  9.32000E-0002   0.00000E+0000
   6.0440  1.22000E-0001   0.00000E+0000
   6.0470  1.28600E-0001   0.00000E+0000
   6.0490  1.05300E-0001   0.00000E+0000
   6.0500  1.06700E-0001   0.00000E+0000
   6.0510  1.17300E-0001   0.00000E+0000
   6.0530  1.10300E-0001   0.00000E+0000
   6.0560  1.20300E-0001   0.00000E+0000
   6.0570  1.12700E-0001   0.00000E+0000
   6.0590  1.15900E-0001   0.00000E+0000
   6.0620  1.12100E-0001   0.00000E+0000
   6.0660  1.25600E-0001   0.00000E+0000
   6.0680  1.07100E-0001   0.00000E+0000
   6.0700  1.01900E-0001   0.00000E+0000
   6.0710  9.98000E-0002   0.00000E+0000
   6.0730  1.21300E-0001   0.00000E+0000
   6.0770  1.58600E-0001   0.00000E+0000
   6.0790  1.45500E-0001   0.00000E+0000
   6.0820  1.00200E-0001   0.00000E+0000
   6.0840  3.21700E-0001   0.00000E+0000
   6.0850  1.22100E+0000   0.00000E+0000
   6.0890  1.39420E+0000   0.00000E+0000
   6.0920  1.42610E+0000   0.00000E+0000
   6.0940  1.52300E+0000   0.00000E+0000
   6.0960  2.00400E+0000   0.00000E+0000
   6.1010  2.06170E+0000   0.00000E+0000
   6.1040  1.97370E+0000   0.00000E+0000
   6.1070  1.91290E+0000   0.00000E+0000
   6.1090  1.87030E+0000   0.00000E+0000
   6.1130  1.65950E+0000   0.00000E+0000
   6.1150  1.30400E+0000   0.00000E+0000
   6.1180  9.66000E-0001   0.00000E+0000
   6.1200  7.34000E-0002   0.00000E+0000
   6.1260  1.33800E-0001   0.00000E+0000
   6.1280  1.13000E-0001   0.00000E+0000
   6.1300  1.21800E-0001   0.00000E+0000
   6.1320  1.13500E-0001   0.00000E+0000
   6.1340  1.05000E-0001   0.00000E+0000
   6.1350  1.08000E-0001   0.00000E+0000
   6.1370  1.05000E-0001   0.00000E+0000
   6.1400  1.01600E-0001   0.00000E+0000
   6.1420  1.02500E-0001   0.00000E+0000
   6.1450  1.05700E-0001   0.00000E+0000
   6.1470  1.09300E-0001   0.00000E+0000
   6.1500  1.06100E-0001   0.00000E+0000
   6.1530  1.03300E-0001   0.00000E+0000
   6.1550  1.10900E-0001   0.00000E+0000
   6.1590  1.13100E-0001   0.00000E+0000
   6.1600  1.14800E-0001   0.00000E+0000
   6.1640  1.13200E-0001   0.00000E+0000
   6.1660  1.18100E-0001   0.00000E+0000
   6.1690  1.14900E-0001   0.00000E+0000
   6.1710  1.14000E-0001   0.00000E+0000
   6.1730  1.14300E-0001   0.00000E+0000
   6.1760  1.20100E-0001   0.00000E+0000
   6.1780  1.24200E-0001   0.00000E+0000
   6.1800  1.26100E-0001   0.00000E+0000
   6.1810  1.27000E-0001   0.00000E+0000
   6.1860  1.24300E-0001   0.00000E+0000
   6.1870  1.28700E-0001   0.00000E+0000
   6.1890  1.26500E-0001   0.00000E+0000
   6.1920  1.32300E-0001   0.00000E+0000
   6.1930  1.32300E-0001   0.00000E+0000
   6.1950  1.33100E-0001   0.00000E+0000
   6.1980  1.35300E-0001   0.00000E+0000
   6.2000  1.37800E-0001   0.00000E+0000
   6.2040  1.34600E-0001   0.00000E+0000
   6.2050  1.34800E-0001   0.00000E+0000
   6.2060  1.38700E-0001   0.00000E+0000
   6.2090  1.36000E-0001   0.00000E+0000
   6.2110  1.46700E-0001   0.00000E+0000
   6.2130  1.43400E-0001   0.00000E+0000
   6.2150  1.49300E-0001   0.00000E+0000
   6.2180  1.51800E-0001   0.00000E+0000
   6.2190  1.52900E-0001   0.00000E+0000
   6.2220  1.53400E-0001   0.00000E+0000
   6.2250  1.59900E-0001   0.00000E+0000
   6.2260  1.83400E-0001   0.00000E+0000
   6.2310  1.19800E-0001   0.00000E+0000
   6.2330  9.40000E-0002   0.00000E+0000
   6.2350  1.65400E-0001   0.00000E+0000
   6.2370  1.85500E-0001   0.00000E+0000
   6.2400  1.73700E-0001   0.00000E+0000
   6.2420  1.76400E-0001   0.00000E+0000
   6.2430  1.76800E-0001   0.00000E+0000
   6.2450  1.77600E-0001   0.00000E+0000
   6.2490  1.76200E-0001   0.00000E+0000
   6.2530  1.77600E-0001   0.00000E+0000
   6.2550  1.75800E-0001   0.00000E+0000
   6.2570  1.91400E-0001   0.00000E+0000
   6.2600  1.80600E-0001   0.00000E+0000
   6.2630  1.91700E-0001   0.00000E+0000
   6.2670  2.07800E-0001   0.00000E+0000
   6.2680  1.99200E-0001   0.00000E+0000
   6.2700  1.91400E-0001   0.00000E+0000
   6.2730  1.88100E-0001   0.00000E+0000
   6.2740  2.00300E-0001   0.00000E+0000
   6.2760  1.96900E-0001   0.00000E+0000
   6.2790  2.05200E-0001   0.00000E+0000
   6.2820  1.90300E-0001   0.00000E+0000
   6.2840  2.05800E-0001   0.00000E+0000
   6.2860  2.13300E-0001   0.00000E+0000
   6.2870  2.08400E-0001   0.00000E+0000
   6.2900  2.05100E-0001   0.00000E+0000
   6.2930  2.09800E-0001   0.00000E+0000
   6.2940  2.16900E-0001   0.00000E+0000
   6.2960  2.20900E-0001   0.00000E+0000
   6.2990  2.23300E-0001   0.00000E+0000
   6.3020  2.21900E-0001   0.00000E+0000
   6.3030  2.23400E-0001   0.00000E+0000
   6.3050  2.29600E-0001   0.00000E+0000
   6.3070  2.32700E-0001   0.00000E+0000
   6.3090  2.37600E-0001   0.00000E+0000
   6.3140  2.26400E-0001   0.00000E+0000
   6.3160  2.33800E-0001   0.00000E+0000
   6.3190  2.26800E-0001   0.00000E+0000
   6.3230  2.34500E-0001   0.00000E+0000
   6.3240  2.55300E-0001   0.00000E+0000
   6.3260  2.58300E-0001   0.00000E+0000
   6.3300  1.95200E-0001   0.00000E+0000
   6.3320  2.09400E-0001   0.00000E+0000
   6.3340  2.40200E-0001   0.00000E+0000
   6.3350  2.68200E-0001   0.00000E+0000
   6.3370  2.64600E-0001   0.00000E+0000
   6.3420  2.57100E-0001   0.00000E+0000
   6.3430  2.62600E-0001   0.00000E+0000
   6.3450  2.66900E-0001   0.00000E+0000
   6.3460  2.75200E-0001   0.00000E+0000
   6.3480  2.64300E-0001   0.00000E+0000
   6.3510  2.59300E-0001   0.00000E+0000
   6.3540  2.63100E-0001   0.00000E+0000
   6.3550  2.62900E-0001   0.00000E+0000
   6.3570  2.68900E-0001   0.00000E+0000
   6.3600  2.62700E-0001   0.00000E+0000
   6.3610  2.74100E-0001   0.00000E+0000
   6.3620  2.78700E-0001   0.00000E+0000
   6.3640  2.82400E-0001   0.00000E+0000
   6.3670  2.74900E-0001   0.00000E+0000
   6.3710  2.77900E-0001   0.00000E+0000
   6.3740  2.84600E-0001   0.00000E+0000
   6.3750  2.90700E-0001   0.00000E+0000
   6.3780  2.95300E-0001   0.00000E+0000
   6.3800  2.86600E-0001   0.00000E+0000
   6.3820  2.86500E-0001   0.00000E+0000
   6.3850  3.05000E-0001   0.00000E+0000
   6.3870  3.01100E-0001   0.00000E+0000
   6.3910  3.01000E-0001   0.00000E+0000
   6.3920  3.06100E-0001   0.00000E+0000
   6.3960  2.98200E-0001   0.00000E+0000
   6.3970  2.99900E-0001   0.00000E+0000
   6.4000  3.10700E-0001   0.00000E+0000
   6.4020  3.08000E-0001   0.00000E+0000
   6.4040  3.02600E-0001   0.00000E+0000
   6.4050  3.04900E-0001   0.00000E+0000
   6.4070  3.05700E-0001   0.00000E+0000
   6.4100  3.11300E-0001   0.00000E+0000
   6.4120  3.07000E-0001   0.00000E+0000
   6.4140  3.01800E-0001   0.00000E+0000
   6.4170  3.17900E-0001   0.00000E+0000
   6.4190  3.12200E-0001   0.00000E+0000
   6.4220  3.14800E-0001   0.00000E+0000
   6.4230  3.19500E-0001   0.00000E+0000
   6.4260  3.13800E-0001   0.00000E+0000
   6.4280  3.15300E-0001   0.00000E+0000
   6.4310  3.22400E-0001   0.00000E+0000
   6.4330  3.18500E-0001   0.00000E+0000
   6.4350  3.28200E-0001   0.00000E+0000
   6.4370  3.24700E-0001   0.00000E+0000
   6.4400  3.19100E-0001   0.00000E+0000
   6.4410  3.28000E-0001   0.00000E+0000
   6.4440  3.32800E-0001   0.00000E+0000
   6.4470  3.33900E-0001   0.00000E+0000
   6.4480  3.19100E-0001   0.00000E+0000
   6.4510  3.24500E-0001   0.00000E+0000
   6.4550  3.35700E-0001   0.00000E+0000
   6.4570  3.24600E-0001   0.00000E+0000
   6.4600  3.33300E-0001   0.00000E+0000
   6.4630  3.31000E-0001   0.00000E+0000
   6.4650  3.36900E-0001   0.00000E+0000
   6.4660  3.41500E-0001   0.00000E+0000
   6.4690  3.28800E-0001   0.00000E+0000
   6.4700  3.40000E-0001   0.00000E+0000
   6.4740  3.51800E-0001   0.00000E+0000
   6.4760  3.58600E-0001   0.00000E+0000
   6.4780  3.85200E-0001   0.00000E+0000
   6.4790  3.91100E-0001   0.00000E+0000
   6.4810  3.41400E-0001   0.00000E+0000
   6.4830  3.61100E-0001   0.00000E+0000
   6.4850  3.39600E-0001   0.00000E+0000
   6.4880  3.46800E-0001   0.00000E+0000
   6.4900  3.48100E-0001   0.00000E+0000
   6.4920  3.41600E-0001   0.00000E+0000
   6.4940  3.51800E-0001   0.00000E+0000
   6.4970  3.49600E-0001   0.00000E+0000
   6.4980  3.47700E-0001   0.00000E+0000
   6.5010  3.54100E-0001   0.00000E+0000
   6.5040  3.55600E-0001   0.00000E+0000
   6.5080  3.66900E-0001   0.00000E+0000
   6.5100  3.60600E-0001   0.00000E+0000
   6.5130  3.31700E-0001   0.00000E+0000
   6.5150  3.32700E-0001   0.00000E+0000
   6.5170  3.63800E-0001   0.00000E+0000
   6.5190  3.69800E-0001   0.00000E+0000
   6.5220  3.70700E-0001   0.00000E+0000
   6.5240  3.66000E-0001   0.00000E+0000
   6.5270  3.60800E-0001   0.00000E+0000
   6.5290  3.54800E-0001   0.00000E+0000
   6.5320  3.56200E-0001   0.00000E+0000
   6.5330  3.58800E-0001   0.00000E+0000
   6.5360  3.56700E-0001   0.00000E+0000
   6.5380  3.62200E-0001   0.00000E+0000
   6.5400  3.69700E-0001   0.00000E+0000
   6.5430  3.65000E-0001   0.00000E+0000
   6.5450  3.58900E-0001   0.00000E+0000
   6.5460  3.60200E-0001   0.00000E+0000
   6.5480  3.74800E-0001   0.00000E+0000
   6.5500  3.84700E-0001   0.00000E+0000
   6.5530  3.64900E-0001   0.00000E+0000
   6.5550  3.61100E-0001   0.00000E+0000
   6.5590  3.69300E-0001   0.00000E+0000
   6.5630  3.77800E-0001   0.00000E+0000
   6.5650  3.72300E-0001   0.00000E+0000
   6.5670  3.78700E-0001   0.00000E+0000
   6.5690  3.73600E-0001   0.00000E+0000
   6.5710  3.70500E-0001   0.00000E+0000
   6.5750  3.69600E-0001   0.00000E+0000
   6.5770  3.67700E-0001   0.00000E+0000
   6.5800  3.67800E-0001   0.00000E+0000
   6.5820  3.78500E-0001   0.00000E+0000
   6.5840  3.79500E-0001   0.00000E+0000
   6.5860  3.71700E-0001   0.00000E+0000
   6.5880  3.72500E-0001   0.00000E+0000
   6.5900  3.77200E-0001   0.00000E+0000
   6.5940  3.81900E-0001   0.00000E+0000
   6.5950  3.86700E-0001   0.00000E+0000
   6.5970  3.78200E-0001   0.00000E+0000
   6.6000  3.77700E-0001   0.00000E+0000
   6.6010  4.05100E-0001   0.00000E+0000
   6.6030  3.98500E-0001   0.00000E+0000
   6.6050  3.87000E-0001   0.00000E+0000
   6.6070  3.81900E-0001   0.00000E+0000
   6.6100  3.87800E-0001   0.00000E+0000
   6.6130  3.91700E-0001   0.00000E+0000
   6.6160  3.89700E-0001   0.00000E+0000
   6.6190  3.91600E-0001   0.00000E+0000
   6.6230  3.96600E-0001   0.00000E+0000
   6.6260  3.90800E-0001   0.00000E+0000
   6.6280  3.99300E-0001   0.00000E+0000
   6.6310  4.01400E-0001   0.00000E+0000
   6.6330  4.04100E-0001   0.00000E+0000
   6.6350  3.94800E-0001   0.00000E+0000
   6.6390  4.08100E-0001   0.00000E+0000
   6.6400  3.96100E-0001   0.00000E+0000
   6.6430  3.99800E-0001   0.00000E+0000
   6.6460  3.97500E-0001   0.00000E+0000
   6.6480  3.99400E-0001   0.00000E+0000
   6.6490  3.95700E-0001   0.00000E+0000
   6.6520  4.01000E-0001   0.00000E+0000
   6.6530  4.00000E-0001   0.00000E+0000
   6.6560  3.99600E-0001   0.00000E+0000
   6.6570  4.02400E-0001   0.00000E+0000
   6.6600  3.99900E-0001   0.00000E+0000
   6.6620  3.98300E-0001   0.00000E+0000
   6.6650  4.01800E-0001   0.00000E+0000
   6.6670  4.07200E-0001   0.00000E+0000
   6.6700  4.07500E-0001   0.00000E+0000
   6.6710  4.02300E-0001   0.00000E+0000
   6.6750  4.05800E-0001   0.00000E+0000
   6.6780  4.08200E-0001   0.00000E+0000
   6.6810  4.07800E-0001   0.00000E+0000
   6.6850  4.12600E-0001   0.00000E+0000
   6.6880  4.03700E-0001   0.00000E+0000
   6.6900  4.02800E-0001   0.00000E+0000
   6.6930  4.18000E-0001   0.00000E+0000
   6.6940  4.22500E-0001   0.00000E+0000
   6.6960  4.22900E-0001   0.00000E+0000
   6.6990  4.08200E-0001   0.00000E+0000
   6.7010  4.10900E-0001   0.00000E+0000
   6.7030  4.08500E-0001   0.00000E+0000
   6.7050  4.08900E-0001   0.00000E+0000
   6.7080  4.04700E-0001   0.00000E+0000
   6.7100  4.08600E-0001   0.00000E+0000
   6.7120  4.13700E-0001   0.00000E+0000
   6.7140  4.07200E-0001   0.00000E+0000
   6.7190  4.10300E-0001   0.00000E+0000
   6.7210  4.10600E-0001   0.00000E+0000
   6.7240  4.13300E-0001   0.00000E+0000
   6.7260  4.22800E-0001   0.00000E+0000
   6.7280  4.22100E-0001   0.00000E+0000
   6.7290  4.20700E-0001   0.00000E+0000
   6.7320  4.20500E-0001   0.00000E+0000
   6.7360  4.20800E-0001   0.00000E+0000
   6.7380  4.20600E-0001   0.00000E+0000
   6.7400  4.30500E-0001   0.00000E+0000
   6.7430  4.36800E-0001   0.00000E+0000
   6.7450  4.25300E-0001   0.00000E+0000
   6.7470  4.05000E-0001   0.00000E+0000
   6.7490  4.26800E-0001   0.00000E+0000
   6.7520  4.38600E-0001   0.00000E+0000
   6.7550  4.23100E-0001   0.00000E+0000
   6.7560  4.30100E-0001   0.00000E+0000
   6.7580  4.35500E-0001   0.00000E+0000
   6.7600  4.28800E-0001   0.00000E+0000
   6.7630  4.33100E-0001   0.00000E+0000
   6.7660  4.30000E-0001   0.00000E+0000
   6.7690  4.12100E-0001   0.00000E+0000
   6.7720  4.14200E-0001   0.00000E+0000
   6.7730  4.28800E-0001   0.00000E+0000
   6.7760  4.41000E-0001   0.00000E+0000
   6.7770  4.37400E-0001   0.00000E+0000
   6.7820  4.35800E-0001   0.00000E+0000
   6.7840  4.35300E-0001   0.00000E+0000
   6.7860  4.30500E-0001   0.00000E+0000
   6.7880  4.37200E-0001   0.00000E+0000
   6.7910  4.39900E-0001   0.00000E+0000
   6.7930  4.45000E-0001   0.00000E+0000
   6.7960  4.32900E-0001   0.00000E+0000
   6.7980  4.31700E-0001   0.00000E+0000
   6.8000  4.14900E-0001   0.00000E+0000
   6.8030  4.32600E-0001   0.00000E+0000
   6.8050  4.34300E-0001   0.00000E+0000
   6.8060  4.39200E-0001   0.00000E+0000
   6.8100  4.50500E-0001   0.00000E+0000
   6.8120  4.63100E-0001   0.00000E+0000
   6.8150  4.32000E-0001   0.00000E+0000
   6.8170  4.42500E-0001   0.00000E+0000
   6.8200  4.48700E-0001   0.00000E+0000
   6.8230  4.22800E-0001   0.00000E+0000
   6.8250  4.23700E-0001   0.00000E+0000
   6.8270  4.34500E-0001   0.00000E+0000
   6.8300  4.36400E-0001   0.00000E+0000
   6.8310  4.41800E-0001   0.00000E+0000
   6.8350  4.40000E-0001   0.00000E+0000
   6.8370  4.32900E-0001   0.00000E+0000
   6.8400  4.30800E-0001   0.00000E+0000
   6.8430  4.28700E-0001   0.00000E+0000
   6.8440  4.29900E-0001   0.00000E+0000
   6.8460  4.33400E-0001   0.00000E+0000
   6.8490  4.51800E-0001   0.00000E+0000
   6.8510  4.40500E-0001   0.00000E+0000
   6.8530  4.55900E-0001   0.00000E+0000
   6.8560  4.42400E-0001   0.00000E+0000
   6.8580  4.28700E-0001   0.00000E+0000
   6.8600  4.23600E-0001   0.00000E+0000
   6.8630  4.29600E-0001   0.00000E+0000
   6.8670  4.40900E-0001   0.00000E+0000
   6.8690  4.43500E-0001   0.00000E+0000
   6.8700  4.47400E-0001   0.00000E+0000
   6.8740  4.51200E-0001   0.00000E+0000
   6.8760  4.56500E-0001   0.00000E+0000
   6.8790  4.39300E-0001   0.00000E+0000
   6.8810  4.50300E-0001   0.00000E+0000
   6.8830  4.54600E-0001   0.00000E+0000
   6.8860  4.39200E-0001   0.00000E+0000
   6.8880  4.55700E-0001   0.00000E+0000
   6.8910  4.45500E-0001   0.00000E+0000
   6.8930  4.53200E-0001   0.00000E+0000
   6.8960  4.50700E-0001   0.00000E+0000
   6.8970  4.54900E-0001   0.00000E+0000
   6.9000  4.70800E-0001   0.00000E+0000
   6.9010  4.78400E-0001   0.00000E+0000
   6.9040  4.77100E-0001   0.00000E+0000
   6.9090  4.68300E-0001   0.00000E+0000
   6.9120  4.73900E-0001   0.00000E+0000
   6.9140  4.64800E-0001   0.00000E+0000
   6.9150  4.64900E-0001   0.00000E+0000
   6.9170  4.54900E-0001   0.00000E+0000
   6.9200  4.57200E-0001   0.00000E+0000
   6.9230  4.63800E-0001   0.00000E+0000
   6.9250  4.63200E-0001   0.00000E+0000
   6.9280  4.48600E-0001   0.00000E+0000
   6.9300  4.57800E-0001   0.00000E+0000
   6.9320  4.66000E-0001   0.00000E+0000
   6.9340  4.72100E-0001   0.00000E+0000
   6.9360  4.52500E-0001   0.00000E+0000
   6.9390  4.86500E-0001   0.00000E+0000
   6.9410  4.86400E-0001   0.00000E+0000
   6.9440  4.74500E-0001   0.00000E+0000
   6.9460  4.56100E-0001   0.00000E+0000
   6.9490  4.47200E-0001   0.00000E+0000
   6.9510  4.63500E-0001   0.00000E+0000
   6.9550  4.54700E-0001   0.00000E+0000
   6.9570  4.52300E-0001   0.00000E+0000
   6.9580  4.67100E-0001   0.00000E+0000
   6.9600  4.56400E-0001   0.00000E+0000
   6.9630  4.43000E-0001   0.00000E+0000
   6.9660  4.57300E-0001   0.00000E+0000
   6.9680  4.55600E-0001   0.00000E+0000
   6.9700  4.38900E-0001   0.00000E+0000
   6.9730  4.56900E-0001   0.00000E+0000
   6.9750  4.64500E-0001   0.00000E+0000
   6.9770  4.58300E-0001   0.00000E+0000
   6.9800  4.44900E-0001   0.00000E+0000
   6.9820  4.29700E-0001   0.00000E+0000
   6.9860  4.47100E-0001   0.00000E+0000
   6.9880  4.44100E-0001   0.00000E+0000
   6.9890  4.38300E-0001   0.00000E+0000
   6.9910  4.46900E-0001   0.00000E+0000
   6.9930  4.72500E-0001   0.00000E+0000
   6.9970  4.73900E-0001   0.00000E+0000
   6.9990  4.62500E-0001   0.00000E+0000
   7.0000  4.43300E-0001   0.00000E+0000
   7.0030  4.59800E-0001   0.00000E+0000
   7.0050  4.59900E-0001   0.00000E+0000
   7.0060  4.66400E-0001   0.00000E+0000
   7.0090  4.70700E-0001   0.00000E+0000
   7.0110  4.82600E-0001   0.00000E+0000
   7.0130  4.78800E-0001   0.00000E+0000
   7.0170  4.68400E-0001   0.00000E+0000
   7.0180  4.73400E-0001   0.00000E+0000
   7.0200  4.95800E-0001   0.00000E+0000
   7.0230  4.80500E-0001   0.00000E+0000
   7.0260  4.73000E-0001   0.00000E+0000
   7.0280  4.92100E-0001   0.00000E+0000
   7.0290  4.86000E-0001   0.00000E+0000
   7.0320  4.83500E-0001   0.00000E+0000
   7.0350  4.87500E-0001   0.00000E+0000
   7.0380  5.10300E-0001   0.00000E+0000
   7.0410  5.13900E-0001   0.00000E+0000
   7.0440  5.16700E-0001   0.00000E+0000
   7.0460  5.05200E-0001   0.00000E+0000
   7.0490  5.01700E-0001   0.00000E+0000
   7.0510  5.13700E-0001   0.00000E+0000
   7.0530  5.18200E-0001   0.00000E+0000
   7.0560  5.17800E-0001   0.00000E+0000
   7.0580  5.20100E-0001   0.00000E+0000
   7.0600  5.30100E-0001   0.00000E+0000
   7.0620  5.41700E-0001   0.00000E+0000
   7.0660  5.32700E-0001   0.00000E+0000
   7.0680  5.39600E-0001   0.00000E+0000
   7.0720  5.69400E-0001   0.00000E+0000
   7.0760  5.63100E-0001   0.00000E+0000
   7.0790  5.51400E-0001   0.00000E+0000
   7.0810  5.46000E-0001   0.00000E+0000
   7.0820  5.59700E-0001   0.00000E+0000
   7.0840  5.82000E-0001   0.00000E+0000
   7.0870  5.78200E-0001   0.00000E+0000
   7.0900  5.89400E-0001   0.00000E+0000
   7.0920  5.87100E-0001   0.00000E+0000
   7.0960  6.11200E-0001   0.00000E+0000
   7.0970  6.18600E-0001   0.00000E+0000
   7.1000  6.24500E-0001   0.00000E+0000
