# Supplementary material for: Self-association of MreC as a regulatory signal in bacterial cell wall elongation
Source: Nat Commun. 2021 May 20;12:2987. doi: 10.1038/s41467-021-22957-9 (PMC8137920; doi:10.1038/s41467-021-22957-9)
Supplement: Supplementary file 4 — Source Data [file 41467_2021_22957_MOESM4_ESM.zip › Martins2-Source-Data/AUC_rawdata/E.coli/00109.RA3]

MREC FHEC 0,8 abs
R 3 20.1 20000 0025907 9.9840E10 281 1 
   5.8000 -3.55700E-0001   0.00000E+0000
   5.8030 -2.92500E-0001   0.00000E+0000
   5.8050 -1.75200E-0001   0.00000E+0000
   5.8060 -2.41700E-0001   0.00000E+0000
   5.8080 -1.80800E-0001   0.00000E+0000
   5.8100 -1.76400E-0001   0.00000E+0000
   5.8110 -1.44500E-0001   0.00000E+0000
   5.8140 -1.79700E-0001   0.00000E+0000
   5.8160 -1.72900E-0001   0.00000E+0000
   5.8190 -5.39700E-0001   0.00000E+0000
   5.8210 -5.79700E-0001   0.00000E+0000
   5.8230 -4.54600E-0001   0.00000E+0000
   5.8250 -4.81200E-0001   0.00000E+0000
   5.8280 -7.79000E-0002   0.00000E+0000
   5.8300  9.40000E-0003   0.00000E+0000
   5.8320  1.60700E-0001   0.00000E+0000
   5.8340  1.26200E-0001   0.00000E+0000
   5.8350  1.54100E-0001   0.00000E+0000
   5.8360  1.26800E-0001   0.00000E+0000
   5.8390  1.19700E-0001   0.00000E+0000
   5.8410  1.11500E-0001   0.00000E+0000
   5.8440  9.60000E-0002   0.00000E+0000
   5.8460  7.05000E-0002   0.00000E+0000
   5.8480  1.03500E-0001   0.00000E+0000
   5.8510  1.03100E-0001   0.00000E+0000
   5.8530  9.70000E-0002   0.00000E+0000
   5.8540  8.41000E-0002   0.00000E+0000
   5.8580  2.71000E-0002   0.00000E+0000
   5.8590  2.48000E-0002   0.00000E+0000
   5.8600  3.88000E-0002   0.00000E+0000
   5.8620  3.53000E-0002   0.00000E+0000
   5.8650  1.83000E-0002   0.00000E+0000
   5.8660  4.26000E-0002   0.00000E+0000
   5.8710  1.01000E-0002   0.00000E+0000
   5.8720 -3.51000E-0002   0.00000E+0000
   5.8740 -1.58000E-0002   0.00000E+0000
   5.8780  4.30000E-0003   0.00000E+0000
   5.8800  4.78000E-0002   0.00000E+0000
   5.8820  4.37000E-0002   0.00000E+0000
   5.8840  3.11000E-0002   0.00000E+0000
   5.8850  1.39000E-0002   0.00000E+0000
   5.8890  1.68000E-0002   0.00000E+0000
   5.8900  3.54000E-0002   0.00000E+0000
   5.8920  3.98000E-0002   0.00000E+0000
   5.8930  2.67000E-0002   0.00000E+0000
   5.8960  1.12000E-0002   0.00000E+0000
   5.9010  7.30000E-0003   0.00000E+0000
   5.9020  4.10000E-0002   0.00000E+0000
   5.9030  4.36000E-0002   0.00000E+0000
   5.9040  3.43000E-0002   0.00000E+0000
   5.9060  2.77000E-0002   0.00000E+0000
   5.9080  1.64000E-0002   0.00000E+0000
   5.9100  1.26000E-0002   0.00000E+0000
   5.9120  1.87000E-0002   0.00000E+0000
   5.9150  2.30000E-0002   0.00000E+0000
   5.9180  2.73000E-0002   0.00000E+0000
   5.9210  1.74000E-0002   0.00000E+0000
   5.9230 -3.00000E-0003   0.00000E+0000
   5.9240  2.79000E-0002   0.00000E+0000
   5.9270  2.64000E-0002   0.00000E+0000
   5.9290  3.71000E-0002   0.00000E+0000
   5.9320  7.27000E-0002   0.00000E+0000
   5.9330  7.74000E-0002   0.00000E+0000
   5.9360  3.56000E-0002   0.00000E+0000
   5.9380  3.36000E-0002   0.00000E+0000
   5.9400  5.50000E-0002   0.00000E+0000
   5.9410  8.33000E-0002   0.00000E+0000
   5.9440  5.73000E-0002   0.00000E+0000
   5.9470  6.49000E-0002   0.00000E+0000
   5.9490  6.51000E-0002   0.00000E+0000
   5.9510  6.50000E-0002   0.00000E+0000
   5.9540  4.89000E-0002   0.00000E+0000
   5.9560  5.98000E-0002   0.00000E+0000
   5.9590  6.07000E-0002   0.00000E+0000
   5.9610  8.06000E-0002   0.00000E+0000
   5.9630  9.04000E-0002   0.00000E+0000
   5.9660  4.84000E-0002   0.00000E+0000
   5.9680  2.62000E-0002   0.00000E+0000
   5.9710  2.53000E-0002   0.00000E+0000
   5.9720  1.29000E-0002   0.00000E+0000
   5.9750  3.78000E-0002   0.00000E+0000
   5.9770  1.76000E-0002   0.00000E+0000
   5.9790  7.79000E-0002   0.00000E+0000
   5.9820 -2.98300E-0001   0.00000E+0000
   5.9830 -9.09700E-0001   0.00000E+0000
   5.9870 -1.21540E+0000   0.00000E+0000
   5.9890 -1.35600E+0000   0.00000E+0000
   5.9900 -1.46560E+0000   0.00000E+0000
   5.9920 -1.60080E+0000   0.00000E+0000
   5.9930 -1.79600E+0000   0.00000E+0000
   5.9970 -1.96200E+0000   0.00000E+0000
   5.9980 -1.98790E+0000   0.00000E+0000
   6.0020 -1.92480E+0000   0.00000E+0000
   6.0050 -1.84460E+0000   0.00000E+0000
   6.0060 -1.77670E+0000   0.00000E+0000
   6.0090 -1.69820E+0000   0.00000E+0000
   6.0100 -1.60120E+0000   0.00000E+0000
   6.0130 -1.36650E+0000   0.00000E+0000
   6.0140 -9.50600E-0001   0.00000E+0000
   6.0180 -3.09900E-0001   0.00000E+0000
   6.0200  9.97000E-0002   0.00000E+0000
   6.0230  1.23500E-0001   0.00000E+0000
   6.0250  1.51200E-0001   0.00000E+0000
   6.0280  1.12400E-0001   0.00000E+0000
   6.0300  1.16800E-0001   0.00000E+0000
   6.0320  1.44100E-0001   0.00000E+0000
   6.0350  1.71900E-0001   0.00000E+0000
   6.0370  1.69700E-0001   0.00000E+0000
   6.0410  9.70000E-0002   0.00000E+0000
   6.0420  9.56000E-0002   0.00000E+0000
   6.0450  1.20900E-0001   0.00000E+0000
   6.0460  1.26800E-0001   0.00000E+0000
   6.0480  1.08900E-0001   0.00000E+0000
   6.0510  1.00700E-0001   0.00000E+0000
   6.0520  1.16800E-0001   0.00000E+0000
   6.0540  1.11400E-0001   0.00000E+0000
   6.0570  1.18100E-0001   0.00000E+0000
   6.0590  1.17100E-0001   0.00000E+0000
   6.0610  1.16600E-0001   0.00000E+0000
   6.0640  1.08300E-0001   0.00000E+0000
   6.0660  1.21600E-0001   0.00000E+0000
   6.0700  1.07900E-0001   0.00000E+0000
   6.0710  1.01500E-0001   0.00000E+0000
   6.0740  9.69000E-0002   0.00000E+0000
   6.0760  1.11900E-0001   0.00000E+0000
   6.0780  1.59000E-0001   0.00000E+0000
   6.0790  1.51400E-0001   0.00000E+0000
   6.0830  1.06500E-0001   0.00000E+0000
   6.0850  2.50000E-0001   0.00000E+0000
   6.0870  1.14340E+0000   0.00000E+0000
   6.0910  1.33230E+0000   0.00000E+0000
   6.0920  1.39390E+0000   0.00000E+0000
   6.0960  1.52040E+0000   0.00000E+0000
   6.0980  1.84850E+0000   0.00000E+0000
   6.1010  2.02920E+0000   0.00000E+0000
   6.1030  2.02930E+0000   0.00000E+0000
   6.1060  2.04760E+0000   0.00000E+0000
   6.1080  1.93220E+0000   0.00000E+0000
   6.1130  1.83370E+0000   0.00000E+0000
   6.1140  1.76270E+0000   0.00000E+0000
   6.1160  1.62860E+0000   0.00000E+0000
   6.1180  1.34600E+0000   0.00000E+0000
   6.1220  5.90000E-0002   0.00000E+0000
   6.1280  1.28000E-0001   0.00000E+0000
   6.1300  1.17300E-0001   0.00000E+0000
   6.1320  1.19100E-0001   0.00000E+0000
   6.1350  1.13100E-0001   0.00000E+0000
   6.1380  1.04000E-0001   0.00000E+0000
   6.1420  1.02200E-0001   0.00000E+0000
   6.1450  1.02700E-0001   0.00000E+0000
   6.1470  1.03600E-0001   0.00000E+0000
   6.1490  1.11800E-0001   0.00000E+0000
   6.1500  1.07600E-0001   0.00000E+0000
   6.1530  1.06000E-0001   0.00000E+0000
   6.1560  1.10700E-0001   0.00000E+0000
   6.1590  1.14600E-0001   0.00000E+0000
   6.1610  1.12300E-0001   0.00000E+0000
   6.1630  1.12300E-0001   0.00000E+0000
   6.1650  1.07800E-0001   0.00000E+0000
   6.1670  1.11600E-0001   0.00000E+0000
   6.1690  1.29900E-0001   0.00000E+0000
   6.1710  1.25100E-0001   0.00000E+0000
   6.1730  1.20800E-0001   0.00000E+0000
   6.1770  1.20900E-0001   0.00000E+0000
   6.1790  1.23000E-0001   0.00000E+0000
   6.1810  1.29000E-0001   0.00000E+0000
   6.1830  1.21000E-0001   0.00000E+0000
   6.1850  1.23800E-0001   0.00000E+0000
   6.1880  1.25300E-0001   0.00000E+0000
   6.1900  1.25600E-0001   0.00000E+0000
   6.1920  1.25200E-0001   0.00000E+0000
   6.1940  1.28400E-0001   0.00000E+0000
   6.1970  1.29100E-0001   0.00000E+0000
   6.1990  1.31900E-0001   0.00000E+0000
   6.2010  1.37800E-0001   0.00000E+0000
   6.2050  1.34800E-0001   0.00000E+0000
   6.2060  1.39000E-0001   0.00000E+0000
   6.2070  1.31100E-0001   0.00000E+0000
   6.2090  1.39600E-0001   0.00000E+0000
   6.2110  1.43600E-0001   0.00000E+0000
   6.2160  1.50800E-0001   0.00000E+0000
   6.2180  1.44600E-0001   0.00000E+0000
   6.2200  1.53400E-0001   0.00000E+0000
   6.2230  1.52600E-0001   0.00000E+0000
   6.2250  1.55000E-0001   0.00000E+0000
   6.2270  1.75100E-0001   0.00000E+0000
   6.2300  1.52000E-0001   0.00000E+0000
   6.2310  9.50000E-0002   0.00000E+0000
   6.2340  1.14100E-0001   0.00000E+0000
   6.2380  1.82400E-0001   0.00000E+0000
   6.2400  1.71700E-0001   0.00000E+0000
   6.2430  1.76700E-0001   0.00000E+0000
   6.2450  1.77500E-0001   0.00000E+0000
   6.2480  1.72200E-0001   0.00000E+0000
   6.2490  1.78400E-0001   0.00000E+0000
   6.2520  1.71000E-0001   0.00000E+0000
   6.2540  1.79900E-0001   0.00000E+0000
   6.2570  1.88300E-0001   0.00000E+0000
   6.2590  1.96400E-0001   0.00000E+0000
   6.2610  1.85600E-0001   0.00000E+0000
   6.2640  1.88500E-0001   0.00000E+0000
   6.2660  2.01600E-0001   0.00000E+0000
   6.2700  1.92300E-0001   0.00000E+0000
   6.2720  1.88100E-0001   0.00000E+0000
   6.2740  1.95600E-0001   0.00000E+0000
   6.2770  2.01900E-0001   0.00000E+0000
   6.2800  1.97800E-0001   0.00000E+0000
   6.2810  1.94400E-0001   0.00000E+0000
   6.2840  2.02700E-0001   0.00000E+0000
   6.2860  2.05100E-0001   0.00000E+0000
   6.2880  2.07200E-0001   0.00000E+0000
   6.2920  2.08100E-0001   0.00000E+0000
   6.2930  2.11100E-0001   0.00000E+0000
   6.2980  2.18100E-0001   0.00000E+0000
   6.3000  2.19500E-0001   0.00000E+0000
   6.3020  2.15200E-0001   0.00000E+0000
   6.3040  2.24800E-0001   0.00000E+0000
   6.3070  2.17400E-0001   0.00000E+0000
   6.3100  2.35100E-0001   0.00000E+0000
   6.3120  2.18100E-0001   0.00000E+0000
   6.3140  2.19500E-0001   0.00000E+0000
   6.3160  2.23100E-0001   0.00000E+0000
   6.3190  2.31900E-0001   0.00000E+0000
   6.3210  2.31600E-0001   0.00000E+0000
   6.3230  2.38900E-0001   0.00000E+0000
   6.3260  2.54300E-0001   0.00000E+0000
   6.3280  2.42700E-0001   0.00000E+0000
   6.3300  2.04100E-0001   0.00000E+0000
   6.3330  2.09400E-0001   0.00000E+0000
   6.3350  2.38300E-0001   0.00000E+0000
   6.3360  2.64000E-0001   0.00000E+0000
   6.3390  2.63400E-0001   0.00000E+0000
   6.3420  2.58300E-0001   0.00000E+0000
   6.3430  2.62000E-0001   0.00000E+0000
   6.3460  2.67900E-0001   0.00000E+0000
   6.3480  2.71900E-0001   0.00000E+0000
   6.3500  2.63300E-0001   0.00000E+0000
   6.3510  2.62100E-0001   0.00000E+0000
   6.3550  2.58300E-0001   0.00000E+0000
   6.3590  2.62300E-0001   0.00000E+0000
   6.3600  2.59500E-0001   0.00000E+0000
   6.3640  2.70100E-0001   0.00000E+0000
   6.3690  2.79400E-0001   0.00000E+0000
   6.3710  2.77400E-0001   0.00000E+0000
   6.3730  2.86600E-0001   0.00000E+0000
   6.3750  2.84200E-0001   0.00000E+0000
   6.3780  2.89900E-0001   0.00000E+0000
   6.3800  2.90700E-0001   0.00000E+0000
   6.3810  2.81300E-0001   0.00000E+0000
   6.3830  2.92200E-0001   0.00000E+0000
   6.3860  3.02100E-0001   0.00000E+0000
   6.3870  2.96100E-0001   0.00000E+0000
   6.3900  2.92100E-0001   0.00000E+0000
   6.3920  3.08600E-0001   0.00000E+0000
   6.3950  2.95700E-0001   0.00000E+0000
   6.3980  3.04700E-0001   0.00000E+0000
   6.4010  3.11600E-0001   0.00000E+0000
   6.4040  3.08700E-0001   0.00000E+0000
   6.4050  3.03400E-0001   0.00000E+0000
   6.4070  3.02500E-0001   0.00000E+0000
   6.4100  3.05200E-0001   0.00000E+0000
   6.4130  3.05900E-0001   0.00000E+0000
   6.4160  2.98500E-0001   0.00000E+0000
   6.4170  3.19400E-0001   0.00000E+0000
   6.4230  3.14200E-0001   0.00000E+0000
   6.4240  3.13100E-0001   0.00000E+0000
   6.4260  3.17400E-0001   0.00000E+0000
   6.4300  3.20500E-0001   0.00000E+0000
   6.4320  3.22700E-0001   0.00000E+0000
   6.4330  3.17300E-0001   0.00000E+0000
   6.4350  3.31100E-0001   0.00000E+0000
   6.4380  3.23400E-0001   0.00000E+0000
   6.4410  3.20900E-0001   0.00000E+0000
   6.4440  3.29800E-0001   0.00000E+0000
   6.4460  3.39000E-0001   0.00000E+0000
   6.4470  3.35000E-0001   0.00000E+0000
   6.4490  3.20100E-0001   0.00000E+0000
   6.4510  3.19100E-0001   0.00000E+0000
   6.4550  3.38600E-0001   0.00000E+0000
   6.4560  3.31100E-0001   0.00000E+0000
   6.4590  3.27800E-0001   0.00000E+0000
   6.4600  3.31100E-0001   0.00000E+0000
   6.4620  3.30600E-0001   0.00000E+0000
   6.4660  3.39000E-0001   0.00000E+0000
   6.4700  3.36200E-0001   0.00000E+0000
   6.4720  3.30500E-0001   0.00000E+0000
   6.4740  3.48000E-0001   0.00000E+0000
   6.4750  3.46500E-0001   0.00000E+0000
   6.4790  3.80900E-0001   0.00000E+0000
   6.4830  3.52800E-0001   0.00000E+0000
   6.4850  3.58000E-0001   0.00000E+0000
   6.4880  3.38800E-0001   0.00000E+0000
   6.4930  3.35400E-0001   0.00000E+0000
   6.4940  3.37400E-0001   0.00000E+0000
   6.4950  3.48700E-0001   0.00000E+0000
   6.4970  3.49800E-0001   0.00000E+0000
   6.4990  3.49300E-0001   0.00000E+0000
   6.5010  3.45400E-0001   0.00000E+0000
   6.5030  3.44500E-0001   0.00000E+0000
   6.5050  3.50400E-0001   0.00000E+0000
   6.5070  3.59700E-0001   0.00000E+0000
   6.5090  3.62100E-0001   0.00000E+0000
   6.5130  3.59900E-0001   0.00000E+0000
   6.5150  3.32900E-0001   0.00000E+0000
   6.5170  3.37900E-0001   0.00000E+0000
   6.5200  3.61800E-0001   0.00000E+0000
   6.5220  3.65200E-0001   0.00000E+0000
   6.5240  3.68500E-0001   0.00000E+0000
   6.5270  3.61800E-0001   0.00000E+0000
   6.5290  3.57000E-0001   0.00000E+0000
   6.5310  3.58800E-0001   0.00000E+0000
   6.5340  3.58100E-0001   0.00000E+0000
   6.5360  3.63100E-0001   0.00000E+0000
   6.5380  3.59500E-0001   0.00000E+0000
   6.5400  3.72600E-0001   0.00000E+0000
   6.5430  3.69800E-0001   0.00000E+0000
   6.5450  3.55700E-0001   0.00000E+0000
   6.5470  3.62500E-0001   0.00000E+0000
   6.5500  3.61100E-0001   0.00000E+0000
   6.5530  3.79500E-0001   0.00000E+0000
   6.5550  3.58300E-0001   0.00000E+0000
   6.5570  3.66100E-0001   0.00000E+0000
   6.5590  3.72800E-0001   0.00000E+0000
   6.5620  3.76800E-0001   0.00000E+0000
   6.5640  3.70800E-0001   0.00000E+0000
   6.5670  3.72900E-0001   0.00000E+0000
   6.5690  3.82000E-0001   0.00000E+0000
   6.5720  3.74400E-0001   0.00000E+0000
   6.5740  3.67200E-0001   0.00000E+0000
   6.5780  3.77700E-0001   0.00000E+0000
   6.5800  3.69500E-0001   0.00000E+0000
   6.5810  3.74700E-0001   0.00000E+0000
   6.5830  3.81400E-0001   0.00000E+0000
   6.5860  3.79300E-0001   0.00000E+0000
   6.5880  3.77800E-0001   0.00000E+0000
   6.5910  3.76500E-0001   0.00000E+0000
   6.5930  3.85500E-0001   0.00000E+0000
   6.5950  3.84300E-0001   0.00000E+0000
   6.5970  3.86900E-0001   0.00000E+0000
   6.6000  3.81800E-0001   0.00000E+0000
   6.6010  3.86000E-0001   0.00000E+0000
   6.6030  4.01400E-0001   0.00000E+0000
   6.6050  3.94700E-0001   0.00000E+0000
   6.6070  3.84100E-0001   0.00000E+0000
   6.6100  3.87300E-0001   0.00000E+0000
   6.6120  3.94000E-0001   0.00000E+0000
   6.6140  4.01100E-0001   0.00000E+0000
   6.6170  3.83600E-0001   0.00000E+0000
   6.6190  3.92400E-0001   0.00000E+0000
   6.6210  4.00600E-0001   0.00000E+0000
   6.6230  3.94900E-0001   0.00000E+0000
   6.6260  3.95400E-0001   0.00000E+0000
   6.6290  4.00700E-0001   0.00000E+0000
   6.6310  4.01600E-0001   0.00000E+0000
   6.6330  4.03100E-0001   0.00000E+0000
   6.6360  3.96200E-0001   0.00000E+0000
   6.6380  3.94200E-0001   0.00000E+0000
   6.6390  4.06800E-0001   0.00000E+0000
   6.6410  3.96600E-0001   0.00000E+0000
   6.6430  4.01400E-0001   0.00000E+0000
   6.6460  3.96600E-0001   0.00000E+0000
   6.6480  3.86600E-0001   0.00000E+0000
   6.6510  4.01400E-0001   0.00000E+0000
   6.6530  4.02200E-0001   0.00000E+0000
   6.6550  3.98000E-0001   0.00000E+0000
   6.6560  4.02300E-0001   0.00000E+0000
   6.6600  3.99200E-0001   0.00000E+0000
   6.6620  3.98100E-0001   0.00000E+0000
   6.6640  4.04400E-0001   0.00000E+0000
   6.6660  4.07300E-0001   0.00000E+0000
   6.6690  4.09000E-0001   0.00000E+0000
   6.6720  4.06900E-0001   0.00000E+0000
   6.6750  4.09800E-0001   0.00000E+0000
   6.6760  4.03500E-0001   0.00000E+0000
   6.6800  4.02700E-0001   0.00000E+0000
   6.6820  4.10100E-0001   0.00000E+0000
   6.6860  4.10700E-0001   0.00000E+0000
   6.6870  4.09800E-0001   0.00000E+0000
   6.6890  4.16100E-0001   0.00000E+0000
   6.6910  4.12900E-0001   0.00000E+0000
   6.6930  4.19000E-0001   0.00000E+0000
   6.6960  4.23200E-0001   0.00000E+0000
   6.6980  4.16000E-0001   0.00000E+0000
   6.7010  4.12700E-0001   0.00000E+0000
   6.7060  4.04200E-0001   0.00000E+0000
   6.7070  4.11000E-0001   0.00000E+0000
   6.7110  4.12100E-0001   0.00000E+0000
   6.7150  4.10000E-0001   0.00000E+0000
   6.7180  4.04700E-0001   0.00000E+0000
   6.7210  4.05200E-0001   0.00000E+0000
   6.7240  4.11700E-0001   0.00000E+0000
   6.7260  4.21900E-0001   0.00000E+0000
   6.7290  4.21800E-0001   0.00000E+0000
   6.7310  4.16600E-0001   0.00000E+0000
   6.7340  4.17600E-0001   0.00000E+0000
   6.7370  4.15000E-0001   0.00000E+0000
   6.7400  4.23700E-0001   0.00000E+0000
   6.7430  4.36200E-0001   0.00000E+0000
   6.7440  4.26500E-0001   0.00000E+0000
   6.7460  4.16800E-0001   0.00000E+0000
   6.7480  4.15300E-0001   0.00000E+0000
   6.7500  4.39400E-0001   0.00000E+0000
   6.7530  4.22000E-0001   0.00000E+0000
   6.7560  4.25700E-0001   0.00000E+0000
   6.7580  4.30400E-0001   0.00000E+0000
   6.7600  4.32600E-0001   0.00000E+0000
   6.7630  4.38300E-0001   0.00000E+0000
   6.7650  4.27600E-0001   0.00000E+0000
   6.7690  4.10800E-0001   0.00000E+0000
   6.7710  4.15100E-0001   0.00000E+0000
   6.7740  4.31700E-0001   0.00000E+0000
   6.7770  4.33900E-0001   0.00000E+0000
   6.7780  4.38900E-0001   0.00000E+0000
   6.7810  4.39500E-0001   0.00000E+0000
   6.7840  4.27900E-0001   0.00000E+0000
   6.7870  4.35500E-0001   0.00000E+0000
   6.7880  4.32600E-0001   0.00000E+0000
   6.7910  4.38400E-0001   0.00000E+0000
   6.7930  4.42000E-0001   0.00000E+0000
   6.7960  4.32400E-0001   0.00000E+0000
   6.7980  4.31400E-0001   0.00000E+0000
   6.8000  4.19800E-0001   0.00000E+0000
   6.8030  4.46600E-0001   0.00000E+0000
   6.8050  4.41900E-0001   0.00000E+0000
   6.8080  4.35200E-0001   0.00000E+0000
   6.8090  4.46100E-0001   0.00000E+0000
   6.8120  4.62900E-0001   0.00000E+0000
   6.8150  4.41300E-0001   0.00000E+0000
   6.8190  4.45800E-0001   0.00000E+0000
   6.8200  4.43600E-0001   0.00000E+0000
   6.8230  4.25700E-0001   0.00000E+0000
   6.8250  4.29400E-0001   0.00000E+0000
   6.8280  4.28900E-0001   0.00000E+0000
   6.8310  4.41300E-0001   0.00000E+0000
   6.8330  4.48100E-0001   0.00000E+0000
   6.8360  4.46400E-0001   0.00000E+0000
   6.8390  4.37100E-0001   0.00000E+0000
   6.8410  4.35000E-0001   0.00000E+0000
   6.8420  4.33100E-0001   0.00000E+0000
   6.8440  4.29700E-0001   0.00000E+0000
   6.8480  4.41000E-0001   0.00000E+0000
   6.8510  4.43800E-0001   0.00000E+0000
   6.8530  4.48200E-0001   0.00000E+0000
   6.8560  4.41200E-0001   0.00000E+0000
   6.8600  4.32700E-0001   0.00000E+0000
   6.8620  4.27200E-0001   0.00000E+0000
   6.8650  4.31100E-0001   0.00000E+0000
   6.8670  4.37800E-0001   0.00000E+0000
   6.8690  4.45000E-0001   0.00000E+0000
   6.8720  4.49100E-0001   0.00000E+0000
   6.8740  4.42300E-0001   0.00000E+0000
   6.8760  4.53100E-0001   0.00000E+0000
   6.8790  4.42500E-0001   0.00000E+0000
   6.8810  4.46300E-0001   0.00000E+0000
   6.8830  4.51900E-0001   0.00000E+0000
   6.8860  4.47700E-0001   0.00000E+0000
   6.8870  4.58400E-0001   0.00000E+0000
   6.8910  4.45900E-0001   0.00000E+0000
   6.8930  4.39700E-0001   0.00000E+0000
   6.8970  4.58800E-0001   0.00000E+0000
   6.8990  4.68600E-0001   0.00000E+0000
   6.9010  4.74200E-0001   0.00000E+0000
   6.9040  4.69100E-0001   0.00000E+0000
   6.9060  4.60400E-0001   0.00000E+0000
   6.9080  4.68400E-0001   0.00000E+0000
   6.9110  4.69700E-0001   0.00000E+0000
   6.9130  4.55400E-0001   0.00000E+0000
   6.9150  4.59300E-0001   0.00000E+0000
   6.9200  4.61000E-0001   0.00000E+0000
   6.9220  4.61800E-0001   0.00000E+0000
   6.9240  4.68600E-0001   0.00000E+0000
   6.9250  4.58500E-0001   0.00000E+0000
   6.9270  4.51400E-0001   0.00000E+0000
   6.9310  4.62700E-0001   0.00000E+0000
   6.9330  4.70400E-0001   0.00000E+0000
   6.9360  4.57000E-0001   0.00000E+0000
   6.9380  4.64600E-0001   0.00000E+0000
   6.9410  4.98200E-0001   0.00000E+0000
   6.9450  4.70400E-0001   0.00000E+0000
   6.9480  4.50700E-0001   0.00000E+0000
   6.9500  4.55700E-0001   0.00000E+0000
   6.9520  4.65700E-0001   0.00000E+0000
   6.9540  4.56100E-0001   0.00000E+0000
   6.9560  4.61600E-0001   0.00000E+0000
   6.9610  4.54300E-0001   0.00000E+0000
   6.9630  4.54300E-0001   0.00000E+0000
   6.9660  4.56900E-0001   0.00000E+0000
   6.9670  4.56600E-0001   0.00000E+0000
   6.9700  4.49000E-0001   0.00000E+0000
   6.9730  4.53100E-0001   0.00000E+0000
   6.9750  4.58000E-0001   0.00000E+0000
   6.9770  4.65700E-0001   0.00000E+0000
   6.9800  4.42800E-0001   0.00000E+0000
   6.9820  4.31100E-0001   0.00000E+0000
   6.9840  4.37900E-0001   0.00000E+0000
   6.9850  4.44600E-0001   0.00000E+0000
   6.9890  4.51700E-0001   0.00000E+0000
   6.9910  4.46200E-0001   0.00000E+0000
   6.9930  4.61300E-0001   0.00000E+0000
   6.9960  4.67500E-0001   0.00000E+0000
   6.9980  4.73100E-0001   0.00000E+0000
   7.0000  4.55200E-0001   0.00000E+0000
   7.0010  4.54700E-0001   0.00000E+0000
   7.0050  4.59600E-0001   0.00000E+0000
   7.0070  4.66500E-0001   0.00000E+0000
   7.0100  4.69500E-0001   0.00000E+0000
   7.0110  4.91200E-0001   0.00000E+0000
   7.0140  4.71300E-0001   0.00000E+0000
   7.0170  4.69600E-0001   0.00000E+0000
   7.0190  4.87800E-0001   0.00000E+0000
   7.0220  4.81700E-0001   0.00000E+0000
   7.0230  4.73400E-0001   0.00000E+0000
   7.0260  4.84400E-0001   0.00000E+0000
   7.0280  4.98600E-0001   0.00000E+0000
   7.0320  4.77700E-0001   0.00000E+0000
   7.0340  4.96000E-0001   0.00000E+0000
   7.0370  4.87300E-0001   0.00000E+0000
   7.0390  5.07300E-0001   0.00000E+0000
   7.0420  5.12100E-0001   0.00000E+0000
   7.0440  5.13700E-0001   0.00000E+0000
   7.0460  5.13500E-0001   0.00000E+0000
   7.0480  5.04800E-0001   0.00000E+0000
   7.0530  5.11700E-0001   0.00000E+0000
   7.0540  5.18600E-0001   0.00000E+0000
   7.0570  5.24000E-0001   0.00000E+0000
   7.0580  5.29800E-0001   0.00000E+0000
   7.0620  5.40500E-0001   0.00000E+0000
   7.0650  5.49000E-0001   0.00000E+0000
   7.0670  5.39400E-0001   0.00000E+0000
   7.0690  5.40800E-0001   0.00000E+0000
   7.0720  5.66000E-0001   0.00000E+0000
   7.0730  5.67900E-0001   0.00000E+0000
   7.0770  5.57000E-0001   0.00000E+0000
   7.0790  5.52300E-0001   0.00000E+0000
   7.0820  5.48400E-0001   0.00000E+0000
   7.0830  5.75300E-0001   0.00000E+0000
   7.0850  5.84400E-0001   0.00000E+0000
   7.0870  5.91400E-0001   0.00000E+0000
   7.0880  5.93000E-0001   0.00000E+0000
   7.0920  5.86000E-0001   0.00000E+0000
   7.0940  6.08500E-0001   0.00000E+0000
   7.0970  6.19000E-0001   0.00000E+0000
   7.0990  6.31000E-0001   0.00000E+0000
   7.1000  6.28000E-0001   0.00000E+0000
