# Supplementary material for: Self-association of MreC as a regulatory signal in bacterial cell wall elongation
Source: Nat Commun. 2021 May 20;12:2987. doi: 10.1038/s41467-021-22957-9 (PMC8137920; doi:10.1038/s41467-021-22957-9)
Supplement: Supplementary file 4 — Source Data [file 41467_2021_22957_MOESM4_ESM.zip › Martins2-Source-Data/AUC_rawdata/E.coli/00135.RA3]

MREC FHEC 0,8 abs
R 3 20.0 20000 0031345 1.2370E11 281 1 
   5.8010 -5.25000E-0001   0.00000E+0000
   5.8060 -1.22900E-0001   0.00000E+0000
   5.8080 -1.31000E-0001   0.00000E+0000
   5.8090 -1.59200E-0001   0.00000E+0000
   5.8100 -1.95200E-0001   0.00000E+0000
   5.8120 -1.95800E-0001   0.00000E+0000
   5.8150 -2.18300E-0001   0.00000E+0000
   5.8160 -2.82000E-0001   0.00000E+0000
   5.8180 -2.76900E-0001   0.00000E+0000
   5.8210 -5.39000E-0001   0.00000E+0000
   5.8230 -4.79900E-0001   0.00000E+0000
   5.8240 -6.31400E-0001   0.00000E+0000
   5.8250 -5.02900E-0001   0.00000E+0000
   5.8280 -4.78300E-0001   0.00000E+0000
   5.8290 -7.86000E-0002   0.00000E+0000
   5.8320  1.01300E-0001   0.00000E+0000
   5.8330  1.39900E-0001   0.00000E+0000
   5.8340  1.74100E-0001   0.00000E+0000
   5.8350  1.67500E-0001   0.00000E+0000
   5.8390  1.12000E-0001   0.00000E+0000
   5.8420  8.64000E-0002   0.00000E+0000
   5.8440  9.91000E-0002   0.00000E+0000
   5.8450  8.61000E-0002   0.00000E+0000
   5.8460  9.15000E-0002   0.00000E+0000
   5.8510  9.22000E-0002   0.00000E+0000
   5.8530  9.35000E-0002   0.00000E+0000
   5.8560  7.95000E-0002   0.00000E+0000
   5.8580  2.78000E-0002   0.00000E+0000
   5.8600  3.56000E-0002   0.00000E+0000
   5.8610  4.46000E-0002   0.00000E+0000
   5.8630  1.73000E-0002   0.00000E+0000
   5.8650  2.57000E-0002   0.00000E+0000
   5.8660  2.46000E-0002   0.00000E+0000
   5.8680  4.35000E-0002   0.00000E+0000
   5.8690  2.65000E-0002   0.00000E+0000
   5.8710 -1.99000E-0002   0.00000E+0000
   5.8730 -5.81000E-0002   0.00000E+0000
   5.8750 -9.00000E-0003   0.00000E+0000
   5.8770  4.70000E-0003   0.00000E+0000
   5.8780  2.26000E-0002   0.00000E+0000
   5.8800  4.61000E-0002   0.00000E+0000
   5.8820  3.55000E-0002   0.00000E+0000
   5.8850  1.83000E-0002   0.00000E+0000
   5.8870  1.20000E-0002   0.00000E+0000
   5.8900  3.47000E-0002   0.00000E+0000
   5.8920  4.59000E-0002   0.00000E+0000
   5.8930  3.89000E-0002   0.00000E+0000
   5.8970  4.02000E-0002   0.00000E+0000
   5.9020  4.46000E-0002   0.00000E+0000
   5.9030  3.75000E-0002   0.00000E+0000
   5.9060  2.18000E-0002   0.00000E+0000
   5.9080  1.46000E-0002   0.00000E+0000
   5.9100  1.12000E-0002   0.00000E+0000
   5.9150  1.19000E-0002   0.00000E+0000
   5.9190  2.50000E-0002   0.00000E+0000
   5.9200  1.82000E-0002   0.00000E+0000
   5.9230 -7.70000E-0003   0.00000E+0000
   5.9240  6.50000E-0003   0.00000E+0000
   5.9260  3.76000E-0002   0.00000E+0000
   5.9270  3.56000E-0002   0.00000E+0000
   5.9290  2.41000E-0002   0.00000E+0000
   5.9310  5.50000E-0002   0.00000E+0000
   5.9320  7.31000E-0002   0.00000E+0000
   5.9350  6.59000E-0002   0.00000E+0000
   5.9380  3.05000E-0002   0.00000E+0000
   5.9400  6.04000E-0002   0.00000E+0000
   5.9420  7.06000E-0002   0.00000E+0000
   5.9430  4.84000E-0002   0.00000E+0000
   5.9470  7.26000E-0002   0.00000E+0000
   5.9490  6.09000E-0002   0.00000E+0000
   5.9510  4.74000E-0002   0.00000E+0000
   5.9520  3.31000E-0002   0.00000E+0000
   5.9540  4.61000E-0002   0.00000E+0000
   5.9590  5.88000E-0002   0.00000E+0000
   5.9610  8.23000E-0002   0.00000E+0000
   5.9630  8.62000E-0002   0.00000E+0000
   5.9660  4.66000E-0002   0.00000E+0000
   5.9680  2.36000E-0002   0.00000E+0000
   5.9700  2.46000E-0002   0.00000E+0000
   5.9720  1.28000E-0002   0.00000E+0000
   5.9740  3.84000E-0002   0.00000E+0000
   5.9750  3.52000E-0002   0.00000E+0000
   5.9780  2.71000E-0002   0.00000E+0000
   5.9800  7.52000E-0002   0.00000E+0000
   5.9830 -3.21800E-0001   0.00000E+0000
   5.9850 -1.26700E+0000   0.00000E+0000
   5.9890 -1.36510E+0000   0.00000E+0000
   5.9920 -1.59560E+0000   0.00000E+0000
   5.9930 -1.79810E+0000   0.00000E+0000
   5.9960 -1.95990E+0000   0.00000E+0000
   5.9980 -1.96290E+0000   0.00000E+0000
   6.0020 -1.96230E+0000   0.00000E+0000
   6.0040 -1.86960E+0000   0.00000E+0000
   6.0060 -1.83710E+0000   0.00000E+0000
   6.0070 -1.73060E+0000   0.00000E+0000
   6.0090 -1.67770E+0000   0.00000E+0000
   6.0110 -1.57070E+0000   0.00000E+0000
   6.0130 -1.18350E+0000   0.00000E+0000
   6.0140 -8.46800E-0001   0.00000E+0000
   6.0180 -1.24000E-0001   0.00000E+0000
   6.0200  1.33500E-0001   0.00000E+0000
   6.0220  1.27300E-0001   0.00000E+0000
   6.0230  1.21300E-0001   0.00000E+0000
   6.0250  1.52900E-0001   0.00000E+0000
   6.0280  1.26400E-0001   0.00000E+0000
   6.0300  1.34300E-0001   0.00000E+0000
   6.0320  1.48100E-0001   0.00000E+0000
   6.0350  1.52500E-0001   0.00000E+0000
   6.0370  1.74600E-0001   0.00000E+0000
   6.0390  1.28500E-0001   0.00000E+0000
   6.0410  9.87000E-0002   0.00000E+0000
   6.0440  1.01200E-0001   0.00000E+0000
   6.0450  1.25900E-0001   0.00000E+0000
   6.0490  1.18800E-0001   0.00000E+0000
   6.0510  1.03500E-0001   0.00000E+0000
   6.0520  1.12500E-0001   0.00000E+0000
   6.0540  1.18900E-0001   0.00000E+0000
   6.0570  1.21200E-0001   0.00000E+0000
   6.0620  1.08700E-0001   0.00000E+0000
   6.0660  1.08300E-0001   0.00000E+0000
   6.0680  1.24100E-0001   0.00000E+0000
   6.0690  1.05100E-0001   0.00000E+0000
   6.0710  1.02300E-0001   0.00000E+0000
   6.0730  9.99000E-0002   0.00000E+0000
   6.0750  1.01700E-0001   0.00000E+0000
   6.0780  1.48200E-0001   0.00000E+0000
   6.0800  1.55800E-0001   0.00000E+0000
   6.0820  1.35000E-0001   0.00000E+0000
   6.0830  1.30400E-0001   0.00000E+0000
   6.0870  1.18610E+0000   0.00000E+0000
   6.0920  1.36920E+0000   0.00000E+0000
   6.0940  1.40220E+0000   0.00000E+0000
   6.0960  1.50350E+0000   0.00000E+0000
   6.0990  1.98470E+0000   0.00000E+0000
   6.1030  2.05860E+0000   0.00000E+0000
   6.1050  2.02320E+0000   0.00000E+0000
   6.1060  1.96570E+0000   0.00000E+0000
   6.1080  1.89110E+0000   0.00000E+0000
   6.1130  1.85950E+0000   0.00000E+0000
   6.1160  1.54410E+0000   0.00000E+0000
   6.1190  8.95000E-0001   0.00000E+0000
   6.1220  9.76000E-0002   0.00000E+0000
   6.1270  5.96000E-0002   0.00000E+0000
   6.1280  1.23100E-0001   0.00000E+0000
   6.1300  1.09800E-0001   0.00000E+0000
   6.1320  1.07300E-0001   0.00000E+0000
   6.1350  9.52000E-0002   0.00000E+0000
   6.1380  9.59000E-0002   0.00000E+0000
   6.1400  9.82000E-0002   0.00000E+0000
   6.1440  8.39000E-0002   0.00000E+0000
   6.1450  8.91000E-0002   0.00000E+0000
   6.1480  9.55000E-0002   0.00000E+0000
   6.1510  9.03000E-0002   0.00000E+0000
   6.1560  9.73000E-0002   0.00000E+0000
   6.1590  9.93000E-0002   0.00000E+0000
   6.1600  1.00200E-0001   0.00000E+0000
   6.1610  9.95000E-0002   0.00000E+0000
   6.1660  9.10000E-0002   0.00000E+0000
   6.1680  1.08900E-0001   0.00000E+0000
   6.1690  1.00200E-0001   0.00000E+0000
   6.1740  9.98000E-0002   0.00000E+0000
   6.1750  1.02300E-0001   0.00000E+0000
   6.1760  1.07900E-0001   0.00000E+0000
   6.1790  1.06800E-0001   0.00000E+0000
   6.1810  1.07400E-0001   0.00000E+0000
   6.1830  1.05200E-0001   0.00000E+0000
   6.1850  1.03400E-0001   0.00000E+0000
   6.1870  1.07300E-0001   0.00000E+0000
   6.1910  1.10200E-0001   0.00000E+0000
   6.1940  1.06400E-0001   0.00000E+0000
   6.1950  1.09900E-0001   0.00000E+0000
   6.1970  1.11500E-0001   0.00000E+0000
   6.2000  1.10000E-0001   0.00000E+0000
   6.2020  1.20800E-0001   0.00000E+0000
   6.2040  1.11000E-0001   0.00000E+0000
   6.2060  1.12700E-0001   0.00000E+0000
   6.2090  1.15200E-0001   0.00000E+0000
   6.2110  1.20800E-0001   0.00000E+0000
   6.2130  1.19000E-0001   0.00000E+0000
   6.2160  1.25900E-0001   0.00000E+0000
   6.2180  1.28400E-0001   0.00000E+0000
   6.2190  1.24800E-0001   0.00000E+0000
   6.2220  1.28100E-0001   0.00000E+0000
   6.2240  1.26800E-0001   0.00000E+0000
   6.2260  1.51400E-0001   0.00000E+0000
   6.2300  1.46200E-0001   0.00000E+0000
   6.2310  4.90000E-0002   0.00000E+0000
   6.2340  8.40000E-0002   0.00000E+0000
   6.2360  1.52100E-0001   0.00000E+0000
   6.2380  1.61900E-0001   0.00000E+0000
   6.2410  1.41600E-0001   0.00000E+0000
   6.2430  1.44000E-0001   0.00000E+0000
   6.2450  1.43500E-0001   0.00000E+0000
   6.2470  1.46500E-0001   0.00000E+0000
   6.2500  1.42700E-0001   0.00000E+0000
   6.2510  1.34600E-0001   0.00000E+0000
   6.2540  1.43700E-0001   0.00000E+0000
   6.2550  1.54400E-0001   0.00000E+0000
   6.2590  1.64200E-0001   0.00000E+0000
   6.2610  1.49200E-0001   0.00000E+0000
   6.2640  1.52000E-0001   0.00000E+0000
   6.2660  1.69700E-0001   0.00000E+0000
   6.2680  1.67500E-0001   0.00000E+0000
   6.2710  1.55700E-0001   0.00000E+0000
   6.2720  1.53000E-0001   0.00000E+0000
   6.2740  1.61100E-0001   0.00000E+0000
   6.2770  1.62000E-0001   0.00000E+0000
   6.2790  1.64000E-0001   0.00000E+0000
   6.2800  1.64200E-0001   0.00000E+0000
   6.2830  1.57800E-0001   0.00000E+0000
   6.2850  1.65700E-0001   0.00000E+0000
   6.2890  1.74400E-0001   0.00000E+0000
   6.2900  1.70600E-0001   0.00000E+0000
   6.2930  1.68000E-0001   0.00000E+0000
   6.2950  1.74200E-0001   0.00000E+0000
   6.2970  1.78300E-0001   0.00000E+0000
   6.3000  1.82400E-0001   0.00000E+0000
   6.3020  1.83700E-0001   0.00000E+0000
   6.3040  1.83000E-0001   0.00000E+0000
   6.3070  1.78800E-0001   0.00000E+0000
   6.3110  1.95000E-0001   0.00000E+0000
   6.3120  1.88600E-0001   0.00000E+0000
   6.3140  1.83100E-0001   0.00000E+0000
   6.3170  1.81100E-0001   0.00000E+0000
   6.3190  1.89700E-0001   0.00000E+0000
   6.3210  1.91400E-0001   0.00000E+0000
   6.3230  1.97200E-0001   0.00000E+0000
   6.3240  1.98800E-0001   0.00000E+0000
   6.3280  1.93600E-0001   0.00000E+0000
   6.3300  1.49700E-0001   0.00000E+0000
   6.3330  1.69000E-0001   0.00000E+0000
   6.3350  1.85100E-0001   0.00000E+0000
   6.3360  2.24600E-0001   0.00000E+0000
   6.3390  2.19200E-0001   0.00000E+0000
   6.3420  2.12400E-0001   0.00000E+0000
   6.3440  2.12400E-0001   0.00000E+0000
   6.3470  2.23200E-0001   0.00000E+0000
   6.3480  2.26300E-0001   0.00000E+0000
   6.3500  2.22200E-0001   0.00000E+0000
   6.3530  2.19400E-0001   0.00000E+0000
   6.3550  2.14100E-0001   0.00000E+0000
   6.3570  2.29800E-0001   0.00000E+0000
   6.3590  2.23500E-0001   0.00000E+0000
   6.3620  2.20400E-0001   0.00000E+0000
   6.3640  2.30800E-0001   0.00000E+0000
   6.3670  2.38900E-0001   0.00000E+0000
   6.3680  2.33000E-0001   0.00000E+0000
   6.3710  2.34300E-0001   0.00000E+0000
   6.3730  2.45300E-0001   0.00000E+0000
   6.3750  2.40200E-0001   0.00000E+0000
   6.3780  2.50900E-0001   0.00000E+0000
   6.3810  2.44600E-0001   0.00000E+0000
   6.3820  2.46100E-0001   0.00000E+0000
   6.3850  2.49000E-0001   0.00000E+0000
   6.3860  2.55700E-0001   0.00000E+0000
   6.3910  2.53700E-0001   0.00000E+0000
   6.3930  2.57400E-0001   0.00000E+0000
   6.3950  2.48300E-0001   0.00000E+0000
   6.3960  2.52700E-0001   0.00000E+0000
   6.3980  2.53100E-0001   0.00000E+0000
   6.4000  2.69600E-0001   0.00000E+0000
   6.4040  2.63700E-0001   0.00000E+0000
   6.4050  2.62600E-0001   0.00000E+0000
   6.4070  2.59200E-0001   0.00000E+0000
   6.4090  2.63800E-0001   0.00000E+0000
   6.4110  2.64300E-0001   0.00000E+0000
   6.4140  2.62200E-0001   0.00000E+0000
   6.4170  2.62500E-0001   0.00000E+0000
   6.4190  2.67900E-0001   0.00000E+0000
   6.4210  2.70500E-0001   0.00000E+0000
   6.4240  2.78600E-0001   0.00000E+0000
   6.4260  2.68500E-0001   0.00000E+0000
   6.4290  2.76000E-0001   0.00000E+0000
   6.4310  2.80700E-0001   0.00000E+0000
   6.4350  2.84300E-0001   0.00000E+0000
   6.4370  2.89100E-0001   0.00000E+0000
   6.4400  2.84700E-0001   0.00000E+0000
   6.4410  2.88100E-0001   0.00000E+0000
   6.4440  2.95000E-0001   0.00000E+0000
   6.4460  2.87400E-0001   0.00000E+0000
   6.4480  2.91700E-0001   0.00000E+0000
   6.4520  2.82700E-0001   0.00000E+0000
   6.4540  2.95100E-0001   0.00000E+0000
   6.4560  3.02100E-0001   0.00000E+0000
   6.4590  2.92900E-0001   0.00000E+0000
   6.4600  2.89400E-0001   0.00000E+0000
   6.4620  2.98100E-0001   0.00000E+0000
   6.4650  2.92900E-0001   0.00000E+0000
   6.4670  2.99600E-0001   0.00000E+0000
   6.4690  3.02200E-0001   0.00000E+0000
   6.4700  3.00300E-0001   0.00000E+0000
   6.4720  2.99300E-0001   0.00000E+0000
   6.4740  3.02900E-0001   0.00000E+0000
   6.4780  3.30900E-0001   0.00000E+0000
   6.4810  3.44000E-0001   0.00000E+0000
   6.4840  3.15100E-0001   0.00000E+0000
   6.4880  3.11000E-0001   0.00000E+0000
   6.4900  3.06200E-0001   0.00000E+0000
   6.4930  3.12600E-0001   0.00000E+0000
   6.4950  3.05000E-0001   0.00000E+0000
   6.4980  3.18600E-0001   0.00000E+0000
   6.4990  3.03200E-0001   0.00000E+0000
   6.5020  3.13500E-0001   0.00000E+0000
   6.5030  3.15800E-0001   0.00000E+0000
   6.5050  3.20500E-0001   0.00000E+0000
   6.5080  3.20100E-0001   0.00000E+0000
   6.5110  3.31300E-0001   0.00000E+0000
   6.5140  3.32900E-0001   0.00000E+0000
   6.5150  3.12900E-0001   0.00000E+0000
   6.5180  3.07000E-0001   0.00000E+0000
   6.5200  3.27100E-0001   0.00000E+0000
   6.5240  3.33200E-0001   0.00000E+0000
   6.5250  3.30700E-0001   0.00000E+0000
   6.5260  3.32200E-0001   0.00000E+0000
   6.5290  3.32000E-0001   0.00000E+0000
   6.5330  3.28000E-0001   0.00000E+0000
   6.5360  3.24800E-0001   0.00000E+0000
   6.5380  3.30800E-0001   0.00000E+0000
   6.5390  3.34200E-0001   0.00000E+0000
   6.5430  3.42200E-0001   0.00000E+0000
   6.5450  3.31700E-0001   0.00000E+0000
   6.5470  3.25900E-0001   0.00000E+0000
   6.5480  3.20500E-0001   0.00000E+0000
   6.5500  3.42100E-0001   0.00000E+0000
   6.5520  3.49900E-0001   0.00000E+0000
   6.5550  3.31700E-0001   0.00000E+0000
   6.5570  3.31800E-0001   0.00000E+0000
   6.5590  3.38700E-0001   0.00000E+0000
   6.5620  3.38800E-0001   0.00000E+0000
   6.5630  3.42800E-0001   0.00000E+0000
   6.5660  3.47700E-0001   0.00000E+0000
   6.5690  3.49700E-0001   0.00000E+0000
   6.5700  3.51500E-0001   0.00000E+0000
   6.5720  3.44500E-0001   0.00000E+0000
   6.5750  3.43600E-0001   0.00000E+0000
   6.5780  3.47600E-0001   0.00000E+0000
   6.5790  3.42200E-0001   0.00000E+0000
   6.5830  3.44100E-0001   0.00000E+0000
   6.5840  3.52700E-0001   0.00000E+0000
   6.5860  3.55800E-0001   0.00000E+0000
   6.5880  3.55100E-0001   0.00000E+0000
   6.5910  3.55900E-0001   0.00000E+0000
   6.5930  3.57300E-0001   0.00000E+0000
   6.5950  3.55500E-0001   0.00000E+0000
   6.5980  3.60800E-0001   0.00000E+0000
   6.6000  3.53500E-0001   0.00000E+0000
   6.6030  3.75800E-0001   0.00000E+0000
   6.6050  3.76700E-0001   0.00000E+0000
   6.6070  3.61200E-0001   0.00000E+0000
   6.6090  3.59200E-0001   0.00000E+0000
   6.6120  3.63100E-0001   0.00000E+0000
   6.6140  3.68100E-0001   0.00000E+0000
   6.6170  3.62700E-0001   0.00000E+0000
   6.6200  3.66300E-0001   0.00000E+0000
   6.6220  3.67500E-0001   0.00000E+0000
   6.6230  3.72900E-0001   0.00000E+0000
   6.6250  3.57500E-0001   0.00000E+0000
   6.6270  3.65400E-0001   0.00000E+0000
   6.6300  3.78000E-0001   0.00000E+0000
   6.6330  3.81100E-0001   0.00000E+0000
   6.6350  3.71100E-0001   0.00000E+0000
   6.6380  3.79000E-0001   0.00000E+0000
   6.6410  3.77100E-0001   0.00000E+0000
   6.6430  3.72700E-0001   0.00000E+0000
   6.6450  3.80900E-0001   0.00000E+0000
   6.6480  3.66200E-0001   0.00000E+0000
   6.6500  3.69000E-0001   0.00000E+0000
   6.6530  3.75600E-0001   0.00000E+0000
   6.6550  3.72400E-0001   0.00000E+0000
   6.6570  3.78600E-0001   0.00000E+0000
   6.6590  3.79000E-0001   0.00000E+0000
   6.6620  3.73600E-0001   0.00000E+0000
   6.6650  3.75500E-0001   0.00000E+0000
   6.6670  3.72900E-0001   0.00000E+0000
   6.6690  3.83200E-0001   0.00000E+0000
   6.6710  3.79100E-0001   0.00000E+0000
   6.6730  3.80800E-0001   0.00000E+0000
   6.6760  3.82200E-0001   0.00000E+0000
   6.6780  3.77200E-0001   0.00000E+0000
   6.6800  3.92000E-0001   0.00000E+0000
   6.6830  3.88200E-0001   0.00000E+0000
   6.6860  3.94400E-0001   0.00000E+0000
   6.6890  3.79500E-0001   0.00000E+0000
   6.6910  3.75900E-0001   0.00000E+0000
   6.6940  3.96900E-0001   0.00000E+0000
   6.6960  3.90900E-0001   0.00000E+0000
   6.6990  3.97200E-0001   0.00000E+0000
   6.7000  3.81300E-0001   0.00000E+0000
   6.7030  3.85100E-0001   0.00000E+0000
   6.7070  3.84700E-0001   0.00000E+0000
   6.7080  3.90200E-0001   0.00000E+0000
   6.7110  3.83600E-0001   0.00000E+0000
   6.7130  3.88800E-0001   0.00000E+0000
   6.7150  3.85700E-0001   0.00000E+0000
   6.7170  3.93100E-0001   0.00000E+0000
   6.7200  3.94600E-0001   0.00000E+0000
   6.7220  3.85600E-0001   0.00000E+0000
   6.7250  3.94500E-0001   0.00000E+0000
   6.7260  3.93500E-0001   0.00000E+0000
   6.7290  3.93200E-0001   0.00000E+0000
   6.7320  3.95200E-0001   0.00000E+0000
   6.7360  3.97700E-0001   0.00000E+0000
   6.7380  4.03700E-0001   0.00000E+0000
   6.7420  4.03500E-0001   0.00000E+0000
   6.7440  4.12700E-0001   0.00000E+0000
   6.7480  4.01400E-0001   0.00000E+0000
   6.7500  3.93400E-0001   0.00000E+0000
   6.7520  3.96600E-0001   0.00000E+0000
   6.7530  4.10000E-0001   0.00000E+0000
   6.7570  4.04000E-0001   0.00000E+0000
   6.7580  4.06500E-0001   0.00000E+0000
   6.7610  4.02800E-0001   0.00000E+0000
   6.7630  4.10300E-0001   0.00000E+0000
   6.7660  4.11100E-0001   0.00000E+0000
   6.7690  4.06700E-0001   0.00000E+0000
   6.7700  3.86700E-0001   0.00000E+0000
   6.7730  3.90400E-0001   0.00000E+0000
   6.7750  4.05800E-0001   0.00000E+0000
   6.7790  4.13800E-0001   0.00000E+0000
   6.7810  4.17400E-0001   0.00000E+0000
   6.7840  4.05500E-0001   0.00000E+0000
   6.7860  4.12700E-0001   0.00000E+0000
   6.7880  4.16900E-0001   0.00000E+0000
   6.7910  4.11500E-0001   0.00000E+0000
   6.7940  4.23600E-0001   0.00000E+0000
   6.7960  4.17700E-0001   0.00000E+0000
   6.8000  4.09100E-0001   0.00000E+0000
   6.8030  4.05800E-0001   0.00000E+0000
   6.8050  4.17000E-0001   0.00000E+0000
   6.8080  4.22600E-0001   0.00000E+0000
   6.8100  4.18400E-0001   0.00000E+0000
   6.8130  4.44100E-0001   0.00000E+0000
   6.8150  4.20200E-0001   0.00000E+0000
   6.8190  4.15800E-0001   0.00000E+0000
   6.8230  4.22500E-0001   0.00000E+0000
   6.8250  4.08600E-0001   0.00000E+0000
   6.8280  4.09700E-0001   0.00000E+0000
   6.8310  4.06900E-0001   0.00000E+0000
   6.8350  4.21400E-0001   0.00000E+0000
   6.8380  4.27600E-0001   0.00000E+0000
   6.8410  4.18800E-0001   0.00000E+0000
   6.8420  4.10300E-0001   0.00000E+0000
   6.8440  4.09200E-0001   0.00000E+0000
   6.8490  4.11900E-0001   0.00000E+0000
   6.8510  4.27400E-0001   0.00000E+0000
   6.8530  4.28200E-0001   0.00000E+0000
   6.8580  4.33900E-0001   0.00000E+0000
   6.8600  4.07400E-0001   0.00000E+0000
   6.8620  4.14100E-0001   0.00000E+0000
   6.8650  4.20500E-0001   0.00000E+0000
   6.8670  4.26500E-0001   0.00000E+0000
   6.8690  4.23200E-0001   0.00000E+0000
   6.8720  4.29400E-0001   0.00000E+0000
   6.8740  4.23900E-0001   0.00000E+0000
   6.8770  4.32300E-0001   0.00000E+0000
   6.8800  4.26300E-0001   0.00000E+0000
   6.8820  4.34300E-0001   0.00000E+0000
   6.8860  4.24200E-0001   0.00000E+0000
   6.8870  4.37900E-0001   0.00000E+0000
   6.8900  4.37300E-0001   0.00000E+0000
   6.8930  4.37900E-0001   0.00000E+0000
   6.8940  4.36700E-0001   0.00000E+0000
   6.8980  4.42400E-0001   0.00000E+0000
   6.8990  4.48400E-0001   0.00000E+0000
   6.9010  4.60600E-0001   0.00000E+0000
   6.9050  4.58600E-0001   0.00000E+0000
   6.9080  4.48500E-0001   0.00000E+0000
   6.9100  4.50300E-0001   0.00000E+0000
   6.9110  4.59600E-0001   0.00000E+0000
   6.9130  4.50900E-0001   0.00000E+0000
   6.9150  4.48500E-0001   0.00000E+0000
   6.9180  4.46600E-0001   0.00000E+0000
   6.9200  4.40200E-0001   0.00000E+0000
   6.9230  4.48200E-0001   0.00000E+0000
   6.9250  4.50500E-0001   0.00000E+0000
   6.9270  4.36800E-0001   0.00000E+0000
   6.9300  4.47700E-0001   0.00000E+0000
   6.9330  4.59600E-0001   0.00000E+0000
   6.9350  4.42700E-0001   0.00000E+0000
   6.9390  4.58600E-0001   0.00000E+0000
   6.9410  4.87400E-0001   0.00000E+0000
   6.9430  4.72800E-0001   0.00000E+0000
   6.9450  4.64000E-0001   0.00000E+0000
   6.9480  4.40600E-0001   0.00000E+0000
   6.9500  4.41400E-0001   0.00000E+0000
   6.9520  4.47700E-0001   0.00000E+0000
   6.9540  4.40800E-0001   0.00000E+0000
   6.9560  4.43300E-0001   0.00000E+0000
   6.9580  4.65100E-0001   0.00000E+0000
   6.9590  4.56600E-0001   0.00000E+0000
   6.9620  4.34200E-0001   0.00000E+0000
   6.9640  4.56300E-0001   0.00000E+0000
   6.9660  4.50300E-0001   0.00000E+0000
   6.9700  4.37000E-0001   0.00000E+0000
   6.9730  4.49100E-0001   0.00000E+0000
   6.9750  4.53700E-0001   0.00000E+0000
   6.9770  4.52100E-0001   0.00000E+0000
   6.9790  4.50400E-0001   0.00000E+0000
   6.9820  4.22600E-0001   0.00000E+0000
   6.9840  4.40100E-0001   0.00000E+0000
   6.9860  4.38100E-0001   0.00000E+0000
   6.9890  4.33900E-0001   0.00000E+0000
   6.9910  4.52900E-0001   0.00000E+0000
   6.9950  4.71800E-0001   0.00000E+0000
   6.9960  4.69000E-0001   0.00000E+0000
   7.0000  4.45800E-0001   0.00000E+0000
   7.0020  4.55300E-0001   0.00000E+0000
   7.0030  4.67500E-0001   0.00000E+0000
   7.0050  4.64200E-0001   0.00000E+0000
   7.0070  4.63300E-0001   0.00000E+0000
   7.0110  4.72800E-0001   0.00000E+0000
   7.0120  4.78800E-0001   0.00000E+0000
   7.0150  4.68300E-0001   0.00000E+0000
   7.0180  4.66600E-0001   0.00000E+0000
   7.0200  4.89200E-0001   0.00000E+0000
   7.0220  4.68300E-0001   0.00000E+0000
   7.0240  4.72800E-0001   0.00000E+0000
   7.0280  4.95000E-0001   0.00000E+0000
   7.0300  4.93800E-0001   0.00000E+0000
   7.0330  4.86000E-0001   0.00000E+0000
   7.0350  4.96100E-0001   0.00000E+0000
   7.0390  5.01000E-0001   0.00000E+0000
   7.0420  5.20300E-0001   0.00000E+0000
   7.0430  5.20200E-0001   0.00000E+0000
   7.0460  5.12800E-0001   0.00000E+0000
   7.0480  5.12500E-0001   0.00000E+0000
   7.0510  5.16100E-0001   0.00000E+0000
   7.0530  5.34500E-0001   0.00000E+0000
   7.0560  5.34300E-0001   0.00000E+0000
   7.0580  5.28600E-0001   0.00000E+0000
   7.0600  5.38000E-0001   0.00000E+0000
   7.0610  5.50900E-0001   0.00000E+0000
   7.0650  5.58500E-0001   0.00000E+0000
   7.0660  5.55400E-0001   0.00000E+0000
   7.0700  5.57900E-0001   0.00000E+0000
   7.0720  5.85900E-0001   0.00000E+0000
   7.0740  5.84200E-0001   0.00000E+0000
   7.0770  5.78800E-0001   0.00000E+0000
   7.0800  5.63600E-0001   0.00000E+0000
   7.0820  5.82500E-0001   0.00000E+0000
   7.0840  6.11200E-0001   0.00000E+0000
   7.0870  6.15200E-0001   0.00000E+0000
   7.0900  6.19900E-0001   0.00000E+0000
   7.0920  6.25700E-0001   0.00000E+0000
   7.0940  6.33400E-0001   0.00000E+0000
   7.0960  6.45400E-0001   0.00000E+0000
   7.0990  6.56700E-0001   0.00000E+0000
   7.1010  6.84800E-0001   0.00000E+0000
