# Supplementary material for: Self-association of MreC as a regulatory signal in bacterial cell wall elongation
Source: Nat Commun. 2021 May 20;12:2987. doi: 10.1038/s41467-021-22957-9 (PMC8137920; doi:10.1038/s41467-021-22957-9)
Supplement: Supplementary file 4 — Source Data [file 41467_2021_22957_MOESM4_ESM.zip › Martins2-Source-Data/AUC_rawdata/E.coli/00121.RA3]

MREC FHEC 0,8 abs
R 3 20.0 20000 0028415 1.1080E11 281 1 
   5.7990 -4.77500E-0001   0.00000E+0000
   5.8010 -3.59800E-0001   0.00000E+0000
   5.8030 -2.84400E-0001   0.00000E+0000
   5.8040 -3.32300E-0001   0.00000E+0000
   5.8050 -2.85500E-0001   0.00000E+0000
   5.8060 -2.87200E-0001   0.00000E+0000
   5.8080 -3.21700E-0001   0.00000E+0000
   5.8100 -2.17500E-0001   0.00000E+0000
   5.8120 -1.40400E-0001   0.00000E+0000
   5.8140 -1.18500E-0001   0.00000E+0000
   5.8160 -1.95800E-0001   0.00000E+0000
   5.8180 -2.88700E-0001   0.00000E+0000
   5.8200 -3.96900E-0001   0.00000E+0000
   5.8210 -4.87700E-0001   0.00000E+0000
   5.8220 -4.54000E-0001   0.00000E+0000
   5.8240 -6.76800E-0001   0.00000E+0000
   5.8260 -4.31500E-0001   0.00000E+0000
   5.8270 -2.79400E-0001   0.00000E+0000
   5.8280 -2.40800E-0001   0.00000E+0000
   5.8300 -2.16000E-0002   0.00000E+0000
   5.8320  9.69000E-0002   0.00000E+0000
   5.8340  1.43100E-0001   0.00000E+0000
   5.8350  1.55200E-0001   0.00000E+0000
   5.8370  1.40500E-0001   0.00000E+0000
   5.8390  9.46000E-0002   0.00000E+0000
   5.8410  9.60000E-0002   0.00000E+0000
   5.8420  9.39000E-0002   0.00000E+0000
   5.8460  7.96000E-0002   0.00000E+0000
   5.8480  1.01700E-0001   0.00000E+0000
   5.8500  1.07800E-0001   0.00000E+0000
   5.8510  1.00800E-0001   0.00000E+0000
   5.8530  9.57000E-0002   0.00000E+0000
   5.8540  7.29000E-0002   0.00000E+0000
   5.8560  3.07000E-0002   0.00000E+0000
   5.8590  3.09000E-0002   0.00000E+0000
   5.8610  3.74000E-0002   0.00000E+0000
   5.8620  2.48000E-0002   0.00000E+0000
   5.8660  3.89000E-0002   0.00000E+0000
   5.8670  3.30000E-0002   0.00000E+0000
   5.8700 -3.90000E-0003   0.00000E+0000
   5.8720 -4.66000E-0002   0.00000E+0000
   5.8730 -3.01000E-0002   0.00000E+0000
   5.8750  1.02000E-0002   0.00000E+0000
   5.8760  9.30000E-0003   0.00000E+0000
   5.8780  4.38000E-0002   0.00000E+0000
   5.8800  3.95000E-0002   0.00000E+0000
   5.8820  3.26000E-0002   0.00000E+0000
   5.8840  2.07000E-0002   0.00000E+0000
   5.8850  8.30000E-0003   0.00000E+0000
   5.8870  1.72000E-0002   0.00000E+0000
   5.8900  4.48000E-0002   0.00000E+0000
   5.8920  2.38000E-0002   0.00000E+0000
   5.8950  1.84000E-0002   0.00000E+0000
   5.8960  4.25000E-0002   0.00000E+0000
   5.8970  1.81000E-0002   0.00000E+0000
   5.8990  3.50000E-0003   0.00000E+0000
   5.9010  4.02000E-0002   0.00000E+0000
   5.9030  2.08000E-0002   0.00000E+0000
   5.9060  2.21000E-0002   0.00000E+0000
   5.9090  1.33000E-0002   0.00000E+0000
   5.9110  1.92000E-0002   0.00000E+0000
   5.9140  2.61000E-0002   0.00000E+0000
   5.9150  2.45000E-0002   0.00000E+0000
   5.9160  2.21000E-0002   0.00000E+0000
   5.9210  1.30000E-0003   0.00000E+0000
   5.9220  8.10000E-0003   0.00000E+0000
   5.9250  4.29000E-0002   0.00000E+0000
   5.9260  2.80000E-0002   0.00000E+0000
   5.9280  3.70000E-0002   0.00000E+0000
   5.9300  7.64000E-0002   0.00000E+0000
   5.9320  7.49000E-0002   0.00000E+0000
   5.9330  5.30000E-0002   0.00000E+0000
   5.9350  2.39000E-0002   0.00000E+0000
   5.9360  3.07000E-0002   0.00000E+0000
   5.9380  7.73000E-0002   0.00000E+0000
   5.9420  6.67000E-0002   0.00000E+0000
   5.9440  5.72000E-0002   0.00000E+0000
   5.9450  7.56000E-0002   0.00000E+0000
   5.9480  6.62000E-0002   0.00000E+0000
   5.9490  5.45000E-0002   0.00000E+0000
   5.9530  3.75000E-0002   0.00000E+0000
   5.9540  4.80000E-0002   0.00000E+0000
   5.9570  5.03000E-0002   0.00000E+0000
   5.9580  7.14000E-0002   0.00000E+0000
   5.9610  9.33000E-0002   0.00000E+0000
   5.9640  6.04000E-0002   0.00000E+0000
   5.9660  2.71000E-0002   0.00000E+0000
   5.9680  2.29000E-0002   0.00000E+0000
   5.9700  1.45000E-0002   0.00000E+0000
   5.9720  3.18000E-0002   0.00000E+0000
   5.9750  3.74000E-0002   0.00000E+0000
   5.9770  4.70000E-0002   0.00000E+0000
   5.9800 -1.09200E-0001   0.00000E+0000
   5.9810 -7.12100E-0001   0.00000E+0000
   5.9820 -9.24400E-0001   0.00000E+0000
   5.9840 -1.24780E+0000   0.00000E+0000
   5.9860 -1.32110E+0000   0.00000E+0000
   5.9890 -1.50580E+0000   0.00000E+0000
   5.9910 -1.59160E+0000   0.00000E+0000
   5.9930 -1.91970E+0000   0.00000E+0000
   5.9940 -1.94140E+0000   0.00000E+0000
   5.9980 -1.97940E+0000   0.00000E+0000
   6.0000 -1.93490E+0000   0.00000E+0000
   6.0020 -1.88230E+0000   0.00000E+0000
   6.0040 -1.78960E+0000   0.00000E+0000
   6.0080 -1.73680E+0000   0.00000E+0000
   6.0100 -1.41120E+0000   0.00000E+0000
   6.0110 -1.13490E+0000   0.00000E+0000
   6.0140 -3.91600E-0001   0.00000E+0000
   6.0160 -2.00000E-0003   0.00000E+0000
   6.0180  1.55400E-0001   0.00000E+0000
   6.0200  1.63300E-0001   0.00000E+0000
   6.0230  1.48200E-0001   0.00000E+0000
   6.0250  1.26200E-0001   0.00000E+0000
   6.0270  1.14800E-0001   0.00000E+0000
   6.0280  1.44100E-0001   0.00000E+0000
   6.0300  1.43800E-0001   0.00000E+0000
   6.0320  1.43000E-0001   0.00000E+0000
   6.0330  1.70200E-0001   0.00000E+0000
   6.0360  1.20400E-0001   0.00000E+0000
   6.0390  9.26000E-0002   0.00000E+0000
   6.0410  1.01800E-0001   0.00000E+0000
   6.0430  1.27200E-0001   0.00000E+0000
   6.0450  1.22600E-0001   0.00000E+0000
   6.0480  1.10100E-0001   0.00000E+0000
   6.0500  1.19500E-0001   0.00000E+0000
   6.0520  1.15300E-0001   0.00000E+0000
   6.0540  1.19600E-0001   0.00000E+0000
   6.0570  1.15000E-0001   0.00000E+0000
   6.0590  1.15800E-0001   0.00000E+0000
   6.0620  1.05300E-0001   0.00000E+0000
   6.0650  1.26500E-0001   0.00000E+0000
   6.0660  1.05000E-0001   0.00000E+0000
   6.0710  9.69000E-0002   0.00000E+0000
   6.0730  1.27600E-0001   0.00000E+0000
   6.0780  1.57700E-0001   0.00000E+0000
   6.0800  1.47600E-0001   0.00000E+0000
   6.0830  1.38400E-0001   0.00000E+0000
   6.0850  1.14420E+0000   0.00000E+0000
   6.0890  1.39420E+0000   0.00000E+0000
   6.0920  1.47270E+0000   0.00000E+0000
   6.0950  1.64780E+0000   0.00000E+0000
   6.0960  1.75350E+0000   0.00000E+0000
   6.0990  2.06190E+0000   0.00000E+0000
   6.1020  2.01780E+0000   0.00000E+0000
   6.1050  1.94120E+0000   0.00000E+0000
   6.1070  1.88290E+0000   0.00000E+0000
   6.1110  1.79470E+0000   0.00000E+0000
   6.1130  1.64430E+0000   0.00000E+0000
   6.1150  1.55870E+0000   0.00000E+0000
   6.1160  1.00630E+0000   0.00000E+0000
   6.1190  1.10000E-0001   0.00000E+0000
   6.1230  6.62000E-0002   0.00000E+0000
   6.1260  1.19100E-0001   0.00000E+0000
   6.1290  1.09800E-0001   0.00000E+0000
   6.1310  1.15800E-0001   0.00000E+0000
   6.1330  1.05900E-0001   0.00000E+0000
   6.1350  1.07000E-0001   0.00000E+0000
   6.1390  9.96000E-0002   0.00000E+0000
   6.1420  8.93000E-0002   0.00000E+0000
   6.1440  9.92000E-0002   0.00000E+0000
   6.1470  1.08700E-0001   0.00000E+0000
   6.1490  9.81000E-0002   0.00000E+0000
   6.1520  9.40000E-0002   0.00000E+0000
   6.1540  1.04100E-0001   0.00000E+0000
   6.1570  1.08400E-0001   0.00000E+0000
   6.1600  1.05400E-0001   0.00000E+0000
   6.1640  1.05200E-0001   0.00000E+0000
   6.1660  1.03300E-0001   0.00000E+0000
   6.1670  1.19400E-0001   0.00000E+0000
   6.1690  1.09600E-0001   0.00000E+0000
   6.1730  1.10600E-0001   0.00000E+0000
   6.1750  1.09100E-0001   0.00000E+0000
   6.1780  1.13100E-0001   0.00000E+0000
   6.1800  1.12300E-0001   0.00000E+0000
   6.1830  1.15300E-0001   0.00000E+0000
   6.1850  1.15700E-0001   0.00000E+0000
   6.1890  1.17400E-0001   0.00000E+0000
   6.1920  1.13200E-0001   0.00000E+0000
   6.1940  1.15600E-0001   0.00000E+0000
   6.1970  1.23600E-0001   0.00000E+0000
   6.1990  1.26600E-0001   0.00000E+0000
   6.2020  1.24700E-0001   0.00000E+0000
   6.2040  1.25400E-0001   0.00000E+0000
   6.2060  1.23400E-0001   0.00000E+0000
   6.2070  1.29900E-0001   0.00000E+0000
   6.2110  1.29500E-0001   0.00000E+0000
   6.2130  1.30600E-0001   0.00000E+0000
   6.2150  1.37900E-0001   0.00000E+0000
   6.2160  1.34900E-0001   0.00000E+0000
   6.2200  1.34500E-0001   0.00000E+0000
   6.2220  1.41500E-0001   0.00000E+0000
   6.2250  1.40400E-0001   0.00000E+0000
   6.2260  1.54000E-0001   0.00000E+0000
   6.2280  1.70200E-0001   0.00000E+0000
   6.2300  1.26600E-0001   0.00000E+0000
   6.2320  8.25000E-0002   0.00000E+0000
   6.2330  9.52000E-0002   0.00000E+0000
   6.2360  1.56900E-0001   0.00000E+0000
   6.2380  1.71800E-0001   0.00000E+0000
   6.2430  1.59700E-0001   0.00000E+0000
   6.2450  1.58800E-0001   0.00000E+0000
   6.2470  1.62200E-0001   0.00000E+0000
   6.2500  1.53400E-0001   0.00000E+0000
   6.2520  1.62200E-0001   0.00000E+0000
   6.2550  1.67000E-0001   0.00000E+0000
   6.2560  1.70700E-0001   0.00000E+0000
   6.2590  1.80500E-0001   0.00000E+0000
   6.2610  1.74100E-0001   0.00000E+0000
   6.2630  1.69600E-0001   0.00000E+0000
   6.2650  1.74000E-0001   0.00000E+0000
   6.2680  1.86800E-0001   0.00000E+0000
   6.2700  1.74000E-0001   0.00000E+0000
   6.2730  1.71900E-0001   0.00000E+0000
   6.2740  1.77500E-0001   0.00000E+0000
   6.2780  1.80900E-0001   0.00000E+0000
   6.2800  1.84600E-0001   0.00000E+0000
   6.2820  1.81400E-0001   0.00000E+0000
   6.2860  1.88300E-0001   0.00000E+0000
   6.2880  1.91800E-0001   0.00000E+0000
   6.2910  1.87900E-0001   0.00000E+0000
   6.2960  1.96100E-0001   0.00000E+0000
   6.2980  2.03100E-0001   0.00000E+0000
   6.3000  2.00900E-0001   0.00000E+0000
   6.3020  2.00600E-0001   0.00000E+0000
   6.3040  2.03000E-0001   0.00000E+0000
   6.3050  2.05900E-0001   0.00000E+0000
   6.3070  1.97900E-0001   0.00000E+0000
   6.3090  2.15900E-0001   0.00000E+0000
   6.3140  2.04300E-0001   0.00000E+0000
   6.3160  2.05500E-0001   0.00000E+0000
   6.3180  2.12100E-0001   0.00000E+0000
   6.3190  2.09800E-0001   0.00000E+0000
   6.3210  2.15400E-0001   0.00000E+0000
   6.3230  2.11300E-0001   0.00000E+0000
   6.3260  2.34700E-0001   0.00000E+0000
   6.3280  2.29900E-0001   0.00000E+0000
   6.3300  1.67300E-0001   0.00000E+0000
   6.3310  1.77800E-0001   0.00000E+0000
   6.3350  2.08900E-0001   0.00000E+0000
   6.3370  2.45800E-0001   0.00000E+0000
   6.3390  2.38100E-0001   0.00000E+0000
   6.3400  2.47100E-0001   0.00000E+0000
   6.3430  2.39400E-0001   0.00000E+0000
   6.3460  2.44700E-0001   0.00000E+0000
   6.3480  2.48000E-0001   0.00000E+0000
   6.3500  2.42200E-0001   0.00000E+0000
   6.3530  2.39900E-0001   0.00000E+0000
   6.3550  2.42100E-0001   0.00000E+0000
   6.3570  2.47300E-0001   0.00000E+0000
   6.3600  2.49600E-0001   0.00000E+0000
   6.3620  2.43100E-0001   0.00000E+0000
   6.3640  2.49400E-0001   0.00000E+0000
   6.3670  2.59800E-0001   0.00000E+0000
   6.3690  2.51900E-0001   0.00000E+0000
   6.3710  2.54800E-0001   0.00000E+0000
   6.3740  2.68300E-0001   0.00000E+0000
   6.3760  2.58100E-0001   0.00000E+0000
   6.3770  2.69900E-0001   0.00000E+0000
   6.3790  2.68500E-0001   0.00000E+0000
   6.3820  2.58800E-0001   0.00000E+0000
   6.3850  2.80500E-0001   0.00000E+0000
   6.3860  2.71900E-0001   0.00000E+0000
   6.3900  2.77400E-0001   0.00000E+0000
   6.3920  2.84300E-0001   0.00000E+0000
   6.3930  2.79500E-0001   0.00000E+0000
   6.3980  2.78300E-0001   0.00000E+0000
   6.4000  2.87500E-0001   0.00000E+0000
   6.4020  2.97200E-0001   0.00000E+0000
   6.4030  2.89000E-0001   0.00000E+0000
   6.4050  2.84300E-0001   0.00000E+0000
   6.4080  2.89300E-0001   0.00000E+0000
   6.4110  2.89600E-0001   0.00000E+0000
   6.4130  2.84600E-0001   0.00000E+0000
   6.4150  2.83800E-0001   0.00000E+0000
   6.4160  2.81400E-0001   0.00000E+0000
   6.4190  2.94000E-0001   0.00000E+0000
   6.4210  2.96200E-0001   0.00000E+0000
   6.4240  2.97300E-0001   0.00000E+0000
   6.4260  2.95400E-0001   0.00000E+0000
   6.4290  2.93700E-0001   0.00000E+0000
   6.4330  3.07600E-0001   0.00000E+0000
   6.4350  3.04900E-0001   0.00000E+0000
   6.4370  3.05800E-0001   0.00000E+0000
   6.4390  3.05700E-0001   0.00000E+0000
   6.4410  3.09600E-0001   0.00000E+0000
   6.4440  3.13200E-0001   0.00000E+0000
   6.4470  3.17500E-0001   0.00000E+0000
   6.4480  3.14800E-0001   0.00000E+0000
   6.4510  3.06100E-0001   0.00000E+0000
   6.4520  3.14800E-0001   0.00000E+0000
   6.4560  3.22400E-0001   0.00000E+0000
   6.4590  3.07700E-0001   0.00000E+0000
   6.4600  3.15500E-0001   0.00000E+0000
   6.4620  3.08000E-0001   0.00000E+0000
   6.4650  3.24100E-0001   0.00000E+0000
   6.4670  3.28600E-0001   0.00000E+0000
   6.4690  3.18900E-0001   0.00000E+0000
   6.4720  3.14100E-0001   0.00000E+0000
   6.4740  3.24900E-0001   0.00000E+0000
   6.4760  3.40200E-0001   0.00000E+0000
   6.4770  3.53000E-0001   0.00000E+0000
   6.4790  3.41800E-0001   0.00000E+0000
   6.4810  3.39300E-0001   0.00000E+0000
   6.4840  3.33700E-0001   0.00000E+0000
   6.4860  3.23500E-0001   0.00000E+0000
   6.4900  3.26900E-0001   0.00000E+0000
   6.4920  3.28000E-0001   0.00000E+0000
   6.4950  3.30300E-0001   0.00000E+0000
   6.4970  3.39500E-0001   0.00000E+0000
   6.4980  3.20800E-0001   0.00000E+0000
   6.5010  3.37900E-0001   0.00000E+0000
   6.5030  3.34500E-0001   0.00000E+0000
   6.5060  3.49500E-0001   0.00000E+0000
   6.5090  3.42800E-0001   0.00000E+0000
   6.5100  3.52000E-0001   0.00000E+0000
   6.5140  3.16300E-0001   0.00000E+0000
   6.5150  3.15400E-0001   0.00000E+0000
   6.5170  3.31700E-0001   0.00000E+0000
   6.5200  3.44300E-0001   0.00000E+0000
   6.5220  3.58000E-0001   0.00000E+0000
   6.5270  3.50800E-0001   0.00000E+0000
   6.5280  3.46000E-0001   0.00000E+0000
   6.5310  3.42100E-0001   0.00000E+0000
   6.5340  3.45100E-0001   0.00000E+0000
   6.5370  3.54600E-0001   0.00000E+0000
   6.5400  3.56500E-0001   0.00000E+0000
   6.5430  3.59200E-0001   0.00000E+0000
   6.5450  3.48700E-0001   0.00000E+0000
   6.5480  3.46600E-0001   0.00000E+0000
   6.5500  3.52600E-0001   0.00000E+0000
   6.5520  3.70500E-0001   0.00000E+0000
   6.5540  3.53700E-0001   0.00000E+0000
   6.5570  3.42600E-0001   0.00000E+0000
   6.5590  3.46600E-0001   0.00000E+0000
   6.5630  3.62700E-0001   0.00000E+0000
   6.5650  3.64200E-0001   0.00000E+0000
   6.5680  3.62200E-0001   0.00000E+0000
   6.5690  3.61500E-0001   0.00000E+0000
   6.5710  3.61100E-0001   0.00000E+0000
   6.5720  3.61500E-0001   0.00000E+0000
   6.5750  3.59500E-0001   0.00000E+0000
   6.5770  3.64400E-0001   0.00000E+0000
   6.5790  3.50700E-0001   0.00000E+0000
   6.5810  3.57000E-0001   0.00000E+0000
   6.5850  3.65000E-0001   0.00000E+0000
   6.5880  3.61400E-0001   0.00000E+0000
   6.5900  3.71100E-0001   0.00000E+0000
   6.5930  3.61300E-0001   0.00000E+0000
   6.5950  3.70600E-0001   0.00000E+0000
   6.5980  3.64500E-0001   0.00000E+0000
   6.6000  3.68400E-0001   0.00000E+0000
   6.6020  3.83100E-0001   0.00000E+0000
   6.6030  3.89500E-0001   0.00000E+0000
   6.6070  3.80800E-0001   0.00000E+0000
   6.6080  3.70800E-0001   0.00000E+0000
   6.6120  3.71900E-0001   0.00000E+0000
   6.6140  3.84800E-0001   0.00000E+0000
   6.6160  3.86000E-0001   0.00000E+0000
   6.6190  3.80800E-0001   0.00000E+0000
   6.6210  3.78000E-0001   0.00000E+0000
   6.6240  3.80900E-0001   0.00000E+0000
   6.6260  3.77500E-0001   0.00000E+0000
   6.6280  3.88800E-0001   0.00000E+0000
   6.6310  3.88600E-0001   0.00000E+0000
   6.6330  3.98700E-0001   0.00000E+0000
   6.6360  3.81800E-0001   0.00000E+0000
   6.6390  3.90200E-0001   0.00000E+0000
   6.6410  3.92800E-0001   0.00000E+0000
   6.6450  3.97600E-0001   0.00000E+0000
   6.6480  3.79800E-0001   0.00000E+0000
   6.6500  3.88500E-0001   0.00000E+0000
   6.6530  3.89100E-0001   0.00000E+0000
   6.6550  3.88200E-0001   0.00000E+0000
   6.6570  3.90300E-0001   0.00000E+0000
   6.6600  3.83400E-0001   0.00000E+0000
   6.6620  3.85400E-0001   0.00000E+0000
   6.6650  3.89000E-0001   0.00000E+0000
   6.6670  3.90600E-0001   0.00000E+0000
   6.6680  3.95300E-0001   0.00000E+0000
   6.6700  3.88000E-0001   0.00000E+0000
   6.6730  3.85500E-0001   0.00000E+0000
   6.6760  3.98000E-0001   0.00000E+0000
   6.6790  3.89700E-0001   0.00000E+0000
   6.6810  4.03800E-0001   0.00000E+0000
   6.6850  3.99900E-0001   0.00000E+0000
   6.6860  3.91100E-0001   0.00000E+0000
   6.6890  3.98700E-0001   0.00000E+0000
   6.6910  3.95900E-0001   0.00000E+0000
   6.6930  4.09100E-0001   0.00000E+0000
   6.6950  4.08300E-0001   0.00000E+0000
   6.6980  4.08600E-0001   0.00000E+0000
   6.7000  3.97400E-0001   0.00000E+0000
   6.7030  3.97000E-0001   0.00000E+0000
   6.7050  3.98100E-0001   0.00000E+0000
   6.7070  4.00500E-0001   0.00000E+0000
   6.7100  4.02500E-0001   0.00000E+0000
   6.7130  3.95400E-0001   0.00000E+0000
   6.7140  4.06000E-0001   0.00000E+0000
   6.7170  3.98400E-0001   0.00000E+0000
   6.7190  4.01100E-0001   0.00000E+0000
   6.7220  4.06400E-0001   0.00000E+0000
   6.7240  4.05900E-0001   0.00000E+0000
   6.7260  4.12700E-0001   0.00000E+0000
   6.7280  4.14700E-0001   0.00000E+0000
   6.7320  4.09900E-0001   0.00000E+0000
   6.7360  4.16800E-0001   0.00000E+0000
   6.7380  4.10200E-0001   0.00000E+0000
   6.7410  4.21600E-0001   0.00000E+0000
   6.7440  4.07500E-0001   0.00000E+0000
   6.7460  4.01500E-0001   0.00000E+0000
   6.7490  4.13000E-0001   0.00000E+0000
   6.7520  4.22400E-0001   0.00000E+0000
   6.7550  4.18000E-0001   0.00000E+0000
   6.7590  4.25800E-0001   0.00000E+0000
   6.7610  4.29300E-0001   0.00000E+0000
   6.7650  4.19000E-0001   0.00000E+0000
   6.7690  3.97000E-0001   0.00000E+0000
   6.7700  4.00200E-0001   0.00000E+0000
   6.7720  4.17500E-0001   0.00000E+0000
   6.7750  4.20100E-0001   0.00000E+0000
   6.7790  4.23800E-0001   0.00000E+0000
   6.7810  4.24900E-0001   0.00000E+0000
   6.7830  4.22800E-0001   0.00000E+0000
   6.7860  4.22800E-0001   0.00000E+0000
   6.7880  4.25800E-0001   0.00000E+0000
   6.7910  4.34000E-0001   0.00000E+0000
   6.7930  4.37700E-0001   0.00000E+0000
   6.7950  4.22400E-0001   0.00000E+0000
   6.7980  4.05900E-0001   0.00000E+0000
   6.8010  4.19200E-0001   0.00000E+0000
   6.8040  4.31900E-0001   0.00000E+0000
   6.8060  4.29200E-0001   0.00000E+0000
   6.8090  4.36900E-0001   0.00000E+0000
   6.8120  4.52900E-0001   0.00000E+0000
   6.8150  4.28100E-0001   0.00000E+0000
   6.8190  4.39500E-0001   0.00000E+0000
   6.8200  4.37600E-0001   0.00000E+0000
   6.8210  4.25000E-0001   0.00000E+0000
   6.8240  4.18700E-0001   0.00000E+0000
   6.8270  4.20900E-0001   0.00000E+0000
   6.8300  4.20300E-0001   0.00000E+0000
   6.8320  4.30000E-0001   0.00000E+0000
   6.8360  4.33000E-0001   0.00000E+0000
   6.8380  4.24100E-0001   0.00000E+0000
   6.8410  4.24100E-0001   0.00000E+0000
   6.8430  4.28100E-0001   0.00000E+0000
   6.8440  4.20500E-0001   0.00000E+0000
   6.8480  4.45100E-0001   0.00000E+0000
   6.8510  4.37600E-0001   0.00000E+0000
   6.8530  4.50300E-0001   0.00000E+0000
   6.8560  4.29500E-0001   0.00000E+0000
   6.8580  4.24700E-0001   0.00000E+0000
   6.8620  4.27100E-0001   0.00000E+0000
   6.8630  4.35100E-0001   0.00000E+0000
   6.8650  4.28200E-0001   0.00000E+0000
   6.8670  4.35900E-0001   0.00000E+0000
   6.8700  4.38400E-0001   0.00000E+0000
   6.8720  4.41300E-0001   0.00000E+0000
   6.8740  4.35300E-0001   0.00000E+0000
   6.8770  4.42100E-0001   0.00000E+0000
   6.8790  4.37000E-0001   0.00000E+0000
   6.8820  4.36700E-0001   0.00000E+0000
   6.8860  4.36900E-0001   0.00000E+0000
   6.8880  4.38600E-0001   0.00000E+0000
   6.8890  4.53800E-0001   0.00000E+0000
   6.8930  4.35400E-0001   0.00000E+0000
   6.8940  4.40200E-0001   0.00000E+0000
   6.8970  4.53300E-0001   0.00000E+0000
   6.8990  4.62800E-0001   0.00000E+0000
   6.9020  4.69500E-0001   0.00000E+0000
   6.9040  4.54100E-0001   0.00000E+0000
   6.9060  4.61500E-0001   0.00000E+0000
   6.9080  4.68500E-0001   0.00000E+0000
   6.9110  4.70800E-0001   0.00000E+0000
   6.9130  4.62500E-0001   0.00000E+0000
   6.9160  4.57300E-0001   0.00000E+0000
   6.9170  4.49200E-0001   0.00000E+0000
   6.9200  4.43700E-0001   0.00000E+0000
   6.9220  4.60100E-0001   0.00000E+0000
   6.9250  4.64800E-0001   0.00000E+0000
   6.9270  4.40900E-0001   0.00000E+0000
   6.9300  4.60000E-0001   0.00000E+0000
   6.9340  4.68100E-0001   0.00000E+0000
   6.9360  4.64600E-0001   0.00000E+0000
   6.9370  4.50100E-0001   0.00000E+0000
   6.9390  4.89200E-0001   0.00000E+0000
   6.9430  4.76600E-0001   0.00000E+0000
   6.9450  4.64700E-0001   0.00000E+0000
   6.9470  4.55000E-0001   0.00000E+0000
   6.9490  4.46200E-0001   0.00000E+0000
   6.9510  4.49300E-0001   0.00000E+0000
   6.9550  4.57100E-0001   0.00000E+0000
   6.9560  4.61300E-0001   0.00000E+0000
   6.9590  4.67800E-0001   0.00000E+0000
   6.9610  4.38800E-0001   0.00000E+0000
   6.9630  4.52300E-0001   0.00000E+0000
   6.9660  4.60200E-0001   0.00000E+0000
   6.9680  4.42700E-0001   0.00000E+0000
   6.9700  4.43800E-0001   0.00000E+0000
   6.9730  4.65800E-0001   0.00000E+0000
   6.9750  4.58000E-0001   0.00000E+0000
   6.9770  4.57300E-0001   0.00000E+0000
   6.9790  4.50400E-0001   0.00000E+0000
   6.9820  4.25400E-0001   0.00000E+0000
   6.9840  4.37500E-0001   0.00000E+0000
   6.9870  4.42100E-0001   0.00000E+0000
   6.9900  4.42800E-0001   0.00000E+0000
   6.9930  4.62100E-0001   0.00000E+0000
   6.9960  4.73800E-0001   0.00000E+0000
   6.9980  4.74000E-0001   0.00000E+0000
   7.0000  4.47500E-0001   0.00000E+0000
   7.0030  4.61300E-0001   0.00000E+0000
   7.0050  4.67200E-0001   0.00000E+0000
   7.0070  4.63700E-0001   0.00000E+0000
   7.0110  4.81600E-0001   0.00000E+0000
   7.0160  4.64900E-0001   0.00000E+0000
   7.0180  4.70900E-0001   0.00000E+0000
   7.0200  4.84900E-0001   0.00000E+0000
   7.0210  4.91900E-0001   0.00000E+0000
   7.0230  4.72500E-0001   0.00000E+0000
   7.0270  4.93200E-0001   0.00000E+0000
   7.0300  4.97700E-0001   0.00000E+0000
   7.0320  4.84700E-0001   0.00000E+0000
   7.0350  4.89900E-0001   0.00000E+0000
   7.0390  5.05600E-0001   0.00000E+0000
   7.0420  5.24900E-0001   0.00000E+0000
   7.0440  5.13300E-0001   0.00000E+0000
   7.0460  5.07300E-0001   0.00000E+0000
   7.0480  5.08100E-0001   0.00000E+0000
   7.0510  5.10600E-0001   0.00000E+0000
   7.0530  5.20900E-0001   0.00000E+0000
   7.0550  5.25900E-0001   0.00000E+0000
   7.0580  5.31300E-0001   0.00000E+0000
   7.0600  5.36400E-0001   0.00000E+0000
   7.0630  5.46900E-0001   0.00000E+0000
   7.0650  5.52200E-0001   0.00000E+0000
   7.0670  5.46400E-0001   0.00000E+0000
   7.0690  5.45800E-0001   0.00000E+0000
   7.0720  5.77600E-0001   0.00000E+0000
   7.0740  5.75000E-0001   0.00000E+0000
   7.0760  5.67200E-0001   0.00000E+0000
   7.0790  5.60600E-0001   0.00000E+0000
   7.0820  5.79000E-0001   0.00000E+0000
   7.0840  5.87500E-0001   0.00000E+0000
   7.0870  5.94300E-0001   0.00000E+0000
   7.0900  6.04000E-0001   0.00000E+0000
   7.0920  6.06500E-0001   0.00000E+0000
   7.0950  6.23000E-0001   0.00000E+0000
   7.0970  6.29800E-0001   0.00000E+0000
   7.0990  6.47600E-0001   0.00000E+0000
   7.1020  6.60600E-0001   0.00000E+0000
