# Supplementary material for: Self-association of MreC as a regulatory signal in bacterial cell wall elongation
Source: Nat Commun. 2021 May 20;12:2987. doi: 10.1038/s41467-021-22957-9 (PMC8137920; doi:10.1038/s41467-021-22957-9)
Supplement: Supplementary file 4 — Source Data [file 41467_2021_22957_MOESM4_ESM.zip › Martins2-Source-Data/AUC_rawdata/E.coli/00280.RA3]

MREC FHEC 0,8 abs
R 3 20.0 20000 0061591 2.5640E11 281 1 
   5.8000 -4.56900E-0001   0.00000E+0000
   5.8030 -2.75600E-0001   0.00000E+0000
   5.8050 -2.31100E-0001   0.00000E+0000
   5.8060 -1.78800E-0001   0.00000E+0000
   5.8070 -2.09100E-0001   0.00000E+0000
   5.8080 -2.29400E-0001   0.00000E+0000
   5.8090 -1.02900E-0001   0.00000E+0000
   5.8110 -1.88900E-0001   0.00000E+0000
   5.8130 -2.12900E-0001   0.00000E+0000
   5.8140 -2.11700E-0001   0.00000E+0000
   5.8160 -3.69200E-0001   0.00000E+0000
   5.8180 -3.72600E-0001   0.00000E+0000
   5.8190 -4.72100E-0001   0.00000E+0000
   5.8210 -4.63500E-0001   0.00000E+0000
   5.8220 -5.60300E-0001   0.00000E+0000
   5.8230 -5.60900E-0001   0.00000E+0000
   5.8250 -4.35300E-0001   0.00000E+0000
   5.8260 -2.85600E-0001   0.00000E+0000
   5.8280 -3.23000E-0002   0.00000E+0000
   5.8300  6.24000E-0002   0.00000E+0000
   5.8320  1.27600E-0001   0.00000E+0000
   5.8330  1.55700E-0001   0.00000E+0000
   5.8340  1.28300E-0001   0.00000E+0000
   5.8370  1.18300E-0001   0.00000E+0000
   5.8390  1.04000E-0001   0.00000E+0000
   5.8410  1.05300E-0001   0.00000E+0000
   5.8440  7.59000E-0002   0.00000E+0000
   5.8470  1.00900E-0001   0.00000E+0000
   5.8480  9.20000E-0002   0.00000E+0000
   5.8490  7.81000E-0002   0.00000E+0000
   5.8520  8.58000E-0002   0.00000E+0000
   5.8540  3.68000E-0002   0.00000E+0000
   5.8560  1.71000E-0002   0.00000E+0000
   5.8570  3.21000E-0002   0.00000E+0000
   5.8600  3.52000E-0002   0.00000E+0000
   5.8620  2.22000E-0002   0.00000E+0000
   5.8650  4.12000E-0002   0.00000E+0000
   5.8680 -3.00000E-0004   0.00000E+0000
   5.8700 -5.55000E-0002   0.00000E+0000
   5.8720 -2.69000E-0002   0.00000E+0000
   5.8730 -9.90000E-0003   0.00000E+0000
   5.8740  5.70000E-0003   0.00000E+0000
   5.8760  8.00000E-0003   0.00000E+0000
   5.8780  4.38000E-0002   0.00000E+0000
   5.8800  3.69000E-0002   0.00000E+0000
   5.8830  2.56000E-0002   0.00000E+0000
   5.8850  1.78000E-0002   0.00000E+0000
   5.8870  3.06000E-0002   0.00000E+0000
   5.8880  4.25000E-0002   0.00000E+0000
   5.8890  4.60000E-0002   0.00000E+0000
   5.8920  1.92000E-0002   0.00000E+0000
   5.8940  2.12000E-0002   0.00000E+0000
   5.8990  1.09000E-0002   0.00000E+0000
   5.9010  3.24000E-0002   0.00000E+0000
   5.9030  2.40000E-0002   0.00000E+0000
   5.9050  2.04000E-0002   0.00000E+0000
   5.9060  6.30000E-0003   0.00000E+0000
   5.9080  1.38000E-0002   0.00000E+0000
   5.9110  2.01000E-0002   0.00000E+0000
   5.9130  2.30000E-0002   0.00000E+0000
   5.9150  2.55000E-0002   0.00000E+0000
   5.9160  2.06000E-0002   0.00000E+0000
   5.9170  3.15000E-0002   0.00000E+0000
   5.9200 -5.10000E-0003   0.00000E+0000
   5.9210  5.90000E-0003   0.00000E+0000
   5.9230  4.49000E-0002   0.00000E+0000
   5.9250  2.67000E-0002   0.00000E+0000
   5.9270  5.23000E-0002   0.00000E+0000
   5.9290  7.74000E-0002   0.00000E+0000
   5.9330  4.76000E-0002   0.00000E+0000
   5.9350  2.99000E-0002   0.00000E+0000
   5.9360  5.34000E-0002   0.00000E+0000
   5.9380  5.86000E-0002   0.00000E+0000
   5.9400  5.42000E-0002   0.00000E+0000
   5.9430  6.60000E-0002   0.00000E+0000
   5.9460  6.29000E-0002   0.00000E+0000
   5.9490  5.60000E-0002   0.00000E+0000
   5.9500  4.29000E-0002   0.00000E+0000
   5.9530  4.66000E-0002   0.00000E+0000
   5.9540  6.25000E-0002   0.00000E+0000
   5.9560  5.72000E-0002   0.00000E+0000
   5.9580  7.94000E-0002   0.00000E+0000
   5.9610  8.66000E-0002   0.00000E+0000
   5.9630  5.09000E-0002   0.00000E+0000
   5.9660  3.07000E-0002   0.00000E+0000
   5.9680  3.01000E-0002   0.00000E+0000
   5.9700  2.20000E-0002   0.00000E+0000
   5.9720  4.33000E-0002   0.00000E+0000
   5.9740  3.31000E-0002   0.00000E+0000
   5.9770  5.31000E-0002   0.00000E+0000
   5.9790  2.54000E-0002   0.00000E+0000
   5.9820 -6.35000E-0001   0.00000E+0000
   5.9860 -1.26560E+0000   0.00000E+0000
   5.9870 -1.34500E+0000   0.00000E+0000
   5.9890 -1.51740E+0000   0.00000E+0000
   5.9900 -1.61600E+0000   0.00000E+0000
   5.9930 -1.93870E+0000   0.00000E+0000
   5.9950 -2.00700E+0000   0.00000E+0000
   5.9980 -1.98340E+0000   0.00000E+0000
   5.9990 -1.93080E+0000   0.00000E+0000
   6.0020 -1.86480E+0000   0.00000E+0000
   6.0040 -1.81210E+0000   0.00000E+0000
   6.0080 -1.73020E+0000   0.00000E+0000
   6.0090 -1.48510E+0000   0.00000E+0000
   6.0120 -1.30950E+0000   0.00000E+0000
   6.0140 -7.62900E-0001   0.00000E+0000
   6.0180  1.16600E-0001   0.00000E+0000
   6.0210  1.58200E-0001   0.00000E+0000
   6.0230  1.49000E-0001   0.00000E+0000
   6.0240  1.28800E-0001   0.00000E+0000
   6.0270  1.21600E-0001   0.00000E+0000
   6.0280  1.40800E-0001   0.00000E+0000
   6.0320  1.40600E-0001   0.00000E+0000
   6.0340  1.64100E-0001   0.00000E+0000
   6.0370  1.22800E-0001   0.00000E+0000
   6.0390  9.16000E-0002   0.00000E+0000
   6.0410  1.01400E-0001   0.00000E+0000
   6.0430  1.26500E-0001   0.00000E+0000
   6.0460  1.17400E-0001   0.00000E+0000
   6.0470  1.01500E-0001   0.00000E+0000
   6.0500  1.14500E-0001   0.00000E+0000
   6.0540  1.20000E-0001   0.00000E+0000
   6.0560  1.07200E-0001   0.00000E+0000
   6.0590  1.20800E-0001   0.00000E+0000
   6.0620  1.07400E-0001   0.00000E+0000
   6.0640  1.16900E-0001   0.00000E+0000
   6.0660  1.12900E-0001   0.00000E+0000
   6.0700  9.97000E-0002   0.00000E+0000
   6.0710  9.42000E-0002   0.00000E+0000
   6.0730  1.30100E-0001   0.00000E+0000
   6.0760  1.55300E-0001   0.00000E+0000
   6.0800  1.47500E-0001   0.00000E+0000
   6.0850  7.40900E-0001   0.00000E+0000
   6.0870  1.21400E+0000   0.00000E+0000
   6.0890  1.38720E+0000   0.00000E+0000
   6.0920  1.44220E+0000   0.00000E+0000
   6.0940  1.72570E+0000   0.00000E+0000
   6.0990  2.01530E+0000   0.00000E+0000
   6.1010  2.06160E+0000   0.00000E+0000
   6.1030  1.96730E+0000   0.00000E+0000
   6.1070  1.89390E+0000   0.00000E+0000
   6.1100  1.81580E+0000   0.00000E+0000
   6.1130  1.68720E+0000   0.00000E+0000
   6.1140  1.47850E+0000   0.00000E+0000
   6.1170  3.49000E-0001   0.00000E+0000
   6.1220  4.76000E-0002   0.00000E+0000
   6.1270  1.14300E-0001   0.00000E+0000
   6.1310  9.89000E-0002   0.00000E+0000
   6.1330  9.06000E-0002   0.00000E+0000
   6.1370  8.47000E-0002   0.00000E+0000
   6.1380  8.40000E-0002   0.00000E+0000
   6.1400  7.76000E-0002   0.00000E+0000
   6.1460  7.87000E-0002   0.00000E+0000
   6.1490  7.67000E-0002   0.00000E+0000
   6.1540  8.28000E-0002   0.00000E+0000
   6.1560  7.98000E-0002   0.00000E+0000
   6.1590  8.27000E-0002   0.00000E+0000
   6.1600  7.93000E-0002   0.00000E+0000
   6.1620  7.87000E-0002   0.00000E+0000
   6.1660  8.57000E-0002   0.00000E+0000
   6.1680  9.06000E-0002   0.00000E+0000
   6.1690  7.54000E-0002   0.00000E+0000
   6.1710  7.45000E-0002   0.00000E+0000
   6.1750  7.77000E-0002   0.00000E+0000
   6.1760  8.01000E-0002   0.00000E+0000
   6.1800  8.74000E-0002   0.00000E+0000
   6.1810  7.93000E-0002   0.00000E+0000
   6.1830  7.82000E-0002   0.00000E+0000
   6.1880  7.79000E-0002   0.00000E+0000
   6.1910  8.29000E-0002   0.00000E+0000
   6.1930  8.10000E-0002   0.00000E+0000
   6.1940  8.09000E-0002   0.00000E+0000
   6.1970  7.63000E-0002   0.00000E+0000
   6.1980  7.64000E-0002   0.00000E+0000
   6.2000  7.95000E-0002   0.00000E+0000
   6.2020  7.95000E-0002   0.00000E+0000
   6.2060  7.82000E-0002   0.00000E+0000
   6.2070  7.76000E-0002   0.00000E+0000
   6.2100  8.11000E-0002   0.00000E+0000
   6.2120  8.05000E-0002   0.00000E+0000
   6.2150  8.50000E-0002   0.00000E+0000
   6.2160  8.32000E-0002   0.00000E+0000
   6.2180  8.13000E-0002   0.00000E+0000
   6.2220  8.28000E-0002   0.00000E+0000
   6.2250  9.16000E-0002   0.00000E+0000
   6.2260  1.07600E-0001   0.00000E+0000
   6.2290  7.08000E-0002   0.00000E+0000
   6.2310  1.93000E-0002   0.00000E+0000
   6.2350  1.01400E-0001   0.00000E+0000
   6.2380  1.04500E-0001   0.00000E+0000
   6.2410  8.90000E-0002   0.00000E+0000
   6.2430  9.47000E-0002   0.00000E+0000
   6.2450  8.81000E-0002   0.00000E+0000
   6.2470  8.93000E-0002   0.00000E+0000
   6.2490  8.54000E-0002   0.00000E+0000
   6.2510  7.94000E-0002   0.00000E+0000
   6.2540  8.51000E-0002   0.00000E+0000
   6.2560  9.46000E-0002   0.00000E+0000
   6.2590  9.34000E-0002   0.00000E+0000
   6.2620  9.25000E-0002   0.00000E+0000
   6.2640  9.18000E-0002   0.00000E+0000
   6.2680  1.05400E-0001   0.00000E+0000
   6.2710  8.92000E-0002   0.00000E+0000
   6.2720  8.22000E-0002   0.00000E+0000
   6.2750  8.40000E-0002   0.00000E+0000
   6.2770  9.38000E-0002   0.00000E+0000
   6.2810  9.16000E-0002   0.00000E+0000
   6.2820  8.88000E-0002   0.00000E+0000
   6.2850  9.03000E-0002   0.00000E+0000
   6.2860  8.81000E-0002   0.00000E+0000
   6.2900  9.94000E-0002   0.00000E+0000
   6.2940  9.12000E-0002   0.00000E+0000
   6.2990  1.04900E-0001   0.00000E+0000
   6.3020  1.01800E-0001   0.00000E+0000
   6.3030  9.19000E-0002   0.00000E+0000
   6.3050  9.74000E-0002   0.00000E+0000
   6.3070  9.79000E-0002   0.00000E+0000
   6.3100  1.08600E-0001   0.00000E+0000
   6.3120  1.08400E-0001   0.00000E+0000
   6.3140  9.10000E-0002   0.00000E+0000
   6.3160  9.50000E-0002   0.00000E+0000
   6.3170  9.78000E-0002   0.00000E+0000
   6.3190  1.02300E-0001   0.00000E+0000
   6.3240  9.83000E-0002   0.00000E+0000
   6.3260  1.14200E-0001   0.00000E+0000
   6.3280  8.71000E-0002   0.00000E+0000
   6.3310  6.11000E-0002   0.00000E+0000
   6.3330  6.81000E-0002   0.00000E+0000
   6.3350  7.71000E-0002   0.00000E+0000
   6.3380  1.18600E-0001   0.00000E+0000
   6.3400  1.19700E-0001   0.00000E+0000
   6.3430  1.10500E-0001   0.00000E+0000
   6.3440  1.13200E-0001   0.00000E+0000
   6.3460  1.12700E-0001   0.00000E+0000
   6.3470  1.19700E-0001   0.00000E+0000
   6.3500  1.08300E-0001   0.00000E+0000
   6.3520  1.16100E-0001   0.00000E+0000
   6.3550  1.05500E-0001   0.00000E+0000
   6.3570  1.14100E-0001   0.00000E+0000
   6.3610  1.16400E-0001   0.00000E+0000
   6.3630  1.10300E-0001   0.00000E+0000
   6.3650  1.15200E-0001   0.00000E+0000
   6.3670  1.24500E-0001   0.00000E+0000
   6.3690  1.16400E-0001   0.00000E+0000
   6.3730  1.21000E-0001   0.00000E+0000
   6.3740  1.23400E-0001   0.00000E+0000
   6.3760  1.16600E-0001   0.00000E+0000
   6.3780  1.25300E-0001   0.00000E+0000
   6.3820  1.20100E-0001   0.00000E+0000
   6.3840  1.34300E-0001   0.00000E+0000
   6.3870  1.30200E-0001   0.00000E+0000
   6.3930  1.34400E-0001   0.00000E+0000
   6.3950  1.25900E-0001   0.00000E+0000
   6.3970  1.30200E-0001   0.00000E+0000
   6.4000  1.35400E-0001   0.00000E+0000
   6.4010  1.42600E-0001   0.00000E+0000
   6.4040  1.33100E-0001   0.00000E+0000
   6.4050  1.30500E-0001   0.00000E+0000
   6.4080  1.33100E-0001   0.00000E+0000
   6.4090  1.35900E-0001   0.00000E+0000
   6.4120  1.32700E-0001   0.00000E+0000
   6.4140  1.30200E-0001   0.00000E+0000
   6.4150  1.23800E-0001   0.00000E+0000
   6.4170  1.36400E-0001   0.00000E+0000
   6.4210  1.35200E-0001   0.00000E+0000
   6.4220  1.33900E-0001   0.00000E+0000
   6.4260  1.38400E-0001   0.00000E+0000
   6.4280  1.36100E-0001   0.00000E+0000
   6.4310  1.41400E-0001   0.00000E+0000
   6.4350  1.43900E-0001   0.00000E+0000
   6.4360  1.43300E-0001   0.00000E+0000
   6.4400  1.48100E-0001   0.00000E+0000
   6.4450  1.51800E-0001   0.00000E+0000
   6.4470  1.46000E-0001   0.00000E+0000
   6.4480  1.43600E-0001   0.00000E+0000
   6.4510  1.47700E-0001   0.00000E+0000
   6.4540  1.57200E-0001   0.00000E+0000
   6.4570  1.42300E-0001   0.00000E+0000
   6.4590  1.51800E-0001   0.00000E+0000
   6.4600  1.58700E-0001   0.00000E+0000
   6.4620  1.49100E-0001   0.00000E+0000
   6.4660  1.61800E-0001   0.00000E+0000
   6.4670  1.53100E-0001   0.00000E+0000
   6.4700  1.55900E-0001   0.00000E+0000
   6.4720  1.53300E-0001   0.00000E+0000
   6.4740  1.64400E-0001   0.00000E+0000
   6.4760  1.95800E-0001   0.00000E+0000
   6.4790  2.00200E-0001   0.00000E+0000
   6.4810  1.64700E-0001   0.00000E+0000
   6.4840  1.75900E-0001   0.00000E+0000
   6.4850  1.62600E-0001   0.00000E+0000
   6.4860  1.67600E-0001   0.00000E+0000
   6.4900  1.70800E-0001   0.00000E+0000
   6.4910  1.65100E-0001   0.00000E+0000
   6.4950  1.68500E-0001   0.00000E+0000
   6.4970  1.67200E-0001   0.00000E+0000
   6.4980  1.67100E-0001   0.00000E+0000
   6.5020  1.72800E-0001   0.00000E+0000
   6.5030  1.76200E-0001   0.00000E+0000
   6.5050  1.74500E-0001   0.00000E+0000
   6.5080  1.80300E-0001   0.00000E+0000
   6.5100  1.93100E-0001   0.00000E+0000
   6.5130  1.71000E-0001   0.00000E+0000
   6.5150  1.47600E-0001   0.00000E+0000
   6.5170  1.63100E-0001   0.00000E+0000
   6.5190  1.89400E-0001   0.00000E+0000
   6.5220  1.84300E-0001   0.00000E+0000
   6.5240  1.90000E-0001   0.00000E+0000
   6.5260  1.78400E-0001   0.00000E+0000
   6.5300  1.83500E-0001   0.00000E+0000
   6.5310  1.88100E-0001   0.00000E+0000
   6.5330  1.80900E-0001   0.00000E+0000
   6.5350  1.95200E-0001   0.00000E+0000
   6.5380  1.88800E-0001   0.00000E+0000
   6.5400  1.98800E-0001   0.00000E+0000
   6.5430  1.99000E-0001   0.00000E+0000
   6.5450  1.90700E-0001   0.00000E+0000
   6.5470  1.86300E-0001   0.00000E+0000
   6.5480  2.05600E-0001   0.00000E+0000
   6.5520  2.04600E-0001   0.00000E+0000
   6.5550  1.93600E-0001   0.00000E+0000
   6.5570  1.97700E-0001   0.00000E+0000
   6.5590  2.00600E-0001   0.00000E+0000
   6.5610  2.03800E-0001   0.00000E+0000
   6.5640  2.10200E-0001   0.00000E+0000
   6.5660  2.03700E-0001   0.00000E+0000
   6.5690  2.10100E-0001   0.00000E+0000
   6.5710  2.05500E-0001   0.00000E+0000
   6.5730  2.02400E-0001   0.00000E+0000
   6.5760  2.08100E-0001   0.00000E+0000
   6.5780  2.05100E-0001   0.00000E+0000
   6.5790  1.97400E-0001   0.00000E+0000
   6.5830  2.14400E-0001   0.00000E+0000
   6.5840  2.15800E-0001   0.00000E+0000
   6.5870  2.20900E-0001   0.00000E+0000
   6.5900  2.20300E-0001   0.00000E+0000
   6.5910  2.19700E-0001   0.00000E+0000
   6.5930  2.27900E-0001   0.00000E+0000
   6.5960  2.25800E-0001   0.00000E+0000
   6.5980  2.17800E-0001   0.00000E+0000
   6.6010  2.46500E-0001   0.00000E+0000
   6.6030  2.57900E-0001   0.00000E+0000
   6.6050  2.31900E-0001   0.00000E+0000
   6.6070  2.27500E-0001   0.00000E+0000
   6.6100  2.29300E-0001   0.00000E+0000
   6.6110  2.32100E-0001   0.00000E+0000
   6.6140  2.41100E-0001   0.00000E+0000
   6.6150  2.36700E-0001   0.00000E+0000
   6.6190  2.36000E-0001   0.00000E+0000
   6.6210  2.42000E-0001   0.00000E+0000
   6.6240  2.38800E-0001   0.00000E+0000
   6.6260  2.42500E-0001   0.00000E+0000
   6.6280  2.49500E-0001   0.00000E+0000
   6.6310  2.51000E-0001   0.00000E+0000
   6.6330  2.64200E-0001   0.00000E+0000
   6.6340  2.51100E-0001   0.00000E+0000
   6.6370  2.59300E-0001   0.00000E+0000
   6.6410  2.56700E-0001   0.00000E+0000
   6.6430  2.58800E-0001   0.00000E+0000
   6.6450  2.67600E-0001   0.00000E+0000
   6.6460  2.50700E-0001   0.00000E+0000
   6.6490  2.55900E-0001   0.00000E+0000
   6.6520  2.57800E-0001   0.00000E+0000
   6.6530  2.53300E-0001   0.00000E+0000
   6.6550  2.59100E-0001   0.00000E+0000
   6.6570  2.53200E-0001   0.00000E+0000
   6.6600  2.64700E-0001   0.00000E+0000
   6.6620  2.57400E-0001   0.00000E+0000
   6.6650  2.59800E-0001   0.00000E+0000
   6.6670  2.64400E-0001   0.00000E+0000
   6.6700  2.71000E-0001   0.00000E+0000
   6.6720  2.66700E-0001   0.00000E+0000
   6.6760  2.76700E-0001   0.00000E+0000
   6.6790  2.69500E-0001   0.00000E+0000
   6.6830  2.72500E-0001   0.00000E+0000
   6.6860  2.77800E-0001   0.00000E+0000
   6.6880  2.83600E-0001   0.00000E+0000
   6.6890  2.73600E-0001   0.00000E+0000
   6.6920  2.72200E-0001   0.00000E+0000
   6.6950  2.86500E-0001   0.00000E+0000
   6.6960  2.82900E-0001   0.00000E+0000
   6.7000  2.88600E-0001   0.00000E+0000
   6.7010  2.80400E-0001   0.00000E+0000
   6.7030  2.83200E-0001   0.00000E+0000
   6.7060  2.78800E-0001   0.00000E+0000
   6.7080  2.83100E-0001   0.00000E+0000
   6.7100  2.79300E-0001   0.00000E+0000
   6.7120  2.87100E-0001   0.00000E+0000
   6.7150  2.82900E-0001   0.00000E+0000
   6.7170  2.91400E-0001   0.00000E+0000
   6.7190  2.91200E-0001   0.00000E+0000
   6.7210  2.86800E-0001   0.00000E+0000
   6.7240  2.94900E-0001   0.00000E+0000
   6.7270  2.97000E-0001   0.00000E+0000
   6.7290  2.98800E-0001   0.00000E+0000
   6.7320  2.99200E-0001   0.00000E+0000
   6.7340  3.03300E-0001   0.00000E+0000
   6.7380  2.94600E-0001   0.00000E+0000
   6.7400  3.06900E-0001   0.00000E+0000
   6.7420  3.11900E-0001   0.00000E+0000
   6.7450  3.14900E-0001   0.00000E+0000
   6.7470  3.07000E-0001   0.00000E+0000
   6.7490  3.00600E-0001   0.00000E+0000
   6.7500  3.17800E-0001   0.00000E+0000
   6.7540  3.15300E-0001   0.00000E+0000
   6.7570  3.20500E-0001   0.00000E+0000
   6.7580  3.18100E-0001   0.00000E+0000
   6.7600  3.19600E-0001   0.00000E+0000
   6.7630  3.25900E-0001   0.00000E+0000
   6.7650  3.25900E-0001   0.00000E+0000
   6.7680  3.05600E-0001   0.00000E+0000
   6.7700  3.08000E-0001   0.00000E+0000
   6.7730  3.24200E-0001   0.00000E+0000
   6.7750  3.31800E-0001   0.00000E+0000
   6.7770  3.33100E-0001   0.00000E+0000
   6.7800  3.31200E-0001   0.00000E+0000
   6.7820  3.30400E-0001   0.00000E+0000
   6.7850  3.33700E-0001   0.00000E+0000
   6.7880  3.41300E-0001   0.00000E+0000
   6.7910  3.39800E-0001   0.00000E+0000
   6.7920  3.42000E-0001   0.00000E+0000
   6.7940  3.39800E-0001   0.00000E+0000
   6.7980  3.30600E-0001   0.00000E+0000
   6.8000  3.24400E-0001   0.00000E+0000
   6.8020  3.41500E-0001   0.00000E+0000
   6.8050  3.43600E-0001   0.00000E+0000
   6.8070  3.46400E-0001   0.00000E+0000
   6.8090  3.48500E-0001   0.00000E+0000
   6.8120  3.66700E-0001   0.00000E+0000
   6.8140  3.46800E-0001   0.00000E+0000
   6.8170  3.55300E-0001   0.00000E+0000
   6.8190  3.57100E-0001   0.00000E+0000
   6.8200  3.50900E-0001   0.00000E+0000
   6.8230  3.31300E-0001   0.00000E+0000
   6.8250  3.46600E-0001   0.00000E+0000
   6.8300  3.45500E-0001   0.00000E+0000
   6.8320  3.61400E-0001   0.00000E+0000
   6.8340  3.68600E-0001   0.00000E+0000
   6.8360  3.58000E-0001   0.00000E+0000
   6.8390  3.61300E-0001   0.00000E+0000
   6.8420  3.51500E-0001   0.00000E+0000
   6.8440  3.47700E-0001   0.00000E+0000
   6.8460  3.43100E-0001   0.00000E+0000
   6.8480  3.53600E-0001   0.00000E+0000
   6.8500  3.69200E-0001   0.00000E+0000
   6.8510  3.74500E-0001   0.00000E+0000
   6.8560  3.73700E-0001   0.00000E+0000
   6.8570  3.52500E-0001   0.00000E+0000
   6.8600  3.52900E-0001   0.00000E+0000
   6.8620  3.70500E-0001   0.00000E+0000
   6.8640  3.64200E-0001   0.00000E+0000
   6.8670  3.70100E-0001   0.00000E+0000
   6.8710  3.78600E-0001   0.00000E+0000
   6.8740  3.77300E-0001   0.00000E+0000
   6.8750  3.77800E-0001   0.00000E+0000
   6.8790  3.82200E-0001   0.00000E+0000
   6.8810  3.83400E-0001   0.00000E+0000
   6.8830  3.82500E-0001   0.00000E+0000
   6.8860  3.81300E-0001   0.00000E+0000
   6.8880  3.93500E-0001   0.00000E+0000
   6.8920  3.74500E-0001   0.00000E+0000
   6.8930  3.85800E-0001   0.00000E+0000
   6.8950  3.95000E-0001   0.00000E+0000
   6.8980  4.11400E-0001   0.00000E+0000
   6.9000  4.16600E-0001   0.00000E+0000
   6.9040  4.13300E-0001   0.00000E+0000
   6.9060  4.07700E-0001   0.00000E+0000
   6.9090  4.12500E-0001   0.00000E+0000
   6.9120  4.13400E-0001   0.00000E+0000
   6.9130  4.09700E-0001   0.00000E+0000
   6.9170  4.01600E-0001   0.00000E+0000
   6.9200  4.03900E-0001   0.00000E+0000
   6.9220  4.11300E-0001   0.00000E+0000
   6.9240  4.18700E-0001   0.00000E+0000
   6.9270  4.04200E-0001   0.00000E+0000
   6.9290  4.07500E-0001   0.00000E+0000
   6.9320  4.15500E-0001   0.00000E+0000
   6.9340  4.29600E-0001   0.00000E+0000
   6.9360  4.12000E-0001   0.00000E+0000
   6.9380  4.37900E-0001   0.00000E+0000
   6.9410  4.56000E-0001   0.00000E+0000
   6.9430  4.44400E-0001   0.00000E+0000
   6.9450  4.31500E-0001   0.00000E+0000
   6.9470  4.13000E-0001   0.00000E+0000
   6.9490  4.17300E-0001   0.00000E+0000
   6.9510  4.19600E-0001   0.00000E+0000
   6.9530  4.21800E-0001   0.00000E+0000
   6.9570  4.28000E-0001   0.00000E+0000
   6.9590  4.34600E-0001   0.00000E+0000
   6.9610  4.23700E-0001   0.00000E+0000
   6.9630  4.20200E-0001   0.00000E+0000
   6.9660  4.42000E-0001   0.00000E+0000
   6.9680  4.30200E-0001   0.00000E+0000
   6.9700  4.21400E-0001   0.00000E+0000
   6.9730  4.36700E-0001   0.00000E+0000
   6.9750  4.41400E-0001   0.00000E+0000
   6.9780  4.41200E-0001   0.00000E+0000
   6.9800  4.39800E-0001   0.00000E+0000
   6.9820  4.21200E-0001   0.00000E+0000
   6.9840  4.22600E-0001   0.00000E+0000
   6.9870  4.36000E-0001   0.00000E+0000
   6.9890  4.39500E-0001   0.00000E+0000
   6.9930  4.61300E-0001   0.00000E+0000
   6.9940  4.67500E-0001   0.00000E+0000
   6.9960  4.82000E-0001   0.00000E+0000
   6.9980  4.58200E-0001   0.00000E+0000
   7.0010  4.61600E-0001   0.00000E+0000
   7.0030  4.69400E-0001   0.00000E+0000
   7.0050  4.68100E-0001   0.00000E+0000
   7.0070  4.81500E-0001   0.00000E+0000
   7.0100  4.89700E-0001   0.00000E+0000
   7.0120  4.95500E-0001   0.00000E+0000
   7.0160  4.91900E-0001   0.00000E+0000
   7.0180  4.98700E-0001   0.00000E+0000
   7.0210  5.21200E-0001   0.00000E+0000
   7.0230  5.11300E-0001   0.00000E+0000
   7.0250  5.07900E-0001   0.00000E+0000
   7.0280  5.29300E-0001   0.00000E+0000
   7.0310  5.28700E-0001   0.00000E+0000
   7.0330  5.38200E-0001   0.00000E+0000
   7.0350  5.41800E-0001   0.00000E+0000
   7.0380  5.58000E-0001   0.00000E+0000
   7.0410  5.80800E-0001   0.00000E+0000
   7.0440  5.72700E-0001   0.00000E+0000
   7.0460  5.74800E-0001   0.00000E+0000
   7.0490  5.83600E-0001   0.00000E+0000
   7.0510  5.94200E-0001   0.00000E+0000
   7.0530  6.04300E-0001   0.00000E+0000
   7.0540  6.19400E-0001   0.00000E+0000
   7.0580  6.20300E-0001   0.00000E+0000
   7.0600  6.40100E-0001   0.00000E+0000
   7.0630  6.49900E-0001   0.00000E+0000
   7.0650  6.65800E-0001   0.00000E+0000
   7.0660  6.67000E-0001   0.00000E+0000
   7.0700  6.80300E-0001   0.00000E+0000
   7.0730  6.99900E-0001   0.00000E+0000
   7.0760  7.14400E-0001   0.00000E+0000
   7.0770  7.06300E-0001   0.00000E+0000
   7.0800  7.19200E-0001   0.00000E+0000
   7.0820  7.39500E-0001   0.00000E+0000
   7.0840  7.87800E-0001   0.00000E+0000
   7.0870  7.94500E-0001   0.00000E+0000
   7.0900  8.05700E-0001   0.00000E+0000
   7.0920  8.14400E-0001   0.00000E+0000
   7.0950  8.27400E-0001   0.00000E+0000
   7.0970  8.64100E-0001   0.00000E+0000
   7.0990  8.69100E-0001   0.00000E+0000
   7.1010  8.87300E-0001   0.00000E+0000
