# Supplementary material for: Self-association of MreC as a regulatory signal in bacterial cell wall elongation
Source: Nat Commun. 2021 May 20;12:2987. doi: 10.1038/s41467-021-22957-9 (PMC8137920; doi:10.1038/s41467-021-22957-9)
Supplement: Supplementary file 4 — Source Data [file 41467_2021_22957_MOESM4_ESM.zip › Martins2-Source-Data/AUC_rawdata/E.coli/00294.RA3]

MREC FHEC 0,8 abs
R 3 20.0 20000 0064527 2.6920E11 281 1 
   5.8000 -6.39900E-0001   0.00000E+0000
   5.8070 -2.07700E-0001   0.00000E+0000
   5.8100 -2.15300E-0001   0.00000E+0000
   5.8110 -1.22900E-0001   0.00000E+0000
   5.8120 -2.35800E-0001   0.00000E+0000
   5.8140 -1.93300E-0001   0.00000E+0000
   5.8160 -1.79200E-0001   0.00000E+0000
   5.8180 -4.58300E-0001   0.00000E+0000
   5.8220 -6.34200E-0001   0.00000E+0000
   5.8230 -5.49500E-0001   0.00000E+0000
   5.8250 -4.54700E-0001   0.00000E+0000
   5.8280 -1.33200E-0001   0.00000E+0000
   5.8300 -5.97000E-0002   0.00000E+0000
   5.8310  1.19000E-0001   0.00000E+0000
   5.8320  9.38000E-0002   0.00000E+0000
   5.8350  1.35500E-0001   0.00000E+0000
   5.8370  1.12600E-0001   0.00000E+0000
   5.8390  9.88000E-0002   0.00000E+0000
   5.8410  9.74000E-0002   0.00000E+0000
   5.8440  1.03100E-0001   0.00000E+0000
   5.8470  8.06000E-0002   0.00000E+0000
   5.8510  9.28000E-0002   0.00000E+0000
   5.8540  6.65000E-0002   0.00000E+0000
   5.8560  4.34000E-0002   0.00000E+0000
   5.8580  1.81000E-0002   0.00000E+0000
   5.8590  2.60000E-0002   0.00000E+0000
   5.8620  2.88000E-0002   0.00000E+0000
   5.8630  9.80000E-0003   0.00000E+0000
   5.8650  3.68000E-0002   0.00000E+0000
   5.8670  4.06000E-0002   0.00000E+0000
   5.8700 -1.74000E-0002   0.00000E+0000
   5.8710 -4.83000E-0002   0.00000E+0000
   5.8730 -2.98000E-0002   0.00000E+0000
   5.8770 -2.60000E-0003   0.00000E+0000
   5.8780  2.74000E-0002   0.00000E+0000
   5.8800  3.78000E-0002   0.00000E+0000
   5.8810  3.66000E-0002   0.00000E+0000
   5.8840  2.53000E-0002   0.00000E+0000
   5.8850  3.90000E-0003   0.00000E+0000
   5.8870  2.08000E-0002   0.00000E+0000
   5.8890  3.95000E-0002   0.00000E+0000
   5.8920  3.43000E-0002   0.00000E+0000
   5.8930  1.79000E-0002   0.00000E+0000
   5.8960  3.81000E-0002   0.00000E+0000
   5.8970  4.80000E-0003   0.00000E+0000
   5.8990  4.09000E-0002   0.00000E+0000
   5.9030  3.77000E-0002   0.00000E+0000
   5.9060  2.21000E-0002   0.00000E+0000
   5.9100  1.05000E-0002   0.00000E+0000
   5.9110  1.53000E-0002   0.00000E+0000
   5.9150  2.72000E-0002   0.00000E+0000
   5.9170  2.09000E-0002   0.00000E+0000
   5.9190  2.31000E-0002   0.00000E+0000
   5.9210  3.00000E-0003   0.00000E+0000
   5.9230  1.10000E-0002   0.00000E+0000
   5.9240  4.52000E-0002   0.00000E+0000
   5.9270  2.45000E-0002   0.00000E+0000
   5.9290  4.01000E-0002   0.00000E+0000
   5.9300  7.67000E-0002   0.00000E+0000
   5.9320  7.19000E-0002   0.00000E+0000
   5.9340  4.12000E-0002   0.00000E+0000
   5.9360  3.96000E-0002   0.00000E+0000
   5.9390  5.82000E-0002   0.00000E+0000
   5.9400  7.28000E-0002   0.00000E+0000
   5.9420  5.19000E-0002   0.00000E+0000
   5.9450  6.48000E-0002   0.00000E+0000
   5.9470  6.16000E-0002   0.00000E+0000
   5.9490  6.27000E-0002   0.00000E+0000
   5.9510  4.30000E-0002   0.00000E+0000
   5.9540  4.68000E-0002   0.00000E+0000
   5.9560  5.79000E-0002   0.00000E+0000
   5.9580  6.29000E-0002   0.00000E+0000
   5.9590  7.48000E-0002   0.00000E+0000
   5.9620  8.97000E-0002   0.00000E+0000
   5.9640  6.76000E-0002   0.00000E+0000
   5.9680  2.70000E-0002   0.00000E+0000
   5.9720  1.52000E-0002   0.00000E+0000
   5.9730  3.95000E-0002   0.00000E+0000
   5.9750  3.43000E-0002   0.00000E+0000
   5.9770  1.78000E-0002   0.00000E+0000
   5.9790  7.94000E-0002   0.00000E+0000
   5.9820 -8.60000E-0002   0.00000E+0000
   5.9830 -8.58700E-0001   0.00000E+0000
   5.9860 -1.21710E+0000   0.00000E+0000
   5.9890 -1.35570E+0000   0.00000E+0000
   5.9900 -1.51140E+0000   0.00000E+0000
   5.9920 -1.68970E+0000   0.00000E+0000
   5.9930 -1.93080E+0000   0.00000E+0000
   5.9950 -1.96470E+0000   0.00000E+0000
   5.9990 -1.98600E+0000   0.00000E+0000
   6.0020 -1.90880E+0000   0.00000E+0000
   6.0030 -1.86340E+0000   0.00000E+0000
   6.0070 -1.70450E+0000   0.00000E+0000
   6.0090 -1.63500E+0000   0.00000E+0000
   6.0110 -1.47630E+0000   0.00000E+0000
   6.0130 -9.52000E-0001   0.00000E+0000
   6.0160 -4.15500E-0001   0.00000E+0000
   6.0180  1.07800E-0001   0.00000E+0000
   6.0200  1.47500E-0001   0.00000E+0000
   6.0230  1.39000E-0001   0.00000E+0000
   6.0260  1.45600E-0001   0.00000E+0000
   6.0270  1.09900E-0001   0.00000E+0000
   6.0300  1.34100E-0001   0.00000E+0000
   6.0320  1.38100E-0001   0.00000E+0000
   6.0360  1.65300E-0001   0.00000E+0000
   6.0370  1.20300E-0001   0.00000E+0000
   6.0400  9.64000E-0002   0.00000E+0000
   6.0410  9.72000E-0002   0.00000E+0000
   6.0440  1.23600E-0001   0.00000E+0000
   6.0450  1.18800E-0001   0.00000E+0000
   6.0490  1.02800E-0001   0.00000E+0000
   6.0510  1.08100E-0001   0.00000E+0000
   6.0520  1.12100E-0001   0.00000E+0000
   6.0540  1.15700E-0001   0.00000E+0000
   6.0570  1.08500E-0001   0.00000E+0000
   6.0590  1.18400E-0001   0.00000E+0000
   6.0610  1.15700E-0001   0.00000E+0000
   6.0640  1.11200E-0001   0.00000E+0000
   6.0660  1.13200E-0001   0.00000E+0000
   6.0690  1.05800E-0001   0.00000E+0000
   6.0710  9.80000E-0002   0.00000E+0000
   6.0750  1.03500E-0001   0.00000E+0000
   6.0760  1.55700E-0001   0.00000E+0000
   6.0800  1.47900E-0001   0.00000E+0000
   6.0810  1.13200E-0001   0.00000E+0000
   6.0850  2.40600E-0001   0.00000E+0000
   6.0860  1.18440E+0000   0.00000E+0000
   6.0900  1.37530E+0000   0.00000E+0000
   6.0940  1.44780E+0000   0.00000E+0000
   6.0960  1.53360E+0000   0.00000E+0000
   6.0990  2.02970E+0000   0.00000E+0000
   6.1010  2.03110E+0000   0.00000E+0000
   6.1030  1.99390E+0000   0.00000E+0000
   6.1070  1.92310E+0000   0.00000E+0000
   6.1090  1.85490E+0000   0.00000E+0000
   6.1100  1.79900E+0000   0.00000E+0000
   6.1130  1.77520E+0000   0.00000E+0000
   6.1140  1.56800E+0000   0.00000E+0000
   6.1170  9.07600E-0001   0.00000E+0000
   6.1210  5.16000E-0002   0.00000E+0000
   6.1250  7.86000E-0002   0.00000E+0000
   6.1280  9.97000E-0002   0.00000E+0000
   6.1290  9.78000E-0002   0.00000E+0000
   6.1320  9.07000E-0002   0.00000E+0000
   6.1350  9.23000E-0002   0.00000E+0000
   6.1380  7.99000E-0002   0.00000E+0000
   6.1400  8.34000E-0002   0.00000E+0000
   6.1420  7.15000E-0002   0.00000E+0000
   6.1470  8.59000E-0002   0.00000E+0000
   6.1490  8.15000E-0002   0.00000E+0000
   6.1500  8.00000E-0002   0.00000E+0000
   6.1520  8.24000E-0002   0.00000E+0000
   6.1560  7.80000E-0002   0.00000E+0000
   6.1570  8.30000E-0002   0.00000E+0000
   6.1610  8.31000E-0002   0.00000E+0000
   6.1630  7.52000E-0002   0.00000E+0000
   6.1640  7.93000E-0002   0.00000E+0000
   6.1670  8.70000E-0002   0.00000E+0000
   6.1680  8.85000E-0002   0.00000E+0000
   6.1710  7.76000E-0002   0.00000E+0000
   6.1720  8.41000E-0002   0.00000E+0000
   6.1760  8.17000E-0002   0.00000E+0000
   6.1780  8.15000E-0002   0.00000E+0000
   6.1810  8.26000E-0002   0.00000E+0000
   6.1850  7.14000E-0002   0.00000E+0000
   6.1870  7.99000E-0002   0.00000E+0000
   6.1920  7.61000E-0002   0.00000E+0000
   6.1940  7.64000E-0002   0.00000E+0000
   6.1950  8.26000E-0002   0.00000E+0000
   6.1980  8.17000E-0002   0.00000E+0000
   6.2010  8.14000E-0002   0.00000E+0000
   6.2040  7.37000E-0002   0.00000E+0000
   6.2070  8.09000E-0002   0.00000E+0000
   6.2090  8.16000E-0002   0.00000E+0000
   6.2110  8.07000E-0002   0.00000E+0000
   6.2140  8.12000E-0002   0.00000E+0000
   6.2190  8.04000E-0002   0.00000E+0000
   6.2200  8.61000E-0002   0.00000E+0000
   6.2230  8.25000E-0002   0.00000E+0000
   6.2250  9.94000E-0002   0.00000E+0000
   6.2290  7.22000E-0002   0.00000E+0000
   6.2300  2.09000E-0002   0.00000E+0000
   6.2350  7.23000E-0002   0.00000E+0000
   6.2370  1.10300E-0001   0.00000E+0000
   6.2380  9.86000E-0002   0.00000E+0000
   6.2390  9.49000E-0002   0.00000E+0000
   6.2430  8.88000E-0002   0.00000E+0000
   6.2450  9.26000E-0002   0.00000E+0000
   6.2470  8.96000E-0002   0.00000E+0000
   6.2500  8.21000E-0002   0.00000E+0000
   6.2520  8.12000E-0002   0.00000E+0000
   6.2570  9.26000E-0002   0.00000E+0000
   6.2600  9.19000E-0002   0.00000E+0000
   6.2610  8.82000E-0002   0.00000E+0000
   6.2640  9.47000E-0002   0.00000E+0000
   6.2660  1.00300E-0001   0.00000E+0000
   6.2680  1.02500E-0001   0.00000E+0000
   6.2690  8.98000E-0002   0.00000E+0000
   6.2710  8.42000E-0002   0.00000E+0000
   6.2730  8.25000E-0002   0.00000E+0000
   6.2750  9.31000E-0002   0.00000E+0000
   6.2780  9.39000E-0002   0.00000E+0000
   6.2800  8.70000E-0002   0.00000E+0000
   6.2830  8.00000E-0002   0.00000E+0000
   6.2850  9.53000E-0002   0.00000E+0000
   6.2860  1.00600E-0001   0.00000E+0000
   6.2920  8.57000E-0002   0.00000E+0000
   6.2960  9.28000E-0002   0.00000E+0000
   6.2990  1.02700E-0001   0.00000E+0000
   6.3000  9.51000E-0002   0.00000E+0000
   6.3040  9.56000E-0002   0.00000E+0000
   6.3050  9.14000E-0002   0.00000E+0000
   6.3090  1.02000E-0001   0.00000E+0000
   6.3110  1.08100E-0001   0.00000E+0000
   6.3120  9.09000E-0002   0.00000E+0000
   6.3140  9.21000E-0002   0.00000E+0000
   6.3160  9.45000E-0002   0.00000E+0000
   6.3180  1.00000E-0001   0.00000E+0000
   6.3210  9.53000E-0002   0.00000E+0000
   6.3240  1.02500E-0001   0.00000E+0000
   6.3260  1.04200E-0001   0.00000E+0000
   6.3290  7.33000E-0002   0.00000E+0000
   6.3310  6.00000E-0002   0.00000E+0000
   6.3340  8.01000E-0002   0.00000E+0000
   6.3360  1.14500E-0001   0.00000E+0000
   6.3400  1.15100E-0001   0.00000E+0000
   6.3410  1.14600E-0001   0.00000E+0000
   6.3430  1.06700E-0001   0.00000E+0000
   6.3470  1.13600E-0001   0.00000E+0000
   6.3480  1.14900E-0001   0.00000E+0000
   6.3500  1.14100E-0001   0.00000E+0000
   6.3530  1.09400E-0001   0.00000E+0000
   6.3550  1.03100E-0001   0.00000E+0000
   6.3570  1.09500E-0001   0.00000E+0000
   6.3600  1.09700E-0001   0.00000E+0000
   6.3630  1.05000E-0001   0.00000E+0000
   6.3660  1.13900E-0001   0.00000E+0000
   6.3670  1.16100E-0001   0.00000E+0000
   6.3690  1.07800E-0001   0.00000E+0000
   6.3730  1.24500E-0001   0.00000E+0000
   6.3760  1.14000E-0001   0.00000E+0000
   6.3780  1.28600E-0001   0.00000E+0000
   6.3800  1.18700E-0001   0.00000E+0000
   6.3820  1.14300E-0001   0.00000E+0000
   6.3850  1.25400E-0001   0.00000E+0000
   6.3870  1.24700E-0001   0.00000E+0000
   6.3880  1.27000E-0001   0.00000E+0000
   6.3920  1.28300E-0001   0.00000E+0000
   6.3930  1.25900E-0001   0.00000E+0000
   6.3970  1.25000E-0001   0.00000E+0000
   6.3980  1.28100E-0001   0.00000E+0000
   6.4010  1.34300E-0001   0.00000E+0000
   6.4040  1.22000E-0001   0.00000E+0000
   6.4060  1.28700E-0001   0.00000E+0000
   6.4100  1.28700E-0001   0.00000E+0000
   6.4120  1.28000E-0001   0.00000E+0000
   6.4160  1.19400E-0001   0.00000E+0000
   6.4170  1.26300E-0001   0.00000E+0000
   6.4200  1.30400E-0001   0.00000E+0000
   6.4210  1.33500E-0001   0.00000E+0000
   6.4240  1.40700E-0001   0.00000E+0000
   6.4260  1.33500E-0001   0.00000E+0000
   6.4280  1.35400E-0001   0.00000E+0000
   6.4310  1.38800E-0001   0.00000E+0000
   6.4330  1.37600E-0001   0.00000E+0000
   6.4360  1.36300E-0001   0.00000E+0000
   6.4380  1.41200E-0001   0.00000E+0000
   6.4400  1.36200E-0001   0.00000E+0000
   6.4420  1.39100E-0001   0.00000E+0000
   6.4430  1.44900E-0001   0.00000E+0000
   6.4470  1.48100E-0001   0.00000E+0000
   6.4480  1.42500E-0001   0.00000E+0000
   6.4520  1.43500E-0001   0.00000E+0000
   6.4540  1.52600E-0001   0.00000E+0000
   6.4560  1.50700E-0001   0.00000E+0000
   6.4580  1.41100E-0001   0.00000E+0000
   6.4600  1.49700E-0001   0.00000E+0000
   6.4640  1.46400E-0001   0.00000E+0000
   6.4650  1.55300E-0001   0.00000E+0000
   6.4670  1.43700E-0001   0.00000E+0000
   6.4690  1.47600E-0001   0.00000E+0000
   6.4720  1.49000E-0001   0.00000E+0000
   6.4740  1.54200E-0001   0.00000E+0000
   6.4760  1.76200E-0001   0.00000E+0000
   6.4790  1.97300E-0001   0.00000E+0000
   6.4810  1.57600E-0001   0.00000E+0000
   6.4830  1.73300E-0001   0.00000E+0000
   6.4850  1.68200E-0001   0.00000E+0000
   6.4880  1.59700E-0001   0.00000E+0000
   6.4910  1.62300E-0001   0.00000E+0000
   6.4930  1.61500E-0001   0.00000E+0000
   6.4950  1.64300E-0001   0.00000E+0000
   6.4970  1.69100E-0001   0.00000E+0000
   6.4990  1.56800E-0001   0.00000E+0000
   6.5020  1.59700E-0001   0.00000E+0000
   6.5040  1.69100E-0001   0.00000E+0000
   6.5060  1.71900E-0001   0.00000E+0000
   6.5090  1.78300E-0001   0.00000E+0000
   6.5100  1.79600E-0001   0.00000E+0000
   6.5130  1.58000E-0001   0.00000E+0000
   6.5150  1.50400E-0001   0.00000E+0000
   6.5170  1.57800E-0001   0.00000E+0000
   6.5190  1.73300E-0001   0.00000E+0000
   6.5220  1.84900E-0001   0.00000E+0000
   6.5240  1.79000E-0001   0.00000E+0000
   6.5270  1.83500E-0001   0.00000E+0000
   6.5290  1.73600E-0001   0.00000E+0000
   6.5310  1.77600E-0001   0.00000E+0000
   6.5330  1.74200E-0001   0.00000E+0000
   6.5360  1.89300E-0001   0.00000E+0000
   6.5390  1.85900E-0001   0.00000E+0000
   6.5410  1.93800E-0001   0.00000E+0000
   6.5430  1.87900E-0001   0.00000E+0000
   6.5450  1.81400E-0001   0.00000E+0000
   6.5470  1.80400E-0001   0.00000E+0000
   6.5500  1.93900E-0001   0.00000E+0000
   6.5520  1.98800E-0001   0.00000E+0000
   6.5540  1.83400E-0001   0.00000E+0000
   6.5570  1.80400E-0001   0.00000E+0000
   6.5590  1.89100E-0001   0.00000E+0000
   6.5610  1.89700E-0001   0.00000E+0000
   6.5640  1.99600E-0001   0.00000E+0000
   6.5660  1.93000E-0001   0.00000E+0000
   6.5690  2.02900E-0001   0.00000E+0000
   6.5700  1.93200E-0001   0.00000E+0000
   6.5730  1.93400E-0001   0.00000E+0000
   6.5750  1.99600E-0001   0.00000E+0000
   6.5770  2.00900E-0001   0.00000E+0000
   6.5820  2.06500E-0001   0.00000E+0000
   6.5840  2.15900E-0001   0.00000E+0000
   6.5850  2.05100E-0001   0.00000E+0000
   6.5870  2.11300E-0001   0.00000E+0000
   6.5900  2.06900E-0001   0.00000E+0000
   6.5920  2.06700E-0001   0.00000E+0000
   6.5930  2.06300E-0001   0.00000E+0000
   6.5960  2.19700E-0001   0.00000E+0000
   6.5980  2.01100E-0001   0.00000E+0000
   6.6010  2.28700E-0001   0.00000E+0000
   6.6030  2.40200E-0001   0.00000E+0000
   6.6050  2.30900E-0001   0.00000E+0000
   6.6080  2.17500E-0001   0.00000E+0000
   6.6100  2.20700E-0001   0.00000E+0000
   6.6120  2.22400E-0001   0.00000E+0000
   6.6140  2.30200E-0001   0.00000E+0000
   6.6170  2.23300E-0001   0.00000E+0000
   6.6210  2.30900E-0001   0.00000E+0000
   6.6230  2.32900E-0001   0.00000E+0000
   6.6260  2.29200E-0001   0.00000E+0000
   6.6280  2.41500E-0001   0.00000E+0000
   6.6290  2.40200E-0001   0.00000E+0000
   6.6320  2.47100E-0001   0.00000E+0000
   6.6350  2.39900E-0001   0.00000E+0000
   6.6380  2.40000E-0001   0.00000E+0000
   6.6390  2.43200E-0001   0.00000E+0000
   6.6420  2.46100E-0001   0.00000E+0000
   6.6440  2.54600E-0001   0.00000E+0000
   6.6460  2.42900E-0001   0.00000E+0000
   6.6490  2.37700E-0001   0.00000E+0000
   6.6510  2.46200E-0001   0.00000E+0000
   6.6530  2.42800E-0001   0.00000E+0000
   6.6560  2.44300E-0001   0.00000E+0000
   6.6580  2.47000E-0001   0.00000E+0000
   6.6600  2.47900E-0001   0.00000E+0000
   6.6610  2.54700E-0001   0.00000E+0000
   6.6630  2.55200E-0001   0.00000E+0000
   6.6650  2.55400E-0001   0.00000E+0000
   6.6680  2.54700E-0001   0.00000E+0000
   6.6690  2.60800E-0001   0.00000E+0000
   6.6720  2.61200E-0001   0.00000E+0000
   6.6740  2.57700E-0001   0.00000E+0000
   6.6770  2.54700E-0001   0.00000E+0000
   6.6810  2.66500E-0001   0.00000E+0000
   6.6830  2.70500E-0001   0.00000E+0000
   6.6860  2.70200E-0001   0.00000E+0000
   6.6880  2.70900E-0001   0.00000E+0000
   6.6900  2.67700E-0001   0.00000E+0000
   6.6930  2.70700E-0001   0.00000E+0000
   6.6960  2.77700E-0001   0.00000E+0000
   6.6990  2.74600E-0001   0.00000E+0000
   6.7010  2.77400E-0001   0.00000E+0000
   6.7030  2.71200E-0001   0.00000E+0000
   6.7050  2.66500E-0001   0.00000E+0000
   6.7070  2.75400E-0001   0.00000E+0000
   6.7100  2.71200E-0001   0.00000E+0000
   6.7120  2.78500E-0001   0.00000E+0000
   6.7150  2.82500E-0001   0.00000E+0000
   6.7170  2.72600E-0001   0.00000E+0000
   6.7190  2.76900E-0001   0.00000E+0000
   6.7210  2.72400E-0001   0.00000E+0000
   6.7240  2.82000E-0001   0.00000E+0000
   6.7260  2.90900E-0001   0.00000E+0000
   6.7270  2.94400E-0001   0.00000E+0000
   6.7310  2.92700E-0001   0.00000E+0000
   6.7330  2.89300E-0001   0.00000E+0000
   6.7380  2.93700E-0001   0.00000E+0000
   6.7400  3.01700E-0001   0.00000E+0000
   6.7420  3.06800E-0001   0.00000E+0000
   6.7440  3.05700E-0001   0.00000E+0000
   6.7470  2.97800E-0001   0.00000E+0000
   6.7490  2.90400E-0001   0.00000E+0000
   6.7510  3.07400E-0001   0.00000E+0000
   6.7530  3.07000E-0001   0.00000E+0000
   6.7570  3.16900E-0001   0.00000E+0000
   6.7580  3.12800E-0001   0.00000E+0000
   6.7600  3.11700E-0001   0.00000E+0000
   6.7630  3.20500E-0001   0.00000E+0000
   6.7660  3.21600E-0001   0.00000E+0000
   6.7670  2.86400E-0001   0.00000E+0000
   6.7700  2.96200E-0001   0.00000E+0000
   6.7720  3.08000E-0001   0.00000E+0000
   6.7740  3.15300E-0001   0.00000E+0000
   6.7760  3.29900E-0001   0.00000E+0000
   6.7800  3.24900E-0001   0.00000E+0000
   6.7820  3.16600E-0001   0.00000E+0000
   6.7860  3.26000E-0001   0.00000E+0000
   6.7870  3.25900E-0001   0.00000E+0000
   6.7890  3.29300E-0001   0.00000E+0000
   6.7930  3.31900E-0001   0.00000E+0000
   6.7950  3.30800E-0001   0.00000E+0000
   6.7990  3.21700E-0001   0.00000E+0000
   6.8000  3.21300E-0001   0.00000E+0000
   6.8030  3.37900E-0001   0.00000E+0000
   6.8040  3.44400E-0001   0.00000E+0000
   6.8070  3.38400E-0001   0.00000E+0000
   6.8100  3.49900E-0001   0.00000E+0000
   6.8120  3.63400E-0001   0.00000E+0000
   6.8130  3.33600E-0001   0.00000E+0000
   6.8170  3.46500E-0001   0.00000E+0000
   6.8180  3.45900E-0001   0.00000E+0000
   6.8200  3.49200E-0001   0.00000E+0000
   6.8220  3.29200E-0001   0.00000E+0000
   6.8250  3.36900E-0001   0.00000E+0000
   6.8270  3.33200E-0001   0.00000E+0000
   6.8300  3.56200E-0001   0.00000E+0000
   6.8330  3.45500E-0001   0.00000E+0000
   6.8360  3.51700E-0001   0.00000E+0000
   6.8380  3.45500E-0001   0.00000E+0000
   6.8410  3.49300E-0001   0.00000E+0000
   6.8430  3.49700E-0001   0.00000E+0000
   6.8460  3.42300E-0001   0.00000E+0000
   6.8480  3.62700E-0001   0.00000E+0000
   6.8500  3.63300E-0001   0.00000E+0000
   6.8550  3.68800E-0001   0.00000E+0000
   6.8570  3.59800E-0001   0.00000E+0000
   6.8580  3.46800E-0001   0.00000E+0000
   6.8600  3.50400E-0001   0.00000E+0000
   6.8620  3.63100E-0001   0.00000E+0000
   6.8650  3.60500E-0001   0.00000E+0000
   6.8670  3.57200E-0001   0.00000E+0000
   6.8690  3.71700E-0001   0.00000E+0000
   6.8720  3.74100E-0001   0.00000E+0000
   6.8740  3.76400E-0001   0.00000E+0000
   6.8760  3.83300E-0001   0.00000E+0000
   6.8790  3.66800E-0001   0.00000E+0000
   6.8810  3.80200E-0001   0.00000E+0000
   6.8840  3.68200E-0001   0.00000E+0000
   6.8870  3.85200E-0001   0.00000E+0000
   6.8890  3.84500E-0001   0.00000E+0000
   6.8900  3.75100E-0001   0.00000E+0000
   6.8930  3.79500E-0001   0.00000E+0000
   6.8970  3.97800E-0001   0.00000E+0000
   6.8990  4.09400E-0001   0.00000E+0000
   6.9010  4.13000E-0001   0.00000E+0000
   6.9030  4.07900E-0001   0.00000E+0000
   6.9050  3.97900E-0001   0.00000E+0000
   6.9070  4.01000E-0001   0.00000E+0000
   6.9090  4.13300E-0001   0.00000E+0000
   6.9130  4.09200E-0001   0.00000E+0000
   6.9150  3.97800E-0001   0.00000E+0000
   6.9170  3.97500E-0001   0.00000E+0000
   6.9180  4.00900E-0001   0.00000E+0000
   6.9200  4.01700E-0001   0.00000E+0000
   6.9220  4.11500E-0001   0.00000E+0000
   6.9260  4.11800E-0001   0.00000E+0000
   6.9280  4.10100E-0001   0.00000E+0000
   6.9300  4.12500E-0001   0.00000E+0000
   6.9320  4.25300E-0001   0.00000E+0000
   6.9360  4.19200E-0001   0.00000E+0000
   6.9390  4.33300E-0001   0.00000E+0000
   6.9410  4.48900E-0001   0.00000E+0000
   6.9430  4.36800E-0001   0.00000E+0000
   6.9450  4.30700E-0001   0.00000E+0000
   6.9480  4.10800E-0001   0.00000E+0000
   6.9490  4.14400E-0001   0.00000E+0000
   6.9520  4.20600E-0001   0.00000E+0000
   6.9540  4.24100E-0001   0.00000E+0000
   6.9570  4.33700E-0001   0.00000E+0000
   6.9600  4.23300E-0001   0.00000E+0000
   6.9610  4.14700E-0001   0.00000E+0000
   6.9630  4.31500E-0001   0.00000E+0000
   6.9660  4.33900E-0001   0.00000E+0000
   6.9670  4.20700E-0001   0.00000E+0000
   6.9700  4.18700E-0001   0.00000E+0000
   6.9720  4.38400E-0001   0.00000E+0000
   6.9750  4.46900E-0001   0.00000E+0000
   6.9770  4.43100E-0001   0.00000E+0000
   6.9800  4.28800E-0001   0.00000E+0000
   6.9820  4.12500E-0001   0.00000E+0000
   6.9860  4.26200E-0001   0.00000E+0000
   6.9880  4.45900E-0001   0.00000E+0000
   6.9890  4.30700E-0001   0.00000E+0000
   6.9920  4.54300E-0001   0.00000E+0000
   6.9950  4.72800E-0001   0.00000E+0000
   6.9980  4.79600E-0001   0.00000E+0000
   6.9990  4.50800E-0001   0.00000E+0000
   7.0010  4.58800E-0001   0.00000E+0000
   7.0030  4.66400E-0001   0.00000E+0000
   7.0060  4.75900E-0001   0.00000E+0000
   7.0080  4.82300E-0001   0.00000E+0000
   7.0110  5.09500E-0001   0.00000E+0000
   7.0130  4.92400E-0001   0.00000E+0000
   7.0160  4.88100E-0001   0.00000E+0000
   7.0180  5.01300E-0001   0.00000E+0000
   7.0200  5.25600E-0001   0.00000E+0000
   7.0230  5.13600E-0001   0.00000E+0000
   7.0250  5.08900E-0001   0.00000E+0000
   7.0270  5.33400E-0001   0.00000E+0000
   7.0300  5.39700E-0001   0.00000E+0000
   7.0320  5.32700E-0001   0.00000E+0000
   7.0350  5.45900E-0001   0.00000E+0000
   7.0370  5.62200E-0001   0.00000E+0000
   7.0400  5.88600E-0001   0.00000E+0000
   7.0410  5.83900E-0001   0.00000E+0000
   7.0440  5.85500E-0001   0.00000E+0000
   7.0470  5.84300E-0001   0.00000E+0000
   7.0490  5.89700E-0001   0.00000E+0000
   7.0510  6.04700E-0001   0.00000E+0000
   7.0540  6.22000E-0001   0.00000E+0000
   7.0560  6.30100E-0001   0.00000E+0000
   7.0580  6.36700E-0001   0.00000E+0000
   7.0610  6.50400E-0001   0.00000E+0000
   7.0620  6.66900E-0001   0.00000E+0000
   7.0650  6.75500E-0001   0.00000E+0000
   7.0660  6.68700E-0001   0.00000E+0000
   7.0700  6.94200E-0001   0.00000E+0000
   7.0720  7.22500E-0001   0.00000E+0000
   7.0760  7.30800E-0001   0.00000E+0000
   7.0780  7.27200E-0001   0.00000E+0000
   7.0800  7.37300E-0001   0.00000E+0000
   7.0830  7.77800E-0001   0.00000E+0000
   7.0860  8.04000E-0001   0.00000E+0000
   7.0900  8.18100E-0001   0.00000E+0000
   7.0920  8.30100E-0001   0.00000E+0000
   7.0940  8.42000E-0001   0.00000E+0000
   7.0960  8.80100E-0001   0.00000E+0000
   7.1010  8.93500E-0001   0.00000E+0000
