# Supplementary material for: Self-association of MreC as a regulatory signal in bacterial cell wall elongation
Source: Nat Commun. 2021 May 20;12:2987. doi: 10.1038/s41467-021-22957-9 (PMC8137920; doi:10.1038/s41467-021-22957-9)
Supplement: Supplementary file 4 — Source Data [file 41467_2021_22957_MOESM4_ESM.zip › Martins2-Source-Data/AUC_rawdata/E.coli/00243.RA3]

MREC FHEC 0,8 abs
R 3 20.0 20000 0053865 2.2250E11 281 1 
   5.8010 -3.48300E-0001   0.00000E+0000
   5.8040 -2.43800E-0001   0.00000E+0000
   5.8070 -1.91400E-0001   0.00000E+0000
   5.8080 -2.28000E-0001   0.00000E+0000
   5.8100 -1.51400E-0001   0.00000E+0000
   5.8120 -1.89500E-0001   0.00000E+0000
   5.8140 -1.75700E-0001   0.00000E+0000
   5.8160 -3.39800E-0001   0.00000E+0000
   5.8190 -4.91900E-0001   0.00000E+0000
   5.8210 -5.42700E-0001   0.00000E+0000
   5.8220 -4.80100E-0001   0.00000E+0000
   5.8230 -4.24700E-0001   0.00000E+0000
   5.8250 -2.90500E-0001   0.00000E+0000
   5.8280 -5.82000E-0002   0.00000E+0000
   5.8300  1.25600E-0001   0.00000E+0000
   5.8310  1.43500E-0001   0.00000E+0000
   5.8330  1.64000E-0001   0.00000E+0000
   5.8350  1.56300E-0001   0.00000E+0000
   5.8370  1.12700E-0001   0.00000E+0000
   5.8390  1.19700E-0001   0.00000E+0000
   5.8400  1.14400E-0001   0.00000E+0000
   5.8410  9.39000E-0002   0.00000E+0000
   5.8440  8.39000E-0002   0.00000E+0000
   5.8480  1.05200E-0001   0.00000E+0000
   5.8500  1.01200E-0001   0.00000E+0000
   5.8510  8.64000E-0002   0.00000E+0000
   5.8540  3.86000E-0002   0.00000E+0000
   5.8580  4.79000E-0002   0.00000E+0000
   5.8590  3.47000E-0002   0.00000E+0000
   5.8610  1.91000E-0002   0.00000E+0000
   5.8620  3.27000E-0002   0.00000E+0000
   5.8640  3.32000E-0002   0.00000E+0000
   5.8660  3.02000E-0002   0.00000E+0000
   5.8680 -2.12000E-0002   0.00000E+0000
   5.8700 -4.03000E-0002   0.00000E+0000
   5.8720 -1.18000E-0002   0.00000E+0000
   5.8730  3.40000E-0003   0.00000E+0000
   5.8760  4.15000E-0002   0.00000E+0000
   5.8780  4.03000E-0002   0.00000E+0000
   5.8800  3.82000E-0002   0.00000E+0000
   5.8830  3.90000E-0003   0.00000E+0000
   5.8850  1.69000E-0002   0.00000E+0000
   5.8870  3.30000E-0002   0.00000E+0000
   5.8880  4.51000E-0002   0.00000E+0000
   5.8900  1.56000E-0002   0.00000E+0000
   5.8920  2.59000E-0002   0.00000E+0000
   5.8940  1.57000E-0002   0.00000E+0000
   5.8960  8.60000E-0003   0.00000E+0000
   5.8990  4.55000E-0002   0.00000E+0000
   5.9010  4.58000E-0002   0.00000E+0000
   5.9030  2.31000E-0002   0.00000E+0000
   5.9060  1.40000E-0002   0.00000E+0000
   5.9080  1.57000E-0002   0.00000E+0000
   5.9120  2.45000E-0002   0.00000E+0000
   5.9130  2.24000E-0002   0.00000E+0000
   5.9150  2.56000E-0002   0.00000E+0000
   5.9160  2.00000E-0002   0.00000E+0000
   5.9200  9.00000E-0004   0.00000E+0000
   5.9210  4.27000E-0002   0.00000E+0000
   5.9230  4.68000E-0002   0.00000E+0000
   5.9270  5.57000E-0002   0.00000E+0000
   5.9280  8.12000E-0002   0.00000E+0000
   5.9310  6.90000E-0002   0.00000E+0000
   5.9330  2.68000E-0002   0.00000E+0000
   5.9350  3.99000E-0002   0.00000E+0000
   5.9370  7.00000E-0002   0.00000E+0000
   5.9390  6.84000E-0002   0.00000E+0000
   5.9420  6.46000E-0002   0.00000E+0000
   5.9440  7.21000E-0002   0.00000E+0000
   5.9470  6.25000E-0002   0.00000E+0000
   5.9510  3.91000E-0002   0.00000E+0000
   5.9530  4.74000E-0002   0.00000E+0000
   5.9550  5.44000E-0002   0.00000E+0000
   5.9560  6.22000E-0002   0.00000E+0000
   5.9580  8.55000E-0002   0.00000E+0000
   5.9610  8.43000E-0002   0.00000E+0000
   5.9630  7.01000E-0002   0.00000E+0000
   5.9670  1.99000E-0002   0.00000E+0000
   5.9700  1.08000E-0002   0.00000E+0000
   5.9710  4.33000E-0002   0.00000E+0000
   5.9730  3.55000E-0002   0.00000E+0000
   5.9750  2.82000E-0002   0.00000E+0000
   5.9760  6.69000E-0002   0.00000E+0000
   5.9790 -1.81500E-0001   0.00000E+0000
   5.9810 -6.19400E-0001   0.00000E+0000
   5.9840 -1.19770E+0000   0.00000E+0000
   5.9850 -1.33080E+0000   0.00000E+0000
   5.9890 -1.48700E+0000   0.00000E+0000
   5.9910 -1.83090E+0000   0.00000E+0000
   5.9930 -1.97400E+0000   0.00000E+0000
   5.9970 -1.93510E+0000   0.00000E+0000
   5.9990 -1.91300E+0000   0.00000E+0000
   6.0020 -1.88310E+0000   0.00000E+0000
   6.0040 -1.79960E+0000   0.00000E+0000
   6.0060 -1.67600E+0000   0.00000E+0000
   6.0070 -1.64480E+0000   0.00000E+0000
   6.0090 -1.42510E+0000   0.00000E+0000
   6.0110 -1.20670E+0000   0.00000E+0000
   6.0140 -5.82800E-0001   0.00000E+0000
   6.0190  1.66400E-0001   0.00000E+0000
   6.0210  1.33500E-0001   0.00000E+0000
   6.0230  1.51700E-0001   0.00000E+0000
   6.0250  1.25800E-0001   0.00000E+0000
   6.0270  1.22000E-0001   0.00000E+0000
   6.0300  1.32400E-0001   0.00000E+0000
   6.0320  1.69800E-0001   0.00000E+0000
   6.0340  1.52300E-0001   0.00000E+0000
   6.0370  1.09400E-0001   0.00000E+0000
   6.0390  9.82000E-0002   0.00000E+0000
   6.0440  1.25500E-0001   0.00000E+0000
   6.0460  1.08100E-0001   0.00000E+0000
   6.0480  1.03300E-0001   0.00000E+0000
   6.0520  1.12700E-0001   0.00000E+0000
   6.0550  1.14800E-0001   0.00000E+0000
   6.0570  1.15000E-0001   0.00000E+0000
   6.0610  1.07600E-0001   0.00000E+0000
   6.0620  1.06800E-0001   0.00000E+0000
   6.0640  1.17700E-0001   0.00000E+0000
   6.0660  1.07900E-0001   0.00000E+0000
   6.0690  9.74000E-0002   0.00000E+0000
   6.0710  9.42000E-0002   0.00000E+0000
   6.0730  1.12900E-0001   0.00000E+0000
   6.0750  1.48400E-0001   0.00000E+0000
   6.0770  1.45900E-0001   0.00000E+0000
   6.0800  1.04500E-0001   0.00000E+0000
   6.0820  4.72500E-0001   0.00000E+0000
   6.0850  1.12060E+0000   0.00000E+0000
   6.0870  1.21850E+0000   0.00000E+0000
   6.0910  1.42580E+0000   0.00000E+0000
   6.0940  1.76410E+0000   0.00000E+0000
   6.0990  2.01830E+0000   0.00000E+0000
   6.1010  2.02250E+0000   0.00000E+0000
   6.1030  2.02130E+0000   0.00000E+0000
   6.1050  1.94010E+0000   0.00000E+0000
   6.1070  1.87020E+0000   0.00000E+0000
   6.1090  1.72590E+0000   0.00000E+0000
   6.1130  1.66060E+0000   0.00000E+0000
   6.1140  1.52370E+0000   0.00000E+0000
   6.1170  9.20600E-0001   0.00000E+0000
   6.1200  6.31000E-0002   0.00000E+0000
   6.1240  8.37000E-0002   0.00000E+0000
   6.1260  1.07800E-0001   0.00000E+0000
   6.1280  9.67000E-0002   0.00000E+0000
   6.1300  1.00000E-0001   0.00000E+0000
   6.1320  8.85000E-0002   0.00000E+0000
   6.1350  8.79000E-0002   0.00000E+0000
   6.1360  8.39000E-0002   0.00000E+0000
   6.1380  7.71000E-0002   0.00000E+0000
   6.1410  7.30000E-0002   0.00000E+0000
   6.1450  7.53000E-0002   0.00000E+0000
   6.1480  8.41000E-0002   0.00000E+0000
   6.1490  7.78000E-0002   0.00000E+0000
   6.1500  7.34000E-0002   0.00000E+0000
   6.1530  7.82000E-0002   0.00000E+0000
   6.1590  7.81000E-0002   0.00000E+0000
   6.1630  7.79000E-0002   0.00000E+0000
   6.1640  7.47000E-0002   0.00000E+0000
   6.1650  8.20000E-0002   0.00000E+0000
   6.1680  8.29000E-0002   0.00000E+0000
   6.1690  7.67000E-0002   0.00000E+0000
   6.1720  7.73000E-0002   0.00000E+0000
   6.1750  8.10000E-0002   0.00000E+0000
   6.1760  7.70000E-0002   0.00000E+0000
   6.1790  8.55000E-0002   0.00000E+0000
   6.1810  8.50000E-0002   0.00000E+0000
   6.1830  8.57000E-0002   0.00000E+0000
   6.1860  7.88000E-0002   0.00000E+0000
   6.1900  7.63000E-0002   0.00000E+0000
   6.1910  7.92000E-0002   0.00000E+0000
   6.1950  7.96000E-0002   0.00000E+0000
   6.1990  8.32000E-0002   0.00000E+0000
   6.2000  8.45000E-0002   0.00000E+0000
   6.2010  8.29000E-0002   0.00000E+0000
   6.2040  8.16000E-0002   0.00000E+0000
   6.2070  8.00000E-0002   0.00000E+0000
   6.2100  7.81000E-0002   0.00000E+0000
   6.2120  8.25000E-0002   0.00000E+0000
   6.2140  8.43000E-0002   0.00000E+0000
   6.2150  9.03000E-0002   0.00000E+0000
   6.2160  8.63000E-0002   0.00000E+0000
   6.2220  8.59000E-0002   0.00000E+0000
   6.2230  8.86000E-0002   0.00000E+0000
   6.2250  9.06000E-0002   0.00000E+0000
   6.2260  1.01700E-0001   0.00000E+0000
   6.2280  1.18300E-0001   0.00000E+0000
   6.2300  8.51000E-0002   0.00000E+0000
   6.2330  5.60000E-0003   0.00000E+0000
   6.2340  6.10000E-0002   0.00000E+0000
   6.2370  1.15300E-0001   0.00000E+0000
   6.2380  1.04100E-0001   0.00000E+0000
   6.2410  9.60000E-0002   0.00000E+0000
   6.2440  9.78000E-0002   0.00000E+0000
   6.2450  9.74000E-0002   0.00000E+0000
   6.2480  9.22000E-0002   0.00000E+0000
   6.2510  8.86000E-0002   0.00000E+0000
   6.2540  9.26000E-0002   0.00000E+0000
   6.2550  9.54000E-0002   0.00000E+0000
   6.2580  1.03000E-0001   0.00000E+0000
   6.2600  9.79000E-0002   0.00000E+0000
   6.2610  1.00100E-0001   0.00000E+0000
   6.2650  9.78000E-0002   0.00000E+0000
   6.2690  9.94000E-0002   0.00000E+0000
   6.2710  9.07000E-0002   0.00000E+0000
   6.2730  8.88000E-0002   0.00000E+0000
   6.2760  9.65000E-0002   0.00000E+0000
   6.2780  1.01500E-0001   0.00000E+0000
   6.2800  9.92000E-0002   0.00000E+0000
   6.2820  9.36000E-0002   0.00000E+0000
   6.2850  1.06300E-0001   0.00000E+0000
   6.2890  1.07200E-0001   0.00000E+0000
   6.2900  1.06100E-0001   0.00000E+0000
   6.2920  9.31000E-0002   0.00000E+0000
   6.2940  1.01000E-0001   0.00000E+0000
   6.2960  1.06400E-0001   0.00000E+0000
   6.3020  1.07000E-0001   0.00000E+0000
   6.3050  1.08400E-0001   0.00000E+0000
   6.3080  1.12000E-0001   0.00000E+0000
   6.3110  1.15100E-0001   0.00000E+0000
   6.3120  1.03200E-0001   0.00000E+0000
   6.3140  9.93000E-0002   0.00000E+0000
   6.3170  1.06700E-0001   0.00000E+0000
   6.3180  1.09600E-0001   0.00000E+0000
   6.3210  1.13600E-0001   0.00000E+0000
   6.3240  1.15600E-0001   0.00000E+0000
   6.3260  1.26700E-0001   0.00000E+0000
   6.3310  5.83000E-0002   0.00000E+0000
   6.3320  7.33000E-0002   0.00000E+0000
   6.3350  1.12400E-0001   0.00000E+0000
   6.3360  1.40400E-0001   0.00000E+0000
   6.3400  1.33500E-0001   0.00000E+0000
   6.3420  1.22700E-0001   0.00000E+0000
   6.3440  1.26800E-0001   0.00000E+0000
   6.3460  1.30000E-0001   0.00000E+0000
   6.3480  1.27500E-0001   0.00000E+0000
   6.3500  1.21700E-0001   0.00000E+0000
   6.3540  1.27600E-0001   0.00000E+0000
   6.3550  1.19400E-0001   0.00000E+0000
   6.3590  1.29200E-0001   0.00000E+0000
   6.3600  1.28500E-0001   0.00000E+0000
   6.3620  1.24300E-0001   0.00000E+0000
   6.3640  1.33100E-0001   0.00000E+0000
   6.3670  1.32800E-0001   0.00000E+0000
   6.3710  1.29100E-0001   0.00000E+0000
   6.3740  1.36100E-0001   0.00000E+0000
   6.3760  1.32600E-0001   0.00000E+0000
   6.3780  1.46100E-0001   0.00000E+0000
   6.3800  1.36600E-0001   0.00000E+0000
   6.3820  1.40700E-0001   0.00000E+0000
   6.3850  1.48800E-0001   0.00000E+0000
   6.3880  1.44800E-0001   0.00000E+0000
   6.3900  1.43900E-0001   0.00000E+0000
   6.3920  1.50600E-0001   0.00000E+0000
   6.3940  1.39800E-0001   0.00000E+0000
   6.3970  1.51000E-0001   0.00000E+0000
   6.3980  1.53600E-0001   0.00000E+0000
   6.4020  1.48400E-0001   0.00000E+0000
   6.4030  1.50200E-0001   0.00000E+0000
   6.4050  1.52400E-0001   0.00000E+0000
   6.4070  1.54500E-0001   0.00000E+0000
   6.4100  1.53400E-0001   0.00000E+0000
   6.4120  1.49100E-0001   0.00000E+0000
   6.4140  1.43800E-0001   0.00000E+0000
   6.4160  1.53100E-0001   0.00000E+0000
   6.4190  1.53900E-0001   0.00000E+0000
   6.4220  1.55000E-0001   0.00000E+0000
   6.4240  1.58500E-0001   0.00000E+0000
   6.4280  1.56400E-0001   0.00000E+0000
   6.4330  1.70300E-0001   0.00000E+0000
   6.4340  1.64700E-0001   0.00000E+0000
   6.4370  1.64900E-0001   0.00000E+0000
   6.4420  1.67000E-0001   0.00000E+0000
   6.4440  1.76100E-0001   0.00000E+0000
   6.4460  1.72100E-0001   0.00000E+0000
   6.4480  1.69700E-0001   0.00000E+0000
   6.4520  1.64800E-0001   0.00000E+0000
   6.4560  1.76500E-0001   0.00000E+0000
   6.4580  1.73100E-0001   0.00000E+0000
   6.4600  1.74600E-0001   0.00000E+0000
   6.4630  1.81700E-0001   0.00000E+0000
   6.4660  1.74700E-0001   0.00000E+0000
   6.4670  1.72000E-0001   0.00000E+0000
   6.4690  1.77400E-0001   0.00000E+0000
   6.4710  1.73900E-0001   0.00000E+0000
   6.4720  1.87500E-0001   0.00000E+0000
   6.4760  2.07400E-0001   0.00000E+0000
   6.4770  2.26300E-0001   0.00000E+0000
   6.4810  1.87000E-0001   0.00000E+0000
   6.4830  2.04400E-0001   0.00000E+0000
   6.4850  1.88500E-0001   0.00000E+0000
   6.4880  1.94100E-0001   0.00000E+0000
   6.4900  1.92000E-0001   0.00000E+0000
   6.4920  1.89900E-0001   0.00000E+0000
   6.4950  1.99000E-0001   0.00000E+0000
   6.4970  1.94200E-0001   0.00000E+0000
   6.4980  1.97800E-0001   0.00000E+0000
   6.5020  2.02700E-0001   0.00000E+0000
   6.5050  2.04600E-0001   0.00000E+0000
   6.5070  2.02700E-0001   0.00000E+0000
   6.5080  2.15300E-0001   0.00000E+0000
   6.5100  2.12400E-0001   0.00000E+0000
   6.5130  1.85200E-0001   0.00000E+0000
   6.5150  1.80100E-0001   0.00000E+0000
   6.5170  2.08300E-0001   0.00000E+0000
   6.5200  2.14300E-0001   0.00000E+0000
   6.5220  2.17000E-0001   0.00000E+0000
   6.5240  2.15600E-0001   0.00000E+0000
   6.5260  2.15200E-0001   0.00000E+0000
   6.5280  2.07900E-0001   0.00000E+0000
   6.5310  2.15300E-0001   0.00000E+0000
   6.5350  2.17900E-0001   0.00000E+0000
   6.5380  2.24800E-0001   0.00000E+0000
   6.5400  2.30500E-0001   0.00000E+0000
   6.5430  2.18500E-0001   0.00000E+0000
   6.5450  2.16400E-0001   0.00000E+0000
   6.5470  2.21500E-0001   0.00000E+0000
   6.5490  2.36200E-0001   0.00000E+0000
   6.5520  2.34800E-0001   0.00000E+0000
   6.5540  2.22400E-0001   0.00000E+0000
   6.5570  2.21600E-0001   0.00000E+0000
   6.5590  2.26100E-0001   0.00000E+0000
   6.5600  2.29400E-0001   0.00000E+0000
   6.5620  2.38600E-0001   0.00000E+0000
   6.5640  2.35200E-0001   0.00000E+0000
   6.5660  2.38300E-0001   0.00000E+0000
   6.5690  2.41500E-0001   0.00000E+0000
   6.5710  2.36300E-0001   0.00000E+0000
   6.5730  2.34300E-0001   0.00000E+0000
   6.5760  2.43200E-0001   0.00000E+0000
   6.5770  2.40400E-0001   0.00000E+0000
   6.5800  2.38200E-0001   0.00000E+0000
   6.5830  2.52900E-0001   0.00000E+0000
   6.5840  2.49100E-0001   0.00000E+0000
   6.5870  2.49300E-0001   0.00000E+0000
   6.5890  2.47000E-0001   0.00000E+0000
   6.5910  2.54000E-0001   0.00000E+0000
   6.5930  2.53000E-0001   0.00000E+0000
   6.5960  2.54900E-0001   0.00000E+0000
   6.5980  2.47600E-0001   0.00000E+0000
   6.6010  2.70200E-0001   0.00000E+0000
   6.6030  2.82200E-0001   0.00000E+0000
   6.6050  2.58300E-0001   0.00000E+0000
   6.6070  2.60400E-0001   0.00000E+0000
   6.6100  2.65400E-0001   0.00000E+0000
   6.6120  2.63500E-0001   0.00000E+0000
   6.6150  2.68200E-0001   0.00000E+0000
   6.6170  2.66900E-0001   0.00000E+0000
   6.6190  2.66000E-0001   0.00000E+0000
   6.6230  2.71500E-0001   0.00000E+0000
   6.6250  2.69500E-0001   0.00000E+0000
   6.6280  2.87000E-0001   0.00000E+0000
   6.6310  2.81900E-0001   0.00000E+0000
   6.6330  2.89900E-0001   0.00000E+0000
   6.6380  2.82200E-0001   0.00000E+0000
   6.6390  2.93800E-0001   0.00000E+0000
   6.6440  2.79000E-0001   0.00000E+0000
   6.6450  2.78400E-0001   0.00000E+0000
   6.6470  2.71300E-0001   0.00000E+0000
   6.6490  2.80500E-0001   0.00000E+0000
   6.6520  2.85300E-0001   0.00000E+0000
   6.6530  2.74100E-0001   0.00000E+0000
   6.6560  2.85600E-0001   0.00000E+0000
   6.6580  2.88500E-0001   0.00000E+0000
   6.6610  2.87200E-0001   0.00000E+0000
   6.6630  2.94900E-0001   0.00000E+0000
   6.6650  2.89900E-0001   0.00000E+0000
   6.6670  2.98300E-0001   0.00000E+0000
   6.6690  2.95200E-0001   0.00000E+0000
   6.6720  2.95900E-0001   0.00000E+0000
   6.6740  2.90200E-0001   0.00000E+0000
   6.6760  2.93400E-0001   0.00000E+0000
   6.6790  2.98800E-0001   0.00000E+0000
   6.6810  3.10300E-0001   0.00000E+0000
   6.6830  3.07400E-0001   0.00000E+0000
   6.6840  3.04800E-0001   0.00000E+0000
   6.6880  3.05700E-0001   0.00000E+0000
   6.6900  2.98100E-0001   0.00000E+0000
   6.6920  3.19300E-0001   0.00000E+0000
   6.6950  3.15500E-0001   0.00000E+0000
   6.6970  3.17700E-0001   0.00000E+0000
   6.7000  3.07800E-0001   0.00000E+0000
   6.7010  3.07300E-0001   0.00000E+0000
   6.7040  3.08500E-0001   0.00000E+0000
   6.7060  3.14200E-0001   0.00000E+0000
   6.7090  3.13500E-0001   0.00000E+0000
   6.7120  3.20100E-0001   0.00000E+0000
   6.7130  3.13800E-0001   0.00000E+0000
   6.7170  3.19700E-0001   0.00000E+0000
   6.7200  3.09600E-0001   0.00000E+0000
   6.7220  3.18900E-0001   0.00000E+0000
   6.7240  3.22800E-0001   0.00000E+0000
   6.7260  3.26000E-0001   0.00000E+0000
   6.7310  3.26800E-0001   0.00000E+0000
   6.7320  3.31100E-0001   0.00000E+0000
   6.7360  3.29200E-0001   0.00000E+0000
   6.7370  3.32200E-0001   0.00000E+0000
   6.7410  3.44600E-0001   0.00000E+0000
   6.7420  3.45000E-0001   0.00000E+0000
   6.7450  3.29600E-0001   0.00000E+0000
   6.7480  3.30300E-0001   0.00000E+0000
   6.7510  3.53300E-0001   0.00000E+0000
   6.7530  3.42700E-0001   0.00000E+0000
   6.7550  3.39400E-0001   0.00000E+0000
   6.7580  3.42100E-0001   0.00000E+0000
   6.7610  3.51200E-0001   0.00000E+0000
   6.7630  3.46100E-0001   0.00000E+0000
   6.7650  3.49300E-0001   0.00000E+0000
   6.7670  3.40300E-0001   0.00000E+0000
   6.7680  3.24900E-0001   0.00000E+0000
   6.7720  3.32000E-0001   0.00000E+0000
   6.7750  3.56900E-0001   0.00000E+0000
   6.7770  3.57000E-0001   0.00000E+0000
   6.7790  3.52000E-0001   0.00000E+0000
   6.7810  3.53800E-0001   0.00000E+0000
   6.7830  3.53300E-0001   0.00000E+0000
   6.7860  3.58700E-0001   0.00000E+0000
   6.7890  3.55100E-0001   0.00000E+0000
   6.7920  3.66400E-0001   0.00000E+0000
   6.7940  3.59500E-0001   0.00000E+0000
   6.7960  3.55800E-0001   0.00000E+0000
   6.8000  3.44300E-0001   0.00000E+0000
   6.8030  3.67600E-0001   0.00000E+0000
   6.8050  3.66900E-0001   0.00000E+0000
   6.8070  3.72800E-0001   0.00000E+0000
   6.8090  3.71400E-0001   0.00000E+0000
   6.8120  3.95300E-0001   0.00000E+0000
   6.8140  3.63700E-0001   0.00000E+0000
   6.8160  3.77700E-0001   0.00000E+0000
   6.8180  3.76900E-0001   0.00000E+0000
   6.8200  3.71800E-0001   0.00000E+0000
   6.8220  3.57200E-0001   0.00000E+0000
   6.8250  3.68800E-0001   0.00000E+0000
   6.8280  3.57600E-0001   0.00000E+0000
   6.8310  3.76000E-0001   0.00000E+0000
   6.8340  3.73500E-0001   0.00000E+0000
   6.8370  3.81300E-0001   0.00000E+0000
   6.8390  3.72000E-0001   0.00000E+0000
   6.8410  3.69800E-0001   0.00000E+0000
   6.8440  3.63700E-0001   0.00000E+0000
   6.8460  3.74200E-0001   0.00000E+0000
   6.8500  3.83300E-0001   0.00000E+0000
   6.8530  3.88800E-0001   0.00000E+0000
   6.8550  3.98000E-0001   0.00000E+0000
   6.8560  3.86700E-0001   0.00000E+0000
   6.8580  3.73700E-0001   0.00000E+0000
   6.8610  3.79700E-0001   0.00000E+0000
   6.8640  3.79600E-0001   0.00000E+0000
   6.8670  3.80800E-0001   0.00000E+0000
   6.8680  3.89900E-0001   0.00000E+0000
   6.8710  3.93600E-0001   0.00000E+0000
   6.8720  3.87400E-0001   0.00000E+0000
   6.8790  3.95400E-0001   0.00000E+0000
   6.8820  3.96200E-0001   0.00000E+0000
   6.8860  3.86900E-0001   0.00000E+0000
   6.8870  4.02500E-0001   0.00000E+0000
   6.8900  3.95300E-0001   0.00000E+0000
   6.8910  3.88600E-0001   0.00000E+0000
   6.8960  4.01400E-0001   0.00000E+0000
   6.8980  4.24500E-0001   0.00000E+0000
   6.9010  4.25600E-0001   0.00000E+0000
   6.9020  4.30500E-0001   0.00000E+0000
   6.9060  4.07300E-0001   0.00000E+0000
   6.9110  4.30600E-0001   0.00000E+0000
   6.9130  4.16800E-0001   0.00000E+0000
   6.9150  4.21000E-0001   0.00000E+0000
   6.9170  4.09100E-0001   0.00000E+0000
   6.9180  4.14700E-0001   0.00000E+0000
   6.9220  4.14000E-0001   0.00000E+0000
   6.9240  4.31800E-0001   0.00000E+0000
   6.9260  4.25300E-0001   0.00000E+0000
   6.9270  4.09300E-0001   0.00000E+0000
   6.9290  4.17600E-0001   0.00000E+0000
   6.9320  4.24700E-0001   0.00000E+0000
   6.9360  4.22900E-0001   0.00000E+0000
   6.9380  4.40500E-0001   0.00000E+0000
   6.9410  4.59100E-0001   0.00000E+0000
   6.9430  4.45100E-0001   0.00000E+0000
   6.9460  4.34500E-0001   0.00000E+0000
   6.9490  4.18400E-0001   0.00000E+0000
   6.9500  4.24800E-0001   0.00000E+0000
   6.9530  4.33200E-0001   0.00000E+0000
   6.9550  4.23200E-0001   0.00000E+0000
   6.9580  4.39400E-0001   0.00000E+0000
   6.9590  4.40900E-0001   0.00000E+0000
   6.9620  4.29800E-0001   0.00000E+0000
   6.9650  4.31600E-0001   0.00000E+0000
   6.9670  4.34100E-0001   0.00000E+0000
   6.9680  4.32600E-0001   0.00000E+0000
   6.9700  4.23000E-0001   0.00000E+0000
   6.9720  4.33500E-0001   0.00000E+0000
   6.9750  4.40100E-0001   0.00000E+0000
   6.9780  4.41500E-0001   0.00000E+0000
   6.9800  4.27600E-0001   0.00000E+0000
   6.9830  4.17700E-0001   0.00000E+0000
   6.9850  4.31700E-0001   0.00000E+0000
   6.9870  4.28200E-0001   0.00000E+0000
   6.9910  4.39900E-0001   0.00000E+0000
   6.9930  4.50600E-0001   0.00000E+0000
   6.9940  4.68600E-0001   0.00000E+0000
   6.9980  4.68100E-0001   0.00000E+0000
   6.9990  4.47700E-0001   0.00000E+0000
   7.0030  4.55100E-0001   0.00000E+0000
   7.0050  4.66800E-0001   0.00000E+0000
   7.0070  4.72600E-0001   0.00000E+0000
   7.0090  4.76800E-0001   0.00000E+0000
   7.0110  4.83900E-0001   0.00000E+0000
   7.0130  4.83900E-0001   0.00000E+0000
   7.0170  4.77200E-0001   0.00000E+0000
   7.0190  4.98800E-0001   0.00000E+0000
   7.0210  5.08400E-0001   0.00000E+0000
   7.0230  4.92200E-0001   0.00000E+0000
   7.0260  5.05800E-0001   0.00000E+0000
   7.0270  5.17300E-0001   0.00000E+0000
   7.0320  5.14100E-0001   0.00000E+0000
   7.0350  5.28900E-0001   0.00000E+0000
   7.0370  5.31100E-0001   0.00000E+0000
   7.0390  5.53800E-0001   0.00000E+0000
   7.0410  5.65600E-0001   0.00000E+0000
   7.0450  5.62600E-0001   0.00000E+0000
   7.0470  5.59300E-0001   0.00000E+0000
   7.0490  5.62400E-0001   0.00000E+0000
   7.0520  5.74800E-0001   0.00000E+0000
   7.0540  5.83100E-0001   0.00000E+0000
   7.0560  5.87100E-0001   0.00000E+0000
   7.0600  6.20600E-0001   0.00000E+0000
   7.0620  6.13700E-0001   0.00000E+0000
   7.0630  6.23600E-0001   0.00000E+0000
   7.0660  6.33000E-0001   0.00000E+0000
   7.0700  6.58200E-0001   0.00000E+0000
   7.0730  6.67500E-0001   0.00000E+0000
   7.0760  6.79900E-0001   0.00000E+0000
   7.0780  6.73700E-0001   0.00000E+0000
   7.0800  6.81900E-0001   0.00000E+0000
   7.0820  7.02700E-0001   0.00000E+0000
   7.0850  7.29500E-0001   0.00000E+0000
   7.0880  7.51600E-0001   0.00000E+0000
   7.0910  7.65500E-0001   0.00000E+0000
   7.0940  7.79900E-0001   0.00000E+0000
   7.0960  7.98800E-0001   0.00000E+0000
   7.0980  8.15300E-0001   0.00000E+0000
   7.1000  8.33500E-0001   0.00000E+0000
