# Supplementary material for: Self-association of MreC as a regulatory signal in bacterial cell wall elongation
Source: Nat Commun. 2021 May 20;12:2987. doi: 10.1038/s41467-021-22957-9 (PMC8137920; doi:10.1038/s41467-021-22957-9)
Supplement: Supplementary file 4 — Source Data [file 41467_2021_22957_MOESM4_ESM.zip › Martins2-Source-Data/AUC_rawdata/E.coli/00257.RA3]

MREC FHEC 0,8 abs
R 3 20.0 20000 0056785 2.3530E11 281 1 
   5.8000 -4.07900E-0001   0.00000E+0000
   5.8040 -2.41000E-0001   0.00000E+0000
   5.8050 -2.08500E-0001   0.00000E+0000
   5.8080 -1.75500E-0001   0.00000E+0000
   5.8100 -2.13000E-0001   0.00000E+0000
   5.8120 -2.01200E-0001   0.00000E+0000
   5.8140 -1.45800E-0001   0.00000E+0000
   5.8160 -3.59200E-0001   0.00000E+0000
   5.8180 -4.70400E-0001   0.00000E+0000
   5.8210 -6.36400E-0001   0.00000E+0000
   5.8230 -6.23200E-0001   0.00000E+0000
   5.8250 -3.17400E-0001   0.00000E+0000
   5.8260 -2.78300E-0001   0.00000E+0000
   5.8300  2.36000E-0002   0.00000E+0000
   5.8320  1.64800E-0001   0.00000E+0000
   5.8340  1.55000E-0001   0.00000E+0000
   5.8350  1.26600E-0001   0.00000E+0000
   5.8390  1.02600E-0001   0.00000E+0000
   5.8400  1.00400E-0001   0.00000E+0000
   5.8420  9.31000E-0002   0.00000E+0000
   5.8440  9.22000E-0002   0.00000E+0000
   5.8450  8.41000E-0002   0.00000E+0000
   5.8480  9.80000E-0002   0.00000E+0000
   5.8490  8.92000E-0002   0.00000E+0000
   5.8510  8.69000E-0002   0.00000E+0000
   5.8530  7.88000E-0002   0.00000E+0000
   5.8570  2.03000E-0002   0.00000E+0000
   5.8590  3.36000E-0002   0.00000E+0000
   5.8610  2.58000E-0002   0.00000E+0000
   5.8620  1.85000E-0002   0.00000E+0000
   5.8650  4.43000E-0002   0.00000E+0000
   5.8660  3.16000E-0002   0.00000E+0000
   5.8670  1.75000E-0002   0.00000E+0000
   5.8700 -4.33000E-0002   0.00000E+0000
   5.8720 -4.47000E-0002   0.00000E+0000
   5.8730 -4.50000E-0003   0.00000E+0000
   5.8740  5.10000E-0003   0.00000E+0000
   5.8780  4.53000E-0002   0.00000E+0000
   5.8800  3.15000E-0002   0.00000E+0000
   5.8820  2.57000E-0002   0.00000E+0000
   5.8840  1.34000E-0002   0.00000E+0000
   5.8870  1.81000E-0002   0.00000E+0000
   5.8900  4.37000E-0002   0.00000E+0000
   5.8920  1.84000E-0002   0.00000E+0000
   5.8940  4.08000E-0002   0.00000E+0000
   5.8970  2.14000E-0002   0.00000E+0000
   5.8990  1.82000E-0002   0.00000E+0000
   5.9010  4.96000E-0002   0.00000E+0000
   5.9030  2.95000E-0002   0.00000E+0000
   5.9060  1.21000E-0002   0.00000E+0000
   5.9070  9.90000E-0003   0.00000E+0000
   5.9100  1.82000E-0002   0.00000E+0000
   5.9110  1.45000E-0002   0.00000E+0000
   5.9150  3.21000E-0002   0.00000E+0000
   5.9160  2.15000E-0002   0.00000E+0000
   5.9180  2.31000E-0002   0.00000E+0000
   5.9210 -1.14000E-0002   0.00000E+0000
   5.9240  2.00000E-0002   0.00000E+0000
   5.9260  3.41000E-0002   0.00000E+0000
   5.9280  2.63000E-0002   0.00000E+0000
   5.9300  7.81000E-0002   0.00000E+0000
   5.9330  7.55000E-0002   0.00000E+0000
   5.9350  4.22000E-0002   0.00000E+0000
   5.9400  4.66000E-0002   0.00000E+0000
   5.9440  4.67000E-0002   0.00000E+0000
   5.9470  6.31000E-0002   0.00000E+0000
   5.9490  6.21000E-0002   0.00000E+0000
   5.9510  5.62000E-0002   0.00000E+0000
   5.9520  3.81000E-0002   0.00000E+0000
   5.9540  5.12000E-0002   0.00000E+0000
   5.9560  5.43000E-0002   0.00000E+0000
   5.9590  8.11000E-0002   0.00000E+0000
   5.9620  8.65000E-0002   0.00000E+0000
   5.9630  8.40000E-0002   0.00000E+0000
   5.9660  3.65000E-0002   0.00000E+0000
   5.9680  1.71000E-0002   0.00000E+0000
   5.9700  1.68000E-0002   0.00000E+0000
   5.9730  3.80000E-0002   0.00000E+0000
   5.9770  2.54000E-0002   0.00000E+0000
   5.9800  6.68000E-0002   0.00000E+0000
   5.9850 -9.18000E-0001   0.00000E+0000
   5.9860 -1.20800E+0000   0.00000E+0000
   5.9890 -1.41210E+0000   0.00000E+0000
   5.9900 -1.52800E+0000   0.00000E+0000
   5.9930 -1.77150E+0000   0.00000E+0000
   5.9960 -1.98560E+0000   0.00000E+0000
   5.9990 -1.97450E+0000   0.00000E+0000
   6.0010 -1.89260E+0000   0.00000E+0000
   6.0020 -1.86220E+0000   0.00000E+0000
   6.0060 -1.73800E+0000   0.00000E+0000
   6.0070 -1.69700E+0000   0.00000E+0000
   6.0090 -1.58710E+0000   0.00000E+0000
   6.0110 -1.47990E+0000   0.00000E+0000
   6.0140 -8.85200E-0001   0.00000E+0000
   6.0160 -4.14500E-0001   0.00000E+0000
   6.0180  8.66000E-0002   0.00000E+0000
   6.0200  1.67700E-0001   0.00000E+0000
   6.0230  1.23200E-0001   0.00000E+0000
   6.0270  1.08700E-0001   0.00000E+0000
   6.0290  1.29700E-0001   0.00000E+0000
   6.0310  1.36300E-0001   0.00000E+0000
   6.0330  1.49000E-0001   0.00000E+0000
   6.0370  1.46800E-0001   0.00000E+0000
   6.0390  9.83000E-0002   0.00000E+0000
   6.0410  9.69000E-0002   0.00000E+0000
   6.0430  1.07600E-0001   0.00000E+0000
   6.0450  1.28800E-0001   0.00000E+0000
   6.0470  1.15200E-0001   0.00000E+0000
   6.0510  1.06000E-0001   0.00000E+0000
   6.0520  1.08700E-0001   0.00000E+0000
   6.0540  1.19500E-0001   0.00000E+0000
   6.0560  1.13200E-0001   0.00000E+0000
   6.0590  1.14500E-0001   0.00000E+0000
   6.0610  1.13300E-0001   0.00000E+0000
   6.0620  1.07800E-0001   0.00000E+0000
   6.0660  1.22300E-0001   0.00000E+0000
   6.0710  1.02200E-0001   0.00000E+0000
   6.0720  9.98000E-0002   0.00000E+0000
   6.0760  1.15700E-0001   0.00000E+0000
   6.0780  1.46600E-0001   0.00000E+0000
   6.0810  1.44300E-0001   0.00000E+0000
   6.0850  1.15400E-0001   0.00000E+0000
   6.0890  1.32940E+0000   0.00000E+0000
   6.0920  1.40870E+0000   0.00000E+0000
   6.0940  1.48410E+0000   0.00000E+0000
   6.0960  1.70580E+0000   0.00000E+0000
   6.1010  2.04020E+0000   0.00000E+0000
   6.1030  2.03640E+0000   0.00000E+0000
   6.1050  1.99450E+0000   0.00000E+0000
   6.1070  1.93780E+0000   0.00000E+0000
   6.1090  1.89040E+0000   0.00000E+0000
   6.1110  1.80410E+0000   0.00000E+0000
   6.1150  1.67990E+0000   0.00000E+0000
   6.1180  1.49120E+0000   0.00000E+0000
   6.1190  6.17700E-0001   0.00000E+0000
   6.1230  4.58000E-0002   0.00000E+0000
   6.1290  1.11500E-0001   0.00000E+0000
   6.1310  9.61000E-0002   0.00000E+0000
   6.1330  9.40000E-0002   0.00000E+0000
   6.1350  9.16000E-0002   0.00000E+0000
   6.1380  8.98000E-0002   0.00000E+0000
   6.1400  8.72000E-0002   0.00000E+0000
   6.1440  7.92000E-0002   0.00000E+0000
   6.1470  8.34000E-0002   0.00000E+0000
   6.1500  8.12000E-0002   0.00000E+0000
   6.1520  8.03000E-0002   0.00000E+0000
   6.1540  7.49000E-0002   0.00000E+0000
   6.1560  7.52000E-0002   0.00000E+0000
   6.1590  8.14000E-0002   0.00000E+0000
   6.1610  7.78000E-0002   0.00000E+0000
   6.1640  8.07000E-0002   0.00000E+0000
   6.1660  7.86000E-0002   0.00000E+0000
   6.1680  7.97000E-0002   0.00000E+0000
   6.1710  8.72000E-0002   0.00000E+0000
   6.1730  7.88000E-0002   0.00000E+0000
   6.1760  8.22000E-0002   0.00000E+0000
   6.1800  7.94000E-0002   0.00000E+0000
   6.1810  8.39000E-0002   0.00000E+0000
   6.1840  8.16000E-0002   0.00000E+0000
   6.1850  7.92000E-0002   0.00000E+0000
   6.1880  7.30000E-0002   0.00000E+0000
   6.1900  7.90000E-0002   0.00000E+0000
   6.1940  7.89000E-0002   0.00000E+0000
   6.1960  7.45000E-0002   0.00000E+0000
   6.1970  8.22000E-0002   0.00000E+0000
   6.2010  7.96000E-0002   0.00000E+0000
   6.2040  7.75000E-0002   0.00000E+0000
   6.2060  8.29000E-0002   0.00000E+0000
   6.2070  8.20000E-0002   0.00000E+0000
   6.2100  7.11000E-0002   0.00000E+0000
   6.2110  8.53000E-0002   0.00000E+0000
   6.2140  8.24000E-0002   0.00000E+0000
   6.2160  8.69000E-0002   0.00000E+0000
   6.2190  8.35000E-0002   0.00000E+0000
   6.2230  8.50000E-0002   0.00000E+0000
   6.2250  8.65000E-0002   0.00000E+0000
   6.2280  1.07800E-0001   0.00000E+0000
   6.2290  1.00100E-0001   0.00000E+0000
   6.2330  1.47000E-0002   0.00000E+0000
   6.2340  3.43000E-0002   0.00000E+0000
   6.2370  9.85000E-0002   0.00000E+0000
   6.2400  1.11400E-0001   0.00000E+0000
   6.2410  9.97000E-0002   0.00000E+0000
   6.2440  9.12000E-0002   0.00000E+0000
   6.2450  9.61000E-0002   0.00000E+0000
   6.2480  8.79000E-0002   0.00000E+0000
   6.2500  9.13000E-0002   0.00000E+0000
   6.2520  8.51000E-0002   0.00000E+0000
   6.2540  8.99000E-0002   0.00000E+0000
   6.2570  9.64000E-0002   0.00000E+0000
   6.2590  9.91000E-0002   0.00000E+0000
   6.2620  9.50000E-0002   0.00000E+0000
   6.2640  1.00000E-0001   0.00000E+0000
   6.2660  9.65000E-0002   0.00000E+0000
   6.2680  1.02700E-0001   0.00000E+0000
   6.2710  9.16000E-0002   0.00000E+0000
   6.2740  8.58000E-0002   0.00000E+0000
   6.2770  9.62000E-0002   0.00000E+0000
   6.2790  9.92000E-0002   0.00000E+0000
   6.2810  9.92000E-0002   0.00000E+0000
   6.2830  9.11000E-0002   0.00000E+0000
   6.2850  8.79000E-0002   0.00000E+0000
   6.2880  1.00900E-0001   0.00000E+0000
   6.2900  9.64000E-0002   0.00000E+0000
   6.2920  9.19000E-0002   0.00000E+0000
   6.2950  9.57000E-0002   0.00000E+0000
   6.2970  1.06000E-0001   0.00000E+0000
   6.2990  1.06300E-0001   0.00000E+0000
   6.3000  1.02100E-0001   0.00000E+0000
   6.3020  1.00900E-0001   0.00000E+0000
   6.3040  9.72000E-0002   0.00000E+0000
   6.3070  9.91000E-0002   0.00000E+0000
   6.3090  9.80000E-0002   0.00000E+0000
   6.3120  1.11100E-0001   0.00000E+0000
   6.3140  1.01700E-0001   0.00000E+0000
   6.3160  9.45000E-0002   0.00000E+0000
   6.3170  9.41000E-0002   0.00000E+0000
   6.3200  9.78000E-0002   0.00000E+0000
   6.3230  1.04100E-0001   0.00000E+0000
   6.3260  1.07500E-0001   0.00000E+0000
   6.3280  1.28400E-0001   0.00000E+0000
   6.3310  6.33000E-0002   0.00000E+0000
   6.3350  9.16000E-0002   0.00000E+0000
   6.3370  1.32700E-0001   0.00000E+0000
   6.3410  1.25800E-0001   0.00000E+0000
   6.3420  1.20700E-0001   0.00000E+0000
   6.3440  1.15400E-0001   0.00000E+0000
   6.3460  1.19200E-0001   0.00000E+0000
   6.3480  1.30700E-0001   0.00000E+0000
   6.3500  1.24800E-0001   0.00000E+0000
   6.3530  1.17900E-0001   0.00000E+0000
   6.3540  1.17300E-0001   0.00000E+0000
   6.3570  1.09500E-0001   0.00000E+0000
   6.3590  1.22600E-0001   0.00000E+0000
   6.3610  1.16300E-0001   0.00000E+0000
   6.3620  1.20500E-0001   0.00000E+0000
   6.3660  1.24000E-0001   0.00000E+0000
   6.3700  1.23800E-0001   0.00000E+0000
   6.3720  1.26000E-0001   0.00000E+0000
   6.3740  1.33000E-0001   0.00000E+0000
   6.3760  1.24100E-0001   0.00000E+0000
   6.3780  1.40400E-0001   0.00000E+0000
   6.3800  1.30500E-0001   0.00000E+0000
   6.3830  1.30000E-0001   0.00000E+0000
   6.3870  1.43700E-0001   0.00000E+0000
   6.3900  1.42000E-0001   0.00000E+0000
   6.3920  1.42800E-0001   0.00000E+0000
   6.3930  1.42800E-0001   0.00000E+0000
   6.3980  1.36800E-0001   0.00000E+0000
   6.4010  1.44800E-0001   0.00000E+0000
   6.4030  1.41000E-0001   0.00000E+0000
   6.4050  1.41700E-0001   0.00000E+0000
   6.4060  1.44500E-0001   0.00000E+0000
   6.4080  1.44400E-0001   0.00000E+0000
   6.4100  1.41500E-0001   0.00000E+0000
   6.4120  1.44600E-0001   0.00000E+0000
   6.4170  1.35800E-0001   0.00000E+0000
   6.4180  1.50600E-0001   0.00000E+0000
   6.4220  1.44700E-0001   0.00000E+0000
   6.4240  1.53200E-0001   0.00000E+0000
   6.4250  1.49000E-0001   0.00000E+0000
   6.4260  1.47200E-0001   0.00000E+0000
   6.4300  1.53600E-0001   0.00000E+0000
   6.4330  1.54700E-0001   0.00000E+0000
   6.4360  1.52300E-0001   0.00000E+0000
   6.4380  1.62500E-0001   0.00000E+0000
   6.4400  1.56700E-0001   0.00000E+0000
   6.4440  1.61100E-0001   0.00000E+0000
   6.4450  1.69300E-0001   0.00000E+0000
   6.4480  1.59600E-0001   0.00000E+0000
   6.4520  1.59100E-0001   0.00000E+0000
   6.4550  1.60500E-0001   0.00000E+0000
   6.4570  1.66300E-0001   0.00000E+0000
   6.4590  1.59800E-0001   0.00000E+0000
   6.4610  1.69900E-0001   0.00000E+0000
   6.4630  1.61100E-0001   0.00000E+0000
   6.4650  1.67000E-0001   0.00000E+0000
   6.4670  1.71700E-0001   0.00000E+0000
   6.4700  1.63100E-0001   0.00000E+0000
   6.4720  1.66600E-0001   0.00000E+0000
   6.4740  1.77500E-0001   0.00000E+0000
   6.4770  1.89100E-0001   0.00000E+0000
   6.4800  2.13900E-0001   0.00000E+0000
   6.4810  1.89500E-0001   0.00000E+0000
   6.4850  1.82900E-0001   0.00000E+0000
   6.4880  1.72300E-0001   0.00000E+0000
   6.4900  1.85600E-0001   0.00000E+0000
   6.4920  1.82000E-0001   0.00000E+0000
   6.4940  1.78200E-0001   0.00000E+0000
   6.4970  1.86100E-0001   0.00000E+0000
   6.4980  1.81800E-0001   0.00000E+0000
   6.5020  1.84600E-0001   0.00000E+0000
   6.5050  1.85100E-0001   0.00000E+0000
   6.5060  1.98200E-0001   0.00000E+0000
   6.5080  1.90000E-0001   0.00000E+0000
   6.5100  2.00600E-0001   0.00000E+0000
   6.5120  1.88000E-0001   0.00000E+0000
   6.5160  1.72200E-0001   0.00000E+0000
   6.5180  1.87700E-0001   0.00000E+0000
   6.5210  2.03900E-0001   0.00000E+0000
   6.5240  2.05200E-0001   0.00000E+0000
   6.5260  2.02100E-0001   0.00000E+0000
   6.5280  2.06300E-0001   0.00000E+0000
   6.5290  1.98300E-0001   0.00000E+0000
   6.5320  2.00900E-0001   0.00000E+0000
   6.5340  2.01000E-0001   0.00000E+0000
   6.5380  2.07200E-0001   0.00000E+0000
   6.5400  2.06700E-0001   0.00000E+0000
   6.5430  2.22000E-0001   0.00000E+0000
   6.5470  2.03700E-0001   0.00000E+0000
   6.5500  2.20300E-0001   0.00000E+0000
   6.5520  2.26200E-0001   0.00000E+0000
   6.5540  2.12200E-0001   0.00000E+0000
   6.5570  2.08900E-0001   0.00000E+0000
   6.5590  2.16400E-0001   0.00000E+0000
   6.5610  2.24400E-0001   0.00000E+0000
   6.5640  2.22200E-0001   0.00000E+0000
   6.5650  2.23700E-0001   0.00000E+0000
   6.5680  2.25300E-0001   0.00000E+0000
   6.5690  2.31400E-0001   0.00000E+0000
   6.5730  2.13700E-0001   0.00000E+0000
   6.5740  2.19100E-0001   0.00000E+0000
   6.5780  2.33100E-0001   0.00000E+0000
   6.5800  2.25100E-0001   0.00000E+0000
   6.5830  2.34200E-0001   0.00000E+0000
   6.5850  2.36300E-0001   0.00000E+0000
   6.5870  2.28000E-0001   0.00000E+0000
   6.5900  2.40200E-0001   0.00000E+0000
   6.5910  2.37900E-0001   0.00000E+0000
   6.5930  2.38700E-0001   0.00000E+0000
   6.5960  2.49400E-0001   0.00000E+0000
   6.5980  2.35000E-0001   0.00000E+0000
   6.6010  2.49400E-0001   0.00000E+0000
   6.6030  2.63200E-0001   0.00000E+0000
   6.6050  2.59300E-0001   0.00000E+0000
   6.6080  2.48600E-0001   0.00000E+0000
   6.6100  2.52000E-0001   0.00000E+0000
   6.6110  2.50200E-0001   0.00000E+0000
   6.6130  2.53200E-0001   0.00000E+0000
   6.6140  2.54600E-0001   0.00000E+0000
   6.6170  2.56300E-0001   0.00000E+0000
   6.6190  2.56400E-0001   0.00000E+0000
   6.6230  2.65500E-0001   0.00000E+0000
   6.6240  2.53700E-0001   0.00000E+0000
   6.6260  2.55000E-0001   0.00000E+0000
   6.6310  2.69900E-0001   0.00000E+0000
   6.6330  2.75600E-0001   0.00000E+0000
   6.6360  2.62800E-0001   0.00000E+0000
   6.6370  2.76100E-0001   0.00000E+0000
   6.6390  2.71100E-0001   0.00000E+0000
   6.6420  2.77700E-0001   0.00000E+0000
   6.6440  2.73100E-0001   0.00000E+0000
   6.6460  2.70700E-0001   0.00000E+0000
   6.6490  2.71200E-0001   0.00000E+0000
   6.6510  2.73400E-0001   0.00000E+0000
   6.6530  2.79200E-0001   0.00000E+0000
   6.6550  2.74200E-0001   0.00000E+0000
   6.6580  2.77600E-0001   0.00000E+0000
   6.6600  2.73100E-0001   0.00000E+0000
   6.6630  2.79300E-0001   0.00000E+0000
   6.6650  2.78200E-0001   0.00000E+0000
   6.6670  2.83900E-0001   0.00000E+0000
   6.6710  2.90800E-0001   0.00000E+0000
   6.6740  2.88100E-0001   0.00000E+0000
   6.6760  2.85800E-0001   0.00000E+0000
   6.6810  2.81500E-0001   0.00000E+0000
   6.6820  2.88900E-0001   0.00000E+0000
   6.6840  2.97500E-0001   0.00000E+0000
   6.6870  2.92500E-0001   0.00000E+0000
   6.6890  2.94000E-0001   0.00000E+0000
   6.6910  2.97600E-0001   0.00000E+0000
   6.6950  3.03300E-0001   0.00000E+0000
   6.6960  3.01400E-0001   0.00000E+0000
   6.6990  3.11400E-0001   0.00000E+0000
   6.7010  2.96600E-0001   0.00000E+0000
   6.7030  3.01600E-0001   0.00000E+0000
   6.7060  2.93900E-0001   0.00000E+0000
   6.7080  2.95600E-0001   0.00000E+0000
   6.7110  2.96100E-0001   0.00000E+0000
   6.7120  3.02900E-0001   0.00000E+0000
   6.7150  2.98100E-0001   0.00000E+0000
   6.7180  3.05800E-0001   0.00000E+0000
   6.7200  3.00400E-0001   0.00000E+0000
   6.7220  3.04200E-0001   0.00000E+0000
   6.7250  3.13500E-0001   0.00000E+0000
   6.7290  3.12100E-0001   0.00000E+0000
   6.7310  3.16100E-0001   0.00000E+0000
   6.7330  3.17300E-0001   0.00000E+0000
   6.7350  3.16800E-0001   0.00000E+0000
   6.7380  3.16400E-0001   0.00000E+0000
   6.7390  3.23900E-0001   0.00000E+0000
   6.7420  3.27400E-0001   0.00000E+0000
   6.7450  3.36600E-0001   0.00000E+0000
   6.7480  3.20900E-0001   0.00000E+0000
   6.7490  3.13700E-0001   0.00000E+0000
   6.7520  3.32600E-0001   0.00000E+0000
   6.7550  3.32500E-0001   0.00000E+0000
   6.7570  3.34400E-0001   0.00000E+0000
   6.7590  3.33200E-0001   0.00000E+0000
   6.7610  3.35400E-0001   0.00000E+0000
   6.7630  3.40800E-0001   0.00000E+0000
   6.7660  3.38800E-0001   0.00000E+0000
   6.7690  3.25600E-0001   0.00000E+0000
   6.7700  3.15200E-0001   0.00000E+0000
   6.7740  3.32800E-0001   0.00000E+0000
   6.7770  3.44700E-0001   0.00000E+0000
   6.7790  3.51600E-0001   0.00000E+0000
   6.7820  3.51600E-0001   0.00000E+0000
   6.7840  3.49800E-0001   0.00000E+0000
   6.7860  3.51800E-0001   0.00000E+0000
   6.7890  3.52300E-0001   0.00000E+0000
   6.7920  3.63600E-0001   0.00000E+0000
   6.7940  3.63900E-0001   0.00000E+0000
   6.7970  3.54400E-0001   0.00000E+0000
   6.8000  3.44100E-0001   0.00000E+0000
   6.8020  3.38400E-0001   0.00000E+0000
   6.8030  3.55400E-0001   0.00000E+0000
   6.8060  3.59700E-0001   0.00000E+0000
   6.8080  3.59800E-0001   0.00000E+0000
   6.8100  3.67100E-0001   0.00000E+0000
   6.8120  3.84200E-0001   0.00000E+0000
   6.8130  3.60900E-0001   0.00000E+0000
   6.8180  3.71500E-0001   0.00000E+0000
   6.8200  3.64300E-0001   0.00000E+0000
   6.8230  3.53500E-0001   0.00000E+0000
   6.8250  3.48500E-0001   0.00000E+0000
   6.8280  3.57600E-0001   0.00000E+0000
   6.8310  3.56300E-0001   0.00000E+0000
   6.8330  3.70300E-0001   0.00000E+0000
   6.8350  3.71400E-0001   0.00000E+0000
   6.8380  3.69400E-0001   0.00000E+0000
   6.8410  3.65200E-0001   0.00000E+0000
   6.8420  3.70100E-0001   0.00000E+0000
   6.8450  3.59300E-0001   0.00000E+0000
   6.8480  3.56900E-0001   0.00000E+0000
   6.8520  3.75400E-0001   0.00000E+0000
   6.8530  3.76800E-0001   0.00000E+0000
   6.8550  3.86700E-0001   0.00000E+0000
   6.8560  3.91100E-0001   0.00000E+0000
   6.8580  3.81000E-0001   0.00000E+0000
   6.8600  3.65700E-0001   0.00000E+0000
   6.8630  3.73600E-0001   0.00000E+0000
   6.8650  3.72300E-0001   0.00000E+0000
   6.8670  3.73800E-0001   0.00000E+0000
   6.8720  3.86500E-0001   0.00000E+0000
   6.8740  3.86500E-0001   0.00000E+0000
   6.8770  3.86000E-0001   0.00000E+0000
   6.8790  3.88600E-0001   0.00000E+0000
   6.8810  3.87100E-0001   0.00000E+0000
   6.8830  3.88200E-0001   0.00000E+0000
   6.8850  3.81800E-0001   0.00000E+0000
   6.8880  4.00900E-0001   0.00000E+0000
   6.8920  3.91700E-0001   0.00000E+0000
   6.8940  3.92100E-0001   0.00000E+0000
   6.8970  4.05100E-0001   0.00000E+0000
   6.9000  4.21300E-0001   0.00000E+0000
   6.9010  4.22500E-0001   0.00000E+0000
   6.9040  4.27600E-0001   0.00000E+0000
   6.9060  4.14200E-0001   0.00000E+0000
   6.9080  4.04400E-0001   0.00000E+0000
   6.9100  4.21300E-0001   0.00000E+0000
   6.9120  4.19700E-0001   0.00000E+0000
   6.9150  4.17200E-0001   0.00000E+0000
   6.9180  4.13400E-0001   0.00000E+0000
   6.9210  4.09400E-0001   0.00000E+0000
   6.9230  4.20900E-0001   0.00000E+0000
   6.9260  4.29300E-0001   0.00000E+0000
   6.9270  4.11500E-0001   0.00000E+0000
   6.9290  4.06700E-0001   0.00000E+0000
   6.9320  4.26500E-0001   0.00000E+0000
   6.9350  4.33900E-0001   0.00000E+0000
   6.9370  4.20300E-0001   0.00000E+0000
   6.9390  4.41800E-0001   0.00000E+0000
   6.9410  4.55900E-0001   0.00000E+0000
   6.9430  4.28000E-0001   0.00000E+0000
   6.9460  4.27200E-0001   0.00000E+0000
   6.9480  4.16200E-0001   0.00000E+0000
   6.9500  4.16700E-0001   0.00000E+0000
   6.9510  4.26900E-0001   0.00000E+0000
   6.9550  4.20700E-0001   0.00000E+0000
   6.9560  4.36900E-0001   0.00000E+0000
   6.9590  4.40000E-0001   0.00000E+0000
   6.9610  4.27600E-0001   0.00000E+0000
   6.9630  4.18100E-0001   0.00000E+0000
   6.9650  4.44300E-0001   0.00000E+0000
   6.9680  4.29600E-0001   0.00000E+0000
   6.9700  4.15900E-0001   0.00000E+0000
   6.9720  4.27600E-0001   0.00000E+0000
   6.9750  4.44100E-0001   0.00000E+0000
   6.9770  4.41400E-0001   0.00000E+0000
   6.9800  4.31100E-0001   0.00000E+0000
   6.9830  4.14300E-0001   0.00000E+0000
   6.9850  4.37700E-0001   0.00000E+0000
   6.9870  4.33300E-0001   0.00000E+0000
   6.9900  4.35500E-0001   0.00000E+0000
   6.9920  4.57300E-0001   0.00000E+0000
   6.9930  4.60100E-0001   0.00000E+0000
   6.9960  4.75500E-0001   0.00000E+0000
   6.9990  4.58900E-0001   0.00000E+0000
   7.0010  4.50400E-0001   0.00000E+0000
   7.0030  4.62600E-0001   0.00000E+0000
   7.0050  4.65000E-0001   0.00000E+0000
   7.0070  4.79900E-0001   0.00000E+0000
   7.0100  4.80100E-0001   0.00000E+0000
   7.0110  4.93000E-0001   0.00000E+0000
   7.0140  4.90900E-0001   0.00000E+0000
   7.0170  4.80600E-0001   0.00000E+0000
   7.0200  4.99200E-0001   0.00000E+0000
   7.0230  4.93500E-0001   0.00000E+0000
   7.0250  5.07700E-0001   0.00000E+0000
   7.0290  5.29200E-0001   0.00000E+0000
   7.0300  5.24500E-0001   0.00000E+0000
   7.0320  5.27100E-0001   0.00000E+0000
   7.0340  5.32800E-0001   0.00000E+0000
   7.0370  5.55100E-0001   0.00000E+0000
   7.0400  5.62600E-0001   0.00000E+0000
   7.0420  5.71300E-0001   0.00000E+0000
   7.0440  5.65500E-0001   0.00000E+0000
   7.0460  5.75000E-0001   0.00000E+0000
   7.0490  5.70400E-0001   0.00000E+0000
   7.0510  5.89000E-0001   0.00000E+0000
   7.0530  5.93500E-0001   0.00000E+0000
   7.0550  5.99500E-0001   0.00000E+0000
   7.0580  6.02400E-0001   0.00000E+0000
   7.0590  6.15700E-0001   0.00000E+0000
   7.0610  6.31300E-0001   0.00000E+0000
   7.0630  6.40100E-0001   0.00000E+0000
   7.0660  6.41100E-0001   0.00000E+0000
   7.0680  6.53500E-0001   0.00000E+0000
   7.0720  6.78500E-0001   0.00000E+0000
   7.0730  6.83200E-0001   0.00000E+0000
   7.0760  6.95500E-0001   0.00000E+0000
   7.0780  6.84000E-0001   0.00000E+0000
   7.0800  6.86800E-0001   0.00000E+0000
   7.0830  7.35400E-0001   0.00000E+0000
   7.0850  7.46800E-0001   0.00000E+0000
   7.0870  7.56500E-0001   0.00000E+0000
   7.0900  7.82500E-0001   0.00000E+0000
   7.0940  7.83700E-0001   0.00000E+0000
   7.0950  8.13900E-0001   0.00000E+0000
   7.0970  8.31100E-0001   0.00000E+0000
   7.1000  8.59600E-0001   0.00000E+0000
