# Supplementary material for: Self-association of MreC as a regulatory signal in bacterial cell wall elongation
Source: Nat Commun. 2021 May 20;12:2987. doi: 10.1038/s41467-021-22957-9 (PMC8137920; doi:10.1038/s41467-021-22957-9)
Supplement: Supplementary file 4 — Source Data [file 41467_2021_22957_MOESM4_ESM.zip › Martins2-Source-Data/AUC_rawdata/E.coli/00082.RA3]

MREC FHEC 0,8 abs
R 3 20.1 20000 0020267 7.5110E10 281 1 
   5.8030 -4.84400E-0001   0.00000E+0000
   5.8050 -2.62000E-0001   0.00000E+0000
   5.8060 -2.08400E-0001   0.00000E+0000
   5.8080 -1.76700E-0001   0.00000E+0000
   5.8100 -2.39900E-0001   0.00000E+0000
   5.8110 -1.76600E-0001   0.00000E+0000
   5.8150 -2.43900E-0001   0.00000E+0000
   5.8160 -3.75400E-0001   0.00000E+0000
   5.8180 -6.18800E-0001   0.00000E+0000
   5.8210 -6.09900E-0001   0.00000E+0000
   5.8230 -4.69000E-0001   0.00000E+0000
   5.8250 -3.07100E-0001   0.00000E+0000
   5.8280 -5.74000E-0002   0.00000E+0000
   5.8300  1.21000E-0001   0.00000E+0000
   5.8320  1.53400E-0001   0.00000E+0000
   5.8330  1.37500E-0001   0.00000E+0000
   5.8370  1.07400E-0001   0.00000E+0000
   5.8400  1.12400E-0001   0.00000E+0000
   5.8420  9.56000E-0002   0.00000E+0000
   5.8440  7.78000E-0002   0.00000E+0000
   5.8450  8.96000E-0002   0.00000E+0000
   5.8480  1.11300E-0001   0.00000E+0000
   5.8500  8.85000E-0002   0.00000E+0000
   5.8510  9.70000E-0002   0.00000E+0000
   5.8530  7.51000E-0002   0.00000E+0000
   5.8550  6.76000E-0002   0.00000E+0000
   5.8580  3.35000E-0002   0.00000E+0000
   5.8600  3.35000E-0002   0.00000E+0000
   5.8610  2.14000E-0002   0.00000E+0000
   5.8630  2.10000E-0002   0.00000E+0000
   5.8670  4.14000E-0002   0.00000E+0000
   5.8690 -1.84000E-0002   0.00000E+0000
   5.8700 -3.96000E-0002   0.00000E+0000
   5.8740 -1.65000E-0002   0.00000E+0000
   5.8760  9.70000E-0003   0.00000E+0000
   5.8770  2.65000E-0002   0.00000E+0000
   5.8780  4.99000E-0002   0.00000E+0000
   5.8800  3.14000E-0002   0.00000E+0000
   5.8830  2.58000E-0002   0.00000E+0000
   5.8850  6.90000E-0003   0.00000E+0000
   5.8860  2.83000E-0002   0.00000E+0000
   5.8870  1.89000E-0002   0.00000E+0000
   5.8900  4.80000E-0002   0.00000E+0000
   5.8920  3.13000E-0002   0.00000E+0000
   5.8940  2.23000E-0002   0.00000E+0000
   5.8980  3.70000E-0003   0.00000E+0000
   5.8990  4.54000E-0002   0.00000E+0000
   5.9010  4.09000E-0002   0.00000E+0000
   5.9030  2.81000E-0002   0.00000E+0000
   5.9050  1.77000E-0002   0.00000E+0000
   5.9080  8.90000E-0003   0.00000E+0000
   5.9100  2.06000E-0002   0.00000E+0000
   5.9110  1.48000E-0002   0.00000E+0000
   5.9150  2.01000E-0002   0.00000E+0000
   5.9160  2.18000E-0002   0.00000E+0000
   5.9180  2.18000E-0002   0.00000E+0000
   5.9190  1.19000E-0002   0.00000E+0000
   5.9220  1.21000E-0002   0.00000E+0000
   5.9250  4.41000E-0002   0.00000E+0000
   5.9270  2.60000E-0002   0.00000E+0000
   5.9290  4.83000E-0002   0.00000E+0000
   5.9300  7.54000E-0002   0.00000E+0000
   5.9320  6.82000E-0002   0.00000E+0000
   5.9340  3.45000E-0002   0.00000E+0000
   5.9350  3.25000E-0002   0.00000E+0000
   5.9390  6.78000E-0002   0.00000E+0000
   5.9420  5.46000E-0002   0.00000E+0000
   5.9450  7.76000E-0002   0.00000E+0000
   5.9470  5.82000E-0002   0.00000E+0000
   5.9490  6.46000E-0002   0.00000E+0000
   5.9500  4.76000E-0002   0.00000E+0000
   5.9520  5.05000E-0002   0.00000E+0000
   5.9540  6.20000E-0002   0.00000E+0000
   5.9590  7.13000E-0002   0.00000E+0000
   5.9610  9.41000E-0002   0.00000E+0000
   5.9620  8.47000E-0002   0.00000E+0000
   5.9630  7.07000E-0002   0.00000E+0000
   5.9650  3.76000E-0002   0.00000E+0000
   5.9680  1.64000E-0002   0.00000E+0000
   5.9700  1.69000E-0002   0.00000E+0000
   5.9710  1.79000E-0002   0.00000E+0000
   5.9740  3.30000E-0002   0.00000E+0000
   5.9760  3.43000E-0002   0.00000E+0000
   5.9780  4.87000E-0002   0.00000E+0000
   5.9810 -2.68700E-0001   0.00000E+0000
   5.9820 -9.80500E-0001   0.00000E+0000
   5.9840 -1.15020E+0000   0.00000E+0000
   5.9850 -1.35220E+0000   0.00000E+0000
   5.9880 -1.40330E+0000   0.00000E+0000
   5.9900 -1.60630E+0000   0.00000E+0000
   5.9920 -1.86110E+0000   0.00000E+0000
   5.9940 -1.92500E+0000   0.00000E+0000
   5.9950 -1.98040E+0000   0.00000E+0000
   5.9980 -1.93020E+0000   0.00000E+0000
   6.0000 -1.90290E+0000   0.00000E+0000
   6.0030 -1.83290E+0000   0.00000E+0000
   6.0040 -1.74160E+0000   0.00000E+0000
   6.0080 -1.53410E+0000   0.00000E+0000
   6.0100 -1.35740E+0000   0.00000E+0000
   6.0120 -8.86500E-0001   0.00000E+0000
   6.0140 -6.12500E-0001   0.00000E+0000
   6.0160  4.91000E-0002   0.00000E+0000
   6.0180  1.60100E-0001   0.00000E+0000
   6.0210  1.37900E-0001   0.00000E+0000
   6.0250  1.28800E-0001   0.00000E+0000
   6.0290  1.48300E-0001   0.00000E+0000
   6.0300  1.44000E-0001   0.00000E+0000
   6.0330  1.68900E-0001   0.00000E+0000
   6.0340  1.53300E-0001   0.00000E+0000
   6.0370  1.08900E-0001   0.00000E+0000
   6.0390  8.86000E-0002   0.00000E+0000
   6.0410  1.13000E-0001   0.00000E+0000
   6.0430  1.32000E-0001   0.00000E+0000
   6.0460  1.21100E-0001   0.00000E+0000
   6.0470  1.05300E-0001   0.00000E+0000
   6.0500  1.18600E-0001   0.00000E+0000
   6.0520  1.11700E-0001   0.00000E+0000
   6.0550  1.17500E-0001   0.00000E+0000
   6.0570  1.17300E-0001   0.00000E+0000
   6.0590  1.19700E-0001   0.00000E+0000
   6.0610  1.06800E-0001   0.00000E+0000
   6.0640  1.17500E-0001   0.00000E+0000
   6.0680  1.06000E-0001   0.00000E+0000
   6.0720  1.02400E-0001   0.00000E+0000
   6.0740  1.21900E-0001   0.00000E+0000
   6.0750  1.52000E-0001   0.00000E+0000
   6.0760  1.58600E-0001   0.00000E+0000
   6.0800  1.35700E-0001   0.00000E+0000
   6.0810  1.78700E-0001   0.00000E+0000
   6.0850  1.08350E+0000   0.00000E+0000
   6.0870  1.24000E+0000   0.00000E+0000
   6.0890  1.43410E+0000   0.00000E+0000
   6.0920  1.46580E+0000   0.00000E+0000
   6.0940  1.83990E+0000   0.00000E+0000
   6.0970  2.03290E+0000   0.00000E+0000
   6.1010  2.02330E+0000   0.00000E+0000
   6.1030  1.95080E+0000   0.00000E+0000
   6.1080  1.89090E+0000   0.00000E+0000
   6.1090  1.80920E+0000   0.00000E+0000
   6.1120  1.75090E+0000   0.00000E+0000
   6.1140  1.47920E+0000   0.00000E+0000
   6.1160  4.73500E-0001   0.00000E+0000
   6.1210  8.67000E-0002   0.00000E+0000
   6.1240  1.11600E-0001   0.00000E+0000
   6.1260  1.44900E-0001   0.00000E+0000
   6.1280  1.34100E-0001   0.00000E+0000
   6.1300  1.35800E-0001   0.00000E+0000
   6.1330  1.26400E-0001   0.00000E+0000
   6.1340  1.26500E-0001   0.00000E+0000
   6.1350  1.20100E-0001   0.00000E+0000
   6.1380  1.31500E-0001   0.00000E+0000
   6.1400  1.18400E-0001   0.00000E+0000
   6.1450  1.28400E-0001   0.00000E+0000
   6.1470  1.29400E-0001   0.00000E+0000
   6.1490  1.26800E-0001   0.00000E+0000
   6.1500  1.28900E-0001   0.00000E+0000
   6.1550  1.28700E-0001   0.00000E+0000
   6.1560  1.35800E-0001   0.00000E+0000
   6.1590  1.39400E-0001   0.00000E+0000
   6.1630  1.34800E-0001   0.00000E+0000
   6.1640  1.38000E-0001   0.00000E+0000
   6.1670  1.47400E-0001   0.00000E+0000
   6.1680  1.49100E-0001   0.00000E+0000
   6.1720  1.45900E-0001   0.00000E+0000
   6.1740  1.44000E-0001   0.00000E+0000
   6.1760  1.49200E-0001   0.00000E+0000
   6.1770  1.53000E-0001   0.00000E+0000
   6.1810  1.56000E-0001   0.00000E+0000
   6.1830  1.55600E-0001   0.00000E+0000
   6.1850  1.57400E-0001   0.00000E+0000
   6.1880  1.60100E-0001   0.00000E+0000
   6.1890  1.58000E-0001   0.00000E+0000
   6.1930  1.61600E-0001   0.00000E+0000
   6.1940  1.60800E-0001   0.00000E+0000
   6.1960  1.63200E-0001   0.00000E+0000
   6.1970  1.69500E-0001   0.00000E+0000
   6.2020  1.68200E-0001   0.00000E+0000
   6.2050  1.69500E-0001   0.00000E+0000
   6.2070  1.74800E-0001   0.00000E+0000
   6.2090  1.78500E-0001   0.00000E+0000
   6.2110  1.79000E-0001   0.00000E+0000
   6.2120  1.86600E-0001   0.00000E+0000
   6.2160  1.88100E-0001   0.00000E+0000
   6.2170  1.92000E-0001   0.00000E+0000
   6.2190  1.97400E-0001   0.00000E+0000
   6.2210  1.92500E-0001   0.00000E+0000
   6.2250  1.99900E-0001   0.00000E+0000
   6.2300  1.84600E-0001   0.00000E+0000
   6.2310  1.50400E-0001   0.00000E+0000
   6.2330  1.72100E-0001   0.00000E+0000
   6.2360  2.38700E-0001   0.00000E+0000
   6.2380  2.19800E-0001   0.00000E+0000
   6.2410  2.13400E-0001   0.00000E+0000
   6.2420  2.17200E-0001   0.00000E+0000
   6.2450  2.26700E-0001   0.00000E+0000
   6.2470  2.22900E-0001   0.00000E+0000
   6.2500  2.20100E-0001   0.00000E+0000
   6.2520  2.24500E-0001   0.00000E+0000
   6.2540  2.24400E-0001   0.00000E+0000
   6.2560  2.39300E-0001   0.00000E+0000
   6.2590  2.35300E-0001   0.00000E+0000
   6.2610  2.41600E-0001   0.00000E+0000
   6.2640  2.45700E-0001   0.00000E+0000
   6.2660  2.53900E-0001   0.00000E+0000
   6.2680  2.43300E-0001   0.00000E+0000
   6.2700  2.39900E-0001   0.00000E+0000
   6.2730  2.41600E-0001   0.00000E+0000
   6.2740  2.44100E-0001   0.00000E+0000
   6.2770  2.51000E-0001   0.00000E+0000
   6.2800  2.51900E-0001   0.00000E+0000
   6.2810  2.41000E-0001   0.00000E+0000
   6.2850  2.55700E-0001   0.00000E+0000
   6.2860  2.66300E-0001   0.00000E+0000
   6.2880  2.57700E-0001   0.00000E+0000
   6.2920  2.59800E-0001   0.00000E+0000
   6.2960  2.74000E-0001   0.00000E+0000
   6.2980  2.70000E-0001   0.00000E+0000
   6.2990  2.63400E-0001   0.00000E+0000
   6.3020  2.77300E-0001   0.00000E+0000
   6.3040  2.73000E-0001   0.00000E+0000
   6.3070  2.80800E-0001   0.00000E+0000
   6.3120  2.84800E-0001   0.00000E+0000
   6.3140  2.74700E-0001   0.00000E+0000
   6.3160  2.87800E-0001   0.00000E+0000
   6.3180  2.83200E-0001   0.00000E+0000
   6.3210  2.84400E-0001   0.00000E+0000
   6.3230  2.96700E-0001   0.00000E+0000
   6.3260  3.12400E-0001   0.00000E+0000
   6.3270  2.88400E-0001   0.00000E+0000
   6.3300  2.47100E-0001   0.00000E+0000
   6.3320  2.53200E-0001   0.00000E+0000
   6.3350  2.89300E-0001   0.00000E+0000
   6.3380  3.29000E-0001   0.00000E+0000
   6.3410  3.07600E-0001   0.00000E+0000
   6.3430  3.17400E-0001   0.00000E+0000
   6.3450  3.20300E-0001   0.00000E+0000
   6.3480  3.21800E-0001   0.00000E+0000
   6.3530  3.11600E-0001   0.00000E+0000
   6.3570  3.15800E-0001   0.00000E+0000
   6.3590  3.21100E-0001   0.00000E+0000
   6.3620  3.22700E-0001   0.00000E+0000
   6.3670  3.25200E-0001   0.00000E+0000
   6.3690  3.25900E-0001   0.00000E+0000
   6.3710  3.39700E-0001   0.00000E+0000
   6.3740  3.34400E-0001   0.00000E+0000
   6.3770  3.36500E-0001   0.00000E+0000
   6.3800  3.39000E-0001   0.00000E+0000
   6.3820  3.28700E-0001   0.00000E+0000
   6.3830  3.28700E-0001   0.00000E+0000
   6.3850  3.53600E-0001   0.00000E+0000
   6.3870  3.50100E-0001   0.00000E+0000
   6.3890  3.44700E-0001   0.00000E+0000
   6.3920  3.53800E-0001   0.00000E+0000
   6.3940  3.42100E-0001   0.00000E+0000
   6.3970  3.44600E-0001   0.00000E+0000
   6.3980  3.51000E-0001   0.00000E+0000
   6.4010  3.47100E-0001   0.00000E+0000
   6.4030  3.51200E-0001   0.00000E+0000
   6.4060  3.44900E-0001   0.00000E+0000
   6.4080  3.50400E-0001   0.00000E+0000
   6.4090  3.54900E-0001   0.00000E+0000
   6.4140  3.41000E-0001   0.00000E+0000
   6.4150  3.46200E-0001   0.00000E+0000
   6.4170  3.50700E-0001   0.00000E+0000
   6.4190  3.61900E-0001   0.00000E+0000
   6.4220  3.58800E-0001   0.00000E+0000
   6.4240  3.58500E-0001   0.00000E+0000
   6.4260  3.60200E-0001   0.00000E+0000
   6.4280  3.59100E-0001   0.00000E+0000
   6.4310  3.61000E-0001   0.00000E+0000
   6.4340  3.60600E-0001   0.00000E+0000
   6.4350  3.59600E-0001   0.00000E+0000
   6.4380  3.67700E-0001   0.00000E+0000
   6.4400  3.69000E-0001   0.00000E+0000
   6.4430  3.68100E-0001   0.00000E+0000
   6.4450  3.71000E-0001   0.00000E+0000
   6.4480  3.71100E-0001   0.00000E+0000
   6.4490  3.69900E-0001   0.00000E+0000
   6.4520  3.68700E-0001   0.00000E+0000
   6.4550  3.79900E-0001   0.00000E+0000
   6.4580  3.65900E-0001   0.00000E+0000
   6.4620  3.76100E-0001   0.00000E+0000
   6.4630  3.70600E-0001   0.00000E+0000
   6.4670  3.82400E-0001   0.00000E+0000
   6.4680  3.73300E-0001   0.00000E+0000
   6.4720  3.78500E-0001   0.00000E+0000
   6.4750  3.84100E-0001   0.00000E+0000
   6.4760  4.01600E-0001   0.00000E+0000
   6.4790  4.17700E-0001   0.00000E+0000
   6.4810  3.94100E-0001   0.00000E+0000
   6.4830  3.99500E-0001   0.00000E+0000
   6.4850  3.98400E-0001   0.00000E+0000
   6.4860  3.84300E-0001   0.00000E+0000
   6.4880  3.84200E-0001   0.00000E+0000
   6.4920  3.84500E-0001   0.00000E+0000
   6.4950  3.78800E-0001   0.00000E+0000
   6.4970  3.89100E-0001   0.00000E+0000
   6.4980  3.86200E-0001   0.00000E+0000
   6.5020  3.86200E-0001   0.00000E+0000
   6.5030  3.89900E-0001   0.00000E+0000
   6.5050  3.93600E-0001   0.00000E+0000
   6.5090  3.97300E-0001   0.00000E+0000
   6.5100  4.08900E-0001   0.00000E+0000
   6.5120  3.97700E-0001   0.00000E+0000
   6.5150  3.73000E-0001   0.00000E+0000
   6.5160  3.82700E-0001   0.00000E+0000
   6.5190  4.00500E-0001   0.00000E+0000
   6.5210  4.08600E-0001   0.00000E+0000
   6.5240  4.05100E-0001   0.00000E+0000
   6.5260  4.01000E-0001   0.00000E+0000
   6.5290  3.97100E-0001   0.00000E+0000
   6.5310  3.98700E-0001   0.00000E+0000
   6.5330  3.89600E-0001   0.00000E+0000
   6.5360  4.01700E-0001   0.00000E+0000
   6.5380  3.97800E-0001   0.00000E+0000
   6.5420  4.07900E-0001   0.00000E+0000
   6.5430  4.01100E-0001   0.00000E+0000
   6.5460  3.99000E-0001   0.00000E+0000
   6.5470  3.97800E-0001   0.00000E+0000
   6.5510  4.20200E-0001   0.00000E+0000
   6.5530  4.04900E-0001   0.00000E+0000
   6.5570  3.97600E-0001   0.00000E+0000
   6.5590  3.93500E-0001   0.00000E+0000
   6.5610  4.05700E-0001   0.00000E+0000
   6.5620  4.04800E-0001   0.00000E+0000
   6.5640  4.12300E-0001   0.00000E+0000
   6.5660  4.07800E-0001   0.00000E+0000
   6.5690  4.07500E-0001   0.00000E+0000
   6.5720  4.09000E-0001   0.00000E+0000
   6.5750  4.09800E-0001   0.00000E+0000
   6.5770  4.09100E-0001   0.00000E+0000
   6.5790  4.06300E-0001   0.00000E+0000
   6.5830  4.10300E-0001   0.00000E+0000
   6.5840  4.11000E-0001   0.00000E+0000
   6.5860  4.16200E-0001   0.00000E+0000
   6.5880  4.08000E-0001   0.00000E+0000
   6.5910  4.08200E-0001   0.00000E+0000
   6.5930  4.23500E-0001   0.00000E+0000
   6.5950  4.18500E-0001   0.00000E+0000
   6.5970  4.13300E-0001   0.00000E+0000
   6.6010  4.33400E-0001   0.00000E+0000
   6.6040  4.30700E-0001   0.00000E+0000
   6.6060  4.28300E-0001   0.00000E+0000
   6.6070  4.25600E-0001   0.00000E+0000
   6.6090  4.09900E-0001   0.00000E+0000
   6.6120  4.17700E-0001   0.00000E+0000
   6.6140  4.23700E-0001   0.00000E+0000
   6.6170  4.22400E-0001   0.00000E+0000
   6.6190  4.22900E-0001   0.00000E+0000
   6.6210  4.28900E-0001   0.00000E+0000
   6.6230  4.24200E-0001   0.00000E+0000
   6.6240  4.27400E-0001   0.00000E+0000
   6.6260  4.33400E-0001   0.00000E+0000
   6.6280  4.39200E-0001   0.00000E+0000
   6.6310  4.31900E-0001   0.00000E+0000
   6.6320  4.37100E-0001   0.00000E+0000
   6.6340  4.26000E-0001   0.00000E+0000
   6.6370  4.32400E-0001   0.00000E+0000
   6.6400  4.36000E-0001   0.00000E+0000
   6.6430  4.33400E-0001   0.00000E+0000
   6.6450  4.38300E-0001   0.00000E+0000
   6.6460  4.22900E-0001   0.00000E+0000
   6.6500  4.30200E-0001   0.00000E+0000
   6.6530  4.29200E-0001   0.00000E+0000
   6.6550  4.22600E-0001   0.00000E+0000
   6.6570  4.29400E-0001   0.00000E+0000
   6.6600  4.34300E-0001   0.00000E+0000
   6.6620  4.34100E-0001   0.00000E+0000
   6.6640  4.33100E-0001   0.00000E+0000
   6.6670  4.29100E-0001   0.00000E+0000
   6.6690  4.34200E-0001   0.00000E+0000
   6.6700  4.32900E-0001   0.00000E+0000
   6.6730  4.40600E-0001   0.00000E+0000
   6.6760  4.27700E-0001   0.00000E+0000
   6.6770  4.37600E-0001   0.00000E+0000
   6.6820  4.35600E-0001   0.00000E+0000
   6.6830  4.50900E-0001   0.00000E+0000
   6.6840  4.41400E-0001   0.00000E+0000
   6.6870  4.44500E-0001   0.00000E+0000
   6.6890  4.33200E-0001   0.00000E+0000
   6.6910  4.41800E-0001   0.00000E+0000
   6.6950  4.50200E-0001   0.00000E+0000
   6.6970  4.42300E-0001   0.00000E+0000
   6.6990  4.41200E-0001   0.00000E+0000
   6.7030  4.34500E-0001   0.00000E+0000
   6.7040  4.43000E-0001   0.00000E+0000
   6.7070  4.36000E-0001   0.00000E+0000
   6.7100  4.34300E-0001   0.00000E+0000
   6.7120  4.39100E-0001   0.00000E+0000
   6.7150  4.37400E-0001   0.00000E+0000
   6.7170  4.41300E-0001   0.00000E+0000
   6.7200  4.34600E-0001   0.00000E+0000
   6.7220  4.45600E-0001   0.00000E+0000
   6.7240  4.40700E-0001   0.00000E+0000
   6.7250  4.42400E-0001   0.00000E+0000
   6.7280  4.46400E-0001   0.00000E+0000
   6.7310  4.49300E-0001   0.00000E+0000
   6.7330  4.52800E-0001   0.00000E+0000
   6.7360  4.40300E-0001   0.00000E+0000
   6.7380  4.46400E-0001   0.00000E+0000
   6.7400  4.43400E-0001   0.00000E+0000
   6.7420  4.55600E-0001   0.00000E+0000
   6.7450  4.51200E-0001   0.00000E+0000
   6.7490  4.55100E-0001   0.00000E+0000
   6.7520  4.55900E-0001   0.00000E+0000
   6.7560  4.51200E-0001   0.00000E+0000
   6.7570  4.54700E-0001   0.00000E+0000
   6.7590  4.50500E-0001   0.00000E+0000
   6.7610  4.58900E-0001   0.00000E+0000
   6.7630  4.52400E-0001   0.00000E+0000
   6.7670  4.51900E-0001   0.00000E+0000
   6.7680  4.26800E-0001   0.00000E+0000
   6.7700  4.39600E-0001   0.00000E+0000
   6.7740  4.54400E-0001   0.00000E+0000
   6.7760  4.62400E-0001   0.00000E+0000
   6.7770  4.52900E-0001   0.00000E+0000
   6.7800  4.54800E-0001   0.00000E+0000
   6.7810  4.41800E-0001   0.00000E+0000
   6.7860  4.56900E-0001   0.00000E+0000
   6.7870  4.61800E-0001   0.00000E+0000
   6.7900  4.58400E-0001   0.00000E+0000
   6.7910  4.59500E-0001   0.00000E+0000
   6.7940  4.54400E-0001   0.00000E+0000
   6.7980  4.46700E-0001   0.00000E+0000
   6.8000  4.40000E-0001   0.00000E+0000
   6.8020  4.52400E-0001   0.00000E+0000
   6.8030  4.65300E-0001   0.00000E+0000
   6.8070  4.68300E-0001   0.00000E+0000
   6.8090  4.63900E-0001   0.00000E+0000
   6.8110  4.78700E-0001   0.00000E+0000
   6.8140  4.62900E-0001   0.00000E+0000
   6.8170  4.64400E-0001   0.00000E+0000
   6.8190  4.68800E-0001   0.00000E+0000
   6.8200  4.56200E-0001   0.00000E+0000
   6.8240  4.48400E-0001   0.00000E+0000
   6.8250  4.49600E-0001   0.00000E+0000
   6.8270  4.49000E-0001   0.00000E+0000
   6.8290  4.63300E-0001   0.00000E+0000
   6.8320  4.53300E-0001   0.00000E+0000
   6.8350  4.62200E-0001   0.00000E+0000
   6.8370  4.60200E-0001   0.00000E+0000
   6.8390  4.50100E-0001   0.00000E+0000
   6.8410  4.58000E-0001   0.00000E+0000
   6.8430  4.51300E-0001   0.00000E+0000
   6.8460  4.52500E-0001   0.00000E+0000
   6.8510  4.69400E-0001   0.00000E+0000
   6.8550  4.62600E-0001   0.00000E+0000
   6.8580  4.49600E-0001   0.00000E+0000
   6.8600  4.43900E-0001   0.00000E+0000
   6.8620  4.58800E-0001   0.00000E+0000
   6.8640  4.50400E-0001   0.00000E+0000
   6.8670  4.61100E-0001   0.00000E+0000
   6.8690  4.63500E-0001   0.00000E+0000
   6.8720  4.64400E-0001   0.00000E+0000
   6.8760  4.72200E-0001   0.00000E+0000
   6.8780  4.68000E-0001   0.00000E+0000
   6.8800  4.55300E-0001   0.00000E+0000
   6.8810  4.61300E-0001   0.00000E+0000
   6.8840  4.61300E-0001   0.00000E+0000
   6.8870  4.69100E-0001   0.00000E+0000
   6.8890  4.70000E-0001   0.00000E+0000
   6.8900  4.55200E-0001   0.00000E+0000
   6.8940  4.58300E-0001   0.00000E+0000
   6.8960  4.79000E-0001   0.00000E+0000
   6.8990  4.91200E-0001   0.00000E+0000
   6.9010  4.91000E-0001   0.00000E+0000
   6.9030  4.86100E-0001   0.00000E+0000
   6.9070  4.83000E-0001   0.00000E+0000
   6.9080  4.87700E-0001   0.00000E+0000
   6.9110  4.84300E-0001   0.00000E+0000
   6.9120  4.80800E-0001   0.00000E+0000
   6.9150  4.72800E-0001   0.00000E+0000
   6.9170  4.75600E-0001   0.00000E+0000
   6.9200  4.72700E-0001   0.00000E+0000
   6.9220  4.78700E-0001   0.00000E+0000
   6.9250  4.84100E-0001   0.00000E+0000
   6.9270  4.66900E-0001   0.00000E+0000
   6.9290  4.74100E-0001   0.00000E+0000
   6.9300  4.70200E-0001   0.00000E+0000
   6.9330  4.89400E-0001   0.00000E+0000
   6.9350  4.83300E-0001   0.00000E+0000
   6.9360  4.66400E-0001   0.00000E+0000
   6.9380  4.97800E-0001   0.00000E+0000
   6.9410  5.06400E-0001   0.00000E+0000
   6.9430  4.84100E-0001   0.00000E+0000
   6.9450  4.70200E-0001   0.00000E+0000
   6.9480  4.70200E-0001   0.00000E+0000
   6.9490  4.62100E-0001   0.00000E+0000
   6.9530  4.73000E-0001   0.00000E+0000
   6.9580  4.83500E-0001   0.00000E+0000
   6.9600  4.71900E-0001   0.00000E+0000
   6.9630  4.69700E-0001   0.00000E+0000
   6.9650  4.75000E-0001   0.00000E+0000
   6.9700  4.63500E-0001   0.00000E+0000
   6.9720  4.65000E-0001   0.00000E+0000
   6.9750  4.72900E-0001   0.00000E+0000
   6.9770  4.69100E-0001   0.00000E+0000
   6.9790  4.61000E-0001   0.00000E+0000
   6.9800  4.47300E-0001   0.00000E+0000
   6.9830  4.38800E-0001   0.00000E+0000
   6.9840  4.55800E-0001   0.00000E+0000
   6.9880  4.55300E-0001   0.00000E+0000
   6.9910  4.51400E-0001   0.00000E+0000
   6.9930  4.76700E-0001   0.00000E+0000
   6.9950  4.86600E-0001   0.00000E+0000
   6.9980  4.76800E-0001   0.00000E+0000
   7.0000  4.59600E-0001   0.00000E+0000
   7.0030  4.68700E-0001   0.00000E+0000
   7.0050  4.69100E-0001   0.00000E+0000
   7.0070  4.80900E-0001   0.00000E+0000
   7.0100  4.72600E-0001   0.00000E+0000
   7.0110  4.84000E-0001   0.00000E+0000
   7.0150  4.73700E-0001   0.00000E+0000
   7.0170  4.74100E-0001   0.00000E+0000
   7.0200  4.91200E-0001   0.00000E+0000
   7.0210  4.86700E-0001   0.00000E+0000
   7.0230  4.79500E-0001   0.00000E+0000
   7.0250  4.75600E-0001   0.00000E+0000
   7.0280  4.90100E-0001   0.00000E+0000
   7.0310  4.78200E-0001   0.00000E+0000
   7.0320  4.82500E-0001   0.00000E+0000
   7.0350  4.84900E-0001   0.00000E+0000
   7.0360  4.88900E-0001   0.00000E+0000
   7.0390  5.05900E-0001   0.00000E+0000
   7.0420  5.14800E-0001   0.00000E+0000
   7.0460  5.02700E-0001   0.00000E+0000
   7.0470  4.94400E-0001   0.00000E+0000
   7.0490  5.00200E-0001   0.00000E+0000
   7.0510  5.11300E-0001   0.00000E+0000
   7.0540  5.18800E-0001   0.00000E+0000
   7.0550  5.15400E-0001   0.00000E+0000
   7.0580  5.04200E-0001   0.00000E+0000
   7.0610  5.22500E-0001   0.00000E+0000
   7.0630  5.34000E-0001   0.00000E+0000
   7.0660  5.28700E-0001   0.00000E+0000
   7.0670  5.25900E-0001   0.00000E+0000
   7.0710  5.49900E-0001   0.00000E+0000
   7.0730  5.49800E-0001   0.00000E+0000
   7.0760  5.43700E-0001   0.00000E+0000
   7.0790  5.26300E-0001   0.00000E+0000
   7.0800  5.36300E-0001   0.00000E+0000
   7.0820  5.48900E-0001   0.00000E+0000
   7.0860  5.67500E-0001   0.00000E+0000
   7.0890  5.68300E-0001   0.00000E+0000
   7.0910  5.67000E-0001   0.00000E+0000
   7.0930  5.62900E-0001   0.00000E+0000
   7.0970  5.80200E-0001   0.00000E+0000
   7.0990  5.90100E-0001   0.00000E+0000
   7.1020  6.08300E-0001   0.00000E+0000
