# Supplementary material for: Self-association of MreC as a regulatory signal in bacterial cell wall elongation
Source: Nat Commun. 2021 May 20;12:2987. doi: 10.1038/s41467-021-22957-9 (PMC8137920; doi:10.1038/s41467-021-22957-9)
Supplement: Supplementary file 4 — Source Data [file 41467_2021_22957_MOESM4_ESM.zip › Martins2-Source-Data/AUC_rawdata/E.coli/00096.RA3]

MREC FHEC 0,8 abs
R 3 20.0 20000 0023191 8.7930E10 281 1 
   5.8010 -4.84400E-0001   0.00000E+0000
   5.8050 -2.19300E-0001   0.00000E+0000
   5.8060 -1.64600E-0001   0.00000E+0000
   5.8070 -9.89000E-0002   0.00000E+0000
   5.8090 -2.10800E-0001   0.00000E+0000
   5.8100 -1.21600E-0001   0.00000E+0000
   5.8110 -1.17500E-0001   0.00000E+0000
   5.8120 -1.48400E-0001   0.00000E+0000
   5.8130 -1.66700E-0001   0.00000E+0000
   5.8140 -1.67700E-0001   0.00000E+0000
   5.8160 -3.15800E-0001   0.00000E+0000
   5.8190 -3.76300E-0001   0.00000E+0000
   5.8210 -5.71700E-0001   0.00000E+0000
   5.8230 -4.82700E-0001   0.00000E+0000
   5.8250 -4.68100E-0001   0.00000E+0000
   5.8270 -1.43900E-0001   0.00000E+0000
   5.8280 -7.60000E-0002   0.00000E+0000
   5.8300  1.03100E-0001   0.00000E+0000
   5.8320  1.23300E-0001   0.00000E+0000
   5.8330  1.58000E-0001   0.00000E+0000
   5.8350  1.59400E-0001   0.00000E+0000
   5.8370  9.39000E-0002   0.00000E+0000
   5.8410  9.46000E-0002   0.00000E+0000
   5.8440  9.36000E-0002   0.00000E+0000
   5.8450  8.43000E-0002   0.00000E+0000
   5.8470  1.14200E-0001   0.00000E+0000
   5.8490  1.00800E-0001   0.00000E+0000
   5.8510  8.78000E-0002   0.00000E+0000
   5.8540  4.65000E-0002   0.00000E+0000
   5.8560  9.90000E-0003   0.00000E+0000
   5.8590  4.15000E-0002   0.00000E+0000
   5.8610  1.82000E-0002   0.00000E+0000
   5.8620  1.69000E-0002   0.00000E+0000
   5.8650  4.82000E-0002   0.00000E+0000
   5.8680  9.80000E-0003   0.00000E+0000
   5.8710 -3.14000E-0002   0.00000E+0000
   5.8720 -3.49000E-0002   0.00000E+0000
   5.8730 -1.40000E-0002   0.00000E+0000
   5.8760  6.50000E-0003   0.00000E+0000
   5.8780  2.94000E-0002   0.00000E+0000
   5.8800  3.93000E-0002   0.00000E+0000
   5.8810  3.91000E-0002   0.00000E+0000
   5.8830  3.43000E-0002   0.00000E+0000
   5.8860  1.31000E-0002   0.00000E+0000
   5.8870  2.55000E-0002   0.00000E+0000
   5.8890  3.48000E-0002   0.00000E+0000
   5.8900  3.85000E-0002   0.00000E+0000
   5.8920  2.19000E-0002   0.00000E+0000
   5.8940  4.04000E-0002   0.00000E+0000
   5.8970  1.44000E-0002   0.00000E+0000
   5.8990  2.26000E-0002   0.00000E+0000
   5.9020  4.19000E-0002   0.00000E+0000
   5.9040  2.10000E-0002   0.00000E+0000
   5.9060  2.02000E-0002   0.00000E+0000
   5.9080  1.84000E-0002   0.00000E+0000
   5.9100  1.45000E-0002   0.00000E+0000
   5.9130  2.37000E-0002   0.00000E+0000
   5.9150  2.10000E-0002   0.00000E+0000
   5.9170  2.58000E-0002   0.00000E+0000
   5.9200  1.52000E-0002   0.00000E+0000
   5.9220 -1.44000E-0002   0.00000E+0000
   5.9250  4.10000E-0002   0.00000E+0000
   5.9290  4.94000E-0002   0.00000E+0000
   5.9310  8.00000E-0002   0.00000E+0000
   5.9330  6.18000E-0002   0.00000E+0000
   5.9360  3.18000E-0002   0.00000E+0000
   5.9390  4.30000E-0002   0.00000E+0000
   5.9400  8.28000E-0002   0.00000E+0000
   5.9430  5.70000E-0002   0.00000E+0000
   5.9460  6.52000E-0002   0.00000E+0000
   5.9470  6.47000E-0002   0.00000E+0000
   5.9510  6.42000E-0002   0.00000E+0000
   5.9520  3.22000E-0002   0.00000E+0000
   5.9560  5.46000E-0002   0.00000E+0000
   5.9580  6.49000E-0002   0.00000E+0000
   5.9610  9.74000E-0002   0.00000E+0000
   5.9650  7.19000E-0002   0.00000E+0000
   5.9660  3.54000E-0002   0.00000E+0000
   5.9690  2.38000E-0002   0.00000E+0000
   5.9700  1.27000E-0002   0.00000E+0000
   5.9720  2.84000E-0002   0.00000E+0000
   5.9750  2.95000E-0002   0.00000E+0000
   5.9770  5.09000E-0002   0.00000E+0000
   5.9800  3.18000E-0002   0.00000E+0000
   5.9820 -7.85800E-0001   0.00000E+0000
   5.9830 -9.89400E-0001   0.00000E+0000
   5.9850 -1.25080E+0000   0.00000E+0000
   5.9860 -1.31960E+0000   0.00000E+0000
   5.9890 -1.46750E+0000   0.00000E+0000
   5.9910 -1.54980E+0000   0.00000E+0000
   5.9930 -1.87580E+0000   0.00000E+0000
   5.9950 -1.94110E+0000   0.00000E+0000
   6.0000 -2.00130E+0000   0.00000E+0000
   6.0010 -1.93180E+0000   0.00000E+0000
   6.0030 -1.84310E+0000   0.00000E+0000
   6.0040 -1.81800E+0000   0.00000E+0000
   6.0070 -1.71380E+0000   0.00000E+0000
   6.0090 -1.62480E+0000   0.00000E+0000
   6.0110 -1.31600E+0000   0.00000E+0000
   6.0130 -1.07520E+0000   0.00000E+0000
   6.0160 -4.77200E-0001   0.00000E+0000
   6.0200  1.52700E-0001   0.00000E+0000
   6.0250  1.52100E-0001   0.00000E+0000
   6.0270  1.08200E-0001   0.00000E+0000
   6.0300  1.37800E-0001   0.00000E+0000
   6.0320  1.42000E-0001   0.00000E+0000
   6.0330  1.49900E-0001   0.00000E+0000
   6.0370  1.67500E-0001   0.00000E+0000
   6.0390  1.21700E-0001   0.00000E+0000
   6.0400  9.00000E-0002   0.00000E+0000
   6.0440  1.23000E-0001   0.00000E+0000
   6.0470  1.17200E-0001   0.00000E+0000
   6.0500  1.07300E-0001   0.00000E+0000
   6.0510  1.22000E-0001   0.00000E+0000
   6.0520  1.14200E-0001   0.00000E+0000
   6.0560  1.17200E-0001   0.00000E+0000
   6.0570  1.15000E-0001   0.00000E+0000
   6.0590  1.17900E-0001   0.00000E+0000
   6.0620  1.06700E-0001   0.00000E+0000
   6.0640  1.12000E-0001   0.00000E+0000
   6.0660  1.19500E-0001   0.00000E+0000
   6.0690  1.11600E-0001   0.00000E+0000
   6.0710  1.01000E-0001   0.00000E+0000
   6.0730  1.01300E-0001   0.00000E+0000
   6.0760  1.30500E-0001   0.00000E+0000
   6.0820  1.49100E-0001   0.00000E+0000
   6.0830  1.02700E-0001   0.00000E+0000
   6.0840  1.97600E-0001   0.00000E+0000
   6.0850  1.10870E+0000   0.00000E+0000
   6.0890  1.39300E+0000   0.00000E+0000
   6.0930  1.44790E+0000   0.00000E+0000
   6.0960  1.65410E+0000   0.00000E+0000
   6.0990  2.06070E+0000   0.00000E+0000
   6.1010  2.04140E+0000   0.00000E+0000
   6.1040  2.01230E+0000   0.00000E+0000
   6.1070  1.94470E+0000   0.00000E+0000
   6.1110  1.84690E+0000   0.00000E+0000
   6.1130  1.78760E+0000   0.00000E+0000
   6.1140  1.65120E+0000   0.00000E+0000
   6.1150  1.59070E+0000   0.00000E+0000
   6.1180  6.97500E-0001   0.00000E+0000
   6.1240  6.72000E-0002   0.00000E+0000
   6.1260  1.35800E-0001   0.00000E+0000
   6.1290  1.28200E-0001   0.00000E+0000
   6.1300  1.25100E-0001   0.00000E+0000
   6.1330  1.22300E-0001   0.00000E+0000
   6.1360  1.14700E-0001   0.00000E+0000
   6.1380  1.05800E-0001   0.00000E+0000
   6.1400  1.12700E-0001   0.00000E+0000
   6.1430  1.01100E-0001   0.00000E+0000
   6.1440  1.10800E-0001   0.00000E+0000
   6.1470  1.20300E-0001   0.00000E+0000
   6.1490  1.14800E-0001   0.00000E+0000
   6.1510  1.12600E-0001   0.00000E+0000
   6.1540  1.14000E-0001   0.00000E+0000
   6.1580  1.20900E-0001   0.00000E+0000
   6.1600  1.22400E-0001   0.00000E+0000
   6.1630  1.24300E-0001   0.00000E+0000
   6.1640  1.23100E-0001   0.00000E+0000
   6.1680  1.32800E-0001   0.00000E+0000
   6.1710  1.29900E-0001   0.00000E+0000
   6.1750  1.26200E-0001   0.00000E+0000
   6.1760  1.35200E-0001   0.00000E+0000
   6.1800  1.38400E-0001   0.00000E+0000
   6.1810  1.37700E-0001   0.00000E+0000
   6.1830  1.38900E-0001   0.00000E+0000
   6.1870  1.38200E-0001   0.00000E+0000
   6.1900  1.41700E-0001   0.00000E+0000
   6.1910  1.38000E-0001   0.00000E+0000
   6.1940  1.43300E-0001   0.00000E+0000
   6.1950  1.44200E-0001   0.00000E+0000
   6.1970  1.47300E-0001   0.00000E+0000
   6.1990  1.52600E-0001   0.00000E+0000
   6.2040  1.50500E-0001   0.00000E+0000
   6.2050  1.56700E-0001   0.00000E+0000
   6.2090  1.51500E-0001   0.00000E+0000
   6.2120  1.63100E-0001   0.00000E+0000
   6.2140  1.66100E-0001   0.00000E+0000
   6.2150  1.68200E-0001   0.00000E+0000
   6.2180  1.66600E-0001   0.00000E+0000
   6.2210  1.68100E-0001   0.00000E+0000
   6.2230  1.72400E-0001   0.00000E+0000
   6.2250  1.78300E-0001   0.00000E+0000
   6.2260  1.99800E-0001   0.00000E+0000
   6.2300  1.38200E-0001   0.00000E+0000
   6.2310  1.13300E-0001   0.00000E+0000
   6.2340  1.61400E-0001   0.00000E+0000
   6.2350  1.82800E-0001   0.00000E+0000
   6.2370  2.01200E-0001   0.00000E+0000
   6.2380  1.94700E-0001   0.00000E+0000
   6.2410  1.90400E-0001   0.00000E+0000
   6.2430  1.90800E-0001   0.00000E+0000
   6.2480  1.99000E-0001   0.00000E+0000
   6.2500  1.90000E-0001   0.00000E+0000
   6.2520  1.98600E-0001   0.00000E+0000
   6.2550  2.02500E-0001   0.00000E+0000
   6.2570  2.06000E-0001   0.00000E+0000
   6.2590  2.14700E-0001   0.00000E+0000
   6.2620  2.08900E-0001   0.00000E+0000
   6.2640  2.15900E-0001   0.00000E+0000
   6.2660  2.19300E-0001   0.00000E+0000
   6.2680  2.18700E-0001   0.00000E+0000
   6.2730  2.10500E-0001   0.00000E+0000
   6.2740  2.17300E-0001   0.00000E+0000
   6.2780  2.33000E-0001   0.00000E+0000
   6.2800  2.25300E-0001   0.00000E+0000
   6.2830  2.13300E-0001   0.00000E+0000
   6.2850  2.18500E-0001   0.00000E+0000
   6.2870  2.31800E-0001   0.00000E+0000
   6.2880  2.38200E-0001   0.00000E+0000
   6.2900  2.34200E-0001   0.00000E+0000
   6.2910  2.27900E-0001   0.00000E+0000
   6.2930  2.36400E-0001   0.00000E+0000
   6.2950  2.40400E-0001   0.00000E+0000
   6.3000  2.40100E-0001   0.00000E+0000
   6.3010  2.39000E-0001   0.00000E+0000
   6.3040  2.47500E-0001   0.00000E+0000
   6.3070  2.45800E-0001   0.00000E+0000
   6.3090  2.58200E-0001   0.00000E+0000
   6.3140  2.44900E-0001   0.00000E+0000
   6.3180  2.53400E-0001   0.00000E+0000
   6.3210  2.61600E-0001   0.00000E+0000
   6.3250  2.76900E-0001   0.00000E+0000
   6.3270  2.72600E-0001   0.00000E+0000
   6.3290  2.10500E-0001   0.00000E+0000
   6.3330  2.18700E-0001   0.00000E+0000
   6.3350  2.60600E-0001   0.00000E+0000
   6.3360  2.86900E-0001   0.00000E+0000
   6.3370  2.84100E-0001   0.00000E+0000
   6.3400  2.88500E-0001   0.00000E+0000
   6.3420  2.81700E-0001   0.00000E+0000
   6.3430  2.87100E-0001   0.00000E+0000
   6.3460  2.92200E-0001   0.00000E+0000
   6.3480  2.89500E-0001   0.00000E+0000
   6.3500  2.85700E-0001   0.00000E+0000
   6.3520  2.94000E-0001   0.00000E+0000
   6.3570  2.83300E-0001   0.00000E+0000
   6.3590  2.93100E-0001   0.00000E+0000
   6.3600  2.88900E-0001   0.00000E+0000
   6.3640  2.96300E-0001   0.00000E+0000
   6.3650  2.91900E-0001   0.00000E+0000
   6.3670  3.04900E-0001   0.00000E+0000
   6.3700  2.95400E-0001   0.00000E+0000
   6.3730  3.04900E-0001   0.00000E+0000
   6.3740  3.07400E-0001   0.00000E+0000
   6.3770  3.11500E-0001   0.00000E+0000
   6.3780  3.22100E-0001   0.00000E+0000
   6.3800  3.07000E-0001   0.00000E+0000
   6.3830  3.11000E-0001   0.00000E+0000
   6.3850  3.19500E-0001   0.00000E+0000
   6.3860  3.21700E-0001   0.00000E+0000
   6.3900  3.23700E-0001   0.00000E+0000
   6.3930  3.20500E-0001   0.00000E+0000
   6.3970  3.23800E-0001   0.00000E+0000
   6.3980  3.24300E-0001   0.00000E+0000
   6.4010  3.24000E-0001   0.00000E+0000
   6.4030  3.25900E-0001   0.00000E+0000
   6.4050  3.21100E-0001   0.00000E+0000
   6.4080  3.26700E-0001   0.00000E+0000
   6.4110  3.27100E-0001   0.00000E+0000
   6.4120  3.28300E-0001   0.00000E+0000
   6.4140  3.19300E-0001   0.00000E+0000
   6.4170  3.17400E-0001   0.00000E+0000
   6.4190  3.40200E-0001   0.00000E+0000
   6.4210  3.37400E-0001   0.00000E+0000
   6.4240  3.33400E-0001   0.00000E+0000
   6.4280  3.33800E-0001   0.00000E+0000
   6.4300  3.31400E-0001   0.00000E+0000
   6.4330  3.41500E-0001   0.00000E+0000
   6.4360  3.42000E-0001   0.00000E+0000
   6.4370  3.43500E-0001   0.00000E+0000
   6.4390  3.43800E-0001   0.00000E+0000
   6.4410  3.44400E-0001   0.00000E+0000
   6.4450  3.48800E-0001   0.00000E+0000
   6.4480  3.46400E-0001   0.00000E+0000
   6.4510  3.42600E-0001   0.00000E+0000
   6.4540  3.56100E-0001   0.00000E+0000
   6.4590  3.47600E-0001   0.00000E+0000
   6.4600  3.52300E-0001   0.00000E+0000
   6.4650  3.50300E-0001   0.00000E+0000
   6.4680  3.52600E-0001   0.00000E+0000
   6.4690  3.50800E-0001   0.00000E+0000
   6.4720  3.55100E-0001   0.00000E+0000
   6.4740  3.58400E-0001   0.00000E+0000
   6.4770  3.65400E-0001   0.00000E+0000
   6.4790  3.73900E-0001   0.00000E+0000
   6.4810  4.03600E-0001   0.00000E+0000
   6.4830  3.63200E-0001   0.00000E+0000
   6.4840  3.83200E-0001   0.00000E+0000
   6.4880  3.60800E-0001   0.00000E+0000
   6.4890  3.62700E-0001   0.00000E+0000
   6.4920  3.62900E-0001   0.00000E+0000
   6.4940  3.60300E-0001   0.00000E+0000
   6.4970  3.65300E-0001   0.00000E+0000
   6.4980  3.69700E-0001   0.00000E+0000
   6.5030  3.70600E-0001   0.00000E+0000
   6.5040  3.71400E-0001   0.00000E+0000
   6.5060  3.69500E-0001   0.00000E+0000
   6.5080  3.72100E-0001   0.00000E+0000
   6.5110  3.75200E-0001   0.00000E+0000
   6.5140  3.54200E-0001   0.00000E+0000
   6.5150  3.44300E-0001   0.00000E+0000
   6.5200  3.82900E-0001   0.00000E+0000
   6.5220  3.80000E-0001   0.00000E+0000
   6.5260  3.84900E-0001   0.00000E+0000
   6.5290  3.76400E-0001   0.00000E+0000
   6.5330  3.75900E-0001   0.00000E+0000
   6.5340  3.82600E-0001   0.00000E+0000
   6.5380  3.76700E-0001   0.00000E+0000
   6.5400  3.84800E-0001   0.00000E+0000
   6.5420  3.78800E-0001   0.00000E+0000
   6.5470  3.75900E-0001   0.00000E+0000
   6.5480  3.89900E-0001   0.00000E+0000
   6.5520  3.97000E-0001   0.00000E+0000
   6.5550  3.76400E-0001   0.00000E+0000
   6.5570  3.70700E-0001   0.00000E+0000
   6.5600  3.88800E-0001   0.00000E+0000
   6.5620  3.84600E-0001   0.00000E+0000
   6.5640  3.92100E-0001   0.00000E+0000
   6.5650  3.87600E-0001   0.00000E+0000
   6.5680  3.92200E-0001   0.00000E+0000
   6.5690  3.90400E-0001   0.00000E+0000
   6.5730  3.88100E-0001   0.00000E+0000
   6.5760  3.85400E-0001   0.00000E+0000
   6.5780  3.91800E-0001   0.00000E+0000
   6.5790  3.79200E-0001   0.00000E+0000
   6.5820  3.93800E-0001   0.00000E+0000
   6.5840  3.97900E-0001   0.00000E+0000
   6.5860  3.90200E-0001   0.00000E+0000
   6.5890  3.92100E-0001   0.00000E+0000
   6.5930  3.98400E-0001   0.00000E+0000
   6.5950  3.98300E-0001   0.00000E+0000
   6.5960  3.97900E-0001   0.00000E+0000
   6.5980  3.88400E-0001   0.00000E+0000
   6.6000  4.06600E-0001   0.00000E+0000
   6.6030  4.24400E-0001   0.00000E+0000
   6.6050  4.00000E-0001   0.00000E+0000
   6.6080  4.06700E-0001   0.00000E+0000
   6.6100  3.96300E-0001   0.00000E+0000
   6.6120  4.04900E-0001   0.00000E+0000
   6.6140  4.11600E-0001   0.00000E+0000
   6.6170  4.06300E-0001   0.00000E+0000
   6.6190  4.04000E-0001   0.00000E+0000
   6.6210  4.11200E-0001   0.00000E+0000
   6.6230  4.10700E-0001   0.00000E+0000
   6.6260  4.00600E-0001   0.00000E+0000
   6.6270  4.14600E-0001   0.00000E+0000
   6.6300  4.20000E-0001   0.00000E+0000
   6.6330  4.22800E-0001   0.00000E+0000
   6.6350  4.18000E-0001   0.00000E+0000
   6.6380  4.11000E-0001   0.00000E+0000
   6.6390  4.17500E-0001   0.00000E+0000
   6.6420  4.17500E-0001   0.00000E+0000
   6.6440  4.15200E-0001   0.00000E+0000
   6.6460  4.13600E-0001   0.00000E+0000
   6.6490  4.00600E-0001   0.00000E+0000
   6.6510  4.16300E-0001   0.00000E+0000
   6.6530  4.11600E-0001   0.00000E+0000
   6.6560  4.10500E-0001   0.00000E+0000
   6.6580  4.13700E-0001   0.00000E+0000
   6.6600  4.16400E-0001   0.00000E+0000
   6.6630  4.14300E-0001   0.00000E+0000
   6.6670  4.15200E-0001   0.00000E+0000
   6.6720  4.19800E-0001   0.00000E+0000
   6.6740  4.18900E-0001   0.00000E+0000
   6.6770  4.18500E-0001   0.00000E+0000
   6.6790  4.21100E-0001   0.00000E+0000
   6.6830  4.29900E-0001   0.00000E+0000
   6.6840  4.21500E-0001   0.00000E+0000
   6.6870  4.22700E-0001   0.00000E+0000
   6.6880  4.33300E-0001   0.00000E+0000
   6.6900  4.16700E-0001   0.00000E+0000
   6.6920  4.25400E-0001   0.00000E+0000
   6.6960  4.35100E-0001   0.00000E+0000
   6.6980  4.34800E-0001   0.00000E+0000
   6.7010  4.18800E-0001   0.00000E+0000
   6.7060  4.18800E-0001   0.00000E+0000
   6.7080  4.27400E-0001   0.00000E+0000
   6.7100  4.21000E-0001   0.00000E+0000
   6.7110  4.31600E-0001   0.00000E+0000
   6.7150  4.22100E-0001   0.00000E+0000
   6.7170  4.28300E-0001   0.00000E+0000
   6.7200  4.17800E-0001   0.00000E+0000
   6.7220  4.30100E-0001   0.00000E+0000
   6.7250  4.27400E-0001   0.00000E+0000
   6.7270  4.31700E-0001   0.00000E+0000
   6.7290  4.34200E-0001   0.00000E+0000
   6.7310  4.30300E-0001   0.00000E+0000
   6.7330  4.29400E-0001   0.00000E+0000
   6.7360  4.41000E-0001   0.00000E+0000
   6.7380  4.32700E-0001   0.00000E+0000
   6.7400  4.35200E-0001   0.00000E+0000
   6.7430  4.40900E-0001   0.00000E+0000
   6.7450  4.36200E-0001   0.00000E+0000
   6.7480  4.21600E-0001   0.00000E+0000
   6.7530  4.46500E-0001   0.00000E+0000
   6.7540  4.44100E-0001   0.00000E+0000
   6.7570  4.34900E-0001   0.00000E+0000
   6.7580  4.42300E-0001   0.00000E+0000
   6.7620  4.44900E-0001   0.00000E+0000
   6.7650  4.44500E-0001   0.00000E+0000
   6.7680  4.37200E-0001   0.00000E+0000
   6.7690  4.31700E-0001   0.00000E+0000
   6.7700  4.13200E-0001   0.00000E+0000
   6.7730  4.27400E-0001   0.00000E+0000
   6.7750  4.39000E-0001   0.00000E+0000
   6.7780  4.49800E-0001   0.00000E+0000
   6.7800  4.48100E-0001   0.00000E+0000
   6.7820  4.45400E-0001   0.00000E+0000
   6.7840  4.44800E-0001   0.00000E+0000
   6.7870  4.43500E-0001   0.00000E+0000
   6.7890  4.52100E-0001   0.00000E+0000
   6.7910  4.46800E-0001   0.00000E+0000
   6.7960  4.51000E-0001   0.00000E+0000
   6.7980  4.38100E-0001   0.00000E+0000
   6.8000  4.29500E-0001   0.00000E+0000
   6.8030  4.36500E-0001   0.00000E+0000
   6.8060  4.56600E-0001   0.00000E+0000
   6.8100  4.52300E-0001   0.00000E+0000
   6.8120  4.54400E-0001   0.00000E+0000
   6.8140  4.79400E-0001   0.00000E+0000
   6.8150  4.52400E-0001   0.00000E+0000
   6.8190  4.62300E-0001   0.00000E+0000
   6.8210  4.57400E-0001   0.00000E+0000
   6.8240  4.39700E-0001   0.00000E+0000
   6.8270  4.38600E-0001   0.00000E+0000
   6.8280  4.49200E-0001   0.00000E+0000
   6.8310  4.45100E-0001   0.00000E+0000
   6.8320  4.48700E-0001   0.00000E+0000
   6.8350  4.57100E-0001   0.00000E+0000
   6.8370  4.54600E-0001   0.00000E+0000
   6.8390  4.46200E-0001   0.00000E+0000
   6.8420  4.42100E-0001   0.00000E+0000
   6.8440  4.39100E-0001   0.00000E+0000
   6.8460  4.35900E-0001   0.00000E+0000
   6.8480  4.49800E-0001   0.00000E+0000
   6.8530  4.48600E-0001   0.00000E+0000
   6.8560  4.68800E-0001   0.00000E+0000
   6.8580  4.45500E-0001   0.00000E+0000
   6.8600  4.34100E-0001   0.00000E+0000
   6.8630  4.44300E-0001   0.00000E+0000
   6.8690  4.43400E-0001   0.00000E+0000
   6.8720  4.46100E-0001   0.00000E+0000
   6.8740  4.57300E-0001   0.00000E+0000
   6.8770  4.56600E-0001   0.00000E+0000
   6.8800  4.49700E-0001   0.00000E+0000
   6.8810  4.49700E-0001   0.00000E+0000
   6.8840  4.59600E-0001   0.00000E+0000
   6.8860  4.57600E-0001   0.00000E+0000
   6.8880  4.67500E-0001   0.00000E+0000
   6.8910  4.55200E-0001   0.00000E+0000
   6.8940  4.59500E-0001   0.00000E+0000
   6.8970  4.69900E-0001   0.00000E+0000
   6.8990  4.76300E-0001   0.00000E+0000
   6.9010  4.81700E-0001   0.00000E+0000
   6.9050  4.76200E-0001   0.00000E+0000
   6.9080  4.65800E-0001   0.00000E+0000
   6.9110  4.88800E-0001   0.00000E+0000
   6.9130  4.73600E-0001   0.00000E+0000
   6.9150  4.69000E-0001   0.00000E+0000
   6.9180  4.63800E-0001   0.00000E+0000
   6.9200  4.68700E-0001   0.00000E+0000
   6.9230  4.72500E-0001   0.00000E+0000
   6.9270  4.76200E-0001   0.00000E+0000
   6.9300  4.68600E-0001   0.00000E+0000
   6.9320  4.66300E-0001   0.00000E+0000
   6.9340  4.87600E-0001   0.00000E+0000
   6.9370  4.73600E-0001   0.00000E+0000
   6.9380  4.78000E-0001   0.00000E+0000
   6.9410  5.02100E-0001   0.00000E+0000
   6.9440  4.84000E-0001   0.00000E+0000
   6.9460  4.69800E-0001   0.00000E+0000
   6.9500  4.57000E-0001   0.00000E+0000
   6.9520  4.58700E-0001   0.00000E+0000
   6.9550  4.70700E-0001   0.00000E+0000
   6.9570  4.72300E-0001   0.00000E+0000
   6.9590  4.73900E-0001   0.00000E+0000
   6.9630  4.59100E-0001   0.00000E+0000
   6.9680  4.67500E-0001   0.00000E+0000
   6.9700  4.50800E-0001   0.00000E+0000
   6.9730  4.57800E-0001   0.00000E+0000
   6.9750  4.61500E-0001   0.00000E+0000
   6.9770  4.67100E-0001   0.00000E+0000
   6.9790  4.65700E-0001   0.00000E+0000
   6.9800  4.45000E-0001   0.00000E+0000
   6.9820  4.26700E-0001   0.00000E+0000
   6.9840  4.39300E-0001   0.00000E+0000
   6.9860  4.47700E-0001   0.00000E+0000
   6.9890  4.51200E-0001   0.00000E+0000
   6.9930  4.74000E-0001   0.00000E+0000
   6.9960  4.83600E-0001   0.00000E+0000
   6.9980  4.87600E-0001   0.00000E+0000
   7.0030  4.55400E-0001   0.00000E+0000
   7.0050  4.61200E-0001   0.00000E+0000
   7.0070  4.68100E-0001   0.00000E+0000
   7.0100  4.77200E-0001   0.00000E+0000
   7.0120  4.79100E-0001   0.00000E+0000
   7.0140  4.86300E-0001   0.00000E+0000
   7.0170  4.65800E-0001   0.00000E+0000
   7.0180  4.86400E-0001   0.00000E+0000
   7.0210  4.88200E-0001   0.00000E+0000
   7.0230  4.65500E-0001   0.00000E+0000
   7.0250  4.79400E-0001   0.00000E+0000
   7.0300  4.88000E-0001   0.00000E+0000
   7.0330  4.86900E-0001   0.00000E+0000
   7.0370  4.85400E-0001   0.00000E+0000
   7.0390  5.14100E-0001   0.00000E+0000
   7.0420  5.15700E-0001   0.00000E+0000
   7.0440  5.05900E-0001   0.00000E+0000
   7.0460  5.00500E-0001   0.00000E+0000
   7.0500  4.99400E-0001   0.00000E+0000
   7.0510  5.08800E-0001   0.00000E+0000
   7.0560  5.15800E-0001   0.00000E+0000
   7.0570  5.03500E-0001   0.00000E+0000
   7.0600  5.31000E-0001   0.00000E+0000
   7.0620  5.29900E-0001   0.00000E+0000
   7.0650  5.36500E-0001   0.00000E+0000
   7.0660  5.31200E-0001   0.00000E+0000
   7.0700  5.49300E-0001   0.00000E+0000
   7.0720  5.53900E-0001   0.00000E+0000
   7.0730  5.53800E-0001   0.00000E+0000
   7.0770  5.42600E-0001   0.00000E+0000
   7.0790  5.33800E-0001   0.00000E+0000
   7.0810  5.51400E-0001   0.00000E+0000
   7.0830  5.63700E-0001   0.00000E+0000
   7.0850  5.71200E-0001   0.00000E+0000
   7.0870  5.86400E-0001   0.00000E+0000
   7.0900  5.74500E-0001   0.00000E+0000
   7.0940  5.82600E-0001   0.00000E+0000
   7.0970  5.91000E-0001   0.00000E+0000
   7.0990  6.11300E-0001   0.00000E+0000
   7.1010  6.11500E-0001   0.00000E+0000
