# Supplementary material for: Self-association of MreC as a regulatory signal in bacterial cell wall elongation
Source: Nat Commun. 2021 May 20;12:2987. doi: 10.1038/s41467-021-22957-9 (PMC8137920; doi:10.1038/s41467-021-22957-9)
Supplement: Supplementary file 4 — Source Data [file 41467_2021_22957_MOESM4_ESM.zip › Martins2-Source-Data/AUC_rawdata/E.coli/00069.RA3]

MREC FHEC 0,8 abs
R 3 20.0 20000 0017559 6.3230E10 281 1 
   5.8010 -3.50400E-0001   0.00000E+0000
   5.8030 -2.64600E-0001   0.00000E+0000
   5.8040 -1.93700E-0001   0.00000E+0000
   5.8060 -1.78400E-0001   0.00000E+0000
   5.8070 -1.12300E-0001   0.00000E+0000
   5.8090 -1.83200E-0001   0.00000E+0000
   5.8110 -1.39700E-0001   0.00000E+0000
   5.8120 -1.58000E-0001   0.00000E+0000
   5.8140 -1.38100E-0001   0.00000E+0000
   5.8150 -4.45200E-0001   0.00000E+0000
   5.8190 -6.66600E-0001   0.00000E+0000
   5.8220 -4.54200E-0001   0.00000E+0000
   5.8230 -4.47000E-0001   0.00000E+0000
   5.8240 -4.43800E-0001   0.00000E+0000
   5.8280 -1.85100E-0001   0.00000E+0000
   5.8290  4.10000E-0002   0.00000E+0000
   5.8300  1.39400E-0001   0.00000E+0000
   5.8320  1.83000E-0001   0.00000E+0000
   5.8330  1.53300E-0001   0.00000E+0000
   5.8340  1.45600E-0001   0.00000E+0000
   5.8360  9.79000E-0002   0.00000E+0000
   5.8390  1.25600E-0001   0.00000E+0000
   5.8410  8.10000E-0002   0.00000E+0000
   5.8440  8.60000E-0002   0.00000E+0000
   5.8460  1.15900E-0001   0.00000E+0000
   5.8470  1.12300E-0001   0.00000E+0000
   5.8490  8.87000E-0002   0.00000E+0000
   5.8500  8.87000E-0002   0.00000E+0000
   5.8530  8.28000E-0002   0.00000E+0000
   5.8550  3.84000E-0002   0.00000E+0000
   5.8560  2.08000E-0002   0.00000E+0000
   5.8580  1.87000E-0002   0.00000E+0000
   5.8590  4.00000E-0002   0.00000E+0000
   5.8620  6.70000E-0003   0.00000E+0000
   5.8650  3.69000E-0002   0.00000E+0000
   5.8660  3.68000E-0002   0.00000E+0000
   5.8680 -7.20000E-0003   0.00000E+0000
   5.8710 -3.74000E-0002   0.00000E+0000
   5.8720 -3.32000E-0002   0.00000E+0000
   5.8730 -2.67000E-0002   0.00000E+0000
   5.8750  9.70000E-0003   0.00000E+0000
   5.8770  3.13000E-0002   0.00000E+0000
   5.8780  4.77000E-0002   0.00000E+0000
   5.8820  3.55000E-0002   0.00000E+0000
   5.8850  1.04000E-0002   0.00000E+0000
   5.8870  5.70000E-0003   0.00000E+0000
   5.8880  2.65000E-0002   0.00000E+0000
   5.8900  4.81000E-0002   0.00000E+0000
   5.8930  1.88000E-0002   0.00000E+0000
   5.8940  3.25000E-0002   0.00000E+0000
   5.8970  1.05000E-0002   0.00000E+0000
   5.8990  1.27000E-0002   0.00000E+0000
   5.9010  4.73000E-0002   0.00000E+0000
   5.9040  2.21000E-0002   0.00000E+0000
   5.9060  2.18000E-0002   0.00000E+0000
   5.9080  9.60000E-0003   0.00000E+0000
   5.9090  1.91000E-0002   0.00000E+0000
   5.9130  1.83000E-0002   0.00000E+0000
   5.9150  2.36000E-0002   0.00000E+0000
   5.9170  1.74000E-0002   0.00000E+0000
   5.9200  7.90000E-0003   0.00000E+0000
   5.9220 -5.80000E-0003   0.00000E+0000
   5.9240  3.91000E-0002   0.00000E+0000
   5.9260  3.27000E-0002   0.00000E+0000
   5.9280  2.09000E-0002   0.00000E+0000
   5.9320  7.23000E-0002   0.00000E+0000
   5.9360  3.50000E-0002   0.00000E+0000
   5.9380  5.54000E-0002   0.00000E+0000
   5.9400  7.99000E-0002   0.00000E+0000
   5.9410  6.29000E-0002   0.00000E+0000
   5.9440  5.01000E-0002   0.00000E+0000
   5.9450  8.31000E-0002   0.00000E+0000
   5.9470  5.89000E-0002   0.00000E+0000
   5.9490  7.16000E-0002   0.00000E+0000
   5.9510  5.02000E-0002   0.00000E+0000
   5.9520  3.64000E-0002   0.00000E+0000
   5.9530  5.30000E-0002   0.00000E+0000
   5.9580  5.72000E-0002   0.00000E+0000
   5.9590  7.66000E-0002   0.00000E+0000
   5.9630  8.27000E-0002   0.00000E+0000
   5.9660  2.78000E-0002   0.00000E+0000
   5.9680  2.61000E-0002   0.00000E+0000
   5.9700  1.92000E-0002   0.00000E+0000
   5.9710  8.50000E-0003   0.00000E+0000
   5.9740  3.85000E-0002   0.00000E+0000
   5.9770  2.44000E-0002   0.00000E+0000
   5.9800  5.84000E-0002   0.00000E+0000
   5.9820 -5.42900E-0001   0.00000E+0000
   5.9830 -9.79500E-0001   0.00000E+0000
   5.9840 -1.15010E+0000   0.00000E+0000
   5.9870 -1.32430E+0000   0.00000E+0000
   5.9890 -1.46150E+0000   0.00000E+0000
   5.9920 -1.65480E+0000   0.00000E+0000
   5.9930 -1.85600E+0000   0.00000E+0000
   5.9950 -1.95010E+0000   0.00000E+0000
   5.9970 -1.91830E+0000   0.00000E+0000
   6.0000 -1.98380E+0000   0.00000E+0000
   6.0010 -1.79500E+0000   0.00000E+0000
   6.0040 -1.82170E+0000   0.00000E+0000
   6.0090 -1.71260E+0000   0.00000E+0000
   6.0100 -1.59980E+0000   0.00000E+0000
   6.0110 -1.30170E+0000   0.00000E+0000
   6.0130 -9.13900E-0001   0.00000E+0000
   6.0160 -4.03000E-0001   0.00000E+0000
   6.0170 -1.85000E-0002   0.00000E+0000
   6.0200  1.59300E-0001   0.00000E+0000
   6.0230  1.29100E-0001   0.00000E+0000
   6.0250  1.41200E-0001   0.00000E+0000
   6.0270  1.17400E-0001   0.00000E+0000
   6.0300  1.39700E-0001   0.00000E+0000
   6.0320  1.48800E-0001   0.00000E+0000
   6.0340  1.54600E-0001   0.00000E+0000
   6.0370  1.77800E-0001   0.00000E+0000
   6.0390  1.10400E-0001   0.00000E+0000
   6.0410  9.47000E-0002   0.00000E+0000
   6.0430  1.05200E-0001   0.00000E+0000
   6.0440  1.18800E-0001   0.00000E+0000
   6.0470  1.23300E-0001   0.00000E+0000
   6.0480  1.04000E-0001   0.00000E+0000
   6.0510  1.22100E-0001   0.00000E+0000
   6.0520  1.20300E-0001   0.00000E+0000
   6.0550  1.25400E-0001   0.00000E+0000
   6.0570  1.12800E-0001   0.00000E+0000
   6.0590  1.19100E-0001   0.00000E+0000
   6.0620  1.17900E-0001   0.00000E+0000
   6.0640  1.07300E-0001   0.00000E+0000
   6.0660  1.22800E-0001   0.00000E+0000
   6.0690  1.11800E-0001   0.00000E+0000
   6.0710  1.05200E-0001   0.00000E+0000
   6.0730  1.02400E-0001   0.00000E+0000
   6.0750  1.02500E-0001   0.00000E+0000
   6.0760  1.36900E-0001   0.00000E+0000
   6.0780  1.47000E-0001   0.00000E+0000
   6.0820  1.38600E-0001   0.00000E+0000
   6.0840  1.11700E-0001   0.00000E+0000
   6.0870  8.64700E-0001   0.00000E+0000
   6.0890  1.21720E+0000   0.00000E+0000
   6.0920  1.36010E+0000   0.00000E+0000
   6.0940  1.45660E+0000   0.00000E+0000
   6.0960  1.52680E+0000   0.00000E+0000
   6.0980  2.01960E+0000   0.00000E+0000
   6.1010  2.02940E+0000   0.00000E+0000
   6.1030  2.06270E+0000   0.00000E+0000
   6.1040  2.01230E+0000   0.00000E+0000
   6.1080  1.96490E+0000   0.00000E+0000
   6.1110  1.85620E+0000   0.00000E+0000
   6.1130  1.79340E+0000   0.00000E+0000
   6.1140  1.67100E+0000   0.00000E+0000
   6.1160  1.59160E+0000   0.00000E+0000
   6.1190  7.17200E-0001   0.00000E+0000
   6.1230  1.20100E-0001   0.00000E+0000
   6.1280  1.55800E-0001   0.00000E+0000
   6.1310  1.44800E-0001   0.00000E+0000
   6.1330  1.48400E-0001   0.00000E+0000
   6.1350  1.38600E-0001   0.00000E+0000
   6.1370  1.42200E-0001   0.00000E+0000
   6.1400  1.37600E-0001   0.00000E+0000
   6.1420  1.34600E-0001   0.00000E+0000
   6.1440  1.29900E-0001   0.00000E+0000
   6.1450  1.34600E-0001   0.00000E+0000
   6.1480  1.42400E-0001   0.00000E+0000
   6.1490  1.48800E-0001   0.00000E+0000
   6.1510  1.41700E-0001   0.00000E+0000
   6.1540  1.39500E-0001   0.00000E+0000
   6.1560  1.47400E-0001   0.00000E+0000
   6.1590  1.47300E-0001   0.00000E+0000
   6.1610  1.59400E-0001   0.00000E+0000
   6.1640  1.53600E-0001   0.00000E+0000
   6.1660  1.59100E-0001   0.00000E+0000
   6.1680  1.63400E-0001   0.00000E+0000
   6.1700  1.70700E-0001   0.00000E+0000
   6.1730  1.59000E-0001   0.00000E+0000
   6.1750  1.66100E-0001   0.00000E+0000
   6.1800  1.69900E-0001   0.00000E+0000
   6.1810  1.74600E-0001   0.00000E+0000
   6.1850  1.77000E-0001   0.00000E+0000
   6.1880  1.75500E-0001   0.00000E+0000
   6.1910  1.78500E-0001   0.00000E+0000
   6.1930  1.87300E-0001   0.00000E+0000
   6.1950  1.83400E-0001   0.00000E+0000
   6.1970  1.87700E-0001   0.00000E+0000
   6.2000  1.89900E-0001   0.00000E+0000
   6.2020  1.91900E-0001   0.00000E+0000
   6.2060  1.98600E-0001   0.00000E+0000
   6.2070  1.94900E-0001   0.00000E+0000
   6.2090  2.04800E-0001   0.00000E+0000
   6.2110  2.06300E-0001   0.00000E+0000
   6.2130  2.05200E-0001   0.00000E+0000
   6.2160  2.16300E-0001   0.00000E+0000
   6.2180  2.13600E-0001   0.00000E+0000
   6.2200  2.14700E-0001   0.00000E+0000
   6.2230  2.17900E-0001   0.00000E+0000
   6.2290  2.52200E-0001   0.00000E+0000
   6.2300  2.31000E-0001   0.00000E+0000
   6.2340  1.60000E-0001   0.00000E+0000
   6.2360  2.45000E-0001   0.00000E+0000
   6.2390  2.63300E-0001   0.00000E+0000
   6.2420  2.45800E-0001   0.00000E+0000
   6.2450  2.49200E-0001   0.00000E+0000
   6.2470  2.51200E-0001   0.00000E+0000
   6.2480  2.50800E-0001   0.00000E+0000
   6.2500  2.49100E-0001   0.00000E+0000
   6.2520  2.51800E-0001   0.00000E+0000
   6.2540  2.50500E-0001   0.00000E+0000
   6.2570  2.64000E-0001   0.00000E+0000
   6.2590  2.64200E-0001   0.00000E+0000
   6.2610  2.61400E-0001   0.00000E+0000
   6.2640  2.68700E-0001   0.00000E+0000
   6.2660  2.73000E-0001   0.00000E+0000
   6.2680  2.82600E-0001   0.00000E+0000
   6.2700  2.69400E-0001   0.00000E+0000
   6.2730  2.69800E-0001   0.00000E+0000
   6.2750  2.72700E-0001   0.00000E+0000
   6.2800  2.85800E-0001   0.00000E+0000
   6.2820  2.73700E-0001   0.00000E+0000
   6.2840  2.82000E-0001   0.00000E+0000
   6.2880  2.97100E-0001   0.00000E+0000
   6.2900  2.90900E-0001   0.00000E+0000
   6.2920  2.93200E-0001   0.00000E+0000
   6.2930  2.95800E-0001   0.00000E+0000
   6.2970  2.98300E-0001   0.00000E+0000
   6.2980  3.10400E-0001   0.00000E+0000
   6.3000  2.99700E-0001   0.00000E+0000
   6.3020  3.02900E-0001   0.00000E+0000
   6.3050  3.04100E-0001   0.00000E+0000
   6.3090  3.01500E-0001   0.00000E+0000
   6.3110  3.25100E-0001   0.00000E+0000
   6.3130  3.14500E-0001   0.00000E+0000
   6.3140  3.00700E-0001   0.00000E+0000
   6.3180  3.15800E-0001   0.00000E+0000
   6.3190  3.15200E-0001   0.00000E+0000
   6.3230  3.16400E-0001   0.00000E+0000
   6.3260  3.25500E-0001   0.00000E+0000
   6.3280  3.50800E-0001   0.00000E+0000
   6.3300  3.09700E-0001   0.00000E+0000
   6.3330  2.85500E-0001   0.00000E+0000
   6.3350  2.92100E-0001   0.00000E+0000
   6.3370  3.46000E-0001   0.00000E+0000
   6.3380  3.53100E-0001   0.00000E+0000
   6.3420  3.44300E-0001   0.00000E+0000
   6.3430  3.38100E-0001   0.00000E+0000
   6.3460  3.50300E-0001   0.00000E+0000
   6.3480  3.55300E-0001   0.00000E+0000
   6.3500  3.46000E-0001   0.00000E+0000
   6.3530  3.42900E-0001   0.00000E+0000
   6.3550  3.37100E-0001   0.00000E+0000
   6.3570  3.42800E-0001   0.00000E+0000
   6.3590  3.54800E-0001   0.00000E+0000
   6.3620  3.43200E-0001   0.00000E+0000
   6.3640  3.47600E-0001   0.00000E+0000
   6.3660  3.55200E-0001   0.00000E+0000
   6.3690  3.56400E-0001   0.00000E+0000
   6.3710  3.54300E-0001   0.00000E+0000
   6.3730  3.57400E-0001   0.00000E+0000
   6.3760  3.65200E-0001   0.00000E+0000
   6.3780  3.73900E-0001   0.00000E+0000
   6.3820  3.55200E-0001   0.00000E+0000
   6.3830  3.65500E-0001   0.00000E+0000
   6.3860  3.69200E-0001   0.00000E+0000
   6.3890  3.69300E-0001   0.00000E+0000
   6.3920  3.65400E-0001   0.00000E+0000
   6.3930  3.70700E-0001   0.00000E+0000
   6.3970  3.72400E-0001   0.00000E+0000
   6.3990  3.76600E-0001   0.00000E+0000
   6.4010  3.83600E-0001   0.00000E+0000
   6.4040  3.77400E-0001   0.00000E+0000
   6.4050  3.75000E-0001   0.00000E+0000
   6.4090  3.73400E-0001   0.00000E+0000
   6.4120  3.78300E-0001   0.00000E+0000
   6.4140  3.72200E-0001   0.00000E+0000
   6.4170  3.79600E-0001   0.00000E+0000
   6.4190  3.82700E-0001   0.00000E+0000
   6.4210  3.83800E-0001   0.00000E+0000
   6.4240  3.90000E-0001   0.00000E+0000
   6.4260  3.88900E-0001   0.00000E+0000
   6.4280  3.91600E-0001   0.00000E+0000
   6.4310  3.86000E-0001   0.00000E+0000
   6.4330  3.92300E-0001   0.00000E+0000
   6.4350  3.92800E-0001   0.00000E+0000
   6.4370  3.90100E-0001   0.00000E+0000
   6.4400  3.91100E-0001   0.00000E+0000
   6.4420  4.01800E-0001   0.00000E+0000
   6.4450  4.01100E-0001   0.00000E+0000
   6.4470  4.01300E-0001   0.00000E+0000
   6.4480  3.90800E-0001   0.00000E+0000
   6.4510  3.92400E-0001   0.00000E+0000
   6.4530  3.93900E-0001   0.00000E+0000
   6.4550  4.02700E-0001   0.00000E+0000
   6.4580  4.01600E-0001   0.00000E+0000
   6.4600  4.05600E-0001   0.00000E+0000
   6.4620  3.98300E-0001   0.00000E+0000
   6.4650  4.02200E-0001   0.00000E+0000
   6.4670  4.00600E-0001   0.00000E+0000
   6.4700  4.02600E-0001   0.00000E+0000
   6.4720  4.04600E-0001   0.00000E+0000
   6.4740  4.09300E-0001   0.00000E+0000
   6.4770  4.23900E-0001   0.00000E+0000
   6.4810  4.24000E-0001   0.00000E+0000
   6.4830  4.30000E-0001   0.00000E+0000
   6.4860  4.05700E-0001   0.00000E+0000
   6.4880  4.13400E-0001   0.00000E+0000
   6.4900  4.07000E-0001   0.00000E+0000
   6.4930  4.10500E-0001   0.00000E+0000
   6.4950  4.11900E-0001   0.00000E+0000
   6.4970  4.08000E-0001   0.00000E+0000
   6.4990  4.14400E-0001   0.00000E+0000
   6.5010  4.11400E-0001   0.00000E+0000
   6.5030  4.09600E-0001   0.00000E+0000
   6.5050  4.11900E-0001   0.00000E+0000
   6.5080  4.20200E-0001   0.00000E+0000
   6.5100  4.26100E-0001   0.00000E+0000
   6.5140  4.04800E-0001   0.00000E+0000
   6.5150  3.83900E-0001   0.00000E+0000
   6.5170  4.13000E-0001   0.00000E+0000
   6.5200  4.28300E-0001   0.00000E+0000
   6.5220  4.23300E-0001   0.00000E+0000
   6.5230  4.21600E-0001   0.00000E+0000
   6.5260  4.20600E-0001   0.00000E+0000
   6.5290  4.09600E-0001   0.00000E+0000
   6.5310  4.15400E-0001   0.00000E+0000
   6.5330  4.17500E-0001   0.00000E+0000
   6.5360  4.14800E-0001   0.00000E+0000
   6.5390  4.31600E-0001   0.00000E+0000
   6.5410  4.30000E-0001   0.00000E+0000
   6.5430  4.22700E-0001   0.00000E+0000
   6.5450  4.16900E-0001   0.00000E+0000
   6.5470  4.20600E-0001   0.00000E+0000
   6.5500  4.33600E-0001   0.00000E+0000
   6.5520  4.32300E-0001   0.00000E+0000
   6.5540  4.23300E-0001   0.00000E+0000
   6.5570  4.09300E-0001   0.00000E+0000
   6.5590  4.25400E-0001   0.00000E+0000
   6.5610  4.18700E-0001   0.00000E+0000
   6.5640  4.33800E-0001   0.00000E+0000
   6.5670  4.28100E-0001   0.00000E+0000
   6.5690  4.33400E-0001   0.00000E+0000
   6.5710  4.27600E-0001   0.00000E+0000
   6.5730  4.15300E-0001   0.00000E+0000
   6.5750  4.29600E-0001   0.00000E+0000
   6.5770  4.21900E-0001   0.00000E+0000
   6.5790  4.22300E-0001   0.00000E+0000
   6.5830  4.29900E-0001   0.00000E+0000
   6.5840  4.29900E-0001   0.00000E+0000
   6.5870  4.28600E-0001   0.00000E+0000
   6.5890  4.31200E-0001   0.00000E+0000
   6.5910  4.31600E-0001   0.00000E+0000
   6.5940  4.37400E-0001   0.00000E+0000
   6.5960  4.35500E-0001   0.00000E+0000
   6.5980  4.27100E-0001   0.00000E+0000
   6.5990  4.28600E-0001   0.00000E+0000
   6.6010  4.54000E-0001   0.00000E+0000
   6.6030  4.58500E-0001   0.00000E+0000
   6.6050  4.46700E-0001   0.00000E+0000
   6.6070  4.33000E-0001   0.00000E+0000
   6.6100  4.38000E-0001   0.00000E+0000
   6.6130  4.36400E-0001   0.00000E+0000
   6.6140  4.41200E-0001   0.00000E+0000
   6.6180  4.44000E-0001   0.00000E+0000
   6.6210  4.45700E-0001   0.00000E+0000
   6.6220  4.43800E-0001   0.00000E+0000
   6.6240  4.40800E-0001   0.00000E+0000
   6.6260  4.40300E-0001   0.00000E+0000
   6.6280  4.49400E-0001   0.00000E+0000
   6.6310  4.49300E-0001   0.00000E+0000
   6.6330  4.57500E-0001   0.00000E+0000
   6.6350  4.51800E-0001   0.00000E+0000
   6.6370  4.43900E-0001   0.00000E+0000
   6.6400  4.52200E-0001   0.00000E+0000
   6.6410  4.53100E-0001   0.00000E+0000
   6.6440  4.50700E-0001   0.00000E+0000
   6.6460  4.46600E-0001   0.00000E+0000
   6.6480  4.43000E-0001   0.00000E+0000
   6.6520  4.41000E-0001   0.00000E+0000
   6.6530  4.44800E-0001   0.00000E+0000
   6.6550  4.36500E-0001   0.00000E+0000
   6.6570  4.50700E-0001   0.00000E+0000
   6.6600  4.40600E-0001   0.00000E+0000
   6.6620  4.41700E-0001   0.00000E+0000
   6.6650  4.52300E-0001   0.00000E+0000
   6.6670  4.47400E-0001   0.00000E+0000
   6.6690  4.53700E-0001   0.00000E+0000
   6.6730  4.54200E-0001   0.00000E+0000
   6.6760  4.55600E-0001   0.00000E+0000
   6.6780  4.46700E-0001   0.00000E+0000
   6.6800  4.47600E-0001   0.00000E+0000
   6.6830  4.54600E-0001   0.00000E+0000
   6.6850  4.48300E-0001   0.00000E+0000
   6.6880  4.50700E-0001   0.00000E+0000
   6.6890  4.49900E-0001   0.00000E+0000
   6.6920  4.65500E-0001   0.00000E+0000
   6.6940  4.66800E-0001   0.00000E+0000
   6.6960  4.59100E-0001   0.00000E+0000
   6.7000  4.49500E-0001   0.00000E+0000
   6.7020  4.52500E-0001   0.00000E+0000
   6.7040  4.43500E-0001   0.00000E+0000
   6.7060  4.50500E-0001   0.00000E+0000
   6.7080  4.50800E-0001   0.00000E+0000
   6.7100  4.52400E-0001   0.00000E+0000
   6.7130  4.50100E-0001   0.00000E+0000
   6.7150  4.49100E-0001   0.00000E+0000
   6.7190  4.54100E-0001   0.00000E+0000
   6.7200  4.50100E-0001   0.00000E+0000
   6.7240  4.50500E-0001   0.00000E+0000
   6.7260  4.55300E-0001   0.00000E+0000
   6.7290  4.62300E-0001   0.00000E+0000
   6.7310  4.61700E-0001   0.00000E+0000
   6.7340  4.53000E-0001   0.00000E+0000
   6.7360  4.58200E-0001   0.00000E+0000
   6.7380  4.62200E-0001   0.00000E+0000
   6.7400  4.67200E-0001   0.00000E+0000
   6.7430  4.72400E-0001   0.00000E+0000
   6.7470  4.53800E-0001   0.00000E+0000
   6.7500  4.59200E-0001   0.00000E+0000
   6.7510  4.68300E-0001   0.00000E+0000
   6.7540  4.66400E-0001   0.00000E+0000
   6.7570  4.58900E-0001   0.00000E+0000
   6.7590  4.62800E-0001   0.00000E+0000
   6.7620  4.67300E-0001   0.00000E+0000
   6.7630  4.67900E-0001   0.00000E+0000
   6.7660  4.73600E-0001   0.00000E+0000
   6.7690  4.42600E-0001   0.00000E+0000
   6.7720  4.40700E-0001   0.00000E+0000
   6.7750  4.58100E-0001   0.00000E+0000
   6.7770  4.76500E-0001   0.00000E+0000
   6.7800  4.65000E-0001   0.00000E+0000
   6.7820  4.63800E-0001   0.00000E+0000
   6.7860  4.62100E-0001   0.00000E+0000
   6.7880  4.75500E-0001   0.00000E+0000
   6.7910  4.67000E-0001   0.00000E+0000
   6.7920  4.71300E-0001   0.00000E+0000
   6.7960  4.70000E-0001   0.00000E+0000
   6.7980  4.67400E-0001   0.00000E+0000
   6.8000  4.50900E-0001   0.00000E+0000
   6.8030  4.63500E-0001   0.00000E+0000
   6.8050  4.74400E-0001   0.00000E+0000
   6.8070  4.70800E-0001   0.00000E+0000
   6.8080  4.74400E-0001   0.00000E+0000
   6.8120  4.99200E-0001   0.00000E+0000
   6.8150  4.65400E-0001   0.00000E+0000
   6.8190  4.73800E-0001   0.00000E+0000
   6.8200  4.77700E-0001   0.00000E+0000
   6.8210  4.70700E-0001   0.00000E+0000
   6.8240  4.64100E-0001   0.00000E+0000
   6.8280  4.67200E-0001   0.00000E+0000
   6.8300  4.61800E-0001   0.00000E+0000
   6.8320  4.74000E-0001   0.00000E+0000
   6.8350  4.74900E-0001   0.00000E+0000
   6.8370  4.70800E-0001   0.00000E+0000
   6.8390  4.56000E-0001   0.00000E+0000
   6.8420  4.68100E-0001   0.00000E+0000
   6.8430  4.65800E-0001   0.00000E+0000
   6.8460  4.60300E-0001   0.00000E+0000
   6.8490  4.67500E-0001   0.00000E+0000
   6.8510  4.79000E-0001   0.00000E+0000
   6.8530  4.80000E-0001   0.00000E+0000
   6.8550  4.79000E-0001   0.00000E+0000
   6.8580  4.72200E-0001   0.00000E+0000
   6.8600  4.63900E-0001   0.00000E+0000
   6.8630  4.58600E-0001   0.00000E+0000
   6.8650  4.69300E-0001   0.00000E+0000
   6.8680  4.60100E-0001   0.00000E+0000
   6.8690  4.66200E-0001   0.00000E+0000
   6.8720  4.67300E-0001   0.00000E+0000
   6.8740  4.73400E-0001   0.00000E+0000
   6.8770  4.75500E-0001   0.00000E+0000
   6.8800  4.74500E-0001   0.00000E+0000
   6.8810  4.76100E-0001   0.00000E+0000
   6.8840  4.79800E-0001   0.00000E+0000
   6.8860  4.70300E-0001   0.00000E+0000
   6.8890  4.86500E-0001   0.00000E+0000
   6.8930  4.76400E-0001   0.00000E+0000
   6.8940  4.69200E-0001   0.00000E+0000
   6.8960  4.67100E-0001   0.00000E+0000
   6.8970  4.91300E-0001   0.00000E+0000
   6.9010  4.98400E-0001   0.00000E+0000
   6.9030  5.08000E-0001   0.00000E+0000
   6.9060  4.96900E-0001   0.00000E+0000
   6.9070  4.85900E-0001   0.00000E+0000
   6.9100  4.96400E-0001   0.00000E+0000
   6.9130  4.99200E-0001   0.00000E+0000
   6.9150  4.95000E-0001   0.00000E+0000
   6.9170  4.78700E-0001   0.00000E+0000
   6.9200  4.88300E-0001   0.00000E+0000
   6.9220  4.84400E-0001   0.00000E+0000
   6.9250  4.91400E-0001   0.00000E+0000
   6.9290  4.82800E-0001   0.00000E+0000
   6.9340  4.85700E-0001   0.00000E+0000
   6.9360  4.97800E-0001   0.00000E+0000
   6.9380  4.83000E-0001   0.00000E+0000
   6.9410  5.12100E-0001   0.00000E+0000
   6.9430  5.18000E-0001   0.00000E+0000
   6.9450  4.98500E-0001   0.00000E+0000
   6.9470  4.94200E-0001   0.00000E+0000
   6.9500  4.81500E-0001   0.00000E+0000
   6.9520  4.76400E-0001   0.00000E+0000
   6.9550  4.77000E-0001   0.00000E+0000
   6.9560  4.84700E-0001   0.00000E+0000
   6.9590  4.98200E-0001   0.00000E+0000
   6.9620  4.75600E-0001   0.00000E+0000
   6.9640  4.67000E-0001   0.00000E+0000
   6.9660  4.90300E-0001   0.00000E+0000
   6.9680  4.81100E-0001   0.00000E+0000
   6.9730  4.70700E-0001   0.00000E+0000
   6.9750  4.82300E-0001   0.00000E+0000
   6.9770  4.88700E-0001   0.00000E+0000
   6.9820  4.71100E-0001   0.00000E+0000
   6.9840  4.55500E-0001   0.00000E+0000
   6.9860  4.66100E-0001   0.00000E+0000
   6.9890  4.70700E-0001   0.00000E+0000
   6.9910  4.61500E-0001   0.00000E+0000
   6.9940  4.80100E-0001   0.00000E+0000
   6.9960  4.88900E-0001   0.00000E+0000
   6.9980  5.00300E-0001   0.00000E+0000
   7.0030  4.70200E-0001   0.00000E+0000
   7.0050  4.80000E-0001   0.00000E+0000
   7.0070  4.83900E-0001   0.00000E+0000
   7.0100  4.83400E-0001   0.00000E+0000
   7.0110  4.82700E-0001   0.00000E+0000
   7.0160  4.87900E-0001   0.00000E+0000
   7.0180  4.85300E-0001   0.00000E+0000
   7.0210  5.02300E-0001   0.00000E+0000
   7.0230  5.07400E-0001   0.00000E+0000
   7.0250  4.85700E-0001   0.00000E+0000
   7.0280  4.92100E-0001   0.00000E+0000
   7.0300  5.03500E-0001   0.00000E+0000
   7.0320  4.82300E-0001   0.00000E+0000
   7.0350  4.96000E-0001   0.00000E+0000
   7.0370  4.98800E-0001   0.00000E+0000
   7.0390  5.18700E-0001   0.00000E+0000
   7.0420  5.27400E-0001   0.00000E+0000
   7.0440  5.18200E-0001   0.00000E+0000
   7.0460  5.16200E-0001   0.00000E+0000
   7.0490  5.00000E-0001   0.00000E+0000
   7.0510  5.17200E-0001   0.00000E+0000
   7.0530  5.14300E-0001   0.00000E+0000
   7.0550  5.19200E-0001   0.00000E+0000
   7.0580  5.16600E-0001   0.00000E+0000
   7.0610  5.29000E-0001   0.00000E+0000
   7.0640  5.40400E-0001   0.00000E+0000
   7.0650  5.31200E-0001   0.00000E+0000
   7.0670  5.38700E-0001   0.00000E+0000
   7.0700  5.25500E-0001   0.00000E+0000
   7.0740  5.54100E-0001   0.00000E+0000
   7.0760  5.45800E-0001   0.00000E+0000
   7.0790  5.39300E-0001   0.00000E+0000
   7.0800  5.27200E-0001   0.00000E+0000
   7.0840  5.44400E-0001   0.00000E+0000
   7.0850  5.59000E-0001   0.00000E+0000
   7.0870  5.70100E-0001   0.00000E+0000
   7.0900  5.72500E-0001   0.00000E+0000
   7.0930  5.62600E-0001   0.00000E+0000
   7.0940  5.64700E-0001   0.00000E+0000
   7.0960  5.75100E-0001   0.00000E+0000
   7.0990  5.88600E-0001   0.00000E+0000
   7.1010  5.94600E-0001   0.00000E+0000
