# Supplementary material for: Self-association of MreC as a regulatory signal in bacterial cell wall elongation
Source: Nat Commun. 2021 May 20;12:2987. doi: 10.1038/s41467-021-22957-9 (PMC8137920; doi:10.1038/s41467-021-22957-9)
Supplement: Supplementary file 4 — Source Data [file 41467_2021_22957_MOESM4_ESM.zip › Martins2-Source-Data/AUC_rawdata/E.coli/00041.RA3]

MREC FHEC 0,8 abs
R 3 20.0 20000 0011713 3.7590E10 281 1 
   5.8030 -4.33000E-0001   0.00000E+0000
   5.8100 -1.53700E-0001   0.00000E+0000
   5.8110 -2.30200E-0001   0.00000E+0000
   5.8150 -2.34200E-0001   0.00000E+0000
   5.8160 -3.07400E-0001   0.00000E+0000
   5.8180 -3.34400E-0001   0.00000E+0000
   5.8230 -7.39800E-0001   0.00000E+0000
   5.8250 -5.02000E-0001   0.00000E+0000
   5.8280 -2.98400E-0001   0.00000E+0000
   5.8300  7.90000E-0003   0.00000E+0000
   5.8320  1.09000E-0001   0.00000E+0000
   5.8340  1.50300E-0001   0.00000E+0000
   5.8370  1.12000E-0001   0.00000E+0000
   5.8390  9.44000E-0002   0.00000E+0000
   5.8410  9.10000E-0002   0.00000E+0000
   5.8420  9.20000E-0002   0.00000E+0000
   5.8440  8.21000E-0002   0.00000E+0000
   5.8460  7.12000E-0002   0.00000E+0000
   5.8480  1.00300E-0001   0.00000E+0000
   5.8500  8.61000E-0002   0.00000E+0000
   5.8510  9.16000E-0002   0.00000E+0000
   5.8550  6.96000E-0002   0.00000E+0000
   5.8570  7.70000E-0003   0.00000E+0000
   5.8590  4.42000E-0002   0.00000E+0000
   5.8620  9.00000E-0003   0.00000E+0000
   5.8650  3.68000E-0002   0.00000E+0000
   5.8660  4.42000E-0002   0.00000E+0000
   5.8670  3.00000E-0002   0.00000E+0000
   5.8700  1.50000E-0003   0.00000E+0000
   5.8730 -3.57000E-0002   0.00000E+0000
   5.8760  4.10000E-0003   0.00000E+0000
   5.8770  9.00000E-0003   0.00000E+0000
   5.8780  5.19000E-0002   0.00000E+0000
   5.8800  5.25000E-0002   0.00000E+0000
   5.8830  3.71000E-0002   0.00000E+0000
   5.8850  1.24000E-0002   0.00000E+0000
   5.8870  1.08000E-0002   0.00000E+0000
   5.8920  4.29000E-0002   0.00000E+0000
   5.8940  1.70000E-0002   0.00000E+0000
   5.8990  1.54000E-0002   0.00000E+0000
   5.9020  4.52000E-0002   0.00000E+0000
   5.9050  2.08000E-0002   0.00000E+0000
   5.9060  2.66000E-0002   0.00000E+0000
   5.9080  1.30000E-0002   0.00000E+0000
   5.9100  1.25000E-0002   0.00000E+0000
   5.9130  1.79000E-0002   0.00000E+0000
   5.9150  2.66000E-0002   0.00000E+0000
   5.9170  3.00000E-0002   0.00000E+0000
   5.9200  2.14000E-0002   0.00000E+0000
   5.9210  4.20000E-0003   0.00000E+0000
   5.9240  1.42000E-0002   0.00000E+0000
   5.9250  4.84000E-0002   0.00000E+0000
   5.9280  2.15000E-0002   0.00000E+0000
   5.9300  5.08000E-0002   0.00000E+0000
   5.9310  7.87000E-0002   0.00000E+0000
   5.9320  7.18000E-0002   0.00000E+0000
   5.9350  4.17000E-0002   0.00000E+0000
   5.9370  3.48000E-0002   0.00000E+0000
   5.9390  6.85000E-0002   0.00000E+0000
   5.9400  8.26000E-0002   0.00000E+0000
   5.9440  5.54000E-0002   0.00000E+0000
   5.9450  8.81000E-0002   0.00000E+0000
   5.9490  6.78000E-0002   0.00000E+0000
   5.9510  4.05000E-0002   0.00000E+0000
   5.9530  4.81000E-0002   0.00000E+0000
   5.9560  5.89000E-0002   0.00000E+0000
   5.9580  5.93000E-0002   0.00000E+0000
   5.9610  9.65000E-0002   0.00000E+0000
   5.9650  5.47000E-0002   0.00000E+0000
   5.9670  3.23000E-0002   0.00000E+0000
   5.9700  2.60000E-0002   0.00000E+0000
   5.9720  1.92000E-0002   0.00000E+0000
   5.9730  3.04000E-0002   0.00000E+0000
   5.9750  4.08000E-0002   0.00000E+0000
   5.9770  2.84000E-0002   0.00000E+0000
   5.9800  6.36000E-0002   0.00000E+0000
   5.9820 -3.70600E-0001   0.00000E+0000
   5.9840 -9.39300E-0001   0.00000E+0000
   5.9870 -1.25070E+0000   0.00000E+0000
   5.9890 -1.50850E+0000   0.00000E+0000
   5.9900 -1.60710E+0000   0.00000E+0000
   5.9940 -1.92990E+0000   0.00000E+0000
   5.9950 -1.97270E+0000   0.00000E+0000
   5.9990 -1.95720E+0000   0.00000E+0000
   6.0010 -1.87400E+0000   0.00000E+0000
   6.0040 -1.84040E+0000   0.00000E+0000
   6.0070 -1.69460E+0000   0.00000E+0000
   6.0090 -1.61950E+0000   0.00000E+0000
   6.0110 -1.30410E+0000   0.00000E+0000
   6.0140 -9.20000E-0001   0.00000E+0000
   6.0160 -2.73400E-0001   0.00000E+0000
   6.0170  2.41000E-0002   0.00000E+0000
   6.0200  1.36500E-0001   0.00000E+0000
   6.0220  1.19200E-0001   0.00000E+0000
   6.0250  1.52900E-0001   0.00000E+0000
   6.0280  1.10300E-0001   0.00000E+0000
   6.0300  1.46500E-0001   0.00000E+0000
   6.0320  1.45000E-0001   0.00000E+0000
   6.0340  1.44600E-0001   0.00000E+0000
   6.0370  1.69600E-0001   0.00000E+0000
   6.0390  1.05200E-0001   0.00000E+0000
   6.0410  8.99000E-0002   0.00000E+0000
   6.0440  1.09400E-0001   0.00000E+0000
   6.0450  1.28800E-0001   0.00000E+0000
   6.0470  1.24000E-0001   0.00000E+0000
   6.0510  1.12500E-0001   0.00000E+0000
   6.0530  1.16300E-0001   0.00000E+0000
   6.0560  1.22500E-0001   0.00000E+0000
   6.0570  1.13700E-0001   0.00000E+0000
   6.0610  1.23000E-0001   0.00000E+0000
   6.0620  1.11600E-0001   0.00000E+0000
   6.0640  1.19800E-0001   0.00000E+0000
   6.0650  1.24100E-0001   0.00000E+0000
   6.0700  1.06400E-0001   0.00000E+0000
   6.0710  1.01700E-0001   0.00000E+0000
   6.0730  1.08700E-0001   0.00000E+0000
   6.0750  1.18000E-0001   0.00000E+0000
   6.0770  1.59200E-0001   0.00000E+0000
   6.0780  1.56900E-0001   0.00000E+0000
   6.0820  1.32100E-0001   0.00000E+0000
   6.0830  1.05500E-0001   0.00000E+0000
   6.0850  9.18600E-0001   0.00000E+0000
   6.0870  1.22220E+0000   0.00000E+0000
   6.0900  1.43960E+0000   0.00000E+0000
   6.0940  1.54090E+0000   0.00000E+0000
   6.0970  2.05520E+0000   0.00000E+0000
   6.1010  2.05270E+0000   0.00000E+0000
   6.1030  2.04800E+0000   0.00000E+0000
   6.1060  1.97440E+0000   0.00000E+0000
   6.1090  1.92610E+0000   0.00000E+0000
   6.1130  1.74250E+0000   0.00000E+0000
   6.1140  1.53980E+0000   0.00000E+0000
   6.1170  1.20860E+0000   0.00000E+0000
   6.1200  3.73900E-0001   0.00000E+0000
   6.1240  1.42600E-0001   0.00000E+0000
   6.1260  2.00100E-0001   0.00000E+0000
   6.1290  1.87000E-0001   0.00000E+0000
   6.1320  1.93200E-0001   0.00000E+0000
   6.1330  1.82600E-0001   0.00000E+0000
   6.1350  1.85500E-0001   0.00000E+0000
   6.1380  1.85400E-0001   0.00000E+0000
   6.1400  1.84200E-0001   0.00000E+0000
   6.1420  1.80200E-0001   0.00000E+0000
   6.1450  1.91400E-0001   0.00000E+0000
   6.1470  2.03400E-0001   0.00000E+0000
   6.1520  1.91100E-0001   0.00000E+0000
   6.1540  2.05600E-0001   0.00000E+0000
   6.1560  2.08200E-0001   0.00000E+0000
   6.1590  2.14700E-0001   0.00000E+0000
   6.1620  2.14200E-0001   0.00000E+0000
   6.1630  2.16800E-0001   0.00000E+0000
   6.1660  2.30200E-0001   0.00000E+0000
   6.1680  2.38600E-0001   0.00000E+0000
   6.1690  2.23500E-0001   0.00000E+0000
   6.1720  2.41700E-0001   0.00000E+0000
   6.1750  2.35000E-0001   0.00000E+0000
   6.1760  2.40600E-0001   0.00000E+0000
   6.1790  2.46300E-0001   0.00000E+0000
   6.1810  2.44000E-0001   0.00000E+0000
   6.1830  2.53700E-0001   0.00000E+0000
   6.1850  2.46800E-0001   0.00000E+0000
   6.1870  2.54900E-0001   0.00000E+0000
   6.1890  2.53800E-0001   0.00000E+0000
   6.1920  2.62600E-0001   0.00000E+0000
   6.1940  2.54000E-0001   0.00000E+0000
   6.1950  2.64600E-0001   0.00000E+0000
   6.1980  2.71900E-0001   0.00000E+0000
   6.2010  2.69900E-0001   0.00000E+0000
   6.2040  2.75000E-0001   0.00000E+0000
   6.2060  2.84000E-0001   0.00000E+0000
   6.2090  2.85100E-0001   0.00000E+0000
   6.2120  2.88700E-0001   0.00000E+0000
   6.2130  2.96400E-0001   0.00000E+0000
   6.2170  2.97000E-0001   0.00000E+0000
   6.2190  2.95900E-0001   0.00000E+0000
   6.2210  3.01500E-0001   0.00000E+0000
   6.2230  3.05400E-0001   0.00000E+0000
   6.2240  3.15400E-0001   0.00000E+0000
   6.2260  3.37200E-0001   0.00000E+0000
   6.2270  3.23900E-0001   0.00000E+0000
   6.2300  2.47200E-0001   0.00000E+0000
   6.2320  2.55700E-0001   0.00000E+0000
   6.2340  3.05600E-0001   0.00000E+0000
   6.2370  3.42800E-0001   0.00000E+0000
   6.2380  3.33000E-0001   0.00000E+0000
   6.2420  3.30800E-0001   0.00000E+0000
   6.2440  3.37200E-0001   0.00000E+0000
   6.2460  3.35800E-0001   0.00000E+0000
   6.2480  3.35900E-0001   0.00000E+0000
   6.2500  3.36200E-0001   0.00000E+0000
   6.2520  3.38000E-0001   0.00000E+0000
   6.2590  3.47200E-0001   0.00000E+0000
   6.2610  3.53500E-0001   0.00000E+0000
   6.2640  3.54300E-0001   0.00000E+0000
   6.2660  3.62900E-0001   0.00000E+0000
   6.2680  3.65200E-0001   0.00000E+0000
   6.2710  3.53400E-0001   0.00000E+0000
   6.2730  3.52800E-0001   0.00000E+0000
   6.2740  3.65700E-0001   0.00000E+0000
   6.2750  3.63300E-0001   0.00000E+0000
   6.2780  3.64600E-0001   0.00000E+0000
   6.2800  3.60200E-0001   0.00000E+0000
   6.2850  3.71600E-0001   0.00000E+0000
   6.2880  3.79100E-0001   0.00000E+0000
   6.2890  3.71400E-0001   0.00000E+0000
   6.2910  3.74000E-0001   0.00000E+0000
   6.2930  3.71500E-0001   0.00000E+0000
   6.2950  3.82700E-0001   0.00000E+0000
   6.2990  3.87400E-0001   0.00000E+0000
   6.3000  3.84000E-0001   0.00000E+0000
   6.3020  3.85100E-0001   0.00000E+0000
   6.3050  3.82100E-0001   0.00000E+0000
   6.3080  4.03000E-0001   0.00000E+0000
   6.3110  3.89200E-0001   0.00000E+0000
   6.3140  3.87600E-0001   0.00000E+0000
   6.3160  3.91500E-0001   0.00000E+0000
   6.3180  3.94300E-0001   0.00000E+0000
   6.3230  4.02400E-0001   0.00000E+0000
   6.3280  4.25000E-0001   0.00000E+0000
   6.3300  3.60200E-0001   0.00000E+0000
   6.3330  3.65900E-0001   0.00000E+0000
   6.3350  4.02200E-0001   0.00000E+0000
   6.3360  4.28900E-0001   0.00000E+0000
   6.3390  4.23200E-0001   0.00000E+0000
   6.3420  4.19100E-0001   0.00000E+0000
   6.3430  4.20500E-0001   0.00000E+0000
   6.3440  4.27000E-0001   0.00000E+0000
   6.3480  4.29100E-0001   0.00000E+0000
   6.3500  4.19700E-0001   0.00000E+0000
   6.3520  4.26100E-0001   0.00000E+0000
   6.3550  4.21800E-0001   0.00000E+0000
   6.3570  4.28700E-0001   0.00000E+0000
   6.3590  4.17400E-0001   0.00000E+0000
   6.3610  4.21700E-0001   0.00000E+0000
   6.3620  4.31600E-0001   0.00000E+0000
   6.3660  4.33600E-0001   0.00000E+0000
   6.3690  4.31200E-0001   0.00000E+0000
   6.3710  4.27900E-0001   0.00000E+0000
   6.3750  4.38900E-0001   0.00000E+0000
   6.3780  4.45500E-0001   0.00000E+0000
   6.3800  4.38100E-0001   0.00000E+0000
   6.3810  4.29800E-0001   0.00000E+0000
   6.3830  4.39300E-0001   0.00000E+0000
   6.3850  4.50000E-0001   0.00000E+0000
   6.3870  4.47400E-0001   0.00000E+0000
   6.3900  4.37600E-0001   0.00000E+0000
   6.3930  4.50200E-0001   0.00000E+0000
   6.3950  4.41800E-0001   0.00000E+0000
   6.3980  4.50400E-0001   0.00000E+0000
   6.3990  4.45800E-0001   0.00000E+0000
   6.4010  4.50400E-0001   0.00000E+0000
   6.4040  4.45900E-0001   0.00000E+0000
   6.4060  4.46700E-0001   0.00000E+0000
   6.4080  4.46800E-0001   0.00000E+0000
   6.4100  4.51900E-0001   0.00000E+0000
   6.4120  4.50700E-0001   0.00000E+0000
   6.4150  4.37000E-0001   0.00000E+0000
   6.4170  4.46800E-0001   0.00000E+0000
   6.4200  4.52100E-0001   0.00000E+0000
   6.4230  4.49200E-0001   0.00000E+0000
   6.4240  4.56400E-0001   0.00000E+0000
   6.4280  4.50300E-0001   0.00000E+0000
   6.4310  4.48700E-0001   0.00000E+0000
   6.4330  4.52200E-0001   0.00000E+0000
   6.4360  4.48700E-0001   0.00000E+0000
   6.4380  4.50600E-0001   0.00000E+0000
   6.4400  4.53600E-0001   0.00000E+0000
   6.4420  4.57100E-0001   0.00000E+0000
   6.4450  4.52400E-0001   0.00000E+0000
   6.4460  4.62700E-0001   0.00000E+0000
   6.4490  4.46000E-0001   0.00000E+0000
   6.4510  4.50100E-0001   0.00000E+0000
   6.4540  4.60100E-0001   0.00000E+0000
   6.4560  4.54200E-0001   0.00000E+0000
   6.4600  4.52800E-0001   0.00000E+0000
   6.4630  4.51600E-0001   0.00000E+0000
   6.4650  4.56900E-0001   0.00000E+0000
   6.4680  4.48900E-0001   0.00000E+0000
   6.4700  4.53000E-0001   0.00000E+0000
   6.4720  4.53800E-0001   0.00000E+0000
   6.4730  4.53600E-0001   0.00000E+0000
   6.4770  4.69800E-0001   0.00000E+0000
   6.4780  5.08700E-0001   0.00000E+0000
   6.4810  4.78800E-0001   0.00000E+0000
   6.4830  4.62600E-0001   0.00000E+0000
   6.4860  4.69100E-0001   0.00000E+0000
   6.4880  4.51500E-0001   0.00000E+0000
   6.4900  4.59200E-0001   0.00000E+0000
   6.4940  4.49200E-0001   0.00000E+0000
   6.4960  4.63200E-0001   0.00000E+0000
   6.5000  4.58300E-0001   0.00000E+0000
   6.5020  4.58700E-0001   0.00000E+0000
   6.5050  4.58400E-0001   0.00000E+0000
   6.5070  4.58300E-0001   0.00000E+0000
   6.5100  4.70700E-0001   0.00000E+0000
   6.5120  4.60400E-0001   0.00000E+0000
   6.5130  4.41000E-0001   0.00000E+0000
   6.5150  4.34400E-0001   0.00000E+0000
   6.5180  4.55600E-0001   0.00000E+0000
   6.5190  4.73800E-0001   0.00000E+0000
   6.5220  4.67300E-0001   0.00000E+0000
   6.5240  4.67000E-0001   0.00000E+0000
   6.5260  4.61400E-0001   0.00000E+0000
   6.5280  4.57700E-0001   0.00000E+0000
   6.5310  4.59900E-0001   0.00000E+0000
   6.5350  4.61100E-0001   0.00000E+0000
   6.5380  4.71000E-0001   0.00000E+0000
   6.5400  4.72500E-0001   0.00000E+0000
   6.5420  4.68900E-0001   0.00000E+0000
   6.5450  4.60100E-0001   0.00000E+0000
   6.5470  4.62000E-0001   0.00000E+0000
   6.5490  4.65300E-0001   0.00000E+0000
   6.5500  4.85400E-0001   0.00000E+0000
   6.5540  4.68000E-0001   0.00000E+0000
   6.5570  4.57800E-0001   0.00000E+0000
   6.5590  4.61400E-0001   0.00000E+0000
   6.5600  4.64400E-0001   0.00000E+0000
   6.5630  4.68100E-0001   0.00000E+0000
   6.5640  4.76400E-0001   0.00000E+0000
   6.5670  4.71800E-0001   0.00000E+0000
   6.5690  4.78400E-0001   0.00000E+0000
   6.5720  4.69800E-0001   0.00000E+0000
   6.5740  4.62100E-0001   0.00000E+0000
   6.5760  4.74000E-0001   0.00000E+0000
   6.5770  4.70100E-0001   0.00000E+0000
   6.5800  4.64200E-0001   0.00000E+0000
   6.5820  4.71000E-0001   0.00000E+0000
   6.5840  4.73600E-0001   0.00000E+0000
   6.5860  4.79300E-0001   0.00000E+0000
   6.5890  4.71200E-0001   0.00000E+0000
   6.5910  4.71700E-0001   0.00000E+0000
   6.5940  4.80000E-0001   0.00000E+0000
   6.5960  4.81000E-0001   0.00000E+0000
   6.5980  4.68400E-0001   0.00000E+0000
   6.6010  4.87300E-0001   0.00000E+0000
   6.6040  4.98200E-0001   0.00000E+0000
   6.6050  4.82300E-0001   0.00000E+0000
   6.6080  4.82300E-0001   0.00000E+0000
   6.6100  4.80400E-0001   0.00000E+0000
   6.6120  4.82700E-0001   0.00000E+0000
   6.6150  4.84500E-0001   0.00000E+0000
   6.6170  4.86200E-0001   0.00000E+0000
   6.6190  4.86300E-0001   0.00000E+0000
   6.6210  4.93300E-0001   0.00000E+0000
   6.6230  4.86100E-0001   0.00000E+0000
   6.6260  4.89500E-0001   0.00000E+0000
   6.6290  4.95000E-0001   0.00000E+0000
   6.6300  4.97800E-0001   0.00000E+0000
   6.6310  4.91900E-0001   0.00000E+0000
   6.6330  4.99600E-0001   0.00000E+0000
   6.6340  4.89200E-0001   0.00000E+0000
   6.6390  5.08700E-0001   0.00000E+0000
   6.6410  4.98400E-0001   0.00000E+0000
   6.6430  4.98300E-0001   0.00000E+0000
   6.6450  4.92600E-0001   0.00000E+0000
   6.6460  4.79800E-0001   0.00000E+0000
   6.6480  4.99500E-0001   0.00000E+0000
   6.6520  4.91400E-0001   0.00000E+0000
   6.6550  4.89800E-0001   0.00000E+0000
   6.6570  4.98300E-0001   0.00000E+0000
   6.6580  5.02400E-0001   0.00000E+0000
   6.6600  4.95600E-0001   0.00000E+0000
   6.6620  5.03500E-0001   0.00000E+0000
   6.6650  4.95500E-0001   0.00000E+0000
   6.6670  5.04300E-0001   0.00000E+0000
   6.6690  5.06900E-0001   0.00000E+0000
   6.6710  5.11700E-0001   0.00000E+0000
   6.6740  5.00500E-0001   0.00000E+0000
   6.6750  5.00700E-0001   0.00000E+0000
   6.6770  5.01800E-0001   0.00000E+0000
   6.6810  5.17900E-0001   0.00000E+0000
   6.6830  5.15100E-0001   0.00000E+0000
   6.6850  5.07100E-0001   0.00000E+0000
   6.6870  5.06900E-0001   0.00000E+0000
   6.6900  5.02700E-0001   0.00000E+0000
   6.6920  5.13100E-0001   0.00000E+0000
   6.6960  5.18400E-0001   0.00000E+0000
   6.6980  5.14500E-0001   0.00000E+0000
   6.7010  5.07800E-0001   0.00000E+0000
   6.7030  5.10600E-0001   0.00000E+0000
   6.7050  5.13500E-0001   0.00000E+0000
   6.7070  5.12500E-0001   0.00000E+0000
   6.7100  5.16700E-0001   0.00000E+0000
   6.7110  5.11300E-0001   0.00000E+0000
   6.7140  5.07900E-0001   0.00000E+0000
   6.7160  5.13500E-0001   0.00000E+0000
   6.7180  5.09000E-0001   0.00000E+0000
   6.7210  5.13600E-0001   0.00000E+0000
   6.7230  5.18700E-0001   0.00000E+0000
   6.7260  5.18400E-0001   0.00000E+0000
   6.7270  5.22300E-0001   0.00000E+0000
   6.7290  5.27800E-0001   0.00000E+0000
   6.7310  5.17300E-0001   0.00000E+0000
   6.7350  5.33200E-0001   0.00000E+0000
   6.7360  5.21300E-0001   0.00000E+0000
   6.7390  5.26700E-0001   0.00000E+0000
   6.7410  5.36400E-0001   0.00000E+0000
   6.7450  5.20500E-0001   0.00000E+0000
   6.7470  5.09800E-0001   0.00000E+0000
   6.7500  5.27900E-0001   0.00000E+0000
   6.7510  5.38000E-0001   0.00000E+0000
   6.7540  5.34900E-0001   0.00000E+0000
   6.7580  5.47200E-0001   0.00000E+0000
   6.7590  5.38800E-0001   0.00000E+0000
   6.7620  5.45100E-0001   0.00000E+0000
   6.7630  5.40600E-0001   0.00000E+0000
   6.7650  5.31900E-0001   0.00000E+0000
   6.7680  5.12300E-0001   0.00000E+0000
   6.7710  5.25100E-0001   0.00000E+0000
   6.7720  5.29700E-0001   0.00000E+0000
   6.7740  5.44500E-0001   0.00000E+0000
   6.7770  5.36900E-0001   0.00000E+0000
   6.7790  5.37500E-0001   0.00000E+0000
   6.7810  5.38900E-0001   0.00000E+0000
   6.7830  5.41400E-0001   0.00000E+0000
   6.7890  5.45100E-0001   0.00000E+0000
   6.7930  5.61800E-0001   0.00000E+0000
   6.7960  5.33800E-0001   0.00000E+0000
   6.8000  5.29900E-0001   0.00000E+0000
   6.8020  5.50700E-0001   0.00000E+0000
   6.8050  5.48600E-0001   0.00000E+0000
   6.8080  5.52600E-0001   0.00000E+0000
   6.8090  5.57300E-0001   0.00000E+0000
   6.8120  5.69100E-0001   0.00000E+0000
   6.8140  5.38500E-0001   0.00000E+0000
   6.8160  5.59300E-0001   0.00000E+0000
   6.8190  5.47800E-0001   0.00000E+0000
   6.8210  5.33800E-0001   0.00000E+0000
   6.8240  5.36900E-0001   0.00000E+0000
   6.8270  5.38100E-0001   0.00000E+0000
   6.8280  5.40100E-0001   0.00000E+0000
   6.8310  5.49700E-0001   0.00000E+0000
   6.8340  5.49300E-0001   0.00000E+0000
   6.8360  5.57000E-0001   0.00000E+0000
   6.8390  5.46600E-0001   0.00000E+0000
   6.8410  5.42000E-0001   0.00000E+0000
   6.8440  5.35300E-0001   0.00000E+0000
   6.8470  5.46300E-0001   0.00000E+0000
   6.8500  5.60700E-0001   0.00000E+0000
   6.8510  5.56600E-0001   0.00000E+0000
   6.8560  5.55400E-0001   0.00000E+0000
   6.8580  5.48300E-0001   0.00000E+0000
   6.8600  5.38400E-0001   0.00000E+0000
   6.8620  5.43400E-0001   0.00000E+0000
   6.8650  5.51700E-0001   0.00000E+0000
   6.8670  5.46100E-0001   0.00000E+0000
   6.8700  5.56300E-0001   0.00000E+0000
   6.8720  5.58300E-0001   0.00000E+0000
   6.8760  5.61700E-0001   0.00000E+0000
   6.8790  5.53800E-0001   0.00000E+0000
   6.8810  5.54500E-0001   0.00000E+0000
   6.8830  5.65000E-0001   0.00000E+0000
   6.8860  5.44900E-0001   0.00000E+0000
   6.8880  5.61000E-0001   0.00000E+0000
   6.8900  5.57000E-0001   0.00000E+0000
   6.8930  5.54000E-0001   0.00000E+0000
   6.8950  5.63000E-0001   0.00000E+0000
   6.9000  5.86000E-0001   0.00000E+0000
   6.9020  5.90700E-0001   0.00000E+0000
   6.9050  5.81600E-0001   0.00000E+0000
   6.9070  5.75400E-0001   0.00000E+0000
   6.9090  5.76000E-0001   0.00000E+0000
   6.9120  5.82200E-0001   0.00000E+0000
   6.9140  5.73900E-0001   0.00000E+0000
   6.9170  5.71500E-0001   0.00000E+0000
   6.9180  5.70900E-0001   0.00000E+0000
   6.9200  5.67200E-0001   0.00000E+0000
   6.9220  5.63000E-0001   0.00000E+0000
   6.9250  5.83400E-0001   0.00000E+0000
   6.9260  5.69000E-0001   0.00000E+0000
   6.9290  5.69700E-0001   0.00000E+0000
   6.9320  5.74200E-0001   0.00000E+0000
   6.9350  5.92900E-0001   0.00000E+0000
   6.9370  5.68500E-0001   0.00000E+0000
   6.9390  5.89300E-0001   0.00000E+0000
   6.9420  5.89900E-0001   0.00000E+0000
   6.9440  5.74300E-0001   0.00000E+0000
   6.9480  5.59300E-0001   0.00000E+0000
   6.9500  5.64900E-0001   0.00000E+0000
   6.9530  5.70800E-0001   0.00000E+0000
   6.9550  5.68300E-0001   0.00000E+0000
   6.9570  5.79900E-0001   0.00000E+0000
   6.9600  5.70600E-0001   0.00000E+0000
   6.9620  5.54600E-0001   0.00000E+0000
   6.9630  5.66300E-0001   0.00000E+0000
   6.9660  5.66900E-0001   0.00000E+0000
   6.9680  5.49200E-0001   0.00000E+0000
   6.9720  5.50100E-0001   0.00000E+0000
   6.9740  5.67500E-0001   0.00000E+0000
   6.9750  5.69300E-0001   0.00000E+0000
   6.9770  5.53600E-0001   0.00000E+0000
   6.9790  5.54400E-0001   0.00000E+0000
   6.9820  5.47100E-0001   0.00000E+0000
   6.9840  5.47900E-0001   0.00000E+0000
   6.9860  5.52500E-0001   0.00000E+0000
   6.9910  5.47200E-0001   0.00000E+0000
   6.9930  5.71400E-0001   0.00000E+0000
   6.9960  5.81200E-0001   0.00000E+0000
   6.9990  5.47500E-0001   0.00000E+0000
   7.0020  5.55000E-0001   0.00000E+0000
   7.0030  5.67300E-0001   0.00000E+0000
   7.0050  5.61500E-0001   0.00000E+0000
   7.0080  5.68600E-0001   0.00000E+0000
   7.0090  5.75100E-0001   0.00000E+0000
   7.0140  5.78600E-0001   0.00000E+0000
   7.0180  5.63700E-0001   0.00000E+0000
   7.0210  5.81900E-0001   0.00000E+0000
   7.0230  5.85400E-0001   0.00000E+0000
   7.0260  5.70500E-0001   0.00000E+0000
   7.0280  5.89400E-0001   0.00000E+0000
   7.0310  5.74500E-0001   0.00000E+0000
   7.0350  5.80300E-0001   0.00000E+0000
   7.0370  5.91500E-0001   0.00000E+0000
   7.0390  6.08700E-0001   0.00000E+0000
   7.0410  6.08000E-0001   0.00000E+0000
   7.0450  5.91700E-0001   0.00000E+0000
   7.0480  5.82800E-0001   0.00000E+0000
   7.0500  5.97400E-0001   0.00000E+0000
   7.0530  5.92700E-0001   0.00000E+0000
   7.0550  6.10100E-0001   0.00000E+0000
   7.0580  6.06800E-0001   0.00000E+0000
   7.0600  6.02300E-0001   0.00000E+0000
   7.0630  6.23300E-0001   0.00000E+0000
   7.0650  6.12100E-0001   0.00000E+0000
   7.0660  6.13300E-0001   0.00000E+0000
   7.0680  6.15500E-0001   0.00000E+0000
   7.0720  6.32800E-0001   0.00000E+0000
   7.0740  6.36600E-0001   0.00000E+0000
   7.0770  6.10700E-0001   0.00000E+0000
   7.0790  6.07100E-0001   0.00000E+0000
   7.0810  6.09900E-0001   0.00000E+0000
   7.0840  6.35500E-0001   0.00000E+0000
   7.0870  6.34400E-0001   0.00000E+0000
   7.0900  6.34700E-0001   0.00000E+0000
   7.0920  6.29800E-0001   0.00000E+0000
   7.0940  6.26700E-0001   0.00000E+0000
   7.0970  6.44200E-0001   0.00000E+0000
   7.0990  6.50500E-0001   0.00000E+0000
   7.1020  6.68500E-0001   0.00000E+0000
