# Supplementary material for: Self-association of MreC as a regulatory signal in bacterial cell wall elongation
Source: Nat Commun. 2021 May 20;12:2987. doi: 10.1038/s41467-021-22957-9 (PMC8137920; doi:10.1038/s41467-021-22957-9)
Supplement: Supplementary file 4 — Source Data [file 41467_2021_22957_MOESM4_ESM.zip › Martins2-Source-Data/AUC_rawdata/E.coli/00055.RA3]

MREC FHEC 0,8 abs
R 3 20.1 20000 0014636 5.0410E10 281 1 
   5.8010 -4.42700E-0001   0.00000E+0000
   5.8030 -2.14800E-0001   0.00000E+0000
   5.8050 -1.68700E-0001   0.00000E+0000
   5.8070 -2.46000E-0001   0.00000E+0000
   5.8100 -2.25100E-0001   0.00000E+0000
   5.8120 -2.02000E-0001   0.00000E+0000
   5.8160 -2.48000E-0001   0.00000E+0000
   5.8170 -3.30900E-0001   0.00000E+0000
   5.8200 -6.04000E-0001   0.00000E+0000
   5.8210 -6.37000E-0001   0.00000E+0000
   5.8230 -4.61400E-0001   0.00000E+0000
   5.8250 -3.94500E-0001   0.00000E+0000
   5.8270 -2.53200E-0001   0.00000E+0000
   5.8280  3.00000E-0003   0.00000E+0000
   5.8300  8.19000E-0002   0.00000E+0000
   5.8310  1.56200E-0001   0.00000E+0000
   5.8340  1.51500E-0001   0.00000E+0000
   5.8350  1.27100E-0001   0.00000E+0000
   5.8370  1.06500E-0001   0.00000E+0000
   5.8390  8.74000E-0002   0.00000E+0000
   5.8410  1.05000E-0001   0.00000E+0000
   5.8420  9.17000E-0002   0.00000E+0000
   5.8450  6.82000E-0002   0.00000E+0000
   5.8470  1.16100E-0001   0.00000E+0000
   5.8480  1.07500E-0001   0.00000E+0000
   5.8490  9.03000E-0002   0.00000E+0000
   5.8510  8.18000E-0002   0.00000E+0000
   5.8530  7.70000E-0002   0.00000E+0000
   5.8540  4.24000E-0002   0.00000E+0000
   5.8580  3.12000E-0002   0.00000E+0000
   5.8590  4.37000E-0002   0.00000E+0000
   5.8610  1.93000E-0002   0.00000E+0000
   5.8630  2.79000E-0002   0.00000E+0000
   5.8640  3.82000E-0002   0.00000E+0000
   5.8660  3.76000E-0002   0.00000E+0000
   5.8700 -3.22000E-0002   0.00000E+0000
   5.8720 -4.46000E-0002   0.00000E+0000
   5.8730  1.00000E-0003   0.00000E+0000
   5.8750  1.00000E-0002   0.00000E+0000
   5.8770  2.18000E-0002   0.00000E+0000
   5.8780  4.43000E-0002   0.00000E+0000
   5.8800  4.42000E-0002   0.00000E+0000
   5.8820  2.47000E-0002   0.00000E+0000
   5.8860  3.40000E-0003   0.00000E+0000
   5.8870  1.54000E-0002   0.00000E+0000
   5.8890  5.13000E-0002   0.00000E+0000
   5.8920  3.33000E-0002   0.00000E+0000
   5.8940  3.61000E-0002   0.00000E+0000
   5.8970  8.80000E-0003   0.00000E+0000
   5.8990  3.61000E-0002   0.00000E+0000
   5.9010  3.52000E-0002   0.00000E+0000
   5.9030  2.39000E-0002   0.00000E+0000
   5.9060  1.94000E-0002   0.00000E+0000
   5.9080  7.00000E-0003   0.00000E+0000
   5.9100  2.46000E-0002   0.00000E+0000
   5.9120  1.97000E-0002   0.00000E+0000
   5.9160  2.12000E-0002   0.00000E+0000
   5.9170  2.64000E-0002   0.00000E+0000
   5.9190  1.42000E-0002   0.00000E+0000
   5.9210 -2.00000E-0003   0.00000E+0000
   5.9230  2.59000E-0002   0.00000E+0000
   5.9250  4.37000E-0002   0.00000E+0000
   5.9270  2.77000E-0002   0.00000E+0000
   5.9280  5.71000E-0002   0.00000E+0000
   5.9310  7.64000E-0002   0.00000E+0000
   5.9330  5.28000E-0002   0.00000E+0000
   5.9350  4.09000E-0002   0.00000E+0000
   5.9390  5.80000E-0002   0.00000E+0000
   5.9400  7.98000E-0002   0.00000E+0000
   5.9430  6.24000E-0002   0.00000E+0000
   5.9440  7.74000E-0002   0.00000E+0000
   5.9460  7.79000E-0002   0.00000E+0000
   5.9490  7.33000E-0002   0.00000E+0000
   5.9500  4.46000E-0002   0.00000E+0000
   5.9520  3.97000E-0002   0.00000E+0000
   5.9540  5.79000E-0002   0.00000E+0000
   5.9560  5.85000E-0002   0.00000E+0000
   5.9580  6.06000E-0002   0.00000E+0000
   5.9600  1.14000E-0001   0.00000E+0000
   5.9610  8.33000E-0002   0.00000E+0000
   5.9640  6.62000E-0002   0.00000E+0000
   5.9660  4.24000E-0002   0.00000E+0000
   5.9680  1.88000E-0002   0.00000E+0000
   5.9700  2.04000E-0002   0.00000E+0000
   5.9720  3.04000E-0002   0.00000E+0000
   5.9750  2.84000E-0002   0.00000E+0000
   5.9770  4.82000E-0002   0.00000E+0000
   5.9780  4.10000E-0003   0.00000E+0000
   5.9820 -5.24300E-0001   0.00000E+0000
   5.9830 -1.01960E+0000   0.00000E+0000
   5.9850 -1.24930E+0000   0.00000E+0000
   5.9870 -1.36250E+0000   0.00000E+0000
   5.9890 -1.48230E+0000   0.00000E+0000
   5.9900 -1.66310E+0000   0.00000E+0000
   5.9930 -1.87280E+0000   0.00000E+0000
   5.9950 -1.94880E+0000   0.00000E+0000
   5.9970 -2.00530E+0000   0.00000E+0000
   6.0010 -1.87790E+0000   0.00000E+0000
   6.0020 -1.79830E+0000   0.00000E+0000
   6.0060 -1.72760E+0000   0.00000E+0000
   6.0090 -1.56990E+0000   0.00000E+0000
   6.0110 -1.35860E+0000   0.00000E+0000
   6.0140 -8.18300E-0001   0.00000E+0000
   6.0150 -2.57400E-0001   0.00000E+0000
   6.0160  9.04000E-0002   0.00000E+0000
   6.0190  1.55300E-0001   0.00000E+0000
   6.0210  1.25600E-0001   0.00000E+0000
   6.0230  1.52800E-0001   0.00000E+0000
   6.0250  1.37200E-0001   0.00000E+0000
   6.0260  1.14500E-0001   0.00000E+0000
   6.0280  1.36700E-0001   0.00000E+0000
   6.0320  1.43200E-0001   0.00000E+0000
   6.0340  1.53300E-0001   0.00000E+0000
   6.0360  1.72400E-0001   0.00000E+0000
   6.0370  1.28900E-0001   0.00000E+0000
   6.0390  9.07000E-0002   0.00000E+0000
   6.0410  1.07500E-0001   0.00000E+0000
   6.0440  1.30300E-0001   0.00000E+0000
   6.0460  1.10800E-0001   0.00000E+0000
   6.0490  1.06600E-0001   0.00000E+0000
   6.0500  1.11800E-0001   0.00000E+0000
   6.0510  1.20700E-0001   0.00000E+0000
   6.0550  1.18300E-0001   0.00000E+0000
   6.0570  1.11800E-0001   0.00000E+0000
   6.0590  1.23800E-0001   0.00000E+0000
   6.0620  1.10800E-0001   0.00000E+0000
   6.0640  1.13700E-0001   0.00000E+0000
   6.0660  1.22800E-0001   0.00000E+0000
   6.0700  1.08700E-0001   0.00000E+0000
   6.0730  1.01400E-0001   0.00000E+0000
   6.0740  1.14000E-0001   0.00000E+0000
   6.0760  1.37400E-0001   0.00000E+0000
   6.0780  1.55200E-0001   0.00000E+0000
   6.0820  1.49500E-0001   0.00000E+0000
   6.0840  1.19100E-0001   0.00000E+0000
   6.0850  4.35700E-0001   0.00000E+0000
   6.0870  1.19840E+0000   0.00000E+0000
   6.0910  1.39670E+0000   0.00000E+0000
   6.0940  1.46140E+0000   0.00000E+0000
   6.0960  1.93550E+0000   0.00000E+0000
   6.1000  2.10360E+0000   0.00000E+0000
   6.1020  2.04520E+0000   0.00000E+0000
   6.1050  1.98380E+0000   0.00000E+0000
   6.1080  1.93140E+0000   0.00000E+0000
   6.1090  1.87040E+0000   0.00000E+0000
   6.1110  1.82410E+0000   0.00000E+0000
   6.1130  1.67440E+0000   0.00000E+0000
   6.1160  1.27250E+0000   0.00000E+0000
   6.1190  1.20000E-0001   0.00000E+0000
   6.1250  1.29200E-0001   0.00000E+0000
   6.1280  1.66100E-0001   0.00000E+0000
   6.1300  1.61800E-0001   0.00000E+0000
   6.1320  1.65700E-0001   0.00000E+0000
   6.1340  1.56100E-0001   0.00000E+0000
   6.1350  1.54200E-0001   0.00000E+0000
   6.1380  1.58600E-0001   0.00000E+0000
   6.1410  1.50700E-0001   0.00000E+0000
   6.1450  1.60700E-0001   0.00000E+0000
   6.1470  1.67100E-0001   0.00000E+0000
   6.1510  1.61800E-0001   0.00000E+0000
   6.1520  1.67900E-0001   0.00000E+0000
   6.1560  1.71500E-0001   0.00000E+0000
   6.1570  1.84800E-0001   0.00000E+0000
   6.1610  1.84500E-0001   0.00000E+0000
   6.1630  1.78800E-0001   0.00000E+0000
   6.1660  1.85000E-0001   0.00000E+0000
   6.1690  1.92000E-0001   0.00000E+0000
   6.1710  1.88500E-0001   0.00000E+0000
   6.1750  1.95300E-0001   0.00000E+0000
   6.1760  1.95700E-0001   0.00000E+0000
   6.1780  2.06500E-0001   0.00000E+0000
   6.1800  2.04200E-0001   0.00000E+0000
   6.1810  2.09000E-0001   0.00000E+0000
   6.1850  2.09300E-0001   0.00000E+0000
   6.1860  2.05300E-0001   0.00000E+0000
   6.1880  2.10400E-0001   0.00000E+0000
   6.1920  2.08500E-0001   0.00000E+0000
   6.1950  2.14700E-0001   0.00000E+0000
   6.2000  2.30100E-0001   0.00000E+0000
   6.2040  2.31400E-0001   0.00000E+0000
   6.2060  2.32500E-0001   0.00000E+0000
   6.2070  2.31800E-0001   0.00000E+0000
   6.2090  2.42700E-0001   0.00000E+0000
   6.2110  2.41800E-0001   0.00000E+0000
   6.2130  2.49100E-0001   0.00000E+0000
   6.2160  2.48700E-0001   0.00000E+0000
   6.2180  2.56200E-0001   0.00000E+0000
   6.2190  2.56000E-0001   0.00000E+0000
   6.2230  2.60600E-0001   0.00000E+0000
   6.2240  2.60800E-0001   0.00000E+0000
   6.2270  2.94700E-0001   0.00000E+0000
   6.2300  2.48200E-0001   0.00000E+0000
   6.2310  2.05900E-0001   0.00000E+0000
   6.2320  2.09700E-0001   0.00000E+0000
   6.2360  2.68500E-0001   0.00000E+0000
   6.2400  2.87500E-0001   0.00000E+0000
   6.2410  2.83500E-0001   0.00000E+0000
   6.2430  2.88000E-0001   0.00000E+0000
   6.2450  2.88300E-0001   0.00000E+0000
   6.2480  2.97400E-0001   0.00000E+0000
   6.2500  2.89700E-0001   0.00000E+0000
   6.2520  2.87900E-0001   0.00000E+0000
   6.2540  3.04100E-0001   0.00000E+0000
   6.2590  3.04100E-0001   0.00000E+0000
   6.2610  3.00100E-0001   0.00000E+0000
   6.2640  3.04400E-0001   0.00000E+0000
   6.2660  3.22700E-0001   0.00000E+0000
   6.2680  3.15400E-0001   0.00000E+0000
   6.2710  3.07100E-0001   0.00000E+0000
   6.2720  3.09000E-0001   0.00000E+0000
   6.2750  3.22900E-0001   0.00000E+0000
   6.2770  3.20300E-0001   0.00000E+0000
   6.2800  3.23600E-0001   0.00000E+0000
   6.2810  3.17600E-0001   0.00000E+0000
   6.2840  3.24100E-0001   0.00000E+0000
   6.2860  3.26700E-0001   0.00000E+0000
   6.2880  3.32000E-0001   0.00000E+0000
   6.2890  3.29500E-0001   0.00000E+0000
   6.2920  3.29400E-0001   0.00000E+0000
   6.2930  3.34500E-0001   0.00000E+0000
   6.2970  3.41200E-0001   0.00000E+0000
   6.2980  3.42800E-0001   0.00000E+0000
   6.3020  3.42400E-0001   0.00000E+0000
   6.3040  3.40400E-0001   0.00000E+0000
   6.3070  3.37900E-0001   0.00000E+0000
   6.3090  3.56800E-0001   0.00000E+0000
   6.3120  3.44100E-0001   0.00000E+0000
   6.3140  3.39900E-0001   0.00000E+0000
   6.3160  3.48600E-0001   0.00000E+0000
   6.3180  3.51300E-0001   0.00000E+0000
   6.3210  3.47400E-0001   0.00000E+0000
   6.3230  3.48700E-0001   0.00000E+0000
   6.3250  3.73800E-0001   0.00000E+0000
   6.3280  3.53800E-0001   0.00000E+0000
   6.3300  3.09300E-0001   0.00000E+0000
   6.3310  3.21100E-0001   0.00000E+0000
   6.3350  3.44400E-0001   0.00000E+0000
   6.3360  3.79700E-0001   0.00000E+0000
   6.3420  3.76300E-0001   0.00000E+0000
   6.3450  3.81500E-0001   0.00000E+0000
   6.3470  3.88500E-0001   0.00000E+0000
   6.3500  3.75300E-0001   0.00000E+0000
   6.3520  3.79300E-0001   0.00000E+0000
   6.3550  3.75900E-0001   0.00000E+0000
   6.3570  3.80400E-0001   0.00000E+0000
   6.3600  3.77200E-0001   0.00000E+0000
   6.3620  3.80100E-0001   0.00000E+0000
   6.3640  3.90500E-0001   0.00000E+0000
   6.3690  3.86400E-0001   0.00000E+0000
   6.3710  3.85100E-0001   0.00000E+0000
   6.3730  4.00400E-0001   0.00000E+0000
   6.3740  3.96500E-0001   0.00000E+0000
   6.3780  4.00000E-0001   0.00000E+0000
   6.3810  3.92500E-0001   0.00000E+0000
   6.3820  3.90700E-0001   0.00000E+0000
   6.3850  4.04200E-0001   0.00000E+0000
   6.3860  4.08200E-0001   0.00000E+0000
   6.3890  4.00400E-0001   0.00000E+0000
   6.3920  4.04300E-0001   0.00000E+0000
   6.3930  4.12900E-0001   0.00000E+0000
   6.3980  4.09200E-0001   0.00000E+0000
   6.4010  4.16400E-0001   0.00000E+0000
   6.4030  4.16400E-0001   0.00000E+0000
   6.4040  4.16300E-0001   0.00000E+0000
   6.4070  4.05900E-0001   0.00000E+0000
   6.4090  4.16900E-0001   0.00000E+0000
   6.4120  4.17600E-0001   0.00000E+0000
   6.4130  4.06100E-0001   0.00000E+0000
   6.4170  4.06100E-0001   0.00000E+0000
   6.4210  4.14100E-0001   0.00000E+0000
   6.4260  4.14100E-0001   0.00000E+0000
   6.4300  4.21000E-0001   0.00000E+0000
   6.4330  4.22500E-0001   0.00000E+0000
   6.4350  4.20900E-0001   0.00000E+0000
   6.4360  4.25500E-0001   0.00000E+0000
   6.4400  4.16200E-0001   0.00000E+0000
   6.4410  4.30000E-0001   0.00000E+0000
   6.4430  4.29600E-0001   0.00000E+0000
   6.4470  4.30400E-0001   0.00000E+0000
   6.4480  4.18100E-0001   0.00000E+0000
   6.4520  4.24300E-0001   0.00000E+0000
   6.4530  4.43500E-0001   0.00000E+0000
   6.4590  4.24900E-0001   0.00000E+0000
   6.4600  4.31400E-0001   0.00000E+0000
   6.4610  4.28100E-0001   0.00000E+0000
   6.4640  4.32300E-0001   0.00000E+0000
   6.4670  4.27900E-0001   0.00000E+0000
   6.4690  4.26500E-0001   0.00000E+0000
   6.4700  4.35400E-0001   0.00000E+0000
   6.4740  4.34500E-0001   0.00000E+0000
   6.4760  4.44600E-0001   0.00000E+0000
   6.4780  4.80500E-0001   0.00000E+0000
   6.4790  4.60600E-0001   0.00000E+0000
   6.4810  4.36700E-0001   0.00000E+0000
   6.4820  4.54500E-0001   0.00000E+0000
   6.4850  4.30500E-0001   0.00000E+0000
   6.4880  4.40100E-0001   0.00000E+0000
   6.4900  4.39700E-0001   0.00000E+0000
   6.4910  4.36900E-0001   0.00000E+0000
   6.4940  4.33000E-0001   0.00000E+0000
   6.4970  4.36900E-0001   0.00000E+0000
   6.5000  4.44700E-0001   0.00000E+0000
   6.5020  4.37300E-0001   0.00000E+0000
   6.5030  4.42000E-0001   0.00000E+0000
   6.5050  4.33700E-0001   0.00000E+0000
   6.5080  4.48300E-0001   0.00000E+0000
   6.5110  4.53900E-0001   0.00000E+0000
   6.5130  4.19100E-0001   0.00000E+0000
   6.5150  4.09400E-0001   0.00000E+0000
   6.5170  4.45300E-0001   0.00000E+0000
   6.5190  4.57700E-0001   0.00000E+0000
   6.5220  4.50400E-0001   0.00000E+0000
   6.5240  4.46700E-0001   0.00000E+0000
   6.5260  4.37900E-0001   0.00000E+0000
   6.5280  4.39500E-0001   0.00000E+0000
   6.5310  4.36100E-0001   0.00000E+0000
   6.5340  4.40600E-0001   0.00000E+0000
   6.5360  4.39600E-0001   0.00000E+0000
   6.5400  4.48400E-0001   0.00000E+0000
   6.5420  4.48700E-0001   0.00000E+0000
   6.5450  4.33500E-0001   0.00000E+0000
   6.5460  4.38700E-0001   0.00000E+0000
   6.5500  4.57200E-0001   0.00000E+0000
   6.5520  4.48000E-0001   0.00000E+0000
   6.5540  4.42600E-0001   0.00000E+0000
   6.5570  4.39200E-0001   0.00000E+0000
   6.5590  4.41900E-0001   0.00000E+0000
   6.5610  4.44800E-0001   0.00000E+0000
   6.5640  4.54700E-0001   0.00000E+0000
   6.5670  4.48000E-0001   0.00000E+0000
   6.5690  4.50500E-0001   0.00000E+0000
   6.5710  4.39500E-0001   0.00000E+0000
   6.5730  4.37800E-0001   0.00000E+0000
   6.5760  4.45000E-0001   0.00000E+0000
   6.5780  4.44000E-0001   0.00000E+0000
   6.5800  4.39500E-0001   0.00000E+0000
   6.5820  4.51800E-0001   0.00000E+0000
   6.5850  4.54100E-0001   0.00000E+0000
   6.5860  4.45400E-0001   0.00000E+0000
   6.5890  4.51400E-0001   0.00000E+0000
   6.5900  4.50600E-0001   0.00000E+0000
   6.5910  4.46900E-0001   0.00000E+0000
   6.5930  4.54700E-0001   0.00000E+0000
   6.5980  4.43500E-0001   0.00000E+0000
   6.6000  4.65200E-0001   0.00000E+0000
   6.6030  4.72000E-0001   0.00000E+0000
   6.6050  4.56000E-0001   0.00000E+0000
   6.6070  4.55600E-0001   0.00000E+0000
   6.6100  4.53900E-0001   0.00000E+0000
   6.6120  4.60800E-0001   0.00000E+0000
   6.6170  4.51600E-0001   0.00000E+0000
   6.6210  4.60700E-0001   0.00000E+0000
   6.6240  4.56900E-0001   0.00000E+0000
   6.6260  4.58900E-0001   0.00000E+0000
   6.6280  4.60900E-0001   0.00000E+0000
   6.6290  4.61600E-0001   0.00000E+0000
   6.6320  4.61700E-0001   0.00000E+0000
   6.6340  4.60500E-0001   0.00000E+0000
   6.6360  4.63100E-0001   0.00000E+0000
   6.6380  4.68000E-0001   0.00000E+0000
   6.6420  4.60700E-0001   0.00000E+0000
   6.6440  4.65100E-0001   0.00000E+0000
   6.6460  4.53200E-0001   0.00000E+0000
   6.6490  4.65000E-0001   0.00000E+0000
   6.6520  4.63300E-0001   0.00000E+0000
   6.6530  4.58100E-0001   0.00000E+0000
   6.6550  4.64000E-0001   0.00000E+0000
   6.6590  4.55200E-0001   0.00000E+0000
   6.6610  4.64500E-0001   0.00000E+0000
   6.6640  4.57100E-0001   0.00000E+0000
   6.6650  4.57200E-0001   0.00000E+0000
   6.6670  4.62200E-0001   0.00000E+0000
   6.6700  4.69000E-0001   0.00000E+0000
   6.6730  4.63300E-0001   0.00000E+0000
   6.6740  4.72500E-0001   0.00000E+0000
   6.6780  4.56300E-0001   0.00000E+0000
   6.6790  4.63000E-0001   0.00000E+0000
   6.6810  4.72000E-0001   0.00000E+0000
   6.6830  4.67300E-0001   0.00000E+0000
   6.6850  4.68900E-0001   0.00000E+0000
   6.6880  4.72300E-0001   0.00000E+0000
   6.6900  4.69300E-0001   0.00000E+0000
   6.6920  4.74400E-0001   0.00000E+0000
   6.6960  4.72400E-0001   0.00000E+0000
   6.6980  4.72000E-0001   0.00000E+0000
   6.7010  4.73400E-0001   0.00000E+0000
   6.7030  4.55900E-0001   0.00000E+0000
   6.7050  4.66300E-0001   0.00000E+0000
   6.7080  4.69300E-0001   0.00000E+0000
   6.7100  4.66000E-0001   0.00000E+0000
   6.7130  4.73800E-0001   0.00000E+0000
   6.7140  4.75200E-0001   0.00000E+0000
   6.7170  4.63200E-0001   0.00000E+0000
   6.7190  4.63600E-0001   0.00000E+0000
   6.7220  4.64000E-0001   0.00000E+0000
   6.7240  4.74300E-0001   0.00000E+0000
   6.7260  4.70100E-0001   0.00000E+0000
   6.7320  4.75900E-0001   0.00000E+0000
   6.7360  4.76000E-0001   0.00000E+0000
   6.7380  4.77800E-0001   0.00000E+0000
   6.7390  4.77300E-0001   0.00000E+0000
   6.7420  4.94800E-0001   0.00000E+0000
   6.7450  4.85500E-0001   0.00000E+0000
   6.7470  4.63000E-0001   0.00000E+0000
   6.7500  4.84100E-0001   0.00000E+0000
   6.7530  4.83000E-0001   0.00000E+0000
   6.7560  4.91900E-0001   0.00000E+0000
   6.7580  4.85500E-0001   0.00000E+0000
   6.7600  4.86300E-0001   0.00000E+0000
   6.7630  4.87700E-0001   0.00000E+0000
   6.7660  4.82300E-0001   0.00000E+0000
   6.7680  4.68900E-0001   0.00000E+0000
   6.7710  4.64100E-0001   0.00000E+0000
   6.7730  4.80300E-0001   0.00000E+0000
   6.7750  4.88900E-0001   0.00000E+0000
   6.7770  4.91500E-0001   0.00000E+0000
   6.7800  4.76900E-0001   0.00000E+0000
   6.7810  4.87100E-0001   0.00000E+0000
   6.7840  4.87600E-0001   0.00000E+0000
   6.7870  4.89000E-0001   0.00000E+0000
   6.7910  4.92000E-0001   0.00000E+0000
   6.7930  4.99300E-0001   0.00000E+0000
   6.7940  4.94700E-0001   0.00000E+0000
   6.7950  4.85800E-0001   0.00000E+0000
   6.7980  4.77600E-0001   0.00000E+0000
   6.8020  4.86700E-0001   0.00000E+0000
   6.8050  4.94200E-0001   0.00000E+0000
   6.8070  4.90200E-0001   0.00000E+0000
   6.8090  5.02200E-0001   0.00000E+0000
   6.8120  5.16800E-0001   0.00000E+0000
   6.8140  4.91200E-0001   0.00000E+0000
   6.8170  4.98500E-0001   0.00000E+0000
   6.8200  4.98000E-0001   0.00000E+0000
   6.8220  4.82400E-0001   0.00000E+0000
   6.8250  4.90400E-0001   0.00000E+0000
   6.8270  4.80400E-0001   0.00000E+0000
   6.8300  4.87800E-0001   0.00000E+0000
   6.8310  5.00900E-0001   0.00000E+0000
   6.8320  5.00900E-0001   0.00000E+0000
   6.8350  5.01700E-0001   0.00000E+0000
   6.8370  4.95800E-0001   0.00000E+0000
   6.8410  4.88400E-0001   0.00000E+0000
   6.8440  4.89800E-0001   0.00000E+0000
   6.8460  4.86500E-0001   0.00000E+0000
   6.8490  5.04300E-0001   0.00000E+0000
   6.8530  5.09100E-0001   0.00000E+0000
   6.8550  5.14500E-0001   0.00000E+0000
   6.8580  4.98200E-0001   0.00000E+0000
   6.8600  4.80900E-0001   0.00000E+0000
   6.8640  4.95000E-0001   0.00000E+0000
   6.8670  4.87300E-0001   0.00000E+0000
   6.8690  4.96400E-0001   0.00000E+0000
   6.8710  5.11700E-0001   0.00000E+0000
   6.8740  5.03500E-0001   0.00000E+0000
   6.8760  5.05800E-0001   0.00000E+0000
   6.8790  5.04800E-0001   0.00000E+0000
   6.8810  4.91100E-0001   0.00000E+0000
   6.8860  5.00900E-0001   0.00000E+0000
   6.8870  5.06500E-0001   0.00000E+0000
   6.8900  5.01700E-0001   0.00000E+0000
   6.8930  4.93200E-0001   0.00000E+0000
   6.8950  5.05700E-0001   0.00000E+0000
   6.8960  5.27900E-0001   0.00000E+0000
   6.9000  5.30400E-0001   0.00000E+0000
   6.9030  5.27300E-0001   0.00000E+0000
   6.9050  5.17800E-0001   0.00000E+0000
   6.9080  5.18700E-0001   0.00000E+0000
   6.9090  5.28900E-0001   0.00000E+0000
   6.9130  5.24300E-0001   0.00000E+0000
   6.9170  5.24000E-0001   0.00000E+0000
   6.9180  5.10200E-0001   0.00000E+0000
   6.9200  5.09200E-0001   0.00000E+0000
   6.9220  5.28400E-0001   0.00000E+0000
   6.9250  5.17900E-0001   0.00000E+0000
   6.9270  5.10100E-0001   0.00000E+0000
   6.9290  5.26600E-0001   0.00000E+0000
   6.9320  5.15400E-0001   0.00000E+0000
   6.9330  5.34400E-0001   0.00000E+0000
   6.9350  5.21400E-0001   0.00000E+0000
   6.9380  5.34900E-0001   0.00000E+0000
   6.9410  5.48900E-0001   0.00000E+0000
   6.9430  5.37900E-0001   0.00000E+0000
   6.9450  5.22900E-0001   0.00000E+0000
   6.9480  5.05400E-0001   0.00000E+0000
   6.9500  5.14200E-0001   0.00000E+0000
   6.9540  5.16400E-0001   0.00000E+0000
   6.9560  5.17000E-0001   0.00000E+0000
   6.9590  5.26100E-0001   0.00000E+0000
   6.9610  5.11200E-0001   0.00000E+0000
   6.9630  5.17600E-0001   0.00000E+0000
   6.9660  5.22700E-0001   0.00000E+0000
   6.9680  5.12000E-0001   0.00000E+0000
   6.9710  4.99800E-0001   0.00000E+0000
   6.9740  5.14100E-0001   0.00000E+0000
   6.9760  5.14000E-0001   0.00000E+0000
   6.9770  5.11300E-0001   0.00000E+0000
   6.9790  4.97800E-0001   0.00000E+0000
   6.9820  4.81900E-0001   0.00000E+0000
   6.9840  4.93600E-0001   0.00000E+0000
   6.9870  4.95100E-0001   0.00000E+0000
   6.9890  4.96100E-0001   0.00000E+0000
   6.9930  5.10200E-0001   0.00000E+0000
   6.9940  5.27400E-0001   0.00000E+0000
   6.9980  5.26500E-0001   0.00000E+0000
   7.0000  5.12300E-0001   0.00000E+0000
   7.0030  5.09700E-0001   0.00000E+0000
   7.0050  5.20700E-0001   0.00000E+0000
   7.0080  5.27500E-0001   0.00000E+0000
   7.0100  5.26800E-0001   0.00000E+0000
   7.0110  5.29500E-0001   0.00000E+0000
   7.0140  5.24500E-0001   0.00000E+0000
   7.0160  5.13200E-0001   0.00000E+0000
   7.0190  5.26600E-0001   0.00000E+0000
   7.0210  5.46400E-0001   0.00000E+0000
   7.0230  5.15500E-0001   0.00000E+0000
   7.0250  5.11300E-0001   0.00000E+0000
   7.0270  5.35700E-0001   0.00000E+0000
   7.0290  5.40000E-0001   0.00000E+0000
   7.0320  5.26200E-0001   0.00000E+0000
   7.0340  5.32100E-0001   0.00000E+0000
   7.0370  5.35800E-0001   0.00000E+0000
   7.0390  5.60700E-0001   0.00000E+0000
   7.0410  5.65200E-0001   0.00000E+0000
   7.0440  5.63700E-0001   0.00000E+0000
   7.0460  5.38900E-0001   0.00000E+0000
   7.0490  5.39400E-0001   0.00000E+0000
   7.0510  5.37000E-0001   0.00000E+0000
   7.0530  5.50300E-0001   0.00000E+0000
   7.0550  5.55300E-0001   0.00000E+0000
   7.0580  5.58200E-0001   0.00000E+0000
   7.0600  5.64200E-0001   0.00000E+0000
   7.0630  5.67900E-0001   0.00000E+0000
   7.0650  5.69000E-0001   0.00000E+0000
   7.0680  5.53400E-0001   0.00000E+0000
   7.0700  5.79100E-0001   0.00000E+0000
   7.0730  5.86000E-0001   0.00000E+0000
   7.0750  5.83600E-0001   0.00000E+0000
   7.0770  5.57900E-0001   0.00000E+0000
   7.0800  5.63000E-0001   0.00000E+0000
   7.0820  5.74300E-0001   0.00000E+0000
   7.0850  5.87700E-0001   0.00000E+0000
   7.0870  5.96400E-0001   0.00000E+0000
   7.0900  5.80300E-0001   0.00000E+0000
   7.0940  5.97600E-0001   0.00000E+0000
   7.0960  5.97100E-0001   0.00000E+0000
   7.0990  6.07700E-0001   0.00000E+0000
   7.1010  6.08200E-0001   0.00000E+0000
